# Supplementary material for: An automated feeding system for the African killifish reveals the impact of diet on lifespan and allows scalable assessment of associative learning
Source: eLife. 2022 Nov 10;11:e69008. doi: 10.7554/eLife.69008 (PMC9788828; doi:10.7554/eLife.69008)
Supplement: Figure 6—source data 2. [file elife-69008-fig6-data2.zip › Training Trajectories/t9_REC034DLC_resnet50_TrainAllTheThingsJun28shuffle1_1030000.csv]

bodyparts_coords	fishhead_x	fishhead_y	fishhead_likelihood	fishtail_x	fishtail_y	fishtail_likelihood	redlight_x	redlight_y	redlight_likelihood	fooddrop_x	fooddrop_y	fooddrop_likelihood	fishnum	recordingnum
0	449.6866149902344	51.180912017822266	0.023488551378250122	445.1636657714844	323.9324035644531	0.15805363655090332	646.36279296875	200.27752685546875	0.0002027451992034912	424.2613220214844	4.352176666259766	2.256035804748535e-5	9	034
1	449.8795471191406	51.654510498046875	0.7354096174240112	451.5452880859375	52.6130485534668	0.42725425958633423	453.6264343261719	50.99637985229492	0.00021320581436157227	109.84890747070312	312.9580993652344	5.5402517318725586e-5	9	034
2	450.9435729980469	51.35980987548828	0.9992334842681885	452.02740478515625	52.86689758300781	0.0810232162475586	453.1528015136719	50.361328125	0.001571953296661377	423.98004150390625	4.645740509033203	5.951523780822754e-5	9	034
3	450.4842529296875	50.937843322753906	0.03749436140060425	445.3688659667969	323.42218017578125	0.17647337913513184	647.2474365234375	191.56594848632812	6.473064422607422e-5	409.7794494628906	2.864582061767578	5.194544792175293e-5	9	034
4	52.7004280090332	338.17279052734375	0.00013431906700134277	446.38970947265625	324.11529541015625	0.0064660608768463135	647.6375122070312	194.8816375732422	0.0007120370864868164	423.6778259277344	3.4843339920043945	4.112720489501953e-6	9	034
5	450.3773193359375	51.520450592041016	0.9978002309799194	452.1423645019531	52.6298942565918	0.68913733959198	453.001953125	49.83692932128906	0.0014358758926391602	424.7066345214844	4.909912109375	2.0325183868408203e-5	9	034
6	448.85089111328125	51.10942077636719	0.0010370910167694092	446.08038330078125	321.5923156738281	0.6095479130744934	451.6920166015625	51.645233154296875	0.0001532137393951416	425.3402404785156	3.588550567626953	1.1414289474487305e-5	9	034
7	450.22698974609375	51.20033264160156	0.9993348121643066	447.47186279296875	321.7037658691406	0.999993622303009	641.061767578125	224.44541931152344	0.00029730796813964844	446.0352783203125	321.0098876953125	2.3931264877319336e-5	9	034
8	103.26233673095703	311.0705871582031	0.9835479259490967	451.8025207519531	53.21254348754883	0.9150823354721069	453.2790222167969	51.88315963745117	0.0011621713638305664	424.49774169921875	4.530315399169922	3.737211227416992e-5	9	034
9	449.45416259765625	51.20092010498047	0.6806927919387817	445.1044921875	322.1396179199219	0.22578251361846924	648.6112670898438	190.29161071777344	0.00028201937675476074	424.26287841796875	4.4970903396606445	2.8580427169799805e-5	9	034
10	450.6164245605469	50.42988967895508	0.8973135352134705	450.1745300292969	51.83864212036133	0.00013616681098937988	648.2189331054688	190.444580078125	8.603930473327637e-5	424.509521484375	4.287611961364746	2.7388334274291992e-5	9	034
11	450.0515441894531	51.20683288574219	0.8655747175216675	451.1674499511719	52.88079071044922	0.0009509027004241943	648.0874633789062	190.06515502929688	0.0005781054496765137	424.69677734375	4.54823637008667	4.3064355850219727e-5	9	034
12	106.9230728149414	310.0903015136719	0.8833733201026917	450.7352294921875	53.28496551513672	0.00016695261001586914	648.4942626953125	191.46376037597656	0.0006670057773590088	112.43924713134766	312.6692810058594	3.6656856536865234e-5	9	034
13	105.24736022949219	309.68170166015625	0.5256667733192444	450.5668640136719	52.88551712036133	0.0001239478588104248	647.4627685546875	190.52061462402344	0.00036019086837768555	424.2965393066406	4.027375221252441	1.239776611328125e-5	9	034
14	55.203617095947266	339.9973449707031	0.010539203882217407	446.7775573730469	320.4622802734375	4.792213439941406e-5	646.0274047851562	200.16259765625	0.00026360154151916504	424.8973388671875	3.5378401279449463	4.738569259643555e-6	9	034
15	450.67083740234375	50.99320983886719	0.931370735168457	451.7694091796875	52.46569061279297	0.0011725425720214844	453.13189697265625	50.61804962158203	0.0006423294544219971	424.5434875488281	4.279574871063232	4.416704177856445e-5	9	034
16	106.11446380615234	308.9832458496094	0.008903682231903076	444.38421630859375	320.7596130371094	0.0004436671733856201	647.8587036132812	192.22703552246094	0.0014374256134033203	409.03466796875	3.054389476776123	3.337860107421875e-6	9	034
17	107.39996337890625	308.7494812011719	0.9999980926513672	103.54114532470703	311.7138671875	0.00019824504852294922	647.9428100585938	191.97616577148438	0.0001927018165588379	110.23043823242188	308.49688720703125	6.499886512756348e-5	9	034
18	105.30243682861328	308.9561767578125	0.9129186868667603	101.39986419677734	312.69317626953125	2.136826515197754e-5	646.1571655273438	209.79299926757812	0.00021117925643920898	90.33493041992188	316.67047119140625	4.738569259643555e-6	9	034
19	105.73944091796875	307.2694396972656	0.9979724884033203	643.2705078125	206.9525604248047	0.00029477477073669434	645.3446044921875	208.0364532470703	0.00011986494064331055	111.51994323730469	308.65863037109375	2.148747444152832e-5	9	034
20	53.56611251831055	341.154541015625	0.7854114174842834	647.2906494140625	158.4709930419922	2.9593706130981445e-5	646.0016479492188	208.6864013671875	0.0001049041748046875	408.6829833984375	3.1586344242095947	2.5719404220581055e-5	9	034
21	106.42417907714844	305.56549072265625	0.9032911062240601	630.8651123046875	232.12864685058594	3.6835670471191406e-5	648.1638793945312	191.19769287109375	0.0001316666603088379	111.84866333007812	307.1938171386719	1.5914440155029297e-5	9	034
22	54.609954833984375	341.6382141113281	0.9877532720565796	451.11663818359375	53.14469528198242	0.0005557537078857422	452.3489074707031	51.5411262512207	0.00035515427589416504	424.9345397949219	4.517810821533203	3.6209821701049805e-5	9	034
23	106.28628540039062	307.1585998535156	0.7792523503303528	642.6958618164062	207.1854248046875	5.105137825012207e-5	644.2815551757812	208.8465576171875	7.021427154541016e-5	113.26455688476562	309.3569641113281	5.245208740234375e-6	9	034
24	53.92194747924805	341.8310852050781	0.510422945022583	443.9984130859375	322.1136169433594	0.02068626880645752	647.214111328125	206.3647918701172	0.00022667646408081055	408.1784362792969	3.474977731704712	5.602836608886719e-6	9	034
25	103.5195083618164	306.1253356933594	0.9824026823043823	614.1314697265625	187.9897918701172	0.00010952353477478027	612.8929443359375	187.11900329589844	1.0	611.3705444335938	187.4874267578125	0.0008074343204498291	9	034
26	450.2608947753906	52.15507507324219	0.21169203519821167	617.2911987304688	189.34169006347656	8.577108383178711e-5	613.7337036132812	185.6666717529297	1.0	612.8237915039062	187.0797119140625	0.000855863094329834	9	034
27	61.57583236694336	354.2957458496094	0.45122644305229187	444.3327941894531	320.9640197753906	0.0013679265975952148	613.9208984375	187.38580322265625	0.9999999403953552	613.2805786132812	187.92889404296875	0.000676572322845459	9	034
28	71.94738006591797	351.1562194824219	1.0	447.3359680175781	320.4602966308594	0.5235303640365601	613.3177490234375	186.1925506591797	1.0	612.6561279296875	187.30621337890625	0.0010200142860412598	9	034
29	77.07267761230469	347.2445373535156	1.0	127.24372863769531	288.6071472167969	0.018601298332214355	613.339111328125	185.32037353515625	1.0	613.2275390625	186.7721710205078	0.0011567473411560059	9	034
30	82.8320541381836	340.7777099609375	1.0	128.23138427734375	287.3924865722656	0.00015440583229064941	613.5997314453125	186.16317749023438	1.0	612.9601440429688	186.9586181640625	0.0011629164218902588	9	034
31	87.13069152832031	334.65142822265625	0.9999998807907104	130.5580291748047	280.4454345703125	0.009766429662704468	613.321533203125	184.66748046875	1.0	613.2921142578125	186.6121368408203	0.0009747743606567383	9	034
32	90.03219604492188	326.3251037597656	1.0	132.68922424316406	276.241455078125	0.9999944567680359	613.4561767578125	185.514404296875	1.0	613.4266967773438	187.02691650390625	0.0011020004749298096	9	034
33	89.11434173583984	318.905517578125	0.9998518228530884	134.87872314453125	271.4902648925781	0.9990423917770386	615.0175170898438	186.8246307373047	1.0	614.1763305664062	187.3190155029297	0.0011843740940093994	9	034
34	95.74169921875	312.3329772949219	1.0	133.7267608642578	263.0041809082031	0.9999997019767761	613.9963989257812	185.8751678466797	1.0	613.5940551757812	187.61019897460938	0.0009367465972900391	9	034
35	97.38044738769531	305.06024169921875	0.9941436648368835	127.5594253540039	261.81787109375	0.924895167350769	613.3619384765625	185.09361267089844	0.9999998807907104	613.2839965820312	186.31651306152344	0.001072317361831665	9	034
36	97.81957244873047	295.3621520996094	0.9989725351333618	125.96453857421875	258.8818054199219	0.5943810939788818	613.5723876953125	186.0834503173828	1.0	612.865478515625	187.4477081298828	0.0010615289211273193	9	034
37	102.08100128173828	291.87255859375	1.0	129.78704833984375	254.47450256347656	0.9965692162513733	613.8125610351562	186.66357421875	1.0	613.1618041992188	187.05426025390625	0.0010663866996765137	9	034
38	103.53150939941406	290.0556335449219	1.0	132.51268005371094	249.4350128173828	0.9999986290931702	613.1510009765625	185.7231903076172	1.0	613.0013427734375	187.11158752441406	0.000935673713684082	9	034
39	104.73664855957031	286.3880615234375	1.0	135.0137176513672	244.0101318359375	0.9995574951171875	613.8522338867188	186.37791442871094	1.0	613.5234375	187.37420654296875	0.001963019371032715	9	034
40	107.27537536621094	286.32073974609375	0.9999995231628418	134.89256286621094	240.1326904296875	0.9998642206192017	613.4443969726562	186.48023986816406	1.0	612.7892456054688	187.04281616210938	0.0009556412696838379	9	034
41	111.21426391601562	284.74224853515625	0.997050404548645	132.7474822998047	239.43910217285156	0.9815094470977783	613.5029296875	185.66213989257812	1.0	612.821044921875	187.20997619628906	0.001209169626235962	9	034
42	449.8843688964844	51.50794982910156	0.6028385162353516	133.9185791015625	234.99520874023438	0.999999463558197	613.21533203125	184.96908569335938	1.0	612.96826171875	186.72674560546875	0.0011689364910125732	9	034
43	118.1595230102539	264.86865234375	0.7271515727043152	127.05986022949219	235.11871337890625	0.0005428194999694824	614.4065551757812	187.09095764160156	0.9999999403953552	613.41357421875	187.3075714111328	0.001063704490661621	9	034
44	123.39585876464844	263.5465087890625	0.9837647676467896	451.3413391113281	52.75094223022461	0.0013034343719482422	613.1925048828125	185.18190002441406	1.0	613.078857421875	186.4394989013672	0.0009993910789489746	9	034
45	133.85289001464844	265.3267822265625	0.996341347694397	451.949462890625	53.06636428833008	0.25860288739204407	612.75048828125	185.83132934570312	1.0	131.06483459472656	258.1405029296875	0.007091313600540161	9	034
46	139.00685119628906	264.2655334472656	0.9997392296791077	451.10699462890625	52.294464111328125	9.384751319885254e-5	614.4839477539062	186.49765014648438	1.0	613.1908569335938	186.84506225585938	0.0008467733860015869	9	034
47	142.91165161132812	266.292724609375	0.960538923740387	617.2135009765625	189.0968780517578	0.00012883543968200684	613.3246459960938	185.36276245117188	1.0	613.1997680664062	186.93304443359375	0.001529097557067871	9	034
48	148.2933349609375	265.76055908203125	0.9998347163200378	146.03594970703125	266.3513488769531	0.00013637542724609375	613.939453125	186.25405883789062	1.0	613.2075805664062	186.82232666015625	0.0012449920177459717	9	034
49	153.48638916015625	266.4775390625	0.9999977946281433	131.9887237548828	244.3324737548828	0.1841338872909546	612.809814453125	186.26583862304688	1.0	612.201904296875	186.87266540527344	0.0015426874160766602	9	034
50	159.52554321289062	266.9605407714844	0.9975907802581787	446.1085205078125	322.2955017089844	0.15310722589492798	613.6500244140625	185.4686737060547	1.0	613.41943359375	186.7860107421875	0.001153707504272461	9	034
51	166.35614013671875	266.5496520996094	0.9999999403953552	131.44825744628906	244.84999084472656	0.5411543846130371	613.3954467773438	185.58616638183594	0.9999998807907104	613.0926513671875	186.98153686523438	0.001267552375793457	9	034
52	170.1153106689453	265.87744140625	0.9999997615814209	177.6124725341797	264.05328369140625	0.0001685023307800293	614.3052978515625	185.62049865722656	1.0	613.80908203125	187.03237915039062	0.0008989870548248291	9	034
53	177.51438903808594	262.4543762207031	0.9999996423721313	142.46473693847656	244.32992553710938	0.01459309458732605	613.4429931640625	186.01499938964844	1.0	613.0015869140625	187.84280395507812	0.0008727908134460449	9	034
54	186.3985595703125	256.20751953125	0.9999999403953552	139.65870666503906	247.75543212890625	0.0007495284080505371	613.8466796875	187.02615356445312	1.0	613.1568603515625	187.5743408203125	0.0012822151184082031	9	034
55	192.38845825195312	251.72589111328125	1.0	198.805908203125	248.45614624023438	0.00033789873123168945	613.951171875	185.8679656982422	1.0	613.3152465820312	187.06568908691406	0.0009340345859527588	9	034
56	196.33428955078125	250.88543701171875	1.0	617.2706909179688	189.81317138671875	0.00012686848640441895	613.80859375	186.08377075195312	0.9999998807907104	613.2862548828125	187.5348358154297	0.0012154579162597656	9	034
57	200.8035430908203	249.6134796142578	1.0	207.61770629882812	252.1696319580078	0.0005914270877838135	613.6400146484375	185.64190673828125	1.0	613.2731323242188	187.22433471679688	0.0009494125843048096	9	034
58	206.05734252929688	249.26824951171875	1.0	210.56826782226562	247.6282958984375	0.00012853741645812988	614.6177368164062	186.31668090820312	1.0	613.3963623046875	186.93368530273438	0.0007534623146057129	9	034
59	210.37237548828125	249.8688201904297	1.0	451.3689880371094	52.509178161621094	0.0008290410041809082	614.022705078125	186.4226837158203	1.0	612.9708251953125	187.78811645507812	0.0009020566940307617	9	034
60	214.32872009277344	251.07809448242188	1.0	617.3495483398438	188.68856811523438	0.00013247132301330566	613.74755859375	184.99923706054688	1.0	613.2763671875	186.71788024902344	0.001018613576889038	9	034
61	217.66343688964844	248.5648651123047	1.0	223.4225311279297	252.01087951660156	0.0001588761806488037	613.3119506835938	185.22518920898438	1.0	613.1052856445312	186.51316833496094	0.0011272728443145752	9	034
62	222.21449279785156	247.08880615234375	1.0	445.73370361328125	324.14581298828125	0.021895647048950195	614.1953125	185.21371459960938	1.0	613.8888549804688	186.59869384765625	0.0011320412158966064	9	034
63	227.53562927246094	243.76791381835938	1.0	451.7569885253906	52.36791229248047	0.5750066637992859	614.0617065429688	185.5352020263672	1.0	613.4771728515625	187.0751495361328	0.0011375248432159424	9	034
64	235.47244262695312	244.07081604003906	1.0	172.77484130859375	257.1819152832031	0.10788935422897339	613.8526000976562	184.75685119628906	1.0	613.7910766601562	186.34466552734375	0.001231461763381958	9	034
65	243.5321044921875	247.19142150878906	1.0	179.7321319580078	256.3371276855469	0.9031569957733154	613.4547119140625	185.68661499023438	1.0	613.3143920898438	187.03680419921875	0.0009978711605072021	9	034
66	249.4381103515625	246.92559814453125	1.0	189.20150756835938	247.397216796875	0.302333801984787	613.322509765625	185.89971923828125	1.0	612.7473754882812	187.49049377441406	0.0008439123630523682	9	034
67	256.7300109863281	247.1422576904297	1.0	195.35569763183594	246.73948669433594	0.0011636912822723389	613.6913452148438	186.30419921875	1.0	613.2156372070312	187.92950439453125	0.0013668835163116455	9	034
68	261.7288513183594	249.3327178955078	1.0	197.8536376953125	243.20484924316406	0.021316319704055786	613.4833984375	185.2729034423828	1.0	613.1450805664062	186.79832458496094	0.0011700987815856934	9	034
69	267.98602294921875	252.21934509277344	1.0	204.0598602294922	244.63919067382812	0.9989458918571472	613.39794921875	186.08627319335938	1.0	613.01416015625	187.51344299316406	0.0009092390537261963	9	034
70	272.3739929199219	257.81536865234375	1.0	208.0481719970703	241.66355895996094	0.007091909646987915	613.5034790039062	186.9646759033203	0.9999999403953552	612.80908203125	187.38597106933594	0.0009658336639404297	9	034
71	278.25958251953125	272.0975646972656	1.0	219.41159057617188	236.70111083984375	1.0	613.9440307617188	185.91845703125	1.0	613.2083129882812	187.4106903076172	0.0009169280529022217	9	034
72	289.6194152832031	278.5272521972656	1.0	220.61553955078125	228.40301513671875	1.0	612.7567138671875	184.92422485351562	1.0	612.7181396484375	186.27655029296875	0.0009632706642150879	9	034
73	298.2449645996094	289.0538635253906	1.0	224.2935791015625	227.35482788085938	1.0	614.3283081054688	186.14146423339844	0.9999998807907104	613.7498779296875	187.43551635742188	0.0008026957511901855	9	034
74	304.21484375	294.1042785644531	1.0	234.86495971679688	227.63343811035156	1.0	613.5302734375	185.0138702392578	1.0	613.0553588867188	186.24569702148438	0.0010872185230255127	9	034
75	311.3423767089844	298.84637451171875	1.0	240.37689208984375	226.41493225097656	1.0	613.911865234375	185.8698272705078	1.0	613.560546875	187.0343475341797	0.001087963581085205	9	034
76	316.1098327636719	302.5845947265625	1.0	249.5535125732422	232.23387145996094	1.0	613.4147338867188	185.51104736328125	1.0	613.0074462890625	186.7425537109375	0.0008476078510284424	9	034
77	319.36834716796875	308.5579528808594	1.0	255.44564819335938	237.68702697753906	1.0	614.1083984375	186.7654571533203	1.0	613.2719116210938	187.14181518554688	0.0007312297821044922	9	034
78	325.1290283203125	321.6000061035156	0.004919320344924927	263.0627746582031	241.8893585205078	1.0	614.0917358398438	186.69012451171875	1.0	613.1002807617188	187.240966796875	0.000798642635345459	9	034
79	326.74395751953125	326.0462341308594	0.06570863723754883	274.2184753417969	240.28439331054688	1.0	613.8372802734375	185.7226104736328	1.0	613.4058227539062	186.86273193359375	0.001103430986404419	9	034
80	333.4876403808594	335.4810485839844	0.9958587288856506	277.95269775390625	237.65953063964844	1.0	613.6345825195312	186.86483764648438	1.0	612.5761108398438	187.2771759033203	0.0007985830307006836	9	034
81	337.47222900390625	339.53204345703125	0.9999994039535522	282.7251281738281	240.67970275878906	1.0	613.0101318359375	185.9564666748047	1.0	612.720458984375	187.60336303710938	0.001338571310043335	9	034
82	340.5068054199219	340.85711669921875	1.0	287.00872802734375	241.0601348876953	1.0	614.7702026367188	186.56808471679688	0.9999999403953552	613.9522094726562	187.23583984375	0.0009565651416778564	9	034
83	340.3878173828125	341.87713623046875	1.0	289.9437561035156	241.693359375	1.0	613.556396484375	185.0323486328125	1.0	613.6456909179688	186.5554656982422	0.0016984343528747559	9	034
84	341.162841796875	343.6751403808594	1.0	293.68988037109375	240.25088500976562	1.0	613.8282470703125	186.0221405029297	1.0	613.5165405273438	186.48597717285156	0.001094907522201538	9	034
85	341.6822204589844	343.530029296875	1.0	297.0015563964844	243.8058624267578	1.0	613.7274780273438	185.16336059570312	1.0	613.3488159179688	186.7946319580078	0.0013908445835113525	9	034
86	342.8935546875	344.4492492675781	1.0	297.17181396484375	243.2602081298828	1.0	613.8615112304688	186.0158233642578	1.0	613.232666015625	186.50433349609375	0.0011159181594848633	9	034
87	343.5190124511719	344.3780212402344	1.0	298.893798828125	243.66961669921875	1.0	613.5166625976562	186.0175018310547	1.0	613.20751953125	187.37977600097656	0.0011517107486724854	9	034
88	344.0080871582031	343.7125244140625	1.0	296.6620178222656	244.6114044189453	1.0	613.9795532226562	185.18312072753906	1.0	613.8104858398438	186.55911254882812	0.00131148099899292	9	034
89	344.5371398925781	342.7930603027344	1.0	297.97711181640625	244.68896484375	1.0	613.8482055664062	185.84739685058594	0.9999999403953552	613.269287109375	186.18069458007812	0.0011990368366241455	9	034
90	344.79931640625	342.3910827636719	1.0	298.2664489746094	243.24130249023438	1.0	613.4766845703125	185.38800048828125	1.0	613.1693725585938	186.72161865234375	0.001065760850906372	9	034
91	344.2100830078125	342.16754150390625	1.0	296.9209899902344	244.5399932861328	1.0	613.3634643554688	186.2069549560547	1.0	612.4981689453125	187.55804443359375	0.0009755194187164307	9	034
92	344.48968505859375	341.9827575683594	1.0	296.11651611328125	243.67750549316406	1.0	613.9443359375	186.78912353515625	0.9999999403953552	613.2096557617188	187.19586181640625	0.0009610950946807861	9	034
93	344.1984558105469	341.2860107421875	1.0	295.8918762207031	245.1508331298828	1.0	613.8441772460938	185.8235321044922	0.9999999403953552	613.3385620117188	187.1998291015625	0.0010734200477600098	9	034
94	344.39178466796875	341.0578308105469	1.0	295.2201232910156	244.68797302246094	1.0	613.4825439453125	185.1495361328125	1.0	613.3301391601562	186.60231018066406	0.0009668469429016113	9	034
95	346.1688232421875	342.1521911621094	1.0	293.4253845214844	245.24411010742188	1.0	614.4508666992188	186.75059509277344	1.0	613.6981201171875	187.1884765625	0.0009905695915222168	9	034
96	350.4283447265625	344.657470703125	0.9999997615814209	294.8575439453125	248.26303100585938	1.0	614.3385009765625	186.59085083007812	0.9999999403953552	613.7470092773438	186.9466094970703	0.0009057819843292236	9	034
97	352.76507568359375	349.4263000488281	1.0	294.8346252441406	250.72279357910156	1.0	613.35595703125	186.77523803710938	1.0	612.8012084960938	187.01882934570312	0.0014289319515228271	9	034
98	357.72314453125	354.5705261230469	1.0	297.62078857421875	258.51043701171875	1.0	614.8679809570312	186.7652587890625	1.0	614.131103515625	187.37464904785156	0.0009715557098388672	9	034
99	361.6509094238281	358.10888671875	1.0	301.192626953125	263.67193603515625	1.0	613.4364013671875	186.28274536132812	1.0	612.2913208007812	186.64076232910156	0.0008193254470825195	9	034
100	366.8401184082031	362.07000732421875	1.0	304.7730407714844	267.43280029296875	1.0	613.8496704101562	186.9538116455078	1.0	612.8782348632812	187.50762939453125	0.0011219382286071777	9	034
101	370.5758972167969	365.150390625	1.0	308.022705078125	273.5508728027344	1.0	613.5770874023438	187.4077911376953	1.0	612.6399536132812	187.91253662109375	0.0009086728096008301	9	034
102	376.0522766113281	369.55999755859375	1.0	313.2366027832031	280.6573486328125	1.0	613.9429931640625	186.0027313232422	1.0	612.9944458007812	187.45339965820312	0.0007591545581817627	9	034
103	379.3952941894531	372.9039306640625	0.9999983310699463	318.63812255859375	286.76202392578125	1.0	613.86474609375	186.6156768798828	0.9999999403953552	613.074951171875	187.1054229736328	0.0010517537593841553	9	034
104	385.1131896972656	377.3409118652344	0.9963535070419312	325.24853515625	293.1164855957031	1.0	613.9886474609375	185.61273193359375	1.0	613.4361572265625	187.01495361328125	0.0006804466247558594	9	034
105	386.50360107421875	379.64813232421875	0.9987170696258545	328.5898132324219	298.1175537109375	1.0	614.2711791992188	186.8704376220703	1.0	613.5721435546875	187.37051391601562	0.0010864734649658203	9	034
106	388.1434631347656	381.1736755371094	0.9973433017730713	333.12164306640625	300.220458984375	1.0	613.1241455078125	185.0580596923828	1.0	612.8529663085938	186.5500030517578	0.001132875680923462	9	034
107	389.6324462890625	383.4146728515625	0.20939728617668152	334.3199768066406	302.2415771484375	1.0	613.2568969726562	185.27365112304688	1.0	612.7744140625	186.68995666503906	0.0011681020259857178	9	034
108	396.4664001464844	385.3493957519531	0.9729710221290588	338.0046691894531	305.2213439941406	1.0	614.26318359375	185.97647094726562	0.9999999403953552	613.6013793945312	186.93247985839844	0.0009146630764007568	9	034
109	397.0346374511719	385.08612060546875	0.8904927372932434	338.9806213378906	306.22247314453125	1.0	613.2805786132812	184.93600463867188	1.0	612.676513671875	186.37823486328125	0.0011865794658660889	9	034
110	399.42291259765625	384.864501953125	0.9999999403953552	338.957763671875	306.5827941894531	1.0	613.24462890625	185.63665771484375	1.0	612.8917236328125	187.13247680664062	0.0010629594326019287	9	034
111	401.0138854980469	386.71343994140625	0.9901677966117859	338.8100891113281	306.8249206542969	1.0	614.0164794921875	186.18423461914062	0.9999998807907104	613.32763671875	187.3759307861328	0.0010108351707458496	9	034
112	350.69464111328125	312.1604919433594	0.005429953336715698	351.4469299316406	317.92144775390625	1.0	613.6920776367188	185.84222412109375	1.0	613.3519897460938	186.93080139160156	0.0011794865131378174	9	034
113	417.97357177734375	402.7730407714844	0.9992083311080933	350.1606750488281	316.4264221191406	1.0	614.38232421875	185.3043975830078	1.0	614.3946533203125	186.39988708496094	0.0009844303131103516	9	034
114	425.9580078125	402.5573425292969	0.999744176864624	352.1739501953125	321.1570739746094	0.9997738599777222	613.4414672851562	187.15017700195312	1.0	612.7931518554688	187.4730224609375	0.00136604905128479	9	034
115	430.8095703125	401.5968017578125	0.9999997019767761	362.3644714355469	327.161376953125	0.9999960660934448	612.8827514648438	185.32211303710938	1.0	612.7432250976562	186.91517639160156	0.0011690258979797363	9	034
116	434.3509216308594	401.9374084472656	0.9999126195907593	365.4510803222656	326.17803955078125	1.0	613.5258178710938	185.39659118652344	1.0	612.8034057617188	186.62835693359375	0.001179128885269165	9	034
117	444.430419921875	398.2005310058594	0.9999992847442627	368.0570068359375	324.553466796875	0.9352397918701172	613.861328125	185.33538818359375	1.0	613.3619384765625	186.35072326660156	0.0009688138961791992	9	034
118	450.53106689453125	396.3101806640625	0.9999915361404419	453.53619384765625	397.1798095703125	0.8167935609817505	612.7757568359375	186.31051635742188	1.0	612.2131958007812	186.90570068359375	0.0011712610721588135	9	034
119	457.1944580078125	392.9916687011719	0.9999867081642151	458.80120849609375	391.77252197265625	0.13398417830467224	613.8780517578125	185.59425354003906	1.0	613.148681640625	186.93936157226562	0.0008203387260437012	9	034
120	463.2061462402344	391.6301574707031	0.9999876022338867	464.0777282714844	391.9906311035156	0.08160215616226196	613.5562133789062	186.26690673828125	1.0	612.885498046875	187.63333129882812	0.0006761550903320312	9	034
121	466.3416442871094	389.2452392578125	1.0	409.8617858886719	333.29345703125	0.986803412437439	613.2775268554688	185.76918029785156	1.0	613.1098022460938	186.9915008544922	0.00116729736328125	9	034
122	469.8634338378906	387.43670654296875	1.0	616.5995483398438	189.51914978027344	0.00013467669486999512	613.0897216796875	186.794921875	1.0	612.5760498046875	187.29396057128906	0.0015666186809539795	9	034
123	472.27874755859375	386.8650817871094	1.0	435.15960693359375	334.5520935058594	0.9939602613449097	613.7648315429688	185.55181884765625	1.0	613.0950317382812	187.01759338378906	0.0008220672607421875	9	034
124	476.0508728027344	388.2721252441406	0.9999998211860657	440.0409240722656	337.384521484375	1.0	613.5671997070312	187.44601440429688	1.0	612.5491333007812	187.8959503173828	0.000882267951965332	9	034
125	479.0957336425781	387.77813720703125	0.9999996423721313	441.3719177246094	335.64300537109375	1.0	614.2841186523438	186.30184936523438	1.0	613.4454345703125	186.86231994628906	0.0010631382465362549	9	034
126	480.5600891113281	387.3411560058594	1.0	441.87835693359375	333.9131774902344	1.0	613.71044921875	185.23451232910156	1.0	613.42333984375	186.68006896972656	0.0012677907943725586	9	034
127	481.8345947265625	386.3773498535156	0.9999998211860657	440.460693359375	336.40081787109375	1.0	614.0225830078125	185.21546936035156	1.0	613.5646362304688	186.745849609375	0.000994265079498291	9	034
128	483.4045715332031	385.6761474609375	1.0	442.7833251953125	337.7511901855469	1.0	614.140625	187.0194091796875	0.9999999403953552	613.0159301757812	187.63851928710938	0.001001983880996704	9	034
129	483.83740234375	384.9653015136719	0.9999985098838806	445.3433532714844	335.00067138671875	1.0	614.1155395507812	185.88638305664062	1.0	613.552001953125	187.48077392578125	0.0009179115295410156	9	034
130	485.6107177734375	385.5706787109375	0.9999818205833435	445.01123046875	332.0520935058594	0.9998025894165039	613.0380859375	185.3311309814453	0.9999998807907104	613.0581665039062	186.7232666015625	0.0012815892696380615	9	034
131	486.7023010253906	384.3985900878906	0.999997615814209	441.5620422363281	325.4772033691406	1.0	612.6697998046875	185.12779235839844	1.0	612.5443725585938	186.0509796142578	0.001043170690536499	9	034
132	487.6050109863281	382.4169006347656	0.9999984502792358	444.4548645019531	331.0072326660156	0.9990281462669373	614.0496215820312	186.95333862304688	1.0	613.0988159179688	187.26388549804688	0.0010747015476226807	9	034
133	488.7108154296875	383.4534606933594	0.999997615814209	447.6449279785156	332.19952392578125	1.0	613.790283203125	186.50863647460938	1.0	613.2022705078125	186.9747314453125	0.0010422468185424805	9	034
134	490.6260070800781	383.1135559082031	0.9999998211860657	447.0034484863281	329.9555969238281	1.0	613.5847778320312	185.65997314453125	0.9999999403953552	613.4796752929688	187.08428955078125	0.0011981725692749023	9	034
135	492.50018310546875	384.8728332519531	0.9964373111724854	446.17657470703125	324.2478942871094	1.0	613.0372314453125	184.93287658691406	1.0	612.7444458007812	186.5008087158203	0.001016378402709961	9	034
136	492.817138671875	383.2703857421875	0.9999374151229858	445.9078063964844	323.4667663574219	1.0	613.789794921875	185.01304626464844	0.9999998807907104	613.6154174804688	186.55429077148438	0.0010494589805603027	9	034
137	491.155029296875	381.8182373046875	0.9997875690460205	446.2420654296875	320.06597900390625	1.0	613.8235473632812	186.90078735351562	1.0	613.1714477539062	187.2214813232422	0.000984281301498413	9	034
138	492.66961669921875	382.3677978515625	0.9979192614555359	447.700927734375	318.33953857421875	1.0	613.5372314453125	185.89356994628906	1.0	613.4055786132812	187.3970184326172	0.0015625059604644775	9	034
139	490.5880432128906	382.25982666015625	0.9999688267707825	448.8492431640625	316.7226867675781	1.0	612.7855224609375	185.43234252929688	1.0	612.4869995117188	186.701416015625	0.00125846266746521	9	034
140	488.5939636230469	381.5168762207031	0.9999691247940063	450.6060791015625	314.8766174316406	1.0	613.129150390625	185.0369415283203	1.0	612.7684326171875	186.2260284423828	0.0008772909641265869	9	034
141	487.0604248046875	381.5048522949219	0.9939672946929932	451.4684753417969	312.2309875488281	1.0	614.0913696289062	186.04624938964844	1.0	613.7305297851562	186.67062377929688	0.001409381628036499	9	034
142	486.50115966796875	380.7707824707031	0.9998319745063782	451.636962890625	309.5115661621094	1.0	613.9456787109375	186.1116485595703	1.0	613.3959350585938	186.77682495117188	0.0008462071418762207	9	034
143	485.09197998046875	380.8755187988281	0.9401233196258545	452.031982421875	308.8003234863281	1.0	613.8009033203125	185.49119567871094	1.0	486.0068664550781	375.8618469238281	0.0008546113967895508	9	034
144	485.96087646484375	379.79888916015625	0.9999897480010986	449.380615234375	307.40789794921875	1.0	613.8412475585938	185.78111267089844	1.0	613.5602416992188	187.06869506835938	0.0009285807609558105	9	034
145	486.07635498046875	379.01129150390625	1.0	448.3765563964844	312.06512451171875	1.0	613.3160400390625	185.5151824951172	1.0	613.07958984375	187.0052947998047	0.0011794567108154297	9	034
146	485.1194152832031	378.8089904785156	1.0	451.2170715332031	318.00543212890625	1.0	613.0814208984375	185.5028533935547	1.0	613.0372924804688	187.00389099121094	0.0013315975666046143	9	034
147	485.9380798339844	382.92120361328125	0.9702686071395874	456.56549072265625	321.1006164550781	1.0	614.3209228515625	186.5532989501953	1.0	613.5530395507812	187.4557647705078	0.0011552870273590088	9	034
148	485.933837890625	380.9564208984375	0.9999641180038452	456.6410827636719	321.1739196777344	1.0	613.1167602539062	185.45433044433594	1.0	612.9021606445312	186.84121704101562	0.0009729564189910889	9	034
149	486.11981201171875	380.4110412597656	0.9989804029464722	450.7429504394531	319.95367431640625	1.0	613.5233764648438	185.2016143798828	1.0	613.2590942382812	186.6574249267578	0.0012378990650177002	9	034
150	484.7749938964844	379.5419921875	0.999961256980896	449.96038818359375	317.7321472167969	1.0	612.7219848632812	184.83241271972656	1.0	612.3771362304688	186.40602111816406	0.0008938014507293701	9	034
151	484.3911437988281	378.0320129394531	0.9999997615814209	449.7501220703125	319.0031433105469	1.0	613.8584594726562	186.92886352539062	1.0	613.0983276367188	187.50437927246094	0.0009766221046447754	9	034
152	482.9884033203125	378.343505859375	0.9999960064888	450.09735107421875	319.2595520019531	1.0	612.9105224609375	184.92404174804688	1.0	612.8679809570312	186.5404815673828	0.0012631416320800781	9	034
153	483.3429870605469	377.9062194824219	1.0	451.162841796875	319.33258056640625	1.0	613.2635498046875	185.7124786376953	1.0	612.773681640625	187.3341064453125	0.0010908544063568115	9	034
154	482.7099304199219	377.2611999511719	1.0	452.3555603027344	319.72332763671875	1.0	613.6902465820312	184.7513427734375	1.0	613.3715209960938	186.0366973876953	0.0008941590785980225	9	034
155	481.94921875	377.9714050292969	1.0	452.1933288574219	318.7341003417969	1.0	614.1791381835938	186.04959106445312	1.0	613.1361694335938	186.63519287109375	0.0010724067687988281	9	034
156	481.69482421875	378.57940673828125	0.9999990463256836	451.96966552734375	317.1687316894531	1.0	613.6079711914062	185.8085479736328	1.0	613.5545043945312	187.10317993164062	0.0008901357650756836	9	034
157	481.6153259277344	378.6444091796875	0.9999998211860657	451.18194580078125	315.81085205078125	1.0	613.2401733398438	185.264892578125	1.0	613.3309936523438	186.98036193847656	0.0010744333267211914	9	034
158	481.8996276855469	378.28814697265625	0.9962864518165588	450.1407775878906	315.1182861328125	1.0	614.7360229492188	186.21119689941406	1.0	614.1207885742188	186.8026123046875	0.0011563003063201904	9	034
159	481.5679016113281	378.8062438964844	0.9999967813491821	449.8594970703125	314.5956115722656	1.0	613.8255004882812	185.66976928710938	0.9999998807907104	613.682861328125	186.92880249023438	0.0012664198875427246	9	034
160	481.26593017578125	379.2156982421875	0.9999933838844299	449.1200256347656	312.6978759765625	1.0	613.4691772460938	185.61521911621094	1.0	613.2376098632812	187.18203735351562	0.001174628734588623	9	034
161	480.92633056640625	378.82562255859375	0.9999144077301025	446.7779846191406	312.8370666503906	1.0	612.4244995117188	185.3430938720703	1.0	612.2913208007812	186.8860626220703	0.0010641515254974365	9	034
162	478.547607421875	378.5816650390625	0.9999991655349731	445.2738342285156	311.86322021484375	1.0	614.0878295898438	185.4254608154297	1.0	613.7891235351562	187.02513122558594	0.001336127519607544	9	034
163	478.0106506347656	377.2472839355469	0.9987691640853882	444.91278076171875	311.95550537109375	1.0	612.9253540039062	185.4126434326172	1.0	612.54296875	186.8509063720703	0.0009235143661499023	9	034
164	474.49627685546875	377.02203369140625	0.9999077916145325	442.31976318359375	312.1126708984375	1.0	613.6649780273438	186.9921417236328	1.0	613.0721435546875	187.22671508789062	0.000987708568572998	9	034
165	472.7998046875	379.24639892578125	0.9866305589675903	442.4434814453125	312.33746337890625	1.0	615.0995483398438	186.3387908935547	1.0	614.4031982421875	186.91558837890625	0.0008264780044555664	9	034
166	471.05474853515625	378.5388488769531	0.9994260668754578	441.8109130859375	311.60400390625	1.0	613.30810546875	185.4053497314453	1.0	613.1475830078125	186.8966827392578	0.0011368989944458008	9	034
167	470.21331787109375	379.1719970703125	0.9999762773513794	441.336181640625	309.3482971191406	1.0	613.447021484375	185.39678955078125	1.0	613.1942138671875	186.9256134033203	0.0010911822319030762	9	034
168	471.1627197265625	378.03936767578125	1.0	437.7911682128906	310.5867919921875	1.0	613.8078002929688	186.28924560546875	0.9999999403953552	613.6082763671875	187.23751831054688	0.0009462237358093262	9	034
169	471.5380554199219	379.4474182128906	0.9999990463256836	438.0284423828125	311.86053466796875	1.0	613.6452026367188	185.10775756835938	1.0	613.3811645507812	186.471923828125	0.0008330643177032471	9	034
170	469.22271728515625	378.0777282714844	1.0	435.4881896972656	311.1515197753906	1.0	613.4352416992188	185.49049377441406	1.0	613.0891723632812	187.0204620361328	0.0013935565948486328	9	034
171	468.3196716308594	378.3529968261719	1.0	434.9192199707031	310.306640625	1.0	613.8731689453125	185.51084899902344	1.0	613.4695434570312	187.10350036621094	0.0012093782424926758	9	034
172	466.7297668457031	378.0444030761719	0.9999964237213135	433.6863098144531	312.0870056152344	1.0	613.4644165039062	185.82073974609375	1.0	612.8549194335938	187.2885284423828	0.0008087754249572754	9	034
173	467.063232421875	380.45703125	0.9086881875991821	434.2289733886719	315.35296630859375	1.0	614.1431884765625	186.853759765625	1.0	613.1907958984375	187.1836700439453	0.0008438825607299805	9	034
174	468.50750732421875	381.065185546875	0.9391427040100098	432.0601806640625	315.3927307128906	1.0	613.44580078125	186.83065795898438	1.0	612.4800415039062	187.59230041503906	0.0009452700614929199	9	034
175	467.451171875	380.4419250488281	0.9999818801879883	429.37091064453125	313.15826416015625	1.0	614.457763671875	186.37228393554688	0.9999999403953552	613.8054809570312	186.67880249023438	0.0010905265808105469	9	034
176	468.45965576171875	379.2019958496094	0.9999998807907104	428.67864990234375	311.0115966796875	1.0	613.8225708007812	185.29881286621094	1.0	613.187744140625	186.90260314941406	0.0005781054496765137	9	034
177	468.7483825683594	379.04412841796875	1.0	425.3511962890625	313.4371643066406	0.9999978542327881	613.8583374023438	185.78189086914062	1.0	613.0579223632812	187.10919189453125	0.000916898250579834	9	034
178	468.1001281738281	380.7049255371094	0.9999948740005493	427.5526428222656	313.6317443847656	1.0	614.1927490234375	186.94619750976562	1.0	613.5086669921875	187.08433532714844	0.0010548233985900879	9	034
179	467.3642883300781	378.2044982910156	0.9999974370002747	428.4034118652344	314.4781188964844	1.0	613.8567504882812	186.61196899414062	1.0	612.8629760742188	186.9817657470703	0.0009028017520904541	9	034
180	467.0916442871094	378.6172180175781	0.9999986886978149	427.8428039550781	312.4233093261719	1.0	613.7077026367188	185.2181854248047	1.0	613.3610229492188	186.79566955566406	0.0009587109088897705	9	034
181	467.4522705078125	377.4007873535156	0.9999998807907104	422.4125671386719	311.67132568359375	1.0	613.8052978515625	186.7044219970703	1.0	612.9024658203125	187.0191650390625	0.0008713006973266602	9	034
182	468.10369873046875	378.4489440917969	1.0	422.1940002441406	310.8575439453125	1.0	613.8953857421875	186.8529815673828	1.0	613.20263671875	187.06857299804688	0.0008533895015716553	9	034
183	468.9021911621094	378.5364074707031	1.0	422.1658020019531	310.8712158203125	1.0	614.698974609375	186.77032470703125	0.9999999403953552	613.4497680664062	187.35366821289062	0.000871509313583374	9	034
184	468.654296875	375.44873046875	1.0	421.77655029296875	310.6571960449219	1.0	613.8844604492188	185.594482421875	1.0	613.391357421875	186.7291259765625	0.0008127093315124512	9	034
185	468.5174560546875	373.7394104003906	1.0	470.8244323730469	376.31829833984375	0.0002516508102416992	614.3068237304688	185.4161834716797	1.0	614.6510009765625	186.685546875	0.0011155307292938232	9	034
186	468.2071838378906	374.1200256347656	1.0	424.802978515625	317.0013732910156	0.9999250173568726	613.5477294921875	185.93844604492188	1.0	612.6841430664062	187.49075317382812	0.0006808042526245117	9	034
187	468.9159240722656	374.9878845214844	1.0	425.1656494140625	318.3918151855469	1.0	613.1215209960938	185.8261260986328	1.0	613.1710205078125	187.3660125732422	0.001238107681274414	9	034
188	468.2890319824219	374.7521667480469	1.0	425.5612487792969	320.2872619628906	1.0	613.7210693359375	185.67442321777344	1.0	613.0714721679688	186.9650115966797	0.0008959472179412842	9	034
189	468.1749572753906	373.29510498046875	1.0	425.036376953125	318.91668701171875	1.0	615.3302612304688	185.5944061279297	1.0	614.54443359375	186.83908081054688	0.0008415281772613525	9	034
190	465.7637634277344	371.55804443359375	1.0	426.0608215332031	321.0290222167969	0.9361313581466675	614.2914428710938	186.81118774414062	1.0	613.4735107421875	187.2932586669922	0.0011469125747680664	9	034
191	463.5666198730469	368.228515625	0.9999979138374329	439.58526611328125	329.0168762207031	0.9999998807907104	614.6419067382812	186.74676513671875	0.9999999403953552	613.888671875	187.2313995361328	0.0008480846881866455	9	034
192	461.9664611816406	366.5408935546875	0.9999985694885254	441.77215576171875	335.3262634277344	0.9999933838844299	613.7587890625	186.11538696289062	1.0	613.0476684570312	186.71688842773438	0.0009796321392059326	9	034
193	457.1482849121094	367.5705261230469	0.9996700286865234	441.7752990722656	338.4477844238281	0.9913332462310791	614.260986328125	185.84307861328125	1.0	613.5298461914062	187.0834503173828	0.0009336769580841064	9	034
194	449.08062744140625	51.56214141845703	0.9999703168869019	451.63238525390625	52.82970428466797	0.007896006107330322	613.90673828125	185.8082275390625	1.0	613.2646484375	186.86395263671875	0.0008051693439483643	9	034
195	453.56378173828125	367.8986511230469	0.9595414400100708	617.721923828125	189.63534545898438	6.99758529663086e-5	614.152587890625	186.42234802246094	1.0	613.473388671875	187.55038452148438	0.0005823969841003418	9	034
196	455.0350341796875	370.5118103027344	0.20754793286323547	617.7271728515625	189.36122131347656	7.227063179016113e-5	614.1558837890625	186.0213165283203	1.0	613.2886352539062	187.2200469970703	0.0007432103157043457	9	034
197	458.1287536621094	367.4480285644531	0.9999727010726929	432.5595703125	355.3693542480469	0.22223138809204102	613.4745483398438	185.91261291503906	1.0	613.1922607421875	187.32839965820312	0.0009024441242218018	9	034
198	456.8213806152344	367.9629821777344	0.9999110698699951	434.9206848144531	350.4485168457031	0.0007079839706420898	613.617431640625	185.78765869140625	1.0	613.2313232421875	187.06813049316406	0.0008714199066162109	9	034
199	457.05615234375	368.2608337402344	0.99998539686203	435.10626220703125	351.35296630859375	0.001602083444595337	613.8975219726562	185.9208526611328	1.0	613.57421875	186.91062927246094	0.0006192326545715332	9	034
200	457.19390869140625	370.1223449707031	1.0	451.9504089355469	372.82781982421875	6.541609764099121e-5	614.6206665039062	186.23983764648438	1.0	613.5536499023438	186.9773712158203	0.0005057752132415771	9	034
201	456.9372253417969	369.1726379394531	0.9999999403953552	450.9285583496094	53.7292594909668	0.0005357265472412109	613.6582641601562	185.44639587402344	1.0	613.25146484375	186.63873291015625	0.0007550418376922607	9	034
202	455.7957458496094	370.6470031738281	1.0	453.1695861816406	372.88916015625	0.0001926124095916748	614.3385009765625	185.48414611816406	1.0	613.4984130859375	186.55421447753906	0.0007271468639373779	9	034
203	454.1025085449219	370.9397888183594	1.0	424.6498718261719	338.9141845703125	0.00035449862480163574	614.3993530273438	184.57911682128906	1.0	542.4736328125	176.60549926757812	0.3310673236846924	9	034
204	454.7181091308594	368.69451904296875	1.0	425.122802734375	336.219970703125	0.13983643054962158	613.9700927734375	184.97061157226562	1.0	545.9071655273438	178.26112365722656	0.004558473825454712	9	034
205	454.4566955566406	369.69378662109375	1.0	433.8769836425781	335.3096923828125	0.4963524639606476	613.900634765625	185.8640899658203	1.0	545.6683349609375	179.56871032714844	0.5868359208106995	9	034
206	455.22296142578125	369.8343811035156	1.0	429.186279296875	331.7943115234375	1.0	614.2758178710938	185.8626708984375	1.0	543.927978515625	177.75131225585938	0.7877318859100342	9	034
207	454.3310546875	369.4394836425781	1.0	434.26348876953125	341.3611755371094	0.03890225291252136	613.6863403320312	185.2210693359375	1.0	546.5241088867188	168.48011779785156	0.4540559649467468	9	034
208	452.83197021484375	369.9200134277344	0.9999974966049194	429.6382141113281	341.8520812988281	9.903311729431152e-5	614.5008544921875	185.10743713378906	1.0	613.7205810546875	186.1184539794922	0.0006215274333953857	9	034
209	452.85491943359375	372.30718994140625	0.999969482421875	432.0886535644531	335.0517883300781	0.9999993443489075	613.455078125	184.6778106689453	1.0	545.7134399414062	173.30503845214844	0.03543210029602051	9	034
210	453.08245849609375	371.4453125	0.19082117080688477	433.6882019042969	338.4247131347656	0.99995356798172	613.8202514648438	185.530029296875	1.0	546.9705810546875	175.7450408935547	0.0008418262004852295	9	034
211	454.98773193359375	369.8132629394531	0.9985147714614868	450.9018859863281	54.578269958496094	0.0004674196243286133	613.68994140625	185.30262756347656	1.0	612.9793090820312	186.43214416503906	0.0005615353584289551	9	034
212	456.9017028808594	369.6072998046875	0.9999967813491821	617.4630126953125	188.41259765625	9.34898853302002e-5	613.9815673828125	185.47532653808594	1.0	613.1700439453125	186.6564483642578	0.0006072521209716797	9	034
213	460.7010803222656	370.83807373046875	0.9999797344207764	434.4125671386719	333.7630310058594	1.0	614.400146484375	186.21395874023438	1.0	613.4197998046875	186.54891967773438	0.0006094872951507568	9	034
214	461.17877197265625	373.04345703125	0.9999991655349731	431.8622131347656	334.93365478515625	1.0	613.9773559570312	185.55677795410156	1.0	613.1959838867188	186.5796356201172	0.0005102753639221191	9	034
215	460.86419677734375	370.9704284667969	0.9930117130279541	440.73162841796875	340.5723876953125	0.0009507834911346436	613.473876953125	185.27882385253906	1.0	612.8665161132812	186.646728515625	0.0007500052452087402	9	034
216	462.6867980957031	367.6744079589844	0.999393880367279	440.80474853515625	339.46466064453125	0.023574531078338623	613.7865600585938	185.15443420410156	1.0	613.3429565429688	186.202880859375	0.0005612969398498535	9	034
217	467.2182312011719	368.455078125	1.0	432.91680908203125	331.2227478027344	1.0	613.5962524414062	185.084716796875	1.0	612.8410034179688	186.37330627441406	0.0007110536098480225	9	034
218	469.8631286621094	368.3229675292969	1.0	432.7677001953125	328.6917419433594	1.0	614.3635864257812	187.2599639892578	1.0	613.5184326171875	187.661376953125	0.0006575584411621094	9	034
219	470.276611328125	370.8515625	0.9999999403953552	435.90570068359375	323.7693176269531	1.0	613.93994140625	185.9958038330078	1.0	612.8982543945312	187.28128051757812	0.0005815029144287109	9	034
220	470.8277893066406	371.4855041503906	0.9999998807907104	436.0470886230469	321.484619140625	1.0	614.55419921875	185.2943572998047	0.9999998807907104	613.587158203125	186.44395446777344	0.0007247626781463623	9	034
221	471.2076721191406	370.4620666503906	0.9999874830245972	437.9840393066406	319.51641845703125	1.0	614.06103515625	186.19163513183594	1.0	612.8720092773438	187.2138671875	0.0006256103515625	9	034
222	470.5341796875	370.864013671875	0.9999992251396179	438.77056884765625	318.75006103515625	1.0	613.3775634765625	185.35791015625	1.0	612.7134399414062	186.30975341796875	0.0006445348262786865	9	034
223	469.6139831542969	369.4457702636719	0.9999998807907104	439.8617248535156	317.7803955078125	1.0	613.9073486328125	185.63168334960938	1.0	613.29541015625	186.79934692382812	0.0006143748760223389	9	034
224	470.41497802734375	369.3722229003906	0.9999980926513672	440.85784912109375	316.03619384765625	1.0	613.797119140625	186.0717315673828	1.0	613.0498046875	186.40682983398438	0.0009641349315643311	9	034
225	468.97625732421875	370.0700988769531	0.9999996423721313	441.6314392089844	314.5580749511719	1.0	614.3948364257812	186.56591796875	1.0	613.3619995117188	186.66946411132812	0.00046387314796447754	9	034
226	468.9295349121094	368.9025573730469	0.9999998807907104	441.2247314453125	314.2497863769531	1.0	614.3904418945312	186.95147705078125	0.9999999403953552	613.4882202148438	187.22012329101562	0.0007390975952148438	9	034
227	468.6751708984375	367.1417541503906	0.9999991655349731	439.9286804199219	312.57293701171875	1.0	613.7980346679688	186.61009216308594	1.0	612.9445190429688	186.794189453125	0.0006844401359558105	9	034
228	469.3877258300781	367.6767578125	0.9999185800552368	439.77423095703125	311.83404541015625	1.0	614.2920532226562	186.37738037109375	1.0	547.2489013671875	149.6628875732422	0.004712730646133423	9	034
229	468.17437744140625	365.6675109863281	1.0	437.66119384765625	311.5086364746094	1.0	613.4761352539062	185.95973205566406	1.0	612.9177856445312	187.05453491210938	0.0006778538227081299	9	034
230	468.1640930175781	365.48272705078125	1.0	437.8374938964844	309.2674560546875	1.0	614.05615234375	185.78004455566406	1.0	613.5374755859375	186.4603271484375	0.000652611255645752	9	034
231	467.62860107421875	365.1828308105469	1.0	438.0179748535156	308.2951354980469	1.0	614.039794921875	186.1043701171875	1.0	613.296875	187.01132202148438	0.0006283223628997803	9	034
232	466.8160705566406	364.4958801269531	1.0	439.0985107421875	307.70623779296875	1.0	614.48193359375	186.20008850097656	1.0	613.8716430664062	187.028076171875	0.0005507469177246094	9	034
233	466.1451416015625	365.0227966308594	1.0	440.0335998535156	307.9472351074219	1.0	614.312744140625	185.55767822265625	1.0	613.29248046875	186.8479766845703	0.0005802512168884277	9	034
234	465.898681640625	365.15472412109375	1.0	438.7241516113281	310.87213134765625	1.0	614.6171875	185.4322052001953	1.0	613.9647827148438	185.5318603515625	0.0005913972854614258	9	034
235	466.1690368652344	367.8310241699219	0.9999999403953552	438.2528076171875	312.3158264160156	1.0	613.5318603515625	186.51742553710938	1.0	612.548095703125	186.62242126464844	0.0005181431770324707	9	034
236	466.4732360839844	367.65234375	1.0	437.86358642578125	311.17919921875	0.9999998807907104	614.5108032226562	185.9915008544922	1.0	613.5785522460938	185.9702606201172	0.0005755424499511719	9	034
237	466.2289733886719	367.77044677734375	0.9999996423721313	437.7784729003906	308.77935791015625	1.0	613.5953369140625	185.69793701171875	1.0	612.5838012695312	186.74658203125	0.0006604194641113281	9	034
238	466.5318908691406	365.93914794921875	0.9999998807907104	436.4378662109375	304.54046630859375	1.0	614.3020629882812	185.5415496826172	1.0	613.73779296875	186.68569946289062	0.0007914900779724121	9	034
239	465.8509216308594	366.6023864746094	1.0	436.64630126953125	301.8528137207031	1.0	614.36181640625	186.12255859375	1.0	613.4609985351562	187.03819274902344	0.0005724132061004639	9	034
240	464.38690185546875	367.0178527832031	1.0	434.9526672363281	298.8946533203125	1.0	613.29541015625	184.83758544921875	1.0	612.5274047851562	185.90965270996094	0.0005164742469787598	9	034
241	463.36553955078125	366.8775939941406	1.0	434.15374755859375	296.3927917480469	1.0	613.6749267578125	185.82217407226562	1.0	613.0662841796875	186.75169372558594	0.0006277859210968018	9	034
242	459.7261962890625	365.19940185546875	1.0	433.5061950683594	294.7322082519531	1.0	614.171875	186.65354919433594	1.0	613.0651245117188	186.75587463378906	0.0005213916301727295	9	034
243	457.1587219238281	364.2336120605469	1.0	433.20263671875	293.41351318359375	1.0	614.332763671875	186.86964416503906	1.0	612.9762573242188	187.00148010253906	0.0005001425743103027	9	034
244	457.9814453125	363.9256896972656	1.0	434.0531921386719	291.1355285644531	1.0	614.2265625	185.9883270263672	1.0	613.3059692382812	186.17364501953125	0.000637054443359375	9	034
245	458.9554138183594	365.05682373046875	1.0	432.9293518066406	292.5324401855469	1.0	613.7427368164062	185.80601501464844	1.0	612.8568115234375	186.87545776367188	0.0007418692111968994	9	034
246	459.2845764160156	366.72344970703125	0.9999979734420776	431.332763671875	294.7781982421875	1.0	613.5053100585938	185.58067321777344	1.0	613.277099609375	186.70947265625	0.000814586877822876	9	034
247	458.4134216308594	366.1897888183594	0.9999994039535522	428.3013000488281	296.9803466796875	1.0	614.0473022460938	186.73341369628906	1.0	612.8887329101562	186.9124755859375	0.0007482171058654785	9	034
248	457.6874694824219	366.7137145996094	1.0	428.2284240722656	292.7812805175781	1.0	614.1246337890625	185.75152587890625	1.0	546.5051879882812	164.53512573242188	0.0006659030914306641	9	034
249	454.9082336425781	368.06903076171875	1.0	426.75115966796875	288.9129943847656	1.0	614.121337890625	185.35800170898438	1.0	613.3673706054688	186.38363647460938	0.0007446408271789551	9	034
250	454.0745544433594	369.67364501953125	1.0	424.40386962890625	285.14019775390625	1.0	614.06298828125	185.75942993164062	1.0	613.2219848632812	186.43186950683594	0.000580132007598877	9	034
251	454.64208984375	369.8230895996094	1.0	420.055908203125	285.012939453125	1.0	614.29931640625	185.5646209716797	1.0	547.52294921875	177.23826599121094	0.000944972038269043	9	034
252	454.9249267578125	370.5932312011719	1.0	420.8655700683594	289.50616455078125	1.0	614.0682983398438	185.29161071777344	1.0	613.2894897460938	186.19627380371094	0.0008678138256072998	9	034
253	454.9034729003906	370.614990234375	1.0	419.4684143066406	289.317138671875	1.0	614.017822265625	185.7774200439453	1.0	547.2264404296875	168.11953735351562	0.02819308638572693	9	034
254	454.8883361816406	370.7264099121094	1.0	418.34271240234375	290.4601135253906	1.0	614.287109375	185.37393188476562	1.0	541.9591064453125	169.0534210205078	0.0009453296661376953	9	034
255	454.6158752441406	370.0988464355469	1.0	416.20086669921875	291.0616149902344	1.0	614.3500366210938	185.59860229492188	1.0	545.0873413085938	164.28402709960938	0.3212409019470215	9	034
256	454.090576171875	369.8003234863281	1.0	415.9963073730469	292.4712829589844	1.0	614.117431640625	185.4429931640625	1.0	613.4545288085938	186.16287231445312	0.0008121132850646973	9	034
257	455.4136962890625	371.65289306640625	1.0	415.4395751953125	291.9861145019531	1.0	613.9483642578125	185.51528930664062	1.0	541.8950805664062	166.03741455078125	0.7569859623908997	9	034
258	456.5420227050781	371.8475341796875	1.0	412.904296875	293.95068359375	1.0	614.3291625976562	185.79420471191406	1.0	542.3159790039062	177.665283203125	0.008484512567520142	9	034
259	459.8263244628906	372.6234436035156	1.0	413.92059326171875	295.6611328125	1.0	614.1578979492188	185.82118225097656	1.0	540.7584838867188	175.26187133789062	0.004978805780410767	9	034
260	463.04730224609375	371.2681579589844	1.0	418.18035888671875	302.81219482421875	1.0	614.4000854492188	186.17083740234375	1.0	613.307861328125	186.72894287109375	0.0005885958671569824	9	034
261	465.8291015625	372.6965026855469	1.0	417.7192687988281	306.2142639160156	1.0	614.1747436523438	186.40159606933594	1.0	613.232421875	186.9970245361328	0.000698477029800415	9	034
262	470.358154296875	373.7544250488281	1.0	419.9072265625	311.2764892578125	1.0	614.6612548828125	186.64234924316406	1.0	545.0343627929688	166.39596557617188	0.04820561408996582	9	034
263	474.0046691894531	372.9980163574219	1.0	421.5008544921875	311.6506652832031	1.0	614.0630493164062	185.9069366455078	1.0	613.255859375	186.84188842773438	0.0006761550903320312	9	034
264	477.2066345214844	373.5626525878906	1.0	423.7164611816406	313.273193359375	0.9999998807907104	613.8313598632812	186.0742645263672	1.0	613.1016235351562	187.27874755859375	0.0006821751594543457	9	034
265	478.1876525878906	372.626220703125	1.0	424.0433349609375	313.1255187988281	1.0	614.9403686523438	186.9066162109375	1.0	613.7940063476562	187.20237731933594	0.0008388757705688477	9	034
266	480.08294677734375	373.122314453125	1.0	428.5103454589844	314.39080810546875	1.0	613.4031372070312	186.32943725585938	1.0	539.706787109375	177.37608337402344	0.610706627368927	9	034
267	480.0113830566406	373.8360595703125	1.0	428.9774169921875	315.10015869140625	1.0	614.5648193359375	186.87049865722656	1.0	613.5703125	186.9279022216797	0.0005575120449066162	9	034
268	480.8839111328125	373.958251953125	1.0	429.8035888671875	315.41290283203125	1.0	614.0167846679688	185.28768920898438	1.0	613.3480224609375	186.356689453125	0.0007370710372924805	9	034
269	480.2624206542969	373.8042907714844	1.0	428.8699951171875	314.1849365234375	1.0	614.647705078125	187.2519073486328	1.0	613.36279296875	187.5001220703125	0.0007930397987365723	9	034
270	480.8355712890625	373.9383850097656	1.0	429.1018371582031	312.413330078125	1.0	614.2137451171875	186.86325073242188	1.0	612.95263671875	187.0011444091797	0.0006082653999328613	9	034
271	480.19061279296875	373.2818298339844	1.0	427.3230285644531	313.09918212890625	1.0	614.0118408203125	185.53372192382812	1.0	613.357421875	186.54949951171875	0.0008337795734405518	9	034
272	480.01422119140625	373.3702087402344	1.0	427.3760681152344	312.3619384765625	1.0	614.2423706054688	185.7769012451172	1.0	613.4022216796875	186.49224853515625	0.0005323290824890137	9	034
273	479.01025390625	372.6968078613281	1.0	425.926025390625	312.6365966796875	1.0	613.9299926757812	185.5585174560547	1.0	613.004150390625	186.66397094726562	0.0004469454288482666	9	034
274	478.3946838378906	372.6363525390625	1.0	425.70281982421875	312.5977478027344	1.0	614.6708984375	185.90013122558594	1.0	614.1550903320312	186.62269592285156	0.0006962716579437256	9	034
275	478.2121887207031	372.6260986328125	1.0	424.64324951171875	312.8648681640625	1.0	614.6262817382812	185.80133056640625	1.0	614.1036376953125	186.59539794921875	0.0008048415184020996	9	034
276	475.92987060546875	369.57281494140625	1.0	424.2748107910156	311.85400390625	1.0	614.1900024414062	186.4071502685547	1.0	613.1566772460938	187.28924560546875	0.0007008016109466553	9	034
277	472.88641357421875	366.9263610839844	0.9999959468841553	426.4374084472656	313.5244140625	1.0	614.034912109375	185.95645141601562	1.0	613.3259887695312	186.89198303222656	0.0007524490356445312	9	034
278	472.1601257324219	364.16351318359375	0.9970933794975281	432.99078369140625	317.0745544433594	1.0	613.9642333984375	186.4894256591797	1.0	613.2962646484375	186.82571411132812	0.0009022951126098633	9	034
279	472.88592529296875	367.146728515625	0.017020434141159058	433.1296691894531	320.2585144042969	1.0	614.5284423828125	186.73060607910156	1.0	613.4403076171875	186.8264923095703	0.0007085502147674561	9	034
280	472.8938293457031	366.3279724121094	0.9741321802139282	436.0561828613281	325.4824523925781	1.0	613.9613037109375	185.44752502441406	1.0	613.3201904296875	186.48464965820312	0.0006937384605407715	9	034
281	471.63714599609375	365.9101867675781	0.9940049648284912	438.0467834472656	326.8055419921875	1.0	614.1513671875	186.7074737548828	1.0	612.986328125	186.80384826660156	0.0005901455879211426	9	034
282	467.8349609375	364.498291015625	0.9985044598579407	435.10113525390625	326.5521545410156	1.0	614.4595947265625	187.03323364257812	1.0	613.2940063476562	187.1956329345703	0.0007519125938415527	9	034
283	460.8873596191406	356.8955993652344	1.0	435.9507751464844	324.7928161621094	0.07544255256652832	614.0241088867188	186.14813232421875	1.0	613.0560302734375	187.05686950683594	0.0005991160869598389	9	034
284	448.8792724609375	360.82037353515625	0.9994154572486877	441.2337341308594	365.9609375	0.0006523728370666504	614.2732543945312	185.10325622558594	1.0	613.37451171875	186.14064025878906	0.0005723536014556885	9	034
285	467.83453369140625	334.724365234375	1.0	468.4163513183594	328.11773681640625	0.02906462550163269	613.5394287109375	185.66200256347656	1.0	612.8341064453125	186.5858612060547	0.0007042586803436279	9	034
286	468.04486083984375	324.1272888183594	1.0	435.3370361328125	366.39349365234375	0.9999999403953552	614.3071899414062	186.06202697753906	1.0	613.1035766601562	186.8643798828125	0.0007191896438598633	9	034
287	467.733642578125	316.9070129394531	1.0	438.8531188964844	363.2353820800781	0.9924129843711853	614.1160278320312	186.68649291992188	1.0	613.187744140625	187.65203857421875	0.0006368756294250488	9	034
288	469.0802001953125	313.6352844238281	1.0	441.6909484863281	362.604248046875	0.9999977350234985	613.83642578125	186.73695373535156	1.0	613.0703125	186.9525146484375	0.0007855594158172607	9	034
289	469.5597839355469	309.0408020019531	1.0	440.5448913574219	361.5709533691406	0.9999986886978149	614.1807250976562	185.73110961914062	1.0	613.2174682617188	186.6083984375	0.0005891919136047363	9	034
290	469.1353454589844	305.15814208984375	1.0	440.1910095214844	358.458740234375	0.9999997615814209	614.338134765625	186.73008728027344	1.0	613.3841552734375	187.03114318847656	0.0008689761161804199	9	034
291	469.3029479980469	301.39697265625	1.0	444.6451416015625	357.5672912597656	1.0	614.5400390625	187.34239196777344	1.0	613.312744140625	187.57363891601562	0.000702977180480957	9	034
292	469.0215759277344	299.9420471191406	1.0	445.0584716796875	356.1498107910156	1.0	613.8433837890625	185.70770263671875	1.0	613.2963256835938	186.83001708984375	0.0007427036762237549	9	034
293	469.22344970703125	296.9167175292969	1.0	441.64849853515625	354.38031005859375	1.0	613.442138671875	185.87548828125	1.0	612.7024536132812	186.61529541015625	0.0008096992969512939	9	034
294	467.2373352050781	294.1218566894531	1.0	440.9261779785156	346.7642517089844	1.0	614.3876342773438	186.1065216064453	1.0	613.7205200195312	187.10879516601562	0.0009235143661499023	9	034
295	464.36376953125	288.6485900878906	1.0	437.3454895019531	342.5963439941406	0.9999041557312012	614.3387451171875	185.1747589111328	1.0	613.9562377929688	186.0576171875	0.0008049309253692627	9	034
296	461.766845703125	285.50897216796875	1.0	435.65130615234375	339.4332275390625	0.999998927116394	614.8786010742188	186.80393981933594	1.0	613.7897338867188	186.8372802734375	0.0006544589996337891	9	034
297	458.9296875	281.34033203125	1.0	443.7098388671875	340.4121398925781	0.9999682903289795	614.3408813476562	186.8489227294922	1.0	613.2144165039062	187.11929321289062	0.0008986592292785645	9	034
298	456.5104675292969	275.7086486816406	1.0	439.1702880859375	323.8134765625	0.1523606777191162	614.1797485351562	186.41665649414062	1.0	613.3649291992188	187.38241577148438	0.0005808770656585693	9	034
299	454.04107666015625	270.24658203125	1.0	441.3685607910156	326.6617126464844	0.9999880790710449	614.6177978515625	186.73471069335938	1.0	613.5238037109375	187.7027130126953	0.0006863772869110107	9	034
300	452.9686279296875	266.60552978515625	1.0	434.20855712890625	322.4162902832031	0.8112539052963257	614.3715209960938	186.5465545654297	1.0	613.0670776367188	186.75946044921875	0.0008255839347839355	9	034
301	452.57122802734375	263.45947265625	1.0	436.6889953613281	323.69354248046875	0.9160559177398682	615.0611572265625	187.13003540039062	1.0	613.7457275390625	187.24465942382812	0.0006506145000457764	9	034
302	454.6201477050781	260.3906555175781	1.0	435.5279235839844	322.0896911621094	1.0	614.6557006835938	185.5225067138672	1.0	614.2181396484375	186.41189575195312	0.0005920529365539551	9	034
303	456.3200988769531	256.35406494140625	1.0	435.7493591308594	312.16253662109375	1.0	614.1580200195312	185.87750244140625	1.0	613.1280517578125	186.5178680419922	0.0004931390285491943	9	034
304	457.3000183105469	252.38803100585938	1.0	435.1444091796875	310.3367004394531	1.0	614.5092163085938	185.73324584960938	1.0	613.8034057617188	186.55181884765625	0.0007883012294769287	9	034
305	460.0339050292969	250.15786743164062	1.0	433.14013671875	308.2109375	0.9999998807907104	614.4548950195312	185.4295654296875	1.0	613.8374633789062	186.7611083984375	0.0008544325828552246	9	034
306	461.8244934082031	249.1146697998047	1.0	430.662109375	307.271728515625	1.0	614.1659545898438	185.9829559326172	1.0	613.5850830078125	187.15341186523438	0.0007505118846893311	9	034
307	464.39459228515625	248.00462341308594	1.0	431.8290100097656	304.8790588378906	0.9999809265136719	613.6010131835938	185.27052307128906	1.0	612.8460083007812	186.05691528320312	0.0005396902561187744	9	034
308	465.3656311035156	248.1917724609375	1.0	430.933837890625	306.0079345703125	1.0	614.1624755859375	186.01112365722656	1.0	613.48583984375	186.87107849121094	0.0007375478744506836	9	034
309	467.4214782714844	246.932861328125	1.0	425.31396484375	306.2338562011719	1.0	614.4097900390625	186.37518310546875	1.0	613.4190673828125	187.3445281982422	0.0005776882171630859	9	034
310	468.8927001953125	245.7967529296875	1.0	423.4225158691406	300.69482421875	0.9989652633666992	614.18701171875	186.29949951171875	1.0	613.501220703125	187.55477905273438	0.0009238719940185547	9	034
311	470.8523254394531	245.15316772460938	1.0	431.8118591308594	301.4717712402344	0.003996491432189941	613.9113159179688	185.56689453125	1.0	613.279541015625	186.67562866210938	0.0008392035961151123	9	034
312	476.36419677734375	246.4517059326172	1.0	429.9313659667969	299.689697265625	1.0	614.6888427734375	186.77647399902344	1.0	613.8810424804688	187.30186462402344	0.000933915376663208	9	034
313	480.2263488769531	244.0406494140625	1.0	430.90289306640625	289.05224609375	1.0	613.9393310546875	186.04229736328125	1.0	613.2577514648438	187.06497192382812	0.0008441805839538574	9	034
314	483.5637512207031	243.0541229248047	1.0	429.6248779296875	284.7118225097656	0.6829306483268738	614.6112060546875	186.43382263183594	1.0	613.7371215820312	186.7602081298828	0.0008871853351593018	9	034
315	486.9942321777344	241.58062744140625	1.0	425.3279113769531	281.1134948730469	0.9551451206207275	614.99951171875	185.92025756835938	0.9999999403953552	614.4169311523438	187.43374633789062	0.0009768009185791016	9	034
316	490.2301940917969	240.8994598388672	1.0	432.9670104980469	279.0976867675781	0.7694177031517029	614.1922607421875	186.41062927246094	1.0	613.6294555664062	186.80230712890625	0.0010833740234375	9	034
317	492.9844055175781	238.8517608642578	1.0	432.32147216796875	277.270751953125	0.9204279780387878	614.8294067382812	187.27975463867188	1.0	613.6387329101562	187.41566467285156	0.0008702278137207031	9	034
318	495.7792663574219	238.8703155517578	1.0	431.88671875	275.05413818359375	0.9999970197677612	614.1881713867188	186.83575439453125	1.0	613.3175048828125	187.2091064453125	0.0010266602039337158	9	034
319	496.8983154296875	237.28549194335938	1.0	431.24774169921875	273.20159912109375	0.999733567237854	614.2221069335938	185.89968872070312	1.0	613.810791015625	187.34002685546875	0.0011931359767913818	9	034
320	499.0993347167969	236.56451416015625	1.0	427.0209655761719	273.9656982421875	0.0541016161441803	614.9228515625	186.9443359375	1.0	613.7953491210938	187.1408233642578	0.0008657872676849365	9	034
321	499.2284851074219	235.53793334960938	1.0	430.6860656738281	271.1865234375	0.5642228126525879	614.4708251953125	185.8597869873047	1.0	613.8455200195312	187.17347717285156	0.0011110007762908936	9	034
322	499.79693603515625	233.63998413085938	1.0	435.87298583984375	268.86419677734375	0.7808877229690552	614.3154907226562	185.9798583984375	1.0	613.5180053710938	187.12474060058594	0.0010061562061309814	9	034
323	501.25408935546875	230.75460815429688	1.0	444.0945739746094	266.15277099609375	0.9999645352363586	615.1419067382812	186.5512237548828	1.0	614.2655029296875	186.85293579101562	0.0008759796619415283	9	034
324	502.1069641113281	228.62591552734375	1.0	439.2353820800781	267.7669982910156	0.9999812841415405	613.7963256835938	186.13632202148438	1.0	613.183349609375	187.50108337402344	0.0014168024063110352	9	034
325	502.9674377441406	226.55699157714844	1.0	436.08154296875	269.7066650390625	0.9993007183074951	614.3410034179688	185.49078369140625	1.0	613.9653930664062	186.54962158203125	0.0014251470565795898	9	034
326	504.5035095214844	225.8378143310547	1.0	437.0918884277344	268.5643310546875	0.9884518384933472	614.728759765625	185.8997344970703	1.0	614.0997314453125	187.464111328125	0.0010886788368225098	9	034
327	506.5113830566406	224.59390258789062	1.0	435.76678466796875	269.4819030761719	0.6641758680343628	614.2518920898438	185.7447052001953	1.0	613.5762329101562	186.86802673339844	0.0010693371295928955	9	034
328	508.5213928222656	225.0638885498047	1.0	436.74920654296875	266.0788879394531	0.9945083856582642	615.3258056640625	185.85842895507812	1.0	614.6021728515625	186.9998779296875	0.0011102855205535889	9	034
329	508.6419982910156	224.9657745361328	1.0	434.8311462402344	264.1253662109375	0.9890648126602173	615.2753295898438	188.14642333984375	1.0	613.7646484375	188.30606079101562	0.0010364949703216553	9	034
330	508.4495544433594	222.86727905273438	1.0	434.5235595703125	262.8399353027344	0.9998341798782349	614.8220825195312	185.90199279785156	1.0	614.0180053710938	187.1965789794922	0.0013158619403839111	9	034
331	508.3033752441406	221.7939453125	1.0	439.86895751953125	262.2214050292969	0.9999392628669739	615.2369995117188	186.8822021484375	1.0	531.8856201171875	177.7202606201172	0.04357755184173584	9	034
332	507.5150146484375	219.65963745117188	1.0	438.6221008300781	262.5955505371094	0.999981164932251	614.4155883789062	186.44598388671875	1.0	613.802001953125	187.71148681640625	0.0012222826480865479	9	034
333	506.81427001953125	218.77944946289062	1.0	441.1259765625	263.31634521484375	0.9999987483024597	614.8649291992188	187.09197998046875	1.0	613.7390747070312	187.52561950683594	0.0012629330158233643	9	034
334	505.9041748046875	216.4468231201172	1.0	439.24407958984375	265.02734375	0.9999991655349731	613.4971313476562	186.43106079101562	1.0	613.030029296875	187.78488159179688	0.0012339353561401367	9	034
335	505.3402404785156	215.5524444580078	1.0	436.59698486328125	266.9892883300781	0.9998561143875122	614.5225830078125	186.17921447753906	1.0	613.509765625	186.48583984375	0.0009557902812957764	9	034
336	506.0606689453125	215.1710662841797	1.0	432.1998596191406	268.68646240234375	0.9248768091201782	615.1710815429688	186.8766326904297	0.9999999403953552	613.9344482421875	187.2246551513672	0.0010835826396942139	9	034
337	506.4189758300781	214.05279541015625	1.0	433.5809631347656	269.4498291015625	0.8551300764083862	614.0718994140625	185.7785186767578	1.0	613.6246948242188	186.54815673828125	0.0010558366775512695	9	034
338	506.671630859375	213.3658905029297	1.0	431.4431457519531	268.7870178222656	0.9998838901519775	614.3287963867188	185.4218292236328	1.0	613.8729248046875	186.74411010742188	0.0010744333267211914	9	034
339	508.01708984375	212.10458374023438	1.0	424.0610656738281	270.423828125	0.0019890666007995605	614.2127685546875	185.86666870117188	1.0	613.6727905273438	186.84588623046875	0.0009600818157196045	9	034
340	509.2377624511719	212.4332275390625	1.0	432.0429992675781	263.9906005859375	0.19103151559829712	614.705322265625	185.38185119628906	1.0	614.228759765625	186.66392517089844	0.0009534955024719238	9	034
341	509.4587097167969	210.51759338378906	1.0	434.47967529296875	265.66265869140625	0.9952359199523926	614.7177124023438	185.53778076171875	1.0	614.2215576171875	186.4375762939453	0.0012421607971191406	9	034
342	511.105712890625	210.08474731445312	1.0	434.3333435058594	267.71295166015625	0.9999997019767761	614.19091796875	186.23355102539062	1.0	613.5642700195312	186.33827209472656	0.0013082921504974365	9	034
343	512.351806640625	210.12757873535156	1.0	435.22027587890625	266.9612731933594	1.0	613.7769775390625	184.6893310546875	1.0	613.8897705078125	185.7177734375	0.0011087656021118164	9	034
344	515.4221801757812	207.147216796875	1.0	434.2950439453125	264.2078552246094	1.0	613.6123657226562	185.89508056640625	1.0	516.734130859375	197.09597778320312	0.002946197986602783	9	034
345	516.2750854492188	206.9933624267578	1.0	434.3523254394531	260.18634033203125	1.0	613.56494140625	185.08058166503906	1.0	519.2530517578125	195.0164031982422	0.01902911067008972	9	034
346	516.4285278320312	207.8909149169922	1.0	433.14068603515625	257.6358642578125	0.9999999403953552	614.354248046875	185.4600372314453	1.0	613.8709106445312	186.33665466308594	0.0009778738021850586	9	034
347	519.781982421875	206.36862182617188	0.9991996884346008	430.7174987792969	257.7089538574219	0.9996316432952881	613.8554077148438	186.01412963867188	1.0	524.9364013671875	190.51345825195312	0.04453539848327637	9	034
348	429.0568542480469	256.58758544921875	0.9305166006088257	527.9493408203125	191.0464630126953	0.10715454816818237	613.990478515625	185.7262725830078	1.0	525.6345825195312	190.70379638671875	0.34709376096725464	9	034
349	524.6007690429688	200.84056091308594	0.9999855756759644	433.993896484375	257.5072021484375	0.9999932050704956	613.9963989257812	185.91156005859375	1.0	524.193359375	192.18240356445312	0.043608009815216064	9	034
350	524.5680541992188	199.52996826171875	0.9999892711639404	430.3914794921875	258.7382507324219	0.999999463558197	614.2778930664062	185.5203399658203	1.0	524.9522705078125	189.6749267578125	0.15945908427238464	9	034
351	524.5067138671875	200.1173095703125	0.9999022483825684	430.1968078613281	255.60874938964844	0.9999988079071045	613.2791748046875	185.43838500976562	1.0	524.572998046875	190.91957092285156	0.010511845350265503	9	034
352	525.2149047851562	197.240478515625	0.9999001026153564	430.519775390625	251.74246215820312	0.9999622106552124	613.628173828125	185.46307373046875	0.9999999403953552	523.88916015625	191.71466064453125	0.015062868595123291	9	034
353	525.0593872070312	199.03463745117188	0.9999924898147583	529.0146484375	197.53741455078125	0.41926509141921997	614.18603515625	185.71038818359375	1.0	524.5646362304688	194.329833984375	0.012193500995635986	9	034
354	524.9447631835938	200.6024169921875	0.999994158744812	432.3583068847656	252.6496124267578	0.9999997615814209	613.2192993164062	185.49978637695312	1.0	524.6455688476562	194.1417999267578	0.00920957326889038	9	034
355	524.8777465820312	202.71347045898438	0.9999997615814209	433.38739013671875	253.7288818359375	1.0	614.1494750976562	186.2903594970703	1.0	525.5245361328125	193.777587890625	0.022255301475524902	9	034
356	525.0609130859375	204.9293670654297	0.9999977350234985	429.7174072265625	251.7880096435547	0.9899282455444336	613.5760498046875	184.99159240722656	1.0	525.7057495117188	195.96441650390625	0.014293134212493896	9	034
357	528.3409423828125	206.97607421875	1.0	432.9048767089844	245.78445434570312	1.0	613.0459594726562	184.52830505371094	0.9999999403953552	528.4255981445312	194.9672088623047	0.06697121262550354	9	034
358	528.2646484375	207.9519500732422	1.0	431.7987976074219	243.21934509277344	0.9999648928642273	613.1677856445312	184.61680603027344	1.0	529.0553588867188	197.5782012939453	0.02950039505958557	9	034
359	527.8837890625	207.8817596435547	1.0	429.5373229980469	242.2562713623047	0.9974155426025391	613.0254516601562	185.5264892578125	0.9999998807907104	527.4437255859375	197.053466796875	0.011095762252807617	9	034
360	530.5397338867188	208.64134216308594	1.0	450.9549255371094	51.99749755859375	0.0016250014305114746	613.4293823242188	185.30029296875	1.0	529.1917724609375	197.2825469970703	0.2428635060787201	9	034
361	531.6549682617188	210.13954162597656	1.0	430.8020324707031	242.12550354003906	0.9997742176055908	613.3897094726562	185.30364990234375	1.0	530.360595703125	196.03228759765625	0.03660506010055542	9	034
362	532.11767578125	212.07070922851562	1.0	426.557373046875	244.3572235107422	0.9345709681510925	613.0509643554688	185.00172424316406	1.0	533.5062866210938	197.81761169433594	0.006401628255844116	9	034
363	533.1854858398438	213.3585205078125	1.0	451.59979248046875	52.17585754394531	0.8945915699005127	612.5526733398438	185.2548828125	1.0	532.12939453125	196.9191131591797	0.006413370370864868	9	034
364	533.3235473632812	215.58306884765625	1.0	444.96661376953125	321.99267578125	0.0349714457988739	613.4061889648438	185.10623168945312	1.0	529.9492797851562	198.7445068359375	0.0010062754154205322	9	034
365	534.0245361328125	217.87388610839844	1.0	533.1666870117188	222.0707244873047	0.0003180503845214844	613.7626342773438	185.6824951171875	1.0	529.9284057617188	198.37435913085938	0.007353872060775757	9	034
366	535.6053466796875	219.74710083007812	1.0	535.2745971679688	217.59982299804688	0.0002511143684387207	613.67333984375	186.7710418701172	1.0	531.2229614257812	200.50363159179688	0.0019305646419525146	9	034
367	535.3253173828125	220.21817016601562	1.0	434.8945007324219	230.88088989257812	0.999976634979248	614.0662231445312	185.69631958007812	0.9999998807907104	530.806396484375	199.82229614257812	0.0013078153133392334	9	034
368	534.94189453125	220.89114379882812	1.0	434.3534851074219	230.7632293701172	0.9999065399169922	614.1240844726562	185.8800506591797	1.0	613.1952514648438	186.08651733398438	0.0010467767715454102	9	034
369	535.413818359375	221.79734802246094	1.0	451.4903564453125	52.31443405151367	0.016031086444854736	613.9359741210938	186.36019897460938	1.0	531.3151245117188	210.15293884277344	0.0019857585430145264	9	034
370	535.1370849609375	222.94444274902344	1.0	451.1768798828125	52.904972076416016	0.0021413564682006836	613.8915405273438	186.5271453857422	1.0	612.5703125	186.7055206298828	0.0009915828704833984	9	034
371	535.3243408203125	224.70742797851562	1.0	533.5368041992188	228.07867431640625	0.00022995471954345703	613.8171997070312	185.42709350585938	1.0	613.01220703125	185.5176544189453	0.0008812844753265381	9	034
372	536.5860595703125	225.7548370361328	1.0	451.5785217285156	51.61317825317383	0.04934373497962952	613.7897338867188	185.32733154296875	1.0	613.3606567382812	185.89076232910156	0.0010432004928588867	9	034
373	537.1954345703125	228.74380493164062	1.0	445.33837890625	322.152099609375	0.7296234369277954	614.4363403320312	185.26878356933594	1.0	613.8128662109375	185.98106384277344	0.0008152127265930176	9	034
374	538.2410888671875	231.20545959472656	1.0	617.6707763671875	189.26150512695312	0.00012859702110290527	614.3948364257812	185.939697265625	0.9999998807907104	613.5043334960938	186.48947143554688	0.0008097589015960693	9	034
375	538.4027099609375	232.75111389160156	1.0	433.8677978515625	222.1324462890625	0.5519737005233765	613.8470458984375	185.3429718017578	1.0	613.211181640625	186.24069213867188	0.001016080379486084	9	034
376	540.1792602539062	234.34571838378906	1.0	438.3920593261719	216.60597229003906	0.9984874725341797	613.9359741210938	186.0462188720703	0.9999999403953552	613.349853515625	186.80047607421875	0.0010697245597839355	9	034
377	541.2180786132812	236.43099975585938	1.0	439.03045654296875	215.0876007080078	0.032968878746032715	614.109619140625	185.78811645507812	0.9999998807907104	613.1035766601562	186.71014404296875	0.000788271427154541	9	034
378	540.598876953125	236.39515686035156	1.0	438.8341979980469	211.4542236328125	0.9989759922027588	614.6098022460938	185.55148315429688	0.9999998807907104	613.6734008789062	186.17381286621094	0.0012734830379486084	9	034
379	536.9656372070312	238.1005096435547	1.0	445.5637512207031	208.0123748779297	0.0004246830940246582	614.4298095703125	186.47447204589844	1.0	613.037353515625	186.95738220214844	0.0004846155643463135	9	034
380	398.71087646484375	265.8725891113281	1.0	401.9000244140625	264.5169372558594	0.0062690675258636475	612.459716796875	184.24285888671875	0.9999999403953552	611.9276733398438	185.37680053710938	0.0007300972938537598	9	034
381	386.5832214355469	285.1274108886719	1.0	446.85406494140625	231.36898803710938	1.0	613.625	184.53762817382812	1.0	613.5797729492188	185.10250854492188	0.000812828540802002	9	034
382	382.6239013671875	293.7800598144531	1.0	426.9859924316406	246.25254821777344	1.0	613.243896484375	184.53668212890625	1.0	532.02587890625	191.72125244140625	0.9998654127120972	9	034
383	378.3158874511719	299.3275451660156	1.0	419.88360595703125	262.3196716308594	0.014717578887939453	614.3298950195312	183.78897094726562	1.0	531.9984130859375	193.21633911132812	0.5657262802124023	9	034
384	377.5496520996094	302.1285400390625	1.0	418.3638916015625	265.38922119140625	0.0030070245265960693	614.6273193359375	186.50428771972656	1.0	530.059814453125	197.034423828125	0.01886621117591858	9	034
385	416.5772399902344	273.22735595703125	1.0	416.9571838378906	269.2079772949219	0.00034928321838378906	614.0172119140625	185.58395385742188	1.0	530.8866577148438	195.06155395507812	0.14890795946121216	9	034
386	379.6081237792969	307.3206481933594	1.0	419.4812316894531	277.42718505859375	0.0005598068237304688	614.2300415039062	185.52474975585938	1.0	613.5865478515625	186.33639526367188	0.000896453857421875	9	034
387	383.9887390136719	303.50323486328125	1.0	418.5210266113281	275.20745849609375	0.1451413631439209	614.5488891601562	185.79444885253906	1.0	528.5850219726562	198.64559936523438	0.002193629741668701	9	034
388	395.63934326171875	292.80718994140625	1.0	404.4998474121094	293.2833251953125	0.0005566179752349854	614.6636352539062	186.072509765625	1.0	526.3218994140625	197.26611328125	0.003394484519958496	9	034
389	401.263427734375	283.46527099609375	1.0	451.41046142578125	53.837745666503906	0.03549852967262268	614.9107055664062	186.21165466308594	1.0	525.5977172851562	199.2261962890625	0.002639591693878174	9	034
390	403.5088195800781	276.2839660644531	1.0	452.0358581542969	53.03750228881836	0.0005932152271270752	614.0167236328125	185.8382568359375	1.0	613.4518432617188	186.7621307373047	0.0009537339210510254	9	034
391	404.6009216308594	270.797607421875	1.0	404.21759033203125	273.57708740234375	0.0037224292755126953	614.0982666015625	185.2072296142578	1.0	613.8726196289062	186.15599060058594	0.0021512508392333984	9	034
392	405.26190185546875	264.51995849609375	1.0	386.3226623535156	320.69921875	0.0005621016025543213	614.6150512695312	186.6924591064453	1.0	526.7293701171875	200.94859313964844	0.17211401462554932	9	034
393	403.96209716796875	254.6991729736328	1.0	406.4400634765625	257.34332275390625	0.0009002387523651123	613.8792724609375	186.2394256591797	1.0	524.546142578125	200.10403442382812	0.06059509515762329	9	034
394	405.5425720214844	247.12088012695312	1.0	390.0740051269531	324.8804016113281	0.9140647649765015	614.29638671875	185.28184509277344	1.0	613.9038696289062	185.93946838378906	0.0010789930820465088	9	034
395	404.3612976074219	239.2098388671875	1.0	385.1626281738281	331.601318359375	0.058275461196899414	614.4464721679688	186.00633239746094	1.0	529.6905517578125	198.80029296875	0.0026728808879852295	9	034
396	401.7669982910156	234.32318115234375	1.0	384.10205078125	334.4291076660156	0.9933438301086426	614.7527465820312	186.46543884277344	0.9999999403953552	613.5064086914062	186.27137756347656	0.0007846653461456299	9	034
397	397.95404052734375	230.88671875	1.0	381.4263610839844	337.7178955078125	0.99998939037323	614.0170288085938	184.9376983642578	1.0	612.9907836914062	185.6297607421875	0.0007693171501159668	9	034
398	395.5934753417969	227.06959533691406	1.0	380.622314453125	341.94525146484375	1.0	614.3453369140625	186.43008422851562	1.0	613.145263671875	186.5863037109375	0.0009051263332366943	9	034
399	392.9229431152344	223.61106872558594	1.0	384.6502990722656	339.8805236816406	0.9999455809593201	614.2199096679688	184.95550537109375	1.0	613.3546142578125	185.97006225585938	0.0007385909557342529	9	034
400	389.43768310546875	222.35890197753906	1.0	384.8963623046875	339.2646179199219	0.8832101821899414	614.3624267578125	184.73257446289062	1.0	614.083740234375	185.58160400390625	0.0006400942802429199	9	034
401	386.33258056640625	219.83009338378906	1.0	382.719970703125	333.3842468261719	0.9999995827674866	614.6862182617188	184.79124450683594	1.0	383.94580078125	333.951171875	0.0006909370422363281	9	034
402	385.7530212402344	219.9735107421875	1.0	380.4791564941406	331.0262145996094	0.9932827949523926	614.3034057617188	185.45291137695312	1.0	613.4683837890625	186.3414306640625	0.0010314881801605225	9	034
403	384.95068359375	219.4717559814453	1.0	380.58807373046875	334.83953857421875	0.9655048847198486	614.3438110351562	185.24880981445312	1.0	613.8801879882812	186.1201934814453	0.0009334981441497803	9	034
404	384.6257019042969	218.886962890625	1.0	378.8287353515625	331.09857177734375	0.9583262205123901	614.0588989257812	185.23338317871094	1.0	613.5203857421875	186.10008239746094	0.0007202327251434326	9	034
405	383.6863098144531	218.73483276367188	1.0	375.6824035644531	332.1225891113281	0.9892775416374207	613.9267578125	185.29766845703125	1.0	613.4374389648438	186.09368896484375	0.0009692609310150146	9	034
406	383.1250305175781	217.453369140625	1.0	452.4067077636719	52.16801452636719	0.2799670398235321	613.6063842773438	185.48072814941406	1.0	612.9563598632812	186.2987518310547	0.0008913874626159668	9	034
407	382.8498840332031	217.92935180664062	1.0	443.0458984375	321.8861999511719	0.0034095048904418945	615.2196044921875	187.2455291748047	1.0	614.0413818359375	187.23617553710938	0.00049591064453125	9	034
408	382.88238525390625	216.6988525390625	1.0	444.45770263671875	320.8455810546875	0.0014283061027526855	612.0502319335938	185.93414306640625	1.0	610.9696044921875	186.4038848876953	0.000534355640411377	9	034
409	381.6766052246094	217.91842651367188	1.0	544.3140869140625	181.7986297607422	0.005443096160888672	381.60821533203125	219.8499298095703	0.0003387629985809326	541.8176879882812	183.21002197265625	0.8027971386909485	9	034
410	381.4336853027344	217.80267333984375	1.0	380.52276611328125	221.25747680664062	0.0001920461654663086	381.4197692871094	219.64614868164062	0.00022611021995544434	380.23846435546875	224.88104248046875	0.00024121999740600586	9	034
411	378.40814208984375	217.64060974121094	1.0	444.5330810546875	322.4403381347656	0.5381515026092529	379.5948486328125	218.7943878173828	0.0005124211311340332	545.0385131835938	186.06358337402344	0.6946533918380737	9	034
412	377.47833251953125	217.0409393310547	1.0	383.81884765625	219.3100128173828	0.0006359517574310303	379.0027160644531	218.5691375732422	0.0004583001136779785	378.90118408203125	224.34750366210938	0.0002522766590118408	9	034
413	377.17572021484375	217.0201416015625	1.0	383.5937805175781	219.20321655273438	0.0009744465351104736	451.6585388183594	51.95299530029297	0.0015853941440582275	378.9479675292969	223.546142578125	0.00028523802757263184	9	034
414	376.30706787109375	217.7588653564453	1.0	383.36376953125	219.47640991210938	0.0007658600807189941	378.07110595703125	218.54629516601562	0.000335007905960083	378.0323791503906	224.74595642089844	0.00034177303314208984	9	034
415	376.21844482421875	217.7698211669922	1.0	450.6365966796875	53.10639190673828	0.004109710454940796	377.9209899902344	218.21450805664062	0.00023066997528076172	378.067138671875	224.07313537597656	0.00019159913063049316	9	034
416	375.6804504394531	218.06748962402344	1.0	444.41046142578125	323.413818359375	0.44033652544021606	377.51983642578125	218.03134155273438	0.00027930736541748047	377.5106506347656	224.08140563964844	0.00014799833297729492	9	034
417	375.5291442871094	218.2019805908203	1.0	357.2599792480469	327.1579895019531	0.03361034393310547	377.50872802734375	217.5101776123047	0.0002033710479736328	549.8551025390625	193.3875732421875	0.0007157623767852783	9	034
418	375.09625244140625	218.37559509277344	1.0	443.9239501953125	322.1317443847656	0.04144224524497986	376.54058837890625	217.9111328125	0.00018095970153808594	362.12164306640625	211.3717803955078	0.0001226365566253662	9	034
419	373.8898620605469	221.11070251464844	1.0	444.0019226074219	321.9424743652344	0.2668304741382599	375.4029541015625	219.38848876953125	0.00025016069412231445	374.9601135253906	226.28843688964844	0.00010162591934204102	9	034
420	372.8358154296875	224.47634887695312	1.0	451.3111267089844	53.890316009521484	0.0008554160594940186	378.6781005859375	224.1544189453125	5.933642387390137e-5	374.18218994140625	229.90530395507812	1.9282102584838867e-5	9	034
421	371.991455078125	225.6396484375	1.0	444.83990478515625	321.2737121582031	0.005407899618148804	646.9521484375	191.68724060058594	0.0001137852668762207	424.64984130859375	3.6710333824157715	1.4960765838623047e-5	9	034
422	372.0069885253906	225.48841857910156	1.0	339.36871337890625	300.6358642578125	0.03759273886680603	452.37335205078125	52.340301513671875	0.0005455613136291504	423.9532775878906	4.888111591339111	3.24249267578125e-5	9	034
423	371.0681457519531	226.36289978027344	1.0	338.69805908203125	301.0061340332031	0.9956807494163513	645.4494018554688	201.01568603515625	0.0005079507827758789	424.9647216796875	4.308141708374023	4.348158836364746e-5	9	034
424	370.24566650390625	226.82192993164062	1.0	332.5952453613281	303.4593505859375	0.8506448268890381	646.71826171875	198.57528686523438	0.0002079010009765625	423.7530517578125	4.447486877441406	3.203749656677246e-5	9	034
425	369.0445861816406	228.28054809570312	1.0	326.20989990234375	302.0527038574219	0.888461709022522	646.6945190429688	190.69007873535156	0.0003355741500854492	547.6575927734375	185.4058837890625	1.665949821472168e-5	9	034
426	368.0584716796875	230.1007537841797	1.0	324.9198913574219	300.3621826171875	0.665355920791626	647.5331420898438	193.82196044921875	0.0003972053527832031	548.1932373046875	190.14511108398438	0.0016625821590423584	9	034
427	366.79351806640625	233.95199584960938	1.0	325.0947570800781	291.4813537597656	0.9999998807907104	452.22235107421875	51.15471267700195	0.0010870099067687988	364.80615234375	240.01339721679688	0.0003905296325683594	9	034
428	366.6067199707031	234.4449462890625	1.0	323.1133117675781	291.8399963378906	1.0	647.1476440429688	168.37088012695312	0.0003775358200073242	364.6831970214844	240.73831176757812	0.0002536475658416748	9	034
429	366.3043518066406	236.6229705810547	1.0	321.42852783203125	289.9472351074219	1.0	452.72100830078125	50.20804977416992	0.0008299052715301514	363.8362121582031	241.05340576171875	0.00045299530029296875	9	034
430	363.92181396484375	238.40573120117188	0.9999884366989136	318.6847839355469	290.49554443359375	1.0	645.3198852539062	207.69334411621094	0.00034049153327941895	358.549072265625	231.48165893554688	0.00022864341735839844	9	034
431	363.02838134765625	240.7263946533203	0.9999918937683105	316.984375	286.5977478027344	1.0	646.6922607421875	166.1833038330078	0.0003737509250640869	314.61920166015625	286.7079162597656	0.00029146671295166016	9	034
432	354.4783935546875	241.1339569091797	0.9999999403953552	316.3656921386719	287.6258544921875	0.9999998807907104	318.0084228515625	285.04437255859375	0.00031685829162597656	314.1072082519531	287.31060791015625	0.0002543926239013672	9	034
433	350.4127502441406	240.29400634765625	1.0	316.8733825683594	284.6665954589844	1.0	317.9926452636719	283.2748107910156	0.002205789089202881	315.62982177734375	285.12896728515625	0.0017064809799194336	9	034
434	347.61041259765625	239.93421936035156	1.0	316.41876220703125	282.5590515136719	0.9999998807907104	316.86090087890625	282.6676940917969	0.0031401515007019043	315.1905212402344	284.4277038574219	0.0018095970153808594	9	034
435	343.3116455078125	239.02870178222656	1.0	314.08892822265625	282.6628112792969	0.999997615814209	315.1757507324219	282.1693420410156	0.0019659101963043213	313.5387878417969	283.6795654296875	0.001350104808807373	9	034
436	343.44537353515625	237.6865997314453	1.0	313.60015869140625	280.47052001953125	0.9999998807907104	314.5339660644531	281.3114013671875	0.0013264119625091553	313.18060302734375	282.7532043457031	0.0007039308547973633	9	034
437	339.2475280761719	239.63827514648438	0.9999993443489075	310.8307189941406	279.480224609375	0.9999998807907104	312.62261962890625	281.3419189453125	0.0006090700626373291	311.7118835449219	282.4911804199219	0.0005557537078857422	9	034
438	338.2708435058594	238.6581268310547	1.0	310.30224609375	278.18328857421875	0.9999475479125977	452.4300842285156	49.27613067626953	0.0011157393455505371	335.0050964355469	228.32498168945312	0.0005847513675689697	9	034
439	336.2267150878906	239.44285583496094	0.9999998807907104	308.2062683105469	277.6569519042969	0.9999942779541016	309.98040771484375	276.9562072753906	0.0002810060977935791	330.2160949707031	230.64585876464844	0.0004674196243286133	9	034
440	333.7411193847656	237.39505004882812	0.9999998807907104	306.778076171875	275.8059387207031	0.9972944259643555	646.9168090820312	191.94061279296875	0.00037860870361328125	327.8320617675781	229.58908081054688	0.00026419758796691895	9	034
441	329.9061279296875	239.0447998046875	0.9999995827674866	445.7546081542969	322.4317932128906	0.722369909286499	327.3673400878906	235.118896484375	0.00018581748008728027	327.9798278808594	230.02854919433594	0.0005509555339813232	9	034
442	328.0645751953125	241.9108123779297	0.9999597072601318	307.5495910644531	276.1883850097656	0.03196272253990173	452.3104248046875	51.8047981262207	0.000340193510055542	543.5528564453125	193.96572875976562	0.0005595982074737549	9	034
443	305.7590026855469	274.7440185546875	0.999983549118042	307.2617492675781	275.8510437011719	0.010868757963180542	645.9281616210938	191.69332885742188	0.0002313554286956787	327.9213562011719	230.1060791015625	0.00014591217041015625	9	034
444	318.1375732421875	243.99806213378906	0.9999997615814209	307.6011962890625	272.7544860839844	0.0016207396984100342	645.8328247070312	190.7436065673828	0.0005061328411102295	315.28021240234375	233.1749267578125	0.0004297494888305664	9	034
445	315.1175537109375	247.2757110595703	0.9981935024261475	307.9015808105469	274.2335205078125	0.11846408247947693	314.7577209472656	243.79196166992188	0.00020673871040344238	298.4337463378906	272.7699279785156	0.00038108229637145996	9	034
446	309.49053955078125	271.5964660644531	0.9999865293502808	307.7984619140625	272.9194030761719	0.002535194158554077	647.6951293945312	174.7531280517578	0.0001405477523803711	295.6658020019531	261.164794921875	0.00016415119171142578	9	034
447	309.09295654296875	272.6260986328125	0.9995017647743225	306.8441162109375	273.5869445800781	0.01614302396774292	647.05078125	190.09368896484375	0.00019544363021850586	295.732421875	261.5135192871094	0.00028654932975769043	9	034
448	310.0540466308594	247.21859741210938	0.9991474747657776	305.7530517578125	270.8251953125	0.024575650691986084	644.1846313476562	208.1866455078125	0.0003828108310699463	294.813720703125	258.6573181152344	0.0003521144390106201	9	034
449	308.1474609375	244.03997802734375	0.9919419288635254	304.8248291015625	271.6144714355469	0.018267542123794556	307.7931823730469	271.61724853515625	0.00019311904907226562	297.1171569824219	249.05140686035156	0.00019881129264831543	9	034
450	306.6295166015625	241.347412109375	0.9740631580352783	445.3936767578125	323.04107666015625	0.6323127150535583	308.4484558105469	274.4245910644531	0.0002643167972564697	306.2138366699219	245.73455810546875	0.0002536475658416748	9	034
451	306.67633056640625	241.62649536132812	0.9690811634063721	306.13671875	276.2847595214844	0.5805715322494507	644.8631591796875	208.4768829345703	0.00027635693550109863	299.7396240234375	231.35304260253906	0.00028514862060546875	9	034
452	307.5242004394531	275.32275390625	0.7186876535415649	307.0043029785156	276.23779296875	0.02922949194908142	645.6856689453125	192.3115997314453	0.00028821825981140137	297.5574035644531	231.0012969970703	0.0005233883857727051	9	034
453	308.0906982421875	277.15673828125	0.9854252338409424	308.95623779296875	277.7547912597656	0.6452674865722656	311.0120849609375	278.584228515625	0.00035372376441955566	296.2799072265625	229.7461700439453	0.0005666911602020264	9	034
454	297.6159362792969	233.92823791503906	0.9699715971946716	308.2918701171875	277.43408203125	0.011731535196304321	297.265625	235.9823760986328	0.00026744604110717773	293.9827880859375	228.08065795898438	0.0005454719066619873	9	034
455	294.44329833984375	231.46043395996094	0.9997221231460571	293.5407409667969	233.0555419921875	0.7153312563896179	647.5735473632812	194.12733459472656	0.0005331337451934814	291.1772155761719	239.30955505371094	0.00023484230041503906	9	034
456	296.20013427734375	229.8839111328125	1.0	307.7347412109375	270.2976989746094	0.309739351272583	644.2977294921875	207.1328125	0.0009572207927703857	293.5830078125	240.77450561523438	0.00024512410163879395	9	034
457	292.70074462890625	227.36534118652344	1.0	311.4059753417969	273.3743896484375	1.0	643.8656005859375	210.27487182617188	0.00046581029891967773	545.3057250976562	184.6553955078125	0.33725109696388245	9	034
458	291.47308349609375	227.9678955078125	1.0	306.6397705078125	277.972900390625	0.9998906254768372	452.5238342285156	52.67471694946289	0.00019159913063049316	292.41705322265625	238.7998809814453	0.00015106797218322754	9	034
459	288.51556396484375	226.93064880371094	1.0	304.76318359375	283.4310302734375	0.9999717473983765	308.2062683105469	281.7715759277344	0.0004533529281616211	546.8174438476562	187.22512817382812	0.0014505982398986816	9	034
460	286.6987609863281	225.336669921875	1.0	302.4808044433594	278.53253173828125	0.9999996423721313	648.0910034179688	175.5875701904297	0.00019034743309020996	548.1143798828125	186.12559509277344	0.00021979212760925293	9	034
461	285.1100769042969	223.5883331298828	1.0	299.6376647949219	278.65008544921875	1.0	283.59075927734375	223.7745361328125	0.00015971064567565918	541.5281372070312	190.18310546875	0.0007307827472686768	9	034
462	282.67535400390625	220.09564208984375	1.0	295.3988037109375	286.6334533691406	0.9998878836631775	296.5553894042969	284.4754943847656	0.0005257725715637207	540.975341796875	195.1271209716797	0.003255605697631836	9	034
463	278.6672668457031	217.23480224609375	1.0	293.0458679199219	291.44500732421875	0.999967098236084	646.9878540039062	192.48001098632812	0.0011684894561767578	283.7231140136719	292.3101501464844	0.00011464953422546387	9	034
464	274.7732849121094	210.5354461669922	1.0	286.64263916015625	289.8188171386719	0.6073243618011475	647.404296875	193.0791473388672	0.000370711088180542	279.63739013671875	279.8172302246094	0.000256270170211792	9	034
465	270.9006652832031	203.77981567382812	0.9999999403953552	278.9263610839844	293.1484375	0.23635098338127136	270.23095703125	205.28530883789062	0.00045037269592285156	546.005859375	184.46458435058594	0.08980762958526611	9	034
466	265.8287048339844	195.27978515625	1.0	275.6544189453125	292.2008972167969	0.09637320041656494	646.0755004882812	191.03684997558594	0.0007866024971008301	264.4454650878906	293.08599853515625	0.00014218688011169434	9	034
467	259.19134521484375	194.6643524169922	1.0	274.78924560546875	291.4958801269531	0.8727173805236816	645.4675903320312	207.9602508544922	0.0015890002250671387	266.84075927734375	292.7673645019531	0.00014197826385498047	9	034
468	253.43917846679688	194.01429748535156	1.0	274.5022277832031	293.8060607910156	0.9357450008392334	646.64453125	191.5539093017578	0.0013568401336669922	257.6626892089844	198.8228302001953	5.1528215408325195e-5	9	034
469	249.5373992919922	189.85438537597656	1.0	451.4764099121094	52.556827545166016	0.3800525665283203	453.2084045410156	50.41262435913086	0.000547558069229126	549.1792602539062	183.8352813720703	0.0002377629280090332	9	034
470	246.16156005859375	189.5446319580078	1.0	262.4066162109375	290.5807189941406	0.013590008020401001	643.677978515625	208.70550537109375	0.0002906322479248047	234.8038330078125	197.4920654296875	0.0003933906555175781	9	034
471	243.10121154785156	187.35922241210938	1.0	259.6661071777344	290.90826416015625	0.07464057207107544	643.3055419921875	209.16482543945312	0.0002391040325164795	541.8529663085938	191.11399841308594	0.8016356229782104	9	034
472	239.49343872070312	186.63499450683594	1.0	254.01715087890625	286.8109130859375	0.002886474132537842	643.7860107421875	209.06069946289062	0.0006268322467803955	235.28736877441406	195.07003784179688	0.00021210312843322754	9	034
473	236.45387268066406	185.61416625976562	1.0	251.79318237304688	287.7588195800781	0.13269299268722534	645.9171752929688	187.80746459960938	0.00038629770278930664	540.2669677734375	198.7438507080078	0.036922723054885864	9	034
474	235.32371520996094	183.71493530273438	1.0	446.2791748046875	322.0512390136719	0.9997332096099854	452.85455322265625	50.06174087524414	0.00029227137565612793	540.3709106445312	196.7902069091797	0.001354604959487915	9	034
475	234.09228515625	183.89962768554688	1.0	450.3544921875	52.79021072387695	0.03745383024215698	646.55419921875	190.74697875976562	0.0011657178401947021	542.9193115234375	191.32911682128906	0.3361128270626068	9	034
476	231.93479919433594	183.61886596679688	1.0	242.66661071777344	286.013427734375	0.7128450870513916	245.1611785888672	284.6824951171875	0.00044408440589904785	542.7261352539062	195.31610107421875	0.48632028698921204	9	034
477	231.84152221679688	182.35488891601562	1.0	242.05166625976562	283.6308288574219	0.11357226967811584	644.6124267578125	210.135986328125	0.0035941898822784424	541.0759887695312	193.6427459716797	0.11887851357460022	9	034
478	230.00050354003906	183.37281799316406	1.0	238.87196350097656	287.0615539550781	0.41679808497428894	240.44822692871094	284.834228515625	0.00020384788513183594	540.7949829101562	196.48483276367188	0.004290252923965454	9	034
479	229.08563232421875	182.94142150878906	1.0	236.45901489257812	285.2869567871094	0.8068679571151733	646.032958984375	192.24754333496094	0.0007909536361694336	542.0293579101562	193.20933532714844	0.0012350082397460938	9	034
480	228.52011108398438	183.6188507080078	1.0	445.365234375	322.6519470214844	0.4635795056819916	233.175537109375	282.9144592285156	0.00014212727546691895	544.2230834960938	191.08706665039062	0.5234366059303284	9	034
481	227.72830200195312	184.09352111816406	1.0	234.35986328125	286.0223388671875	0.8912544250488281	646.2903442382812	196.44300842285156	0.0011935234069824219	538.6759033203125	196.20265197753906	0.0010867416858673096	9	034
482	227.1891326904297	184.26235961914062	1.0	233.50698852539062	287.6822509765625	0.9528223276138306	646.7930297851562	192.60018920898438	0.0003587007522583008	540.5929565429688	196.28781127929688	0.012991368770599365	9	034
483	226.85498046875	184.31161499023438	1.0	232.8649444580078	286.0252685546875	0.22800487279891968	233.03884887695312	284.5286560058594	0.00024360418319702148	543.09814453125	195.0540313720703	0.00500217080116272	9	034
484	228.15359497070312	186.03598022460938	1.0	451.480224609375	52.35837173461914	0.9995589852333069	452.49554443359375	49.712371826171875	0.0025186538696289062	543.2828979492188	192.51785278320312	0.7338809967041016	9	034
485	228.2381134033203	186.0489501953125	1.0	231.6971435546875	285.65045166015625	9.205937385559082e-5	647.6038818359375	192.96902465820312	0.00013175606727600098	541.4544067382812	193.89210510253906	0.9509331583976746	9	034
486	227.20492553710938	186.88291931152344	1.0	446.5013732910156	320.7850341796875	0.9999489188194275	647.5901489257812	190.8050079345703	0.0002669990062713623	540.093017578125	198.4428253173828	0.0004799365997314453	9	034
487	225.75672912597656	187.13613891601562	1.0	226.224365234375	285.4306945800781	0.0021158158779144287	227.74380493164062	188.2388458251953	0.00013586878776550293	547.772216796875	190.2960205078125	0.9216891527175903	9	034
488	226.08799743652344	188.11412048339844	1.0	228.5980682373047	287.13623046875	0.930883526802063	647.1368408203125	192.62313842773438	0.0006181299686431885	219.31463623046875	195.88352966308594	0.00024041533470153809	9	034
489	225.35240173339844	188.0624542236328	1.0	444.81683349609375	323.7236633300781	0.36491793394088745	647.30908203125	192.61631774902344	0.0021628141403198242	550.1322631835938	189.2431640625	0.006729751825332642	9	034
490	224.9159698486328	188.42901611328125	1.0	224.5821533203125	284.5491027832031	0.002885103225708008	223.06524658203125	191.20668029785156	0.0001366138458251953	541.163330078125	193.58294677734375	0.03419807553291321	9	034
491	225.9873809814453	189.1247100830078	1.0	228.3340606689453	290.2434997558594	0.2183714509010315	648.2396240234375	192.51254272460938	0.0008289217948913574	218.15493774414062	196.2621307373047	0.00018075108528137207	9	034
492	229.3343505859375	189.2923583984375	1.0	229.07427978515625	286.7084655761719	1.0	232.09971618652344	285.30511474609375	0.0006511509418487549	546.9196166992188	190.611572265625	0.9403596520423889	9	034
493	231.70582580566406	190.030029296875	1.0	224.6289825439453	285.9837341308594	0.9999998807907104	225.93162536621094	285.5176086425781	0.0004773736000061035	542.009765625	193.58876037597656	0.0057923197746276855	9	034
494	234.75929260253906	189.2321014404297	1.0	213.7248992919922	277.0469055175781	0.9998005032539368	235.71261596679688	191.31271362304688	0.00034227967262268066	542.9182739257812	194.92965698242188	0.4826487898826599	9	034
495	236.3899688720703	187.85009765625	1.0	215.77047729492188	282.77734375	0.9246532320976257	236.80690002441406	190.0398406982422	0.000545889139175415	235.52366638183594	194.51963806152344	0.0002193748950958252	9	034
496	237.18295288085938	186.25054931640625	1.0	216.7679443359375	279.519287109375	0.9972884654998779	236.95559692382812	189.10931396484375	0.0004964768886566162	236.1502227783203	193.87664794921875	0.00033992528915405273	9	034
497	238.06906127929688	184.84542846679688	1.0	216.34188842773438	281.4657897949219	0.979436993598938	241.41390991210938	187.7077178955078	0.00020128488540649414	546.0494384765625	186.0912628173828	0.1575019359588623	9	034
498	238.9930419921875	185.07577514648438	1.0	215.92855834960938	284.02691650390625	0.9418041110038757	643.5482788085938	210.95252990722656	0.0003281235694885254	550.1729736328125	189.29666137695312	0.04863637685775757	9	034
499	238.16824340820312	187.39071655273438	1.0	214.9267120361328	286.54180908203125	0.061577439308166504	237.55496215820312	190.0116729736328	0.0006600022315979004	543.523193359375	192.0730438232422	0.7710790038108826	9	034
500	238.6166229248047	190.57391357421875	1.0	217.05247497558594	280.9991760253906	0.9998891353607178	238.0721893310547	192.42205810546875	0.00011971592903137207	547.9149169921875	187.00326538085938	0.46487146615982056	9	034
501	239.74819946289062	196.9908447265625	1.0	451.7344055175781	52.283912658691406	0.919719934463501	452.39910888671875	49.5120849609375	0.0013995766639709473	424.76837158203125	4.478457927703857	9.465217590332031e-5	9	034
502	238.86752319335938	199.6525115966797	1.0	209.29685974121094	260.19854736328125	0.9999997615814209	453.70660400390625	51.80366516113281	0.00025388598442077637	540.9745483398438	193.5827178955078	0.000500023365020752	9	034
503	238.836669921875	201.39617919921875	1.0	211.45431518554688	260.83880615234375	1.0	234.35365295410156	202.2334747314453	0.00010272860527038574	207.6856231689453	267.7502136230469	0.00034287571907043457	9	034
504	238.7439422607422	202.47454833984375	1.0	211.04302978515625	261.798828125	1.0	453.24969482421875	50.90422821044922	0.00032526254653930664	543.1143798828125	190.34674072265625	0.3195105791091919	9	034
505	239.11585998535156	202.5272674560547	1.0	210.10704040527344	263.33551025390625	1.0	211.2559814453125	263.0309143066406	0.00013574957847595215	206.6435546875	270.07330322265625	0.0001176595687866211	9	034
506	237.9948272705078	202.7384490966797	1.0	210.05625915527344	262.6075134277344	1.0	453.2306213378906	52.06571960449219	0.0003719329833984375	208.60269165039062	269.100830078125	0.00012362003326416016	9	034
507	238.5364990234375	204.2975616455078	1.0	210.91249084472656	262.4560241699219	1.0	211.99905395507812	261.8630676269531	0.0001805126667022705	541.2838134765625	195.857666015625	0.05220887064933777	9	034
508	237.5854949951172	204.30250549316406	1.0	210.51370239257812	261.6156921386719	1.0	639.4816284179688	222.41334533691406	0.0001595914363861084	209.3978271484375	268.4127197265625	8.559226989746094e-5	9	034
509	237.33224487304688	203.73426818847656	1.0	209.5491943359375	262.0323486328125	1.0	450.6936950683594	51.79718017578125	0.00013884902000427246	230.829345703125	193.03785705566406	8.556246757507324e-5	9	034
510	237.72686767578125	204.75955200195312	1.0	210.4097137451172	261.63592529296875	1.0	452.8967590332031	52.83457946777344	0.00024449825286865234	231.32814025878906	195.52621459960938	0.00012314319610595703	9	034
511	238.63348388671875	204.24923706054688	1.0	210.16949462890625	261.5740051269531	1.0	453.1173095703125	51.78999328613281	0.0002073347568511963	539.480224609375	196.25328063964844	0.0001323223114013672	9	034
512	238.31674194335938	204.66531372070312	1.0	210.72836303710938	261.87225341796875	1.0	453.9070739746094	51.869014739990234	0.0001819133758544922	538.9051513671875	198.4359893798828	0.7177993059158325	9	034
513	238.22628784179688	205.09609985351562	1.0	210.9367218017578	261.3798828125	1.0	237.880615234375	205.4438934326172	0.00018098950386047363	232.37635803222656	195.2716064453125	8.654594421386719e-5	9	034
514	238.7472381591797	204.90798950195312	1.0	210.58480834960938	260.7616271972656	1.0	211.9650421142578	261.37066650390625	0.00013369321823120117	541.1946411132812	198.19540405273438	0.3011474609375	9	034
515	238.67999267578125	204.89833068847656	1.0	209.59800720214844	260.22735595703125	1.0	211.46678161621094	258.5144348144531	0.0001552104949951172	546.5750122070312	191.4649658203125	0.9539835453033447	9	034
516	238.53941345214844	205.47193908691406	1.0	209.7941131591797	260.9977111816406	1.0	452.730224609375	52.380863189697266	0.0003222525119781494	542.8172607421875	195.67306518554688	0.20581278204917908	9	034
517	237.77740478515625	205.6021728515625	1.0	210.064697265625	259.38372802734375	1.0	211.64169311523438	257.9414367675781	0.00018703937530517578	540.2098999023438	196.37176513671875	0.07157260179519653	9	034
518	238.9804229736328	205.14361572265625	1.0	207.809814453125	259.0409240722656	1.0	453.6380920410156	52.28443145751953	0.0002842247486114502	546.5086059570312	193.19403076171875	0.056144148111343384	9	034
519	238.85939025878906	205.3566131591797	1.0	209.2282257080078	258.5733947753906	1.0	647.6171875	190.666748046875	0.00035116076469421387	208.75039672851562	258.1640625	0.00012940168380737305	9	034
520	241.27017211914062	205.37596130371094	1.0	207.4730682373047	259.7253112792969	1.0	647.6285400390625	188.82424926757812	0.00019049644470214844	544.6640014648438	194.9347686767578	0.0006330311298370361	9	034
521	242.7826385498047	203.03660583496094	1.0	206.81167602539062	251.41197204589844	1.0	453.55364990234375	52.40201187133789	0.0002346336841583252	542.2583618164062	200.01473999023438	0.0003243684768676758	9	034
522	244.30238342285156	202.92527770996094	1.0	207.21603393554688	249.75936889648438	1.0	647.7470092773438	194.02911376953125	0.0001538693904876709	233.2854461669922	193.32862854003906	4.380941390991211e-5	9	034
523	249.7821502685547	209.57911682128906	0.9999686479568481	209.87005615234375	245.3227996826172	0.9999725222587585	452.30694580078125	52.30499267578125	0.00010180473327636719	543.655517578125	196.14349365234375	0.15162894129753113	9	034
524	260.9072265625	218.6682586669922	1.0	210.11691284179688	225.28866577148438	1.0	259.0560302734375	220.2537841796875	6.896257400512695e-5	245.09397888183594	216.44833374023438	3.7670135498046875e-5	9	034
525	265.0282287597656	219.400634765625	1.0	208.8076629638672	222.4268798828125	0.999999463558197	266.1097717285156	220.97125244140625	0.00018918514251708984	540.0732421875	197.49386596679688	0.030748605728149414	9	034
526	268.8722839355469	219.0784149169922	1.0	213.32492065429688	217.284912109375	0.9991764426231384	269.037841796875	222.23504638671875	0.00023189187049865723	546.2160034179688	195.4440460205078	0.9611901044845581	9	034
527	272.6281433105469	218.90016174316406	1.0	216.10287475585938	214.600341796875	0.9999669790267944	633.1688842773438	230.34609985351562	0.0002645552158355713	265.7500305175781	228.18821716308594	0.00012376904487609863	9	034
528	275.1268005371094	220.4600067138672	1.0	217.6045379638672	213.16087341308594	0.8860030770301819	450.5105285644531	52.04865646362305	0.00021770596504211426	539.4955444335938	198.69662475585938	0.004476755857467651	9	034
529	277.33209228515625	220.66319274902344	1.0	221.81207275390625	210.9073486328125	0.8623471260070801	275.7937316894531	221.7332000732422	0.00017270445823669434	265.0318603515625	229.90528869628906	0.00011277198791503906	9	034
530	278.7486877441406	219.85043334960938	1.0	220.23011779785156	211.41835021972656	0.6085923314094543	277.48291015625	221.83668518066406	0.0002427995204925537	543.6666259765625	193.57167053222656	0.3986412286758423	9	034
531	279.880859375	219.95628356933594	1.0	223.87962341308594	210.16712951660156	0.9998151063919067	647.6709594726562	144.78529357910156	0.0004488229751586914	539.6768798828125	195.79844665527344	0.997374951839447	9	034
532	282.0143737792969	219.7303009033203	1.0	226.39295959472656	209.83750915527344	0.9999946355819702	281.3670959472656	218.41123962402344	0.00013574957847595215	545.497314453125	191.5316162109375	0.00041154026985168457	9	034
533	282.0975646972656	218.94338989257812	1.0	227.6270294189453	209.5895538330078	0.999985933303833	280.77099609375	217.89010620117188	0.00011163949966430664	264.1294250488281	221.76034545898438	5.4776668548583984e-5	9	034
534	283.3687744140625	218.8573455810547	1.0	227.05032348632812	208.37982177734375	0.9992415904998779	647.0914306640625	191.9847412109375	0.00017321109771728516	544.6589965820312	194.82093811035156	0.9991688132286072	9	034
535	284.81732177734375	218.58297729492188	1.0	229.7496337890625	209.33853149414062	0.9990646839141846	281.57208251953125	218.02975463867188	0.00010767579078674316	265.3630676269531	223.27784729003906	5.066394805908203e-5	9	034
536	284.8962097167969	219.0270233154297	1.0	228.1480255126953	207.55027770996094	0.9959728121757507	281.8824157714844	218.02708435058594	0.00012561678886413574	264.9303894042969	223.28395080566406	5.9545040130615234e-5	9	034
537	286.6088562011719	218.02578735351562	1.0	228.3104705810547	208.30340576171875	0.9999955296516418	647.301513671875	194.5493927001953	0.00015532970428466797	223.7584686279297	209.0838623046875	5.143880844116211e-5	9	034
538	292.9975280761719	215.10462951660156	1.0	230.2694549560547	207.84771728515625	0.9806685447692871	452.1933898925781	51.65149688720703	0.00024762749671936035	221.64556884765625	211.1846160888672	3.293156623840332e-5	9	034
539	302.658203125	214.5949249267578	1.0	233.59603881835938	212.66429138183594	0.6784802079200745	296.202880859375	216.9940948486328	3.319978713989258e-5	237.1269989013672	211.90501403808594	1.3381242752075195e-5	9	034
540	311.66143798828125	210.0001678466797	1.0	233.3438262939453	209.2220916748047	0.9979557991027832	453.0419616699219	52.06503677368164	0.000244826078414917	297.6314697265625	217.63670349121094	3.674626350402832e-5	9	034
541	321.7780456542969	206.7260284423828	1.0	451.5475769042969	53.0703239440918	0.01928389072418213	453.311279296875	52.13528060913086	0.0005816221237182617	424.6783752441406	4.0140790939331055	5.0902366638183594e-5	9	034
542	331.6693115234375	203.84523010253906	1.0	333.1939392089844	207.2781982421875	0.0003727376461029053	333.199951171875	205.97708129882812	0.00017589330673217773	329.973876953125	210.72360229492188	6.780028343200684e-5	9	034
543	337.2685852050781	196.05374145507812	1.0	242.98155212402344	211.39048767089844	0.9990532398223877	645.0714721679688	206.71022033691406	0.0001354217529296875	425.193359375	3.8152694702148438	2.0563602447509766e-5	9	034
544	343.2830505371094	188.91983032226562	1.0	452.013427734375	52.603519439697266	0.12687423825263977	453.0161437988281	50.27193832397461	0.0004722177982330322	330.2099304199219	199.4358367919922	8.970499038696289e-5	9	034
545	351.8476257324219	182.5701446533203	1.0	273.71697998046875	214.68678283691406	0.0003509223461151123	647.8516845703125	189.28817749023438	0.00010627508163452148	538.8860473632812	195.78526306152344	0.5268330574035645	9	034
546	358.7509460449219	178.67214965820312	1.0	273.5322570800781	217.97427368164062	1.0	647.2418823242188	190.8267364501953	0.00027635693550109863	543.2008666992188	195.3817138671875	0.001225888729095459	9	034
547	361.984130859375	173.33790588378906	1.0	272.8774719238281	213.90321350097656	0.9954056739807129	361.22674560546875	175.8291473388672	8.118152618408203e-5	541.939208984375	194.6790771484375	0.2829725444316864	9	034
