# Supplementary material for: An automated feeding system for the African killifish reveals the impact of diet on lifespan and allows scalable assessment of associative learning
Source: eLife. 2022 Nov 10;11:e69008. doi: 10.7554/eLife.69008 (PMC9788828; doi:10.7554/eLife.69008)
Supplement: Figure 6—source data 2. [file elife-69008-fig6-data2.zip › Training Trajectories/t11_REC007DLC_resnet50_TrainAllTheThingsJun28shuffle1_1030000.csv]

bodyparts_coords	fishhead_x	fishhead_y	fishhead_likelihood	fishtail_x	fishtail_y	fishtail_likelihood	redlight_x	redlight_y	redlight_likelihood	fooddrop_x	fooddrop_y	fooddrop_likelihood	fishnum	recordingnum
0	329.1249694824219	117.1607437133789	0.6665838956832886	306.19549560546875	93.92070007324219	0.9961810111999512	648.98291015625	141.1907958984375	0.0020022988319396973	319.47296142578125	123.08403778076172	8.067488670349121e-5	11	007
1	332.069091796875	120.20011138916016	0.943575382232666	306.8817443847656	95.79944610595703	0.347067654132843	333.8566589355469	120.53661346435547	0.0005114376544952393	320.53509521484375	126.51917266845703	0.0004375576972961426	11	007
2	334.7666015625	122.82695007324219	0.9794243574142456	307.7170715332031	96.20266723632812	0.4147645831108093	333.5628662109375	121.78953552246094	0.0006757676601409912	327.6988830566406	117.48214721679688	0.0008465945720672607	11	007
3	335.3085021972656	123.27456665039062	0.9931817054748535	334.7541809082031	124.85427856445312	0.011075735092163086	334.6471252441406	122.55024719238281	0.0004322826862335205	336.2826843261719	124.83416748046875	0.0007373988628387451	11	007
4	335.7402648925781	125.12351989746094	0.9880927801132202	314.6620178222656	98.11016845703125	0.9997705221176147	335.99200439453125	124.23593139648438	0.0003789067268371582	336.6136474609375	128.0030975341797	0.00018915534019470215	11	007
5	337.1532287597656	126.11593627929688	0.05526939034461975	315.7532043457031	99.82145690917969	0.9982416033744812	336.3526306152344	124.53985595703125	0.0006647706031799316	340.1094665527344	128.29527282714844	0.000248640775680542	11	007
6	339.0274658203125	130.62338256835938	0.5272988080978394	316.2190856933594	100.98639678955078	0.6269846558570862	337.18572998046875	128.66773986816406	0.0007281601428985596	337.5254821777344	129.4487762451172	0.0005206465721130371	11	007
7	338.67431640625	132.20449829101562	0.7207255363464355	317.8708801269531	100.71375274658203	0.999104380607605	338.9594421386719	131.65542602539062	0.0005381405353546143	333.3135070800781	133.6204833984375	0.0006747841835021973	11	007
8	339.1654052734375	132.4170684814453	0.9999994039535522	317.2585144042969	101.91463470458984	0.9245142936706543	339.4972229003906	131.07562255859375	0.0005096793174743652	327.1251525878906	131.5361785888672	9.936094284057617e-5	11	007
9	338.5074462890625	132.37069702148438	0.9998106956481934	320.4512023925781	103.58963012695312	0.24115601181983948	339.177734375	131.34011840820312	0.0007342398166656494	337.38336181640625	131.55226135253906	9.936094284057617e-5	11	007
10	340.1500244140625	133.96109008789062	0.9972190856933594	321.62384033203125	103.60691833496094	0.7847498655319214	339.2956237792969	133.55487060546875	0.00013771653175354004	337.9147033691406	127.80928802490234	2.518296241760254e-5	11	007
11	340.2713623046875	135.4611358642578	0.9463029503822327	321.6522521972656	103.6443862915039	0.9889620542526245	646.8199462890625	113.62149810791016	0.00027942657470703125	338.72625732421875	129.8501434326172	0.0001526176929473877	11	007
12	341.60894775390625	134.31179809570312	0.00025156140327453613	323.13037109375	104.79383850097656	0.9460713863372803	646.5540771484375	77.80792236328125	0.00010254979133605957	344.4106140136719	145.17593383789062	2.4139881134033203e-5	11	007
13	340.45831298828125	136.0590362548828	0.9702128171920776	322.3793029785156	105.3548355102539	0.9995369911193848	342.9962158203125	137.08901977539062	0.0017596185207366943	343.1471862792969	141.74447631835938	0.0003400146961212158	11	007
14	340.60205078125	140.20533752441406	0.30793625116348267	322.69915771484375	104.51329803466797	0.9999468326568604	649.3213500976562	140.64663696289062	0.00022470951080322266	344.7274475097656	144.7632293701172	0.00011357665061950684	11	007
15	340.0004577636719	138.44862365722656	0.9996803402900696	324.5367431640625	110.3060531616211	0.9425982236862183	648.8556518554688	144.2666473388672	0.0016814768314361572	339.5445251464844	130.9051513671875	0.0003031492233276367	11	007
16	342.1524658203125	138.74375915527344	0.9999921917915344	324.4940185546875	110.2113037109375	0.967253565788269	345.5245361328125	139.33184814453125	0.0005471110343933105	344.1424560546875	143.1090850830078	0.0005310773849487305	11	007
17	343.6050109863281	140.03746032714844	0.9999704957008362	327.70587158203125	109.33963012695312	0.9997117519378662	347.0679626464844	139.9879913330078	0.000737309455871582	345.0157775878906	143.2067108154297	0.0014278888702392578	11	007
18	352.5193176269531	146.96653747558594	0.9997819662094116	326.92803955078125	110.9344253540039	0.9999535083770752	353.161376953125	147.45420837402344	0.0003948807716369629	472.9187316894531	149.85244750976562	0.00042197108268737793	11	007
19	356.6961669921875	151.83908081054688	0.9999991059303284	324.79620361328125	110.94400787353516	0.9996938705444336	359.8973693847656	153.62200927734375	0.0005054473876953125	473.240478515625	148.3483428955078	0.0004881918430328369	11	007
20	359.3301086425781	155.03623962402344	0.9999179840087891	324.7610778808594	110.00089263916016	0.9999998807907104	361.8780517578125	156.1594696044922	0.0014398396015167236	361.2959289550781	158.65237426757812	0.00021791458129882812	11	007
21	362.8364562988281	159.85855102539062	0.9999256134033203	325.92327880859375	113.74006652832031	1.0	366.07928466796875	159.31683349609375	0.0009236931800842285	362.0264892578125	162.7396240234375	0.0005893111228942871	11	007
22	365.8258972167969	162.95045471191406	0.9974450469017029	332.2530212402344	121.3884506225586	0.9999998807907104	367.5905456542969	162.2506561279297	0.0012448430061340332	462.72174072265625	163.13763427734375	0.0005827546119689941	11	007
23	366.5916748046875	165.22767639160156	0.9999997615814209	476.57220458984375	137.44122314453125	0.9976013898849487	369.0025939941406	162.71160888671875	0.0005114078521728516	370.33819580078125	167.45803833007812	0.00018519163131713867	11	007
24	367.77764892578125	167.4713592529297	0.9999349117279053	334.7825622558594	124.63167572021484	0.9997140765190125	368.54754638671875	165.89537048339844	0.00030303001403808594	362.3521423339844	161.85130310058594	0.00012937188148498535	11	007
25	368.992919921875	170.9197235107422	0.7652754783630371	336.0826416015625	126.40228271484375	1.0	370.8817443847656	169.47039794921875	0.0001499950885772705	454.5400390625	172.8332977294922	0.0003801286220550537	11	007
26	368.7576599121094	171.477294921875	0.834401547908783	338.5621643066406	131.08901977539062	1.0	544.4096069335938	206.2167205810547	0.9999998211860657	542.4581298828125	206.92405700683594	0.001048445701599121	11	007
27	369.3386535644531	173.89393615722656	0.9959412813186646	341.4021911621094	132.42007446289062	1.0	543.6121826171875	206.56781005859375	1.0	539.4794921875	206.68267822265625	0.0007489025592803955	11	007
28	370.2063293457031	175.20285034179688	0.9206246137619019	342.6232604980469	132.4683380126953	1.0	543.3335571289062	207.04144287109375	1.0	540.8649291992188	207.3899688720703	0.0008450448513031006	11	007
29	372.1859436035156	176.76927185058594	0.9999995231628418	340.5690002441406	135.71548461914062	1.0	543.2952880859375	206.43484497070312	1.0	538.9661254882812	206.23765563964844	0.0004317164421081543	11	007
30	372.39190673828125	178.78421020507812	0.999995768070221	341.8619384765625	136.6249237060547	1.0	543.3564453125	206.54977416992188	1.0	540.4931030273438	206.6158905029297	0.0005544424057006836	11	007
31	369.94818115234375	180.98257446289062	1.0	343.5952453613281	137.1609649658203	0.9999668598175049	542.9158325195312	206.38717651367188	1.0	541.738037109375	205.90362548828125	0.00040519237518310547	11	007
32	367.62078857421875	182.64096069335938	0.9999997615814209	344.56353759765625	134.5921630859375	0.9990981817245483	543.16552734375	207.63360595703125	1.0	541.8685913085938	206.3467254638672	0.0008127391338348389	11	007
33	362.4601135253906	187.56813049316406	0.8925973773002625	361.4147033691406	188.81289672851562	0.0187588632106781	543.1580810546875	206.8522186279297	1.0	541.8797607421875	205.17724609375	0.00044786930084228516	11	007
34	352.84210205078125	188.32046508789062	0.9999994039535522	353.6266784667969	191.3893280029297	0.006793618202209473	543.5934448242188	206.9810028076172	1.0	541.9805297851562	206.19000244140625	0.000688403844833374	11	007
35	350.5553283691406	178.08883666992188	0.9991397857666016	3.490060806274414	146.4845428466797	0.0002415478229522705	543.16845703125	207.23106384277344	1.0	541.9774169921875	205.22975158691406	0.0005366206169128418	11	007
36	359.32232666015625	168.88641357421875	0.0050071775913238525	539.2451171875	208.37652587890625	0.0001378953456878662	543.4794921875	206.71884155273438	1.0	542.3989868164062	206.09120178222656	0.0004385411739349365	11	007
37	360.62298583984375	166.8060302734375	0.001207500696182251	359.37109375	167.7467803955078	0.24558672308921814	543.58740234375	207.36428833007812	1.0	542.3760986328125	206.6927490234375	0.0004976987838745117	11	007
38	545.6651611328125	211.57595825195312	0.00019538402557373047	545.9025268554688	208.23045349121094	7.671117782592773e-5	543.8901977539062	206.380859375	1.0	539.2796630859375	206.1038818359375	0.00038129091262817383	11	007
39	3.9097342491149902	4.58284854888916	0.00026363134384155273	346.18804931640625	165.61231994628906	0.0002618134021759033	543.6630859375	206.7071533203125	1.0	539.1893920898438	206.40383911132812	0.00042444467544555664	11	007
40	346.0914611816406	162.97547912597656	0.9187542796134949	346.64697265625	163.28909301757812	0.00031629204750061035	543.3407592773438	206.210693359375	1.0	538.823486328125	206.02613830566406	0.0004826784133911133	11	007
41	545.6074829101562	211.48471069335938	0.0002575814723968506	4.321889400482178	148.9123992919922	0.0002232193946838379	543.5875854492188	206.3599395751953	1.0	542.6275634765625	205.40634155273438	0.0003218352794647217	11	007
42	346.2773132324219	162.3643035888672	0.0003352165222167969	539.8715209960938	209.02505493164062	9.733438491821289e-5	544.2562866210938	207.33734130859375	1.0	539.6348876953125	206.84051513671875	0.0003815889358520508	11	007
43	4.353304386138916	4.897370338439941	0.00034502148628234863	3.6945862770080566	145.94168090820312	0.0001602470874786377	543.2124633789062	205.8867645263672	1.0	538.9400024414062	205.64527893066406	0.0005301237106323242	11	007
44	545.6914672851562	212.2394561767578	0.00025781989097595215	543.616943359375	208.48609924316406	9.569525718688965e-5	544.3980712890625	207.0094451904297	1.0	543.0714721679688	208.57264709472656	0.0005019307136535645	11	007
45	545.2288818359375	211.73428344726562	0.0002561807632446289	3.1836390495300293	145.75608825683594	0.00019800662994384766	543.3397827148438	206.3423309326172	0.9999999403953552	541.8631591796875	206.31094360351562	0.0008469521999359131	11	007
46	545.0037841796875	211.24578857421875	0.0004006326198577881	2.9179205894470215	145.8777313232422	0.0006311535835266113	543.0234375	206.56935119628906	1.0	541.5156860351562	205.88856506347656	0.0007860064506530762	11	007
47	545.671875	212.09671020507812	0.0002569258213043213	13.444071769714355	481.80853271484375	0.00028711557388305664	544.098876953125	207.54747009277344	1.0	542.1502685546875	208.9932861328125	0.00033742189407348633	11	007
48	545.7928466796875	211.1932373046875	0.0003788769245147705	542.726806640625	206.82273864746094	0.0002084970474243164	543.1976318359375	206.0991973876953	1.0	542.5144653320312	205.2558135986328	0.0004966259002685547	11	007
49	545.0853881835938	211.72479248046875	0.00026854872703552246	542.1610717773438	207.10385131835938	0.0002669394016265869	543.1076049804688	206.7285919189453	1.0	542.10693359375	205.67227172851562	0.0011879205703735352	11	007
50	545.3563232421875	211.25241088867188	0.00020962953567504883	541.7598266601562	207.50057983398438	0.00010266900062561035	543.3328247070312	206.44834899902344	1.0	540.0032348632812	206.67547607421875	0.00037163496017456055	11	007
51	545.2198486328125	212.0191192626953	0.0002695024013519287	538.7665405273438	208.8616485595703	0.0001608729362487793	543.3184814453125	207.29440307617188	1.0	542.2156982421875	205.65003967285156	0.0003350675106048584	11	007
52	545.6880493164062	212.01211547851562	0.0004419088363647461	540.0339965820312	208.76161193847656	0.00025349855422973633	543.9635009765625	207.1971893310547	1.0	542.9332885742188	207.46566772460938	0.0009832680225372314	11	007
53	4.4604620933532715	151.1962432861328	0.0004062354564666748	3.609236001968384	132.63412475585938	0.0011589229106903076	543.1286010742188	206.58042907714844	1.0	541.9850463867188	205.8124542236328	0.0005130469799041748	11	007
54	544.597900390625	211.98037719726562	0.0002186596393585205	3.2330102920532227	146.49185180664062	0.0003803372383117676	542.7247314453125	207.5428466796875	1.0	541.30322265625	205.824462890625	0.001056283712387085	11	007
55	545.45556640625	212.28277587890625	0.0003269314765930176	5.790532112121582	180.61083984375	0.000811457633972168	543.935546875	207.22515869140625	1.0	542.1979370117188	206.8448486328125	0.000939488410949707	11	007
56	545.1996459960938	212.29550170898438	0.00034037232398986816	3.2978336811065674	136.20066833496094	0.0002314448356628418	543.3438720703125	207.5125274658203	1.0	541.960693359375	206.4691162109375	0.0008591115474700928	11	007
57	545.5840454101562	211.42874145507812	0.0001666545867919922	539.2880859375	207.9507598876953	0.00015559792518615723	543.169189453125	206.45455932617188	1.0	538.720947265625	205.93971252441406	0.00030744075775146484	11	007
58	545.4674682617188	211.8175048828125	0.00018575787544250488	542.7116088867188	208.19580078125	0.0001481771469116211	543.683349609375	206.94302368164062	1.0	540.8104858398438	207.30062866210938	0.0005913376808166504	11	007
59	4.178994655609131	4.482320308685303	0.0002759695053100586	541.2202758789062	207.80931091308594	0.00019109249114990234	542.1563110351562	206.50270080566406	1.0	541.3336791992188	205.60598754882812	0.00051078200340271	11	007
60	3.9052672386169434	4.265016555786133	0.000308305025100708	539.0159301757812	207.9921112060547	0.0001347064971923828	543.5587768554688	206.40443420410156	1.0	542.2559814453125	205.65243530273438	0.0004964172840118408	11	007
61	545.2142944335938	212.0975799560547	0.0002358555793762207	542.2467651367188	208.34970092773438	0.00010940432548522949	543.5197143554688	207.4439697265625	1.0	542.0093383789062	205.52027893066406	0.0004100799560546875	11	007
62	545.938720703125	211.7483673095703	0.00020679831504821777	542.9798583984375	207.46144104003906	0.00011798739433288574	544.4105834960938	206.52137756347656	1.0	539.7227783203125	206.4226531982422	0.0004974007606506348	11	007
63	545.135986328125	211.85533142089844	0.00016883015632629395	3.459280490875244	129.72776794433594	0.00016197562217712402	543.16552734375	206.8517608642578	1.0	541.6786499023438	205.63046264648438	0.0004278123378753662	11	007
64	544.7388305664062	212.45639038085938	0.0002390742301940918	541.8209838867188	208.4420166015625	0.00015434622764587402	543.0496826171875	207.68431091308594	1.0	541.6547241210938	206.8621063232422	0.001103907823562622	11	007
65	545.5545043945312	211.38641357421875	0.00019276142120361328	14.927242279052734	481.4596862792969	0.00012579560279846191	543.7997436523438	206.33091735839844	1.0	540.445068359375	206.590087890625	0.0003237426280975342	11	007
66	545.5802612304688	212.05824279785156	0.000205308198928833	3.3925821781158447	146.02696228027344	0.00020512938499450684	543.7559204101562	207.32073974609375	1.0	539.1873168945312	206.9509735107422	0.000504910945892334	11	007
67	4.050801753997803	4.822016716003418	0.0001589059829711914	539.1920776367188	208.60269165039062	9.40859317779541e-5	543.9488525390625	207.0445556640625	1.0	540.4868774414062	207.14352416992188	0.0003324151039123535	11	007
68	545.4977416992188	211.9035186767578	0.0003922581672668457	3.6773858070373535	145.97561645507812	0.00017854571342468262	543.4674072265625	207.31898498535156	1.0	539.2923583984375	206.6473388671875	0.0004877150058746338	11	007
69	545.5443725585938	210.89979553222656	0.00025209784507751465	538.8603515625	207.01173400878906	0.00010466575622558594	543.36474609375	206.00308227539062	1.0	538.810791015625	205.63182067871094	0.00041860342025756836	11	007
70	545.5758056640625	211.72117614746094	0.0002218782901763916	539.2014770507812	208.309326171875	0.00011906027793884277	543.8895874023438	206.84503173828125	1.0	539.2613525390625	206.4595947265625	0.0002479851245880127	11	007
71	3.9328486919403076	4.223587512969971	0.00022420287132263184	2.4031519889831543	1.7581288814544678	8.952617645263672e-5	544.7642211914062	207.02049255371094	1.0	542.7042236328125	206.1461944580078	0.00025665760040283203	11	007
72	545.5986938476562	211.4322052001953	0.0002659261226654053	541.7108764648438	207.0337371826172	0.00017580389976501465	543.9447631835938	206.58740234375	1.0	541.67236328125	205.40206909179688	0.0003854334354400635	11	007
73	545.7593383789062	211.7583770751953	0.0002809762954711914	539.6979370117188	208.16822814941406	0.00016483664512634277	544.24462890625	207.0308074951172	1.0	541.1605224609375	207.0487060546875	0.00030115246772766113	11	007
74	546.0579223632812	211.26756286621094	0.00024050474166870117	539.6592407226562	207.4444580078125	9.09268856048584e-5	543.7658081054688	206.8470458984375	1.0	539.4732666015625	206.49102783203125	0.0004514157772064209	11	007
75	544.9801635742188	211.72503662109375	0.00014600157737731934	541.909912109375	208.78549194335938	7.620453834533691e-5	543.4022827148438	206.7592315673828	1.0	541.702392578125	206.23709106445312	0.0006740093231201172	11	007
76	546.249267578125	211.48361206054688	0.0003291964530944824	540.1508178710938	207.7659912109375	0.00010889768600463867	544.0589599609375	206.63441467285156	1.0	541.8681640625	206.117919921875	0.0005227625370025635	11	007
77	323.9161376953125	146.21754455566406	0.9999909400939941	325.4201965332031	146.56752014160156	0.46567487716674805	543.3492431640625	208.0038604736328	1.0	541.2727661132812	206.9661102294922	0.0007373690605163574	11	007
78	320.0702819824219	146.6361541748047	0.9999831914901733	321.8170166015625	148.34475708007812	0.7844835519790649	543.0773315429688	206.4405517578125	1.0	539.128173828125	206.05221557617188	0.0005129873752593994	11	007
79	316.41650390625	141.68466186523438	0.9999920725822449	336.445556640625	161.8235626220703	0.9209073781967163	543.7332763671875	206.98422241210938	1.0	542.1930541992188	206.3498077392578	0.0006909966468811035	11	007
80	314.62579345703125	141.75828552246094	0.9997808933258057	317.3262634277344	143.62979125976562	0.012129426002502441	542.87451171875	206.53326416015625	1.0	542.1878662109375	205.76797485351562	0.0013459324836730957	11	007
81	337.33917236328125	166.31610107421875	0.9089323282241821	310.96246337890625	137.86123657226562	0.9999627470970154	542.73974609375	206.98826599121094	0.9999999403953552	541.995849609375	206.01148986816406	0.0009183883666992188	11	007
82	308.23199462890625	135.800537109375	0.9998676776885986	309.7331848144531	136.54339599609375	0.9121807813644409	543.3402099609375	207.85430908203125	0.9999999403953552	542.2999877929688	207.27650451660156	0.00045818090438842773	11	007
83	303.600341796875	133.3192596435547	0.999929666519165	305.62255859375	134.072021484375	0.9727650880813599	543.7357177734375	207.40560913085938	1.0	541.996337890625	209.00851440429688	0.0006227195262908936	11	007
84	302.4191589355469	131.20291137695312	0.9999996423721313	305.6437683105469	132.93943786621094	0.26372361183166504	543.94580078125	206.3251190185547	1.0	328.96258544921875	160.96017456054688	0.0007733702659606934	11	007
85	298.7676696777344	129.39178466796875	0.9989656209945679	299.5660705566406	129.8660125732422	0.9548503160476685	543.8035888671875	205.9827880859375	1.0	540.3548583984375	205.91888427734375	0.0003631114959716797	11	007
86	295.0799865722656	128.0625	0.9999740719795227	295.2967224121094	129.68954467773438	0.8731134533882141	543.8277587890625	207.7486114501953	1.0	542.5841064453125	206.41812133789062	0.0005483031272888184	11	007
87	293.2302551269531	124.55193328857422	0.9990679025650024	294.8531799316406	124.93382263183594	0.9993661642074585	543.9591674804688	205.99464416503906	1.0	543.2138061523438	207.3267059326172	0.00034561753273010254	11	007
88	290.4506530761719	122.38256072998047	0.9999992251396179	293.59661865234375	123.88923645019531	0.5524979829788208	543.082763671875	206.96202087402344	1.0	542.0271606445312	206.09544372558594	0.0009179115295410156	11	007
89	288.3177185058594	118.8544921875	0.9862643480300903	290.2342224121094	120.52996063232422	0.9998106360435486	543.5545654296875	206.3321533203125	1.0	542.315673828125	205.7754364013672	0.0004622042179107666	11	007
90	287.131103515625	117.89093780517578	1.0	291.1762390136719	120.09732055664062	0.0023580193519592285	543.6497192382812	206.7627410888672	1.0	539.3346557617188	206.4719696044922	0.0005078911781311035	11	007
91	285.8995056152344	116.20344543457031	0.9999997019767761	287.89617919921875	117.15451049804688	0.3087960481643677	543.0065307617188	207.35350036621094	0.9999998807907104	541.7728881835938	208.7114715576172	0.0011475086212158203	11	007
92	285.7745361328125	117.41949462890625	1.0	288.9514465332031	118.3824691772461	0.010759174823760986	543.7887573242188	207.23585510253906	1.0	539.1318969726562	207.00595092773438	0.00043135881423950195	11	007
93	282.47332763671875	114.09712982177734	1.0	289.073486328125	119.3891830444336	0.0012599527835845947	543.3463134765625	207.21481323242188	1.0	542.0060424804688	206.41220092773438	0.000720590353012085	11	007
94	281.4651794433594	112.53624725341797	1.0	290.15875244140625	119.89859771728516	0.0005739331245422363	543.4319458007812	206.2880401611328	1.0	539.11181640625	206.14675903320312	0.00030371546745300293	11	007
95	280.1273498535156	112.60540008544922	0.9999998807907104	278.8819885253906	114.97552490234375	0.004652440547943115	543.4840087890625	206.72079467773438	1.0	542.4506225585938	205.71441650390625	0.0009003579616546631	11	007
96	278.94097900390625	110.3228988647461	1.0	277.62249755859375	113.96627807617188	0.0016746819019317627	543.6239013671875	207.13417053222656	1.0	542.6506958007812	205.30506896972656	0.000952601432800293	11	007
97	276.2848205566406	110.84078979492188	1.0	277.71209716796875	113.9651107788086	0.019763857126235962	543.5439453125	207.6541290283203	1.0	542.20068359375	205.93112182617188	0.0008207261562347412	11	007
98	275.2576599121094	109.3432846069336	1.0	275.5729675292969	113.79114532470703	0.0042777955532073975	542.8794555664062	206.65805053710938	1.0	542.1112670898438	205.61151123046875	0.0008257925510406494	11	007
99	274.0703430175781	107.4549331665039	1.0	274.6973876953125	113.02246856689453	0.0012993812561035156	543.6548461914062	207.13514709472656	1.0	542.6663208007812	206.00831604003906	0.0007475018501281738	11	007
100	273.9189147949219	107.35376739501953	1.0	275.21807861328125	113.38691711425781	0.001034080982208252	543.2018432617188	206.5312957763672	1.0	540.60888671875	206.61927795410156	0.0005886554718017578	11	007
101	273.1067810058594	105.77272033691406	1.0	275.78704833984375	114.00421142578125	0.0003567337989807129	543.1038208007812	206.5919647216797	1.0	542.4627685546875	204.77903747558594	0.0004780292510986328	11	007
102	272.9644470214844	106.33684539794922	1.0	276.3343200683594	111.84938049316406	0.0009007453918457031	543.5521240234375	206.90023803710938	1.0	542.490478515625	205.92971801757812	0.0009880661964416504	11	007
103	273.64068603515625	106.1798095703125	1.0	275.2575378417969	113.61030578613281	0.0003781318664550781	543.3059692382812	206.79275512695312	1.0	542.2314453125	205.9314727783203	0.0006289482116699219	11	007
104	272.7839050292969	106.86615753173828	1.0	276.8949279785156	115.42568969726562	0.0017212331295013428	543.2615966796875	207.27989196777344	1.0	541.7770385742188	206.231689453125	0.0006852447986602783	11	007
105	272.0824279785156	105.84156799316406	1.0	276.12054443359375	114.97586059570312	0.00034487247467041016	543.2261352539062	207.38275146484375	1.0	539.5744018554688	207.1876220703125	0.001659303903579712	11	007
106	271.4360656738281	105.68991088867188	1.0	2.9680516719818115	132.1057891845703	0.0005817413330078125	543.3209228515625	207.00376892089844	1.0	540.5877075195312	206.99278259277344	0.0006473362445831299	11	007
107	272.248291015625	105.11054992675781	1.0	3.9252071380615234	146.0611572265625	0.0016637444496154785	543.3696899414062	207.0691680908203	1.0	542.3014526367188	205.6977996826172	0.0006744563579559326	11	007
108	272.57562255859375	104.71083068847656	1.0	266.44891357421875	109.54864501953125	0.00015312433242797852	543.9921875	207.3349609375	1.0	541.1459350585938	207.2289276123047	0.0004569590091705322	11	007
109	271.678466796875	105.15019226074219	1.0	289.5136413574219	128.63308715820312	0.0009351670742034912	542.2858276367188	206.28431701660156	1.0	541.5889282226562	206.1624755859375	0.001067042350769043	11	007
110	272.1354064941406	104.22296142578125	1.0	3.065124034881592	147.68211364746094	0.00028756260871887207	542.8355712890625	206.83143615722656	1.0	540.0317993164062	206.74606323242188	0.0005056858062744141	11	007
111	270.6714172363281	105.86324310302734	1.0	271.4682922363281	112.14080810546875	0.00041422247886657715	543.1688232421875	207.294189453125	1.0	541.001953125	206.84153747558594	0.0014230310916900635	11	007
112	272.1841125488281	104.48487854003906	1.0	285.26605224609375	125.46595764160156	0.0037615299224853516	543.7518920898438	207.13055419921875	1.0	542.5543212890625	206.100341796875	0.0004627108573913574	11	007
113	270.43670654296875	105.0771713256836	0.9999998807907104	270.0823974609375	112.53617858886719	0.0002084970474243164	543.6885375976562	207.21568298339844	1.0	542.5154418945312	206.18821716308594	0.000513225793838501	11	007
114	271.90167236328125	104.36731719970703	0.9999998807907104	266.2842712402344	108.80266571044922	0.0006022155284881592	543.575439453125	205.9954376220703	1.0	539.130126953125	205.92576599121094	0.000396728515625	11	007
115	271.0574951171875	104.22145080566406	1.0	543.0037231445312	207.54354858398438	0.00023278594017028809	543.2183227539062	207.2316131591797	1.0	540.843505859375	207.1500244140625	0.0005975663661956787	11	007
116	269.7743225097656	104.10087585449219	0.9999999403953552	265.8065185546875	107.68021392822266	0.000797569751739502	542.8943481445312	207.59628295898438	1.0	542.5740966796875	205.67254638671875	0.0013669133186340332	11	007
117	269.7796630859375	105.02597045898438	1.0	265.12481689453125	108.996826171875	0.0005538463592529297	544.25390625	206.51800537109375	1.0	539.4488525390625	206.41290283203125	0.000335007905960083	11	007
118	270.4740295410156	104.78701782226562	0.9999998807907104	265.67791748046875	108.72814178466797	0.0012631416320800781	542.827880859375	206.74269104003906	1.0	541.7405395507812	205.945068359375	0.0007210373878479004	11	007
119	269.70257568359375	104.57981872558594	1.0	274.3878173828125	106.7206039428711	0.0006598830223083496	543.0313720703125	207.1009979248047	1.0	540.29736328125	207.27659606933594	0.0005227327346801758	11	007
120	268.7308654785156	105.38965606689453	0.999998927116394	273.4098815917969	107.86016082763672	0.00031492114067077637	543.3961181640625	207.59690856933594	1.0	541.615234375	209.62442016601562	0.0008842647075653076	11	007
121	267.6124572753906	104.08157348632812	0.9998780488967896	271.4423522949219	104.10601806640625	0.00037366151809692383	543.0895385742188	206.9860076904297	1.0	538.65625	206.68179321289062	0.0005437731742858887	11	007
122	270.0623779296875	103.06922912597656	1.0	274.7587890625	106.27726745605469	0.000347137451171875	543.2988891601562	205.92234802246094	1.0	541.9398193359375	205.15904235839844	0.0006508529186248779	11	007
123	269.1894226074219	103.81398010253906	1.0	265.3989562988281	107.6844253540039	0.0005321204662322998	543.0888061523438	205.56838989257812	1.0	538.948486328125	205.22152709960938	0.0004787743091583252	11	007
124	268.46905517578125	104.4090805053711	0.9999998807907104	274.1873474121094	107.68283081054688	0.0003409385681152344	542.6624755859375	206.9501190185547	0.9999999403953552	542.257080078125	205.35108947753906	0.0012885034084320068	11	007
125	268.8345947265625	104.15746307373047	0.9999954700469971	543.0624389648438	207.5275421142578	0.00021439790725708008	543.1923217773438	206.55224609375	1.0	542.8402709960938	205.86390686035156	0.0006434321403503418	11	007
126	267.7138671875	102.7953109741211	1.0	273.56304931640625	106.1775131225586	0.0007078647613525391	543.6484375	206.34133911132812	1.0	540.7520751953125	206.40322875976562	0.0004890859127044678	11	007
127	266.1629333496094	104.56324005126953	0.9998267889022827	271.300537109375	108.17207336425781	0.0002828836441040039	544.4500122070312	207.15725708007812	1.0	541.4921264648438	207.0667724609375	0.0003362894058227539	11	007
128	267.01031494140625	105.08824157714844	0.9999988079071045	273.0503234863281	108.80004119873047	0.00025585293769836426	543.4512329101562	207.38882446289062	0.9999999403953552	542.3027954101562	206.65501403808594	0.0008838176727294922	11	007
129	267.2314453125	102.91670227050781	0.9999712705612183	271.9731750488281	106.79821014404297	0.00043886899948120117	543.3450927734375	206.6590118408203	1.0	538.78955078125	206.44027709960938	0.00041037797927856445	11	007
130	269.5309753417969	103.77071380615234	0.9999970197677612	274.1172790527344	108.1198959350586	0.0005259513854980469	544.0487670898438	207.57852172851562	1.0	539.4561157226562	207.26502990722656	0.0003382265567779541	11	007
131	268.3174133300781	101.32726287841797	0.9999998807907104	265.374755859375	104.5408706665039	0.0015420615673065186	543.675048828125	206.42095947265625	1.0	539.4503784179688	205.95172119140625	0.0005334019660949707	11	007
132	267.1967468261719	105.92279815673828	0.9991686344146729	271.8048095703125	109.73570251464844	0.002775132656097412	543.8936767578125	206.21090698242188	1.0	539.4645385742188	206.1583251953125	0.0004871487617492676	11	007
133	267.1714172363281	103.81402587890625	0.9999728202819824	271.4384765625	108.13941955566406	0.008819282054901123	544.0940551757812	207.12400817871094	1.0	539.6251831054688	206.7947998046875	0.00032714009284973145	11	007
134	269.2027282714844	105.13082885742188	0.9981586933135986	271.60748291015625	112.6135482788086	0.0007381737232208252	543.7041625976562	206.14437866210938	1.0	539.2714233398438	205.87460327148438	0.00035506486892700195	11	007
135	267.9074401855469	103.65240478515625	0.999785304069519	271.1407165527344	112.25983428955078	0.0007030069828033447	543.6265258789062	207.13937377929688	1.0	542.0708618164062	208.79183959960938	0.00042125582695007324	11	007
136	271.755859375	99.2471923828125	0.999998927116394	273.74481201171875	105.95182037353516	0.0004302561283111572	543.6973266601562	206.88070678710938	1.0	542.7130737304688	205.70407104492188	0.0004328489303588867	11	007
137	272.982666015625	93.56422424316406	1.0	272.8230285644531	124.35309600830078	0.013237446546554565	544.0975952148438	206.64515686035156	1.0	542.2172241210938	205.6461944580078	0.0004394054412841797	11	007
138	273.90582275390625	88.61346435546875	1.0	3.3974242210388184	131.6883087158203	0.0006432831287384033	543.3381958007812	207.02467346191406	1.0	542.0927124023438	205.84597778320312	0.0005948245525360107	11	007
139	273.5266418457031	83.65875244140625	1.0	275.7915954589844	86.4919662475586	0.0028415918350219727	543.6371459960938	207.29080200195312	0.9999999403953552	539.8506469726562	207.06333923339844	0.0008916258811950684	11	007
140	277.0686950683594	74.63783264160156	1.0	275.68914794921875	80.52005767822266	0.0023772120475769043	544.8765869140625	206.66213989257812	1.0	540.2081909179688	206.515869140625	0.00035455822944641113	11	007
141	275.4365234375	76.06156921386719	0.9999980926513672	4.183587074279785	130.34027099609375	0.0003127157688140869	544.5507202148438	207.80609130859375	1.0	543.169677734375	206.61351013183594	0.0005627870559692383	11	007
142	275.0635986328125	75.11846160888672	0.9992339015007019	271.35211181640625	112.30702209472656	0.000283658504486084	543.4090576171875	206.85740661621094	1.0	540.8056640625	206.91587829589844	0.0005292892456054688	11	007
143	273.979736328125	78.60698699951172	0.15461990237236023	542.379150390625	207.65699768066406	0.00019058585166931152	543.05615234375	206.968017578125	1.0	542.13037109375	205.95777893066406	0.0008955299854278564	11	007
144	276.6177062988281	73.36713409423828	1.0	271.0989074707031	84.87793731689453	0.0004317164421081543	543.060791015625	206.731201171875	1.0	541.7974243164062	205.58633422851562	0.0006515681743621826	11	007
145	275.7193603515625	73.46675872802734	1.0	4.781247138977051	139.23150634765625	0.0007018446922302246	543.0028076171875	206.8995361328125	1.0	539.0911254882812	206.6882781982422	0.0005114972591400146	11	007
146	273.91259765625	76.99222564697266	0.993401050567627	4.536196708679199	162.0364532470703	0.0007870495319366455	543.5797729492188	206.490966796875	1.0	540.9132080078125	206.49081420898438	0.0005619823932647705	11	007
147	273.916748046875	77.34693145751953	0.9952554702758789	269.84423828125	84.97281646728516	0.002008289098739624	542.6917114257812	207.01950073242188	0.9999998807907104	539.11669921875	206.90606689453125	0.0016740858554840088	11	007
148	275.58343505859375	75.9710693359375	0.999998927116394	272.2795715332031	85.4892349243164	0.0009451508522033691	543.2352294921875	206.2682342529297	1.0	542.0775756835938	205.6813507080078	0.0006592869758605957	11	007
149	275.8082580566406	76.05135345458984	0.9999868273735046	271.64349365234375	85.99545288085938	0.003210127353668213	543.7308349609375	207.7688751220703	1.0	542.81298828125	206.33079528808594	0.000827103853225708	11	007
150	277.11529541015625	73.83905792236328	1.0	275.6705627441406	84.61148071289062	0.0008929669857025146	543.9481201171875	207.29193115234375	1.0	539.4635620117188	206.87466430664062	0.00035181641578674316	11	007
151	276.9695129394531	72.88323974609375	0.9999998807907104	274.9995422363281	85.2130355834961	0.0004939436912536621	543.0510864257812	207.0312957763672	1.0	542.2564086914062	206.04978942871094	0.0009072422981262207	11	007
152	276.4334411621094	74.01940155029297	1.0	275.2109375	82.81845092773438	0.0007839500904083252	543.1708984375	206.93780517578125	1.0	542.2567749023438	205.9096221923828	0.0005983710289001465	11	007
153	277.5256652832031	73.98001098632812	1.0	275.51708984375	85.27086639404297	0.0010614097118377686	543.487548828125	207.36293029785156	1.0	542.5868530273438	205.98536682128906	0.0004760324954986572	11	007
154	276.4306945800781	74.27130126953125	1.0	3.301316738128662	132.90835571289062	0.002312272787094116	544.1295776367188	207.11666870117188	1.0	541.539306640625	206.9152069091797	0.00038319826126098633	11	007
155	275.8249206542969	74.34879302978516	0.9999998807907104	276.6534729003906	73.81317138671875	0.002141892910003662	544.4383544921875	206.60592651367188	1.0	539.5044555664062	206.56198120117188	0.00029525160789489746	11	007
156	274.5259094238281	74.87761688232422	0.9999983310699463	274.1619567871094	84.32879638671875	0.0016042888164520264	542.8635864257812	207.0239715576172	1.0	542.3937377929688	205.65602111816406	0.0010738372802734375	11	007
157	275.635986328125	75.5433349609375	1.0	274.771240234375	86.75960540771484	0.025266677141189575	543.099853515625	206.79103088378906	1.0	540.3663940429688	207.13327026367188	0.0006135404109954834	11	007
158	273.8699645996094	75.73960876464844	0.9999995231628418	273.17779541015625	85.63995361328125	0.0008896589279174805	543.6470947265625	206.77880859375	1.0	542.357421875	204.966064453125	0.0005272924900054932	11	007
159	276.0802917480469	74.55469512939453	1.0	274.8345947265625	82.07987213134766	0.004396945238113403	543.9229736328125	206.87005615234375	1.0	541.097900390625	206.80368041992188	0.0005315840244293213	11	007
160	275.55670166015625	78.17922973632812	0.9937461614608765	274.5263366699219	86.5596694946289	0.0015633702278137207	543.51025390625	207.09646606445312	1.0	542.3386840820312	206.2504119873047	0.0004935860633850098	11	007
161	278.0548400878906	73.95317077636719	1.0	275.9227294921875	84.86634826660156	0.0014611482620239258	543.47314453125	206.03489685058594	1.0	540.7174072265625	205.7943572998047	0.0005054771900177002	11	007
162	277.9736022949219	73.78703308105469	1.0	270.0307922363281	111.5480728149414	0.003976970911026001	543.2916259765625	207.46299743652344	1.0	540.5581665039062	207.4332275390625	0.00039824843406677246	11	007
163	276.5756530761719	74.36731719970703	1.0	275.18426513671875	78.53569030761719	0.0019144713878631592	543.805908203125	207.2663116455078	1.0	542.2871704101562	206.2686004638672	0.00042811036109924316	11	007
164	277.52276611328125	73.86283874511719	1.0	275.5555419921875	82.79035949707031	0.010950982570648193	543.7860717773438	206.61590576171875	1.0	540.8255615234375	206.277587890625	0.00037726759910583496	11	007
165	275.4309387207031	76.58506774902344	0.9999947547912598	274.9196472167969	85.30165100097656	0.008188217878341675	543.4551391601562	206.65753173828125	1.0	540.454345703125	206.56898498535156	0.0005726814270019531	11	007
166	274.5257263183594	77.40831756591797	0.9783405065536499	270.4947204589844	84.75776672363281	0.0005891025066375732	542.5851440429688	206.8121795654297	1.0	542.0630493164062	205.77647399902344	0.0009612441062927246	11	007
167	277.16070556640625	73.31416320800781	1.0	275.7176208496094	83.51493835449219	0.0018475651741027832	543.5581665039062	206.6062774658203	1.0	539.6312866210938	206.48013305664062	0.0006347000598907471	11	007
168	275.1264953613281	76.79637145996094	0.8984529376029968	3.0328869819641113	130.6635284423828	0.00046434998512268066	543.3235473632812	206.31475830078125	1.0	542.303466796875	205.27236938476562	0.0009142458438873291	11	007
169	277.4640197753906	73.39105224609375	1.0	275.4642639160156	82.3896255493164	0.0011761486530303955	543.9828491210938	207.02642822265625	1.0	542.4990844726562	205.9563751220703	0.0005060136318206787	11	007
170	275.8721923828125	75.62769317626953	0.9999362230300903	271.0592346191406	89.01606750488281	0.0009573101997375488	543.7584838867188	206.2848358154297	1.0	540.8280029296875	206.7423553466797	0.0004341602325439453	11	007
171	274.772216796875	76.18898010253906	0.9999818801879883	271.34979248046875	86.41738891601562	0.005290955305099487	543.65478515625	206.01449584960938	1.0	540.772705078125	206.12844848632812	0.0003485679626464844	11	007
172	275.9671630859375	75.4325180053711	0.9999973773956299	272.0387878417969	85.96635437011719	0.0011172294616699219	543.000732421875	206.67236328125	0.9999998807907104	539.3887939453125	206.6993408203125	0.0008318126201629639	11	007
173	277.76861572265625	73.14322662353516	1.0	269.53997802734375	112.38789367675781	0.5996013283729553	544.205810546875	207.3551483154297	1.0	541.5158081054688	207.62603759765625	0.00047916173934936523	11	007
174	276.90020751953125	74.59175109863281	1.0	275.9068298339844	85.11479949951172	0.021436065435409546	542.5030517578125	206.48495483398438	1.0	541.594970703125	206.0946502685547	0.0010821521282196045	11	007
175	276.67218017578125	75.09842681884766	1.0	269.8363952636719	108.39713287353516	0.014018923044204712	543.0309448242188	207.14280700683594	0.9999999403953552	541.9012451171875	205.80755615234375	0.0009607076644897461	11	007
176	275.4529113769531	74.1837387084961	1.0	269.0462341308594	112.68243408203125	0.15815415978431702	543.7055053710938	207.1891326904297	1.0	540.9425048828125	207.30882263183594	0.00043383240699768066	11	007
177	274.84039306640625	77.15640258789062	0.9988523721694946	268.6097412109375	110.07284545898438	0.8945465087890625	543.1878662109375	206.63113403320312	1.0	542.4318237304688	205.2847137451172	0.000448375940322876	11	007
178	275.35528564453125	74.519287109375	0.9999999403953552	274.7530822753906	84.66542053222656	0.012967288494110107	543.6572875976562	206.42086791992188	1.0	539.5374755859375	206.3143768310547	0.00044038891792297363	11	007
179	275.64324951171875	73.88379669189453	1.0	274.44329833984375	84.43580627441406	0.0038881897926330566	543.3688354492188	206.38558959960938	1.0	542.9203491210938	205.63848876953125	0.000686347484588623	11	007
180	276.3144836425781	72.75343322753906	1.0	269.56671142578125	109.68733978271484	0.006198137998580933	543.4702758789062	206.40850830078125	1.0	540.4863891601562	206.60910034179688	0.0006999373435974121	11	007
181	276.3620300292969	72.9362564086914	0.9999999403953552	275.60284423828125	74.4305419921875	0.004029989242553711	542.88427734375	206.4827880859375	1.0	541.6695556640625	205.41004943847656	0.0006999075412750244	11	007
182	276.47705078125	73.06978607177734	1.0	274.8067626953125	83.22608947753906	0.003233402967453003	542.9527587890625	206.6545867919922	1.0	539.087890625	206.42816162109375	0.0004215836524963379	11	007
183	276.57098388671875	72.83768463134766	1.0	274.92181396484375	74.27539825439453	0.00020626187324523926	543.339599609375	207.15867614746094	1.0	542.0384521484375	208.58740234375	0.0008417963981628418	11	007
184	275.8694763183594	73.04165649414062	1.0	274.9530029296875	74.53942108154297	0.0014147758483886719	543.6744995117188	206.32028198242188	1.0	539.2169189453125	205.91259765625	0.00037601590156555176	11	007
185	275.64752197265625	74.11798095703125	1.0	274.8709411621094	84.80049133300781	0.003642350435256958	543.169189453125	206.92379760742188	1.0	542.1581420898438	205.6909637451172	0.0005315244197845459	11	007
186	274.8911437988281	72.8192138671875	1.0	273.765869140625	85.46250915527344	0.0028123557567596436	543.6699829101562	207.7211151123047	1.0	542.1259765625	206.55081176757812	0.0009370744228363037	11	007
187	275.89788818359375	73.48500061035156	1.0	274.6328125	77.89250183105469	0.003991961479187012	543.8529663085938	206.37167358398438	1.0	539.347412109375	206.130615234375	0.0004031956195831299	11	007
188	275.6011962890625	73.08109283447266	1.0	274.7998962402344	74.17193603515625	0.004848957061767578	543.512939453125	206.33908081054688	1.0	540.618408203125	206.60537719726562	0.0003914833068847656	11	007
189	275.517822265625	72.87557983398438	1.0	274.32452392578125	78.1923599243164	0.002215147018432617	543.8208618164062	207.2115020751953	1.0	542.6369018554688	205.93946838378906	0.00036090612411499023	11	007
190	275.7325134277344	73.18914031982422	1.0	274.78564453125	82.86605834960938	0.00516664981842041	544.188232421875	207.0646514892578	1.0	542.6719360351562	206.0328826904297	0.0003306567668914795	11	007
191	274.3048400878906	76.46004486083984	0.9999432563781738	273.20147705078125	85.41812896728516	0.005953103303909302	542.9769897460938	207.03004455566406	1.0	541.9642944335938	205.74420166015625	0.0006787776947021484	11	007
192	275.0169677734375	73.42593383789062	1.0	270.851318359375	84.31085968017578	0.0014440715312957764	543.7276611328125	208.06858825683594	0.9999999403953552	541.1935424804688	208.33328247070312	0.0006920993328094482	11	007
193	275.09515380859375	73.07623291015625	1.0	273.816162109375	77.5611572265625	0.011100351810455322	543.531005859375	206.51614379882812	1.0	540.4943237304688	206.709716796875	0.00047981739044189453	11	007
194	275.7838439941406	72.59053802490234	1.0	276.7129211425781	74.81299591064453	0.012321174144744873	542.7460327148438	206.94569396972656	1.0	541.6528930664062	206.0867156982422	0.0009792745113372803	11	007
195	275.60247802734375	73.17476654052734	0.9999998807907104	275.35235595703125	74.50862121582031	0.008508265018463135	543.5101928710938	207.8351287841797	1.0	542.5481567382812	206.34423828125	0.0007146000862121582	11	007
196	275.8675537109375	74.07921600341797	1.0	276.01068115234375	78.71127319335938	0.004442453384399414	543.323486328125	206.73329162597656	1.0	541.70947265625	208.4194793701172	0.0008536279201507568	11	007
197	275.418701171875	73.78656768798828	0.9999998807907104	269.5470886230469	111.67102813720703	0.01049429178237915	543.9166259765625	207.85508728027344	1.0	542.5084228515625	206.5907440185547	0.0004622340202331543	11	007
198	275.4801940917969	72.90438079833984	0.9999997615814209	276.2533874511719	75.41014099121094	0.0025772452354431152	544.1998901367188	206.60479736328125	1.0	539.8892822265625	206.5514373779297	0.00044846534729003906	11	007
199	275.1385498046875	72.90689086914062	1.0	268.322021484375	113.73995971679688	0.01365119218826294	543.1798706054688	206.19070434570312	1.0	540.5167236328125	206.2340850830078	0.0005619227886199951	11	007
200	276.41448974609375	73.25482177734375	1.0	270.35211181640625	114.23101806640625	0.010045468807220459	543.7978515625	207.83834838867188	1.0	542.1015625	209.3916015625	0.0008943676948547363	11	007
201	275.3261413574219	75.2303237915039	0.9999991655349731	274.1740417480469	86.6983413696289	0.002847820520401001	543.37744140625	206.93942260742188	1.0	540.3314208984375	207.07444763183594	0.0005015134811401367	11	007
202	276.3470153808594	73.50310516357422	1.0	274.75537109375	83.15069580078125	0.005115985870361328	543.6470947265625	206.73745727539062	1.0	538.8377685546875	206.5371856689453	0.00032326579093933105	11	007
203	276.8706970214844	73.1160888671875	1.0	275.3577880859375	85.6600570678711	0.002787262201309204	543.4986572265625	207.13681030273438	1.0	542.4645385742188	205.5915985107422	0.0009444653987884521	11	007
204	276.6204833984375	73.16458129882812	1.0	270.4595031738281	110.47977447509766	0.0068499743938446045	543.1776733398438	206.4122772216797	1.0	538.9529418945312	206.14471435546875	0.0004521608352661133	11	007
205	277.07354736328125	73.68386840820312	1.0	269.0221862792969	112.22920989990234	0.10277467966079712	542.1287841796875	206.7634735107422	0.9999998807907104	541.9503173828125	206.05801391601562	0.0016813278198242188	11	007
206	276.1224670410156	74.58576202392578	1.0	275.1064453125	85.27896118164062	0.026170432567596436	544.1466064453125	207.3203887939453	1.0	539.7369384765625	207.01280212402344	0.0004316270351409912	11	007
207	276.99078369140625	72.8834457397461	1.0	275.34051513671875	74.4067153930664	0.0004513263702392578	542.4830932617188	206.455810546875	1.0	538.6611328125	206.37649536132812	0.000850290060043335	11	007
208	274.8150329589844	75.34632873535156	0.9999918937683105	274.6225280761719	83.00408935546875	0.0029077231884002686	543.4796142578125	206.83697509765625	1.0	539.4189453125	206.58815002441406	0.00035762786865234375	11	007
209	277.0563659667969	74.465087890625	0.9999995827674866	275.5591735839844	78.27185821533203	0.0028351545333862305	543.0730590820312	206.54989624023438	1.0	540.2556762695312	206.30255126953125	0.00043076276779174805	11	007
210	277.02294921875	74.19019317626953	0.9999999403953552	275.4126892089844	82.91996765136719	0.0031481385231018066	543.5316162109375	205.60028076171875	1.0	542.1942749023438	205.2996826171875	0.000523984432220459	11	007
211	277.889892578125	74.54276275634766	1.0	276.29901123046875	81.69342041015625	0.007126510143280029	542.3009033203125	207.3605499267578	1.0	541.2642822265625	205.788330078125	0.0013202130794525146	11	007
212	277.3572692871094	74.06000518798828	0.9999997019767761	271.08575439453125	110.06334686279297	0.009732872247695923	543.3658447265625	206.62704467773438	1.0	539.354736328125	206.2046356201172	0.0004463791847229004	11	007
213	276.05316162109375	76.03239440917969	0.995961606502533	271.3872375488281	114.20144653320312	0.5496457815170288	543.2553100585938	206.93382263183594	1.0	540.3035278320312	206.7918243408203	0.0004203319549560547	11	007
214	276.79547119140625	75.22830963134766	0.9999978542327881	269.7027587890625	113.58336639404297	0.917165219783783	543.5185546875	207.29466247558594	1.0	542.812744140625	205.58876037597656	0.0006716251373291016	11	007
215	278.1045837402344	74.80426788330078	0.9999997615814209	276.22711181640625	83.67918395996094	0.001326918601989746	543.2134399414062	206.73902893066406	1.0	542.1965942382812	205.6248321533203	0.0005843043327331543	11	007
216	279.0501403808594	73.23127746582031	1.0	271.46728515625	114.1160659790039	0.13404470682144165	544.1078491210938	206.66737365722656	1.0	542.960205078125	207.76083374023438	0.0005068778991699219	11	007
217	279.0184326171875	72.86544799804688	1.0	276.075439453125	83.50292205810547	0.0008684396743774414	543.4878540039062	206.94796752929688	1.0	542.877197265625	205.95460510253906	0.0004031062126159668	11	007
218	278.9527587890625	72.55335998535156	0.9999998807907104	270.3115234375	115.2732925415039	0.7830544710159302	544.0164184570312	207.761474609375	1.0	542.7227172851562	205.7699737548828	0.0007098913192749023	11	007
219	278.5902099609375	73.31881713867188	0.9999998807907104	276.2645263671875	82.55449676513672	0.0012139081954956055	543.69482421875	207.28858947753906	1.0	539.365966796875	206.9605712890625	0.0005002617835998535	11	007
220	278.7009582519531	75.05463409423828	1.0	276.3798522949219	84.21453857421875	0.007066637277603149	543.0199584960938	206.78614807128906	1.0	539.8336791992188	207.27789306640625	0.0006335675716400146	11	007
221	279.01226806640625	73.3973617553711	1.0	276.22955322265625	84.14984893798828	0.0019039511680603027	542.3604125976562	207.18621826171875	0.9999998807907104	541.8684692382812	206.37779235839844	0.0016688108444213867	11	007
222	279.414306640625	74.4969253540039	0.9999998807907104	277.16650390625	84.23329162597656	0.0015433728694915771	543.0888671875	207.29112243652344	1.0	539.4428100585938	206.78594970703125	0.0009357929229736328	11	007
223	279.5058288574219	73.9693603515625	0.9999987483024597	278.5119934082031	75.53072357177734	0.0004731714725494385	543.4754638671875	206.0802001953125	1.0	540.2996826171875	206.45655822753906	0.00042179226875305176	11	007
224	279.79547119140625	73.22569274902344	1.0	271.6790466308594	110.36872863769531	0.0017532706260681152	542.8321533203125	206.65074157714844	1.0	542.431884765625	205.8649444580078	0.0005133748054504395	11	007
225	280.54412841796875	73.46849060058594	0.9999997615814209	279.1252136230469	75.21686553955078	0.0013102591037750244	543.1439819335938	206.58413696289062	1.0	539.255859375	206.5972137451172	0.0005998611450195312	11	007
226	279.6624450683594	74.06318664550781	1.0	270.8395080566406	108.96049499511719	0.016298294067382812	543.8614501953125	208.0386199951172	1.0	542.1171875	206.73507690429688	0.0005056858062744141	11	007
227	281.43560791015625	73.44998168945312	1.0	278.5108947753906	84.30093383789062	0.01956269145011902	543.4400024414062	207.16921997070312	0.9999998807907104	540.9141235351562	207.20042419433594	0.0005232691764831543	11	007
228	282.1036071777344	73.19042205810547	1.0	278.3134460449219	84.53846740722656	0.022151648998260498	543.6705932617188	207.9083709716797	1.0	542.9425659179688	206.7747039794922	0.0013741552829742432	11	007
229	283.55078125	72.36965942382812	1.0	274.2474670410156	96.31171417236328	0.011652708053588867	543.8479614257812	206.90357971191406	1.0	539.2108154296875	206.56884765625	0.00035136938095092773	11	007
230	283.53497314453125	71.87507629394531	1.0	279.0592041015625	85.11429595947266	0.01625460386276245	542.928466796875	206.28390502929688	1.0	540.2020874023438	206.57162475585938	0.00041538476943969727	11	007
231	283.9306335449219	72.41486358642578	1.0	279.6328430175781	84.00800323486328	0.05582872033119202	542.8974609375	207.04798889160156	1.0	541.6984252929688	206.43966674804688	0.0008268356323242188	11	007
232	283.9346618652344	71.63768768310547	1.0	288.9988708496094	74.8095703125	0.0009755492210388184	543.833251953125	206.8533935546875	1.0	541.8392944335938	208.38975524902344	0.000265270471572876	11	007
233	284.8206787109375	71.82936096191406	1.0	274.8961486816406	94.50019073486328	0.7509610652923584	543.1100463867188	207.22247314453125	1.0	538.8036499023438	206.82411193847656	0.0003802776336669922	11	007
234	284.9375915527344	72.16873168945312	1.0	275.931640625	92.85078430175781	0.3736947178840637	543.4741821289062	206.96409606933594	1.0	539.2755126953125	206.508544921875	0.0003730952739715576	11	007
235	285.1357116699219	72.36336517333984	1.0	276.06512451171875	93.14396667480469	0.9930572509765625	543.30224609375	207.2837677001953	1.0	542.0704956054688	205.67015075683594	0.0003820359706878662	11	007
236	285.8531799316406	70.80928039550781	1.0	278.14300537109375	88.67182159423828	0.48759469389915466	543.3584594726562	207.23031616210938	1.0	540.6970825195312	207.1015167236328	0.00047022104263305664	11	007
237	286.3273620605469	72.39940643310547	1.0	280.6534729003906	83.14186096191406	0.473722904920578	542.707275390625	207.54534912109375	1.0	541.7455444335938	206.98275756835938	0.000972747802734375	11	007
238	287.4005432128906	72.3427505493164	1.0	278.946533203125	90.22499084472656	0.9989133477210999	542.343017578125	207.348388671875	1.0	541.9808959960938	206.37916564941406	0.0017748475074768066	11	007
239	287.6865234375	71.88134002685547	1.0	279.1546630859375	87.3385009765625	0.6461101770401001	543.2062377929688	207.68304443359375	1.0	542.34326171875	206.24642944335938	0.0007734298706054688	11	007
240	287.0249328613281	71.00773620605469	1.0	278.2340393066406	91.3460922241211	0.9994465708732605	542.8718872070312	206.34742736816406	1.0	541.906982421875	205.23561096191406	0.0005523860454559326	11	007
241	287.1796875	72.57659149169922	0.9999999403953552	280.55975341796875	85.59735870361328	0.9756326675415039	543.703857421875	207.00775146484375	1.0	542.240234375	206.2527618408203	0.0006280243396759033	11	007
242	287.6639709472656	71.51654815673828	1.0	276.70416259765625	88.91741180419922	0.9849774241447449	543.7288208007812	206.8507843017578	1.0	540.9965209960938	206.58706665039062	0.0003102421760559082	11	007
243	287.15130615234375	71.23758697509766	1.0	277.90667724609375	90.4874267578125	0.9408778548240662	543.3936157226562	207.2543487548828	1.0	542.2592163085938	205.96722412109375	0.0006129145622253418	11	007
244	286.9739074707031	72.2989273071289	1.0	280.7628479003906	85.49967956542969	0.9965264201164246	542.6968994140625	206.18959045410156	1.0	538.5201416015625	205.90789794921875	0.000489652156829834	11	007
245	286.30828857421875	71.92369842529297	1.0	280.0712585449219	85.8078842163086	0.9875034689903259	544.4328002929688	206.39727783203125	1.0	541.3846435546875	206.49134826660156	0.00045430660247802734	11	007
246	287.4126892089844	71.72728729248047	1.0	278.9643249511719	88.79883575439453	0.8604647517204285	543.8864135742188	206.3801727294922	1.0	539.353759765625	206.2667694091797	0.00033721327781677246	11	007
247	288.7102966308594	70.13801574707031	1.0	275.95928955078125	93.57218933105469	0.9996793270111084	543.814453125	207.005615234375	1.0	542.5430908203125	206.2067413330078	0.00046879053115844727	11	007
248	288.2785949707031	71.64218139648438	1.0	279.1110534667969	86.94914245605469	0.980726957321167	544.2279052734375	206.56471252441406	1.0	541.0809936523438	206.64202880859375	0.0005159080028533936	11	007
249	288.0651550292969	71.75679016113281	1.0	278.7167663574219	90.41996765136719	0.8347165584564209	543.481689453125	207.1283721923828	1.0	539.2040405273438	206.88926696777344	0.000588536262512207	11	007
250	289.13616943359375	69.91551208496094	1.0	277.8519592285156	91.55553436279297	0.9999274015426636	543.0797119140625	206.34759521484375	1.0	542.391357421875	205.851318359375	0.0008244812488555908	11	007
251	287.9077453613281	69.58760070800781	1.0	278.3503723144531	87.49253845214844	0.1396024227142334	543.7684936523438	206.4429473876953	1.0	539.2866821289062	206.39865112304688	0.0003864765167236328	11	007
252	289.5872802734375	69.94282531738281	1.0	278.3310852050781	93.91486358642578	0.9999759197235107	544.2859497070312	206.6875	1.0	540.941162109375	206.6217041015625	0.0004856288433074951	11	007
253	288.9199523925781	69.98178100585938	1.0	277.4649963378906	91.4888916015625	0.9683651924133301	543.3336791992188	206.4866180419922	1.0	542.6149291992188	205.4111785888672	0.0010666847229003906	11	007
254	288.0391540527344	70.62501525878906	1.0	278.97430419921875	89.45604705810547	0.999663233757019	543.6055908203125	207.27471923828125	1.0	539.3760375976562	206.86302185058594	0.0004977583885192871	11	007
255	289.4760437011719	69.47017669677734	1.0	277.6710510253906	92.88568115234375	0.9997245073318481	543.9664916992188	207.09425354003906	1.0	541.4256591796875	206.53636169433594	0.0004983246326446533	11	007
256	288.462646484375	69.73436737060547	1.0	279.29248046875	92.62699890136719	0.9999728202819824	542.3737182617188	206.64657592773438	1.0	538.9622192382812	206.27732849121094	0.0008393526077270508	11	007
257	288.767822265625	69.35490417480469	1.0	278.1335754394531	91.34732055664062	0.9998965263366699	543.4403076171875	207.4208526611328	1.0	542.1388549804688	206.4429931640625	0.00068625807762146	11	007
258	288.5277099609375	69.54730987548828	1.0	276.24176025390625	93.87944030761719	0.9999995827674866	544.0838623046875	206.55557250976562	1.0	539.2691650390625	206.34841918945312	0.00033989548683166504	11	007
259	288.5816955566406	69.77046203613281	1.0	277.9075927734375	92.40763854980469	0.9999615550041199	543.6929931640625	207.2982177734375	1.0	542.65478515625	206.11026000976562	0.0008915960788726807	11	007
260	288.90020751953125	70.03523254394531	1.0	277.1259460449219	93.2894287109375	0.9995748996734619	543.2709350585938	206.85313415527344	1.0	542.4522094726562	205.99581909179688	0.0004857778549194336	11	007
261	288.6010437011719	70.67527770996094	1.0	278.4815979003906	91.80130004882812	0.9999066591262817	543.0048217773438	207.26113891601562	1.0	541.4218139648438	206.40345764160156	0.0005550384521484375	11	007
262	288.9630126953125	70.29731750488281	1.0	276.6747741699219	94.19284057617188	0.9999786615371704	542.8722534179688	207.41326904296875	1.0	541.3795166015625	208.3867645263672	0.0010771751403808594	11	007
263	289.8833312988281	69.81282043457031	1.0	277.2651672363281	93.175537109375	0.9997855424880981	543.846435546875	207.15196228027344	1.0	542.3883666992188	205.34092712402344	0.0004896223545074463	11	007
264	288.8487854003906	71.07975006103516	1.0	280.407958984375	88.6939697265625	0.9997564554214478	543.7650146484375	206.81935119628906	1.0	540.9432983398438	206.6249237060547	0.00038239359855651855	11	007
265	289.4836120605469	68.39983367919922	1.0	275.1298522949219	95.9250717163086	0.9993682503700256	542.6965942382812	207.50892639160156	1.0	542.0457153320312	205.66085815429688	0.0007393062114715576	11	007
266	289.0207824707031	70.22360229492188	1.0	278.7069396972656	92.37855529785156	0.9999216794967651	543.2479248046875	206.54745483398438	1.0	539.0459594726562	206.1182861328125	0.0004374682903289795	11	007
267	290.1844787597656	67.9999008178711	1.0	274.54840087890625	95.50250244140625	0.9999998807907104	544.0999755859375	208.13133239746094	1.0	542.596435546875	206.90106201171875	0.000693589448928833	11	007
268	289.79132080078125	69.70695495605469	1.0	275.0211486816406	93.30714416503906	0.8845974206924438	544.2759399414062	207.34678649902344	1.0	541.42529296875	207.15992736816406	0.0003479123115539551	11	007
269	288.5726318359375	70.73217010498047	1.0	279.4713134765625	89.5920181274414	0.9759125709533691	543.0431518554688	206.98269653320312	1.0	540.5226440429688	207.1157684326172	0.0005973279476165771	11	007
270	289.00225830078125	70.63145446777344	1.0	278.33935546875	92.2032699584961	0.999517560005188	543.1163330078125	206.88560485839844	1.0	539.3408203125	206.75881958007812	0.0009540915489196777	11	007
271	290.10614013671875	68.49776458740234	1.0	276.0174560546875	96.4026107788086	0.9999988079071045	543.3604736328125	207.34503173828125	1.0	540.98583984375	207.56727600097656	0.0006376504898071289	11	007
272	289.1485595703125	68.46846008300781	1.0	276.4285583496094	94.00796508789062	0.9999622106552124	543.9786987304688	208.1127166748047	1.0	542.7715454101562	208.1855010986328	0.0006714761257171631	11	007
273	289.35540771484375	69.69326782226562	1.0	276.9780578613281	95.00975036621094	0.9999992847442627	543.751708984375	207.1510009765625	1.0	542.8674926757812	205.90496826171875	0.00042572617530822754	11	007
274	289.34820556640625	69.14301300048828	1.0	277.7943420410156	92.8685302734375	0.9999854564666748	543.8490600585938	207.6389923095703	1.0	541.1143188476562	207.13555908203125	0.00036263465881347656	11	007
275	289.2495422363281	70.14241027832031	1.0	277.2085266113281	93.52013397216797	0.9999194145202637	542.5833740234375	207.1384735107422	1.0	540.1976318359375	208.0737762451172	0.0007899999618530273	11	007
276	289.6259765625	69.8819808959961	1.0	278.35009765625	93.57686614990234	0.9999129772186279	543.1168823242188	206.73843383789062	1.0	542.1383666992188	205.46351623535156	0.0006794929504394531	11	007
277	289.340087890625	68.949462890625	1.0	276.484375	96.03929901123047	0.9999995231628418	543.69189453125	207.1454315185547	1.0	541.122314453125	206.87525939941406	0.00045242905616760254	11	007
278	289.62066650390625	68.42938232421875	1.0	276.3289489746094	96.44022369384766	0.999998927116394	543.2493896484375	207.20919799804688	1.0	542.1775512695312	206.0792999267578	0.0006297528743743896	11	007
279	288.6253662109375	69.6927261352539	1.0	277.4483642578125	94.7366714477539	0.9998573064804077	544.14306640625	206.9348907470703	1.0	542.0264892578125	208.5752716064453	0.0004703700542449951	11	007
280	288.25811767578125	71.7937240600586	1.0	277.519287109375	94.58882141113281	0.5074081420898438	542.802001953125	206.97877502441406	1.0	540.1021728515625	207.546142578125	0.0008248984813690186	11	007
281	289.86334228515625	76.13761901855469	0.999999463558197	287.4367980957031	79.11615753173828	0.3717421293258667	543.272216796875	206.96620178222656	1.0	282.599609375	70.90665435791016	0.0005326569080352783	11	007
282	289.6625061035156	79.01194763183594	0.9957632422447205	288.507568359375	81.21683502197266	0.03372699022293091	544.1810913085938	206.77032470703125	1.0	541.26953125	206.27069091796875	0.0006614327430725098	11	007
283	290.80078125	81.42485046386719	0.0007070004940032959	288.08917236328125	80.93131256103516	0.9999948740005493	544.1019897460938	206.89154052734375	1.0	287.8684997558594	80.79518127441406	0.0012749135494232178	11	007
284	293.28851318359375	81.62438201904297	0.0029432177543640137	290.49127197265625	81.77103424072266	0.46790096163749695	542.7857666015625	206.42417907714844	1.0	292.52728271484375	82.90638732910156	0.0005964338779449463	11	007
285	293.57177734375	83.861083984375	0.0005268752574920654	290.233642578125	81.98413848876953	0.9999849796295166	542.981201171875	206.67523193359375	1.0	541.9847412109375	205.61668395996094	0.0005646944046020508	11	007
286	291.96551513671875	83.16293334960938	0.0005998909473419189	291.1807861328125	83.16705322265625	0.0029636621475219727	543.127685546875	206.50091552734375	1.0	542.6878051757812	205.19436645507812	0.0006138086318969727	11	007
287	293.5489501953125	82.80393981933594	0.0014657080173492432	2.9334464073181152	200.29714965820312	0.0005810558795928955	543.101318359375	206.59841918945312	1.0	538.9690551757812	206.27841186523438	0.0003210306167602539	11	007
288	2.5168399810791016	170.30703735351562	0.0005276799201965332	4.418129920959473	148.7285614013672	0.0007895827293395996	542.935791015625	206.12777709960938	1.0	540.2526245117188	206.07876586914062	0.00039437413215637207	11	007
289	544.8981323242188	211.616455078125	0.00032401084899902344	289.0665283203125	85.15625762939453	0.008140206336975098	542.5679321289062	206.48281860351562	1.0	542.1783447265625	205.7927703857422	0.0008821487426757812	11	007
290	294.587890625	83.23380279541016	0.03907805681228638	293.29254150390625	86.09280395507812	0.0007574558258056641	542.9559936523438	207.02316284179688	1.0	541.99755859375	205.64413452148438	0.0009618997573852539	11	007
291	545.7815551757812	211.8544158935547	0.00020614266395568848	289.06256103515625	83.02056884765625	0.9941331148147583	543.9403076171875	207.13113403320312	1.0	541.031982421875	206.84750366210938	0.0003674030303955078	11	007
292	297.9993591308594	85.12408447265625	0.8924720287322998	294.80718994140625	86.93724822998047	0.010252684354782104	543.548828125	206.6256866455078	1.0	540.71435546875	206.440673828125	0.00038242340087890625	11	007
293	296.2477722167969	85.18354034423828	0.009480953216552734	293.1467590332031	86.15237426757812	0.00030943751335144043	544.0142211914062	206.8206329345703	1.0	541.4678344726562	206.96803283691406	0.00047773122787475586	11	007
294	299.0853576660156	85.1817626953125	0.9996094703674316	294.4612731933594	85.82610321044922	0.0003629028797149658	543.5772094726562	207.1548309326172	1.0	540.8861694335938	207.11679077148438	0.00044351816177368164	11	007
295	545.0122680664062	212.2908172607422	0.00022971630096435547	542.531005859375	207.67835998535156	0.00017058849334716797	543.0208740234375	207.41448974609375	1.0	542.2611694335938	206.0724639892578	0.00121268630027771	11	007
296	296.9157409667969	84.98994445800781	0.0004987120628356934	2.434999465942383	145.90721130371094	0.00030663609504699707	542.9224853515625	207.6720733642578	1.0	542.1223754882812	206.0584716796875	0.0007857680320739746	11	007
297	545.1427001953125	212.1077117919922	0.000152587890625	4.329054832458496	146.61769104003906	0.0003871619701385498	542.9220581054688	207.0306396484375	1.0	542.2705078125	206.2288360595703	0.0008943080902099609	11	007
298	545.0547485351562	211.76881408691406	0.0003707408905029297	542.4282836914062	208.029541015625	0.00027632713317871094	542.6931762695312	207.1234130859375	1.0	542.0556030273438	205.2637481689453	0.000804603099822998	11	007
299	545.1718139648438	212.09774780273438	0.0002440810203552246	542.5398559570312	207.8107147216797	0.0001665949821472168	542.9154052734375	207.17591857910156	1.0	542.2120361328125	206.1691436767578	0.0008566975593566895	11	007
300	285.5522766113281	79.81489562988281	0.9989547729492188	287.1966247558594	81.44996643066406	0.23439010977745056	542.8031005859375	206.58779907226562	1.0	540.1761474609375	207.06471252441406	0.0003241002559661865	11	007
301	287.74102783203125	121.63585662841797	0.1823701560497284	279.0550842285156	88.9881820678711	0.1312706470489502	543.447998046875	206.94264221191406	1.0	538.9642944335938	206.62191772460938	0.0003375709056854248	11	007
302	286.14154052734375	137.1656494140625	0.9987574815750122	287.58160400390625	96.73609924316406	0.015271961688995361	542.5477905273438	206.99977111816406	1.0	541.627197265625	206.13153076171875	0.0009847581386566162	11	007
303	284.8360595703125	148.32264709472656	1.0	286.20672607421875	103.74666595458984	0.9931923151016235	543.3390502929688	206.57215881347656	1.0	540.7491455078125	206.61367797851562	0.0005939900875091553	11	007
304	281.6336364746094	154.4307403564453	0.9999507665634155	285.4937438964844	113.41339111328125	0.9999982714653015	543.5194702148438	207.2660675048828	1.0	542.0786743164062	205.65725708007812	0.00038677453994750977	11	007
305	281.4477233886719	163.4878387451172	1.0	284.5728454589844	119.05570983886719	0.9999992847442627	542.8707885742188	207.12957763671875	1.0	539.3561401367188	206.66683959960938	0.0010841190814971924	11	007
306	280.274169921875	169.80421447753906	0.9999998807907104	283.4173889160156	126.24238586425781	0.9999970197677612	543.059326171875	206.345703125	1.0	538.885498046875	206.25564575195312	0.00035762786865234375	11	007
307	278.76947021484375	176.70071411132812	0.9999995827674866	283.2613525390625	130.2721710205078	0.9999734163284302	543.0427856445312	206.6007843017578	1.0	540.13232421875	206.69561767578125	0.0005567371845245361	11	007
308	276.78607177734375	180.96908569335938	0.9999867677688599	280.7379150390625	134.63973999023438	0.999992311000824	543.3067016601562	206.51553344726562	1.0	540.5596313476562	206.37648010253906	0.0004532933235168457	11	007
309	271.3795166015625	186.4188232421875	0.9999971985816956	278.0974426269531	142.0424346923828	0.08779016137123108	543.3543090820312	207.034912109375	1.0	540.50732421875	207.21035766601562	0.0003585517406463623	11	007
310	263.621337890625	190.61444091796875	0.9966509342193604	270.7597961425781	149.76229858398438	0.9967869520187378	543.3258056640625	207.52406311035156	1.0	542.5718383789062	205.9319610595703	0.000674903392791748	11	007
311	259.4689025878906	194.99139404296875	0.9995884299278259	269.2204895019531	150.234130859375	0.9695448279380798	543.1409301757812	206.19534301757812	1.0	540.47265625	205.97003173828125	0.00040853023529052734	11	007
312	252.3933868408203	197.4732666015625	1.0	264.89007568359375	155.29295349121094	0.8490708470344543	543.1237182617188	207.2883758544922	1.0	541.7844848632812	208.69886779785156	0.0013273954391479492	11	007
313	243.95982360839844	203.91946411132812	0.9995919466018677	253.81056213378906	166.22882080078125	0.9535880088806152	543.1569213867188	207.1534881591797	0.9999999403953552	542.6660766601562	205.77052307128906	0.0005176067352294922	11	007
314	237.62692260742188	205.3238067626953	0.9999998807907104	249.8310546875	167.94091796875	0.99947589635849	544.0824584960938	205.58682250976562	1.0	541.206787109375	205.3457489013672	0.0005122125148773193	11	007
315	229.68634033203125	210.96632385253906	0.9999726414680481	243.16944885253906	172.76739501953125	0.9984886646270752	544.3024291992188	207.10853576660156	1.0	539.5044555664062	206.8957977294922	0.0003006458282470703	11	007
316	225.56069946289062	213.7220916748047	1.0	237.1033477783203	172.29043579101562	0.9998987913131714	543.4244995117188	206.94216918945312	1.0	539.2406616210938	206.7631072998047	0.00045877695083618164	11	007
317	217.6188507080078	214.26443481445312	0.9999998807907104	231.48391723632812	174.63926696777344	0.9122745990753174	542.74560546875	206.64117431640625	1.0	542.3876953125	205.40965270996094	0.0004884898662567139	11	007
318	212.62550354003906	216.88851928710938	0.9999998807907104	222.70611572265625	179.04965209960938	0.9999997615814209	543.3651123046875	206.20359802246094	1.0	540.64990234375	206.47372436523438	0.0004025399684906006	11	007
319	207.06842041015625	217.1032257080078	0.9999583959579468	222.638671875	177.45590209960938	0.9999213218688965	542.521484375	207.52609252929688	1.0	542.25732421875	206.24278259277344	0.0007613301277160645	11	007
320	200.06320190429688	218.45799255371094	0.9999843835830688	218.09103393554688	177.22096252441406	0.8014757633209229	542.9764404296875	206.23922729492188	1.0	542.5797119140625	205.19264221191406	0.000720977783203125	11	007
321	198.35784912109375	221.80697631835938	0.9999994039535522	210.3729248046875	179.29986572265625	0.9999982118606567	543.1817016601562	207.98789978027344	1.0	541.2589721679688	209.38778686523438	0.0008339881896972656	11	007
322	545.0609130859375	212.29269409179688	0.0002141892910003662	196.65171813964844	208.62551879882812	0.9999929666519165	542.9044189453125	207.39459228515625	0.9999999403953552	542.0146484375	205.7718505859375	0.0008015632629394531	11	007
323	202.75486755371094	197.57821655273438	0.0731806755065918	201.63856506347656	197.69821166992188	0.9999976754188538	543.2943725585938	206.96475219726562	1.0	205.96543884277344	199.38897705078125	0.0013024508953094482	11	007
324	197.41058349609375	197.9381866455078	0.044028013944625854	194.54354858398438	198.76878356933594	0.9999961256980896	544.1668090820312	207.0989990234375	1.0	195.5262451171875	204.11798095703125	0.0007860660552978516	11	007
325	193.0740509033203	199.36634826660156	0.22124049067497253	191.14317321777344	203.29481506347656	0.9999948740005493	543.3095703125	206.86851501464844	1.0	540.7567138671875	206.53564453125	0.0007355809211730957	11	007
326	185.9660186767578	208.56573486328125	0.005983412265777588	191.0941619873047	203.7384033203125	0.0007562935352325439	543.3779907226562	207.06982421875	1.0	192.50515747070312	206.01318359375	0.0007138848304748535	11	007
327	545.7936401367188	211.38462829589844	0.0001748204231262207	2.9291653633117676	145.96322631835938	0.0004163384437561035	543.40576171875	206.1258087158203	1.0	541.0469970703125	206.11172485351562	0.000502854585647583	11	007
328	545.2955932617188	211.58529663085938	0.00019466876983642578	538.740478515625	208.1313018798828	9.870529174804688e-5	543.1460571289062	206.96011352539062	1.0	540.3150024414062	206.83465576171875	0.00043135881423950195	11	007
329	545.9231567382812	212.17041015625	0.00017192959785461426	2.5413527488708496	131.475830078125	0.0004226565361022949	544.1240234375	207.4167022705078	1.0	543.1834106445312	206.24403381347656	0.0003495514392852783	11	007
330	171.65077209472656	212.07046508789062	0.31127458810806274	170.3343505859375	212.07420349121094	0.897695779800415	543.4854736328125	207.2582244873047	1.0	174.9197540283203	213.10841369628906	0.0005051493644714355	11	007
331	2.8336968421936035	155.0623321533203	0.00027486681938171387	4.495993137359619	152.29006958007812	0.0008973777294158936	543.1810302734375	207.28660583496094	0.9999999403953552	539.1814575195312	207.25872802734375	0.0006165802478790283	11	007
332	545.6387329101562	210.9910888671875	0.0005907118320465088	542.6083374023438	206.48565673828125	0.00021731853485107422	543.2015380859375	205.702392578125	1.0	542.4608764648438	204.80795288085938	0.00044357776641845703	11	007
333	2.677300453186035	199.6734161376953	0.0001601576805114746	4.958892822265625	193.0151824951172	0.000405728816986084	542.4237670898438	206.26071166992188	1.0	539.6849975585938	206.6017608642578	0.0006707310676574707	11	007
334	128.83651733398438	200.16722106933594	0.9964385032653809	147.75209045410156	220.02935791015625	1.0	543.9603271484375	206.9333038330078	1.0	541.1900634765625	207.03086853027344	0.0004965662956237793	11	007
335	122.26287078857422	196.44789123535156	0.9999998807907104	146.30694580078125	218.98805236816406	0.9999998807907104	543.093994140625	207.04454040527344	1.0	145.53993225097656	224.17654418945312	0.0005435347557067871	11	007
336	115.24046325683594	191.65878295898438	0.9999997615814209	146.57745361328125	216.2238006591797	0.9994770288467407	543.3898315429688	206.95330810546875	1.0	540.7681274414062	206.78013610839844	0.0005855858325958252	11	007
337	110.22041320800781	185.62742614746094	0.9999995231628418	146.22177124023438	214.59136962890625	0.7698076367378235	543.5848999023438	207.2680206298828	0.9999999403953552	541.073974609375	206.65830993652344	0.0005176663398742676	11	007
338	107.35591888427734	183.08702087402344	1.0	139.0939178466797	213.28932189941406	1.0	543.2987670898438	206.83273315429688	1.0	540.8421630859375	206.69789123535156	0.0005584359169006348	11	007
339	100.6079330444336	178.3135528564453	1.0	136.40464782714844	210.4508056640625	0.1134953498840332	542.7689819335938	207.40023803710938	1.0	542.4959106445312	206.12646484375	0.0010432600975036621	11	007
340	97.71661376953125	173.9228057861328	1.0	98.59637451171875	178.07032775878906	0.0004343390464782715	543.6087036132812	206.668701171875	1.0	540.7239379882812	206.418212890625	0.0004718899726867676	11	007
341	95.12372589111328	172.1778106689453	0.9999996423721313	97.89413452148438	176.21102905273438	0.001764148473739624	543.1666259765625	208.05374145507812	1.0	542.0516967773438	206.8123016357422	0.0007620453834533691	11	007
342	90.95054626464844	168.53945922851562	0.9999996423721313	96.83043670654297	171.63417053222656	0.0021041035652160645	543.0643310546875	206.60516357421875	1.0	540.4945068359375	206.78970336914062	0.00092315673828125	11	007
343	86.8612289428711	164.3448028564453	1.0	4.104853630065918	146.69830322265625	0.00012502074241638184	543.37158203125	206.7114715576172	1.0	540.7122802734375	206.91932678222656	0.0005248486995697021	11	007
344	84.85920715332031	163.45387268066406	1.0	86.13897705078125	166.3824005126953	0.00036457180976867676	543.2259521484375	207.00872802734375	1.0	542.5196533203125	205.67892456054688	0.0003228187561035156	11	007
345	84.43143463134766	159.39154052734375	1.0	543.28564453125	207.38937377929688	0.00019884109497070312	543.5277709960938	207.2763671875	1.0	539.2008056640625	206.72178649902344	0.00040209293365478516	11	007
346	83.48855590820312	158.24923706054688	1.0	83.05852508544922	162.52755737304688	0.0001996755599975586	543.8267211914062	207.14356994628906	1.0	542.5429077148438	205.88514709472656	0.0005328655242919922	11	007
347	82.7881088256836	157.50595092773438	1.0	82.9704818725586	162.04702758789062	0.0008378326892852783	543.3799438476562	207.1561737060547	1.0	541.9993896484375	208.39796447753906	0.0005566775798797607	11	007
348	82.21036529541016	154.37277221679688	1.0	83.5340347290039	159.17239379882812	0.0005348324775695801	543.7970581054688	206.6742401123047	1.0	541.0115356445312	206.32374572753906	0.0006324648857116699	11	007
349	80.83202362060547	154.14137268066406	0.9999999403953552	109.75045013427734	187.7109375	0.23975205421447754	542.9087524414062	207.3611297607422	1.0	542.1016235351562	206.34007263183594	0.0006844997406005859	11	007
350	80.99372863769531	153.1187744140625	1.0	110.09979248046875	185.94117736816406	0.00018903613090515137	543.6934204101562	206.57752990722656	1.0	539.4760131835938	206.47703552246094	0.0004010200500488281	11	007
351	78.47305297851562	153.0773162841797	0.9999982118606567	80.00861358642578	158.54098510742188	0.013179570436477661	543.1995849609375	207.5926055908203	1.0	542.512939453125	205.85906982421875	0.0009622871875762939	11	007
352	78.86677551269531	152.1477813720703	0.9999983310699463	81.95720672607422	155.4449005126953	0.0006209015846252441	543.2703857421875	206.6121826171875	1.0	539.0028076171875	206.49468994140625	0.0004304945468902588	11	007
353	77.09577941894531	150.16189575195312	0.9986979961395264	542.3728637695312	206.65084838867188	0.00024959444999694824	543.023681640625	206.01210021972656	1.0	540.1981811523438	205.82220458984375	0.0005207061767578125	11	007
354	76.16417694091797	148.98654174804688	0.9992673993110657	3.113464832305908	131.64276123046875	0.002927422523498535	543.59912109375	207.3746337890625	1.0	541.96826171875	208.80621337890625	0.0011098682880401611	11	007
355	77.74081420898438	148.4798583984375	0.9999050498008728	2.236856460571289	129.87303161621094	0.00047710537910461426	543.7413330078125	206.0738067626953	1.0	539.1688842773438	206.04856872558594	0.0004165172576904297	11	007
356	77.67261505126953	144.92579650878906	0.999994158744812	107.25296020507812	181.70693969726562	0.02356657385826111	542.5999145507812	206.63381958007812	1.0	539.9557495117188	206.48513793945312	0.0006398856639862061	11	007
357	75.93306732177734	145.35736083984375	0.9802263975143433	110.37408447265625	180.7684326171875	0.0030021965503692627	543.4386596679688	206.82223510742188	1.0	539.2942504882812	206.36846923828125	0.0005610287189483643	11	007
358	76.0667724609375	145.13125610351562	0.9492942690849304	111.81594848632812	181.04444885253906	0.0039979517459869385	543.6787719726562	206.0563507080078	1.0	540.7440185546875	205.92477416992188	0.0006944537162780762	11	007
359	75.38438415527344	146.5552520751953	0.8185091018676758	110.77970886230469	181.47239685058594	0.0007941722869873047	543.6702270507812	207.1056365966797	0.9999999403953552	542.8109130859375	205.87445068359375	0.0006089210510253906	11	007
360	72.890625	146.62046813964844	0.5863151550292969	3.0785727500915527	129.9996337890625	0.00020253658294677734	542.9519653320312	206.93936157226562	1.0	542.1429443359375	206.1146697998047	0.0005334317684173584	11	007
361	75.74992370605469	144.98561096191406	0.041526615619659424	3.0361366271972656	131.69418334960938	0.0003809928894042969	544.2154541015625	207.52793884277344	1.0	539.8677978515625	207.35653686523438	0.0004616081714630127	11	007
362	74.37590026855469	145.52291870117188	0.9088538885116577	112.05178833007812	182.13027954101562	0.2478620409965515	543.8078002929688	206.6627655029297	1.0	540.9015502929688	206.40335083007812	0.0005601048469543457	11	007
363	76.078125	146.24624633789062	0.9999010562896729	108.48396301269531	178.70233154296875	0.9996016025543213	543.3621215820312	206.71372985839844	1.0	112.12448120117188	180.68800354003906	0.004462629556655884	11	007
364	76.1615219116211	143.92176818847656	0.9999972581863403	3.2915849685668945	134.2981719970703	0.004323720932006836	543.06689453125	206.94674682617188	1.0	541.7837524414062	208.40538024902344	0.0005027949810028076	11	007
365	75.615966796875	145.2064971923828	0.9638903141021729	3.631688117980957	146.537353515625	0.0001157224178314209	542.98388671875	206.83657836914062	0.9999999403953552	540.543701171875	207.25135803222656	0.0006192624568939209	11	007
366	73.65863800048828	144.93565368652344	0.5753218531608582	3.1373157501220703	130.5763702392578	0.003147631883621216	542.7606201171875	206.6796112060547	0.9999999403953552	542.5617065429688	205.90182495117188	0.0005704760551452637	11	007
367	73.9288558959961	147.3757781982422	0.1910872459411621	538.5209350585938	208.78622436523438	0.0001392960548400879	542.509521484375	206.82876586914062	1.0	542.4122924804688	205.90452575683594	0.0006067156791687012	11	007
368	74.79624938964844	146.13937377929688	1.0	99.89176177978516	172.81475830078125	0.0006058216094970703	542.995361328125	206.95277404785156	0.9999999403953552	542.6715698242188	205.58692932128906	0.0007308125495910645	11	007
369	72.88780212402344	146.04635620117188	0.9999932050704956	71.31456756591797	149.2881622314453	0.010536760091781616	543.0995483398438	206.41355895996094	1.0	540.6106567382812	206.16566467285156	0.0005825161933898926	11	007
370	73.42227935791016	145.47247314453125	0.9999995231628418	542.7811889648438	206.9120330810547	0.0002040266990661621	543.2083129882812	206.5396270751953	1.0	542.5757446289062	205.28414916992188	0.0005316436290740967	11	007
371	72.6212158203125	143.26055908203125	0.9999998807907104	2.81693696975708	129.1971893310547	0.00043326616287231445	542.7117919921875	207.42056274414062	0.9999998807907104	542.4385986328125	205.53968811035156	0.0009244084358215332	11	007
372	71.09278869628906	144.9080810546875	0.9998649954795837	98.87427520751953	175.1112060546875	0.00029587745666503906	542.283203125	206.5996551513672	0.9999998807907104	542.0513916015625	205.64736938476562	0.0011995434761047363	11	007
373	72.39610290527344	143.7732696533203	1.0	79.84239196777344	151.16200256347656	0.00014775991439819336	542.4376220703125	207.190185546875	0.9999998807907104	540.5051879882812	206.96157836914062	0.0005652010440826416	11	007
374	71.4867935180664	145.28504943847656	0.9998839497566223	69.40242767333984	150.00294494628906	0.0003636181354522705	543.1094970703125	206.95138549804688	1.0	541.98388671875	206.06971740722656	0.0005530416965484619	11	007
375	71.34052276611328	144.21315002441406	0.9999996423721313	96.26053619384766	172.52859497070312	0.001052170991897583	544.1546020507812	206.9018096923828	1.0	543.1939086914062	205.63963317871094	0.0005193948745727539	11	007
376	71.26231384277344	143.73936462402344	0.9999673366546631	2.908517360687256	130.77883911132812	0.0003147423267364502	543.1787719726562	207.0675506591797	1.0	540.3870849609375	207.59510803222656	0.0007525384426116943	11	007
377	70.36817932128906	142.8568572998047	0.9999997615814209	72.24269104003906	146.7245635986328	0.00023829936981201172	544.2421875	207.4557647705078	1.0	541.5278930664062	207.5701904296875	0.0002655982971191406	11	007
378	68.90337371826172	140.9406280517578	1.0	96.88983917236328	176.01747131347656	0.0005189478397369385	542.9053955078125	207.54595947265625	0.9999999403953552	542.5695190429688	206.44882202148438	0.0016503334045410156	11	007
379	69.20138549804688	142.2177734375	0.9999454021453857	542.7329711914062	208.00491333007812	0.0001004934310913086	543.5780639648438	207.23507690429688	1.0	539.3587646484375	207.08712768554688	0.000577390193939209	11	007
380	69.32846069335938	142.2498779296875	0.9999999403953552	94.20089721679688	173.36953735351562	0.09451940655708313	544.2201538085938	207.51687622070312	1.0	543.22314453125	206.73878479003906	0.0005215108394622803	11	007
381	69.56611633300781	145.6499786376953	0.9748060703277588	93.651611328125	175.80740356445312	0.003072410821914673	543.704833984375	206.62986755371094	1.0	542.5006103515625	205.45277404785156	0.0007412433624267578	11	007
382	69.69112396240234	142.01300048828125	0.9999999403953552	71.99378967285156	146.93907165527344	0.00013464689254760742	543.2400512695312	207.09429931640625	0.9999999403953552	540.7003173828125	207.55467224121094	0.00047010183334350586	11	007
383	65.89688873291016	140.7897186279297	0.9887264370918274	539.083251953125	208.40689086914062	0.00014504790306091309	543.2561645507812	206.982177734375	1.0	541.4949951171875	208.12643432617188	0.0006268024444580078	11	007
384	67.09933471679688	140.93515014648438	0.7861478328704834	542.2005615234375	208.06289672851562	0.00012117624282836914	542.9776000976562	207.32835388183594	0.9999999403953552	541.8446655273438	206.36465454101562	0.0010221600532531738	11	007
385	66.94676971435547	140.449462890625	0.07387059926986694	2.5969672203063965	128.8560333251953	0.0002079010009765625	543.3527221679688	206.6613006591797	1.0	540.306396484375	206.2303466796875	0.0003997385501861572	11	007
386	66.35279846191406	142.7918701171875	0.01014813780784607	2.9596359729766846	130.16583251953125	0.0007856190204620361	543.1261596679688	207.42190551757812	1.0	542.652587890625	205.63623046875	0.000737607479095459	11	007
387	64.10868835449219	141.5287322998047	0.9125165939331055	542.7510375976562	207.44715881347656	0.00019362568855285645	543.3519287109375	207.1160125732422	1.0	542.5713500976562	205.91455078125	0.0007550716400146484	11	007
388	65.7647933959961	143.5474853515625	0.5483894348144531	3.3794915676116943	191.22283935546875	0.00020816922187805176	543.08935546875	206.4882049560547	1.0	540.7127685546875	206.67269897460938	0.0006156563758850098	11	007
389	545.6897583007812	211.6377410888672	0.0002180933952331543	4.521979331970215	127.91260528564453	0.00012043118476867676	543.6495361328125	206.56504821777344	1.0	539.173095703125	206.3999786376953	0.0003102719783782959	11	007
390	63.91170120239258	141.04132080078125	0.0018094182014465332	3.3274645805358887	130.87496948242188	0.000532984733581543	543.5093383789062	207.01986694335938	1.0	541.01318359375	206.86453247070312	0.0005432069301605225	11	007
391	60.79991912841797	139.8267364501953	0.7764536738395691	538.6845703125	208.839599609375	0.0001259446144104004	542.5557250976562	206.99880981445312	1.0	540.1541748046875	207.17076110839844	0.0004907846450805664	11	007
392	65.47346496582031	139.02662658691406	0.020939737558364868	542.69140625	207.43399047851562	0.00028651952743530273	542.8751220703125	206.6693115234375	1.0	542.469970703125	205.0635986328125	0.0007662773132324219	11	007
393	545.2305908203125	211.45626831054688	0.0002640187740325928	3.38923978805542	145.04263305664062	0.00022283196449279785	542.7223510742188	206.4688720703125	1.0	542.418212890625	205.43856811523438	0.0008134245872497559	11	007
394	545.457275390625	212.3332061767578	0.00018540024757385254	3.817270278930664	128.20172119140625	0.0003045499324798584	543.8668212890625	207.59506225585938	1.0	542.6806030273438	206.32363891601562	0.0006740391254425049	11	007
395	545.4318237304688	211.60675048828125	0.00023877620697021484	3.65810227394104	143.9347381591797	0.000269472599029541	543.2374877929688	206.60313415527344	1.0	540.7583618164062	206.54302978515625	0.0005730092525482178	11	007
396	545.70068359375	211.92323303222656	0.0002250075340270996	539.4192504882812	208.85821533203125	9.652972221374512e-5	543.336669921875	207.01914978027344	1.0	539.1968383789062	206.82716369628906	0.00047218799591064453	11	007
397	545.7538452148438	211.41934204101562	0.000179976224899292	70.90640258789062	163.5929412841797	0.6975405812263489	543.7109375	206.6108856201172	1.0	539.1710205078125	206.5021514892578	0.0003534853458404541	11	007
398	65.69183349609375	162.73934936523438	0.000213623046875	66.34735107421875	162.4134979248047	0.41242095828056335	542.3284912109375	207.39044189453125	1.0	541.4868774414062	206.46681213378906	0.0012852251529693604	11	007
399	60.08915328979492	149.73638916015625	0.6839790940284729	32.720401763916016	119.77758026123047	0.0032494664192199707	542.6748046875	206.55120849609375	1.0	539.2010498046875	206.0362091064453	0.0007924139499664307	11	007
400	56.92316436767578	148.63197326660156	0.011995404958724976	24.968048095703125	115.1417465209961	0.013917356729507446	543.2166748046875	206.67604064941406	1.0	540.6436767578125	206.28857421875	0.0005284249782562256	11	007
401	545.5946655273438	211.383544921875	0.0001786351203918457	6.513297080993652	116.8507308959961	0.00024777650833129883	543.3682250976562	206.4525604248047	1.0	540.8156127929688	206.43247985839844	0.00040337443351745605	11	007
402	22.828886032104492	112.73149871826172	0.001678764820098877	15.251155853271484	114.00518798828125	0.009131699800491333	542.9461669921875	207.20919799804688	1.0	540.5234985351562	206.96836853027344	0.000549018383026123	11	007
403	545.6854858398438	212.11199951171875	0.0002740025520324707	13.117450714111328	115.23626708984375	0.0034796595573425293	543.589111328125	207.14974975585938	1.0	541.0167846679688	206.92144775390625	0.0005887150764465332	11	007
404	52.940513610839844	148.53758239746094	0.0005170106887817383	4.744506359100342	106.5180892944336	0.00013530254364013672	544.0323486328125	206.70974731445312	1.0	541.1652221679688	206.52232360839844	0.00031942129135131836	11	007
405	545.587158203125	211.88262939453125	0.00028970837593078613	13.828909873962402	114.52201080322266	0.0009471476078033447	543.93701171875	207.13136291503906	1.0	540.72900390625	206.99734497070312	0.0006131529808044434	11	007
406	18.93610954284668	109.42676544189453	0.00800374150276184	15.239974021911621	109.61686706542969	0.03556588292121887	543.6163940429688	206.76434326171875	1.0	3.114781379699707	97.48113250732422	0.0010457932949066162	11	007
407	546.0389404296875	211.62156677246094	0.0002498328685760498	28.06093978881836	116.0595703125	0.01635342836380005	543.9892578125	206.51927185058594	1.0	542.8917236328125	207.37501525878906	0.00033605098724365234	11	007
408	545.67822265625	212.18679809570312	0.0001926422119140625	4.931273460388184	112.27021789550781	0.00026285648345947266	543.6182861328125	207.20176696777344	1.0	542.84912109375	206.36082458496094	0.0005778968334197998	11	007
409	545.1446533203125	211.9250946044922	0.00040015578269958496	13.11385440826416	114.47579956054688	0.010508805513381958	542.9490356445312	206.87257385253906	0.9999998211860657	540.203369140625	206.84146118164062	0.005457371473312378	11	007
410	5.6778130531311035	119.53560638427734	0.00015082955360412598	14.965696334838867	111.05265808105469	0.002822190523147583	648.2115478515625	172.76858520507812	3.4421682357788086e-5	3.124218702316284	118.00868225097656	8.040666580200195e-5	11	007
411	3.66001558303833	4.070262908935547	7.873773574829102e-5	2.748382329940796	110.12249755859375	0.00027292966842651367	647.3779296875	316.1488342285156	8.663535118103027e-5	2.4570178985595703	119.95854187011719	1.33514404296875e-5	11	007
412	5.455158233642578	483.008056640625	8.603930473327637e-5	2.4368033409118652	1.5232248306274414	4.25875186920166e-5	647.5819091796875	316.23907470703125	3.981590270996094e-5	3.5059971809387207	476.84906005859375	2.1845102310180664e-5	11	007
413	5.267519474029541	482.82061767578125	5.40316104888916e-5	2.9880900382995605	2.0969347953796387	5.888938903808594e-5	647.5320434570312	126.68187713623047	0.00012701749801635742	3.4286580085754395	477.3530578613281	2.664327621459961e-5	11	007
414	4.127009391784668	4.2158331871032715	0.0001385509967803955	2.015054702758789	2.2821598052978516	7.361173629760742e-5	647.6134643554688	30.210779190063477	0.0001232624053955078	3.796597480773926	477.0368347167969	3.3855438232421875e-5	11	007
415	3.435549259185791	3.8696632385253906	4.3779611587524414e-5	2.532444715499878	2.0472893714904785	5.689263343811035e-5	646.4657592773438	30.163965225219727	2.5659799575805664e-5	2.875028133392334	477.3611145019531	1.9103288650512695e-5	11	007
416	3.342736005783081	4.18666410446167	3.072619438171387e-5	2.0727343559265137	2.032651901245117	2.1964311599731445e-5	645.0217895507812	143.4746551513672	0.00018298625946044922	3.4762184619903564	477.0398254394531	1.5497207641601562e-5	11	007
417	3.675114154815674	4.011018753051758	5.0902366638183594e-5	2.101515769958496	2.0262136459350586	4.1544437408447266e-5	647.5785522460938	30.50566291809082	7.849931716918945e-5	1.8176422119140625	2.749682903289795	9.5367431640625e-6	11	007
418	5.250884532928467	483.10791015625	3.826618194580078e-5	2.3286633491516113	2.1189069747924805	6.854534149169922e-5	649.173095703125	193.82574462890625	0.0001246035099029541	3.6851212978363037	477.2710876464844	2.238154411315918e-5	11	007
419	3.576284646987915	3.4938366413116455	0.00016188621520996094	2.731590747833252	1.8313350677490234	0.00012010335922241211	647.1183471679688	172.9997100830078	2.8967857360839844e-5	1.935370922088623	2.6981961727142334	2.3484230041503906e-5	11	007
420	4.27053689956665	4.289437294006348	3.746151924133301e-5	31.05040740966797	483.283935546875	2.816319465637207e-5	648.371337890625	28.529489517211914	2.372264862060547e-5	3.2583909034729004	478.072998046875	1.940131187438965e-5	11	007
421	5.614288330078125	482.6911926269531	0.0001615583896636963	7.150562286376953	481.5457458496094	9.301304817199707e-5	646.855224609375	30.066614151000977	5.385279655456543e-5	3.3055005073547363	477.50634765625	5.361437797546387e-5	11	007
422	3.547159433364868	3.7169315814971924	4.431605339050293e-5	2.375102996826172	1.795365810394287	4.9620866775512695e-5	647.170166015625	284.65191650390625	3.647804260253906e-5	2.8112916946411133	477.7825927734375	1.6987323760986328e-5	11	007
423	4.356139659881592	483.63800048828125	2.1904706954956055e-5	2.225310802459717	1.223132610321045	3.3020973205566406e-5	641.2039184570312	482.17144775390625	0.00010275840759277344	2.626049518585205	477.7471008300781	7.331371307373047e-6	11	007
424	3.090102195739746	3.3533411026000977	5.307793617248535e-5	43.51306915283203	107.90934753417969	0.6253267526626587	646.7662353515625	112.1005859375	7.367134094238281e-5	35.57846450805664	109.40846252441406	1.6391277313232422e-5	11	007
425	5.592255115509033	483.26007080078125	5.716085433959961e-5	30.50199317932129	483.34576416015625	0.00013130903244018555	647.7885131835938	29.727710723876953	1.9103288650512695e-5	3.8322501182556152	477.3575134277344	2.536177635192871e-5	11	007
426	3.425743341445923	3.9977023601531982	2.2917985916137695e-5	2.960923910140991	2.1194534301757812	5.879998207092285e-5	646.697998046875	335.6166687011719	1.704692840576172e-5	2.4134960174560547	2.9974918365478516	9.03010368347168e-6	11	007
427	3.9585816860198975	4.143099308013916	6.324052810668945e-5	2.6214330196380615	1.9540059566497803	2.968311309814453e-5	648.87744140625	258.1652526855469	3.555417060852051e-5	4.110440254211426	477.17120361328125	1.6450881958007812e-5	11	007
428	5.127294540405273	482.9596862792969	6.455183029174805e-5	1.6275298595428467	1.5604426860809326	0.00011247396469116211	648.4550170898438	189.88348388671875	4.9948692321777344e-5	3.207780122756958	477.6117248535156	2.5033950805664062e-5	11	007
429	3.2523083686828613	3.7417151927948	8.341670036315918e-5	2.430295944213867	1.6633355617523193	9.316205978393555e-5	647.3497314453125	316.9745788574219	4.1812658309936523e-5	2.153438091278076	2.320322275161743	1.1622905731201172e-5	11	007
430	2.4939463138580322	157.80747985839844	2.6166439056396484e-5	2.692549228668213	2.500290870666504	3.37064266204834e-5	640.8803100585938	482.2822570800781	3.376603126525879e-5	2.559483528137207	477.4306335449219	1.5348196029663086e-5	11	007
431	3.6063947677612305	2.972748041152954	8.919835090637207e-5	33.64471435546875	128.740478515625	0.001276850700378418	647.1024169921875	78.12195587158203	2.03549861907959e-5	1.3666753768920898	2.40254807472229	1.8417835235595703e-5	11	007
432	3.7117676734924316	3.6168012619018555	3.5256147384643555e-5	2.3905160427093506	1.5513935089111328	5.3882598876953125e-5	648.3601684570312	199.18138122558594	2.1249055862426758e-5	3.466521739959717	477.383056640625	2.905726432800293e-5	11	007
433	2.9783291816711426	3.476682424545288	6.470084190368652e-5	2.725043296813965	1.7439789772033691	8.496642112731934e-5	642.0884399414062	483.0832214355469	1.2278556823730469e-5	2.0600907802581787	2.134931802749634	1.0788440704345703e-5	11	007
434	4.172353744506836	3.776860237121582	0.00018319487571716309	2.250831365585327	1.9638969898223877	0.00011619925498962402	647.4302368164062	314.3140563964844	5.969405174255371e-5	1.3789141178131104	2.3705830574035645	1.2069940567016602e-5	11	007
435	4.314231872558594	3.454545021057129	0.00017261505126953125	2.4698853492736816	1.850280523300171	0.00014644861221313477	647.0374145507812	283.6114807128906	3.075599670410156e-5	1.2946083545684814	2.1299960613250732	1.823902130126953e-5	11	007
436	2.891270160675049	272.62420654296875	1.3649463653564453e-5	2.7283380031585693	271.9377136230469	3.594160079956055e-5	648.08251953125	253.7781982421875	3.841519355773926e-5	121.43013763427734	4.178008079528809	8.314847946166992e-6	11	007
437	3.2208895683288574	3.649343490600586	6.383657455444336e-5	38.954444885253906	135.0139617919922	0.1617925465106964	646.236083984375	29.45732307434082	4.2945146560668945e-5	1.4359636306762695	2.5157692432403564	1.5407800674438477e-5	11	007
438	5.0160441398620605	482.5718994140625	3.7610530853271484e-5	37.18488693237305	140.94747924804688	0.010722488164901733	645.5042724609375	318.62249755859375	7.930397987365723e-5	3.0621819496154785	477.3922424316406	2.0116567611694336e-5	11	007
439	3.556206464767456	3.5920751094818115	5.301833152770996e-5	2.793574810028076	1.7095482349395752	4.0143728256225586e-5	646.7013549804688	29.86395263671875	1.2695789337158203e-5	2.460773468017578	2.5906906127929688	8.046627044677734e-6	11	007
440	3.132296562194824	3.8183276653289795	5.447864532470703e-5	1.7647712230682373	1.9238197803497314	4.106760025024414e-5	645.960205078125	111.60726928710938	4.5746564865112305e-5	120.80680084228516	4.392404556274414	9.715557098388672e-6	11	007
441	3.682981252670288	3.8571765422821045	3.2573938369750977e-5	3.6969492435455322	321.6961669921875	3.960728645324707e-5	649.380126953125	190.82186889648438	7.387995719909668e-5	3.265319585800171	477.4786376953125	1.8537044525146484e-5	11	007
442	5.194633483886719	482.7023010253906	5.1528215408325195e-5	4.251485347747803	30.72848129272461	8.612871170043945e-5	641.4589233398438	481.8485412597656	3.361701965332031e-5	2.969261646270752	477.297607421875	2.536177635192871e-5	11	007
443	4.486390590667725	4.134134292602539	7.05718994140625e-5	32.441184997558594	125.73480987548828	0.0001704096794128418	648.3306884765625	381.0981140136719	4.392862319946289e-5	2.9903106689453125	477.5810241699219	1.0758638381958008e-5	11	007
444	4.934535026550293	483.27508544921875	2.9265880584716797e-5	2.041618824005127	2.0818116664886475	0.00014695525169372559	647.2778930664062	320.242431640625	9.998679161071777e-5	2.1196560859680176	3.0796685218811035	2.4050474166870117e-5	11	007
445	3.8578083515167236	3.550748109817505	0.00012925267219543457	1.9497349262237549	1.8691046237945557	8.323788642883301e-5	649.5858764648438	234.7825927734375	0.00019657611846923828	1.9551148414611816	2.3315067291259766	1.6182661056518555e-5	11	007
446	4.150083541870117	3.207911252975464	3.2395124435424805e-5	3.5439014434814453	2.444180965423584	8.082389831542969e-5	645.048095703125	112.3362045288086	9.086728096008301e-5	2.854093313217163	2.329531669616699	1.8477439880371094e-5	11	007
447	3.8328933715820312	3.7319538593292236	0.00011360645294189453	2.9199047088623047	1.705610990524292	4.819035530090332e-5	646.4994506835938	132.9683380126953	0.0009850859642028809	3.5214693546295166	477.7397766113281	1.537799835205078e-5	11	007
448	4.285179138183594	3.246504306793213	5.424022674560547e-5	3.311616897583008	1.9415247440338135	8.639693260192871e-5	648.3677368164062	333.7475891113281	4.684925079345703e-5	2.945096254348755	477.534912109375	1.4483928680419922e-5	11	007
449	2.1060681343078613	177.7076873779297	5.2928924560546875e-5	4.8550004959106445	113.60794067382812	9.128451347351074e-5	647.6077270507812	29.369457244873047	0.00019153952598571777	1.8121404647827148	2.3988735675811768	9.447336196899414e-6	11	007
450	2.696401596069336	2.8830959796905518	6.276369094848633e-5	2.4574198722839355	1.8654077053070068	0.00011649727821350098	647.3907470703125	28.612876892089844	8.32974910736084e-5	1.8217215538024902	2.7952938079833984	1.5527009963989258e-5	11	007
451	3.930161476135254	4.12742805480957	4.684925079345703e-5	1.8542230129241943	1.6403758525848389	3.9070844650268555e-5	647.9586791992188	128.30137634277344	2.5779008865356445e-5	121.99276733398438	4.4559550285339355	8.761882781982422e-6	11	007
452	3.6818161010742188	3.780756711959839	0.0001239180564880371	2.559112548828125	2.2266685962677	0.00014799833297729492	649.7586059570312	173.11289978027344	1.8209218978881836e-5	1.602825403213501	2.593939781188965	2.3424625396728516e-5	11	007
453	3.6726458072662354	4.188882350921631	8.541345596313477e-5	2.7351198196411133	2.174327850341797	5.1349401473999023e-5	647.1173706054688	319.69891357421875	0.00012475252151489258	136.99151611328125	5.048216819763184	8.463859558105469e-6	11	007
454	5.353249549865723	482.88714599609375	3.2395124435424805e-5	2.9983506202697754	2.36953067779541	7.236003875732422e-5	640.7445068359375	481.7202453613281	2.7477741241455078e-5	3.2285521030426025	477.3950500488281	1.817941665649414e-5	11	007
455	3.1802735328674316	4.520308017730713	1.952052116394043e-5	2.3983922004699707	2.298279047012329	3.412365913391113e-5	647.2540893554688	130.0716552734375	0.00031384825706481934	2.0937623977661133	3.1063709259033203	7.957220077514648e-6	11	007
456	5.242908477783203	482.8307189941406	6.595253944396973e-5	14.062255859375	481.1379089355469	4.884600639343262e-5	647.0679931640625	29.291866302490234	1.8298625946044922e-5	3.9315237998962402	477.2994079589844	2.9593706130981445e-5	11	007
457	5.484664440155029	483.077392578125	6.300210952758789e-5	37.382240295410156	131.5606689453125	0.001017749309539795	647.374755859375	133.9610595703125	1.9431114196777344e-5	3.691211223602295	477.9674377441406	4.8995018005371094e-5	11	007
458	3.1455678939819336	3.4907126426696777	2.1725893020629883e-5	1.8708367347717285	1.4332916736602783	4.559755325317383e-5	647.6535034179688	29.722518920898438	4.315376281738281e-5	2.0331296920776367	2.1795778274536133	8.225440979003906e-6	11	007
459	2.396031379699707	216.08364868164062	8.043646812438965e-5	3.057002067565918	1.663329839706421	5.6117773056030273e-5	649.1101684570312	28.502986907958984	4.4852495193481445e-5	2.5116329193115234	2.456263303756714	1.1682510375976562e-5	11	007
460	3.808293581008911	3.6981403827667236	4.696846008300781e-5	4.098737716674805	127.88427734375	8.675456047058105e-5	641.9002685546875	483.3559265136719	9.298324584960938e-6	2.0515480041503906	2.424912452697754	7.331371307373047e-6	11	007
461	3.358492374420166	3.816462755203247	3.921985626220703e-5	35.92322540283203	139.831298828125	4.3332576751708984e-5	647.6220703125	62.52819061279297	4.914402961730957e-5	137.8456573486328	4.776323318481445	1.2665987014770508e-5	11	007
462	3.072021961212158	4.350847244262695	0.00010761618614196777	1.2849235534667969	98.50263214111328	7.05420970916748e-5	647.17626953125	30.79754638671875	0.00010162591934204102	3.955089807510376	477.167236328125	1.850724220275879e-5	11	007
463	3.7278528213500977	3.152320384979248	3.0934810638427734e-5	2.827129364013672	1.3528544902801514	4.4852495193481445e-5	647.2193603515625	29.71257972717285	5.5730342864990234e-5	2.3064627647399902	2.3302664756774902	7.3015689849853516e-6	11	007
464	3.4022748470306396	3.9346418380737305	1.9788742065429688e-5	0.9961910247802734	221.33164978027344	3.2007694244384766e-5	649.00830078125	253.31309509277344	0.00013506412506103516	2.4471640586853027	477.59613037109375	5.185604095458984e-6	11	007
465	4.4794111251831055	3.7875308990478516	0.0001583397388458252	4.6641845703125	125.416259765625	5.322694778442383e-5	646.5340576171875	56.132118225097656	2.4646520614624023e-5	3.1259541511535645	477.65411376953125	1.5079975128173828e-5	11	007
466	3.782864570617676	4.223295211791992	2.1517276763916016e-5	2.5579161643981934	113.9876708984375	0.00010913610458374023	647.2045288085938	320.6016540527344	5.969405174255371e-5	120.64494323730469	4.719732284545898	1.7851591110229492e-5	11	007
467	3.6315834522247314	3.7915377616882324	8.252263069152832e-5	1.6680207252502441	2.392446994781494	0.00016832351684570312	645.946533203125	286.52545166015625	7.778406143188477e-5	1.295921802520752	2.7951457500457764	3.230571746826172e-5	11	007
468	3.7244670391082764	4.6105055809021	5.987286567687988e-5	2.4514474868774414	2.028679370880127	3.314018249511719e-5	647.5072631835938	177.95938110351562	0.00016179680824279785	121.37440490722656	5.425565719604492	7.897615432739258e-6	11	007
469	4.036672592163086	3.631852149963379	4.661083221435547e-5	2.6060266494750977	1.4732425212860107	4.017353057861328e-5	641.34814453125	481.359130859375	5.048513412475586e-5	3.380492687225342	477.07855224609375	1.4841556549072266e-5	11	007
470	4.648456573486328	482.7569580078125	2.9861927032470703e-5	2.017508029937744	1.9483258724212646	4.246830940246582e-5	648.2503662109375	30.77946662902832	2.473592758178711e-5	2.903087615966797	477.37322998046875	1.3381242752075195e-5	11	007
471	4.241856098175049	4.124541282653809	5.218386650085449e-5	3.4770777225494385	114.3338851928711	5.27501106262207e-5	648.1218872070312	31.08172607421875	5.728006362915039e-5	136.3356475830078	4.181296348571777	1.5228986740112305e-5	11	007
472	3.226484775543213	333.39715576171875	2.154707908630371e-5	5.076549530029297	125.25357055664062	3.11732292175293e-5	646.7030639648438	28.153003692626953	3.567337989807129e-5	2.901315450668335	477.6265563964844	1.4603137969970703e-5	11	007
473	4.217545509338379	4.027611255645752	0.00013297796249389648	4.231959819793701	125.59307098388672	4.482269287109375e-5	647.2947387695312	317.8612365722656	9.40561294555664e-5	2.88512921333313	477.2525329589844	1.4603137969970703e-5	11	007
474	3.187169075012207	4.488650321960449	8.907914161682129e-5	1.8780884742736816	1.792600154876709	7.346272468566895e-5	648.0625	29.852783203125	8.445978164672852e-5	3.390343189239502	476.9392395019531	1.481175422668457e-5	11	007
475	4.106124401092529	3.6832752227783203	8.210539817810059e-5	3.817267656326294	114.62409973144531	0.000224381685256958	647.3017578125	29.716341018676758	0.00010794401168823242	3.310537815093994	477.5874938964844	1.3381242752075195e-5	11	007
476	5.07161808013916	482.97412109375	4.32431697845459e-5	2.5530033111572266	111.36312103271484	3.331899642944336e-5	649.0272216796875	254.78675842285156	0.00011846423149108887	3.674947738647461	477.43701171875	2.446770668029785e-5	11	007
477	3.6015148162841797	3.9358022212982178	4.500150680541992e-5	1.8839471340179443	1.996490478515625	4.8041343688964844e-5	647.25341796875	317.5655822753906	2.4020671844482422e-5	2.1285300254821777	2.5211710929870605	7.808208465576172e-6	11	007
478	4.29403829574585	4.293792724609375	9.191036224365234e-5	3.0651979446411133	2.5403881072998047	6.079673767089844e-5	647.8716430664062	176.06259155273438	3.49879264831543e-5	2.959965705871582	477.39129638671875	2.7120113372802734e-5	11	007
479	3.6967625617980957	3.8008179664611816	8.097290992736816e-5	1.9115777015686035	1.790440320968628	5.751848220825195e-5	648.64599609375	29.993396759033203	5.626678466796875e-5	3.691361427307129	477.12933349609375	2.2709369659423828e-5	11	007
480	3.754362106323242	3.8057973384857178	4.1097402572631836e-5	4.465112686157227	122.94137573242188	5.233287811279297e-5	641.4782104492188	482.184814453125	6.785988807678223e-5	2.2562170028686523	2.038565158843994	4.172325134277344e-6	11	007
481	4.136307716369629	3.7593791484832764	8.794665336608887e-5	2.756096601486206	1.9887430667877197	5.459785461425781e-5	641.5504760742188	481.281982421875	0.000152587890625	3.2181267738342285	477.2462463378906	1.0907649993896484e-5	11	007
482	4.327608585357666	4.282072067260742	0.0001595020294189453	2.889568328857422	1.9117367267608643	7.298588752746582e-5	641.9989624023438	482.1757507324219	7.092952728271484e-5	1.762768268585205	1.8290793895721436	1.0639429092407227e-5	11	007
483	2.954725742340088	168.71450805664062	0.00010132789611816406	3.366950511932373	147.4284210205078	0.00027820467948913574	647.7137451171875	255.41419982910156	7.978081703186035e-5	3.0337936878204346	165.7521209716797	7.569789886474609e-6	11	007
484	3.8844823837280273	4.150161266326904	7.346272468566895e-5	2.4196619987487793	2.1227123737335205	4.965066909790039e-5	649.2250366210938	192.29478454589844	0.00018978118896484375	2.250227928161621	2.8449325561523438	1.0401010513305664e-5	11	007
485	4.622766971588135	168.69845581054688	0.00020071864128112793	5.169125556945801	169.22747802734375	6.526708602905273e-5	647.429443359375	29.437435150146484	3.477931022644043e-5	120.77699279785156	4.058887004852295	9.834766387939453e-6	11	007
486	3.0406084060668945	4.173201084136963	4.354119300842285e-5	2.2326292991638184	1.7679190635681152	3.5315752029418945e-5	649.6422119140625	255.65611267089844	2.041459083557129e-5	121.9578857421875	5.531545162200928	1.1265277862548828e-5	11	007
487	4.186635971069336	4.215397834777832	8.130073547363281e-5	3.4107725620269775	144.76760864257812	0.0003381073474884033	648.5264282226562	333.0296936035156	7.331371307373047e-5	3.676729440689087	477.4217834472656	2.1398067474365234e-5	11	007
488	4.5806989669799805	4.379469394683838	0.00011712312698364258	3.3073198795318604	159.3997039794922	5.4508447647094727e-5	647.1138305664062	284.8294372558594	3.9905309677124023e-5	137.69837951660156	4.421660900115967	3.221631050109863e-5	11	007
489	3.9909908771514893	3.876451253890991	0.00014263391494750977	3.6263303756713867	144.12582397460938	6.079673767089844e-5	647.3604736328125	125.84162902832031	3.737211227416992e-5	3.2220654487609863	477.02154541015625	2.7120113372802734e-5	11	007
490	3.9058632850646973	3.4599437713623047	4.762411117553711e-5	2.041616439819336	1.5339210033416748	6.777048110961914e-5	648.0199584960938	123.4856185913086	1.8775463104248047e-5	2.5059077739715576	2.423891544342041	1.424551010131836e-5	11	007
491	3.0541152954101562	155.33847045898438	3.281235694885254e-5	3.5968756675720215	137.633544921875	5.480647087097168e-5	648.193359375	315.70941162109375	7.447600364685059e-5	2.2769153118133545	2.8395936489105225	9.298324584960938e-6	11	007
492	2.813032627105713	155.27822875976562	0.00011590123176574707	2.5036630630493164	1.9668591022491455	4.3720006942749023e-5	648.6392822265625	199.43862915039062	2.0205974578857422e-5	3.963547706604004	476.99249267578125	1.5079975128173828e-5	11	007
493	3.488696336746216	3.3720574378967285	4.646182060241699e-5	2.873872995376587	1.6720728874206543	6.306171417236328e-5	640.9931640625	482.19732666015625	6.142258644104004e-5	1.9664421081542969	2.8032569885253906	1.0788440704345703e-5	11	007
494	2.131692409515381	173.54420471191406	3.1381845474243164e-5	2.8456761837005615	1.4063737392425537	4.5865774154663086e-5	648.2332763671875	126.4864501953125	0.0001195669174194336	2.419093608856201	2.6328518390655518	1.1801719665527344e-5	11	007
495	5.054956436157227	483.50531005859375	5.7816505432128906e-5	7.39881706237793	482.2496032714844	7.236003875732422e-5	647.4727783203125	141.35440063476562	4.303455352783203e-5	2.901937961578369	478.4620666503906	4.0143728256225586e-5	11	007
496	4.349865436553955	4.4950175285339355	0.0008483529090881348	1.7054033279418945	2.4992594718933105	0.0001385211944580078	646.6777954101562	92.72003173828125	2.613663673400879e-5	1.1714084148406982	2.7120847702026367	2.7000904083251953e-5	11	007
497	4.186906337738037	174.46841430664062	0.00010588765144348145	2.5104544162750244	1.0321142673492432	5.0395727157592773e-5	641.4054565429688	482.4991455078125	3.6329030990600586e-5	2.491184711456299	2.174419403076172	9.417533874511719e-6	11	007
498	3.8865795135498047	3.970818281173706	6.273388862609863e-5	3.8742780685424805	138.62338256835938	6.496906280517578e-5	647.515625	30.561683654785156	0.00011610984802246094	2.4552011489868164	477.2095642089844	1.0907649993896484e-5	11	007
499	3.9614527225494385	3.957747459411621	0.00016456842422485352	2.942124843597412	146.6739959716797	8.827447891235352e-5	648.0656127929688	27.789335250854492	3.644824028015137e-5	1.3127529621124268	2.363818883895874	1.3709068298339844e-5	11	007
500	5.388801097869873	483.4243469238281	7.084012031555176e-5	3.457212209701538	145.8741912841797	6.851553916931152e-5	640.6329956054688	481.5098876953125	0.0001360476016998291	3.55678129196167	477.3863830566406	2.524256706237793e-5	11	007
501	4.035974979400635	4.490989685058594	8.440017700195312e-5	2.977179527282715	145.38800048828125	5.879998207092285e-5	647.6694946289062	159.35208129882812	1.4632940292358398e-5	3.4295036792755127	477.541015625	1.9222497940063477e-5	11	007
502	4.427793502807617	3.76676607131958	0.00027248263359069824	2.310403347015381	2.316131114959717	7.706880569458008e-5	647.4046020507812	319.1786804199219	8.83638858795166e-5	2.1767489910125732	2.5730104446411133	1.52587890625e-5	11	007
503	5.324868202209473	482.91448974609375	2.4706125259399414e-5	2.4263553619384766	219.45936584472656	7.68899917602539e-5	648.1192626953125	255.0762481689453	3.5643577575683594e-5	3.650181531906128	477.22613525390625	1.3172626495361328e-5	11	007
504	3.5313949584960938	171.6092529296875	0.00015309453010559082	2.7225379943847656	147.11988830566406	0.0014148950576782227	646.4307861328125	30.25014305114746	6.875395774841309e-5	1.2953064441680908	168.15492248535156	1.424551010131836e-5	11	007
505	5.166762351989746	3.617274761199951	0.0024013519287109375	2.4844107627868652	2.668181896209717	0.000543445348739624	6.510623931884766	3.3703348636627197	6.0617923736572266e-5	1.1778242588043213	2.5975379943847656	8.925795555114746e-5	11	007
506	3.9786789417266846	4.070651531219482	6.785988807678223e-5	2.198676109313965	218.1234893798828	5.698204040527344e-5	641.6851806640625	482.8627014160156	2.0712614059448242e-5	3.8781158924102783	477.4977111816406	2.2679567337036133e-5	11	007
507	4.619882106781006	3.7372727394104004	0.0007973015308380127	1.9141228199005127	2.046360492706299	0.0002092123031616211	6.196349143981934	3.8201663494110107	2.9832124710083008e-5	1.1676225662231445	2.5860424041748047	3.516674041748047e-5	11	007
508	4.066598892211914	2.9678964614868164	9.182095527648926e-5	3.1790595054626465	1.7099072933197021	8.669495582580566e-5	647.9100952148438	254.3131103515625	3.2514333724975586e-5	2.8104918003082275	477.5833740234375	2.1010637283325195e-5	11	007
509	5.161738872528076	3.9988327026367188	0.00024062395095825195	3.2033183574676514	144.31982421875	0.00011402368545532227	641.7625732421875	482.532470703125	2.35140323638916e-5	1.6854355335235596	2.5512075424194336	2.92360782623291e-5	11	007
510	3.446704626083374	4.415196418762207	7.721781730651855e-5	3.086578369140625	129.27259826660156	0.00010913610458374023	647.54833984375	30.555925369262695	1.7970800399780273e-5	3.0858094692230225	477.4893493652344	1.4573335647583008e-5	11	007
511	3.382288932800293	3.997234344482422	6.896257400512695e-5	2.386744499206543	1.8016910552978516	5.1468610763549805e-5	647.7174682617188	30.360393524169922	7.587671279907227e-5	2.9780113697052	478.0810546875	1.749396324157715e-5	11	007
512	3.7541279792785645	3.5567643642425537	6.219744682312012e-5	2.5810883045196533	1.7762916088104248	7.271766662597656e-5	647.7314453125	255.81704711914062	1.8984079360961914e-5	2.081197500228882	2.466855525970459	1.6987323760986328e-5	11	007
513	4.825733661651611	483.98345947265625	2.2023916244506836e-5	3.255267858505249	144.71812438964844	7.531046867370605e-5	649.736083984375	203.25906372070312	0.00013077259063720703	2.9477431774139404	478.03009033203125	1.4722347259521484e-5	11	007
514	3.562560558319092	4.063882350921631	0.00010192394256591797	1.9467360973358154	1.9079127311706543	4.7713518142700195e-5	647.3885498046875	29.677043914794922	1.6450881958007812e-5	1.8185036182403564	2.8320364952087402	1.1473894119262695e-5	11	007
515	3.692678928375244	3.9972498416900635	0.00014632940292358398	3.1317782402038574	203.52198791503906	0.00027182698249816895	647.2030029296875	316.2406005859375	8.58008861541748e-5	1.4382829666137695	2.4038710594177246	1.2606382369995117e-5	11	007
516	3.7451870441436768	3.912407398223877	0.0003101825714111328	3.1613292694091797	132.71051025390625	0.00036904215812683105	647.013916015625	129.83969116210938	5.099177360534668e-5	3.375178337097168	477.61761474609375	3.358721733093262e-5	11	007
517	3.8696303367614746	3.0499043464660645	0.00013145804405212402	3.1129307746887207	131.00599670410156	0.00013768672943115234	647.743896484375	320.4106140136719	7.292628288269043e-5	2.221564292907715	1.9894204139709473	1.1146068572998047e-5	11	007
518	3.491060733795166	3.9853124618530273	7.018446922302246e-5	21.205141067504883	482.9860534667969	9.068846702575684e-5	646.8259887695312	63.8713264465332	1.52587890625e-5	3.5899405479431152	477.5332336425781	3.841519355773926e-5	11	007
519	5.0234785079956055	148.00990295410156	0.0016967952251434326	2.955457925796509	2.2508697509765625	9.66191291809082e-5	647.4918823242188	140.53868103027344	5.9992074966430664e-5	2.089128017425537	2.642709732055664	2.22623348236084e-5	11	007
520	3.9461007118225098	4.189774513244629	0.00011831521987915039	2.16459321975708	1.8426485061645508	9.5367431640625e-5	647.7008056640625	153.13914489746094	4.023313522338867e-5	3.574251413345337	477.55645751953125	1.671910285949707e-5	11	007
521	3.9810233116149902	4.312162399291992	0.0009084045886993408	2.471029281616211	3.160506248474121	0.00021389126777648926	647.4303588867188	315.4920349121094	7.88569450378418e-5	1.679089069366455	3.0426506996154785	4.813075065612793e-5	11	007
522	4.96009635925293	483.1982727050781	4.038214683532715e-5	3.3010168075561523	128.80780029296875	6.490945816040039e-5	648.0432739257812	252.34764099121094	4.526972770690918e-5	3.0675604343414307	477.89208984375	1.9282102584838867e-5	11	007
523	4.051328659057617	3.7194626331329346	0.0001156926155090332	2.0200586318969727	1.8575327396392822	5.716085433959961e-5	641.8517456054688	481.0969543457031	7.149577140808105e-5	1.3992011547088623	2.4075307846069336	1.2099742889404297e-5	11	007
524	3.7206079959869385	3.802583694458008	0.0001341700553894043	2.1772375106811523	1.9305105209350586	9.423494338989258e-5	647.29150390625	29.95226287841797	0.0001353621482849121	1.5530669689178467	2.843120813369751	1.823902130126953e-5	11	007
525	3.7059950828552246	156.8992462158203	3.984570503234863e-5	2.7479021549224854	143.48439025878906	4.4018030166625977e-5	641.3546142578125	481.945556640625	2.664327621459961e-5	2.356597900390625	2.385854721069336	5.066394805908203e-6	11	007
526	8.005237579345703	150.51780700683594	0.00013837218284606934	13.638079643249512	481.9344482421875	0.00012943148612976074	647.9609375	193.0623321533203	2.9742717742919922e-5	3.313412666320801	477.2351379394531	7.039308547973633e-5	11	007
527	5.558051109313965	482.92266845703125	3.2842159271240234e-5	2.4245400428771973	217.43417358398438	7.453560829162598e-5	640.9479370117188	482.1062927246094	5.14984130859375e-5	3.7325968742370605	477.50372314453125	1.379847526550293e-5	11	007
528	3.561354398727417	3.7735214233398438	0.00020638108253479004	3.974501609802246	147.908203125	0.00110626220703125	647.2777709960938	313.5325622558594	0.00010114908218383789	1.9035406112670898	2.492579221725464	2.136826515197754e-5	11	007
529	3.1383566856384277	3.2661147117614746	0.00014168024063110352	2.5155937671661377	2.0516128540039062	0.00014474987983703613	648.0427856445312	29.062517166137695	3.936886787414551e-5	1.7026495933532715	2.28916335105896	1.9252300262451172e-5	11	007
530	4.2949604988098145	3.4477944374084473	5.805492401123047e-5	2.8770322799682617	1.6942355632781982	4.801154136657715e-5	646.0162353515625	284.9974365234375	6.705522537231445e-5	3.548518419265747	477.3770751953125	1.2874603271484375e-5	11	007
531	4.30802583694458	3.8873190879821777	9.870529174804688e-5	1.6107041835784912	143.92080688476562	0.00011456012725830078	647.7422485351562	30.670833587646484	7.218122482299805e-5	3.9114763736724854	477.3002014160156	2.816319465637207e-5	11	007
532	2.7285141944885254	148.57351684570312	6.273388862609863e-5	3.0998451709747314	145.39515686035156	0.0001741647720336914	648.1336059570312	170.19961547851562	0.0002568960189819336	3.8734419345855713	477.48028564453125	2.5451183319091797e-5	11	007
533	3.5117311477661133	3.518308401107788	0.0001742839813232422	2.1984119415283203	1.880162239074707	0.00011545419692993164	646.3665771484375	111.4700698852539	0.0001819133758544922	3.777181625366211	476.50177001953125	1.84476375579834e-5	11	007
534	2.0915374755859375	331.61773681640625	4.875659942626953e-5	3.264941930770874	144.8022003173828	8.538365364074707e-5	641.156005859375	481.5433349609375	0.00018474459648132324	2.4203250408172607	477.3968200683594	6.0498714447021484e-6	11	007
535	3.975113868713379	3.9077398777008057	0.00017586350440979004	2.681424856185913	2.8878512382507324	0.00013500452041625977	648.072509765625	255.02442932128906	4.1157007217407227e-5	2.156264305114746	3.1316821575164795	2.4497509002685547e-5	11	007
536	3.9942879676818848	4.414290904998779	0.00013449788093566895	3.064923048019409	2.8272805213928223	8.13603401184082e-5	646.8812866210938	318.30108642578125	3.057718276977539e-5	3.2025105953216553	478.05816650390625	1.677870750427246e-5	11	007
537	4.60552978515625	4.503650188446045	0.0002678334712982178	1.8192744255065918	1.8166155815124512	6.860494613647461e-5	646.367919921875	29.512773513793945	0.0002993643283843994	1.4555299282073975	2.471806526184082	8.463859558105469e-6	11	007
538	4.479147911071777	4.278838634490967	0.00035578012466430664	3.1578750610351562	2.585905075073242	0.00010207295417785645	649.4570922851562	189.7551727294922	0.0001875758171081543	1.925295114517212	2.5454154014587402	1.806020736694336e-5	11	007
539	3.9173784255981445	4.011319637298584	0.00010913610458374023	2.0452160835266113	1.6204049587249756	4.786252975463867e-5	648.202880859375	30.438526153564453	4.988908767700195e-5	3.0473201274871826	477.1819763183594	2.7000904083251953e-5	11	007
540	3.2743873596191406	3.553496837615967	0.00010642409324645996	2.473322868347168	1.865105390548706	0.00017395615577697754	648.0377807617188	30.125701904296875	5.576014518737793e-5	2.6593849658966064	2.917017936706543	3.546476364135742e-5	11	007
541	2.369746685028076	169.31341552734375	0.00016954541206359863	4.011532306671143	148.17356872558594	0.00027868151664733887	647.89990234375	253.96975708007812	0.00013372302055358887	2.6579322814941406	166.22476196289062	2.2679567337036133e-5	11	007
542	4.076964378356934	3.944931745529175	8.577108383178711e-5	2.251009941101074	144.18161010742188	5.415081977844238e-5	647.595703125	318.9482421875	5.397200584411621e-5	3.5190916061401367	477.47296142578125	1.099705696105957e-5	11	007
543	3.90979266166687	3.7720446586608887	3.36766242980957e-5	30.05088233947754	482.4604797363281	2.1517276763916016e-5	649.1592407226562	158.19027709960938	4.488229751586914e-5	4.16974401473999	476.9154052734375	1.913309097290039e-5	11	007
544	4.302639961242676	4.291053295135498	8.7738037109375e-5	4.2670369148254395	214.69297790527344	3.865361213684082e-5	641.4058227539062	482.5072326660156	1.5556812286376953e-5	1.4831757545471191	2.1048316955566406	8.553266525268555e-6	11	007
545	3.876338005065918	4.015599250793457	5.650520324707031e-5	3.0764524936676025	144.9269561767578	3.668665885925293e-5	647.6353149414062	126.81969451904297	0.00011363625526428223	3.343196153640747	477.0060119628906	8.13603401184082e-6	11	007
546	4.163506031036377	3.8162841796875	4.056096076965332e-5	2.6476192474365234	1.8823862075805664	2.3126602172851562e-5	647.3128051757812	316.9686584472656	3.6656856536865234e-5	2.966116428375244	477.1484375	1.1920928955078125e-5	11	007
547	4.144059181213379	4.41251802444458	0.00014972686767578125	2.4240217208862305	2.0249195098876953	5.379319190979004e-5	641.7861938476562	482.4549255371094	4.166364669799805e-5	3.7194466590881348	477.46905517578125	1.4781951904296875e-5	11	007
548	3.992265224456787	3.913612127304077	0.00017663836479187012	2.9038023948669434	2.1351842880249023	7.811188697814941e-5	647.10693359375	316.8483581542969	4.51505184173584e-5	3.7426187992095947	477.9407653808594	2.568960189819336e-5	11	007
