# Supplementary material for: An automated feeding system for the African killifish reveals the impact of diet on lifespan and allows scalable assessment of associative learning
Source: eLife. 2022 Nov 10;11:e69008. doi: 10.7554/eLife.69008 (PMC9788828; doi:10.7554/eLife.69008)
Supplement: Figure 6—source data 2. [file elife-69008-fig6-data2.zip › Training Trajectories/t11_REC038DLC_resnet50_TrainAllTheThingsJun28shuffle1_1030000.csv]

bodyparts_coords	fishhead_x	fishhead_y	fishhead_likelihood	fishtail_x	fishtail_y	fishtail_likelihood	redlight_x	redlight_y	redlight_likelihood	fooddrop_x	fooddrop_y	fooddrop_likelihood	fishnum	recordingnum
0	1.372788906097412	317.5353088378906	1.9729137420654297e-5	8.368719100952148	471.97662353515625	5.4776668548583984e-5	647.6051025390625	318.446533203125	0.00012603402137756348	3.252870559692383	476.08782958984375	1.2069940567016602e-5	11	038
1	5.0183587074279785	482.390380859375	5.030632019042969e-5	3.0042905807495117	2.8303794860839844	5.930662155151367e-5	647.3673095703125	317.0356140136719	0.00013378262519836426	3.111319065093994	477.12469482421875	1.5407800674438477e-5	11	038
2	0.7640862464904785	155.0755615234375	2.6106834411621094e-5	3.4478864669799805	154.46353149414062	0.0007009804248809814	647.0899658203125	28.436262130737305	7.510185241699219e-5	0.6984703540802002	150.54647827148438	6.645917892456055e-6	11	038
3	130.38143920898438	273.26397705078125	0.0006526410579681396	126.63951110839844	275.55810546875	0.9999806880950928	127.12537384033203	275.4244384765625	0.00014594197273254395	125.98554992675781	272.93768310546875	0.0003390312194824219	11	038
4	130.8931121826172	274.7235412597656	0.00011104345321655273	124.14181518554688	277.0098571777344	0.9991938471794128	125.33291625976562	276.1863708496094	0.00045350193977355957	124.96372985839844	276.0016174316406	0.000149458646774292	11	038
5	130.28659057617188	273.7996520996094	0.00012731552124023438	124.87409210205078	276.5612487792969	0.9994466304779053	125.6434555053711	274.97564697265625	0.0016230642795562744	127.79283142089844	276.27667236328125	0.00046175718307495117	11	038
6	130.427978515625	270.986572265625	0.0002250075340270996	127.48278045654297	273.3975830078125	1.0	130.63226318359375	271.8022766113281	0.0003209412097930908	127.8136215209961	273.1690979003906	0.0003845691680908203	11	038
7	128.65692138671875	262.3816833496094	0.056349098682403564	126.25912475585938	270.19427490234375	0.9996256828308105	125.90351867675781	267.3024597167969	0.0007780790328979492	125.92276763916016	270.8256530761719	0.0003834068775177002	11	038
8	129.3515167236328	261.6782531738281	0.0004833638668060303	125.75613403320312	267.3918762207031	0.9995512962341309	125.7688980102539	265.8236083984375	0.0004134178161621094	127.60955810546875	271.6189880371094	0.0002512931823730469	11	038
9	128.4611053466797	261.1206970214844	0.0015390217304229736	126.71143341064453	264.9327392578125	0.998137891292572	125.94048309326172	263.02239990234375	0.0004654526710510254	126.58547973632812	262.95233154296875	0.00015017390251159668	11	038
10	130.48362731933594	258.7770080566406	0.16291573643684387	128.8898468017578	260.07696533203125	0.9999919533729553	129.21279907226562	258.46099853515625	0.00013011693954467773	127.88479614257812	260.490478515625	0.00018164515495300293	11	038
11	131.0072021484375	257.2210998535156	0.010951608419418335	128.8885040283203	258.43603515625	0.9999999403953552	129.8498077392578	257.1889953613281	0.00011530518531799316	128.3897705078125	258.80078125	0.0001112520694732666	11	038
12	130.76686096191406	254.69850158691406	0.9934207201004028	127.16167449951172	258.92083740234375	0.980686604976654	129.0370330810547	255.7685089111328	0.00016498565673828125	3.1218349933624268	478.0314636230469	9.530782699584961e-5	11	038
13	131.8401336669922	252.71200561523438	0.9999537467956543	129.5199737548828	256.58709716796875	0.3485492467880249	132.46998596191406	253.44522094726562	0.0002492368221282959	134.2069549560547	257.84765625	0.0001482069492340088	11	038
14	129.97879028320312	248.4703826904297	0.49775031208992004	128.68508911132812	253.2866973876953	0.010356128215789795	129.9647216796875	251.37733459472656	0.0004801750183105469	124.46818542480469	247.3157958984375	0.0002644360065460205	11	038
15	131.769287109375	247.93136596679688	0.10387960076332092	130.32081604003906	250.45745849609375	0.0006974935531616211	646.4581909179688	27.921175003051758	0.00044590234756469727	124.18138885498047	245.65199279785156	2.1159648895263672e-5	11	038
16	3.67828106880188	4.261362552642822	5.683302879333496e-5	2.2546894550323486	145.74879455566406	0.00021275877952575684	647.4584350585938	78.53929901123047	5.742907524108887e-5	3.0651817321777344	2.454193592071533	2.1457672119140625e-5	11	038
17	3.6881091594696045	4.056495666503906	3.337860107421875e-5	2.451040744781494	2.8540287017822266	0.0001068413257598877	646.6575317382812	318.24114990234375	2.0265579223632812e-5	1.9118294715881348	2.599071741104126	1.5467405319213867e-5	11	038
18	3.0689961910247803	291.489013671875	1.7136335372924805e-5	127.45841217041016	248.0925750732422	0.024789512157440186	647.7815551757812	28.406352996826172	3.1948089599609375e-5	124.63130950927734	247.25892639160156	4.088878631591797e-5	11	038
19	3.936237335205078	4.007005214691162	0.00012060999870300293	2.3356237411499023	3.049440860748291	0.00023698806762695312	647.1221923828125	96.76750183105469	4.2766332626342773e-5	2.0194506645202637	2.5962891578674316	2.9593706130981445e-5	11	038
20	5.535472393035889	482.26873779296875	3.123283386230469e-5	126.4410400390625	245.91197204589844	0.990776002407074	650.7123413085938	189.41574096679688	7.417798042297363e-5	133.24887084960938	255.95474243164062	6.148219108581543e-5	11	038
21	5.329719543457031	482.2632751464844	5.760788917541504e-5	4.3826727867126465	244.54490661621094	0.00013974308967590332	7.473323345184326	481.9114074707031	1.5735626220703125e-5	3.003779411315918	477.4736022949219	3.999471664428711e-5	11	038
22	4.628169059753418	483.1474609375	0.00012117624282836914	127.85877990722656	248.40110778808594	0.021213680505752563	127.63176727294922	253.24298095703125	5.221366882324219e-5	132.51187133789062	256.87860107421875	0.00024959444999694824	11	038
23	2.1126813888549805	289.3178405761719	1.2427568435668945e-5	2.5345888137817383	2.9598774909973145	3.8951635360717773e-5	647.512939453125	29.746082305908203	0.0003101229667663574	133.95260620117188	257.21795654296875	2.6792287826538086e-5	11	038
24	5.08754825592041	483.1910095214844	2.9414892196655273e-5	2.6120212078094482	3.555295944213867	6.434321403503418e-5	646.3245239257812	28.758596420288086	0.0002644658088684082	2.360044479370117	477.7748718261719	2.110004425048828e-5	11	038
25	1.2737417221069336	271.8927001953125	1.4603137969970703e-5	129.00759887695312	247.74520874023438	0.09815007448196411	131.50088500976562	252.0682373046875	0.0001443624496459961	133.84405517578125	255.91598510742188	0.00040528178215026855	11	038
26	546.1382446289062	210.65689086914062	0.0005199313163757324	128.28524780273438	249.64329528808594	0.9998385310173035	543.2529907226562	205.90342712402344	0.9999998807907104	127.65182495117188	255.61282348632812	0.008413434028625488	11	038
27	545.3567504882812	211.0496063232422	0.0002295076847076416	1.620373249053955	199.9541778564453	0.0005740225315093994	542.6369018554688	205.59889221191406	1.0	538.361328125	205.77786254882812	0.0004132688045501709	11	038
28	545.6629028320312	210.77224731445312	0.00013634562492370605	545.2424926757812	207.36817932128906	9.393692016601562e-5	542.8324584960938	205.38087463378906	1.0	538.646240234375	205.63368225097656	0.0006389021873474121	11	038
29	545.5131225585938	211.16311645507812	0.0002073347568511963	2.012691020965576	139.3408966064453	0.00038376450538635254	542.787841796875	205.7011260986328	1.0	540.2598876953125	206.13661193847656	0.0004239678382873535	11	038
30	163.37789916992188	296.5372009277344	0.00025016069412231445	164.59100341796875	300.26446533203125	0.004579782485961914	542.5989379882812	205.6475067138672	1.0	538.2941284179688	205.78448486328125	0.0004608631134033203	11	038
31	545.5595092773438	210.83395385742188	0.00026732683181762695	170.2911834716797	300.27008056640625	0.5045072436332703	542.2034912109375	205.51983642578125	1.0	538.5776977539062	205.57711791992188	0.0010152459144592285	11	038
32	545.555908203125	211.19786071777344	0.000401914119720459	2.01050066947937	141.3361358642578	0.0007276237010955811	542.3307495117188	206.1355743408203	1.0	540.2798461914062	205.6657257080078	0.0006253421306610107	11	038
33	545.1023559570312	210.7515411376953	0.00023922324180603027	173.11314392089844	306.0879211425781	0.0009503066539764404	541.7841796875	205.3298797607422	1.0	539.9432983398438	205.68211364746094	0.0009248852729797363	11	038
34	545.1773071289062	211.19976806640625	0.0002932548522949219	1.5732431411743164	202.5640869140625	0.0029332637786865234	542.4855346679688	205.8960723876953	1.0	540.107421875	206.7112274169922	0.0008475184440612793	11	038
35	200.02499389648438	294.0714416503906	0.0003732144832611084	191.8882293701172	304.9625549316406	0.5224752426147461	542.5761108398438	205.89784240722656	1.0	540.1448364257812	206.09925842285156	0.000991731882095337	11	038
36	203.77078247070312	296.5987854003906	0.0001519918441772461	199.18934631347656	295.8629455566406	0.003879636526107788	542.7318725585938	205.47633361816406	1.0	538.6062622070312	205.8156280517578	0.0006042122840881348	11	038
37	206.40187072753906	293.44964599609375	0.9983220100402832	202.47711181640625	297.7773742675781	0.8994512557983398	543.1865234375	205.55409240722656	1.0	539.168701171875	205.56027221679688	0.0007367432117462158	11	038
38	210.39511108398438	292.92694091796875	0.011166989803314209	207.44992065429688	295.1875305175781	0.2067233920097351	542.288330078125	205.59423828125	1.0	538.2283935546875	205.4108123779297	0.0006991326808929443	11	038
39	209.3890380859375	291.2216796875	0.9999831318855286	209.63682556152344	295.0996398925781	0.13440406322479248	542.1104736328125	205.44076538085938	0.9999999403953552	538.5393676757812	205.1988067626953	0.0012316703796386719	11	038
40	208.28842163085938	291.80126953125	0.9931566715240479	207.04661560058594	297.2748718261719	0.7010350227355957	542.4457397460938	206.24777221679688	0.9999999403953552	538.4810791015625	206.21156311035156	0.0005969107151031494	11	038
41	207.5644073486328	292.7529602050781	0.9932129383087158	206.9052734375	296.88897705078125	0.03824099898338318	541.9291381835938	205.8799285888672	0.9999998807907104	539.5604858398438	206.3021240234375	0.0014317333698272705	11	038
42	207.18885803222656	292.7934265136719	0.9881203770637512	200.9115753173828	298.0227355957031	0.0009935200214385986	542.8358764648438	205.16209411621094	0.9999999403953552	538.8265380859375	205.19784545898438	0.0006682276725769043	11	038
43	207.8645477294922	291.4873352050781	0.9982774257659912	209.03256225585938	296.35205078125	0.8818243741989136	541.517822265625	205.6223602294922	1.0	539.2002563476562	206.42428588867188	0.0010007917881011963	11	038
44	208.09115600585938	290.9946594238281	0.9902791380882263	209.04421997070312	293.5434875488281	0.9992395639419556	542.245361328125	206.13392639160156	1.0	540.7430419921875	206.97108459472656	0.0011529922485351562	11	038
45	208.64498901367188	291.332763671875	0.9970316290855408	209.54977416992188	295.85650634765625	0.994706392288208	542.0518188476562	205.0389862060547	1.0	538.6160278320312	205.5770721435547	0.0008443593978881836	11	038
46	209.14715576171875	292.99652099609375	0.992965579032898	205.72340393066406	310.3330993652344	0.9981247782707214	542.27880859375	206.10134887695312	0.9999999403953552	538.6632080078125	206.59788513183594	0.0005176961421966553	11	038
47	210.61227416992188	292.921142578125	0.999894380569458	210.1361083984375	296.3815612792969	0.9920207858085632	542.4437255859375	205.79039001464844	1.0	538.2756958007812	205.84896850585938	0.00045621395111083984	11	038
48	211.61407470703125	293.45361328125	0.9999995231628418	203.89251708984375	313.6712646484375	0.9494925737380981	542.6370239257812	205.93475341796875	1.0	538.587158203125	205.73179626464844	0.00034350156784057617	11	038
49	212.0255584716797	291.6826477050781	0.9999958872795105	201.42056274414062	317.387451171875	0.9999940991401672	542.5632934570312	206.17835998535156	1.0	538.4443359375	206.28062438964844	0.00042828917503356934	11	038
50	213.63095092773438	291.1026611328125	0.9999998807907104	200.78733825683594	320.80084228515625	0.9999933838844299	542.6038208007812	205.65370178222656	1.0	539.9335327148438	205.8970184326172	0.0008461177349090576	11	038
51	214.12098693847656	289.878662109375	0.9999967813491821	200.22325134277344	321.2228698730469	0.9999998211860657	541.396484375	204.93438720703125	0.9999998807907104	537.8673095703125	204.8574676513672	0.0007660388946533203	11	038
52	215.34548950195312	291.03765869140625	0.9999995827674866	199.43484497070312	321.50213623046875	0.9999988079071045	542.1782836914062	205.86073303222656	1.0	538.765380859375	205.94125366210938	0.0008980035781860352	11	038
53	217.47596740722656	291.22271728515625	1.0	199.57127380371094	324.45928955078125	0.9999997019767761	543.0444946289062	206.13623046875	1.0	539.2041015625	206.118896484375	0.001100003719329834	11	038
54	218.70919799804688	292.8955383300781	0.9999916553497314	198.1743927001953	323.3368835449219	0.9999955296516418	542.0791625976562	205.71246337890625	1.0	538.5780029296875	205.4301300048828	0.0013341903686523438	11	038
55	219.83824157714844	294.1990661621094	0.9994475841522217	197.59716796875	322.4281005859375	0.9988816380500793	542.1954956054688	205.44754028320312	1.0	538.275390625	205.64854431152344	0.0005225241184234619	11	038
56	222.85751342773438	293.5911560058594	0.9999991655349731	198.48751831054688	318.240234375	0.6048529148101807	542.530517578125	205.79576110839844	1.0	538.1282348632812	205.91566467285156	0.0004684925079345703	11	038
57	225.75721740722656	294.7738037109375	0.9999794960021973	225.4020233154297	296.8072204589844	0.12653717398643494	542.7478637695312	205.4605255126953	1.0	538.686767578125	205.58189392089844	0.000716477632522583	11	038
58	545.5579833984375	211.00245666503906	0.00020068883895874023	201.95457458496094	305.7137756347656	0.7641294002532959	542.1141967773438	206.1703643798828	0.9999999403953552	538.7495727539062	206.24102783203125	0.0009455084800720215	11	038
59	545.0345458984375	211.08673095703125	0.0003212392330169678	199.96751403808594	305.5459899902344	0.004254549741744995	541.1786499023438	205.25457763671875	0.9999999403953552	539.16015625	205.84768676757812	0.0014391839504241943	11	038
60	545.6347045898438	211.23321533203125	0.00019502639770507812	545.3076782226562	207.76931762695312	0.00011032819747924805	542.991943359375	205.83059692382812	1.0	538.8031005859375	206.08631896972656	0.0006273090839385986	11	038
61	545.3916015625	211.08975219726562	0.00020831823348999023	2.500150203704834	3.1605241298675537	0.00011646747589111328	542.5701293945312	205.57020568847656	1.0	538.6428833007812	205.6984405517578	0.0006981790065765381	11	038
62	250.02767944335938	307.9648742675781	0.0002936720848083496	1.9132373332977295	199.95526123046875	0.00035497546195983887	541.8550415039062	205.94410705566406	0.9999998807907104	538.4956665039062	205.8973846435547	0.0011922717094421387	11	038
63	258.489990234375	310.9051818847656	0.07808569073677063	216.3846435546875	298.48480224609375	0.9574145078659058	541.4140014648438	206.0160369873047	0.9999999403953552	539.1640625	206.52978515625	0.0014028847217559814	11	038
64	1.6954553127288818	196.38107299804688	0.00033217668533325195	262.50079345703125	316.58050537109375	0.02043086290359497	542.0786743164062	205.65133666992188	0.9999998807907104	539.7794189453125	206.20455932617188	0.0009489655494689941	11	038
65	545.0723266601562	211.01966857910156	0.00016006827354431152	270.9506530761719	314.5036926269531	0.0020456314086914062	541.9010620117188	205.89724731445312	0.9999998807907104	538.2675170898438	205.89544677734375	0.000532299280166626	11	038
66	0.6946356296539307	196.26744079589844	0.004530400037765503	275.4281005859375	316.94842529296875	0.48800915479660034	543.2891235351562	205.82452392578125	1.0	538.6807861328125	205.84683227539062	0.0003705024719238281	11	038
67	287.2293395996094	319.4147033691406	0.0028411149978637695	280.9667053222656	319.7095947265625	0.9984209537506104	541.7417602539062	205.8046112060547	1.0	540.5542602539062	206.72799682617188	0.0006427466869354248	11	038
68	545.7073364257812	211.0438690185547	0.0002250075340270996	285.9816589355469	321.58343505859375	0.4114626944065094	543.1212158203125	205.67581176757812	1.0	538.659423828125	205.75704956054688	0.0003890097141265869	11	038
69	291.2690124511719	323.5146789550781	0.0005450248718261719	292.1111755371094	322.31781005859375	1.0	542.79248046875	205.79127502441406	1.0	538.7305297851562	205.91281127929688	0.00048482418060302734	11	038
70	294.86566162109375	323.7344665527344	0.0006405413150787354	296.7545166015625	323.7420959472656	0.9999995231628418	542.8397827148438	206.1534881591797	1.0	538.7423095703125	206.49505615234375	0.0004601478576660156	11	038
71	302.4879150390625	324.7226867675781	0.002515137195587158	302.42352294921875	325.78369140625	0.9999997615814209	542.7276000976562	204.96266174316406	1.0	538.3386840820312	205.1191864013672	0.0005161464214324951	11	038
72	307.9586486816406	325.84234619140625	0.0008507668972015381	310.4349060058594	326.5957946777344	1.0	542.7330322265625	205.59527587890625	1.0	538.5274047851562	205.91836547851562	0.0006483197212219238	11	038
73	319.69561767578125	327.6180419921875	0.8849920034408569	318.1385192871094	329.72308349609375	0.9934288263320923	542.6373901367188	205.80618286132812	1.0	541.4890747070312	204.84266662597656	0.0007051229476928711	11	038
74	323.594482421875	332.4388427734375	0.9984970092773438	323.2771911621094	332.5705871582031	0.9961072206497192	542.2327270507812	205.31072998046875	1.0	538.6182861328125	205.47080993652344	0.0007516145706176758	11	038
75	336.1480712890625	335.1435546875	0.17338016629219055	330.8164978027344	335.6844482421875	0.9999969005584717	543.3046264648438	205.6890869140625	1.0	538.92041015625	205.99313354492188	0.0004469156265258789	11	038
76	335.7688903808594	339.7657775878906	0.9020737409591675	335.56463623046875	340.67523193359375	0.9998582601547241	542.5640258789062	205.57635498046875	1.0	542.5210571289062	206.71978759765625	0.001112133264541626	11	038
77	341.699462890625	347.8353576660156	0.28014108538627625	342.6853942871094	348.1485290527344	0.9117306470870972	542.3790893554688	205.70700073242188	1.0	538.4454345703125	205.7870635986328	0.0006279647350311279	11	038
78	349.00701904296875	351.15716552734375	0.9992130994796753	349.9593200683594	351.7123107910156	0.24968326091766357	541.6298828125	206.5220947265625	1.0	539.0654907226562	207.09791564941406	0.0008746683597564697	11	038
79	352.900146484375	354.1526794433594	0.9998562335968018	301.1427001953125	306.1927490234375	1.0	541.90771484375	204.8359375	1.0	538.328857421875	205.57296752929688	0.00042238831520080566	11	038
80	357.31097412109375	356.9681091308594	0.9793806076049805	359.17047119140625	356.8116149902344	0.9797326326370239	542.256591796875	205.90838623046875	0.9999998807907104	538.8843994140625	205.6147003173828	0.0006549358367919922	11	038
81	363.48834228515625	358.38848876953125	0.9999994039535522	367.6859130859375	358.08001708984375	0.000804215669631958	541.7942504882812	205.6598358154297	1.0	538.567626953125	206.2588348388672	0.0005816221237182617	11	038
82	366.1649475097656	360.1926574707031	0.9999954104423523	369.25750732421875	359.6278991699219	0.007105112075805664	542.913818359375	205.92660522460938	1.0	540.418701171875	206.45257568359375	0.0004939436912536621	11	038
83	367.9212646484375	360.35711669921875	0.99998939037323	316.4250183105469	313.93365478515625	0.9431980848312378	542.6532592773438	206.02488708496094	1.0	540.3057250976562	206.44317626953125	0.0005832314491271973	11	038
84	369.063720703125	361.4338073730469	0.9999595880508423	371.3876647949219	360.9106750488281	0.050153106451034546	541.9203491210938	205.46871948242188	0.9999999403953552	540.6101684570312	206.36151123046875	0.0014238357543945312	11	038
85	370.0342712402344	362.1806945800781	0.9996970891952515	371.44158935546875	363.701171875	0.017647594213485718	542.39111328125	205.79539489746094	1.0	538.7332153320312	206.0563507080078	0.0007458925247192383	11	038
86	371.9916076660156	363.4628601074219	0.9998970031738281	321.2623596191406	311.2140808105469	0.9989449977874756	542.0805053710938	205.67950439453125	1.0	540.796630859375	206.625	0.0005199909210205078	11	038
87	373.8387451171875	362.40484619140625	0.9999874830245972	321.2623291015625	311.1048889160156	0.9995810985565186	541.5030517578125	205.6145477294922	0.9999998807907104	539.5107421875	205.9864044189453	0.0008610188961029053	11	038
88	375.4405822753906	364.1431884765625	0.9999617338180542	374.7707824707031	367.76751708984375	0.0005349516868591309	542.6060180664062	205.79933166503906	1.0	538.9378051757812	205.8459930419922	0.0009658932685852051	11	038
89	377.30255126953125	362.89605712890625	0.9995098114013672	324.18603515625	314.7887878417969	0.9958385229110718	542.6022338867188	205.8596954345703	1.0	538.753662109375	205.94866943359375	0.0004635751247406006	11	038
90	378.37030029296875	365.1820983886719	0.9999836683273315	383.4529113769531	365.4059143066406	0.00042814016342163086	542.4153442382812	205.52188110351562	1.0	538.0942993164062	205.39300537109375	0.0005040168762207031	11	038
91	379.2101135253906	365.45465087890625	0.9998364448547363	326.2426452636719	316.0293273925781	0.7508001327514648	542.078857421875	205.74819946289062	0.9999999403953552	538.5047607421875	205.80953979492188	0.0010613799095153809	11	038
92	380.4640197753906	366.12286376953125	0.9921059608459473	382.5748291015625	365.8591613769531	0.12351873517036438	541.818359375	205.770751953125	1.0	537.7757568359375	205.70872497558594	0.0005298852920532227	11	038
93	380.144775390625	365.8882751464844	0.996027946472168	330.17755126953125	322.2209777832031	0.4834710657596588	542.3292846679688	205.7913055419922	0.9999999403953552	538.334228515625	205.9651641845703	0.0004044473171234131	11	038
94	380.53094482421875	364.7261047363281	0.9999990463256836	384.1380920410156	365.6483459472656	0.009363710880279541	543.1593627929688	205.47698974609375	1.0	538.9041748046875	206.02529907226562	0.0005382001399993896	11	038
95	380.3073425292969	365.0501403808594	0.9999990463256836	384.4534606933594	365.7940979003906	0.001537412405014038	542.6591796875	205.24375915527344	1.0	538.560302734375	205.0186004638672	0.000718533992767334	11	038
96	379.4981994628906	367.0760498046875	0.07587075233459473	380.106689453125	366.0108337402344	0.9563575983047485	542.7957763671875	205.53904724121094	0.9999999403953552	538.5985107421875	205.43557739257812	0.0005787909030914307	11	038
97	380.5263977050781	365.3536376953125	0.991889476776123	383.4056396484375	365.0994567871094	0.03441441059112549	542.8148193359375	205.79278564453125	1.0	538.6135864257812	205.65704345703125	0.0005949139595031738	11	038
98	383.6748046875	358.1161804199219	0.9962048530578613	382.84393310546875	359.130859375	0.9650160074234009	542.9933471679688	205.05511474609375	1.0	539.16748046875	205.25521850585938	0.0009670257568359375	11	038
99	334.75537109375	326.36346435546875	0.9999998807907104	338.2619934082031	329.5138854980469	0.006322264671325684	542.5121459960938	205.45541381835938	1.0	538.56884765625	205.2119903564453	0.0005398988723754883	11	038
100	397.30084228515625	351.896240234375	0.9999998807907104	336.64312744140625	325.03106689453125	0.2742975950241089	542.082275390625	205.69253540039062	1.0	538.7107543945312	205.42056274414062	0.0013675987720489502	11	038
101	403.1402282714844	350.9190673828125	0.9996249675750732	337.9721984863281	326.860107421875	0.8602883815765381	542.6434326171875	205.30563354492188	1.0	539.056884765625	205.03529357910156	0.001131594181060791	11	038
102	411.18499755859375	350.51116943359375	0.9999998807907104	338.09039306640625	332.06451416015625	0.07025778293609619	542.3330078125	206.00486755371094	1.0	540.658203125	206.97140502929688	0.0012372136116027832	11	038
103	417.251953125	347.8673400878906	1.0	4.776300430297852	192.31756591796875	0.0005577504634857178	542.274658203125	205.95278930664062	0.9999998807907104	541.176513671875	207.27467346191406	0.0007551014423370361	11	038
104	422.00360107421875	348.583740234375	1.0	352.519287109375	335.70574951171875	0.03412824869155884	542.4340209960938	205.7307586669922	1.0	540.188232421875	205.7063446044922	0.0008392333984375	11	038
105	427.0206298828125	349.62188720703125	1.0	359.9229431152344	334.1208190917969	0.8600013256072998	542.7307739257812	205.7322998046875	1.0	540.279541015625	205.9555206298828	0.0007670223712921143	11	038
106	430.4115295410156	348.0162353515625	0.9999998807907104	360.7868347167969	332.668701171875	0.9979234337806702	542.694091796875	205.2657012939453	1.0	538.675048828125	205.15130615234375	0.0005235373973846436	11	038
107	431.21881103515625	347.8660888671875	1.0	362.27191162109375	333.4206237792969	0.9999998807907104	542.645263671875	205.946533203125	1.0	538.7626953125	205.99966430664062	0.0006784200668334961	11	038
108	434.7690734863281	347.5580139160156	1.0	366.14544677734375	333.3525695800781	0.9998136758804321	542.552978515625	206.0613250732422	0.9999998807907104	541.3489990234375	206.60679626464844	0.0018664002418518066	11	038
109	433.3744812011719	347.6200256347656	1.0	367.8487243652344	333.2616882324219	0.999996542930603	543.0936279296875	206.10951232910156	1.0	539.364013671875	205.96571350097656	0.0006034970283508301	11	038
110	435.2573547363281	347.3265380859375	1.0	369.66845703125	333.61322021484375	0.9999998807907104	542.7053833007812	205.10011291503906	1.0	538.6705322265625	204.9920196533203	0.0009393393993377686	11	038
111	436.8477478027344	347.1697082519531	1.0	368.8074645996094	333.27850341796875	1.0	543.1651611328125	205.6125030517578	0.9999999403953552	538.9765625	205.66665649414062	0.0006821751594543457	11	038
112	434.7200622558594	346.169189453125	1.0	367.48455810546875	332.81689453125	1.0	542.6982421875	205.62286376953125	0.9999998807907104	538.7252807617188	205.39633178710938	0.0005807876586914062	11	038
113	434.3812255859375	346.48870849609375	1.0	369.6669921875	331.7867126464844	0.9999998211860657	541.8643188476562	205.2288818359375	1.0	539.7206420898438	205.5165557861328	0.0016319751739501953	11	038
114	435.54339599609375	346.109375	1.0	371.0136413574219	332.7224426269531	1.0	542.3304443359375	205.62733459472656	1.0	538.8974609375	205.08058166503906	0.0006611049175262451	11	038
115	436.5697937011719	345.80487060546875	1.0	370.15093994140625	331.5336608886719	1.0	542.970947265625	205.82974243164062	1.0	538.7836303710938	205.49618530273438	0.00042560696601867676	11	038
116	435.1315002441406	345.3857116699219	1.0	370.249267578125	331.91119384765625	1.0	542.6162109375	205.547607421875	1.0	538.6242065429688	205.44830322265625	0.0007932484149932861	11	038
117	433.5167236328125	345.380615234375	0.9999999403953552	369.2774353027344	331.32684326171875	1.0	542.8662719726562	206.11703491210938	0.9999999403953552	538.9022216796875	206.0212860107422	0.0004388391971588135	11	038
118	434.2235107421875	345.64093017578125	1.0	370.8218688964844	330.61505126953125	1.0	542.6273803710938	205.83700561523438	0.9999998807907104	539.02978515625	205.8549346923828	0.0008346736431121826	11	038
119	433.935302734375	345.3392333984375	1.0	370.2024841308594	330.9754333496094	1.0	542.25927734375	205.8023223876953	0.9999999403953552	538.2281494140625	205.62767028808594	0.00048673152923583984	11	038
120	434.1369934082031	342.531494140625	0.9999998807907104	368.7348327636719	332.06622314453125	1.0	543.2459716796875	206.01011657714844	1.0	539.4705200195312	206.1058349609375	0.0005901753902435303	11	038
121	437.9200134277344	336.75872802734375	1.0	370.59307861328125	334.42388916015625	0.9796909093856812	542.1875610351562	205.88389587402344	1.0	538.6119995117188	206.06259155273438	0.0005874335765838623	11	038
122	437.43792724609375	332.38360595703125	1.0	382.78826904296875	338.7400207519531	0.9999999403953552	542.8627319335938	206.255615234375	0.9999999403953552	540.77197265625	207.24986267089844	0.0009018182754516602	11	038
123	436.0414123535156	322.440673828125	1.0	446.35546875	325.59991455078125	0.0005050599575042725	542.3375854492188	205.6625213623047	1.0	538.6088256835938	206.20196533203125	0.0006762444972991943	11	038
124	433.6062927246094	310.5306701660156	1.0	400.25885009765625	348.4156188964844	0.9999731183052063	542.6896362304688	205.7052764892578	0.9999999403953552	539.036865234375	205.30810546875	0.0008237063884735107	11	038
125	433.18194580078125	301.2859191894531	1.0	396.4418640136719	350.00372314453125	0.9999951124191284	542.5982055664062	205.7169189453125	1.0	538.7699584960938	205.8203887939453	0.0012083649635314941	11	038
126	432.8146667480469	294.4571533203125	1.0	393.7311096191406	349.0696716308594	0.9866093397140503	542.9910278320312	206.0484619140625	1.0	539.3289794921875	206.30030822753906	0.0010244250297546387	11	038
127	432.2897033691406	288.58038330078125	1.0	394.3661193847656	348.0915832519531	0.9999966025352478	542.5570068359375	205.5538787841797	1.0	538.64306640625	205.64389038085938	0.000768125057220459	11	038
128	432.8363952636719	284.5180969238281	1.0	395.5550842285156	347.28515625	0.7753587365150452	542.843505859375	206.20184326171875	1.0	538.9740600585938	206.20066833496094	0.0006942451000213623	11	038
129	434.34271240234375	280.8036193847656	1.0	394.7528076171875	341.51409912109375	0.9999973773956299	543.2442016601562	205.6164093017578	1.0	539.1918334960938	205.741455078125	0.0007147789001464844	11	038
130	434.1670227050781	281.3567810058594	1.0	392.725830078125	340.453369140625	0.9999664425849915	542.61572265625	205.52049255371094	1.0	539.0267333984375	205.27272033691406	0.0008342266082763672	11	038
131	433.9940185546875	280.0685119628906	1.0	391.08447265625	338.2353820800781	1.0	542.127685546875	206.01580810546875	0.9999998807907104	541.1502685546875	207.28317260742188	0.0014639496803283691	11	038
132	437.1600646972656	283.4459228515625	1.0	389.6781921386719	322.6669921875	0.7675986289978027	543.2833862304688	205.4718475341797	1.0	538.927490234375	205.75344848632812	0.0004839301109313965	11	038
133	440.0000305175781	284.6172180175781	1.0	443.236083984375	281.0895080566406	0.0012837350368499756	542.7437744140625	205.65362548828125	0.9999999403953552	538.9332275390625	205.64268493652344	0.0008298158645629883	11	038
134	442.6321716308594	284.9214782714844	1.0	383.18096923828125	325.0321960449219	0.09739646315574646	542.3535766601562	205.59425354003906	1.0	539.1184692382812	205.40744018554688	0.0012646913528442383	11	038
135	445.6563415527344	284.1567077636719	0.9999999403953552	384.4469299316406	321.3746337890625	0.9999997615814209	542.9176635742188	206.0518035888672	1.0	539.2136840820312	206.17042541503906	0.0008661150932312012	11	038
136	442.0718688964844	283.29144287109375	1.0	382.8544616699219	322.3222961425781	0.9996161460876465	543.6942138671875	205.74057006835938	1.0	539.358154296875	206.1668701171875	0.000545114278793335	11	038
137	442.9678039550781	284.0980529785156	1.0	381.9544372558594	320.7641906738281	0.9988143444061279	542.885986328125	205.6991729736328	1.0	538.95361328125	205.8290557861328	0.0006489455699920654	11	038
138	441.106689453125	283.4482421875	1.0	381.25091552734375	325.9978332519531	0.7459812164306641	542.3279418945312	205.0861053466797	0.9999998807907104	542.9794921875	206.5168914794922	0.0016270577907562256	11	038
139	441.5853576660156	283.5643310546875	1.0	380.0476379394531	324.7829284667969	0.9999649524688721	542.681640625	205.36187744140625	1.0	538.9273071289062	205.01551818847656	0.0005553066730499268	11	038
140	440.5598449707031	282.6382141113281	1.0	379.453857421875	323.6125183105469	0.9999924898147583	543.0064697265625	205.7197265625	0.9999999403953552	539.5716552734375	205.5607147216797	0.0009192824363708496	11	038
141	439.89288330078125	282.9786682128906	1.0	378.9425354003906	322.89105224609375	0.9999947547912598	542.0431518554688	205.22763061523438	0.9999999403953552	538.3308715820312	204.9471435546875	0.0006254613399505615	11	038
142	439.86065673828125	282.8671569824219	1.0	378.16326904296875	321.68572998046875	0.9921621084213257	542.51171875	205.42044067382812	1.0	539.0415649414062	205.0895538330078	0.0009898841381072998	11	038
143	439.630126953125	282.6326599121094	1.0	377.241455078125	320.9178771972656	0.9992843866348267	543.1142578125	205.0052947998047	1.0	539.051513671875	205.24061584472656	0.0008008778095245361	11	038
144	438.4237976074219	283.15667724609375	1.0	376.11407470703125	320.4895935058594	0.9999703168869019	543.1390380859375	205.35028076171875	1.0	539.2286376953125	205.0994873046875	0.0006288588047027588	11	038
145	437.8936462402344	282.0857238769531	1.0	375.4562683105469	320.6165466308594	0.9997886419296265	542.265625	206.06845092773438	1.0	538.9114379882812	205.8990020751953	0.0010298490524291992	11	038
146	439.7105407714844	282.959228515625	1.0	376.3163146972656	319.9378662109375	0.9964351654052734	542.5324096679688	205.87376403808594	1.0	538.816650390625	205.5264129638672	0.0010457336902618408	11	038
147	438.7678527832031	283.1712951660156	1.0	374.911376953125	320.8302001953125	0.9999977946281433	543.2810668945312	205.52264404296875	1.0	539.4676513671875	205.10317993164062	0.0008109509944915771	11	038
148	440.2682800292969	283.15985107421875	1.0	375.0523681640625	319.7914123535156	0.9994603991508484	543.2222290039062	205.72471618652344	0.9999999403953552	539.2034301757812	205.79522705078125	0.0005632340908050537	11	038
149	439.1500549316406	282.41302490234375	1.0	372.2588806152344	318.49267578125	0.44108232855796814	542.956787109375	205.96060180664062	0.9999999403953552	539.018798828125	206.08287048339844	0.000729978084564209	11	038
150	439.7808532714844	282.5289306640625	1.0	374.0350036621094	319.306884765625	0.956805944442749	542.2561645507812	205.38352966308594	0.9999998807907104	538.8788452148438	205.0634307861328	0.0009280145168304443	11	038
151	440.5658874511719	282.6425476074219	1.0	374.026123046875	318.2048645019531	0.0020770132541656494	543.18505859375	205.22523498535156	0.9999999403953552	542.19140625	204.08306884765625	0.0007810890674591064	11	038
152	442.4472961425781	283.67498779296875	0.9999998807907104	3.025468349456787	147.99623107910156	0.00027313828468322754	542.7363891601562	205.03591918945312	1.0	538.8140869140625	205.1248016357422	0.0006281435489654541	11	038
153	441.3047790527344	282.4048156738281	1.0	373.5230712890625	317.3416442871094	0.904566764831543	542.7176513671875	205.5358123779297	0.9999998807907104	539.4317626953125	205.5554962158203	0.0017897188663482666	11	038
154	443.6739501953125	283.1549987792969	0.9999999403953552	450.1573791503906	281.3492736816406	0.00020876526832580566	543.074951171875	205.4440155029297	1.0	539.3167114257812	205.50486755371094	0.0006654262542724609	11	038
155	443.059326171875	282.7651062011719	1.0	372.37322998046875	315.7600402832031	0.05025845766067505	543.1521606445312	204.899658203125	1.0	538.7889404296875	205.3942108154297	0.0007120668888092041	11	038
156	446.44512939453125	288.1696472167969	0.9512234926223755	449.30999755859375	288.15142822265625	0.986258864402771	542.9036865234375	205.6553497314453	1.0	538.9273681640625	205.72923278808594	0.0005182325839996338	11	038
157	446.301513671875	290.26251220703125	0.9941264986991882	485.48419189453125	302.22796630859375	0.9300224781036377	543.2005615234375	205.42694091796875	1.0	539.25927734375	205.6465301513672	0.0007666945457458496	11	038
158	447.6733093261719	296.003662109375	0.9999994039535522	486.4698486328125	301.5744934082031	0.9984831809997559	542.3435668945312	205.44613647460938	0.9999998807907104	538.8114013671875	205.42564392089844	0.0007163584232330322	11	038
159	446.2850036621094	298.87725830078125	0.9999992847442627	487.7265625	300.5286560058594	0.9908891916275024	543.06201171875	205.31768798828125	1.0	538.988037109375	205.30271911621094	0.0005733668804168701	11	038
160	443.462890625	301.1241149902344	0.9999997615814209	388.82269287109375	293.3264465332031	0.17342257499694824	542.204345703125	205.04335021972656	1.0	538.7077026367188	204.6396484375	0.001136481761932373	11	038
161	431.9547424316406	308.3707275390625	0.9999059438705444	391.3263854980469	289.19305419921875	0.9998753070831299	542.9995727539062	205.28298950195312	1.0	539.1927490234375	205.1630096435547	0.0006161928176879883	11	038
162	482.30584716796875	283.9103698730469	0.9999978542327881	388.2461853027344	277.49371337890625	1.0	543.4221801757812	206.29078674316406	1.0	539.1000366210938	206.56732177734375	0.0004943311214447021	11	038
163	484.900146484375	279.0146789550781	1.0	390.23773193359375	274.39886474609375	1.0	543.1957397460938	205.97996520996094	1.0	539.322021484375	205.8838653564453	0.0009563863277435303	11	038
164	485.85955810546875	277.5877380371094	0.9999969005584717	390.6749267578125	270.4271240234375	1.0	543.265625	205.5110626220703	1.0	539.1206665039062	205.63931274414062	0.0005631446838378906	11	038
165	429.42333984375	333.90460205078125	0.9999999403953552	389.17437744140625	267.7112731933594	1.0	542.6328735351562	204.76170349121094	1.0	539.005615234375	204.82814025878906	0.0006219148635864258	11	038
166	431.4266662597656	336.4861755371094	1.0	387.2524108886719	266.9197998046875	1.0	543.2154541015625	204.891845703125	1.0	543.2928466796875	206.57595825195312	0.0006912946701049805	11	038
167	431.1777648925781	337.3738098144531	1.0	386.8472900390625	266.87176513671875	0.9999998211860657	542.6459350585938	206.40435791015625	1.0	541.1041259765625	207.5468292236328	0.0008355081081390381	11	038
168	432.0683288574219	337.15826416015625	1.0	390.518310546875	270.0032653808594	1.0	542.913818359375	206.04298400878906	1.0	542.4660034179688	207.13819885253906	0.0008423030376434326	11	038
169	431.8168640136719	337.5389099121094	1.0	390.766845703125	270.9582214355469	1.0	542.9424438476562	205.69534301757812	1.0	542.5455932617188	207.03907775878906	0.0009430348873138428	11	038
170	431.6114807128906	336.54400634765625	1.0	389.2638244628906	270.3473815917969	1.0	542.49560546875	204.92544555664062	1.0	542.8207397460938	206.29730224609375	0.002026975154876709	11	038
171	432.0087585449219	336.1871643066406	1.0	391.3746643066406	272.3548583984375	1.0	542.8812866210938	205.68994140625	1.0	542.7280883789062	206.68203735351562	0.0009235739707946777	11	038
172	434.50823974609375	336.8327331542969	1.0	390.68408203125	270.85540771484375	1.0	542.9183959960938	206.14859008789062	1.0	539.2367553710938	206.10195922851562	0.0011652112007141113	11	038
173	431.1452941894531	335.2964782714844	1.0	388.6465148925781	271.24169921875	1.0	542.7274780273438	205.73316955566406	1.0	538.8922119140625	205.34359741210938	0.0005736052989959717	11	038
174	430.5263977050781	335.574462890625	1.0	386.7007141113281	270.0116882324219	0.9999998807907104	542.609619140625	205.79244995117188	1.0	539.0233154296875	205.76817321777344	0.000790029764175415	11	038
175	429.94134521484375	335.1827392578125	1.0	387.0708923339844	270.2220458984375	1.0	542.8538818359375	205.4571533203125	0.9999998807907104	542.68359375	206.78012084960938	0.001340240240097046	11	038
176	429.2962951660156	335.02911376953125	1.0	385.05316162109375	269.0734558105469	0.9999997615814209	542.6502685546875	205.9457244873047	1.0	538.5594482421875	205.58033752441406	0.0005835592746734619	11	038
177	428.5181579589844	334.5312805175781	0.9999999403953552	384.42034912109375	267.8161926269531	1.0	543.370849609375	205.6509246826172	1.0	541.4933471679688	207.12644958496094	0.0008240640163421631	11	038
178	428.3861083984375	334.89300537109375	0.9999999403953552	383.4511413574219	266.7456970214844	0.9999998807907104	543.044921875	205.64581298828125	1.0	542.72802734375	206.46719360351562	0.001007676124572754	11	038
179	428.3832702636719	334.2248229980469	0.9999998807907104	384.84307861328125	269.3213195800781	1.0	542.8424072265625	205.81295776367188	1.0	541.2782592773438	206.6305389404297	0.0007819831371307373	11	038
180	428.4896240234375	334.4803771972656	0.9999990463256836	384.66204833984375	268.40423583984375	1.0	542.946044921875	206.0111083984375	1.0	538.9419555664062	205.86041259765625	0.0006569325923919678	11	038
181	429.4284973144531	334.24163818359375	0.9999999403953552	382.7027282714844	269.6380310058594	0.9999573230743408	543.2355346679688	206.40283203125	1.0	541.4735107421875	207.36402893066406	0.0009284913539886475	11	038
182	429.90570068359375	334.2777404785156	1.0	383.7796936035156	270.114501953125	0.9999998807907104	541.7528686523438	205.9984588623047	0.9999998807907104	539.4154052734375	206.40478515625	0.002332240343093872	11	038
183	430.6025695800781	334.60211181640625	0.9999990463256836	385.7134094238281	270.1864013671875	1.0	542.4638061523438	205.2744598388672	1.0	538.6270141601562	205.30979919433594	0.0007262825965881348	11	038
184	430.8794860839844	334.40643310546875	0.9999998807907104	385.5191650390625	271.0193176269531	1.0	542.6211547851562	205.75521850585938	1.0	542.69873046875	206.87191772460938	0.0011423826217651367	11	038
185	429.52825927734375	333.9393310546875	1.0	384.8281555175781	269.1378173828125	1.0	541.8413696289062	205.94564819335938	1.0	540.73583984375	206.88270568847656	0.002850472927093506	11	038
186	424.8689270019531	331.1462097167969	0.9999998807907104	385.3081970214844	270.6157531738281	0.9999998807907104	542.7230834960938	206.0723419189453	1.0	542.7723388671875	206.8491668701172	0.0011976957321166992	11	038
187	424.8504638671875	328.93865966796875	0.9999624490737915	391.80224609375	273.7702941894531	1.0	543.2259521484375	205.48171997070312	1.0	539.1239013671875	205.9183807373047	0.00040215253829956055	11	038
188	423.5762023925781	323.5935974121094	0.9999901652336121	398.5852355957031	274.16943359375	1.0	543.4847412109375	204.90428161621094	1.0	539.1915283203125	205.1207275390625	0.0006946027278900146	11	038
189	449.3450927734375	325.0140075683594	1.0	400.2740783691406	278.43072509765625	0.009074121713638306	543.15087890625	205.4412841796875	0.9999999403953552	539.0029296875	205.17050170898438	0.0005114078521728516	11	038
190	445.2940979003906	324.9284973144531	1.0	400.2161865234375	288.4051208496094	0.9993782043457031	542.728759765625	206.02362060546875	1.0	538.844482421875	206.32839965820312	0.0006801784038543701	11	038
191	434.0443420410156	324.6663818359375	1.0	404.2886657714844	286.88873291015625	1.0	542.7577514648438	205.34658813476562	1.0	403.51373291015625	289.347900390625	0.001872628927230835	11	038
192	433.82122802734375	324.7897644042969	1.0	405.3610534667969	284.7514343261719	1.0	542.7189331054688	205.55812072753906	1.0	538.6376953125	205.63528442382812	0.000854790210723877	11	038
193	433.5220031738281	324.3644104003906	1.0	405.4822998046875	286.90557861328125	1.0	542.4547729492188	205.5030059814453	1.0	539.0681762695312	205.44204711914062	0.0010668635368347168	11	038
194	434.3254699707031	322.2734375	1.0	407.7384948730469	287.7942199707031	1.0	542.0077514648438	204.60704040527344	1.0	538.2236938476562	204.65199279785156	0.0006154179573059082	11	038
195	432.872802734375	322.9964599609375	1.0	409.7081298828125	287.1379699707031	1.0	542.5409545898438	206.0315399169922	0.9999999403953552	538.7490234375	205.7330322265625	0.0007812678813934326	11	038
196	432.1612548828125	322.0860900878906	1.0	410.0689697265625	289.51007080078125	1.0	542.2836303710938	205.61305236816406	0.9999998807907104	540.8436889648438	206.841064453125	0.0012146830558776855	11	038
197	433.4545593261719	322.5762634277344	1.0	410.01605224609375	290.59649658203125	1.0	543.0247192382812	205.95465087890625	1.0	538.9456176757812	206.0016632080078	0.0005838871002197266	11	038
198	432.6321105957031	320.48974609375	0.9999998807907104	410.38568115234375	291.2296142578125	1.0	542.7730712890625	205.5645751953125	1.0	538.8941040039062	205.8751983642578	0.0006656646728515625	11	038
199	433.1832275390625	321.7376708984375	1.0	408.914794921875	290.83428955078125	1.0	542.3668212890625	206.0569305419922	1.0	538.9671020507812	206.15684509277344	0.0010398626327514648	11	038
200	429.78485107421875	316.559326171875	0.9999932050704956	407.7115478515625	289.01129150390625	1.0	542.8226928710938	205.42434692382812	0.9999998807907104	538.7874145507812	205.2016143798828	0.000652015209197998	11	038
201	544.9629516601562	211.5317840576172	0.00023958086967468262	457.3924255371094	309.2584228515625	0.040765732526779175	541.8063354492188	206.48558044433594	0.9999998807907104	538.62158203125	206.3985137939453	0.0021111369132995605	11	038
202	545.47216796875	210.9803466796875	0.00031641125679016113	459.0087585449219	309.61749267578125	0.9685180187225342	542.6629638671875	205.6509552001953	1.0	538.7487182617188	205.53480529785156	0.0007997453212738037	11	038
203	417.9173889160156	295.97161865234375	0.0582827627658844	458.9079284667969	311.5061950683594	0.9999715089797974	542.6558227539062	205.36534118652344	0.9999999403953552	540.1033325195312	205.32977294921875	0.000493854284286499	11	038
204	418.2113342285156	292.9866943359375	0.9999430179595947	454.07049560546875	313.7555847167969	0.9943045377731323	542.098388671875	205.91763305664062	1.0	540.13330078125	206.09515380859375	0.0008673965930938721	11	038
205	418.0823974609375	290.9534912109375	0.5620054006576538	415.5572509765625	292.19476318359375	0.49490147829055786	543.2345581054688	205.63356018066406	0.9999999403953552	538.794189453125	205.585205078125	0.0005014240741729736	11	038
206	417.07781982421875	288.2415771484375	0.9996448755264282	447.968505859375	304.2076721191406	0.0024050474166870117	542.8844604492188	205.49990844726562	1.0	539.164794921875	205.74322509765625	0.0009869039058685303	11	038
207	417.54449462890625	285.9595947265625	0.9999986290931702	449.6318359375	308.4248352050781	0.0015262365341186523	542.8714599609375	206.0043487548828	1.0	539.1514282226562	205.75196838378906	0.0010209083557128906	11	038
208	414.53668212890625	284.90484619140625	0.9999995827674866	412.6982727050781	288.04339599609375	0.00032401084899902344	542.4569702148438	205.5718994140625	1.0	538.6633911132812	205.34974670410156	0.0008060038089752197	11	038
209	406.4804382324219	288.4686584472656	0.08091035485267639	447.6988220214844	300.2887268066406	0.41330015659332275	542.5493774414062	205.9550323486328	0.9999998807907104	540.3381958007812	205.83419799804688	0.0028162598609924316	11	038
210	416.2232971191406	283.5815734863281	0.14713844656944275	407.0318298339844	290.3833312988281	0.9967254996299744	541.98974609375	206.15390014648438	0.9999999403953552	539.6404418945312	206.41209411621094	0.0008192658424377441	11	038
211	407.8896789550781	281.73138427734375	0.06566473841667175	405.3036804199219	288.6575927734375	0.9815197587013245	543.6578979492188	206.02113342285156	1.0	539.1824951171875	205.7635040283203	0.0004761815071105957	11	038
212	415.55316162109375	279.5372619628906	0.0943436324596405	406.3728942871094	286.57696533203125	0.0002490580081939697	542.1768188476562	205.84788513183594	0.9999998807907104	540.7896728515625	207.01658630371094	0.0013868212699890137	11	038
213	413.59405517578125	278.11187744140625	0.9971544742584229	407.10284423828125	283.7710876464844	0.0008147954940795898	543.234619140625	205.22084045410156	1.0	539.2159423828125	205.49400329589844	0.0007575750350952148	11	038
214	545.2576293945312	211.31459045410156	0.0003777444362640381	405.7592468261719	285.954833984375	0.003172636032104492	542.6932983398438	205.8539276123047	1.0	538.7838745117188	205.5533447265625	0.0005972683429718018	11	038
215	415.2132568359375	276.1121520996094	0.9944139719009399	447.3583984375	294.5005187988281	0.18352138996124268	542.6190185546875	206.10516357421875	0.9999999403953552	539.2249755859375	206.01422119140625	0.0013498961925506592	11	038
216	415.5885925292969	277.12353515625	0.09243309497833252	545.521484375	208.0053253173828	0.00011372566223144531	542.6961669921875	205.95968627929688	1.0	540.8672485351562	206.9917755126953	0.0007682144641876221	11	038
217	408.3774719238281	278.71734619140625	0.7306851744651794	402.8841857910156	292.236328125	0.06930720806121826	542.66064453125	205.10015869140625	0.9999999403953552	538.8347778320312	204.95135498046875	0.0008906722068786621	11	038
218	409.4765319824219	278.14569091796875	0.12334901094436646	403.3754577636719	291.6311340332031	0.07202360033988953	543.1595458984375	205.3026885986328	1.0	538.9342041015625	205.81959533691406	0.0006204545497894287	11	038
219	409.2690734863281	276.8221130371094	0.8574380874633789	404.32421875	283.8615417480469	0.0022353529930114746	542.4471435546875	205.73304748535156	1.0	538.8704223632812	205.94027709960938	0.0011818408966064453	11	038
220	411.5804443359375	277.1416320800781	0.9999992847442627	401.3260803222656	288.9621276855469	0.995398998260498	542.0997314453125	205.56495666503906	1.0	538.1870727539062	205.60604858398438	0.000654757022857666	11	038
221	410.831298828125	275.9398193359375	0.9982479214668274	452.6974182128906	299.32757568359375	0.9996306896209717	542.5012817382812	205.95797729492188	1.0	540.2530517578125	206.63818359375	0.0007767677307128906	11	038
222	409.1681213378906	277.3424377441406	0.9998024702072144	403.5263977050781	287.54766845703125	0.19577577710151672	542.60595703125	205.73594665527344	1.0	538.5810546875	206.04376220703125	0.0006292164325714111	11	038
223	410.3012390136719	277.0604553222656	0.9999827742576599	401.9933166503906	287.4187927246094	0.21123167872428894	543.1557006835938	205.75953674316406	1.0	539.0657958984375	206.1304931640625	0.0008351802825927734	11	038
224	407.7734375	277.5599670410156	0.9847261309623718	452.29180908203125	299.8742370605469	0.1305871605873108	542.9760131835938	205.0179443359375	1.0	538.7535400390625	205.19094848632812	0.0005913376808166504	11	038
225	410.30535888671875	275.4799499511719	0.9848227500915527	453.7444763183594	298.9068603515625	0.9871828556060791	543.0025634765625	205.12005615234375	1.0	538.8259887695312	205.38150024414062	0.0004943311214447021	11	038
226	410.8336486816406	275.8130187988281	0.9999798536300659	400.77410888671875	290.05963134765625	0.30060577392578125	542.5353393554688	205.05508422851562	1.0	538.55029296875	205.1398162841797	0.0004923045635223389	11	038
227	408.04937744140625	278.370361328125	0.9991030693054199	401.0597229003906	290.92864990234375	0.9787135720252991	542.9834594726562	205.97555541992188	1.0	540.7766723632812	206.09002685546875	0.0005309879779815674	11	038
228	409.7895202636719	276.0900573730469	0.998206615447998	400.93377685546875	289.2188415527344	0.0009742677211761475	541.5905151367188	205.7672119140625	1.0	538.2838134765625	205.87442016601562	0.0006118118762969971	11	038
229	409.8692321777344	276.53338623046875	0.9992283582687378	453.0708312988281	300.11541748046875	0.5972611308097839	542.9656372070312	205.96017456054688	1.0	538.8816528320312	206.00677490234375	0.0007225871086120605	11	038
230	410.75885009765625	275.3179626464844	0.35314613580703735	1.7023918628692627	143.6563262939453	0.000375598669052124	543.0653686523438	205.57151794433594	1.0	538.991943359375	205.81759643554688	0.0007159709930419922	11	038
231	409.14605712890625	275.1852722167969	0.0014432966709136963	2.086179733276367	26.90088653564453	0.0003451406955718994	541.9896240234375	205.39266967773438	0.9999998807907104	538.8263549804688	205.42623901367188	0.0008767247200012207	11	038
232	0.37917327880859375	198.4302215576172	0.0011310577392578125	447.21136474609375	290.12030029296875	0.9999970197677612	542.5363159179688	205.75892639160156	1.0	538.703125	205.89968872070312	0.0008302628993988037	11	038
233	545.474853515625	211.01905822753906	0.0003075897693634033	545.1185913085938	207.74221801757812	0.00013402104377746582	542.801513671875	205.47262573242188	0.9999999403953552	538.6209106445312	205.70457458496094	0.0007092058658599854	11	038
234	545.3961791992188	211.02944946289062	0.00021082162857055664	395.8426208496094	261.72882080078125	0.00947156548500061	542.4342651367188	205.6827392578125	1.0	540.16650390625	205.7122039794922	0.0007955431938171387	11	038
235	390.72216796875	257.0406799316406	0.0005116164684295654	390.6042785644531	256.2064208984375	0.9996023178100586	542.2974243164062	205.6678924560547	1.0	538.4569091796875	205.47486877441406	0.0013178884983062744	11	038
236	389.8165588378906	252.7960662841797	0.14042556285858154	390.8739318847656	252.8775177001953	0.9922757744789124	542.4686279296875	205.64935302734375	1.0	538.7543334960938	205.6453094482422	0.0006228089332580566	11	038
237	437.052490234375	255.4048614501953	0.9264543056488037	443.6739501953125	284.56292724609375	0.9418067336082458	542.7247924804688	205.91879272460938	1.0	538.4935302734375	205.7723388671875	0.00048553943634033203	11	038
238	436.30548095703125	252.3651123046875	0.9521945714950562	442.9514465332031	283.7041320800781	0.7768417596817017	542.9216918945312	206.5031280517578	0.9999999403953552	540.5224609375	206.54978942871094	0.0008653402328491211	11	038
239	435.9438781738281	248.5890655517578	0.965772271156311	435.0331726074219	249.2939453125	0.007842004299163818	541.4052124023438	205.84996032714844	0.9999998807907104	540.0269775390625	206.0769500732422	0.0020534396171569824	11	038
240	435.7140808105469	248.62722778320312	0.9986071586608887	3.041419267654419	145.23985290527344	0.0012201666831970215	543.1445922851562	205.17018127441406	1.0	421.65606689453125	248.62664794921875	0.0022870898246765137	11	038
241	388.6607971191406	245.98822021484375	0.9874855875968933	435.0322265625	247.24542236328125	0.09676152467727661	542.8668823242188	205.6110382080078	1.0	538.807373046875	206.00250244140625	0.0005815029144287109	11	038
242	435.1297912597656	247.11935424804688	0.9999972581863403	448.5141296386719	271.3554992675781	0.049567729234695435	542.3844604492188	205.18359375	1.0	538.753662109375	205.19187927246094	0.0011404752731323242	11	038
243	387.8220520019531	242.00970458984375	0.9999622106552124	447.4359436035156	271.0008239746094	0.9903929233551025	542.0831909179688	205.2452392578125	1.0	538.3839111328125	205.29017639160156	0.001023411750793457	11	038
244	387.822021484375	242.75613403320312	0.8876204490661621	434.8591003417969	244.51858520507812	0.6848945021629333	542.7543334960938	205.88906860351562	1.0	538.5184936523438	206.1126251220703	0.0005461573600769043	11	038
245	435.2894592285156	243.7789306640625	0.9988867044448853	435.1982421875	244.03799438476562	0.8280692100524902	541.519775390625	205.85513305664062	0.9999998807907104	540.1262817382812	206.3075408935547	0.0016432702541351318	11	038
246	437.17510986328125	243.9865264892578	0.9969876408576965	447.6344909667969	269.38201904296875	0.999971866607666	543.0025634765625	204.96331787109375	1.0	538.6336669921875	205.681884765625	0.0005002319812774658	11	038
247	436.2845153808594	242.4949951171875	0.9892886877059937	449.6414794921875	271.307861328125	0.9999817609786987	542.7605590820312	205.2859649658203	1.0	538.5324096679688	205.46762084960938	0.0006383359432220459	11	038
248	386.61590576171875	243.52769470214844	0.11662963032722473	434.8940124511719	243.76727294921875	0.9995354413986206	543.0162963867188	205.680908203125	1.0	540.909912109375	206.09564208984375	0.0007105171680450439	11	038
249	385.93927001953125	244.5299530029297	0.6343127489089966	448.2256774902344	269.9052429199219	0.9989657402038574	541.7941284179688	204.9863739013672	0.9999999403953552	538.3994140625	205.34249877929688	0.0008380413055419922	11	038
250	385.8197937011719	244.01243591308594	0.9864057302474976	447.0015563964844	270.30853271484375	0.999858021736145	542.3805541992188	206.12278747558594	1.0	540.2569580078125	206.61471557617188	0.0005161762237548828	11	038
251	435.89666748046875	244.87149047851562	0.983094334602356	450.3498840332031	269.14593505859375	0.9995790719985962	542.5497436523438	205.26678466796875	1.0	538.7310791015625	205.54183959960938	0.0007268190383911133	11	038
252	436.4669189453125	243.92640686035156	0.9992063641548157	449.49420166015625	270.4494323730469	0.9986910820007324	542.0175170898438	205.19871520996094	1.0	537.8114013671875	205.57949829101562	0.00045242905616760254	11	038
253	385.83026123046875	244.1322021484375	0.912067174911499	434.785400390625	243.31509399414062	0.9992332458496094	541.6480712890625	206.04156494140625	0.9999998807907104	539.8258666992188	206.63967895507812	0.0017744600772857666	11	038
254	435.7535095214844	243.44305419921875	0.989168643951416	435.7552490234375	243.55050659179688	0.9945099353790283	542.4754638671875	205.80406188964844	1.0	538.4046630859375	205.98878479003906	0.0005557835102081299	11	038
255	434.9894104003906	243.0198516845703	0.9587606191635132	434.8402404785156	243.25839233398438	0.9962541460990906	542.670654296875	206.28155517578125	1.0	538.5560913085938	206.4967041015625	0.0006192326545715332	11	038
256	386.5963134765625	243.2456512451172	0.04946288466453552	435.4282531738281	243.1152801513672	0.9999995827674866	542.1583862304688	204.822021484375	1.0	538.3360595703125	205.1740264892578	0.0006880462169647217	11	038
257	435.44036865234375	242.70689392089844	0.01723456382751465	436.7010803222656	242.0487823486328	0.9999786615371704	542.6310424804688	206.0978546142578	1.0	538.4002075195312	206.33163452148438	0.00045740604400634766	11	038
258	386.8325500488281	235.03781127929688	0.01703384518623352	385.77349853515625	233.72450256347656	0.9991160035133362	542.606689453125	205.87417602539062	0.9999999403953552	538.7041625976562	206.11669921875	0.001188427209854126	11	038
259	449.71539306640625	237.40719604492188	0.10412701964378357	382.2372131347656	230.97389221191406	0.9999998211860657	542.90625	205.46888732910156	1.0	538.9112548828125	205.57418823242188	0.0008238852024078369	11	038
260	455.9062805175781	235.67626953125	0.9994148015975952	378.0546875	229.98672485351562	1.0	542.6625366210938	206.08543395996094	1.0	540.4681396484375	206.3048553466797	0.0007844269275665283	11	038
261	459.6043701171875	232.1415557861328	0.9999998807907104	374.3014221191406	225.37600708007812	1.0	542.5728759765625	205.8873291015625	0.9999999403953552	538.5059814453125	205.8408203125	0.0005988180637359619	11	038
262	463.56085205078125	225.57583618164062	1.0	371.481201171875	221.7693328857422	1.0	542.8724365234375	205.75119018554688	1.0	538.8611450195312	205.75515747070312	0.0004982054233551025	11	038
263	466.2573547363281	224.7428436279297	1.0	370.5508117675781	221.18321228027344	0.9499890804290771	542.1446533203125	205.334228515625	0.9999998807907104	538.4691772460938	205.9154815673828	0.0004070401191711426	11	038
264	466.0506286621094	222.25086975097656	1.0	442.40924072265625	253.20335388183594	0.974339485168457	542.3316650390625	204.62661743164062	1.0	538.1354370117188	205.24813842773438	0.00046446919441223145	11	038
265	466.5550842285156	219.82098388671875	1.0	374.83050537109375	249.11558532714844	1.0	542.4412841796875	205.4866180419922	1.0	538.2021484375	205.72438049316406	0.0004455149173736572	11	038
266	380.68115234375	208.21646118164062	0.9999995231628418	371.4573974609375	244.70980834960938	1.0	542.4730834960938	205.1197052001953	1.0	538.2073364257812	205.1194610595703	0.00044855475425720215	11	038
267	385.9960632324219	206.34246826171875	0.9999998807907104	370.5879211425781	236.07342529296875	0.9998151063919067	542.4029541015625	205.35232543945312	1.0	541.6910400390625	204.175537109375	0.0005717873573303223	11	038
268	390.2663879394531	205.31443786621094	1.0	370.0163269042969	228.20486450195312	0.44810909032821655	542.95458984375	205.44000244140625	1.0	538.7010498046875	205.5834197998047	0.0003763139247894287	11	038
269	1.1767499446868896	194.87294006347656	0.0015439391136169434	3.506558895111084	193.37733459472656	0.001445084810256958	542.4306030273438	205.70460510253906	1.0	538.1934814453125	205.80691528320312	0.0005336105823516846	11	038
270	545.1585083007812	211.02195739746094	0.00020557641983032227	1.484489917755127	28.986967086791992	0.0007176697254180908	542.406982421875	205.45138549804688	1.0	538.2905883789062	205.48597717285156	0.0006837546825408936	11	038
271	405.12933349609375	221.84671020507812	0.9998742341995239	385.4222106933594	213.48440551757812	0.0012826323509216309	542.7404174804688	205.6128387451172	1.0	538.5381469726562	205.75489807128906	0.00047475099563598633	11	038
272	407.4159240722656	221.30810546875	0.019088655710220337	1.304213523864746	28.945518493652344	0.0004037618637084961	542.60986328125	205.0696563720703	1.0	539.930419921875	205.58572387695312	0.0007897615432739258	11	038
273	0.7269477844238281	187.5307159423828	0.0003882944583892822	2.762645721435547	177.44273376464844	0.004813551902770996	541.9824829101562	206.05010986328125	0.9999998807907104	538.5140380859375	206.35073852539062	0.0006995797157287598	11	038
274	545.1014404296875	211.4023895263672	0.0002160966396331787	3.0857715606689453	159.58412170410156	0.0003025233745574951	542.5029296875	206.0063018798828	1.0	538.3905029296875	206.03219604492188	0.0004017949104309082	11	038
275	3.532952308654785	153.69602966308594	0.00027066469192504883	3.224846839904785	132.45217895507812	0.0016618669033050537	542.1318359375	206.07586669921875	1.0	540.1483764648438	206.2353515625	0.0016039609909057617	11	038
276	545.1181030273438	211.23062133789062	0.00036212801933288574	2.7968759536743164	187.89288330078125	0.0005912482738494873	542.0951538085938	205.96188354492188	1.0	541.1632080078125	204.9236297607422	0.0005976259708404541	11	038
277	545.493896484375	210.582275390625	0.00025221705436706543	444.8283386230469	222.5686798095703	0.0074787139892578125	542.3602294921875	204.91183471679688	1.0	538.1978149414062	205.1761474609375	0.0006232857704162598	11	038
278	443.7620544433594	222.26673889160156	0.004356265068054199	444.1365966796875	221.818115234375	0.01354953646659851	542.1419677734375	205.80580139160156	1.0	539.7923583984375	205.9509735107422	0.0007549822330474854	11	038
279	447.9022216796875	222.24110412597656	0.030194491147994995	443.7217712402344	221.71331787109375	0.06287971138954163	542.40966796875	205.83901977539062	1.0	539.9828491210938	205.83946228027344	0.0006124377250671387	11	038
280	545.324462890625	210.93115234375	0.00015670061111450195	445.6566467285156	221.19227600097656	0.19919881224632263	542.3172607421875	205.23455810546875	1.0	538.0714721679688	205.5285186767578	0.0005687475204467773	11	038
281	544.9830322265625	211.10409545898438	0.00035387277603149414	398.03900146484375	218.56996154785156	0.0021263957023620605	542.3359375	205.91543579101562	1.0	541.0978393554688	204.5500946044922	0.00091513991355896	11	038
282	545.4451904296875	211.1892852783203	0.0003687143325805664	446.1312255859375	221.07699584960938	0.005972504615783691	542.039794921875	205.888916015625	1.0	540.4205322265625	206.6548614501953	0.0009417831897735596	11	038
283	449.01190185546875	224.2938690185547	0.00024455785751342773	444.811767578125	221.23561096191406	0.18879523873329163	542.5446166992188	205.38882446289062	1.0	540.0531005859375	205.47227478027344	0.0005637407302856445	11	038
284	545.1774291992188	211.53399658203125	0.00026786327362060547	443.1857604980469	220.9214324951172	0.0014347732067108154	541.8956909179688	206.42587280273438	0.9999998807907104	540.8600463867188	207.48757934570312	0.0008489787578582764	11	038
285	545.1368408203125	210.6232452392578	0.0002684295177459717	1.9091989994049072	174.0340118408203	0.0003116726875305176	541.467529296875	205.5204315185547	0.9999999403953552	539.5345458984375	205.33494567871094	0.0011597275733947754	11	038
286	545.5206298828125	211.09585571289062	0.00028565526008605957	443.2674560546875	221.08799743652344	0.002954453229904175	542.102783203125	205.7727813720703	1.0	539.9158325195312	205.83238220214844	0.0008817613124847412	11	038
287	545.6519165039062	211.15176391601562	0.00027176737785339355	443.5285949707031	220.1925048828125	0.0015651285648345947	542.783935546875	205.63816833496094	1.0	540.73828125	206.5325469970703	0.0004456639289855957	11	038
288	545.576904296875	211.1059112548828	0.0004502534866333008	443.46746826171875	220.58822631835938	0.017076343297958374	542.8453369140625	205.68043518066406	1.0	540.624755859375	205.60589599609375	0.000657886266708374	11	038
289	545.4771118164062	210.96730041503906	0.0003757476806640625	443.1202087402344	220.0619659423828	0.002086132764816284	542.7235107421875	205.84849548339844	1.0	538.67529296875	205.89462280273438	0.0006845593452453613	11	038
290	545.2232666015625	211.00148010253906	0.0002683401107788086	2.145665168762207	143.71788024902344	0.0005455613136291504	541.8753051757812	205.8347625732422	1.0	539.89599609375	205.99844360351562	0.001245737075805664	11	038
291	545.4346313476562	210.55674743652344	0.00025537610054016113	542.0993041992188	205.8733673095703	0.00011840462684631348	542.3307495117188	205.04583740234375	1.0	540.1971435546875	205.48500061035156	0.0008943080902099609	11	038
292	433.1812744140625	212.14556884765625	0.019170314073562622	440.28778076171875	216.5131072998047	0.6373130679130554	542.160400390625	205.09719848632812	1.0	538.5438842773438	205.14710998535156	0.0007302761077880859	11	038
293	428.4814453125	212.2624053955078	0.0024154484272003174	441.4416809082031	219.6045684814453	0.0005939304828643799	542.1558837890625	205.85012817382812	1.0	539.6321411132812	206.22901916503906	0.0009452104568481445	11	038
294	545.7275390625	210.62974548339844	0.0004794597625732422	443.1995849609375	218.42901611328125	0.04800134897232056	542.385009765625	205.34011840820312	1.0	538.6956787109375	205.2058868408203	0.0009732544422149658	11	038
295	426.579833984375	207.81192016601562	0.9195997714996338	427.89068603515625	208.8889617919922	0.01874712109565735	541.823486328125	205.7531280517578	1.0	538.236572265625	205.7178955078125	0.0007112026214599609	11	038
296	426.06317138671875	203.1779327392578	0.9999997615814209	431.8672180175781	205.3026123046875	0.006209999322891235	542.6640014648438	206.207763671875	1.0	540.2982177734375	206.23500061035156	0.0008566975593566895	11	038
297	426.7741394042969	201.2726287841797	1.0	432.43243408203125	206.74658203125	0.0027849674224853516	542.6029052734375	205.74696350097656	1.0	538.6542358398438	205.86517333984375	0.0011239051818847656	11	038
298	425.3326721191406	199.60299682617188	1.0	398.55322265625	222.75648498535156	0.002459585666656494	542.038330078125	205.68048095703125	1.0	539.7130126953125	205.69378662109375	0.002007037401199341	11	038
299	426.21881103515625	196.84324645996094	1.0	433.2360534667969	200.42176818847656	0.003333538770675659	541.66845703125	205.72171020507812	0.9999999403953552	538.7467041015625	205.72877502441406	0.001532435417175293	11	038
300	426.06365966796875	195.65184020996094	1.0	399.60858154296875	218.43450927734375	0.0031211376190185547	542.8380126953125	206.14256286621094	1.0	538.5938720703125	206.20059204101562	0.0003612637519836426	11	038
301	427.20465087890625	193.92752075195312	1.0	431.80859375	195.5576171875	0.005081057548522949	542.2548828125	205.4738006591797	0.9999999403953552	538.4990234375	205.59266662597656	0.0010631680488586426	11	038
302	425.8922119140625	191.89675903320312	1.0	432.5315246582031	196.18678283691406	0.002071291208267212	541.6980590820312	205.35250854492188	0.9999998807907104	538.02880859375	205.61631774902344	0.0005410909652709961	11	038
303	424.2528076171875	187.50946044921875	0.9999986886978149	403.67333984375	216.05995178222656	0.999809980392456	542.814453125	205.20761108398438	1.0	538.7755126953125	205.197265625	0.0006801486015319824	11	038
304	424.03216552734375	181.2972412109375	0.9948270916938782	423.17926025390625	183.09979248046875	0.0006549060344696045	541.7821655273438	206.3883819580078	0.9999998211860657	539.6314086914062	206.8420867919922	0.0008117556571960449	11	038
305	449.2470397949219	179.53990173339844	0.26101046800613403	404.7571105957031	215.63600158691406	0.9429438710212708	541.888916015625	206.12002563476562	1.0	539.480712890625	206.83792114257812	0.0006083846092224121	11	038
306	421.2691955566406	168.2047882080078	0.241492360830307	404.58465576171875	212.43927001953125	0.9999998211860657	541.7682495117188	205.19224548339844	1.0	538.134521484375	205.20481872558594	0.0004857480525970459	11	038
307	420.8287048339844	164.2743682861328	0.4415406882762909	405.33502197265625	210.20948791503906	0.08475759625434875	541.7639770507812	205.6232147216797	1.0	539.4187622070312	206.12693786621094	0.00046953558921813965	11	038
308	421.6794128417969	159.44305419921875	0.24742844700813293	405.67205810546875	204.24490356445312	0.9998182058334351	541.5269775390625	206.0013885498047	0.9999999403953552	539.0929565429688	206.3986053466797	0.0007418990135192871	11	038
309	419.3782653808594	151.39755249023438	0.9975030422210693	406.5560302734375	199.5897216796875	0.9948720932006836	541.891357421875	205.53269958496094	1.0	538.1384887695312	205.7969207763672	0.0007374584674835205	11	038
310	421.9712219238281	146.7963409423828	0.99983811378479	407.1932373046875	190.4377899169922	0.9943604469299316	542.5234985351562	205.90773010253906	1.0	538.193359375	206.01649475097656	0.00042000412940979004	11	038
311	420.8997497558594	141.5973663330078	0.9999998807907104	407.04107666015625	185.83718872070312	0.9999971389770508	542.4983520507812	206.07179260253906	1.0	538.2747802734375	205.73309326171875	0.00058785080909729	11	038
312	421.700927734375	139.10882568359375	0.999996542930603	407.17071533203125	180.1232452392578	1.0	542.271484375	205.13339233398438	1.0	539.9044799804688	205.45974731445312	0.0008168518543243408	11	038
313	421.60540771484375	135.86387634277344	0.9999970197677612	407.41912841796875	176.5268096923828	0.9999998807907104	542.69287109375	205.68707275390625	1.0	538.5240478515625	206.06398010253906	0.0006322860717773438	11	038
314	422.5915222167969	134.44769287109375	0.9999998211860657	407.2643737792969	174.9759063720703	0.9999947547912598	542.6492309570312	206.05165100097656	1.0	538.995361328125	206.31976318359375	0.001357048749923706	11	038
315	422.69775390625	133.7069091796875	1.0	405.4263000488281	170.1964569091797	0.9999992847442627	542.3695678710938	205.8675537109375	1.0	538.3372802734375	206.01080322265625	0.000584036111831665	11	038
316	423.0140686035156	134.47219848632812	1.0	405.02069091796875	165.72265625	0.9999995231628418	542.3074340820312	205.41104125976562	0.9999999403953552	538.3106689453125	205.22865295410156	0.0005602836608886719	11	038
317	423.6447448730469	134.81788635253906	1.0	402.80499267578125	168.25648498535156	0.9999377131462097	542.2985229492188	206.33497619628906	1.0	538.7202758789062	206.60055541992188	0.0007791519165039062	11	038
318	423.6407165527344	134.2345428466797	1.0	401.89715576171875	165.33306884765625	0.46920064091682434	542.4324951171875	205.78521728515625	1.0	538.7782592773438	206.2398223876953	0.0005744695663452148	11	038
319	424.4455871582031	135.6285400390625	1.0	404.4573669433594	162.98687744140625	0.009766578674316406	542.1449584960938	205.99508666992188	1.0	538.5975341796875	205.65719604492188	0.0006973743438720703	11	038
320	424.749267578125	135.38424682617188	1.0	405.2996826171875	160.43759155273438	0.9727636575698853	542.6315307617188	206.08432006835938	1.0	540.7339477539062	207.01651000976562	0.0008122920989990234	11	038
321	425.4985046386719	136.9433135986328	1.0	402.9057312011719	161.13970947265625	0.9857947826385498	542.755615234375	206.39805603027344	1.0	541.0113525390625	207.3682403564453	0.0008029341697692871	11	038
322	425.4107971191406	137.15882873535156	0.9999998807907104	423.04852294921875	138.7869415283203	0.002755075693130493	542.467041015625	206.74838256835938	1.0	538.6277465820312	206.83505249023438	0.0007235705852508545	11	038
323	423.7809143066406	139.01327514648438	0.9999998807907104	422.5581970214844	139.8603973388672	0.0019021332263946533	541.7970581054688	205.51055908203125	0.9999998807907104	538.596923828125	205.6931610107422	0.0008215606212615967	11	038
324	425.6184997558594	138.08108520507812	1.0	407.48944091796875	155.35546875	0.0023931562900543213	542.6751708984375	205.96530151367188	1.0	538.4039916992188	206.02244567871094	0.0007303953170776367	11	038
325	424.3837585449219	138.33123779296875	1.0	422.9698181152344	139.30172729492188	0.000887453556060791	543.3367919921875	206.17324829101562	1.0	538.7098388671875	206.47732543945312	0.00038185715675354004	11	038
326	424.65203857421875	138.16558837890625	1.0	422.45416259765625	139.5592498779297	0.00041985511779785156	542.3568115234375	204.9560546875	1.0	538.6570434570312	205.68771362304688	0.0006199181079864502	11	038
327	423.5585021972656	139.75289916992188	0.9999998807907104	421.9604187011719	140.81997680664062	0.0017548799514770508	542.7800903320312	205.6114959716797	1.0	538.48779296875	205.9236297607422	0.0005771815776824951	11	038
328	424.1537780761719	139.12103271484375	1.0	421.23699951171875	140.44125366210938	0.0001716911792755127	542.8184204101562	205.97091674804688	1.0	538.698974609375	206.14590454101562	0.0005809962749481201	11	038
329	423.9493408203125	138.2197723388672	1.0	2.4225025177001953	146.46739196777344	0.0034500956535339355	542.7890625	205.37789916992188	1.0	538.3937377929688	205.90460205078125	0.0005332827568054199	11	038
330	423.8715515136719	139.61367797851562	1.0	2.133507490158081	156.57968139648438	0.0005696713924407959	542.4962768554688	205.63047790527344	1.0	541.2506103515625	206.7875518798828	0.0010574162006378174	11	038
331	423.99432373046875	138.36988830566406	1.0	3.2984704971313477	147.8212890625	0.0011875927448272705	542.5314331054688	205.5917205810547	1.0	538.6731567382812	205.90101623535156	0.0006454885005950928	11	038
332	423.5083923339844	138.8482666015625	1.0	0.22787976264953613	215.6598358154297	0.0005353689193725586	542.2975463867188	205.90638732910156	1.0	538.5734252929688	205.84414672851562	0.0010277330875396729	11	038
333	423.4236755371094	139.63426208496094	1.0	4.587910175323486	182.8778533935547	0.001780480146408081	542.7896118164062	206.06234741210938	1.0	538.4533081054688	206.36978149414062	0.00044858455657958984	11	038
334	424.01666259765625	140.04940795898438	1.0	1.692556619644165	144.9891357421875	0.0004655420780181885	542.2839965820312	204.9377899169922	1.0	538.2481689453125	205.234130859375	0.0006356537342071533	11	038
335	423.2897033691406	139.6592559814453	1.0	2.2882184982299805	143.9268035888672	0.0016153156757354736	542.2742919921875	206.3193817138672	1.0	538.0582275390625	206.40614318847656	0.0005229711532592773	11	038
336	422.7109375	139.66917419433594	1.0	402.2301025390625	152.6977081298828	0.00030544400215148926	541.8640747070312	205.44468688964844	0.9999999403953552	538.0950317382812	205.466552734375	0.000742495059967041	11	038
337	423.15338134765625	139.47695922851562	1.0	3.5173845291137695	136.9878387451172	0.001293182373046875	541.320068359375	205.5695037841797	0.9999998807907104	538.6610107421875	205.59519958496094	0.001532435417175293	11	038
338	423.34942626953125	139.70362854003906	1.0	400.3868408203125	152.3292236328125	0.006520271301269531	542.69189453125	206.0806884765625	1.0	538.6096801757812	206.3651885986328	0.0005594491958618164	11	038
339	422.4450988769531	138.65069580078125	1.0	2.5963141918182373	150.9959259033203	0.000441819429397583	543.0107421875	205.77658081054688	1.0	541.8599243164062	204.8463897705078	0.0008173286914825439	11	038
340	422.5608215332031	140.17015075683594	1.0	1.8904695510864258	3.6462531089782715	0.00032651424407958984	542.8456420898438	205.09548950195312	0.9999999403953552	538.7986450195312	205.3344268798828	0.000603020191192627	11	038
341	422.19500732421875	139.33889770507812	1.0	2.15358304977417	4.771748065948486	0.000463634729385376	542.9083251953125	205.68553161621094	1.0	538.9035034179688	205.93502807617188	0.0007157325744628906	11	038
342	422.3571472167969	140.013671875	1.0	394.8529968261719	156.3386993408203	0.044645726680755615	543.359619140625	206.1123809814453	1.0	541.4940795898438	207.5072021484375	0.0006614327430725098	11	038
343	419.8043518066406	140.76541137695312	1.0	416.7334899902344	145.54954528808594	0.0007563531398773193	542.7783813476562	205.9530029296875	1.0	538.5829467773438	206.06021118164062	0.00044292211532592773	11	038
344	545.4174194335938	210.6900634765625	0.0002791881561279297	2.934141159057617	153.63238525390625	0.00042492151260375977	542.5919189453125	205.31651306152344	1.0	538.5861206054688	205.7450408935547	0.0005521178245544434	11	038
345	405.2569274902344	157.58668518066406	0.033921658992767334	469.060791015625	150.24871826171875	0.0002700686454772949	542.7946166992188	205.62591552734375	1.0	538.7010498046875	205.61672973632812	0.0005259513854980469	11	038
346	401.2695617675781	162.360107421875	0.9998742341995239	470.1217041015625	148.5038299560547	0.999993085861206	543.2171020507812	205.46145629882812	1.0	539.1231079101562	205.6820831298828	0.0006826817989349365	11	038
347	395.02325439453125	171.35398864746094	0.9998160600662231	469.8305969238281	145.42469787597656	0.9999996423721313	543.8626708984375	205.1096954345703	1.0	539.1094360351562	205.4351348876953	0.0005136728286743164	11	038
348	393.2213439941406	172.86544799804688	0.9999936819076538	466.00567626953125	147.7447509765625	1.0	542.2506103515625	205.0955047607422	1.0	538.8116455078125	205.51364135742188	0.0007224082946777344	11	038
349	390.0920104980469	174.2544708251953	0.9999998807907104	407.3486633300781	150.94747924804688	0.9816371202468872	543.2967529296875	205.8583984375	1.0	541.4791870117188	207.2140655517578	0.0005592703819274902	11	038
350	389.51434326171875	177.8673095703125	1.0	403.7752685546875	148.6324920654297	0.9999998211860657	543.4954833984375	205.06602478027344	1.0	538.8751220703125	205.35025024414062	0.00038111209869384766	11	038
351	387.8630676269531	178.71998596191406	1.0	402.8989562988281	145.29241943359375	0.9999257326126099	543.4349975585938	205.64805603027344	0.9999999403953552	542.9320068359375	206.6162567138672	0.0006960928440093994	11	038
352	385.4181213378906	180.0650177001953	1.0	399.2195739746094	149.97564697265625	0.003721565008163452	543.43408203125	205.6895751953125	1.0	541.1017456054688	206.59494018554688	0.0005666613578796387	11	038
353	382.40380859375	181.64801025390625	1.0	2.3692564964294434	188.72605895996094	0.00018492341041564941	543.0958251953125	205.37664794921875	1.0	538.84814453125	205.4337158203125	0.0006021857261657715	11	038
354	381.1463928222656	183.3683319091797	1.0	2.4414119720458984	200.2187042236328	0.001475900411605835	543.1986083984375	206.1635284423828	1.0	542.61279296875	207.30111694335938	0.0009408295154571533	11	038
355	378.5983581542969	184.72012329101562	0.9999998807907104	388.5743713378906	163.61660766601562	0.030241400003433228	542.7633666992188	205.5654754638672	1.0	540.4332275390625	206.96702575683594	0.0005363225936889648	11	038
356	377.69061279296875	185.54397583007812	1.0	386.9765625	166.1150360107422	0.001337587833404541	542.8399658203125	206.24032592773438	1.0	539.2550659179688	206.32861328125	0.001552879810333252	11	038
357	376.99566650390625	187.03054809570312	0.9999998807907104	386.5703430175781	166.30294799804688	0.0031923651695251465	543.0155029296875	205.74807739257812	1.0	541.0150146484375	206.95994567871094	0.0007140934467315674	11	038
358	376.8699645996094	188.04287719726562	0.9999998807907104	385.2580871582031	164.24288940429688	0.0020069777965545654	543.5314331054688	206.14735412597656	1.0	376.2673034667969	178.3202667236328	0.0009652972221374512	11	038
359	376.9085998535156	188.1803436279297	0.9999999403953552	384.2236022949219	165.54136657714844	0.002125084400177002	543.2210083007812	206.42532348632812	1.0	376.3423767089844	177.5206298828125	0.0016054511070251465	11	038
360	377.0079345703125	188.2547607421875	0.9999998807907104	384.1505126953125	164.24822998046875	0.008121520280838013	542.8568115234375	205.57090759277344	1.0	540.9675903320312	206.72021484375	0.0006597936153411865	11	038
361	376.891357421875	187.8679962158203	1.0	384.1268615722656	166.2151641845703	0.0004819631576538086	543.0391235351562	205.63258361816406	1.0	542.8798217773438	206.5621337890625	0.0021928250789642334	11	038
362	377.1619873046875	187.39669799804688	0.9999998807907104	5.491796493530273	248.99737548828125	0.0006208717823028564	543.0029296875	206.57447814941406	1.0	374.705078125	176.52880859375	0.0015039443969726562	11	038
363	376.9638977050781	187.4661407470703	1.0	382.18402099609375	168.46661376953125	0.0003160536289215088	543.1712036132812	206.1144256591797	1.0	375.65863037109375	175.90625	0.0010178983211517334	11	038
364	376.9831848144531	187.69337463378906	0.9999998807907104	1.3077387809753418	147.86572265625	0.0002930164337158203	543.5680541992188	206.02810668945312	1.0	374.9344482421875	177.264404296875	0.0008713603019714355	11	038
365	376.9513244628906	187.9929962158203	0.9999998807907104	545.7705078125	207.14691162109375	0.00011563301086425781	543.2267456054688	205.03109741210938	1.0	375.4007568359375	177.4667510986328	0.0008853673934936523	11	038
366	377.1424560546875	186.8350067138672	0.9999998807907104	2.044753074645996	197.02682495117188	0.0010187625885009766	542.8428344726562	206.14273071289062	1.0	375.27001953125	176.43421936035156	0.0007579326629638672	11	038
367	376.61346435546875	187.35726928710938	0.9999998807907104	4.657744407653809	189.00083923339844	0.00033029913902282715	543.3969116210938	206.18115234375	1.0	375.3278503417969	177.46389770507812	0.0014820992946624756	11	038
368	376.4653015136719	187.46339416503906	0.9999998807907104	13.229104042053223	481.7553405761719	0.0001742243766784668	543.3703002929688	205.7085723876953	1.0	543.3088989257812	206.89422607421875	0.0006456375122070312	11	038
369	376.71783447265625	187.7965545654297	0.9999998807907104	1.7461185455322266	201.30294799804688	0.0004133284091949463	543.605224609375	206.16368103027344	1.0	374.7239074707031	176.6724395751953	0.0007552206516265869	11	038
370	376.31048583984375	187.59234619140625	0.9999999403953552	541.7594604492188	207.20401000976562	0.00011432170867919922	542.2982177734375	206.27813720703125	0.9999998807907104	540.7445678710938	206.92425537109375	0.001505821943283081	11	038
371	376.48822021484375	187.9203643798828	1.0	3.3064286708831787	188.64356994628906	0.054836928844451904	543.2042846679688	206.1114044189453	0.9999999403953552	543.0144653320312	207.5454864501953	0.0024583041667938232	11	038
372	376.94342041015625	188.27944946289062	0.9999997615814209	2.643120288848877	197.51202392578125	0.0018233656883239746	543.13720703125	205.9541015625	1.0	374.787353515625	177.75917053222656	0.004367232322692871	11	038
373	376.7813415527344	187.94598388671875	0.9999998807907104	0.898867130279541	200.5057373046875	0.0009705126285552979	542.8999633789062	206.14755249023438	1.0	374.447509765625	177.59788513183594	0.0027953684329986572	11	038
374	376.6568908691406	188.7089385986328	0.9999996423721313	373.79327392578125	166.8025360107422	0.015202850103378296	543.5771484375	206.37063598632812	1.0	374.112548828125	177.235595703125	0.0032622814178466797	11	038
375	372.6451721191406	192.53173828125	1.0	375.6673889160156	165.18438720703125	0.913416862487793	542.821044921875	205.21060180664062	1.0	538.8837280273438	205.5082550048828	0.0007200837135314941	11	038
376	367.67694091796875	202.0629425048828	1.0	375.4224853515625	164.16847229003906	1.0	542.4295043945312	205.560302734375	1.0	540.6216430664062	206.3935546875	0.0006234943866729736	11	038
377	362.0292663574219	207.77854919433594	0.9999999403953552	377.17376708984375	158.68368530273438	0.9997713565826416	542.8317260742188	205.81787109375	1.0	541.4867553710938	206.714111328125	0.001311659812927246	11	038
378	357.1149597167969	211.8003692626953	1.0	377.0637512207031	158.1076202392578	0.9999673366546631	543.7347412109375	205.10755920410156	1.0	543.0277709960938	206.5467529296875	0.00042766332626342773	11	038
379	353.17315673828125	215.5183868408203	1.0	375.944580078125	159.9780731201172	0.037401556968688965	543.5911254882812	205.0255126953125	1.0	539.1670532226562	204.7812042236328	0.0006121397018432617	11	038
380	350.7315979003906	217.8505859375	0.9999748468399048	377.2088623046875	160.69667053222656	0.999995231628418	543.4471435546875	205.27676391601562	1.0	539.3839111328125	204.51678466796875	0.0004850625991821289	11	038
381	345.8700866699219	222.3868865966797	1.0	376.8067321777344	161.64035034179688	0.9999792575836182	543.2326049804688	205.52163696289062	0.9999998807907104	539.2792358398438	204.56973266601562	0.000462263822555542	11	038
382	341.5294189453125	225.42604064941406	1.0	374.22381591796875	166.68716430664062	0.9998157024383545	542.92822265625	205.67442321777344	1.0	538.9085693359375	205.232421875	0.0005003213882446289	11	038
383	338.1947326660156	229.8186492919922	1.0	372.34466552734375	166.53079223632812	0.9999998211860657	543.375732421875	204.83184814453125	1.0	538.8694458007812	204.6971435546875	0.0005656182765960693	11	038
384	335.150390625	231.765380859375	1.0	367.6658020019531	169.3885040283203	0.9999998211860657	542.6604614257812	205.50228881835938	1.0	538.7129516601562	205.02053833007812	0.00047835707664489746	11	038
385	332.9388732910156	234.58338928222656	1.0	365.7247619628906	170.39810180664062	0.9999984502792358	543.399658203125	205.34278869628906	1.0	539.2242431640625	205.05113220214844	0.0005198419094085693	11	038
386	332.9955139160156	233.394775390625	1.0	362.4176330566406	173.47683715820312	0.9974791407585144	543.2046508789062	205.35829162597656	1.0	538.5932006835938	205.74114990234375	0.0004405081272125244	11	038
387	332.16131591796875	235.58335876464844	1.0	361.64849853515625	172.936279296875	0.9846447706222534	542.578369140625	205.76840209960938	1.0	538.7495727539062	205.5053253173828	0.0007762014865875244	11	038
388	332.21612548828125	236.27622985839844	0.9999999403953552	359.413818359375	173.17347717285156	0.9987263679504395	542.6658325195312	206.00709533691406	1.0	541.80859375	204.74267578125	0.0006177723407745361	11	038
389	331.4580078125	237.3643798828125	0.9999998807907104	355.9727478027344	171.9970245361328	1.0	543.1715087890625	205.53733825683594	1.0	538.9522705078125	205.51980590820312	0.00045755505561828613	11	038
390	331.96368408203125	234.07083129882812	1.0	355.0673522949219	171.46231079101562	0.9999998807907104	542.9149780273438	204.96864318847656	1.0	538.6031494140625	205.1460418701172	0.0005505084991455078	11	038
391	331.9455261230469	235.3301544189453	1.0	354.5545959472656	170.29075622558594	1.0	542.7178344726562	205.60275268554688	1.0	538.6967163085938	205.5450439453125	0.0004974603652954102	11	038
392	331.7510070800781	236.16258239746094	1.0	353.0241394042969	170.17698669433594	0.9999995231628418	542.741943359375	206.1123504638672	1.0	538.4716796875	205.83888244628906	0.0005182921886444092	11	038
393	332.4492492675781	235.356689453125	1.0	352.3266906738281	169.05592346191406	1.0	542.43994140625	205.67117309570312	1.0	538.4862060546875	205.69569396972656	0.0004514753818511963	11	038
394	330.8328552246094	236.4363555908203	1.0	351.5588684082031	169.73451232910156	1.0	543.1664428710938	205.31044006347656	0.9999999403953552	538.9605102539062	205.28648376464844	0.000816047191619873	11	038
395	330.83544921875	235.5289306640625	0.9999998807907104	349.0251770019531	167.3375244140625	1.0	542.76318359375	204.82907104492188	1.0	538.5368041992188	205.13731384277344	0.0006680488586425781	11	038
396	330.3829650878906	235.33111572265625	0.9999998807907104	348.0858154296875	168.74534606933594	1.0	542.8646850585938	205.09243774414062	1.0	538.7791137695312	205.2017059326172	0.0009642541408538818	11	038
397	331.28094482421875	233.87564086914062	1.0	346.4580383300781	167.29959106445312	1.0	542.2218627929688	205.43589782714844	1.0	541.784912109375	204.5246124267578	0.0009278655052185059	11	038
398	327.61822509765625	237.83970642089844	0.9999971389770508	345.7345886230469	168.5131378173828	1.0	542.5748901367188	206.26113891601562	0.9999999403953552	538.458740234375	206.30728149414062	0.0007085800170898438	11	038
399	319.44549560546875	235.37469482421875	0.9999459981918335	348.3643798828125	170.55477905273438	1.0	542.6341552734375	205.4404754638672	1.0	539.9916381835938	205.4982452392578	0.0007603764533996582	11	038
400	308.3177490234375	232.02696228027344	0.9999998807907104	356.063720703125	176.66787719726562	0.9999997615814209	542.8203735351562	205.66845703125	1.0	541.79541015625	204.6299591064453	0.0007243156433105469	11	038
401	301.4927062988281	230.72048950195312	0.99994957447052	359.8338928222656	183.1570281982422	0.9999995827674866	542.3871459960938	205.53842163085938	1.0	540.7439575195312	206.8243865966797	0.0008203089237213135	11	038
402	293.5330810546875	229.62387084960938	0.999999463558197	359.7888488769531	185.78030395507812	1.0	541.9988403320312	205.50439453125	1.0	540.838134765625	206.2730712890625	0.0026547908782958984	11	038
403	288.578125	230.17347717285156	0.9999701976776123	357.1768798828125	194.336669921875	0.998838484287262	542.9249877929688	205.34559631347656	1.0	538.7963256835938	205.47007751464844	0.0006390213966369629	11	038
404	282.35443115234375	228.00244140625	0.9999998807907104	353.32440185546875	197.00103759765625	0.9999878406524658	543.025390625	205.42962646484375	1.0	542.085693359375	204.8173065185547	0.0010157525539398193	11	038
405	276.3175354003906	229.33450317382812	1.0	350.0551452636719	197.21353149414062	1.0	542.7637939453125	205.24659729003906	1.0	538.6110229492188	205.31419372558594	0.0006433427333831787	11	038
406	271.6367492675781	230.12489318847656	1.0	345.1539001464844	197.79481506347656	0.9999946355819702	542.834228515625	205.7978515625	1.0	541.2008056640625	207.07110595703125	0.001000732183456421	11	038
407	268.6837463378906	228.89266967773438	1.0	343.51873779296875	199.6901397705078	0.9999978542327881	543.66162109375	206.5532684326172	1.0	539.2686767578125	206.69027709960938	0.0005041658878326416	11	038
408	263.09527587890625	229.9116973876953	1.0	335.708984375	205.10601806640625	1.0	648.2752075195312	93.59960174560547	0.00010213255882263184	334.6324157714844	206.67666625976562	9.202957153320312e-5	11	038
409	257.8113708496094	230.89657592773438	0.9999999403953552	329.2899475097656	206.9984130859375	0.9999991655349731	330.43585205078125	206.91851806640625	8.890032768249512e-5	328.84271240234375	208.34010314941406	0.00023239850997924805	11	038
410	255.39630126953125	231.23260498046875	1.0	331.3771667480469	204.95269775390625	0.999998927116394	333.08843994140625	204.7932891845703	0.00010517239570617676	329.7854919433594	206.89541625976562	0.00022032856941223145	11	038
411	252.65142822265625	231.14617919921875	1.0	331.7021484375	204.54310607910156	0.999985933303833	332.02471923828125	205.5945281982422	0.00012862682342529297	330.3128356933594	206.84645080566406	0.00031757354736328125	11	038
412	249.96463012695312	231.76239013671875	0.9999998807907104	331.1816711425781	205.5902557373047	0.9999926090240479	332.18145751953125	206.37245178222656	0.00019723176956176758	329.9573669433594	207.86778259277344	0.0005431175231933594	11	038
413	249.26966857910156	232.5494384765625	0.9999987483024597	317.9571838378906	209.98291015625	0.9981537461280823	645.5986328125	285.9215087890625	8.246302604675293e-5	320.91009521484375	209.88327026367188	0.00015154480934143066	11	038
414	249.97093200683594	232.75827026367188	0.9999992251396179	314.53485107421875	209.8249969482422	0.9999805092811584	649.0752563476562	156.19667053222656	9.259581565856934e-5	312.9830627441406	209.9771270751953	0.00011017918586730957	11	038
415	248.10227966308594	232.44293212890625	0.9999998807907104	312.8020935058594	210.905517578125	0.9999905228614807	646.921630859375	29.632034301757812	8.890032768249512e-5	311.2442321777344	210.72665405273438	0.0001741349697113037	11	038
416	246.984130859375	232.79933166503906	1.0	315.5851135253906	211.2695770263672	0.05185762047767639	647.8248901367188	141.80429077148438	0.0004082620143890381	320.5655517578125	211.55990600585938	3.471970558166504e-5	11	038
417	246.5843048095703	232.06552124023438	0.9999999403953552	310.10382080078125	211.9925537109375	0.9988135099411011	306.64019775390625	213.80255126953125	7.048249244689941e-5	304.53582763671875	213.37472534179688	7.066130638122559e-5	11	038
418	246.47265625	232.4829864501953	1.0	310.5101013183594	211.18592834472656	0.999991774559021	307.3988952636719	213.6798858642578	9.122490882873535e-5	309.04132080078125	211.16795349121094	0.0001252889633178711	11	038
419	246.39846801757812	231.719970703125	1.0	309.67913818359375	211.70620727539062	0.9999998807907104	307.61236572265625	213.439208984375	0.00011366605758666992	305.3092956542969	213.13418579101562	0.00014200806617736816	11	038
420	245.23074340820312	231.831298828125	1.0	311.59222412109375	211.3920135498047	0.9991507530212402	647.69775390625	30.211448669433594	0.00013396143913269043	306.0718078613281	213.76560974121094	5.447864532470703e-5	11	038
421	245.68618774414062	231.59811401367188	1.0	308.8087463378906	211.9179229736328	0.9999841451644897	307.0637512207031	213.14791870117188	0.00011464953422546387	305.0235595703125	212.317138671875	0.00011834502220153809	11	038
422	246.763671875	232.20791625976562	0.9999998807907104	310.4678649902344	212.3829345703125	0.010925859212875366	645.7208251953125	95.8203125	8.159875869750977e-5	244.9169921875	223.12103271484375	8.70823860168457e-5	11	038
423	245.53201293945312	232.72242736816406	1.0	310.2312927246094	211.57228088378906	0.9999998807907104	307.7541198730469	213.29209899902344	9.244680404663086e-5	305.46112060546875	213.03086853027344	0.00012624263763427734	11	038
424	245.02366638183594	231.93801879882812	1.0	310.3080749511719	210.66500854492188	0.9999919533729553	306.9311218261719	213.37852478027344	0.000134199857711792	305.3935852050781	212.5211639404297	0.00018003582954406738	11	038
425	245.74606323242188	232.62710571289062	1.0	308.7014465332031	211.03086853027344	0.9999995231628418	307.21270751953125	212.7541046142578	0.00013950467109680176	305.1513977050781	212.11737060546875	0.00020059943199157715	11	038
426	244.9826202392578	232.77163696289062	1.0	308.484130859375	210.42283630371094	0.9994182586669922	647.86083984375	110.12737274169922	9.47415828704834e-5	305.4430236816406	211.44354248046875	0.00011876225471496582	11	038
427	245.4590606689453	232.9081573486328	0.9999998807907104	309.7454833984375	210.8024444580078	1.0	311.2281188964844	209.1691131591797	0.00012120604515075684	308.0966796875	211.96176147460938	8.460879325866699e-5	11	038
428	245.01914978027344	233.49070739746094	0.9999999403953552	309.8028869628906	209.9185791015625	1.0	306.8869934082031	212.20718383789062	0.00013327598571777344	304.530517578125	211.86477661132812	0.0001289844512939453	11	038
429	248.23562622070312	236.51895141601562	0.9999998807907104	303.05584716796875	210.5192413330078	0.9991788864135742	648.2074584960938	28.357093811035156	0.00019946694374084473	249.75875854492188	242.53688049316406	0.00010514259338378906	11	038
430	246.8717803955078	242.39451599121094	0.9994782209396362	294.9728698730469	206.84188842773438	0.9999958276748657	647.3173217773438	316.8131408691406	0.0001842975616455078	295.72943115234375	207.92018127441406	4.202127456665039e-5	11	038
431	243.4864044189453	246.23809814453125	1.0	297.9410400390625	203.4822998046875	0.9961869716644287	645.4143676757812	113.11517333984375	9.086728096008301e-5	297.4730224609375	201.1317596435547	4.488229751586914e-5	11	038
432	238.8687744140625	250.51217651367188	0.9999976754188538	290.0461120605469	205.37777709960938	0.8406507968902588	647.283203125	31.484676361083984	0.00019043684005737305	3.260181427001953	478.146240234375	4.869699478149414e-5	11	038
433	238.06846618652344	254.0775909423828	0.9999998807907104	286.7601013183594	205.46002197265625	1.0	237.3856658935547	254.4821319580078	0.0001462996006011963	237.3931884765625	258.1841735839844	0.0001520216464996338	11	038
434	237.81304931640625	256.7132263183594	1.0	279.6240234375	208.54058837890625	0.9999989867210388	646.8403930664062	103.58769226074219	0.00010529160499572754	278.848876953125	209.2032470703125	0.00013750791549682617	11	038
435	238.20156860351562	260.8061828613281	1.0	268.5341796875	217.40185546875	0.18353304266929626	647.69580078125	111.69052124023438	8.335709571838379e-5	3.1291613578796387	477.3985595703125	1.9818544387817383e-5	11	038
436	236.75091552734375	264.2195739746094	1.0	262.1417541503906	220.58323669433594	0.997144341468811	646.7962036132812	94.4793472290039	6.523728370666504e-5	231.6455535888672	253.2537841796875	3.8951635360717773e-5	11	038
437	236.93817138671875	266.08392333984375	1.0	256.3710021972656	223.81459045410156	0.7723232507705688	648.371826171875	28.472000122070312	0.0001589655876159668	232.36293029785156	258.04339599609375	0.00015175342559814453	11	038
438	236.25082397460938	269.9325866699219	0.9999994039535522	250.76724243164062	226.71493530273438	0.9999970197677612	241.7903594970703	269.7929992675781	0.0003934800624847412	234.8934326171875	261.0178527832031	0.00013715028762817383	11	038
439	236.81521606445312	271.3204040527344	0.9999997019767761	247.4656524658203	226.54885864257812	0.9999998211860657	242.56187438964844	271.72222900390625	6.145238876342773e-5	242.51976013183594	230.06378173828125	9.691715240478516e-5	11	038
440	238.12966918945312	272.8994445800781	1.0	246.01229858398438	226.64967346191406	1.0	242.357666015625	272.3345947265625	0.0006254315376281738	242.07022094726562	227.85446166992188	0.00010818243026733398	11	038
441	238.81922912597656	275.55657958984375	1.0	243.9654998779297	228.33517456054688	1.0	242.29959106445312	274.2572021484375	0.000529855489730835	241.73797607421875	229.541015625	0.00012892484664916992	11	038
442	239.40728759765625	277.05279541015625	1.0	243.6959686279297	229.27279663085938	0.9999997615814209	242.19224548339844	275.488525390625	0.0003039538860321045	242.71389770507812	230.27194213867188	5.644559860229492e-5	11	038
443	239.9028778076172	278.5742492675781	1.0	244.37452697753906	228.47357177734375	0.9999998807907104	242.62466430664062	276.92803955078125	0.00031641125679016113	241.39727783203125	229.2998809814453	5.21540641784668e-5	11	038
444	240.64239501953125	279.1584777832031	1.0	244.12484741210938	229.9040985107422	1.0	243.56227111816406	277.2982482910156	0.0002193152904510498	230.997802734375	268.2940979003906	3.191828727722168e-5	11	038
445	241.4348907470703	279.1096496582031	1.0	240.15020751953125	230.78140258789062	0.9999991655349731	243.45545959472656	277.4128723144531	0.0003037452697753906	3.922970771789551	476.4928283691406	9.939074516296387e-5	11	038
446	242.4870147705078	280.9079284667969	1.0	240.30450439453125	232.86680603027344	0.9999998807907104	243.42169189453125	279.802734375	0.00015848875045776367	243.18890380859375	273.04876708984375	6.499886512756348e-5	11	038
447	244.88526916503906	283.3170471191406	1.0	241.5540771484375	234.8553466796875	1.0	645.9142456054688	30.359548568725586	0.00011986494064331055	235.4874725341797	291.4999694824219	4.374980926513672e-5	11	038
448	246.98104858398438	289.38092041015625	0.9999998807907104	242.96731567382812	239.35484313964844	1.0	245.798828125	238.4430389404297	8.681416511535645e-5	235.77236938476562	295.2686767578125	6.80685043334961e-5	11	038
449	251.8996124267578	293.37213134765625	1.0	242.84182739257812	243.00433349609375	1.0	647.2750854492188	30.267784118652344	0.00033104419708251953	3.140784978866577	477.03240966796875	0.00012758374214172363	11	038
450	254.1119842529297	296.36663818359375	0.9999982118606567	241.89279174804688	248.05271911621094	0.07244101166725159	257.3287048339844	299.9954833984375	0.000406414270401001	246.79295349121094	288.26800537109375	0.00021064281463623047	11	038
451	255.8857879638672	300.7021484375	0.999180018901825	256.2321472167969	302.4811096191406	0.0035217702388763428	257.239501953125	301.31707763671875	0.00048232078552246094	248.04200744628906	293.8449401855469	0.0001939833164215088	11	038
452	257.10693359375	302.0928955078125	0.9523876905441284	240.80860900878906	256.5745544433594	0.7826136946678162	258.6152648925781	302.103515625	0.00010251998901367188	252.96546936035156	304.7066650390625	3.56137752532959e-5	11	038
453	258.99700927734375	304.7077941894531	0.8894084692001343	259.06915283203125	305.36370849609375	0.998192310333252	259.2748107910156	305.97674560546875	0.0002428889274597168	253.6979522705078	307.4826965332031	0.00027951598167419434	11	038
454	262.6588134765625	309.7381286621094	0.011714637279510498	261.7757568359375	310.3237609863281	0.9998776316642761	263.0979309082031	311.6048278808594	0.00029659271240234375	259.2837219238281	307.4850769042969	0.00011235475540161133	11	038
455	261.2773132324219	322.1220397949219	0.0023558735847473145	264.0151062011719	319.9931945800781	0.9997929334640503	265.3673095703125	317.9279479980469	0.00044721364974975586	265.0431823730469	320.5715637207031	0.0002980828285217285	11	038
456	265.9653015136719	322.3042907714844	0.8766577243804932	266.43994140625	320.89080810546875	0.996577262878418	267.5137634277344	320.0945739746094	0.00011500716209411621	262.47271728515625	310.57501220703125	6.344914436340332e-5	11	038
457	271.2864685058594	325.9990234375	0.9915977120399475	252.31199645996094	277.7439270019531	0.9999532699584961	272.5787658691406	323.8726806640625	0.00021883845329284668	253.27346801757812	272.341064453125	5.030632019042969e-5	11	038
458	272.8976135253906	327.37408447265625	0.9999994039535522	254.94903564453125	275.4664611816406	0.9999998807907104	276.12359619140625	325.39117431640625	0.00012069940567016602	265.58282470703125	319.4351806640625	6.124377250671387e-5	11	038
459	274.61468505859375	331.2082824707031	0.9999996423721313	255.77403259277344	276.8730773925781	0.9999992847442627	277.909423828125	331.31732177734375	0.00039198994636535645	254.5227813720703	274.1416320800781	7.215142250061035e-5	11	038
460	274.6636962890625	332.28582763671875	0.843504011631012	258.38592529296875	285.74420166015625	1.0	278.5406188964844	330.17364501953125	0.0006833076477050781	258.2967224121094	287.7470397949219	7.539987564086914e-5	11	038
461	278.1732177734375	332.9204406738281	0.9999998807907104	259.38275146484375	281.1324157714844	0.9999969005584717	260.29852294921875	281.42120361328125	0.0001277625560760498	258.974853515625	278.63006591796875	0.00010958313941955566	11	038
462	279.10528564453125	334.5898742675781	0.9999966621398926	265.02001953125	285.8637390136719	0.9999997615814209	281.8957214355469	334.4132995605469	0.00011095404624938965	264.2213134765625	289.1247863769531	0.00022992491722106934	11	038
463	279.2078857421875	335.13458251953125	0.9999995827674866	262.9105224609375	281.2381896972656	1.0	267.29168701171875	280.8153076171875	0.00011479854583740234	258.6153869628906	280.931640625	9.840726852416992e-5	11	038
464	279.25347900390625	334.6051330566406	0.999999463558197	264.6116638183594	283.6962890625	0.9999997615814209	281.2381591796875	334.2142639160156	0.00019782781600952148	281.5941162109375	338.7197265625	0.00010913610458374023	11	038
465	280.7279357910156	335.7157897949219	0.9999978542327881	266.67022705078125	286.227783203125	0.9999997615814209	267.76593017578125	284.04949951171875	0.00024628639221191406	264.1029052734375	281.35760498046875	0.0002713501453399658	11	038
466	279.030517578125	335.39019775390625	0.9999969005584717	265.7062683105469	283.09149169921875	0.9996072053909302	267.8362731933594	282.4115295410156	0.0002117753028869629	262.703125	280.78631591796875	0.00012993812561035156	11	038
467	279.83349609375	335.6597900390625	0.999997615814209	264.82733154296875	283.7705993652344	0.9999998807907104	268.1338195800781	283.1412353515625	0.00014835596084594727	265.3828430175781	286.369140625	0.00016945600509643555	11	038
468	280.2815856933594	335.5171203613281	0.999997615814209	267.48211669921875	286.7174072265625	0.9985982179641724	281.8909606933594	334.7093505859375	0.0001048743724822998	264.9683532714844	281.3382873535156	7.992982864379883e-5	11	038
469	280.33203125	335.667236328125	0.9999972581863403	267.36566162109375	281.7611389160156	0.9999954700469971	647.5516967773438	29.126850128173828	0.00012162327766418457	259.26904296875	284.54248046875	0.00010818243026733398	11	038
470	279.476806640625	337.49365234375	0.9999954700469971	266.4869689941406	284.4150695800781	0.9999861717224121	268.30975341796875	283.2690734863281	0.0001532137393951416	265.5220031738281	287.6011047363281	0.00018224120140075684	11	038
471	279.8204345703125	335.93695068359375	0.9999985694885254	265.8192138671875	284.010498046875	0.9999464154243469	281.675048828125	334.9791259765625	0.00013682246208190918	265.9058532714844	286.7880859375	0.00012221932411193848	11	038
472	280.4014892578125	336.13299560546875	0.9999986886978149	266.1623840332031	283.6620178222656	0.9999999403953552	269.5482177734375	282.91943359375	0.00013297796249389648	266.2375793457031	286.2218017578125	0.00018617510795593262	11	038
473	280.64385986328125	336.4121398925781	0.9999990463256836	266.1116638183594	283.8488464355469	0.9999999403953552	269.4493713378906	282.923095703125	0.00016584992408752441	266.29315185546875	286.63067626953125	0.0003546476364135742	11	038
474	280.39324951171875	337.4086608886719	0.9999994039535522	266.0377197265625	285.2515869140625	0.9999997615814209	268.3188171386719	283.51995849609375	0.0001201331615447998	264.678466796875	287.9044494628906	0.00040346384048461914	11	038
475	280.355224609375	336.08465576171875	0.999998927116394	266.6331481933594	283.89886474609375	0.9999322295188904	282.0603332519531	335.3621520996094	0.0001291036605834961	263.83575439453125	281.02392578125	9.366869926452637e-5	11	038
476	281.2848815917969	338.21575927734375	0.9999999403953552	265.3921813964844	284.7969665527344	0.8020803332328796	646.9613037109375	30.284448623657227	0.00017496943473815918	264.50933837890625	280.1602478027344	0.00018164515495300293	11	038
477	279.3115539550781	336.5474548339844	0.9999920129776001	266.92694091796875	283.5461120605469	0.9999966025352478	646.9210815429688	30.068357467651367	0.0007874369621276855	266.7065124511719	286.5216369628906	0.00015184283256530762	11	038
478	280.295166015625	337.3329772949219	0.9999933838844299	265.54876708984375	289.0592956542969	0.9999229907989502	282.1751403808594	336.1017150878906	8.788704872131348e-5	2.9460692405700684	477.9756164550781	7.370114326477051e-5	11	038
479	280.7434387207031	336.8629150390625	0.9999996423721313	266.7298278808594	287.5911560058594	0.9999996423721313	268.6258239746094	283.85614013671875	8.445978164672852e-5	264.91461181640625	280.9725341796875	0.00012159347534179688	11	038
480	280.8878173828125	338.0863037109375	0.9999998807907104	266.9562072753906	287.8727111816406	1.0	268.3987121582031	284.1682434082031	0.0001246631145477295	264.9082336425781	281.338134765625	0.0001525282859802246	11	038
481	280.89556884765625	338.5074768066406	0.9999997615814209	266.7015686035156	288.4839172363281	0.9988925457000732	647.98876953125	30.298887252807617	0.00016316771507263184	264.8153381347656	289.7395324707031	5.6177377700805664e-5	11	038
482	280.7868347167969	337.135009765625	0.9999987483024597	266.65435791015625	282.3912353515625	0.9999908208847046	269.5912780761719	281.93267822265625	0.00011482834815979004	258.87799072265625	285.4307861328125	0.00012132525444030762	11	038
483	281.0188903808594	335.98699951171875	0.9999998211860657	265.6830749511719	282.82830810546875	0.9999997615814209	269.0091857910156	282.0892333984375	0.0001372694969177246	266.1220703125	286.0020446777344	0.0001760721206665039	11	038
484	280.7578125	337.7731628417969	0.9999999403953552	265.04058837890625	283.9022521972656	1.0	647.0778198242188	29.7900447845459	0.00011137127876281738	265.781494140625	286.007080078125	0.0004311800003051758	11	038
485	281.2917175292969	337.337646484375	0.9999998211860657	265.6001892089844	287.1242370605469	1.0	265.8550109863281	285.97747802734375	8.127093315124512e-5	263.86749267578125	289.8468017578125	0.0001417994499206543	11	038
486	280.9825134277344	337.1332092285156	0.9999997615814209	265.62005615234375	284.4017333984375	0.9999991655349731	267.87713623046875	282.9294738769531	0.00012618303298950195	265.08929443359375	287.4903869628906	0.00015240907669067383	11	038
487	280.1192626953125	337.0835876464844	0.9999996423721313	264.9591979980469	284.9742431640625	1.0	267.5131530761719	285.9346008300781	9.5367431640625e-5	264.5060729980469	287.4705505371094	0.00022777915000915527	11	038
488	280.8200988769531	337.1064453125	0.9999995827674866	264.9718322753906	285.1130676269531	0.9999998807907104	267.51373291015625	282.8796691894531	0.00011307001113891602	264.6579284667969	287.952392578125	0.00029149651527404785	11	038
489	280.96405029296875	336.91070556640625	0.9999995827674866	264.6636962890625	282.2174072265625	1.0	645.9849243164062	30.92489242553711	0.000620424747467041	260.0372619628906	282.85601806640625	8.445978164672852e-5	11	038
490	280.3783874511719	336.6324157714844	0.9999998807907104	264.97442626953125	281.2547607421875	1.0	263.78411865234375	280.3758239746094	7.432699203491211e-5	259.5063171386719	281.9597473144531	0.00012123584747314453	11	038
491	281.16204833984375	338.1244201660156	0.9999997615814209	264.21856689453125	283.4822082519531	1.0	267.6109313964844	282.1641845703125	9.167194366455078e-5	265.2244873046875	285.7104187011719	8.717179298400879e-5	11	038
492	280.6039733886719	338.32171630859375	0.9999996423721313	264.0420227050781	284.5758972167969	1.0	266.3371276855469	285.5307922363281	9.101629257202148e-5	264.2063293457031	287.29376220703125	0.0003084838390350342	11	038
493	280.4883728027344	338.45166015625	0.9999974966049194	263.9300537109375	284.5529479980469	1.0	266.151611328125	285.885986328125	0.00017642974853515625	264.10931396484375	287.4268493652344	0.0004729926586151123	11	038
494	280.8435974121094	338.1025695800781	0.9999998807907104	264.50250244140625	284.8692932128906	1.0	267.0507507324219	285.4604797363281	0.0001429915428161621	264.8072509765625	287.2586975097656	0.00031828880310058594	11	038
495	279.73944091796875	338.74285888671875	0.9999834299087524	264.87127685546875	284.2279357910156	1.0	646.4788818359375	29.701419830322266	0.00029525160789489746	264.62054443359375	287.4931945800781	0.0005860030651092529	11	038
496	280.3988952636719	336.10711669921875	0.9999897480010986	263.5598449707031	284.6595764160156	1.0	266.24456787109375	285.8992614746094	0.00013530254364013672	263.8143005371094	287.5520324707031	0.00035902857780456543	11	038
497	280.26556396484375	330.66375732421875	0.9991940855979919	262.25543212890625	292.55767822265625	0.9999992251396179	284.3534240722656	328.9490661621094	0.00019663572311401367	279.2875671386719	323.3748474121094	0.00018805265426635742	11	038
498	288.2164611816406	321.2464904785156	0.032254546880722046	267.062255859375	311.16632080078125	0.0001278519630432129	648.2919311523438	256.5620422363281	3.281235694885254e-5	3.4106311798095703	477.6876525878906	4.8279762268066406e-5	11	038
499	289.3111267089844	307.524658203125	0.9999646544456482	276.2599182128906	315.4483947753906	0.0006381571292877197	646.5923461914062	110.65812683105469	8.547306060791016e-5	2.6600959300994873	477.466552734375	2.3752450942993164e-5	11	038
500	296.6156311035156	301.6956787109375	0.9999992847442627	270.8978271484375	322.6705322265625	0.5694561004638672	298.1347351074219	301.55462646484375	0.0003860592842102051	295.6050109863281	295.1600646972656	0.0003668069839477539	11	038
501	299.57379150390625	298.1491394042969	0.9999998807907104	278.08074951171875	323.6556701660156	0.9999992847442627	299.74261474609375	298.021728515625	0.0002887248992919922	294.5576171875	290.4251403808594	0.00040280818939208984	11	038
502	305.3232727050781	292.5505065917969	1.0	278.01483154296875	326.9896545410156	1.0	647.175537109375	29.955530166625977	0.00017079710960388184	274.47930908203125	327.2685241699219	0.000118255615234375	11	038
503	310.1261901855469	291.7511291503906	1.0	284.4590148925781	321.6307067871094	0.943071722984314	311.0499572753906	290.9817810058594	7.62641429901123e-5	299.1980895996094	286.8773193359375	4.5865774154663086e-5	11	038
504	315.5014343261719	286.3970642089844	1.0	286.8243408203125	320.0931396484375	0.9999932646751404	319.8716125488281	286.6946716308594	7.05420970916748e-5	288.34869384765625	320.2469787597656	6.729364395141602e-5	11	038
505	319.90966796875	283.8238220214844	1.0	288.5524597167969	319.76690673828125	0.9976625442504883	323.38336181640625	284.7740783691406	0.00013136863708496094	1.7846944332122803	477.8031311035156	9.647011756896973e-5	11	038
506	324.3740234375	282.3459777832031	1.0	293.9753112792969	308.9942626953125	0.9999996423721313	646.6609497070312	29.678274154663086	0.00019618868827819824	325.51251220703125	273.38555908203125	4.1961669921875e-5	11	038
507	327.31646728515625	281.093505859375	1.0	294.9606628417969	308.71905517578125	0.999954879283905	328.4909362792969	280.41094970703125	6.267428398132324e-5	325.3300476074219	271.22381591796875	0.00011590123176574707	11	038
508	331.2186279296875	278.8592834472656	1.0	298.4403076171875	305.3201599121094	0.9835637807846069	334.7612609863281	277.75408935546875	0.00014001131057739258	325.4161682128906	267.01458740234375	7.224082946777344e-5	11	038
509	333.4714050292969	277.65057373046875	1.0	302.3410339355469	306.3782653808594	0.22295305132865906	338.7663879394531	276.084228515625	0.00019279122352600098	338.66162109375	280.90692138671875	4.890561103820801e-5	11	038
510	334.44512939453125	276.95062255859375	1.0	303.8433532714844	306.8373718261719	0.0022332370281219482	338.8750305175781	275.7164306640625	0.0001819133758544922	339.1091613769531	280.9291076660156	6.183981895446777e-5	11	038
511	336.45135498046875	275.6103210449219	1.0	305.4188537597656	306.7620849609375	0.7180459499359131	339.9664611816406	274.46673583984375	7.277727127075195e-5	340.22076416015625	280.41180419921875	4.309415817260742e-5	11	038
512	336.9648132324219	276.5867004394531	0.9999998807907104	338.5572509765625	277.1923828125	0.05901786684989929	340.73590087890625	274.29473876953125	0.0001614987850189209	340.62615966796875	279.55889892578125	9.47713851928711e-5	11	038
513	338.36370849609375	276.5796203613281	1.0	305.86663818359375	300.79241943359375	0.002957552671432495	341.18701171875	275.322021484375	5.40614128112793e-5	337.5141906738281	269.7773742675781	4.404783248901367e-5	11	038
514	338.054931640625	277.4794006347656	0.9999998807907104	338.8315734863281	277.97674560546875	0.3161871135234833	341.1794738769531	275.86883544921875	0.00014486908912658691	336.4053955078125	271.6387634277344	9.059906005859375e-5	11	038
515	340.2217712402344	276.003662109375	1.0	341.3341064453125	277.1685485839844	0.008026719093322754	647.6921997070312	165.90380859375	0.000306934118270874	342.3404235839844	279.2969970703125	4.70578670501709e-5	11	038
516	340.06451416015625	276.337890625	1.0	309.4587097167969	304.7759704589844	0.8310657739639282	340.6111755371094	274.7330627441406	6.350874900817871e-5	328.5379333496094	267.47174072265625	3.102421760559082e-5	11	038
517	339.1684265136719	277.1071472167969	1.0	309.62408447265625	305.94598388671875	0.2780521512031555	646.4053955078125	93.18782806396484	8.213520050048828e-5	338.2669677734375	269.4496765136719	4.2945146560668945e-5	11	038
518	341.75250244140625	276.0684509277344	0.9999978542327881	310.87890625	302.7766418457031	0.9999657273292542	341.6841125488281	275.1907653808594	5.0067901611328125e-5	310.62322998046875	303.8455505371094	5.120038986206055e-5	11	038
519	340.6798095703125	277.6546325683594	1.0	311.4632873535156	302.9544982910156	0.9989528656005859	341.0521240234375	276.8641052246094	0.00010067224502563477	339.2210998535156	269.53753662109375	5.698204040527344e-5	11	038
520	341.2120361328125	276.6929931640625	1.0	310.8392028808594	303.0020751953125	0.9998685121536255	645.8920288085938	95.87059783935547	6.511807441711426e-5	310.265625	305.0420837402344	0.00011646747589111328	11	038
521	341.2742004394531	276.42724609375	1.0	311.64312744140625	301.8307189941406	0.9999861717224121	648.2215576171875	109.65737915039062	0.00010129809379577637	311.54010009765625	303.163818359375	6.201863288879395e-5	11	038
522	340.44866943359375	278.0668640136719	1.0	311.2419128417969	301.4883728027344	0.3667857050895691	339.917236328125	276.57952880859375	7.12275505065918e-5	338.895263671875	269.1516418457031	4.106760025024414e-5	11	038
523	340.5973205566406	276.29644775390625	1.0	312.6506042480469	303.2469482421875	0.9983110427856445	340.432373046875	275.40899658203125	9.676814079284668e-5	330.00006103515625	268.9635009765625	4.6193599700927734e-5	11	038
524	341.1104431152344	276.86944580078125	1.0	311.42913818359375	303.4354553222656	0.9996687173843384	340.6239318847656	275.5545349121094	4.13358211517334e-5	3.2628207206726074	478.0792541503906	7.531046867370605e-5	11	038
525	341.6607666015625	275.933349609375	1.0	311.3521423339844	303.3265075683594	0.9999192357063293	649.051025390625	220.2571563720703	0.00012725591659545898	3.2864112854003906	477.5220947265625	0.0001558065414428711	11	038
526	341.8180236816406	276.2951965332031	1.0	309.6513671875	306.82086181640625	0.9998884201049805	341.9811096191406	274.9585876464844	6.0558319091796875e-5	3.391359329223633	477.0650329589844	3.743171691894531e-5	11	038
527	341.25982666015625	277.08978271484375	1.0	310.93328857421875	304.0729675292969	0.9424539804458618	647.0670776367188	28.182844161987305	0.00011426210403442383	339.2273254394531	268.5668029785156	3.889203071594238e-5	11	038
528	340.9412536621094	276.2474060058594	1.0	311.4156494140625	303.4518127441406	0.9996460676193237	647.4723510742188	29.297266006469727	0.00019553303718566895	311.0127868652344	304.4914245605469	3.266334533691406e-5	11	038
529	340.86151123046875	277.0093688964844	1.0	310.5341796875	305.59716796875	0.9701328873634338	340.3224792480469	275.5948181152344	4.920363426208496e-5	3.156494140625	477.6573791503906	9.492039680480957e-5	11	038
530	340.6782531738281	277.5827331542969	1.0	312.2185363769531	304.02191162109375	0.20743870735168457	647.4799194335938	27.487125396728516	0.0002531111240386963	339.4282531738281	268.90655517578125	4.1961669921875e-5	11	038
531	340.5954284667969	276.47821044921875	1.0	310.5920715332031	304.71331787109375	0.9996808767318726	340.4537048339844	275.3896484375	6.42538070678711e-5	339.3992614746094	268.0442810058594	2.4884939193725586e-5	11	038
532	340.81195068359375	276.8752746582031	1.0	310.4280090332031	304.77166748046875	0.987966775894165	341.3682861328125	275.7667541503906	6.872415542602539e-5	3.105703353881836	477.44146728515625	7.045269012451172e-5	11	038
533	341.1378173828125	275.89141845703125	1.0	310.9194641113281	305.49017333984375	0.3634023666381836	340.6892395019531	275.0882873535156	5.945563316345215e-5	343.212158203125	280.5849609375	2.4199485778808594e-5	11	038
534	340.0415344238281	277.4523620605469	1.0	311.04010009765625	302.60552978515625	0.05719098448753357	341.0159912109375	276.00927734375	0.0001100301742553711	338.5301208496094	269.50872802734375	5.429983139038086e-5	11	038
535	339.38409423828125	276.8855285644531	0.9999023079872131	339.81427001953125	277.53546142578125	0.9960960149765015	342.671630859375	274.4976501464844	0.0001016855239868164	337.90960693359375	271.9327087402344	4.6372413635253906e-5	11	038
536	338.81317138671875	276.90325927734375	1.0	310.6059875488281	303.3548889160156	0.395987868309021	339.1015930175781	275.4375915527344	6.625056266784668e-5	338.041748046875	270.032470703125	4.094839096069336e-5	11	038
537	339.7444152832031	276.818359375	1.0	340.20599365234375	277.8226013183594	0.005927145481109619	340.22760009765625	275.991943359375	0.00012639164924621582	328.73443603515625	280.09600830078125	4.801154136657715e-5	11	038
538	341.0189208984375	276.94635009765625	1.0	310.0364685058594	303.17694091796875	0.003405332565307617	340.6922607421875	275.6868896484375	6.985664367675781e-5	339.2219543457031	268.0723571777344	2.5779008865356445e-5	11	038
539	340.5881652832031	275.9644775390625	0.9999998807907104	341.26739501953125	276.5574035644531	0.04228276014328003	341.74749755859375	274.730224609375	9.071826934814453e-5	1.7028522491455078	3.12038254737854	4.348158836364746e-5	11	038
540	340.6794738769531	276.97076416015625	1.0	310.10040283203125	302.68035888671875	0.9999845027923584	647.123046875	31.318647384643555	0.00011026859283447266	309.79486083984375	303.8033142089844	4.2498111724853516e-5	11	038
541	338.9534912109375	276.75726318359375	1.0	339.9724426269531	277.4857482910156	0.1596834361553192	340.69598388671875	275.3559265136719	0.00010576844215393066	3.1694533824920654	477.6268005371094	7.212162017822266e-5	11	038
542	339.911376953125	276.6136169433594	0.9999986290931702	340.8741455078125	277.0010070800781	0.8046042323112488	646.6672973632812	94.68330383300781	0.0005347132682800293	331.4020080566406	271.2923583984375	4.661083221435547e-5	11	038
543	339.8470458984375	276.859130859375	1.0	308.55987548828125	305.6618347167969	0.04536658525466919	339.9215087890625	275.16424560546875	6.973743438720703e-5	338.2801208496094	269.0659484863281	4.267692565917969e-5	11	038
544	339.1067810058594	275.97637939453125	1.0	340.2059326171875	276.8712463378906	0.004825234413146973	647.2805786132812	90.97915649414062	6.702542304992676e-5	3.657291889190674	477.5264892578125	7.393956184387207e-5	11	038
545	339.8717041015625	276.7147521972656	1.0	340.5135803222656	277.71124267578125	0.053922683000564575	343.02130126953125	275.0801086425781	0.00010064244270324707	342.1648254394531	279.9676208496094	5.8591365814208984e-5	11	038
546	339.4375915527344	276.7864990234375	1.0	339.91876220703125	277.8540344238281	0.016016900539398193	340.61517333984375	275.68731689453125	8.234381675720215e-5	341.6067810058594	280.26324462890625	4.32431697845459e-5	11	038
547	338.8644104003906	276.4630432128906	1.0	307.68438720703125	306.0563659667969	0.3952034115791321	341.79339599609375	275.1390380859375	7.581710815429688e-5	3.7582650184631348	478.0871276855469	6.490945816040039e-5	11	038
