# Supplementary material for: An automated feeding system for the African killifish reveals the impact of diet on lifespan and allows scalable assessment of associative learning
Source: eLife. 2022 Nov 10;11:e69008. doi: 10.7554/eLife.69008 (PMC9788828; doi:10.7554/eLife.69008)
Supplement: Figure 6—source data 2. [file elife-69008-fig6-data2.zip › Training Trajectories/t7_REC024DLC_resnet50_TrainAllTheThingsJun28shuffle1_1030000.csv]

bodyparts_coords	fishhead_x	fishhead_y	fishhead_likelihood	fishtail_x	fishtail_y	fishtail_likelihood	redlight_x	redlight_y	redlight_likelihood	fooddrop_x	fooddrop_y	fooddrop_likelihood	fishnum	recordingnum
0	70.8191909790039	349.4176940917969	0.9999982118606567	102.0296630859375	343.8185729980469	0.0021702349185943604	646.82275390625	29.51363754272461	0.00012728571891784668	70.78025817871094	338.33795166015625	1.823902130126953e-5	7	024
1	69.906982421875	347.2228088378906	1.0	100.34862518310547	344.48687744140625	0.004137367010116577	649.45458984375	222.3162078857422	8.487701416015625e-5	59.03936767578125	357.13275146484375	6.559491157531738e-5	7	024
2	70.83566284179688	348.0600891113281	1.0	105.95357513427734	345.3310241699219	0.9978580474853516	649.63427734375	189.850341796875	7.039308547973633e-5	54.3818473815918	353.8970031738281	6.186962127685547e-5	7	024
3	72.95793151855469	348.38677978515625	1.0	101.619384765625	341.7406921386719	0.9999986290931702	71.74131774902344	350.0715637207031	0.00010466575622558594	58.91156005859375	358.0020751953125	0.0001385211944580078	7	024
4	73.77178955078125	347.4844055175781	1.0	105.75502014160156	338.29949951171875	0.9999999403953552	71.9427490234375	349.314453125	6.315112113952637e-5	54.30857849121094	354.6911926269531	6.437301635742188e-5	7	024
5	75.48809814453125	346.9943542480469	1.0	101.0719223022461	338.1700744628906	0.9999556541442871	73.71745300292969	350.0506591796875	6.416440010070801e-5	57.112850189208984	355.60748291015625	0.00013017654418945312	7	024
6	77.75884246826172	346.9013671875	1.0	108.95536804199219	335.4641418457031	1.0	86.00262451171875	344.7509765625	5.334615707397461e-5	112.8740234375	336.2431945800781	7.298588752746582e-5	7	024
7	80.21345520019531	345.1122131347656	1.0	112.00286102294922	335.8327331542969	1.0	117.25203704833984	335.40936279296875	5.447864532470703e-5	114.41790008544922	334.8193359375	0.00016415119171142578	7	024
8	81.2222900390625	346.57781982421875	1.0	112.76437377929688	337.27301025390625	1.0	648.8040161132812	29.224138259887695	4.029273986816406e-5	112.88175964355469	338.2269592285156	0.00019997358322143555	7	024
9	82.73645782470703	345.7464904785156	1.0	111.57746887207031	332.3268737792969	1.0	113.87701416015625	330.409423828125	0.00025206804275512695	116.10386657714844	328.86505126953125	0.0001957416534423828	7	024
10	83.94198608398438	346.0019836425781	1.0	113.9780044555664	331.10906982421875	1.0	118.13488006591797	329.40301513671875	0.00012215971946716309	115.65039825439453	329.1317443847656	0.00011348724365234375	7	024
11	84.74528503417969	345.5524597167969	1.0	113.99425506591797	327.9176025390625	1.0	120.75931549072266	328.52410888671875	9.366869926452637e-5	113.1224594116211	328.3089599609375	0.00012946128845214844	7	024
12	86.3150405883789	345.9368896484375	1.0	116.24969482421875	329.4510192871094	1.0	122.82347106933594	329.326171875	0.00015595555305480957	115.369140625	329.6865234375	0.00016182661056518555	7	024
13	86.61744689941406	344.4283142089844	1.0	117.06256103515625	327.8443603515625	1.0	649.3575439453125	233.79763793945312	0.00010448694229125977	121.83869934082031	332.3667907714844	9.649991989135742e-5	7	024
14	88.16236877441406	343.69390869140625	1.0	117.91320037841797	324.2149353027344	1.0	122.94808197021484	325.5096740722656	7.280707359313965e-5	114.71306610107422	322.4853820800781	9.945034980773926e-5	7	024
15	88.71391296386719	342.2200622558594	1.0	119.32609558105469	321.4592590332031	1.0	124.35342407226562	323.5836486816406	0.00013241171836853027	113.70840454101562	318.0512390136719	0.000102996826171875	7	024
16	89.69031524658203	342.2010803222656	1.0	120.32318115234375	320.0948791503906	1.0	124.99627685546875	322.41015625	0.00012129545211791992	114.19779968261719	317.3694152832031	9.942054748535156e-5	7	024
17	88.92019653320312	342.8292541503906	1.0	123.58867645263672	320.01995849609375	1.0	646.1423950195312	19.920799255371094	0.0002315044403076172	120.92693328857422	315.5036315917969	0.00011566281318664551	7	024
18	88.65888214111328	342.1588439941406	1.0	120.02049255371094	318.44842529296875	1.0	648.2864990234375	128.4279327392578	9.649991989135742e-5	118.97168731689453	315.1894226074219	8.979439735412598e-5	7	024
19	87.29608154296875	342.6002197265625	1.0	123.01073455810547	315.3591613769531	1.0	128.7039337158203	315.6971435546875	0.0002944767475128174	123.00489807128906	316.4466552734375	0.0006455183029174805	7	024
20	87.44740295410156	345.5233154296875	1.0	112.24104309082031	319.99542236328125	1.0	648.4432373046875	140.78305053710938	9.515881538391113e-5	114.4081802368164	318.9433898925781	0.00016096234321594238	7	024
21	87.73481750488281	345.74560546875	1.0	113.86338806152344	318.3760681152344	1.0	86.50130462646484	348.4990234375	7.554888725280762e-5	114.73729705810547	317.4624938964844	0.0001315772533416748	7	024
22	85.86051177978516	343.36566162109375	1.0	114.44577026367188	314.0530700683594	1.0	117.67147064208984	311.62518310546875	0.00013944506645202637	113.06005096435547	319.8222351074219	0.0007684230804443359	7	024
23	85.95614624023438	344.3558349609375	1.0	112.03978729248047	323.0226745605469	1.0	115.6893081665039	321.4578857421875	5.576014518737793e-5	111.71621704101562	323.2430725097656	5.3942203521728516e-5	7	024
24	85.51469421386719	340.4714050292969	1.0	110.16205596923828	325.6883850097656	1.0	116.50697326660156	323.46673583984375	9.384751319885254e-5	110.55802154541016	321.4933776855469	0.00010955333709716797	7	024
25	83.98202514648438	338.8543701171875	1.0	112.53419494628906	324.70770263671875	1.0	649.017333984375	217.3619384765625	0.00013783574104309082	112.06855010986328	325.35247802734375	8.863210678100586e-5	7	024
26	81.96935272216797	338.78411865234375	1.0	102.9638900756836	329.3631896972656	0.9967589974403381	528.9581909179688	208.566650390625	1.0	525.6785888671875	208.60153198242188	0.00043976306915283203	7	024
27	82.12632751464844	338.53851318359375	1.0	105.00457763671875	328.5021057128906	0.9999944567680359	528.1332397460938	207.15093994140625	1.0	526.7716064453125	206.5933074951172	0.0004948973655700684	7	024
28	80.73426818847656	335.93115234375	1.0	105.86446380615234	326.6451721191406	1.0	528.7188110351562	207.73707580566406	1.0	527.7244262695312	208.90049743652344	0.00025197863578796387	7	024
29	80.83428192138672	337.4010925292969	1.0	98.51925659179688	328.841796875	0.9970601797103882	528.848876953125	207.52825927734375	1.0	527.827880859375	209.1088409423828	0.00034371018409729004	7	024
30	82.10556030273438	336.36376953125	1.0	101.1114501953125	326.52716064453125	0.9999997019767761	528.8251953125	207.54029846191406	1.0	527.5631713867188	209.12644958496094	0.0005411207675933838	7	024
31	82.1587905883789	335.29779052734375	1.0	105.73619842529297	322.8393249511719	1.0	528.6683349609375	206.65443420410156	1.0	527.8903198242188	208.29530334472656	0.000349581241607666	7	024
32	82.58232116699219	336.20562744140625	1.0	104.24544525146484	320.7558898925781	1.0	528.4265747070312	208.09458923339844	1.0	527.0354614257812	209.43685913085938	0.0006088912487030029	7	024
33	82.37884521484375	337.47369384765625	1.0	102.88560485839844	320.47607421875	1.0	529.1163940429688	207.15695190429688	1.0	527.1881103515625	206.32223510742188	0.00030097365379333496	7	024
34	78.9930191040039	336.70477294921875	1.0	98.2938003540039	319.9181213378906	1.0	528.8999633789062	207.1665496826172	1.0	527.9957275390625	208.98878479003906	0.00037923455238342285	7	024
35	73.2919692993164	335.70989990234375	1.0	104.44682312011719	315.71026611328125	0.9999992847442627	528.3504028320312	207.09671020507812	1.0	527.106689453125	206.5773162841797	0.00033167004585266113	7	024
36	72.30813598632812	335.53668212890625	1.0	107.73834991455078	312.4754638671875	1.0	527.8339233398438	207.14846801757812	1.0	526.563720703125	206.35031127929688	0.0003815889358520508	7	024
37	71.2952651977539	335.7334289550781	1.0	97.12955474853516	314.57989501953125	0.9999998807907104	528.415771484375	207.08670043945312	1.0	527.1792602539062	206.68389892578125	0.0004897713661193848	7	024
38	70.91893768310547	334.6059265136719	1.0	100.31394958496094	310.34490966796875	1.0	528.7361450195312	207.7431182861328	1.0	527.3294677734375	209.1484375	0.0004673302173614502	7	024
39	70.66864013671875	332.4401550292969	1.0	96.76945495605469	310.7274169921875	1.0	528.56201171875	208.0575408935547	1.0	527.3375244140625	209.21005249023438	0.0004101395606994629	7	024
40	71.8947982788086	332.3594055175781	0.9999999403953552	90.0428695678711	313.3741149902344	0.9999999403953552	528.9454956054688	207.13673400878906	1.0	527.050537109375	206.34176635742188	0.0002657473087310791	7	024
41	72.50300598144531	330.8046569824219	0.9999998807907104	94.01331329345703	309.1711730957031	1.0	528.3991088867188	207.53948974609375	1.0	527.4536743164062	209.11648559570312	0.0004614889621734619	7	024
42	72.32855224609375	326.7816467285156	0.999969482421875	85.54702758789062	314.6650085449219	0.04233887791633606	528.1637573242188	207.5467987060547	1.0	526.6636352539062	206.7942352294922	0.000573277473449707	7	024
43	70.41744232177734	331.01556396484375	1.0	86.82207489013672	300.6252746582031	0.999997615814209	528.0579223632812	207.82835388183594	1.0	526.37353515625	206.89813232421875	0.0005320310592651367	7	024
44	71.94999694824219	332.0342102050781	1.0	89.03009796142578	288.8710632324219	0.9999984502792358	528.8264770507812	207.5592498779297	1.0	31.729930877685547	343.2262878417969	0.0005424022674560547	7	024
45	72.03264617919922	331.8135681152344	1.0	89.80996704101562	283.1978759765625	0.9987698197364807	528.9537963867188	207.8195037841797	1.0	527.369384765625	209.40040588378906	0.0004589259624481201	7	024
46	76.21004486083984	325.94183349609375	0.9997348785400391	91.49864196777344	280.1163635253906	0.3166128396987915	529.205810546875	207.5128631591797	1.0	23.99315071105957	335.7312316894531	0.002585291862487793	7	024
47	80.56446075439453	319.2054748535156	0.9745125770568848	90.84608459472656	283.9850158691406	0.9994689226150513	528.59521484375	206.88621520996094	1.0	527.1797485351562	206.72000122070312	0.0005355179309844971	7	024
48	83.68331909179688	336.08856201171875	0.9983873963356018	13.703381538391113	349.7547912597656	0.001814335584640503	528.3212890625	207.2037353515625	1.0	527.8436279296875	208.51776123046875	0.0003269314765930176	7	024
49	84.88912200927734	331.5040283203125	0.9210124611854553	7.522364139556885	351.15631103515625	0.0169009268283844	529.0111083984375	207.71861267089844	1.0	527.3007202148438	209.1513671875	0.00045293569564819336	7	024
50	86.0182113647461	330.77642822265625	0.5821400880813599	88.10772705078125	319.0812683105469	0.00030180811882019043	529.0182495117188	208.25021362304688	1.0	527.587890625	209.23046875	0.0003307163715362549	7	024
51	85.52765655517578	329.71673583984375	0.00027495622634887695	528.4627685546875	209.2620086669922	6.052851676940918e-5	528.7597045898438	207.51583862304688	1.0	527.40234375	206.3676300048828	0.00028190016746520996	7	024
52	82.5615234375	345.47979736328125	0.768108606338501	3.2900471687316895	364.4458312988281	0.0006306171417236328	528.5798950195312	207.41238403320312	1.0	527.2561645507812	209.2520751953125	0.00037679076194763184	7	024
53	80.4943618774414	338.6939392089844	0.23387327790260315	3.05241060256958	368.3595275878906	0.002452164888381958	528.884521484375	207.71559143066406	1.0	527.1192626953125	209.30911254882812	0.0003650188446044922	7	024
54	79.21627044677734	340.63873291015625	0.9999998807907104	90.54743194580078	330.7891540527344	0.0011976063251495361	528.619140625	207.55015563964844	1.0	527.2059326171875	209.1219482421875	0.0004482269287109375	7	024
55	75.27495574951172	336.9258117675781	0.9999948143959045	0.5885412693023682	365.18505859375	0.0004254281520843506	529.04345703125	207.47705078125	1.0	527.1431884765625	206.9736785888672	0.0004614591598510742	7	024
56	75.97554779052734	341.91143798828125	0.00024563074111938477	0.6998941898345947	366.3197326660156	0.0001761019229888916	528.5166015625	207.3154754638672	1.0	527.1246337890625	206.60238647460938	0.00032708048820495605	7	024
57	76.76397705078125	345.59228515625	0.9999951124191284	90.39605712890625	336.4011535644531	0.001350998878479004	528.5447998046875	208.2142333984375	1.0	526.9367065429688	209.93368530273438	0.0006038546562194824	7	024
58	74.57719421386719	352.8207702636719	1.0	95.03402709960938	330.8475646972656	1.0	528.3200073242188	207.9170379638672	1.0	527.2193603515625	208.88514709472656	0.00042000412940979004	7	024
59	73.21508026123047	346.0238952636719	1.0	97.44857025146484	335.7530212402344	0.9999994039535522	528.3929443359375	207.8140106201172	1.0	526.895263671875	207.31224060058594	0.0004183351993560791	7	024
60	72.52914428710938	357.4067687988281	1.0	97.49261474609375	335.8177490234375	1.0	528.9439086914062	207.2433319091797	1.0	98.61759185791016	334.2314147949219	0.0006847977638244629	7	024
61	69.4195327758789	352.11883544921875	1.0	99.13096618652344	333.28277587890625	1.0	529.1941528320312	207.3134765625	1.0	527.6001586914062	206.25218200683594	0.0002104341983795166	7	024
62	68.07686614990234	355.24609375	0.9998043179512024	95.4089126586914	343.80078125	0.9999998807907104	528.8276977539062	207.59979248046875	1.0	95.78514862060547	343.701171875	0.0010938942432403564	7	024
63	63.693504333496094	363.094970703125	1.0	92.9891128540039	341.2593994140625	1.0	528.8504638671875	207.98916625976562	1.0	527.0487060546875	209.7395782470703	0.0005818009376525879	7	024
64	60.83417510986328	363.478759765625	1.0	93.17357635498047	340.9154052734375	1.0	528.4689331054688	208.00701904296875	1.0	527.1129760742188	206.8917236328125	0.0004699230194091797	7	024
65	58.540958404541016	365.1151123046875	1.0	92.27471923828125	347.0260925292969	0.9999998807907104	528.7984619140625	207.07823181152344	1.0	527.1915893554688	206.45436096191406	0.0004380941390991211	7	024
66	57.17829513549805	366.1302185058594	1.0	90.46163940429688	349.669677734375	1.0	528.398193359375	207.19671630859375	1.0	527.4428100585938	208.40582275390625	0.0004341602325439453	7	024
67	55.5228271484375	367.33819580078125	1.0	92.07440185546875	348.6336364746094	1.0	528.4903564453125	207.9971923828125	1.0	526.7592163085938	209.5233612060547	0.0005293786525726318	7	024
68	55.4639892578125	367.6681823730469	1.0	92.4601058959961	344.0779724121094	1.0	528.6328735351562	207.532958984375	1.0	527.3961181640625	208.78912353515625	0.000406116247177124	7	024
69	53.99652099609375	368.5018615722656	1.0	92.6485595703125	343.7924499511719	1.0	528.744873046875	207.54115295410156	1.0	527.0380859375	208.8040008544922	0.000523298978805542	7	024
70	54.23798370361328	370.2725524902344	1.0	91.02774810791016	345.2347106933594	0.9999999403953552	528.6633911132812	207.5707244873047	1.0	527.1448364257812	209.40037536621094	0.0006158947944641113	7	024
71	53.04604721069336	370.26239013671875	1.0	93.05061340332031	342.2005920410156	1.0	528.6222534179688	207.16871643066406	1.0	526.9160766601562	206.26914978027344	0.00034439563751220703	7	024
72	53.75627136230469	370.1297302246094	1.0	94.2872543334961	338.666259765625	1.0	528.6676025390625	207.75486755371094	1.0	526.8084716796875	206.8498992919922	0.0004107058048248291	7	024
73	54.18634033203125	373.73529052734375	1.0	90.28677368164062	340.0524597167969	1.0	528.3052978515625	207.713134765625	1.0	526.7241821289062	209.43359375	0.0005829334259033203	7	024
74	51.23641586303711	370.4239501953125	1.0	80.94422912597656	338.225830078125	1.0	528.5944213867188	206.94981384277344	1.0	527.63818359375	208.8689727783203	0.0003203749656677246	7	024
75	50.09238815307617	374.8030090332031	0.9905260801315308	71.7000732421875	342.1516418457031	1.0	528.95263671875	207.53817749023438	1.0	527.6334228515625	208.894287109375	0.0005384087562561035	7	024
76	45.831024169921875	376.60736083984375	0.9999996423721313	64.75553894042969	335.699951171875	1.0	528.7438354492188	207.97698974609375	1.0	527.291015625	209.35777282714844	0.0005480349063873291	7	024
77	40.46599578857422	379.3497314453125	0.9999899864196777	61.63447189331055	334.91607666015625	0.9999994039535522	529.2522583007812	208.17247009277344	1.0	527.767333984375	209.59588623046875	0.00047713518142700195	7	024
78	40.11928176879883	381.4822998046875	1.0	57.739341735839844	336.7489013671875	0.9999806880950928	528.9236450195312	207.68521118164062	1.0	527.2337646484375	207.5501251220703	0.0006804168224334717	7	024
79	36.88801574707031	378.61370849609375	0.9918916821479797	49.108680725097656	338.7127990722656	0.9962990880012512	528.5550537109375	207.66590881347656	1.0	527.1687622070312	209.5458526611328	0.0005237758159637451	7	024
80	41.95140075683594	387.65167236328125	1.0	39.883304595947266	388.57647705078125	0.00011074542999267578	528.4609985351562	207.77432250976562	1.0	527.321533203125	209.2052001953125	0.0005199313163757324	7	024
81	42.192867279052734	390.3370361328125	0.9999649524688721	38.72689437866211	339.9687194824219	0.9976142048835754	529.569580078125	207.2131805419922	1.0	527.9525146484375	209.06626892089844	0.0003381669521331787	7	024
82	45.46366882324219	342.0812072753906	0.003494083881378174	39.633907318115234	342.0977783203125	0.0004819631576538086	528.84423828125	207.51992797851562	1.0	527.1875	208.93646240234375	0.0003959238529205322	7	024
83	54.4437141418457	350.6986999511719	0.26766467094421387	54.78697204589844	352.0700378417969	0.32857269048690796	528.2443237304688	207.68975830078125	1.0	527.5255126953125	208.4237060546875	0.0003534555435180664	7	024
84	21.912080764770508	398.1385803222656	0.1842493712902069	57.220481872558594	353.3370666503906	1.0	528.6162719726562	207.52793884277344	1.0	527.1817626953125	206.69888305664062	0.0005249381065368652	7	024
85	13.022553443908691	402.18145751953125	0.6273369789123535	62.358848571777344	350.8660583496094	1.0	528.9400024414062	207.7523651123047	1.0	527.3016967773438	209.260009765625	0.0005013048648834229	7	024
86	3.1812832355499268	403.16265869140625	0.02581191062927246	45.13990020751953	361.4809265136719	0.9955212473869324	528.8518676757812	207.46633911132812	1.0	527.2080688476562	208.93569946289062	0.0005067586898803711	7	024
87	0.6873900890350342	393.908203125	0.0012839138507843018	41.93124771118164	349.71343994140625	0.14396953582763672	528.6104736328125	207.23089599609375	1.0	527.0009765625	206.4227294921875	0.0005191266536712646	7	024
88	529.7035522460938	212.9855194091797	0.00014349818229675293	48.31108093261719	350.3921813964844	0.9902267456054688	528.3905029296875	208.0281524658203	1.0	526.4942626953125	209.31533813476562	0.0006238818168640137	7	024
89	38.00486755371094	343.25927734375	0.002185434103012085	42.48707962036133	345.8490905761719	0.9991781115531921	529.025634765625	207.6142578125	1.0	527.2899169921875	209.05848693847656	0.000509798526763916	7	024
90	51.96327590942383	343.5831604003906	0.0015628337860107422	53.42156982421875	344.789306640625	1.0	528.5057373046875	207.4622802734375	1.0	527.2817993164062	209.23086547851562	0.0005174875259399414	7	024
91	38.88811111450195	343.0137634277344	0.0005891025066375732	44.335445404052734	344.3851013183594	0.9997012615203857	528.5460205078125	207.6245574951172	1.0	527.2401733398438	207.12501525878906	0.0005606412887573242	7	024
92	41.29617691040039	330.3067626953125	0.004706203937530518	40.79609298706055	331.7866516113281	0.9946154356002808	528.3118896484375	207.21759033203125	1.0	525.8469848632812	207.68472290039062	0.0003560483455657959	7	024
93	1.8417751789093018	377.5081787109375	0.004088312387466431	36.467960357666016	323.81536865234375	0.0003587305545806885	528.60791015625	207.378662109375	1.0	527.5277709960938	208.21554565429688	0.0003846287727355957	7	024
94	2.2478365898132324	378.7066345214844	0.0025868117809295654	527.40283203125	209.14920043945312	4.965066909790039e-5	528.552490234375	207.8253936767578	1.0	526.9345703125	207.23374938964844	0.00040262937545776367	7	024
95	1.6313378810882568	382.5547180175781	0.025069206953048706	527.8628540039062	210.0898895263672	7.519125938415527e-5	528.3051147460938	207.77828979492188	1.0	526.7169799804688	209.10281372070312	0.0006405115127563477	7	024
96	1.8224995136260986	388.2128601074219	0.0002282261848449707	529.0313720703125	209.59393310546875	5.8084726333618164e-5	529.1494750976562	207.44871520996094	1.0	527.7274780273438	208.85821533203125	0.00033274292945861816	7	024
97	1.1742236614227295	342.2093505859375	0.00010952353477478027	1.2652409076690674	343.36688232421875	0.0006355047225952148	529.3555297851562	207.67791748046875	1.0	527.127685546875	209.44589233398438	0.0003783106803894043	7	024
98	1.4794666767120361	342.6925048828125	0.00035646557807922363	2.0050482749938965	347.36376953125	0.055462658405303955	527.9827270507812	207.96636962890625	1.0	526.774658203125	209.0926971435547	0.0006175041198730469	7	024
99	530.31005859375	212.43997192382812	0.00012490153312683105	1.2171311378479004	342.95367431640625	0.0017520487308502197	529.0858764648438	207.24752807617188	1.0	527.4248046875	208.6364288330078	0.0003210604190826416	7	024
100	3.8200788497924805	386.3307800292969	0.0005224049091339111	5.4729323387146	384.9886474609375	0.001985609531402588	528.9937133789062	207.7628173828125	1.0	526.9485473632812	208.98501586914062	0.00032463669776916504	7	024
101	529.6847534179688	212.7982940673828	0.00012946128845214844	11.280990600585938	382.4571838378906	0.003836989402770996	528.2635498046875	207.7169189453125	1.0	526.6827392578125	209.1439666748047	0.0003954768180847168	7	024
102	530.0167236328125	212.9928741455078	0.00012120604515075684	528.3510131835938	210.28311157226562	5.6803226470947266e-5	528.85791015625	208.1919708251953	1.0	526.753662109375	209.4723358154297	0.0005431175231933594	7	024
103	529.8491821289062	212.8127899169922	0.00013071298599243164	5.603851795196533	369.6029968261719	0.0004035830497741699	528.5145874023438	207.61453247070312	1.0	526.4671020507812	209.01315307617188	0.0004470348358154297	7	024
104	20.03554916381836	381.5295104980469	0.028243333101272583	7.217617511749268	387.82952880859375	0.0003408491611480713	528.3154907226562	207.16879272460938	1.0	527.2396240234375	208.69366455078125	0.0003952980041503906	7	024
105	529.9874267578125	212.62498474121094	0.00018784403800964355	14.37040901184082	351.9483337402344	0.0007285177707672119	528.332763671875	207.39849853515625	1.0	527.2958984375	208.9905548095703	0.0005997717380523682	7	024
106	28.70650291442871	351.88067626953125	0.3320273160934448	22.35761070251465	359.5362854003906	0.20832765102386475	528.68701171875	207.60386657714844	1.0	526.9512329101562	209.23812866210938	0.0004107058048248291	7	024
107	530.4261474609375	212.43771362304688	0.00012442469596862793	18.96591567993164	345.0923767089844	9.715557098388672e-5	529.3734741210938	207.42782592773438	1.0	527.392578125	208.72203063964844	0.0004226267337799072	7	024
108	529.9102783203125	212.7696533203125	0.0001264810562133789	32.8710823059082	337.7551574707031	0.0003463327884674072	528.8345336914062	207.87677001953125	1.0	527.1556396484375	207.31597900390625	0.000687330961227417	7	024
109	48.29396057128906	342.0895690917969	0.843748927116394	49.04127502441406	344.60491943359375	0.16820937395095825	528.5023193359375	207.01292419433594	1.0	52.482810974121094	349.50469970703125	0.0007929205894470215	7	024
110	529.949951171875	212.83045959472656	0.00010800361633300781	528.1380004882812	209.78175354003906	6.0617923736572266e-5	528.6824951171875	207.62667846679688	1.0	527.2249755859375	209.5146484375	0.0004323422908782959	7	024
111	55.747718811035156	340.0546569824219	0.0006726384162902832	70.28343963623047	339.46514892578125	0.0001240372657775879	528.5199584960938	207.33126831054688	1.0	526.7576293945312	208.66818237304688	0.0004917681217193604	7	024
112	54.37099838256836	344.9948425292969	0.010092437267303467	63.45380401611328	341.7590026855469	1.0	528.4103393554688	207.822509765625	1.0	64.51396179199219	348.1083984375	0.0009129047393798828	7	024
113	56.25676727294922	338.3998718261719	0.9997755289077759	64.1690902709961	340.4197692871094	0.9997444748878479	528.941162109375	207.53118896484375	1.0	65.50189208984375	348.0073547363281	0.00048223137855529785	7	024
114	56.17877197265625	336.9365539550781	0.9941222667694092	65.8724136352539	340.78558349609375	0.9258918762207031	528.6165161132812	207.60543823242188	1.0	527.4170532226562	208.80332946777344	0.00045433640480041504	7	024
115	64.28746032714844	340.2611389160156	0.010437369346618652	69.01997375488281	341.5033264160156	0.9999614953994751	528.5795288085938	207.26959228515625	1.0	527.3103637695312	208.8674774169922	0.0005247592926025391	7	024
116	65.73919677734375	343.4305114746094	0.01378709077835083	69.88127899169922	339.9967041015625	1.0	528.8240356445312	207.2868194580078	1.0	527.7159423828125	208.88539123535156	0.00042870640754699707	7	024
117	64.22244262695312	339.2400207519531	0.0015663206577301025	69.65223693847656	341.5103759765625	0.8916442394256592	529.4607543945312	207.47470092773438	1.0	527.5755615234375	209.0819549560547	0.0004513561725616455	7	024
118	69.54127502441406	340.92303466796875	0.019599169492721558	71.12688446044922	341.8242492675781	0.9997638463973999	529.3528442382812	207.36732482910156	1.0	71.98999786376953	347.770263671875	0.001959174871444702	7	024
119	63.2077751159668	339.7503662109375	0.00036090612411499023	68.80731964111328	342.7908935546875	0.11396965384483337	529.4407348632812	207.44834899902344	1.0	70.30245971679688	349.84661865234375	0.002301454544067383	7	024
120	66.81121826171875	342.1412353515625	0.011732369661331177	528.0022583007812	208.3657684326172	7.37905502319336e-5	528.7788696289062	207.45278930664062	1.0	527.4489135742188	208.92056274414062	0.00041988492012023926	7	024
121	66.49742889404297	340.5771179199219	0.24309265613555908	70.99409484863281	341.4400634765625	0.05550828576087952	528.1538696289062	207.12342834472656	1.0	70.80084228515625	348.83660888671875	0.001026540994644165	7	024
122	68.85720825195312	340.76470947265625	0.999841570854187	54.991878509521484	327.3273010253906	0.0016634166240692139	528.4412231445312	207.50625610351562	1.0	71.01981353759766	348.2735900878906	0.0008057057857513428	7	024
123	66.3638916015625	342.69970703125	0.98514723777771	54.412384033203125	324.7126770019531	0.6405895948410034	528.5810546875	207.53558349609375	1.0	69.36365509033203	348.74560546875	0.0028879940509796143	7	024
124	66.36946105957031	340.4058837890625	0.9999985694885254	68.46161651611328	343.0849609375	0.0002829134464263916	528.7935791015625	207.21469116210938	1.0	67.42354583740234	349.248291015625	0.0006382763385772705	7	024
125	64.95442962646484	340.6248474121094	1.0	73.10379791259766	337.7881774902344	0.0002689063549041748	528.7977905273438	208.04823303222656	1.0	527.1566772460938	209.14804077148438	0.0005077123641967773	7	024
126	65.90000915527344	339.4644775390625	1.0	73.05270385742188	337.2304382324219	6.571412086486816e-5	528.8421020507812	207.55650329589844	1.0	527.111328125	209.80584716796875	0.0005088150501251221	7	024
127	65.20439147949219	340.49285888671875	0.9999997615814209	69.28304290771484	341.97503662109375	0.00024250149726867676	528.8961181640625	208.1520538330078	1.0	67.44769287109375	349.163330078125	0.0012942850589752197	7	024
128	64.2531967163086	341.16912841796875	0.9935213327407837	55.808258056640625	319.03277587890625	0.005359828472137451	528.8179321289062	207.404052734375	1.0	66.72394561767578	349.3360595703125	0.0010803639888763428	7	024
129	64.22256469726562	340.91778564453125	0.9999995827674866	70.44049072265625	338.17144775390625	0.0005280077457427979	528.6901245117188	207.5186767578125	1.0	66.30199432373047	348.7955017089844	0.0008884966373443604	7	024
130	64.7975845336914	341.83184814453125	0.9999771118164062	70.338623046875	339.5554504394531	0.0005852878093719482	529.1369018554688	207.65347290039062	1.0	65.5343017578125	348.5944519042969	0.0009893178939819336	7	024
131	64.25308990478516	343.2349853515625	1.0	70.35147094726562	344.7755126953125	0.00015801191329956055	528.196044921875	207.12408447265625	1.0	526.72119140625	208.6678924560547	0.0005174577236175537	7	024
132	64.30374908447266	345.1473388671875	0.9999999403953552	69.31246948242188	346.1668395996094	0.00039380788803100586	528.9815063476562	208.59681701660156	1.0	59.95656967163086	351.3419494628906	0.002297341823577881	7	024
133	65.32574462890625	344.1898498535156	1.0	70.56436920166016	345.0138244628906	0.00022268295288085938	528.3311767578125	207.21188354492188	1.0	526.9152221679688	208.953857421875	0.0005302727222442627	7	024
134	65.68329620361328	344.49322509765625	1.0	55.0964469909668	319.5572814941406	0.0010432302951812744	528.5709838867188	207.77146911621094	1.0	64.73397827148438	349.68310546875	0.0004978179931640625	7	024
135	66.47176361083984	344.4761657714844	1.0	59.529151916503906	318.1590881347656	0.5993200540542603	528.891357421875	207.79444885253906	1.0	59.809326171875	352.670166015625	0.0004903972148895264	7	024
136	66.22677612304688	346.1431884765625	0.9999986886978149	57.6148681640625	319.5837707519531	0.021692365407943726	528.6909790039062	207.84239196777344	1.0	65.38907623291016	350.9918518066406	0.0017184615135192871	7	024
137	66.85604858398438	344.72723388671875	0.9999228119850159	60.29498291015625	320.2563781738281	0.9873225688934326	528.7080078125	207.38699340820312	1.0	68.64514923095703	349.6849060058594	0.001222372055053711	7	024
138	66.45390319824219	344.9985656738281	0.9759629368782043	58.322715759277344	320.64080810546875	0.7370643615722656	528.567138671875	206.97169494628906	1.0	69.52812194824219	349.1668701171875	0.0011034607887268066	7	024
139	66.70797729492188	344.67724609375	0.9998964071273804	56.95732498168945	321.6798095703125	0.6634581089019775	527.8740844726562	207.66976928710938	1.0	70.1323471069336	349.5360412597656	0.001296311616897583	7	024
140	68.21923828125	352.5630798339844	0.9999946355819702	67.16204071044922	353.239013671875	0.0029480159282684326	528.3733520507812	208.08973693847656	1.0	59.78538131713867	355.7171325683594	0.00226399302482605	7	024
141	69.76235961914062	356.6998596191406	0.9922410845756531	51.68140411376953	330.74066162109375	0.9518975019454956	528.5328369140625	207.58201599121094	1.0	57.56228256225586	358.2065734863281	0.0004088282585144043	7	024
142	72.9339828491211	360.74664306640625	0.9999998807907104	71.12902069091797	360.238037109375	0.000332564115524292	528.5878295898438	207.69833374023438	1.0	57.94772720336914	357.15924072265625	0.0008251965045928955	7	024
143	73.44794464111328	361.65191650390625	0.9997234344482422	55.24919509887695	330.5770263671875	0.008836448192596436	528.8297119140625	207.33973693847656	1.0	67.90232849121094	353.4736022949219	0.0029877126216888428	7	024
144	73.884521484375	363.31005859375	0.9999663233757019	52.93331527709961	337.2014465332031	0.9407938122749329	527.9616088867188	208.07005310058594	1.0	66.25456237792969	354.5205383300781	0.012484997510910034	7	024
145	73.1126708984375	360.2863464355469	0.9977937340736389	528.0809326171875	210.197998046875	7.581710815429688e-5	527.987060546875	207.68849182128906	1.0	526.94091796875	209.5753173828125	0.0006695687770843506	7	024
146	530.2300415039062	212.47227478027344	0.00010910630226135254	528.6466674804688	209.0882568359375	4.7713518142700195e-5	529.01220703125	207.21482849121094	1.0	527.068603515625	208.87371826171875	0.000362396240234375	7	024
147	530.1837768554688	212.63812255859375	0.00010281801223754883	60.53941345214844	351.3654479980469	0.9539140462875366	528.3623657226562	207.55992126464844	1.0	527.525634765625	209.12628173828125	0.00035881996154785156	7	024
148	530.230224609375	213.13735961914062	0.00010499358177185059	528.5841674804688	210.3313751220703	6.0617923736572266e-5	529.3502807617188	208.28330993652344	1.0	526.8753662109375	209.38424682617188	0.0005522370338439941	7	024
149	530.0113525390625	212.88534545898438	0.00012943148612976074	528.5628051757812	210.25518798828125	6.058812141418457e-5	528.69677734375	207.90489196777344	1.0	527.0647583007812	209.55999755859375	0.0005049407482147217	7	024
150	530.3024291992188	212.5238800048828	0.00012257695198059082	73.37541198730469	343.4149169921875	0.0014154613018035889	528.8378295898438	207.3108367919922	1.0	527.5816650390625	209.04782104492188	0.0004648864269256592	7	024
151	529.9423217773438	212.73179626464844	0.00012359023094177246	79.75127410888672	349.3526611328125	0.00036153197288513184	528.536376953125	207.7126922607422	1.0	527.0657958984375	206.92124938964844	0.0006515085697174072	7	024
152	529.9135131835938	212.95167541503906	0.0001036226749420166	80.41576385498047	344.6106872558594	0.9587105512619019	528.8196411132812	208.18307495117188	1.0	527.0122680664062	206.7315216064453	0.0005578696727752686	7	024
153	95.67084503173828	349.3126525878906	0.002414137125015259	92.88766479492188	345.2440490722656	0.002262800931930542	528.6266479492188	208.00816345214844	1.0	526.852294921875	207.4692840576172	0.0003597140312194824	7	024
154	100.0886001586914	345.6752014160156	0.00020706653594970703	94.12666320800781	341.8926696777344	0.9290199279785156	529.385009765625	208.21900939941406	1.0	526.6992797851562	209.44412231445312	0.0003523826599121094	7	024
155	530.2755737304688	213.00149536132812	0.00013530254364013672	95.0617904663086	338.7723388671875	0.9998714327812195	528.9694213867188	208.05776977539062	1.0	527.4747314453125	209.7484130859375	0.0005081593990325928	7	024
156	110.14807891845703	351.5856628417969	0.31383073329925537	103.28064727783203	342.1512756347656	0.02177545428276062	528.988037109375	207.7037811279297	1.0	106.40580749511719	349.6305847167969	0.0005909204483032227	7	024
157	114.19351959228516	350.2009582519531	0.3362327814102173	105.56204223632812	344.13671875	0.003639131784439087	528.4261474609375	207.9901580810547	1.0	526.6634521484375	209.36468505859375	0.000538945198059082	7	024
158	115.04811096191406	345.75054931640625	0.9700114130973816	105.25145721435547	341.1270446777344	0.8333122134208679	528.7953491210938	207.71432495117188	1.0	103.79175567626953	348.5644226074219	0.0005570650100708008	7	024
159	117.6141128540039	345.2828063964844	0.9999984502792358	116.43080139160156	344.02703857421875	0.0018861591815948486	529.1674194335938	207.5325164794922	1.0	116.12338256835938	338.0894775390625	0.0006822645664215088	7	024
160	116.28382873535156	342.977783203125	0.20654502511024475	114.51628112792969	340.3937683105469	0.9988133311271667	528.46240234375	207.2261199951172	1.0	115.31328582763672	348.83209228515625	0.001306682825088501	7	024
161	122.43258666992188	345.1172790527344	0.9999988079071045	118.06202697753906	343.0349426269531	0.011831343173980713	528.6063842773438	207.33433532714844	1.0	527.1282348632812	206.85910034179688	0.0005056262016296387	7	024
162	124.88004302978516	345.8665466308594	0.999773383140564	116.21990966796875	340.4984130859375	0.33874863386154175	528.071044921875	207.4317626953125	1.0	118.23802947998047	338.8304138183594	0.003410547971725464	7	024
163	126.34854125976562	343.9580078125	0.9999998807907104	131.85882568359375	344.2738037109375	0.0012092888355255127	528.1282958984375	207.28726196289062	1.0	526.891357421875	208.93653869628906	0.0004468560218811035	7	024
164	126.89632415771484	343.9779357910156	0.9999655485153198	129.1007080078125	338.60308837890625	0.0015406608581542969	528.3782348632812	208.1262664794922	1.0	526.9896240234375	209.36036682128906	0.0005815625190734863	7	024
165	128.63565063476562	343.8818054199219	0.9999966621398926	130.9662628173828	338.1969909667969	0.0006204545497894287	528.9547729492188	207.77951049804688	1.0	527.1904907226562	209.41357421875	0.0006597042083740234	7	024
166	129.733154296875	344.24725341796875	1.0	134.89051818847656	344.5298156738281	0.0003432631492614746	528.4542236328125	207.4828643798828	1.0	527.1036376953125	206.93740844726562	0.0005068778991699219	7	024
167	130.96240234375	343.4429626464844	0.9999995231628418	136.08135986328125	328.5018005371094	0.0014538764953613281	528.6492309570312	207.02647399902344	1.0	129.38739013671875	333.9182434082031	0.0010004043579101562	7	024
168	130.68702697753906	343.2405090332031	0.9999998807907104	136.35665893554688	329.366943359375	0.003793388605117798	528.743408203125	207.16371154785156	1.0	527.9505615234375	208.64578247070312	0.000352323055267334	7	024
169	130.16525268554688	342.0755615234375	1.0	141.05264282226562	325.77532958984375	0.9642058610916138	528.6449584960938	207.67724609375	1.0	526.4141235351562	209.5396728515625	0.0005488693714141846	7	024
170	129.13885498046875	341.6679992675781	1.0	142.89402770996094	321.97979736328125	0.9999825954437256	528.2551879882812	207.52976989746094	1.0	527.3529663085938	209.15682983398438	0.00037404894828796387	7	024
171	121.0431900024414	340.9541931152344	1.0	147.1107177734375	314.06524658203125	1.0	528.7279052734375	208.04432678222656	1.0	526.6327514648438	209.98858642578125	0.0006405115127563477	7	024
172	113.62479400634766	342.1965637207031	1.0	146.14659118652344	317.3116760253906	1.0	528.500732421875	207.88255310058594	1.0	526.7120361328125	209.2771759033203	0.0004120469093322754	7	024
173	107.65811157226562	342.8491516113281	1.0	152.8194580078125	315.28900146484375	1.0	529.3298950195312	207.8525848388672	1.0	153.90841674804688	316.6012268066406	0.0007933974266052246	7	024
174	102.93445587158203	344.41748046875	1.0	152.10142517089844	315.6800537109375	1.0	528.0098266601562	206.9759063720703	1.0	153.5677032470703	316.7037658691406	0.0018367171287536621	7	024
175	100.28193664550781	342.5210876464844	1.0	146.6643829345703	314.21905517578125	1.0	528.9934692382812	207.2715301513672	1.0	527.9136352539062	208.92897033691406	0.000553816556930542	7	024
176	94.94430541992188	339.9538879394531	1.0	142.74880981445312	317.8917236328125	1.0	528.587646484375	208.05966186523438	1.0	527.0381469726562	207.30184936523438	0.0006841123104095459	7	024
177	92.25774383544922	341.2052001953125	1.0	123.03890228271484	324.7359924316406	1.0	529.2532958984375	207.7794952392578	1.0	527.6249389648438	206.9349822998047	0.0002467632293701172	7	024
178	87.62812042236328	338.0137939453125	1.0	122.29573059082031	322.01617431640625	1.0	528.9446411132812	207.10986328125	1.0	527.0721435546875	206.3328399658203	0.000338137149810791	7	024
179	87.35427856445312	338.65130615234375	1.0	107.9936294555664	328.9170837402344	0.9668534994125366	528.3631591796875	207.55050659179688	1.0	527.5546264648438	208.59628295898438	0.0003635585308074951	7	024
180	84.19041442871094	338.3100891113281	1.0	106.07221984863281	325.1425476074219	1.0	529.042236328125	207.44114685058594	1.0	527.167724609375	206.6061553955078	0.00033918023109436035	7	024
181	80.96729278564453	335.94573974609375	1.0	103.00679779052734	324.71343994140625	0.9999998807907104	528.897705078125	207.7124786376953	1.0	527.2323608398438	208.73052978515625	0.00045686960220336914	7	024
182	74.2383804321289	336.57403564453125	1.0	95.81586456298828	316.74365234375	1.0	528.560302734375	207.78903198242188	1.0	527.0947875976562	209.72666931152344	0.0006092190742492676	7	024
183	70.79251098632812	335.9742126464844	1.0	99.64929962158203	312.9834899902344	1.0	528.6950073242188	208.20254516601562	1.0	526.9242553710938	207.24205017089844	0.0004194974899291992	7	024
184	70.18955993652344	336.50323486328125	1.0	90.1376953125	316.8199462890625	1.0	528.626708984375	207.59510803222656	1.0	527.0968627929688	209.66412353515625	0.0006573498249053955	7	024
185	68.07744598388672	336.0884704589844	1.0	89.81076049804688	311.945068359375	1.0	529.195556640625	207.48292541503906	1.0	527.7091674804688	209.05992126464844	0.00047132372856140137	7	024
186	68.68162536621094	329.2290954589844	0.998839259147644	84.08089447021484	314.2627258300781	1.0	528.6133422851562	207.69686889648438	1.0	527.208740234375	206.9219970703125	0.00036260485649108887	7	024
187	66.87506103515625	330.50762939453125	0.9558905959129333	79.93580627441406	315.9005432128906	1.0	528.7003784179688	207.6939697265625	1.0	527.1244506835938	208.75576782226562	0.0003057420253753662	7	024
188	65.08792877197266	329.75042724609375	0.02824464440345764	78.96868133544922	312.76556396484375	0.9999994039535522	528.56494140625	207.67469787597656	1.0	527.130615234375	209.44703674316406	0.0006484687328338623	7	024
189	81.46173858642578	310.4198303222656	0.00017008185386657715	77.44927978515625	314.4673767089844	0.9999984502792358	528.8401489257812	207.5006103515625	1.0	527.5482788085938	209.45401000976562	0.0004992187023162842	7	024
190	81.6692886352539	310.2751159667969	0.00025030970573425293	78.14517974853516	312.6523132324219	0.9999998807907104	528.9691162109375	207.83876037597656	1.0	526.9298706054688	207.16278076171875	0.00047153234481811523	7	024
191	530.4121704101562	212.28782653808594	0.00013184547424316406	81.18426513671875	308.2381591796875	0.5328922271728516	529.056884765625	207.29493713378906	1.0	527.41845703125	208.4788055419922	0.00036138296127319336	7	024
192	87.43125915527344	307.78790283203125	0.0001214146614074707	86.66376495361328	306.5057678222656	0.0005476772785186768	529.337890625	207.59739685058594	1.0	527.5620727539062	208.97076416015625	0.0004054605960845947	7	024
193	79.99116516113281	308.2984619140625	0.0009557008743286133	92.20067596435547	306.63616943359375	0.9997560977935791	528.7404174804688	208.03131103515625	1.0	526.8572387695312	209.05006408691406	0.0005966722965240479	7	024
194	529.53662109375	213.1103973388672	0.00012883543968200684	90.26750946044922	302.5342102050781	0.9993382692337036	528.3953857421875	208.2045440673828	1.0	526.6097412109375	209.29205322265625	0.000611424446105957	7	024
195	93.24459075927734	296.2304992675781	0.1391926109790802	93.29524993896484	298.29949951171875	0.9999732971191406	528.2667236328125	207.14004516601562	1.0	526.6480712890625	206.6494903564453	0.0003324747085571289	7	024
196	99.25338745117188	294.31170654296875	0.005638718605041504	95.32687377929688	297.4098815917969	0.9999997019767761	528.8368530273438	207.6852264404297	1.0	527.060302734375	209.0928955078125	0.00034928321838378906	7	024
197	89.7696533203125	299.5979919433594	0.0004208683967590332	90.6126708984375	301.3396301269531	0.9999996423721313	528.7477416992188	207.27500915527344	1.0	526.4674072265625	206.96490478515625	0.0004450678825378418	7	024
198	49.71852493286133	337.7680969238281	0.304543137550354	87.5407943725586	304.72418212890625	1.0	528.93603515625	207.59849548339844	1.0	527.4287109375	209.647216796875	0.0004614591598510742	7	024
199	530.1478271484375	212.7063751220703	0.00017529726028442383	81.60136413574219	307.712890625	0.9999999403953552	528.8475341796875	207.70973205566406	1.0	527.3922729492188	209.1907958984375	0.0005702972412109375	7	024
200	52.70339584350586	333.24896240234375	0.00336340069770813	81.40235137939453	308.63067626953125	1.0	528.5946044921875	207.8845672607422	1.0	526.8526000976562	209.57843017578125	0.0005810856819152832	7	024
201	530.4403076171875	212.45230102539062	0.00013247132301330566	82.23734283447266	307.6346130371094	0.9999994039535522	529.1400146484375	207.58349609375	1.0	527.7416381835938	208.93263244628906	0.0003692209720611572	7	024
202	78.74356079101562	314.76861572265625	0.00015914440155029297	88.41831970214844	306.31793212890625	0.9999961853027344	528.83251953125	207.5518341064453	1.0	527.138427734375	206.11599731445312	0.000279158353805542	7	024
203	78.86810302734375	313.453369140625	0.0001799166202545166	85.86592102050781	306.7838439941406	1.0	529.072265625	207.54129028320312	1.0	527.4585571289062	209.44256591796875	0.0004372596740722656	7	024
204	529.9061279296875	212.69448852539062	0.00017967820167541504	82.76770782470703	306.65283203125	0.964463472366333	528.1196899414062	207.39752197265625	1.0	526.8271484375	209.24197387695312	0.0004894137382507324	7	024
205	530.23388671875	212.2711639404297	0.00014859437942504883	89.52693176269531	305.38995361328125	0.9999978542327881	528.7583618164062	207.3368682861328	1.0	527.3380126953125	208.0329132080078	0.0004889369010925293	7	024
206	51.976436614990234	331.1469421386719	0.271864652633667	92.63934326171875	302.6350402832031	0.9999997615814209	529.4470825195312	207.08724975585938	1.0	527.9849243164062	209.31393432617188	0.0003577768802642822	7	024
207	50.491065979003906	335.04266357421875	0.0047338902950286865	96.95105743408203	300.5535888671875	1.0	528.6041870117188	207.7107696533203	1.0	527.2068481445312	208.34860229492188	0.00047644972801208496	7	024
208	51.47858810424805	333.64642333984375	0.0015344023704528809	97.47728729248047	300.85369873046875	1.0	528.2521362304688	207.31520080566406	1.0	527.0219116210938	209.21829223632812	0.0007537603378295898	7	024
209	51.600704193115234	334.2535095214844	0.9975582361221313	98.12840270996094	299.3038635253906	1.0	528.8483276367188	207.4568328857422	1.0	98.0589828491211	300.1800842285156	0.0005913972854614258	7	024
210	52.19051742553711	333.34173583984375	0.0011541545391082764	99.25281524658203	298.53131103515625	1.0	529.1892700195312	208.0104217529297	1.0	527.613037109375	207.4700164794922	0.0006350278854370117	7	024
211	52.843170166015625	337.0592956542969	0.09411796927452087	102.03437042236328	297.0086669921875	1.0	528.8534545898438	207.86521911621094	1.0	527.01416015625	210.003662109375	0.0005410313606262207	7	024
212	53.76301574707031	329.3032531738281	0.9602235555648804	103.04541778564453	298.79443359375	0.9999998807907104	529.44140625	208.1197509765625	1.0	527.2767944335938	209.2559051513672	0.0003224611282348633	7	024
213	101.98680877685547	303.7176513671875	0.0025670528411865234	101.00341796875	301.2932434082031	1.0	528.9853515625	207.93026733398438	1.0	527.0521850585938	209.70127868652344	0.0005531907081604004	7	024
214	91.70079040527344	309.19232177734375	0.0001327991485595703	98.99433898925781	302.8943176269531	0.9999986886978149	528.6339721679688	208.45538330078125	1.0	526.8858032226562	207.05906677246094	0.00047656893730163574	7	024
215	103.47505950927734	305.1483459472656	0.0005438625812530518	102.064697265625	302.21868896484375	1.0	528.7352294921875	207.34983825683594	1.0	100.44098663330078	301.60504150390625	0.0005702674388885498	7	024
216	103.3382568359375	304.69818115234375	0.00027510523796081543	101.9850845336914	302.67462158203125	0.9999998807907104	528.4065551757812	207.84788513183594	1.0	526.505859375	209.43359375	0.0005169808864593506	7	024
217	94.10637664794922	307.4566650390625	0.0011268258094787598	103.86641693115234	302.3704833984375	0.9999991655349731	528.7530517578125	207.6262969970703	1.0	527.1360473632812	206.71688842773438	0.0003032982349395752	7	024
218	94.40209197998047	306.45953369140625	0.002040773630142212	106.33625793457031	301.5822448730469	0.9999922513961792	528.7776489257812	207.6681671142578	1.0	527.3135375976562	206.85543823242188	0.0004316568374633789	7	024
219	36.872928619384766	324.2967529296875	0.004705935716629028	108.93555450439453	298.4809265136719	0.9999998807907104	528.3631591796875	207.4411163330078	1.0	527.359375	208.3295135498047	0.00030493736267089844	7	024
220	100.88722229003906	308.3919372558594	0.05549931526184082	105.75616455078125	304.8896789550781	0.999826192855835	528.5277709960938	207.12498474121094	1.0	527.648681640625	208.73741149902344	0.0005198121070861816	7	024
221	33.76296615600586	312.5409851074219	0.9940189123153687	102.31776428222656	307.5395202636719	0.03609773516654968	528.513671875	207.4102020263672	1.0	526.97021484375	209.2729949951172	0.0004992485046386719	7	024
222	97.19683074951172	309.0201110839844	0.0001272261142730713	103.5448989868164	308.73797607421875	0.9759815335273743	528.6957397460938	207.6764678955078	1.0	527.240234375	209.20553588867188	0.0003452301025390625	7	024
223	529.7139892578125	212.69549560546875	0.00019627809524536133	97.77777862548828	311.5611877441406	0.9440772533416748	528.1885375976562	207.49484252929688	1.0	526.633544921875	206.55442810058594	0.0006346404552459717	7	024
224	529.9249877929688	212.81016540527344	0.0001131296157836914	95.83245849609375	315.7169494628906	0.14178061485290527	528.1829833984375	207.80892944335938	1.0	527.4970703125	207.14064025878906	0.0007912814617156982	7	024
225	529.5335083007812	212.4829864501953	0.00021597743034362793	3.6337695121765137	329.0238342285156	0.0006086230278015137	528.1209716796875	207.60520935058594	1.0	526.6680908203125	206.5694122314453	0.0004114806652069092	7	024
226	529.8556518554688	212.50405883789062	0.00012370944023132324	13.06660270690918	307.6376953125	8.970499038696289e-5	528.5443725585938	207.6475067138672	1.0	527.079345703125	206.92315673828125	0.0004031658172607422	7	024
227	42.97380828857422	255.99505615234375	0.002489745616912842	528.2344360351562	209.73817443847656	7.241964340209961e-5	528.7951049804688	207.6279754638672	1.0	527.2694702148438	209.28086853027344	0.0004426538944244385	7	024
228	44.20581817626953	248.91636657714844	0.9999834299087524	44.714447021484375	256.5225524902344	0.00017601251602172852	529.0243530273438	207.01048278808594	1.0	527.403076171875	208.47720336914062	0.0003903508186340332	7	024
229	45.609962463378906	243.947021484375	1.0	18.908166885375977	272.73138427734375	0.0006161034107208252	529.1463623046875	206.88552856445312	1.0	527.8175048828125	209.2269744873047	0.0004564821720123291	7	024
230	42.55705261230469	236.84909057617188	0.9999974966049194	17.09406852722168	270.6458740234375	0.9999997615814209	528.2860107421875	207.41648864746094	1.0	526.7318725585938	206.81866455078125	0.00040540099143981934	7	024
231	43.2325325012207	234.44125366210938	0.9999703168869019	15.600363731384277	262.3077392578125	0.9999649524688721	528.4929809570312	207.6596221923828	1.0	526.9974975585938	209.60467529296875	0.0005023181438446045	7	024
232	42.85035705566406	230.59703063964844	0.9999825954437256	16.173688888549805	255.2655029296875	0.9999983310699463	528.6669311523438	207.0498046875	1.0	527.1528930664062	206.48963928222656	0.00029796361923217773	7	024
233	41.58686447143555	223.9259490966797	0.9999544620513916	14.49556827545166	251.34286499023438	0.9999979138374329	528.4853515625	207.15817260742188	1.0	526.7201538085938	206.88525390625	0.0005848705768585205	7	024
234	40.64646911621094	222.60650634765625	0.9999901056289673	10.741451263427734	249.40115356445312	0.07096123695373535	529.3814697265625	207.14410400390625	1.0	527.9155883789062	208.70462036132812	0.0003414154052734375	7	024
235	41.42112731933594	221.10031127929688	0.9999935626983643	67.51007080078125	243.3157501220703	0.9997323751449585	528.8856811523438	207.30625915527344	1.0	527.3023681640625	206.26210021972656	0.0004240274429321289	7	024
236	41.02446365356445	217.6515655517578	0.06977421045303345	4.066025733947754	251.98948669433594	0.0005373358726501465	528.5552978515625	207.34751892089844	1.0	527.0777587890625	208.4088592529297	0.0005087554454803467	7	024
237	40.35392379760742	212.7227783203125	0.009519904851913452	3.057103157043457	250.6487274169922	0.002084583044052124	528.6351928710938	206.85130310058594	1.0	527.93896484375	208.52822875976562	0.00023421645164489746	7	024
238	40.14833450317383	206.8302459716797	0.9997208714485168	3.1134819984436035	248.66455078125	0.00032913684844970703	527.78515625	206.81228637695312	1.0	526.6240234375	206.1065673828125	0.00034111738204956055	7	024
239	40.56111145019531	200.5946807861328	0.03447660803794861	72.5198974609375	240.50608825683594	0.003787100315093994	528.4874877929688	206.9784698486328	1.0	527.10205078125	206.42483520507812	0.0006275177001953125	7	024
240	38.47863006591797	194.64544677734375	0.07821249961853027	8.933748245239258	221.7169952392578	0.016388684511184692	528.5433959960938	207.2521514892578	1.0	527.2225341796875	208.95689392089844	0.00034552812576293945	7	024
241	39.63908004760742	186.51513671875	0.000552445650100708	6.62656831741333	215.97511291503906	0.003870934247970581	528.30712890625	207.3490447998047	1.0	527.0286865234375	208.829345703125	0.0003070831298828125	7	024
242	529.9285278320312	212.4995880126953	0.00011080503463745117	8.893699645996094	207.28334045410156	0.0002474486827850342	528.458251953125	207.48287963867188	1.0	527.1157836914062	206.72364807128906	0.0003388822078704834	7	024
243	530.1832885742188	212.8549041748047	0.00012007355690002441	8.965597152709961	204.66664123535156	0.0024463534355163574	529.1275024414062	207.81199645996094	1.0	527.17626953125	209.11630249023438	0.000429689884185791	7	024
244	38.99843215942383	161.78439331054688	0.046551644802093506	6.704510688781738	197.54225158691406	0.1859663426876068	528.5466918945312	207.845458984375	1.0	526.8135986328125	209.4119415283203	0.0005953609943389893	7	024
245	38.70930099487305	155.7823486328125	0.9963087439537048	15.904764175415039	188.10769653320312	0.29712432622909546	529.7537231445312	207.57179260253906	1.0	528.1384887695312	208.9804229736328	0.0004252791404724121	7	024
246	39.5653190612793	148.75912475585938	1.0	12.193219184875488	181.8488311767578	0.005124270915985107	528.162841796875	207.64939880371094	1.0	526.9437255859375	209.0819091796875	0.0005795061588287354	7	024
247	37.1631965637207	146.7286834716797	1.0	16.957590103149414	174.9325408935547	0.0019157826900482178	528.7400512695312	207.463134765625	1.0	526.7633056640625	206.6885986328125	0.00038552284240722656	7	024
248	37.350128173828125	146.49005126953125	0.18691259622573853	66.58842468261719	178.41827392578125	0.00023937225341796875	528.2005615234375	207.91685485839844	1.0	526.92529296875	209.164794921875	0.0005317330360412598	7	024
249	33.17520523071289	147.9752655029297	0.9906185865402222	24.591142654418945	153.65232849121094	0.010417759418487549	528.6721801757812	207.53668212890625	1.0	527.3828735351562	206.44773864746094	0.000361025333404541	7	024
250	32.99444580078125	148.0074005126953	0.9956446886062622	55.932159423828125	161.93502807617188	0.2746361494064331	528.6488647460938	207.8462677001953	1.0	527.1276245117188	208.5993194580078	0.00039201974868774414	7	024
251	38.9846305847168	151.12062072753906	0.4882969558238983	49.185943603515625	154.2062225341797	0.000861048698425293	528.70166015625	207.30923461914062	1.0	527.6013793945312	208.7701416015625	0.0004366934299468994	7	024
252	24.570770263671875	152.9730224609375	0.8790890574455261	31.138832092285156	151.86572265625	0.0003635287284851074	528.2734985351562	207.35208129882812	1.0	526.9148559570312	209.3678436279297	0.0006032288074493408	7	024
253	35.72633361816406	155.0601043701172	0.9999999403953552	59.497032165527344	147.04209899902344	0.9999707937240601	528.2080078125	207.38555908203125	1.0	526.8685302734375	206.6576385498047	0.00040459632873535156	7	024
254	39.25266647338867	156.72735595703125	1.0	60.59561538696289	146.8299560546875	0.9999868869781494	528.4912719726562	207.541748046875	1.0	526.7843017578125	209.25692749023438	0.0006548762321472168	7	024
255	38.5806770324707	156.87217712402344	1.0	57.95967102050781	151.64170837402344	0.9997689723968506	528.5023803710938	208.09339904785156	1.0	527.1314697265625	209.5624542236328	0.0006721615791320801	7	024
256	31.699520111083984	157.3842315673828	1.0	63.07608413696289	146.9779052734375	1.0	528.6474609375	207.6116943359375	1.0	526.9747314453125	208.9746856689453	0.0002866387367248535	7	024
257	32.074012756347656	158.0191650390625	1.0	56.23908615112305	146.75567626953125	1.0	528.740234375	207.03469848632812	1.0	527.336181640625	208.2738494873047	0.0002657771110534668	7	024
258	33.29108810424805	168.26840209960938	0.9999992847442627	53.48588180541992	146.93014526367188	0.9999982714653015	528.63916015625	207.79373168945312	1.0	526.8286743164062	209.46633911132812	0.0004433095455169678	7	024
259	32.699222564697266	170.1096649169922	1.0	26.863344192504883	173.85479736328125	0.00012302398681640625	528.9935913085938	207.45787048339844	1.0	7.963055610656738	170.2027587890625	0.0002524256706237793	7	024
260	29.830699920654297	176.00181579589844	0.999995231628418	49.31372833251953	146.82225036621094	1.0	528.8972778320312	207.3460235595703	1.0	527.4603881835938	208.9531707763672	0.00034099817276000977	7	024
261	29.357749938964844	177.7481689453125	1.0	45.630104064941406	151.4101104736328	0.22357818484306335	527.8775024414062	207.38763427734375	1.0	526.2425537109375	206.14169311523438	0.0005123317241668701	7	024
262	27.122421264648438	178.34230041503906	1.0	43.92942810058594	154.2021484375	0.03818675875663757	528.3334350585938	206.99758911132812	1.0	6.758456230163574	184.9851531982422	0.00042495131492614746	7	024
263	26.341276168823242	179.25364685058594	1.0	47.721343994140625	152.57815551757812	0.999964714050293	529.1533813476562	207.71498107910156	1.0	527.3781127929688	209.01760864257812	0.0005031228065490723	7	024
264	24.800718307495117	178.79501342773438	1.0	44.912620544433594	152.0205535888672	0.24497047066688538	528.7762451171875	207.3736114501953	1.0	527.2328491210938	206.8831024169922	0.00041604042053222656	7	024
265	25.522891998291016	179.43548583984375	1.0	43.183258056640625	154.3589630126953	0.9006681442260742	528.3952026367188	207.5556640625	1.0	526.8798217773438	206.95199584960938	0.0004203915596008301	7	024
266	29.83379554748535	186.5814971923828	1.0	40.38526916503906	147.1222381591797	0.745090901851654	528.8097534179688	207.61395263671875	1.0	527.0377807617188	209.3319854736328	0.0003579258918762207	7	024
267	27.080900192260742	186.10775756835938	1.0	41.78788375854492	165.7646026611328	0.00048345327377319336	528.5028076171875	207.0210418701172	1.0	527.7155151367188	208.5079803466797	0.0003898143768310547	7	024
268	23.676401138305664	187.14422607421875	1.0	44.74936294555664	163.0840606689453	0.9707943201065063	528.9866943359375	207.11334228515625	1.0	527.30126953125	208.76751708984375	0.0003660917282104492	7	024
269	22.823904037475586	185.43350219726562	1.0	32.429443359375	187.23374938964844	7.197260856628418e-5	527.95458984375	207.50387573242188	1.0	526.7434692382812	208.9091033935547	0.0005099773406982422	7	024
270	23.016815185546875	183.23965454101562	1.0	527.8050537109375	208.8104705810547	7.012486457824707e-5	528.6832275390625	207.87069702148438	1.0	526.910400390625	209.2474365234375	0.0005521476268768311	7	024
271	23.367143630981445	180.72457885742188	1.0	528.3007202148438	210.25527954101562	6.467103958129883e-5	528.3597412109375	207.84225463867188	1.0	527.1915893554688	209.93199157714844	0.000526130199432373	7	024
272	23.599788665771484	179.17466735839844	1.0	39.43111038208008	173.09170532226562	0.00015813112258911133	528.7171020507812	207.9425506591797	1.0	527.229248046875	209.2716522216797	0.0004904568195343018	7	024
273	25.480648040771484	178.3865203857422	1.0	39.948455810546875	171.3062744140625	0.0015352964401245117	528.6411743164062	207.4854736328125	1.0	527.534912109375	209.13836669921875	0.0003879964351654053	7	024
274	26.716411590576172	177.41114807128906	1.0	45.67378616333008	154.99095153808594	0.8888864517211914	528.2091064453125	207.50401306152344	1.0	526.8077392578125	206.88499450683594	0.0005694329738616943	7	024
275	26.27250862121582	177.41302490234375	1.0	44.63139724731445	150.8500518798828	0.9999997019767761	528.6820678710938	208.0035858154297	1.0	45.14316940307617	151.00404357910156	0.001047283411026001	7	024
276	25.847213745117188	174.95860290527344	1.0	44.883995056152344	149.191650390625	0.9999998807907104	528.4252319335938	207.5485382080078	1.0	526.8511962890625	209.30093383789062	0.0005295276641845703	7	024
277	26.50027847290039	175.37838745117188	1.0	45.83478546142578	147.33160400390625	1.0	528.1832275390625	207.08432006835938	1.0	5.583488941192627	185.02984619140625	0.0004317164421081543	7	024
278	22.686494827270508	172.0638885498047	1.0	47.946285247802734	147.0389404296875	1.0	528.5852661132812	207.61273193359375	1.0	527.2130737304688	206.82325744628906	0.0003438889980316162	7	024
279	23.257225036621094	171.7323455810547	1.0	44.638275146484375	151.79489135742188	0.9999995827674866	528.4288330078125	207.62222290039062	1.0	527.489013671875	208.60699462890625	0.0003267824649810791	7	024
280	20.696819305419922	167.46226501464844	1.0	43.74445724487305	152.00341796875	0.9667556285858154	528.4917602539062	206.85867309570312	1.0	527.0647583007812	206.2002716064453	0.0002898275852203369	7	024
281	16.652286529541016	160.6367950439453	1.0	37.94475555419922	160.26290893554688	0.7345477938652039	528.0795288085938	207.73594665527344	1.0	527.0616455078125	209.20156860351562	0.00067099928855896	7	024
282	16.972370147705078	159.23199462890625	1.0	35.747928619384766	158.47909545898438	0.6410118937492371	529.0718383789062	207.36692810058594	1.0	527.431396484375	208.95462036132812	0.0002289414405822754	7	024
283	15.258893966674805	155.91354370117188	1.0	39.7823486328125	153.67138671875	0.9999794363975525	528.643798828125	207.2677764892578	1.0	527.0173950195312	209.4855499267578	0.0005025863647460938	7	024
284	17.44294548034668	156.66635131835938	1.0	33.65301513671875	149.54054260253906	0.9999994039535522	528.00927734375	207.96766662597656	1.0	526.3432006835938	209.6463165283203	0.00047215819358825684	7	024
285	12.506319999694824	154.2431640625	1.0	33.883750915527344	146.87506103515625	1.0	528.712158203125	207.8993377685547	1.0	527.2169799804688	209.28494262695312	0.00039708614349365234	7	024
286	9.397594451904297	163.27467346191406	1.0	33.286434173583984	138.38478088378906	0.9999557733535767	528.7637329101562	207.7257080078125	1.0	527.4779052734375	208.5504608154297	0.0003249049186706543	7	024
287	5.594300270080566	164.71038818359375	1.0	32.04542922973633	141.3453826904297	1.0	528.0940551757812	206.9552459716797	1.0	30.744525909423828	143.19845581054688	0.00041407346725463867	7	024
288	2.4786529541015625	166.19093322753906	0.9287405610084534	31.71904754638672	142.82833862304688	1.0	528.9154052734375	208.0418701171875	1.0	9.283199310302734	141.52777099609375	0.0005194544792175293	7	024
289	0.7170805931091309	168.77581787109375	0.3811569809913635	28.929113388061523	143.60174560546875	1.0	528.5381469726562	207.068603515625	1.0	9.90557861328125	141.68157958984375	0.0008702576160430908	7	024
290	0.6077365875244141	168.65074157714844	0.041923850774765015	27.0620174407959	141.68968200683594	0.9999996423721313	529.03662109375	207.31369018554688	1.0	10.322653770446777	140.86463928222656	0.000837475061416626	7	024
291	0.6891252994537354	168.1560821533203	0.002708911895751953	25.939382553100586	141.3611297607422	0.999997079372406	528.7789916992188	207.95550537109375	1.0	10.686256408691406	140.90939331054688	0.0010724663734436035	7	024
292	25.671772003173828	143.39825439453125	0.011116117238998413	25.58617401123047	142.73219299316406	0.9999995827674866	528.4988403320312	207.55972290039062	1.0	11.566719055175781	140.5519256591797	0.0007862746715545654	7	024
293	22.316112518310547	143.88519287109375	0.9988820552825928	23.006736755371094	144.07252502441406	0.9998347759246826	528.6361083984375	207.77154541015625	1.0	6.98056697845459	150.39358520507812	0.0009026527404785156	7	024
294	22.29909324645996	143.42408752441406	0.9999643564224243	22.336755752563477	143.6626739501953	0.9895275831222534	528.4539184570312	207.79290771484375	1.0	5.956789493560791	150.40798950195312	0.0010329484939575195	7	024
295	22.887422561645508	142.5533447265625	0.9967567920684814	24.616493225097656	141.86199951171875	0.9978510141372681	528.8477172851562	207.8299560546875	1.0	9.904290199279785	138.98715209960938	0.000736236572265625	7	024
296	21.266395568847656	144.64083862304688	0.0070961713790893555	26.040063858032227	139.63201904296875	0.9999998807907104	528.3922729492188	207.16006469726562	1.0	11.427604675292969	139.34544372558594	0.0008690059185028076	7	024
297	20.591039657592773	142.75286865234375	0.0011434555053710938	27.083078384399414	138.82159423828125	0.9999983906745911	528.8995971679688	207.65939331054688	1.0	9.870209693908691	139.45046997070312	0.0011419355869293213	7	024
298	0.41710472106933594	168.98472595214844	0.0011459589004516602	26.838176727294922	139.0048065185547	0.999993085861206	528.72021484375	207.70407104492188	1.0	9.873466491699219	138.62600708007812	0.001088470220565796	7	024
299	0.6454846858978271	168.99508666992188	0.1849198341369629	28.258275985717773	140.200927734375	0.9998375177383423	529.0862426757812	208.01113891601562	1.0	9.143242835998535	139.43255615234375	0.0007769763469696045	7	024
300	0.38675570487976074	169.4821319580078	0.09010875225067139	27.998064041137695	137.6174774169922	1.0	529.0055541992188	207.8572540283203	1.0	11.001502990722656	139.1033935546875	0.0012051165103912354	7	024
301	1.1879346370697021	169.7040252685547	0.6664259433746338	30.19073486328125	136.3341064453125	1.0	528.640869140625	207.5274658203125	1.0	8.923713684082031	138.6236114501953	0.001086503267288208	7	024
302	1.2911875247955322	170.8174591064453	0.9296594858169556	31.6677188873291	133.6946258544922	1.0	528.2478637695312	206.88453674316406	1.0	7.238053321838379	139.01708984375	0.0008048117160797119	7	024
303	1.3403983116149902	171.72434997558594	0.657220721244812	30.17840576171875	132.48902893066406	1.0	528.7185668945312	207.77572631835938	1.0	7.502563953399658	137.55279541015625	0.0011124014854431152	7	024
304	0.44842982292175293	170.58563232421875	0.24092727899551392	30.055171966552734	132.4315643310547	1.0	529.0174560546875	207.60882568359375	1.0	8.981002807617188	137.4967041015625	0.0011361241340637207	7	024
305	0.05035138130187988	170.830322265625	0.10753223299980164	30.69762420654297	135.1208038330078	1.0	528.7926635742188	207.64768981933594	1.0	9.11767578125	138.7263641357422	0.0010824203491210938	7	024
306	0.29825592041015625	170.77713012695312	0.3350215554237366	30.417055130004883	132.8250732421875	1.0	528.5399169921875	207.86277770996094	1.0	8.709102630615234	138.22857666015625	0.001422196626663208	7	024
307	0.6708366870880127	170.34715270996094	0.34731805324554443	29.83279037475586	133.68214416503906	1.0	528.5095825195312	207.0433807373047	1.0	9.4243803024292	138.16647338867188	0.0015192627906799316	7	024
308	-0.11695146560668945	170.01779174804688	0.029573529958724976	29.306838989257812	134.30276489257812	1.0	528.8013305664062	207.55416870117188	1.0	9.373144149780273	138.42922973632812	0.001805722713470459	7	024
309	0.4654989242553711	169.46368408203125	0.08975407481193542	29.18756103515625	137.43267822265625	1.0	528.2557373046875	207.68702697753906	1.0	11.239473342895508	139.31857299804688	0.0014688372611999512	7	024
310	1.1836836338043213	170.04518127441406	0.6597800254821777	29.49559783935547	137.27084350585938	1.0	528.8345947265625	207.3056182861328	1.0	9.941527366638184	139.69155883789062	0.0010928213596343994	7	024
311	0.8443546295166016	170.1251220703125	0.4724237322807312	28.343402862548828	136.84800720214844	1.0	528.1185302734375	207.60569763183594	1.0	11.01288890838623	139.155029296875	0.0014646649360656738	7	024
312	0.30345702171325684	169.88604736328125	0.10655799508094788	28.196428298950195	136.08299255371094	1.0	528.5670776367188	207.2918243408203	1.0	10.404576301574707	138.46194458007812	0.0013452768325805664	7	024
313	0.7321569919586182	169.88827514648438	0.17347753047943115	28.37094497680664	134.35638427734375	1.0	528.802978515625	207.84353637695312	1.0	9.963541984558105	138.03155517578125	0.0012971162796020508	7	024
314	0.40523719787597656	169.8632049560547	0.04401329159736633	28.209617614746094	134.22000122070312	1.0	528.4962768554688	207.36000061035156	1.0	9.702043533325195	138.06533813476562	0.0011856555938720703	7	024
315	0.18574285507202148	170.2053680419922	0.04369550943374634	29.51654624938965	130.98782348632812	1.0	528.3579711914062	207.8107147216797	1.0	8.051871299743652	137.68820190429688	0.0014257729053497314	7	024
316	0.09143638610839844	169.47531127929688	0.0673145055770874	29.602508544921875	130.06954956054688	1.0	528.98046875	207.71005249023438	1.0	7.205273628234863	137.80014038085938	0.0014520585536956787	7	024
317	1.106809377670288	170.49710083007812	0.8215603232383728	30.297346115112305	127.84515380859375	1.0	527.94921875	207.5570831298828	1.0	526.7816162109375	207.21142578125	0.0006126165390014648	7	024
318	0.6168966293334961	170.33230590820312	0.44776734709739685	31.27509880065918	128.2723846435547	1.0	528.9449462890625	206.8623504638672	1.0	527.0807495117188	206.0992431640625	0.00023931264877319336	7	024
319	0.6913928985595703	166.50648498535156	0.169587641954422	31.03123664855957	127.2506332397461	1.0	528.6337280273438	207.3572998046875	1.0	527.2720947265625	209.0880126953125	0.0003636777400970459	7	024
320	0.05040693283081055	172.8767852783203	0.09804210066795349	29.415409088134766	127.69978332519531	0.9999999403953552	528.78466796875	207.80975341796875	1.0	527.5270385742188	209.0451202392578	0.0005318522453308105	7	024
321	23.147335052490234	130.5116424560547	0.9929616451263428	21.642269134521484	132.25669860839844	0.08481398224830627	528.1998901367188	207.5974578857422	1.0	527.0039672851562	206.82345581054688	0.0005068182945251465	7	024
322	6.312668323516846	183.0732421875	0.9999340176582336	13.549842834472656	129.74337768554688	0.9958659410476685	528.73291015625	207.16151428222656	1.0	527.0143432617188	206.7825927734375	0.000263899564743042	7	024
323	7.993703842163086	189.312255859375	0.979087233543396	10.592706680297852	134.74148559570312	0.9999980926513672	528.9652709960938	207.6376190185547	1.0	1.8781702518463135	196.91647338867188	0.001569122076034546	7	024
324	14.082977294921875	193.88790893554688	0.9999971985816956	12.435169219970703	133.65628051757812	1.0	528.4401245117188	207.31924438476562	1.0	527.000732421875	206.3429412841797	0.00045365095138549805	7	024
325	16.99838638305664	200.09124755859375	0.9999939203262329	7.774837493896484	137.06300354003906	0.9999997615814209	528.3906860351562	207.1796417236328	1.0	526.98876953125	208.8400115966797	0.0003689229488372803	7	024
326	17.62580680847168	205.15603637695312	0.9998334646224976	5.091070175170898	138.97659301757812	0.6251869797706604	528.0377807617188	207.44451904296875	1.0	526.807373046875	206.45211791992188	0.0002861917018890381	7	024
327	18.623401641845703	207.98011779785156	0.9999932050704956	5.950315475463867	146.5814208984375	0.9995343685150146	528.3289794921875	207.11349487304688	1.0	5.7704267501831055	214.5016326904297	0.00024962425231933594	7	024
328	20.087512969970703	210.72906494140625	1.0	9.814584732055664	147.9292755126953	1.0	528.3418579101562	207.0508575439453	1.0	527.0809936523438	209.13134765625	0.0005334019660949707	7	024
329	20.340940475463867	214.7699432373047	1.0	8.444316864013672	150.43682861328125	0.9999989867210388	528.5516357421875	207.7877655029297	1.0	526.857177734375	207.13795471191406	0.0006268322467803955	7	024
330	21.579570770263672	216.04638671875	1.0	13.255093574523926	152.61900329589844	0.998876690864563	528.467529296875	206.74473571777344	1.0	527.1826171875	208.329345703125	0.0005965530872344971	7	024
331	21.812782287597656	217.55105590820312	0.9999995231628418	12.929036140441895	152.1602783203125	0.9979540109634399	528.6651000976562	208.28250122070312	1.0	527.064453125	210.0323486328125	0.0005902647972106934	7	024
332	22.761337280273438	217.43118286132812	0.9999998807907104	13.444698333740234	149.2356719970703	0.5398290157318115	529.170654296875	208.087158203125	1.0	527.1504516601562	209.84396362304688	0.000581592321395874	7	024
333	23.551353454589844	217.2128143310547	1.0	16.34428596496582	150.1245574951172	0.03970584273338318	528.6673583984375	207.60464477539062	1.0	527.1820068359375	208.66665649414062	0.0005093514919281006	7	024
334	24.08251953125	217.73931884765625	1.0	19.569534301757812	151.63348388671875	0.003823220729827881	528.4876708984375	207.74514770507812	1.0	526.9862060546875	209.537353515625	0.0005407333374023438	7	024
335	22.673633575439453	217.84130859375	0.9999977946281433	27.633455276489258	151.02410888671875	0.9922542572021484	529.18994140625	207.31689453125	1.0	527.428466796875	208.6634521484375	0.00040155649185180664	7	024
336	23.505138397216797	217.79208374023438	0.9999998807907104	18.11607551574707	152.7823028564453	0.9943569898605347	529.2032470703125	208.25576782226562	1.0	527.1589965820312	209.86814880371094	0.0004195868968963623	7	024
337	24.776214599609375	217.54884338378906	1.0	23.215391159057617	150.22808837890625	0.9977484941482544	528.5477905273438	207.7684326171875	1.0	527.0125732421875	209.17384338378906	0.0004353821277618408	7	024
338	24.569602966308594	217.76589965820312	1.0	17.74805450439453	152.2567901611328	0.999503493309021	528.33203125	207.10047912597656	1.0	6.515873908996582	144.95767211914062	0.0003973245620727539	7	024
339	24.015029907226562	217.07510375976562	1.0	21.5205020904541	152.0232391357422	1.0	528.7759399414062	207.56362915039062	1.0	9.098533630371094	144.85504150390625	0.0005291998386383057	7	024
340	24.16095733642578	217.19163513183594	1.0	22.014436721801758	150.53590393066406	0.9999499320983887	528.5880126953125	207.79483032226562	1.0	526.89404296875	209.08139038085938	0.0006766319274902344	7	024
341	24.2630615234375	216.89625549316406	1.0	22.232881546020508	149.5237579345703	0.9999980926513672	528.6505737304688	207.86427307128906	1.0	526.5392456054688	209.260009765625	0.0005864799022674561	7	024
342	23.59311866760254	216.5602264404297	0.9999998807907104	23.968400955200195	152.00994873046875	0.9996012449264526	527.9404907226562	207.1194305419922	1.0	5.8776936531066895	218.0764923095703	0.0004100203514099121	7	024
343	23.966604232788086	218.57049560546875	1.0	28.66448211669922	150.73121643066406	0.999979555606842	528.2144165039062	207.37777709960938	1.0	5.375354290008545	218.44882202148438	0.00040721893310546875	7	024
344	23.477319717407227	217.8638458251953	1.0	29.462520599365234	150.0288848876953	0.49936142563819885	528.15576171875	207.8159637451172	1.0	4.642618179321289	218.560546875	0.0003768801689147949	7	024
345	24.141788482666016	217.1864776611328	1.0	27.004667282104492	150.30982971191406	0.10465249419212341	528.1790161132812	207.77186584472656	1.0	527.0725708007812	209.22409057617188	0.000682145357131958	7	024
346	24.30131721496582	217.4109344482422	1.0	29.409391403198242	148.13327026367188	0.9990196228027344	528.388427734375	208.14085388183594	1.0	526.7719116210938	209.97418212890625	0.0006990730762481689	7	024
347	24.822221755981445	218.39100646972656	1.0	31.954687118530273	148.80332946777344	0.15812170505523682	528.454345703125	207.29421997070312	1.0	526.9783935546875	206.77197265625	0.0006320774555206299	7	024
348	24.35578727722168	217.36318969726562	1.0	26.668609619140625	149.06185913085938	0.969883382320404	529.0865478515625	207.55079650878906	1.0	527.5269775390625	208.95449829101562	0.0005693435668945312	7	024
349	25.707937240600586	217.156005859375	1.0	25.030916213989258	150.22171020507812	0.9221492409706116	528.240966796875	207.73228454589844	1.0	527.3453369140625	207.21253967285156	0.0007065534591674805	7	024
350	24.81713104248047	217.96214294433594	1.0	25.753767013549805	149.35166931152344	0.997515857219696	528.99072265625	207.8556365966797	1.0	527.4776000976562	209.8585205078125	0.0006587505340576172	7	024
351	25.270751953125	217.1587371826172	1.0	29.627979278564453	147.68365478515625	0.9999526739120483	528.9492797851562	207.24685668945312	1.0	6.425845146179199	218.6213836669922	0.0005209147930145264	7	024
352	24.89738655090332	218.01773071289062	1.0	30.655126571655273	148.2481689453125	0.999998152256012	528.5028076171875	206.7617950439453	1.0	5.856011390686035	218.60569763183594	0.0005624592304229736	7	024
353	24.915340423583984	217.2735595703125	1.0	29.796606063842773	148.81484985351562	0.7577119469642639	528.3695068359375	207.3287353515625	1.0	6.241034507751465	218.3041229248047	0.0005214214324951172	7	024
354	24.91082191467285	217.15843200683594	1.0	30.259313583374023	147.36666870117188	0.9931555986404419	528.8540649414062	207.55564880371094	1.0	6.543224811553955	218.63467407226562	0.00048595666885375977	7	024
355	24.735673904418945	218.5242462158203	1.0	26.558359146118164	149.17201232910156	0.42265206575393677	528.764404296875	208.26077270507812	1.0	526.7526245117188	209.98910522460938	0.0005352795124053955	7	024
356	23.636388778686523	218.252197265625	0.9999967813491821	26.424253463745117	148.18699645996094	0.08928868174552917	528.6016235351562	207.809814453125	1.0	527.22119140625	209.20260620117188	0.00043964385986328125	7	024
357	24.151954650878906	218.316162109375	0.9999986886978149	32.277366638183594	147.4122772216797	0.9999997615814209	528.9181518554688	207.32156372070312	1.0	527.5968017578125	206.944091796875	0.0005382895469665527	7	024
358	23.515607833862305	218.7320556640625	0.9998664855957031	30.60044288635254	148.7299041748047	0.9997332096099854	528.56982421875	207.84698486328125	1.0	526.892822265625	209.48294067382812	0.0004850625991821289	7	024
359	25.13715171813965	218.65438842773438	1.0	27.941516876220703	150.99172973632812	0.5733214020729065	528.7431030273438	207.17105102539062	1.0	5.503116607666016	218.5630340576172	0.00047457218170166016	7	024
360	26.270618438720703	214.543701171875	1.0	29.374195098876953	150.745361328125	0.012106746435165405	528.9999389648438	207.5410919189453	1.0	7.444025993347168	217.76107788085938	0.0005589425563812256	7	024
361	30.60840606689453	213.6055908203125	1.0	35.2737922668457	215.33616638183594	0.0001856684684753418	528.6820678710938	207.4181365966797	1.0	526.9373168945312	209.2092742919922	0.00038179755210876465	7	024
362	33.03951644897461	216.22616577148438	1.0	22.845476150512695	156.2225799560547	0.0025633275508880615	528.5885620117188	208.07858276367188	1.0	526.434326171875	209.3885498046875	0.0004474520683288574	7	024
363	37.36617660522461	218.3507080078125	0.9999992847442627	17.909500122070312	179.0601806640625	0.00940173864364624	529.2009887695312	208.3765106201172	1.0	40.824851989746094	222.1162567138672	0.000759422779083252	7	024
364	40.38853454589844	222.59518432617188	0.9999577403068542	15.898290634155273	183.89987182617188	0.9999990463256836	529.0553588867188	207.86380004882812	1.0	527.4699096679688	208.50950622558594	0.0005555450916290283	7	024
365	43.44429397583008	225.6396942138672	0.9999998807907104	16.650598526000977	184.918212890625	1.0	529.1026611328125	207.80184936523438	1.0	527.7120361328125	207.4132080078125	0.0005994737148284912	7	024
366	46.80220031738281	227.17105102539062	1.0	16.770435333251953	191.15875244140625	0.9999970197677612	528.8497314453125	208.1290283203125	1.0	527.6135864257812	209.03884887695312	0.0005082190036773682	7	024
367	48.43484115600586	230.48074340820312	1.0	22.15443992614746	198.26979064941406	1.0	528.4451904296875	208.11915588378906	1.0	526.59814453125	209.0331573486328	0.0005845725536346436	7	024
368	50.32855224609375	232.434326171875	1.0	23.447307586669922	201.41009521484375	1.0	528.8343505859375	207.21327209472656	1.0	12.256847381591797	201.3097686767578	0.0003179311752319336	7	024
369	53.494205474853516	233.22593688964844	1.0	24.962501525878906	205.0821990966797	0.9999997615814209	528.8013305664062	207.7010498046875	1.0	527.1448364257812	209.30450439453125	0.0006700456142425537	7	024
370	53.934024810791016	234.92550659179688	1.0	26.71148681640625	206.20030212402344	0.9999994039535522	528.5750732421875	207.21702575683594	1.0	526.9989013671875	209.10528564453125	0.00047135353088378906	7	024
371	54.081626892089844	236.55470275878906	1.0	29.95563316345215	205.00979614257812	0.9999996423721313	527.7826538085938	208.24591064453125	1.0	526.4970092773438	209.4178924560547	0.0008111894130706787	7	024
372	53.157676696777344	237.6525421142578	1.0	31.02988052368164	203.2668914794922	0.9999998807907104	528.6712036132812	207.11920166015625	1.0	54.5927619934082	242.01353454589844	0.0003801286220550537	7	024
373	51.3875617980957	238.89585876464844	1.0	30.241361618041992	203.3297882080078	0.9999997615814209	528.8779907226562	207.71499633789062	1.0	42.27656936645508	244.7692108154297	0.0005397796630859375	7	024
374	52.81919860839844	238.43499755859375	1.0	30.766883850097656	203.98475646972656	0.9999998807907104	528.8592529296875	207.54910278320312	1.0	527.5836791992188	209.20960998535156	0.0003336668014526367	7	024
375	53.41427230834961	237.8948974609375	1.0	30.718971252441406	204.98475646972656	0.9999992847442627	529.1742553710938	208.12106323242188	1.0	527.8862915039062	209.95858764648438	0.0004011988639831543	7	024
376	54.09488296508789	237.96107482910156	1.0	27.984188079833984	204.5257568359375	0.9999985694885254	529.06591796875	207.10873413085938	1.0	527.2750854492188	208.1255645751953	0.0003247261047363281	7	024
377	53.88178253173828	237.38583374023438	1.0	30.324796676635742	206.55255126953125	0.9999990463256836	528.7071533203125	207.6031494140625	1.0	527.0031127929688	206.98951721191406	0.0003100931644439697	7	024
378	51.70546340942383	238.34780883789062	1.0	27.841550827026367	205.03085327148438	0.9999996423721313	529.2366943359375	207.57984924316406	1.0	42.73685836791992	244.33547973632812	0.0004773736000061035	7	024
379	52.01158142089844	238.05105590820312	1.0	32.19268798828125	206.17921447753906	1.0	528.2957153320312	208.15284729003906	1.0	43.32792663574219	244.4215850830078	0.00039499998092651367	7	024
380	53.86277389526367	236.75965881347656	1.0	31.25800323486328	207.3175506591797	0.9999998211860657	528.5647583007812	207.57421875	1.0	527.2857055664062	207.05174255371094	0.00044280290603637695	7	024
381	53.44515609741211	236.71031188964844	1.0	28.424339294433594	208.59933471679688	1.0	528.6177978515625	207.26100158691406	1.0	54.66797637939453	241.82009887695312	0.0003605782985687256	7	024
382	52.93756103515625	236.56155395507812	1.0	29.208267211914062	208.89727783203125	0.9999998807907104	528.6491088867188	207.7291259765625	1.0	527.161376953125	208.91357421875	0.00035706162452697754	7	024
383	52.71255874633789	235.87962341308594	1.0	30.02410888671875	206.88941955566406	0.9999995827674866	528.5950317382812	207.35191345214844	1.0	527.152099609375	206.52194213867188	0.00030282139778137207	7	024
384	52.703704833984375	236.6392059326172	1.0	32.01839828491211	208.130126953125	0.9999997615814209	528.69384765625	207.81622314453125	1.0	527.3146362304688	208.98001098632812	0.000417172908782959	7	024
385	52.39432907104492	237.13870239257812	1.0	29.881345748901367	207.0839080810547	0.9999930262565613	528.5132446289062	207.10606384277344	1.0	527.27734375	206.66879272460938	0.0006216168403625488	7	024
386	53.21876525878906	236.83340454101562	1.0	26.76841163635254	207.8009796142578	0.9999999403953552	528.4842529296875	207.8772735595703	1.0	527.2827758789062	209.19651794433594	0.0005204379558563232	7	024
387	52.815547943115234	236.41146850585938	1.0	26.779083251953125	207.91595458984375	0.9999997615814209	529.142333984375	207.29273986816406	1.0	527.659912109375	208.3948974609375	0.00029036402702331543	7	024
388	53.020687103271484	236.9401397705078	1.0	27.69667625427246	207.38650512695312	0.9999998807907104	528.863037109375	207.82269287109375	1.0	526.6763305664062	209.37728881835938	0.0005438327789306641	7	024
389	52.452632904052734	237.04786682128906	1.0	28.481277465820312	208.2538604736328	1.0	529.05712890625	206.8607635498047	1.0	54.20874786376953	241.188720703125	0.000573962926864624	7	024
390	53.71024703979492	236.24481201171875	1.0	27.093961715698242	209.34393310546875	0.9999999403953552	528.8807983398438	207.43142700195312	1.0	527.5033569335938	208.91822814941406	0.00047710537910461426	7	024
391	53.449607849121094	236.96546936035156	1.0	27.967185974121094	209.20472717285156	0.9999963045120239	529.36474609375	208.300537109375	1.0	527.3102416992188	209.5655059814453	0.0005511939525604248	7	024
392	53.7225227355957	236.20950317382812	1.0	26.09518051147461	209.92515563964844	1.0	528.9358520507812	207.32418823242188	1.0	527.5016479492188	207.2235107421875	0.0006595849990844727	7	024
393	52.85219955444336	236.51902770996094	1.0	27.43025016784668	208.6938934326172	1.0	528.4127197265625	207.4132080078125	1.0	527.38134765625	206.89527893066406	0.00044155120849609375	7	024
394	52.52339172363281	236.0213623046875	1.0	25.128772735595703	210.45550537109375	0.9999996423721313	528.494140625	207.68783569335938	1.0	527.4593505859375	206.6217041015625	0.0004519224166870117	7	024
395	52.028221130371094	236.99215698242188	1.0	28.206588745117188	209.4165496826172	0.9999901056289673	528.7589721679688	207.76547241210938	1.0	527.1744384765625	207.02728271484375	0.0004489421844482422	7	024
396	52.37643051147461	236.56849670410156	1.0	28.656158447265625	210.9187774658203	0.9978713989257812	528.673583984375	207.464111328125	1.0	42.59513854980469	244.0518341064453	0.0003292262554168701	7	024
397	52.495704650878906	236.62176513671875	1.0	29.41384506225586	208.56869506835938	0.9990754127502441	528.9590454101562	208.13693237304688	1.0	527.5400390625	207.1631622314453	0.00039005279541015625	7	024
398	51.19765853881836	237.1919708251953	0.9999983310699463	29.853647232055664	208.67274475097656	0.9998972415924072	528.4937744140625	207.64622497558594	1.0	53.940460205078125	239.47923278808594	0.0007562637329101562	7	024
399	52.21376419067383	236.08177185058594	1.0	29.790847778320312	209.62367248535156	0.9999975562095642	528.5252685546875	207.5068359375	1.0	527.482666015625	209.04165649414062	0.0005093812942504883	7	024
400	47.051658630371094	230.56527709960938	1.0	32.03843307495117	208.11611938476562	0.8427654504776001	528.8094482421875	207.59463500976562	1.0	527.271728515625	206.49435424804688	0.0004348456859588623	7	024
401	37.39973068237305	230.4745330810547	0.9694024324417114	35.49698257446289	235.07870483398438	0.9075826406478882	528.8043212890625	207.15960693359375	1.0	527.1561889648438	206.50717163085938	0.0003992617130279541	7	024
402	39.948028564453125	208.36875915527344	0.004956305027008057	35.626792907714844	233.6080322265625	0.9988120794296265	528.1202392578125	208.27569580078125	1.0	526.5709838867188	207.12908935546875	0.0005848109722137451	7	024
403	39.948692321777344	200.4796142578125	0.9960183501243591	31.6981143951416	232.32310485839844	0.9999894499778748	528.5863037109375	207.48358154296875	1.0	527.5496215820312	208.93264770507812	0.0003597736358642578	7	024
404	38.35249328613281	198.00210571289062	0.014358103275299072	29.797565460205078	234.23406982421875	0.9999990463256836	527.9115600585938	207.97315979003906	1.0	526.5623779296875	206.8530731201172	0.0004608333110809326	7	024
405	39.06386184692383	196.14779663085938	0.8887320756912231	35.3530158996582	234.26824951171875	1.0	528.7113647460938	207.52015686035156	1.0	527.2031860351562	208.82058715820312	0.0006189942359924316	7	024
406	38.235435485839844	196.75946044921875	0.004233211278915405	35.50944900512695	232.91610717773438	0.9682220220565796	528.272705078125	207.06126403808594	1.0	526.8776245117188	208.5676727294922	0.00046125054359436035	7	024
407	36.611724853515625	226.6864013671875	0.0003997385501861572	35.60905075073242	227.0102996826172	0.03092968463897705	527.9932250976562	206.65415954589844	1.0	526.8438720703125	206.4464874267578	0.0006681382656097412	7	024
408	36.952266693115234	200.23782348632812	0.05560469627380371	42.49009323120117	220.7216339111328	0.998581051826477	529.1303100585938	207.8257598876953	1.0	527.140380859375	209.20152282714844	0.0003711283206939697	7	024
409	35.37355422973633	192.7838897705078	0.41777223348617554	41.43195343017578	221.64044189453125	0.9999992251396179	528.5460815429688	207.78395080566406	1.0	45.41135025024414	224.50340270996094	0.0003196299076080322	7	024
410	34.21097946166992	191.86685180664062	0.9889726638793945	40.449676513671875	219.1289520263672	0.9999998807907104	528.5048217773438	206.6466522216797	1.0	527.1038208007812	208.92445373535156	0.0003743469715118408	7	024
411	31.53878402709961	189.71994018554688	0.9999851584434509	39.64595413208008	218.29266357421875	0.9999954104423523	528.4364624023438	207.6293487548828	1.0	527.1326904296875	206.90782165527344	0.0007793307304382324	7	024
412	30.822040557861328	190.03329467773438	0.9998641014099121	40.29835891723633	216.4991455078125	0.9999467134475708	647.899169921875	144.46946716308594	0.00010496377944946289	35.97859573364258	223.48828125	0.00057259202003479	7	024
413	32.768333435058594	190.47320556640625	0.9029170870780945	40.65971374511719	217.19143676757812	0.9999999403953552	647.2066040039062	268.6005554199219	0.00011137127876281738	36.26980972290039	221.52662658691406	0.000831902027130127	7	024
414	33.109130859375	185.68643188476562	0.03468376398086548	36.20044708251953	218.68309020996094	1.0	647.1438598632812	20.614791870117188	6.783008575439453e-5	35.000938415527344	220.60345458984375	0.0010805726051330566	7	024
415	35.2675895690918	213.57083129882812	0.015019476413726807	36.20680618286133	217.9654541015625	0.9999992847442627	39.26384353637695	215.27235412597656	5.418062210083008e-5	35.46665573120117	220.8937225341797	0.0025170445442199707	7	024
416	35.527950286865234	214.1650848388672	0.15579864382743835	33.91823196411133	219.74583435058594	0.9999818801879883	38.897953033447266	216.25340270996094	4.00543212890625e-5	30.121665954589844	224.08401489257812	0.0006300210952758789	7	024
417	30.60137176513672	182.2769317626953	0.0011093616485595703	36.18088912963867	217.3170623779297	0.9999999403953552	647.8275756835938	21.208984375	2.771615982055664e-5	30.167919158935547	223.23599243164062	0.000647127628326416	7	024
418	32.75596618652344	190.00924682617188	0.35274332761764526	35.58405685424805	217.6346435546875	0.9999996423721313	34.48289108276367	218.843505859375	2.855062484741211e-5	34.466678619384766	221.91702270507812	0.00455048680305481	7	024
419	30.20486831665039	183.59951782226562	0.7983393669128418	36.75743865966797	216.6698455810547	1.0	40.15459060668945	215.435302734375	5.9545040130615234e-5	34.087303161621094	222.8354034423828	0.0021247267723083496	7	024
420	34.67486572265625	213.1131591796875	0.028022676706314087	34.7135009765625	218.20726013183594	0.9999997615814209	35.05668258666992	218.61325073242188	5.0127506256103516e-5	30.80541229248047	224.3663330078125	0.004089176654815674	7	024
421	30.621694564819336	184.52688598632812	0.9999765753746033	33.964969635009766	217.36416625976562	0.9999978542327881	34.42359161376953	218.69113159179688	6.723403930664062e-5	31.02004051208496	224.40200805664062	0.0027966201305389404	7	024
422	31.093280792236328	198.73744201660156	0.0019493699073791504	34.06359100341797	215.33901977539062	0.9998155832290649	36.580101013183594	214.78038024902344	7.462501525878906e-5	30.741239547729492	222.33499145507812	0.004230588674545288	7	024
423	34.98042297363281	213.2164764404297	0.0032768845558166504	35.5074577331543	216.01637268066406	0.999453067779541	37.394248962402344	215.35098266601562	2.485513687133789e-5	30.505306243896484	222.2781982421875	0.0019333362579345703	7	024
424	33.28564453125	214.57806396484375	0.004027575254440308	31.465288162231445	216.0108642578125	0.9999964237213135	31.879779815673828	217.36866760253906	7.62939453125e-5	28.713951110839844	222.7992706298828	0.004083096981048584	7	024
425	29.993499755859375	194.05538940429688	0.9830139875411987	30.738927841186523	213.4904327392578	0.0028536319732666016	650.3565063476562	218.04718017578125	0.00012293457984924316	7.597153663635254	187.48233032226562	0.0002047121524810791	7	024
426	31.97575569152832	191.9944610595703	0.2024068534374237	32.647117614746094	212.48204040527344	0.9651384949684143	11.60326862335205	187.23240661621094	3.9577484130859375e-5	27.736658096313477	221.86151123046875	0.0002499222755432129	7	024
427	33.08220672607422	212.19273376464844	0.0005469322204589844	31.563488006591797	213.80284118652344	0.9999697208404541	649.3289794921875	218.23382568359375	6.16908073425293e-5	28.031789779663086	220.34405517578125	0.0013591349124908447	7	024
428	32.01839065551758	198.84107971191406	0.06817761063575745	28.157665252685547	213.9677734375	0.9832704067230225	646.3423461914062	27.242551803588867	3.316998481750488e-5	24.864545822143555	221.7296142578125	0.00014385581016540527	7	024
429	32.90704345703125	209.50149536132812	0.01724192500114441	32.04818344116211	211.63739013671875	0.998833417892456	647.033447265625	30.911121368408203	4.157423973083496e-5	3.6806182861328125	188.83172607421875	4.267692565917969e-5	7	024
430	32.0268440246582	209.93421936035156	0.0017547011375427246	30.751298904418945	211.0637664794922	0.9682333469390869	646.8302612304688	28.280136108398438	4.312396049499512e-5	27.462045669555664	213.1241455078125	8.499622344970703e-5	7	024
431	30.026723861694336	198.96551513671875	0.017863452434539795	30.95478057861328	208.50436401367188	0.3044395446777344	649.0405883789062	217.6804962158203	8.20457935333252e-5	5.445137977600098	188.34068298339844	0.00013428926467895508	7	024
432	27.721067428588867	195.15269470214844	0.5402275919914246	20.56791877746582	203.57089233398438	0.0017722547054290771	31.34160614013672	193.6508331298828	0.00011774897575378418	6.258485794067383	187.8885040283203	0.00018486380577087402	7	024
433	32.957481384277344	209.43960571289062	0.00133436918258667	31.432376861572266	209.87889099121094	0.9162718057632446	9.866350173950195	190.2917022705078	2.2619962692260742e-5	27.36556053161621	212.24453735351562	0.00020742416381835938	7	024
434	32.89231491088867	208.45571899414062	0.0030408501625061035	33.17485046386719	208.76718139648438	0.605650007724762	647.8948974609375	146.41802978515625	3.412365913391113e-5	28.779361724853516	212.1011505126953	8.907914161682129e-5	7	024
435	32.04256057739258	198.2088623046875	0.12489235401153564	32.87102508544922	208.03541564941406	0.04114660620689392	9.873991966247559	189.46136474609375	3.209710121154785e-5	4.580331802368164	188.9725341796875	0.00013813376426696777	7	024
436	32.506736755371094	209.5565185546875	0.000640183687210083	31.474000930786133	209.55552673339844	0.9999759197235107	641.7853393554688	8.601332664489746	3.49581241607666e-5	31.0151309967041	210.1062774658203	0.0002574026584625244	7	024
437	32.49289321899414	209.75047302246094	0.0015229284763336182	31.53067970275879	208.9494171142578	0.9475870132446289	647.7704467773438	28.972681045532227	2.193450927734375e-5	27.05512809753418	220.3233642578125	4.673004150390625e-5	7	024
438	31.277990341186523	198.39254760742188	0.0018153488636016846	34.998687744140625	207.4403533935547	0.8007703423500061	647.5989990234375	140.0980987548828	3.7610530853271484e-5	31.33295440673828	212.076904296875	7.474422454833984e-5	7	024
439	28.72890853881836	198.3086395263672	0.8134899139404297	31.169450759887695	206.609130859375	0.89252769947052	34.76361083984375	194.9669189453125	5.8084726333618164e-5	5.123105049133301	188.229248046875	8.64267349243164e-5	7	024
440	27.754915237426758	201.81027221679688	0.003946959972381592	23.06620979309082	208.9322509765625	0.9348006248474121	646.6961669921875	29.29986572265625	3.263354301452637e-5	3.335184335708618	190.7032012939453	3.781914710998535e-5	7	024
441	32.45341491699219	194.057861328125	0.8208805322647095	23.190134048461914	208.83580017089844	0.7076071500778198	35.45127868652344	193.5077667236328	3.88026237487793e-5	4.4377055168151855	189.00302124023438	0.00011923909187316895	7	024
442	32.73245620727539	207.78684997558594	6.175041198730469e-5	29.2280330657959	208.83633422851562	0.0017457008361816406	647.5911254882812	28.88018035888672	2.9772520065307617e-5	2.8041460514068604	188.93988037109375	3.096461296081543e-5	7	024
443	27.53519058227539	201.26507568359375	0.2704848051071167	31.250350952148438	206.95619201660156	0.20956361293792725	650.4503784179688	218.4747314453125	2.0116567611694336e-5	26.598133087158203	209.88510131835938	5.1021575927734375e-5	7	024
444	30.118101119995117	207.1813507080078	0.038101792335510254	29.944316864013672	206.35177612304688	0.20907405018806458	13.077799797058105	204.67701721191406	1.4692544937133789e-5	26.175832748413086	209.0785675048828	4.649162292480469e-5	7	024
445	27.505626678466797	203.9934539794922	0.8643486499786377	22.47317123413086	207.7905731201172	0.0035796761512756348	649.5599365234375	220.1343231201172	4.088878631591797e-5	4.333086013793945	190.01251220703125	6.341934204101562e-5	7	024
446	26.593246459960938	204.859375	0.9357936382293701	23.773578643798828	207.43817138671875	0.22882243990898132	13.685917854309082	204.28213500976562	2.0772218704223633e-5	7.594029426574707	204.9237518310547	6.136298179626465e-5	7	024
447	27.315446853637695	200.7996063232422	0.14400163292884827	29.743852615356445	205.96945190429688	0.2047349214553833	649.1864624023438	220.988037109375	0.0002951622009277344	4.386262893676758	188.7185821533203	5.456805229187012e-5	7	024
448	27.824743270874023	199.68833923339844	0.046615928411483765	21.405317306518555	207.77296447753906	0.0066461265087127686	9.681180000305176	190.2340545654297	1.8537044525146484e-5	4.388339996337891	189.07406616210938	6.371736526489258e-5	7	024
449	25.239505767822266	199.40145874023438	0.26000434160232544	21.850421905517578	206.5568389892578	0.011319994926452637	648.9686279296875	223.3005828857422	0.00016492605209350586	4.389477729797363	189.42864990234375	3.6776065826416016e-5	7	024
450	28.17031478881836	200.37411499023438	0.471889853477478	21.124755859375	207.07920837402344	0.0072002112865448	35.796913146972656	197.131591796875	2.6792287826538086e-5	4.019816875457764	189.51611328125	5.9098005294799805e-5	7	024
451	25.03912925720215	206.5863037109375	0.006554007530212402	24.244823455810547	207.8973388671875	0.9899232387542725	26.867952346801758	206.28692626953125	2.9534101486206055e-5	24.561464309692383	208.00350952148438	0.00025472044944763184	7	024
452	26.384990692138672	200.0760955810547	0.005972445011138916	29.424724578857422	206.0094451904297	0.9966025352478027	27.783092498779297	207.337158203125	1.0967254638671875e-5	26.416820526123047	208.65133666992188	3.8743019104003906e-5	7	024
453	9.290966987609863	198.19781494140625	1.3083219528198242e-5	14.801265716552734	210.11306762695312	0.0015846490859985352	650.5673217773438	216.92384338378906	1.4096498489379883e-5	2.906338691711426	189.4337158203125	1.5854835510253906e-5	7	024
454	23.346494674682617	199.93629455566406	0.2570669651031494	22.048656463623047	205.74501037597656	0.01476779580116272	13.504244804382324	201.7415313720703	1.4007091522216797e-5	6.971259117126465	203.86734008789062	3.713369369506836e-5	7	024
455	20.85770606994629	207.72608947753906	0.00017696619033813477	24.390932083129883	207.83738708496094	0.9939910173416138	648.5792846679688	28.57821273803711	3.2901763916015625e-5	6.091504096984863	214.1865997314453	3.668665885925293e-5	7	024
456	23.642467498779297	199.64794921875	0.18652692437171936	26.24859619140625	205.22991943359375	0.0615200400352478	36.587318420410156	198.64413452148438	6.127357482910156e-5	26.33595085144043	206.67434692382812	3.215670585632324e-5	7	024
457	27.73626708984375	204.36474609375	0.7149426937103271	34.013912200927734	207.32276916503906	0.8772516250610352	39.30135726928711	200.9368896484375	8.761882781982422e-5	6.499746322631836	204.9833221435547	4.6372413635253906e-5	7	024
458	28.066987991333008	182.96661376953125	0.05270695686340332	30.865087509155273	208.5345001220703	0.9999158382415771	12.601975440979004	204.3484649658203	2.3931264877319336e-5	7.135489463806152	206.45545959472656	6.070733070373535e-5	7	024
459	27.127777099609375	208.29510498046875	0.3065493106842041	28.226240158081055	209.51707458496094	0.8751629590988159	13.413495063781738	204.43324279785156	2.911686897277832e-5	6.881763458251953	206.48410034179688	7.402896881103516e-5	7	024
460	23.511857986450195	175.68511962890625	0.38691478967666626	32.53127670288086	208.1527557373047	0.9992613792419434	649.4998779296875	216.89450073242188	4.51207160949707e-5	3.5160789489746094	184.6986083984375	6.172060966491699e-5	7	024
461	21.28563117980957	165.69830322265625	0.9999717473983765	34.53874206542969	211.6135711669922	0.9617863893508911	24.5705509185791	173.03407287597656	5.939602851867676e-5	5.913630485534668	176.20860290527344	0.0001322925090789795	7	024
462	20.584510803222656	159.3635711669922	0.9999983310699463	36.11224365234375	213.26136779785156	0.9482681751251221	27.95168685913086	154.90745544433594	5.716085433959961e-5	5.5962233543396	167.19227600097656	0.00017282366752624512	7	024
463	19.50713539123535	152.68402099609375	1.0	33.26192092895508	214.80711364746094	1.0	6.720123291015625	143.66554260253906	5.513429641723633e-5	3.730485439300537	165.13119506835938	0.0003059506416320801	7	024
464	19.017681121826172	149.46435546875	1.0	36.19843673706055	214.96817016601562	1.0	21.485124588012695	153.43856811523438	4.628300666809082e-5	2.4564266204833984	139.6685791015625	0.0002428889274597168	7	024
465	16.1856632232666	148.26454162597656	0.9999986886978149	38.67372131347656	216.7910614013672	1.0	42.17600631713867	213.6071014404297	0.00016924738883972168	41.51226043701172	219.2847900390625	0.00014007091522216797	7	024
466	16.58487319946289	147.16726684570312	1.0	40.031097412109375	217.05918884277344	1.0	19.51837921142578	145.77870178222656	5.9038400650024414e-5	3.395723581314087	160.5821533203125	9.22083854675293e-5	7	024
467	16.15620231628418	145.88389587402344	1.0	40.370731353759766	215.84059143066406	1.0	40.287574768066406	214.51808166503906	6.219744682312012e-5	2.3060617446899414	134.35870361328125	0.00017058849334716797	7	024
468	17.134679794311523	146.15072631835938	1.0	42.548248291015625	216.43687438964844	1.0	40.78266906738281	216.13156127929688	6.920099258422852e-5	2.36301326751709	134.46942138671875	0.00011476874351501465	7	024
469	16.48301124572754	147.47659301757812	1.0	42.705039978027344	215.62631225585938	1.0	647.4819946289062	30.054950714111328	0.00024574995040893555	3.0578527450561523	161.44004821777344	0.00012022256851196289	7	024
470	15.859779357910156	145.37701416015625	1.0	42.35907745361328	215.4049072265625	1.0	647.8567504882812	29.843196868896484	6.681680679321289e-5	2.2046852111816406	134.53103637695312	0.00013130903244018555	7	024
471	14.600875854492188	145.40478515625	1.0	43.33985900878906	215.19435119628906	1.0	8.94161605834961	146.66705322265625	4.0590763092041016e-5	2.4019293785095215	134.16119384765625	0.0001588761806488037	7	024
472	15.697137832641602	145.04147338867188	1.0	43.050514221191406	215.5775604248047	1.0	8.614392280578613	146.98385620117188	3.927946090698242e-5	2.2382049560546875	134.2500457763672	0.0001722574234008789	7	024
473	10.732985496520996	144.1701202392578	1.0	41.761470794677734	215.36363220214844	1.0	6.635408401489258	148.36708068847656	0.00017911195755004883	-1.1325278282165527	154.15916442871094	0.00028055906295776367	7	024
474	4.838808536529541	145.3773193359375	0.9999986886978149	3.5052266120910645	148.23687744140625	0.008736729621887207	4.760317325592041	148.24029541015625	0.0008988082408905029	-2.0147199630737305	153.24441528320312	0.000591576099395752	7	024
475	2.762709617614746	146.46641540527344	0.996330976486206	43.48081970214844	202.4993133544922	0.9349283576011658	42.0760383605957	203.53936767578125	0.0004425346851348877	36.76200485229492	207.40451049804688	6.949901580810547e-5	7	024
476	52.714385986328125	212.16006469726562	5.46574592590332e-5	51.41618347167969	208.70352172851562	1.0	52.695587158203125	206.95863342285156	0.0001469254493713379	49.61827850341797	208.32949829101562	0.0004800856113433838	7	024
477	0.2788360118865967	149.14511108398438	2.232193946838379e-5	-0.12499094009399414	149.28497314453125	2.2023916244506836e-5	648.6744384765625	220.12356567382812	7.483363151550293e-5	-0.8552279472351074	140.5234832763672	3.069639205932617e-6	7	024
478	638.5078735351562	5.293492317199707	2.3931264877319336e-5	50.30256271362305	194.19606018066406	1.0	51.39231491088867	193.83460998535156	2.8014183044433594e-5	49.09880447387695	193.61148071289062	0.0006735324859619141	7	024
479	64.51356506347656	197.4774169921875	7.322430610656738e-5	51.892333984375	191.81976318359375	1.0	51.75218200683594	192.6889190673828	0.00010406970977783203	51.610328674316406	192.7517852783203	0.0006786584854125977	7	024
480	3.1119871139526367	379.1785888671875	1.329183578491211e-5	48.18423080444336	191.18116760253906	0.9999827742576599	40.629173278808594	189.3663330078125	1.3589859008789062e-5	48.87569808959961	190.48060607910156	7.236003875732422e-5	7	024
481	37.94696044921875	179.6387481689453	0.00047144293785095215	41.58631134033203	179.22752380371094	0.9795257449150085	40.27203369140625	181.6358642578125	8.994340896606445e-5	46.23736572265625	179.00364685058594	0.0001061856746673584	7	024
482	34.17884063720703	181.17581176757812	9.247660636901855e-5	36.361915588378906	175.8906707763672	0.9999998807907104	35.699462890625	177.64749145507812	0.00021132826805114746	34.11494827270508	178.75430297851562	0.0006423890590667725	7	024
483	29.421524047851562	169.3697052001953	0.00014513731002807617	31.384368896484375	172.1570281982422	0.9999960660934448	10.360980987548828	169.91268920898438	0.0001748502254486084	8.978593826293945	172.85362243652344	0.00032445788383483887	7	024
484	638.5188598632812	7.355783939361572	7.456541061401367e-5	15.89726734161377	156.71766662597656	0.01174136996269226	641.2300415039062	9.602935791015625	0.00010547041893005371	3.9090607166290283	167.90585327148438	4.348158836364746e-5	7	024
485	7.67941951751709	168.97450256347656	0.0004724264144897461	27.610580444335938	159.33763122558594	0.9999890327453613	8.057348251342773	165.9832763671875	0.00047591328620910645	8.343179702758789	168.76177978515625	0.0005334615707397461	7	024
486	6.343921661376953	169.77146911621094	7.393956184387207e-5	30.189313888549805	159.29925537109375	0.8575336933135986	9.537028312683105	154.21731567382812	2.86102294921875e-5	29.444236755371094	160.0670166015625	0.00011688470840454102	7	024
487	3.214747667312622	127.16561126708984	4.1872262954711914e-5	1.9005928039550781	116.99494934082031	0.0002389848232269287	649.865966796875	124.35179901123047	1.2159347534179688e-5	1.975426197052002	153.42514038085938	9.357929229736328e-6	7	024
488	2.252139091491699	123.4296875	8.493661880493164e-5	33.79255676269531	155.6812744140625	0.06554147601127625	641.5930786132812	7.96043586730957	7.331371307373047e-6	-1.171330451965332	107.18331146240234	7.68899917602539e-6	7	024
489	3.578634738922119	379.3779602050781	2.0682811737060547e-5	0.3072950839996338	110.40956115722656	2.899765968322754e-5	646.4083251953125	21.031917572021484	1.3530254364013672e-5	-0.9357624053955078	105.65299987792969	4.32133674621582e-6	7	024
490	2.865480422973633	112.3082504272461	1.4901161193847656e-5	28.989763259887695	138.87835693359375	0.00011757016181945801	649.9583740234375	219.8087921142578	0.0002562403678894043	-1.2257447242736816	106.3867416381836	5.781650543212891e-6	7	024
491	2.1920835971832275	113.52676391601562	2.8759241104125977e-5	637.7158203125	4.900863170623779	1.4334917068481445e-5	640.5935668945312	7.809057235717773	1.1712312698364258e-5	622.1181030273438	1.6538431644439697	2.4437904357910156e-6	7	024
492	14.73762321472168	118.36483001708984	0.0015272796154022217	12.602697372436523	126.51567840576172	0.0008683502674102783	641.348876953125	8.3980712890625	2.199411392211914e-5	3.4093589782714844	133.03172302246094	2.6851892471313477e-5	7	024
493	10.967697143554688	117.63410949707031	0.00044018030166625977	5.462757587432861	125.28580474853516	0.0007650554180145264	650.494384765625	219.92393493652344	1.77919864654541e-5	1.3308134078979492	131.40887451171875	3.445148468017578e-5	7	024
494	12.45118236541748	118.56228637695312	0.9773635864257812	13.324241638183594	123.59700012207031	0.007755547761917114	7.38779354095459	113.92652893066406	5.295872688293457e-5	1.0590219497680664	109.74798583984375	0.00026157498359680176	7	024
495	13.856819152832031	119.12179565429688	0.0009202659130096436	13.130024909973145	127.13917541503906	0.0013355910778045654	646.87744140625	28.770004272460938	1.0788440704345703e-5	2.0078444480895996	109.51200103759766	4.318356513977051e-5	7	024
496	14.6204195022583	120.24138641357422	0.002276211977005005	12.714091300964355	127.86174774169922	0.0020600557327270508	649.789794921875	221.09164428710938	1.1235475540161133e-5	1.3953831195831299	109.52703094482422	6.523728370666504e-5	7	024
497	10.155996322631836	116.7051773071289	0.00010815262794494629	2.8087668418884277	115.5445556640625	8.273124694824219e-5	647.996826171875	127.69227600097656	9.208917617797852e-6	0.9255139827728271	108.35011291503906	8.732080459594727e-6	7	024
498	3.5431597232818604	114.55203247070312	0.00014036893844604492	3.5059292316436768	117.55509185791016	0.0006288290023803711	647.2134399414062	124.7819595336914	6.41942024230957e-5	640.0637817382812	2.6653265953063965	4.887580871582031e-6	7	024
499	3.0153238773345947	378.3563232421875	6.3478946685791016e-6	2.608797073364258	120.29693603515625	1.0669231414794922e-5	641.6871337890625	8.153942108154297	9.953975677490234e-6	-0.20420408248901367	377.802734375	2.7418136596679688e-6	7	024
500	3.0645523071289062	379.849853515625	1.2785196304321289e-5	4.516510963439941	121.62894439697266	1.9371509552001953e-5	647.9440307617188	148.66738891601562	6.154179573059082e-5	0.46248936653137207	378.8224792480469	1.9669532775878906e-6	7	024
501	2.949598789215088	380.0302734375	5.036592483520508e-6	4.031073570251465	121.80957794189453	1.8537044525146484e-5	647.3836669921875	21.19083595275879	1.6450881958007812e-5	622.905029296875	2.9021382331848145	1.1324882507324219e-6	7	024
502	2.118149757385254	113.0696029663086	4.076957702636719e-5	2.523934841156006	119.4864730834961	0.00014454126358032227	645.3407592773438	20.372385025024414	6.22868537902832e-6	621.5447998046875	1.6797270774841309	1.4901161193847656e-6	7	024
503	2.633328914642334	130.9490203857422	0.00027692317962646484	5.0217180252075195	119.79481506347656	0.021194547414779663	649.8369140625	221.3994140625	1.4871358871459961e-5	2.1686646938323975	111.6550521850586	3.445148468017578e-5	7	024
504	3.681206464767456	396.0758972167969	9.745359420776367e-6	4.21800422668457	122.53681945800781	0.0007803142070770264	646.4558715820312	28.343645095825195	3.069639205932617e-5	622.9132080078125	2.933802604675293	2.7418136596679688e-6	7	024
505	2.6507911682128906	129.83233642578125	0.004962056875228882	3.7565770149230957	123.69373321533203	0.013531684875488281	7.397212505340576	126.03502655029297	5.7697296142578125e-5	2.190765857696533	112.39073944091797	6.520748138427734e-5	7	024
506	4.176576614379883	123.58671569824219	0.013437241315841675	4.406540870666504	125.56593322753906	0.0014584660530090332	8.381769180297852	126.2012710571289	1.677870750427246e-5	2.065368890762329	111.5740966796875	6.172060966491699e-5	7	024
507	4.597777843475342	124.33758544921875	0.5782015919685364	3.6319899559020996	129.64205932617188	0.0003256797790527344	8.090237617492676	127.20021057128906	5.0127506256103516e-5	1.8266980648040771	111.11092376708984	7.56680965423584e-5	7	024
508	4.732753753662109	126.93958282470703	0.997063398361206	3.7574310302734375	129.2244110107422	0.0005533993244171143	4.907708168029785	129.7964324951172	7.516145706176758e-5	-1.6466002464294434	134.31838989257812	0.00015619397163391113	7	024
509	5.102681636810303	125.41127014160156	0.9970558285713196	3.130383014678955	129.61676025390625	0.0011503994464874268	4.435774326324463	129.97483825683594	0.00010377168655395508	-2.0421648025512695	134.74652099609375	0.0001614689826965332	7	024
510	2.026426315307617	127.92686462402344	0.884170651435852	4.153282642364502	130.60658264160156	0.00039830803871154785	4.811971187591553	131.82508850097656	6.833672523498535e-5	1.9968554973602295	110.98369598388672	0.00015339255332946777	7	024
511	4.022153854370117	130.28427124023438	0.9987750053405762	3.846681833267212	132.61795043945312	0.0005452632904052734	5.1138763427734375	132.50083923339844	0.00016123056411743164	1.661001443862915	112.34860229492188	3.5256147384643555e-5	7	024
512	3.764786720275879	133.0638427734375	0.863852858543396	5.442593574523926	133.46365356445312	0.0008535981178283691	5.219754695892334	140.96253967285156	4.011392593383789e-5	-0.23957014083862305	125.63294219970703	1.233816146850586e-5	7	024
513	5.013800144195557	131.85421752929688	0.36233747005462646	4.142240524291992	133.46759033203125	0.02179771661758423	5.238119125366211	140.14816284179688	5.334615707397461e-5	-1.7933835983276367	148.68931579589844	1.6421079635620117e-5	7	024
514	5.802081108093262	130.42636108398438	0.9721286296844482	5.3300251960754395	131.84832763671875	0.01545688509941101	6.89594841003418	131.93490600585938	4.112720489501953e-5	2.582056999206543	113.50862121582031	4.7773122787475586e-5	7	024
515	7.231197357177734	131.69248962402344	0.9984918832778931	5.86897087097168	132.96214294433594	0.003943443298339844	7.3108062744140625	133.0428009033203	7.927417755126953e-5	-0.5180273056030273	124.52137756347656	3.701448440551758e-5	7	024
516	8.39637279510498	131.48045349121094	0.9999533891677856	7.878141403198242	133.05740356445312	0.0009256601333618164	7.181544303894043	132.72711181640625	3.045797348022461e-5	0.40319228172302246	119.21821594238281	6.407499313354492e-5	7	024
517	7.870416164398193	134.20155334472656	0.7220739126205444	6.09323787689209	135.53912353515625	0.053071290254592896	7.389261245727539	139.6197509765625	4.437565803527832e-5	1.5331909656524658	125.82364654541016	8.678436279296875e-5	7	024
518	9.183706283569336	134.2789764404297	0.9972541332244873	7.422675132751465	136.86700439453125	0.02723032236099243	647.593505859375	30.21581268310547	6.136298179626465e-5	0.9255445003509521	124.97911834716797	0.00021278858184814453	7	024
519	9.347241401672363	133.66346740722656	0.9994288682937622	8.289514541625977	135.3684844970703	0.1029120683670044	10.722018241882324	131.4061737060547	7.975101470947266e-5	1.2479712963104248	124.45777130126953	0.0001698136329650879	7	024
520	7.273692607879639	134.93040466308594	0.9900878667831421	6.066390037536621	135.38150024414062	0.00041434168815612793	5.9616804122924805	140.71656799316406	4.062056541442871e-5	0.36546802520751953	125.0417251586914	8.192658424377441e-5	7	024
521	8.382772445678711	134.8306121826172	0.5617320537567139	6.020482063293457	136.6945037841797	0.24376776814460754	7.342743873596191	139.82498168945312	5.474686622619629e-5	1.8965778350830078	126.09122467041016	0.0001551210880279541	7	024
522	7.725671768188477	133.4454345703125	0.9960949420928955	6.394703388214111	135.24371337890625	0.0029687583446502686	7.003166675567627	140.47677612304688	3.457069396972656e-5	0.5352356433868408	124.95742797851562	5.361437797546387e-5	7	024
523	8.128833770751953	133.395263671875	0.9985190033912659	6.69193696975708	134.4571990966797	0.04007446765899658	6.759303092956543	139.886474609375	4.1484832763671875e-5	0.8790841102600098	124.7224349975586	0.0001290440559387207	7	024
524	7.840536594390869	133.53382873535156	0.9977466464042664	7.21148681640625	134.32003784179688	0.004253476858139038	648.0319213867188	143.39064025878906	7.113814353942871e-5	0.831751823425293	120.07685089111328	6.395578384399414e-5	7	024
525	8.824909210205078	135.96368408203125	0.999765157699585	7.3004865646362305	137.00265502929688	0.0007094442844390869	7.254695892333984	139.9125213623047	6.210803985595703e-5	0.7672626972198486	124.99571228027344	0.0004646480083465576	7	024
526	7.901798725128174	135.01638793945312	0.9999098777770996	6.437963962554932	132.67138671875	0.00016295909881591797	5.963476181030273	141.21542358398438	3.3229589462280273e-5	0.44559621810913086	124.40369415283203	8.398294448852539e-5	7	024
527	8.416582107543945	134.80323791503906	0.9841347336769104	6.272270679473877	136.66310119628906	0.001952826976776123	6.604156970977783	140.1931915283203	5.841255187988281e-5	0.5166938304901123	125.62718963623047	0.00013554096221923828	7	024
528	9.165338516235352	134.724853515625	0.9974521398544312	7.0771965980529785	137.1986541748047	0.03022623062133789	7.768945217132568	139.5934295654297	8.982419967651367e-5	0.9376659393310547	125.6567611694336	0.0004832446575164795	7	024
529	6.064119815826416	134.90524291992188	0.7758657932281494	8.328045845031738	136.0769805908203	0.0007127225399017334	5.472643852233887	141.78904724121094	2.35140323638916e-5	0.9672548770904541	126.04200744628906	4.971027374267578e-5	7	024
530	6.840797424316406	134.88662719726562	0.9959969520568848	5.36013650894165	135.095947265625	0.01048201322555542	5.8596510887146	140.46302795410156	0.00010254979133605957	0.332974910736084	125.26275634765625	0.00021946430206298828	7	024
531	8.904376029968262	134.4698486328125	0.9991831183433533	7.230310440063477	135.81869506835938	0.024324119091033936	7.434549331665039	140.1673583984375	4.312396049499512e-5	1.2704658508300781	125.24910736083984	0.00028270483016967773	7	024
532	7.670094966888428	133.48558044433594	0.998537540435791	7.201079368591309	134.2010040283203	0.0004940330982208252	6.327964782714844	141.1668243408203	3.159046173095703e-5	0.7606732845306396	124.64762115478516	3.960728645324707e-5	7	024
533	6.635838031768799	134.7548828125	0.9995441436767578	5.73541259765625	134.31256103515625	0.005950719118118286	647.9302368164062	155.9220428466797	7.635354995727539e-5	0.044933319091796875	124.92604064941406	0.00015419721603393555	7	024
534	5.436898231506348	134.24456787109375	0.5720464587211609	9.192790031433105	134.34893798828125	0.0016661584377288818	5.533716201782227	141.39622497558594	1.4901161193847656e-5	1.4520292282104492	125.77679443359375	1.755356788635254e-5	7	024
535	7.952133655548096	135.40206909179688	0.994848370552063	6.006898880004883	136.7677001953125	0.00214385986328125	649.6288452148438	206.8132781982422	0.0002383589744567871	0.6689441204071045	126.01781463623047	0.0003078281879425049	7	024
536	7.809622764587402	134.44534301757812	0.9947425127029419	6.26240348815918	135.95245361328125	0.0017535686492919922	6.742666244506836	140.1649627685547	4.082918167114258e-5	0.8625376224517822	125.5096664428711	0.0001469254493713379	7	024
537	7.099560737609863	136.40554809570312	0.9925882816314697	5.355837345123291	133.5978546142578	0.0007376968860626221	6.8502349853515625	140.2778778076172	3.1620264053344727e-5	0.49187636375427246	125.90288543701172	0.0002872049808502197	7	024
538	6.251765727996826	136.32752990722656	0.3334214985370636	4.423733234405518	134.06472778320312	0.0007943511009216309	6.525865077972412	141.51844787597656	4.5746564865112305e-5	0.5731773376464844	126.58500671386719	9.974837303161621e-5	7	024
539	3.7971842288970947	145.627197265625	0.0028801560401916504	4.8374128341674805	139.282958984375	0.4952951669692993	8.904619216918945	141.5655517578125	0.00024390220642089844	1.7736701965332031	129.47901916503906	0.00033015012741088867	7	024
540	5.618712902069092	134.6045379638672	0.029093682765960693	4.5930867195129395	137.33860778808594	0.003829658031463623	6.5450286865234375	140.63221740722656	0.00016546249389648438	0.934544563293457	127.36538696289062	7.095932960510254e-5	7	024
541	2.665351390838623	148.92822265625	8.347630500793457e-5	3.583333969116211	133.14993286132812	0.0003419220447540283	650.275146484375	219.0989227294922	3.737211227416992e-5	1.2154428958892822	126.39298248291016	3.7848949432373047e-6	7	024
542	5.635993957519531	146.12474060058594	0.6441121101379395	2.964677333831787	149.7367706298828	0.00037479400634765625	5.055460453033447	148.63832092285156	0.0001787245273590088	-1.8733010292053223	151.51956176757812	1.8864870071411133e-5	7	024
543	11.44313907623291	144.75717163085938	0.9999998807907104	6.27707576751709	150.7532958984375	0.0006718635559082031	6.96047830581665	147.68600463867188	0.00027760863304138184	1.4420592784881592	128.981689453125	0.00025212764739990234	7	024
544	12.392062187194824	147.5233612060547	1.0	5.8446245193481445	153.7684783935547	0.00024506449699401855	6.090122699737549	149.53639221191406	0.00010058283805847168	-1.2497334480285645	155.79945373535156	0.00017210841178894043	7	024
545	12.178802490234375	151.14576721191406	0.9999847412109375	3.7236719131469727	137.6876220703125	0.0004254579544067383	7.154843330383301	144.44110107421875	5.02169132232666e-5	0.5635373592376709	141.136474609375	0.00026702880859375	7	024
546	14.711569786071777	148.92222595214844	1.0	4.036811351776123	136.2176055908203	0.00029918551445007324	6.751704692840576	141.9186553955078	4.780292510986328e-5	-1.3538861274719238	138.9032440185547	0.00032889842987060547	7	024
547	15.247045516967773	155.67222595214844	0.9999951124191284	3.719825267791748	136.40440368652344	0.0006377696990966797	6.785065650939941	145.1553955078125	9.262561798095703e-5	1.370218276977539	142.73956298828125	0.0005854964256286621	7	024
548	18.353649139404297	158.5282440185547	0.7817261219024658	14.356643676757812	159.6621551513672	0.08284503221511841	6.033085346221924	146.33502197265625	2.1129846572875977e-5	4.113566875457764	163.9641571044922	0.0002785325050354004	7	024
549	7.0888895988464355	164.88552856445312	0.00023043155670166016	21.516386032104492	156.07296752929688	0.9999513626098633	7.614468574523926	163.3638153076172	8.636713027954102e-5	5.219554901123047	165.4790802001953	0.00032004714012145996	7	024
550	638.3588256835938	5.095438480377197	1.5676021575927734e-5	3.6502509117126465	136.54774475097656	0.0001501142978668213	649.7237548828125	218.21922302246094	1.6123056411743164e-5	3.15826416015625	166.937255859375	2.7924776077270508e-5	7	024
551	1.4890263080596924	128.09988403320312	2.5093555450439453e-5	5.17771053314209	148.4260711669922	0.6275510787963867	647.721923828125	302.68670654296875	1.5795230865478516e-5	3.6970791816711426	166.69834899902344	2.1457672119140625e-6	7	024
