# Supplementary material for: An automated feeding system for the African killifish reveals the impact of diet on lifespan and allows scalable assessment of associative learning
Source: eLife. 2022 Nov 10;11:e69008. doi: 10.7554/eLife.69008 (PMC9788828; doi:10.7554/eLife.69008)
Supplement: Figure 6—source data 2. [file elife-69008-fig6-data2.zip › Training Trajectories/t1_REC028DLC_resnet50_TrainAllTheThingsJun28shuffle1_1030000.csv]

bodyparts_coords	fishhead_x	fishhead_y	fishhead_likelihood	fishtail_x	fishtail_y	fishtail_likelihood	redlight_x	redlight_y	redlight_likelihood	fooddrop_x	fooddrop_y	fooddrop_likelihood	fishnum	recordingnum
0	419.55841064453125	270.8782958984375	1.0	326.56292724609375	184.91726684570312	0.9999886155128479	645.3141479492188	480.99725341796875	0.016623079776763916	411.8317565917969	261.05340576171875	0.00015524029731750488	1	028
1	424.2444152832031	274.1424865722656	1.0	338.28924560546875	192.30551147460938	1.0	646.5381469726562	464.50579833984375	0.013631761074066162	408.4452819824219	266.84185791015625	5.8323144912719727e-5	1	028
2	423.6689453125	274.8894348144531	1.0	341.7395935058594	192.62815856933594	1.0	645.3414306640625	480.7588806152344	0.019737809896469116	408.04425048828125	266.5630798339844	5.334615707397461e-5	1	028
3	424.17315673828125	274.7945861816406	1.0	343.7357177734375	190.90927124023438	1.0	645.3399658203125	481.3255310058594	0.012673556804656982	409.01824951171875	268.01678466796875	8.156895637512207e-5	1	028
4	424.35552978515625	274.64117431640625	1.0	347.0655517578125	191.95657348632812	1.0	645.4583129882812	480.732421875	0.019618242979049683	346.95703125	193.97650146484375	8.732080459594727e-5	1	028
5	425.6681823730469	274.39111328125	1.0	346.424072265625	191.22915649414062	0.9999903440475464	645.3980102539062	480.830322265625	0.015737175941467285	420.6268005371094	260.97064208984375	0.00011330842971801758	1	028
6	425.15625	274.8182067871094	1.0	347.1251220703125	192.4528045654297	0.9999464750289917	529.8549194335938	208.0921630859375	1.0	526.6885375976562	208.00320434570312	0.00042742490768432617	1	028
7	425.8965759277344	275.3501281738281	1.0	349.03521728515625	191.49916076660156	0.9999999403953552	529.4046630859375	207.208251953125	1.0	526.0734252929688	206.59132385253906	0.00030368566513061523	1	028
8	430.2444152832031	275.45233154296875	1.0	352.2478332519531	192.75860595703125	1.0	530.35791015625	206.5086212158203	1.0	528.539794921875	207.3829345703125	0.0004443824291229248	1	028
9	434.17877197265625	272.5563049316406	1.0	354.0610046386719	194.89443969726562	0.9999998807907104	530.0166625976562	206.5458221435547	1.0	526.3036499023438	205.81825256347656	0.0003044605255126953	1	028
10	446.3337097167969	267.8861999511719	1.0	355.27777099609375	194.08828735351562	1.0	530.3013305664062	206.5505828857422	1.0	526.6694946289062	206.7698516845703	0.0003387629985809326	1	028
11	456.4421691894531	252.60592651367188	1.0	362.7265930175781	187.2862548828125	0.38508227467536926	529.2361450195312	207.0293426513672	1.0	525.4224853515625	206.70286560058594	0.00041216611862182617	1	028
12	458.57989501953125	254.9949493408203	1.0	367.6517028808594	186.63880920410156	1.0	529.2484130859375	206.7365264892578	1.0	527.194091796875	206.0101318359375	0.00041797757148742676	1	028
13	451.08282470703125	251.52366638183594	1.0	644.1022338867188	479.5015563964844	0.00214308500289917	530.2604370117188	206.70001220703125	1.0	525.9925537109375	206.72817993164062	0.0002389848232269287	1	028
14	453.4696350097656	244.03045654296875	0.2449854016304016	643.8801879882812	479.8714294433594	0.003538668155670166	530.325927734375	206.0185546875	1.0	528.5280151367188	207.06236267089844	0.0002760887145996094	1	028
15	451.5337829589844	245.0952911376953	0.5844680070877075	392.1612854003906	208.81971740722656	1.0	529.7965087890625	206.6141815185547	1.0	528.6749877929688	206.94207763671875	0.0003313422203063965	1	028
16	447.7682800292969	241.4432373046875	0.9999673366546631	385.06329345703125	215.29861450195312	1.0	529.91796875	206.53582763671875	1.0	526.2218017578125	206.35165405273438	0.0002975761890411377	1	028
17	450.5052185058594	244.38238525390625	0.9999830722808838	381.677490234375	224.80224609375	1.0	530.177001953125	206.25433349609375	1.0	528.8619995117188	206.86122131347656	0.0002903938293457031	1	028
18	450.4020690917969	242.7522430419922	0.28724414110183716	371.66424560546875	230.9777374267578	1.0	529.126220703125	206.3599853515625	1.0	528.1333618164062	207.38893127441406	0.00022593140602111816	1	028
19	359.0614013671875	229.68548583984375	0.0012285113334655762	364.08740234375	228.42250061035156	0.999894380569458	529.6548461914062	206.41123962402344	1.0	528.3389282226562	207.17721557617188	0.00032132863998413086	1	028
20	447.46673583984375	242.79258728027344	0.0005373358726501465	376.135009765625	223.7027130126953	0.9999996423721313	530.1683959960938	206.2369384765625	1.0	529.1845703125	207.0364532470703	0.0003184676170349121	1	028
21	357.9398498535156	224.0990753173828	0.02223384380340576	359.4200134277344	223.00730895996094	0.9990352392196655	530.5050659179688	205.68588256835938	1.0	355.71075439453125	216.8935089111328	0.0005355775356292725	1	028
22	358.4593811035156	228.96810913085938	0.00020563602447509766	363.0088806152344	228.15126037597656	1.0	530.40478515625	206.6622314453125	1.0	528.8222045898438	207.00718688964844	0.0003312826156616211	1	028
23	527.6336669921875	210.56259155273438	0.00013679265975952148	362.6192321777344	228.2740020751953	0.9999995231628418	530.2918090820312	206.8347625732422	1.0	528.4880981445312	207.0413055419922	0.00029590725898742676	1	028
24	439.10772705078125	243.3743438720703	0.07533541321754456	364.72430419921875	223.3417510986328	1.0	529.5570678710938	207.05494689941406	1.0	528.607666015625	207.6287841796875	0.00047338008880615234	1	028
25	438.8367614746094	243.04351806640625	0.867882251739502	360.7080993652344	221.01025390625	1.0	530.0889892578125	207.0779571533203	1.0	355.95550537109375	222.35147094726562	0.00034561753273010254	1	028
26	436.6578674316406	245.21881103515625	0.9999998807907104	359.6785888671875	220.7652587890625	0.9999947547912598	530.3173828125	206.8280792236328	1.0	528.9664306640625	207.3910675048828	0.0003649890422821045	1	028
27	436.2176513671875	247.69131469726562	0.9999178647994995	358.17523193359375	214.10618591308594	1.0	530.221435546875	206.6539306640625	1.0	526.4637451171875	204.2938995361328	0.0003139972686767578	1	028
28	435.9705505371094	247.44989013671875	0.8733787536621094	355.1174621582031	213.1752471923828	1.0	529.5159912109375	206.701171875	1.0	526.4172973632812	206.24827575683594	0.0003822445869445801	1	028
29	434.8431396484375	251.5736541748047	0.9999967813491821	352.1960754394531	211.57615661621094	1.0	529.3634643554688	207.46749877929688	1.0	528.4142456054688	207.71585083007812	0.0004908144474029541	1	028
30	436.5821838378906	248.18849182128906	0.0024605393409729004	354.5225524902344	209.8491973876953	1.0	529.40771484375	206.92898559570312	1.0	525.4647827148438	206.5685577392578	0.00039121508598327637	1	028
31	436.6235656738281	251.87551879882812	0.000517725944519043	350.96209716796875	206.09036254882812	1.0	529.538818359375	206.51959228515625	1.0	525.9972534179688	206.554443359375	0.00028327107429504395	1	028
32	433.0777282714844	252.82421875	0.9999999403953552	347.9595642089844	209.0842742919922	0.9999998807907104	529.810302734375	206.96665954589844	1.0	527.9989013671875	207.6585235595703	0.00038504600524902344	1	028
33	432.8584289550781	253.05364990234375	0.9999998807907104	348.2900390625	215.19139099121094	0.9999953508377075	530.2716674804688	207.07777404785156	1.0	526.753662109375	206.89210510253906	0.00028198957443237305	1	028
34	433.4096374511719	253.3564910888672	1.0	352.9654235839844	214.1067657470703	0.9999998807907104	530.1679077148438	206.89877319335938	1.0	353.4566345214844	214.79849243164062	0.0007902681827545166	1	028
35	434.3182678222656	254.9498291015625	0.9999989867210388	352.0943908691406	215.38418579101562	0.9999998807907104	529.0604248046875	207.0469512939453	1.0	525.8004150390625	206.4165496826172	0.00028383731842041016	1	028
36	431.78839111328125	257.53814697265625	0.9999866485595703	349.0113830566406	218.4049835205078	0.5990557074546814	529.6629638671875	207.4135284423828	1.0	528.534912109375	208.01055908203125	0.0003509521484375	1	028
37	431.22967529296875	259.58624267578125	0.9999998807907104	352.83343505859375	219.501953125	1.0	529.7144775390625	206.76881408691406	1.0	528.3029174804688	207.41513061523438	0.00039130449295043945	1	028
38	437.3294372558594	261.8764343261719	0.0001653730869293213	355.7976379394531	219.02456665039062	1.0	530.7528686523438	206.7353973388672	1.0	528.9038696289062	207.4373779296875	0.00025773048400878906	1	028
39	354.5302429199219	212.69862365722656	0.00010567903518676758	352.0572509765625	215.24273681640625	1.0	530.0728759765625	207.06500244140625	1.0	528.207275390625	207.51617431640625	0.0003477931022644043	1	028
40	429.7132568359375	267.67376708984375	1.0	351.1624755859375	225.0570068359375	1.0	530.471923828125	207.1830596923828	1.0	528.7158813476562	207.5406036376953	0.0003158152103424072	1	028
41	427.8314208984375	273.1512451171875	0.9997978806495667	356.1122131347656	225.0611572265625	1.0	530.4212646484375	206.66961669921875	1.0	526.3165893554688	203.80545043945312	0.00024318695068359375	1	028
42	432.2263488769531	276.2584228515625	0.49603399634361267	355.02716064453125	231.24832153320312	1.0	530.4384765625	206.25787353515625	1.0	528.4827270507812	207.59158325195312	0.0003128349781036377	1	028
43	430.7210998535156	277.5224304199219	1.0	351.06939697265625	236.3569793701172	1.0	530.4232788085938	206.5523681640625	1.0	525.718017578125	206.173828125	0.00022420287132263184	1	028
44	531.1919555664062	211.3429412841797	9.742379188537598e-5	351.4130859375	243.81822204589844	1.0	530.2786254882812	206.6033172607422	1.0	350.6070556640625	245.3314666748047	0.00044101476669311523	1	028
45	481.85711669921875	258.7132263183594	0.0006231367588043213	352.6134338378906	242.15499877929688	1.0	530.2607421875	207.5882568359375	1.0	528.3699340820312	207.88160705566406	0.0002599954605102539	1	028
46	349.9295349121094	241.97610473632812	0.28018587827682495	350.4745788574219	242.4132843017578	0.9999922513961792	530.7318115234375	206.32493591308594	1.0	529.1485595703125	207.28282165527344	0.0005279481410980225	1	028
47	431.0535888671875	289.6582946777344	0.999889612197876	351.11376953125	252.88986206054688	1.0	530.6188354492188	206.69778442382812	1.0	529.180908203125	207.40484619140625	0.0002340376377105713	1	028
48	433.70977783203125	289.2021789550781	0.9474989771842957	354.9854431152344	252.71636962890625	1.0	530.2288818359375	206.44158935546875	1.0	354.89886474609375	254.63888549804688	0.0011563003063201904	1	028
49	430.4499206542969	292.698486328125	0.9999186992645264	352.08880615234375	253.6970977783203	1.0	530.136962890625	206.669189453125	1.0	525.779296875	206.51211547851562	0.0002720355987548828	1	028
50	483.1711120605469	274.4079895019531	0.9999338388442993	350.65167236328125	261.31219482421875	0.9089715480804443	530.5404052734375	206.56788635253906	1.0	525.9845581054688	206.37376403808594	0.0001895427703857422	1	028
51	431.80645751953125	294.85491943359375	1.0	347.31927490234375	277.1694641113281	1.0	530.2282104492188	206.93238830566406	1.0	528.5364990234375	207.91873168945312	0.00027701258659362793	1	028
52	430.748291015625	295.3090515136719	0.9999998807907104	348.6754150390625	274.57623291015625	0.9999998807907104	530.3601684570312	207.01345825195312	1.0	351.4883728027344	277.36016845703125	0.0006312727928161621	1	028
53	480.742431640625	285.6342468261719	0.9999980926513672	644.0104370117188	479.6210632324219	0.002636551856994629	530.282958984375	206.1968536376953	1.0	528.497802734375	207.15016174316406	0.0002288818359375	1	028
54	433.96600341796875	297.8932189941406	0.9999926090240479	351.78875732421875	291.0591125488281	0.9999092221260071	530.4227294921875	206.6474151611328	1.0	528.818115234375	207.61985778808594	0.0002861618995666504	1	028
55	437.5880432128906	296.05572509765625	0.9983077645301819	348.6048583984375	290.4554748535156	0.36456388235092163	530.2445068359375	205.60108947753906	1.0	528.7735595703125	206.5151824951172	0.00040838122367858887	1	028
56	433.7361755371094	296.88177490234375	1.0	643.8404541015625	479.53094482421875	0.0036766231060028076	530.17529296875	206.57748413085938	1.0	528.5316772460938	207.67034912109375	0.0003987252712249756	1	028
57	431.7684631347656	297.1248779296875	1.0	358.86962890625	305.92462158203125	0.9995492696762085	529.7274780273438	206.1085968017578	1.0	525.5267333984375	202.49549865722656	0.00023412704467773438	1	028
58	430.2752990722656	295.1730651855469	1.0	351.7122497558594	314.5653991699219	1.0	529.4866943359375	206.24661254882812	1.0	525.4204711914062	202.93701171875	0.00026851892471313477	1	028
59	434.019775390625	292.4863586425781	1.0	359.1816711425781	310.9096374511719	0.06353634595870972	530.1709594726562	206.3904571533203	1.0	528.4845581054688	207.26531982421875	0.00031891465187072754	1	028
60	434.61962890625	292.6493835449219	1.0	360.4779052734375	320.616455078125	0.995597243309021	530.398681640625	206.57029724121094	1.0	526.1931762695312	203.6905059814453	0.00027433037757873535	1	028
61	434.4844665527344	291.8246154785156	1.0	352.45526123046875	333.3211364746094	1.0	530.2640991210938	206.0372314453125	1.0	525.8020629882812	206.000732421875	0.0001882314682006836	1	028
62	432.6267395019531	290.9443359375	1.0	351.2236328125	340.6181945800781	1.0	530.1383056640625	206.1690216064453	1.0	528.2222290039062	207.5420379638672	0.00033715367317199707	1	028
63	432.4862060546875	291.4714050292969	1.0	352.8638000488281	340.6436462402344	1.0	529.8659057617188	206.52218627929688	1.0	528.365966796875	207.49130249023438	0.0002854764461517334	1	028
64	433.86846923828125	291.1038513183594	1.0	354.5836181640625	349.3781433105469	1.0	529.5785522460938	206.87368774414062	1.0	354.4125671386719	348.9141845703125	0.0005664527416229248	1	028
65	431.4318542480469	293.4180603027344	1.0	348.3851318359375	355.62744140625	1.0	530.4979858398438	206.14002990722656	1.0	528.6242065429688	207.20361328125	0.00030663609504699707	1	028
66	431.8728332519531	293.3792419433594	1.0	349.2758483886719	354.4413757324219	1.0	530.525634765625	205.863037109375	1.0	528.8173217773438	206.9505157470703	0.0002944767475128174	1	028
67	431.64044189453125	292.7648010253906	1.0	352.4529113769531	355.92596435546875	1.0	530.1392822265625	205.88735961914062	1.0	526.0111083984375	202.8065643310547	0.00022125244140625	1	028
68	431.7674865722656	290.5203552246094	1.0	354.271484375	359.5169677734375	1.0	529.7959594726562	206.43133544921875	1.0	528.3582153320312	207.30657958984375	0.0002976357936859131	1	028
69	433.6852111816406	288.70440673828125	1.0	352.26165771484375	362.6949768066406	1.0	530.455810546875	206.0309600830078	1.0	526.1382446289062	205.9764404296875	0.0002803802490234375	1	028
70	432.4243469238281	286.4584045410156	1.0	350.0511474609375	366.9831848144531	0.9999810457229614	529.9506225585938	206.86265563964844	1.0	528.4656372070312	207.55690002441406	0.00041610002517700195	1	028
71	433.16485595703125	282.20355224609375	1.0	362.30517578125	363.0879211425781	0.9999204874038696	530.5703735351562	206.37774658203125	1.0	528.3765258789062	207.2447052001953	0.000370711088180542	1	028
72	428.6552429199219	275.29583740234375	1.0	362.5364074707031	366.89031982421875	0.012400209903717041	529.7097778320312	205.51327514648438	1.0	528.9739990234375	206.69837951660156	0.0004089176654815674	1	028
73	427.6725158691406	274.2466735839844	1.0	370.6997375488281	362.0640869140625	1.0	530.4622192382812	206.27658081054688	1.0	526.0926513671875	206.17916870117188	0.00018414855003356934	1	028
74	425.8111267089844	277.33221435546875	1.0	369.6999816894531	366.8113708496094	0.9997570514678955	530.2515869140625	205.7471160888672	1.0	528.0808715820312	206.70240783691406	0.00033229589462280273	1	028
75	424.9617614746094	285.4944152832031	0.9999975562095642	373.63604736328125	364.7613220214844	0.9999998807907104	530.39892578125	206.61257934570312	1.0	431.052490234375	289.6900939941406	0.00037536025047302246	1	028
76	428.7662048339844	291.1375427246094	1.0	369.71435546875	365.5649108886719	0.9999996423721313	529.9664306640625	206.23204040527344	1.0	526.7220458984375	206.14096069335938	0.0002840757369995117	1	028
77	431.0887451171875	292.47998046875	1.0	364.0946960449219	364.78167724609375	0.9995697736740112	530.0325317382812	207.12115478515625	1.0	526.7950439453125	206.72012329101562	0.00037804245948791504	1	028
78	433.1639404296875	294.33856201171875	1.0	366.51068115234375	364.71893310546875	0.9998465180397034	531.0372314453125	206.1272735595703	1.0	526.493896484375	206.29904174804688	0.00023314356803894043	1	028
79	434.9604797363281	294.809326171875	1.0	366.6253662109375	363.7335510253906	0.9999822974205017	530.43359375	206.60415649414062	1.0	528.5802001953125	207.58001708984375	0.0003382861614227295	1	028
80	435.9054260253906	297.0184326171875	1.0	371.65191650390625	368.2734680175781	0.9736227989196777	530.2493896484375	206.1036376953125	1.0	526.1691284179688	205.8561553955078	0.000318378210067749	1	028
81	435.6476745605469	295.1368103027344	1.0	375.31634521484375	366.65863037109375	0.9995217323303223	530.0474243164062	206.74685668945312	1.0	526.6823120117188	206.92758178710938	0.00034183263778686523	1	028
82	435.95452880859375	288.99224853515625	1.0	380.5693054199219	368.3951721191406	0.9997730255126953	530.2539672851562	205.7298583984375	1.0	528.3578491210938	206.9804229736328	0.0002739131450653076	1	028
83	438.3902893066406	289.6136779785156	1.0	379.0555114746094	365.61541748046875	0.14981675148010254	529.8032836914062	206.38882446289062	1.0	525.6771850585938	206.40982055664062	0.00026619434356689453	1	028
84	436.20159912109375	291.61688232421875	1.0	378.234619140625	368.4691162109375	0.06538033485412598	529.6498413085938	206.0387725830078	1.0	525.668212890625	205.7847137451172	0.0002656877040863037	1	028
85	435.916015625	290.7783203125	1.0	376.484130859375	364.6710205078125	0.4659629166126251	528.4404907226562	206.0616912841797	1.0	525.0408325195312	205.05279541015625	0.0004099905490875244	1	028
86	438.64105224609375	290.16644287109375	1.0	374.5765686035156	367.63006591796875	0.33313190937042236	530.2596435546875	206.06236267089844	1.0	526.1792602539062	203.2362823486328	0.00030747056007385254	1	028
87	435.8336486816406	284.68505859375	1.0	375.9626770019531	368.1356506347656	0.5239607095718384	529.2252197265625	206.16879272460938	1.0	525.650634765625	205.62582397460938	0.00034922361373901367	1	028
88	436.86395263671875	280.7559814453125	1.0	376.1961364746094	368.2707824707031	0.9995714426040649	529.8369140625	206.44203186035156	1.0	526.020263671875	202.8367156982422	0.00024044513702392578	1	028
89	435.8023986816406	280.8056640625	1.0	372.8158264160156	365.58349609375	0.9609826803207397	530.0936889648438	206.87864685058594	1.0	525.9553833007812	206.284912109375	0.00026619434356689453	1	028
90	436.5451965332031	276.0141906738281	1.0	375.9154357910156	367.9267883300781	0.9998717904090881	529.5213012695312	205.86083984375	1.0	525.4927368164062	202.33351135253906	0.0002766847610473633	1	028
91	435.7696228027344	272.3779296875	1.0	375.0879821777344	366.7192077636719	1.0	530.3842163085938	206.0499267578125	1.0	370.3432312011719	369.0367431640625	0.00024947524070739746	1	028
92	436.29345703125	269.84918212890625	1.0	371.9272155761719	369.16925048828125	0.9999992847442627	529.8576049804688	205.89173889160156	1.0	526.0192260742188	205.91871643066406	0.00041157007217407227	1	028
93	438.50677490234375	265.6412048339844	1.0	370.83843994140625	363.4917297363281	1.0	529.87841796875	205.9309844970703	1.0	526.687255859375	205.7241973876953	0.00033032894134521484	1	028
94	437.2276306152344	260.1274108886719	1.0	372.25665283203125	362.3384094238281	0.9999995827674866	530.0107421875	206.79190063476562	1.0	526.185546875	203.8297119140625	0.0003286898136138916	1	028
95	436.5828857421875	256.41912841796875	1.0	370.6380615234375	360.70806884765625	0.9999992847442627	529.8431396484375	205.606689453125	1.0	372.7223815917969	364.9098815917969	0.00038293004035949707	1	028
96	433.3308410644531	250.1656036376953	1.0	369.33245849609375	356.9392395019531	1.0	529.6646118164062	206.64511108398438	1.0	368.4211120605469	363.53656005859375	0.0008332431316375732	1	028
97	433.0386962890625	246.02249145507812	1.0	368.8740234375	358.10760498046875	0.9996544718742371	530.1019897460938	206.3642120361328	1.0	526.1340942382812	206.03607177734375	0.00036221742630004883	1	028
98	436.0922546386719	242.55308532714844	1.0	365.43621826171875	346.39984130859375	1.0	530.1541137695312	206.4591827392578	1.0	368.0911865234375	347.8116760253906	0.003882855176925659	1	028
99	435.7879333496094	238.88339233398438	1.0	366.2987976074219	342.630615234375	1.0	530.4537353515625	206.22523498535156	1.0	526.4572143554688	206.14892578125	0.00033420324325561523	1	028
100	437.79937744140625	236.95724487304688	1.0	361.93310546875	345.1314392089844	0.9992393255233765	529.9609375	206.21697998046875	1.0	525.6201782226562	205.96092224121094	0.0002563297748565674	1	028
101	437.05499267578125	234.96029663085938	1.0	361.1104736328125	342.808837890625	0.99998939037323	529.3659057617188	206.5186004638672	1.0	525.4697875976562	205.779052734375	0.00045034289360046387	1	028
102	435.0749206542969	233.64291381835938	1.0	364.4921875	334.4095764160156	1.0	529.659912109375	206.61476135253906	1.0	367.39251708984375	334.8838195800781	0.0004883706569671631	1	028
103	436.6059875488281	232.3863067626953	1.0	363.24090576171875	336.20172119140625	0.9999998807907104	530.0904541015625	206.00950622558594	1.0	526.0233764648438	206.01010131835938	0.00032582879066467285	1	028
104	439.2881164550781	228.97906494140625	1.0	365.09344482421875	329.8704528808594	0.9999998807907104	529.5949096679688	206.29676818847656	1.0	365.51483154296875	335.0445556640625	0.0007180571556091309	1	028
105	440.23516845703125	227.1976318359375	1.0	360.8708190917969	328.957275390625	1.0	529.8624877929688	206.2767333984375	1.0	528.6495361328125	207.33238220214844	0.0004806816577911377	1	028
106	439.57977294921875	224.859130859375	1.0	358.8486633300781	331.930908203125	0.9999821186065674	529.5914916992188	206.69720458984375	1.0	525.453369140625	206.53759765625	0.0003052949905395508	1	028
107	439.6509704589844	219.63018798828125	1.0	362.0404357910156	326.03851318359375	1.0	529.3394775390625	207.15792846679688	1.0	362.60015869140625	331.07958984375	0.0003101229667663574	1	028
108	439.34344482421875	217.3475799560547	1.0	361.0912170410156	322.6260070800781	1.0	529.4401245117188	205.78724670410156	1.0	525.6028442382812	205.35594177246094	0.0002473592758178711	1	028
109	440.7989196777344	216.20045471191406	1.0	363.6064758300781	319.4396667480469	1.0	529.4651489257812	205.26620483398438	1.0	367.2034606933594	319.489013671875	0.0008332729339599609	1	028
110	438.8642883300781	212.69557189941406	1.0	363.8377990722656	317.2975158691406	1.0	529.919677734375	206.87193298339844	1.0	366.4700012207031	317.9693603515625	0.0004993677139282227	1	028
111	440.0517578125	209.81167602539062	1.0	363.7042236328125	318.25115966796875	1.0	529.2968139648438	205.62527465820312	1.0	366.19195556640625	318.8552551269531	0.00027742981910705566	1	028
112	440.5816650390625	208.02220153808594	1.0	362.6783752441406	314.5350036621094	1.0	529.8695068359375	207.27584838867188	1.0	525.7853393554688	206.91976928710938	0.0003516674041748047	1	028
113	440.6488952636719	204.7299346923828	1.0	360.0359191894531	314.17730712890625	1.0	529.9747924804688	206.99673461914062	1.0	359.9468078613281	315.9785461425781	0.000257641077041626	1	028
114	440.37457275390625	202.74244689941406	1.0	362.05548095703125	311.2550964355469	1.0	529.1539916992188	207.11610412597656	1.0	525.324462890625	206.39511108398438	0.00024121999740600586	1	028
115	438.3635559082031	197.99163818359375	1.0	360.30841064453125	307.27923583984375	1.0	529.1124877929688	206.79098510742188	1.0	525.2347412109375	206.3658905029297	0.00036838650703430176	1	028
116	439.1908264160156	189.4755859375	1.0	365.56573486328125	295.640625	1.0	529.8345947265625	205.90765380859375	1.0	367.329345703125	300.3770751953125	0.00030419230461120605	1	028
117	438.65850830078125	185.6504364013672	1.0	366.7358703613281	290.765869140625	1.0	529.655029296875	206.0889434814453	1.0	367.8388366699219	293.2507629394531	0.000314176082611084	1	028
118	435.84271240234375	178.8871307373047	1.0	365.0852355957031	280.2903747558594	1.0	529.5646362304688	206.3871307373047	1.0	366.19696044921875	285.6827087402344	0.000415116548538208	1	028
119	435.8074645996094	176.7396240234375	1.0	364.96826171875	279.91455078125	1.0	529.376220703125	206.66029357910156	1.0	367.581787109375	286.1258544921875	0.0008878111839294434	1	028
120	434.668212890625	177.20330810546875	1.0	364.17620849609375	276.5126953125	1.0	529.318115234375	206.75941467285156	1.0	526.5	206.15626525878906	0.00021535158157348633	1	028
121	434.27996826171875	175.84706115722656	1.0	360.3316345214844	271.154541015625	1.0	529.54443359375	207.01580810546875	1.0	525.7745361328125	203.89707946777344	0.00025767087936401367	1	028
122	435.77392578125	176.8721923828125	1.0	354.31256103515625	274.10296630859375	1.0	529.6132202148438	206.71298217773438	1.0	525.584716796875	206.5652618408203	0.00022268295288085938	1	028
123	436.25286865234375	176.77978515625	1.0	352.5808410644531	273.8924865722656	1.0	530.3014526367188	206.1309814453125	1.0	352.73565673828125	275.6989440917969	0.0003865063190460205	1	028
124	433.2543640136719	175.76890563964844	1.0	353.73138427734375	260.6062316894531	1.0	529.6052856445312	205.98403930664062	1.0	525.4193115234375	205.298828125	0.00020378828048706055	1	028
125	433.2048645019531	173.8595733642578	1.0	356.638916015625	255.26773071289062	1.0	529.7201538085938	206.60443115234375	1.0	525.54833984375	206.00839233398438	0.0001977682113647461	1	028
126	435.0070495605469	167.6883087158203	1.0	355.4784851074219	259.32244873046875	1.0	529.8322143554688	206.29144287109375	1.0	525.5973510742188	205.65594482421875	0.00021734833717346191	1	028
127	432.76385498046875	164.018798828125	1.0	354.7955017089844	253.71743774414062	1.0	529.1485595703125	206.08651733398438	1.0	526.101318359375	205.5094451904297	0.0001970231533050537	1	028
128	433.85638427734375	162.7914276123047	1.0	352.98040771484375	249.45404052734375	1.0	529.4107055664062	206.73040771484375	1.0	526.5791625976562	205.78427124023438	0.00019285082817077637	1	028
129	434.9326171875	161.60302734375	1.0	351.49200439453125	247.20018005371094	1.0	529.896484375	206.74459838867188	1.0	526.364990234375	206.17044067382812	0.00016438961029052734	1	028
130	435.0545654296875	158.58218383789062	1.0	354.0571594238281	241.9519500732422	1.0	529.0155029296875	206.1876983642578	1.0	525.6377563476562	205.96499633789062	0.00015228986740112305	1	028
131	432.9313049316406	156.1975860595703	1.0	351.6064758300781	243.56939697265625	1.0	529.5424194335938	206.3551788330078	1.0	526.6087036132812	205.79344177246094	0.00017127394676208496	1	028
132	432.77862548828125	153.7382354736328	1.0	353.0651550292969	236.96005249023438	1.0	529.4830932617188	206.37838745117188	1.0	352.5517272949219	238.0673065185547	0.00033169984817504883	1	028
133	431.42535400390625	153.1199188232422	1.0	349.9549255371094	238.66453552246094	0.9999993443489075	529.4525756835938	206.09597778320312	1.0	351.2814636230469	240.4259033203125	0.0007451176643371582	1	028
134	431.86822509765625	152.44122314453125	1.0	350.11590576171875	231.98733520507812	0.9999861121177673	528.7763061523438	206.80592346191406	1.0	525.16455078125	206.23622131347656	0.000206679105758667	1	028
135	431.42919921875	151.29393005371094	1.0	350.44610595703125	224.8433837890625	0.9999974370002747	529.39404296875	206.50106811523438	1.0	526.343017578125	205.60928344726562	0.00020062923431396484	1	028
136	433.99627685546875	148.88523864746094	1.0	351.3219909667969	226.68609619140625	1.0	529.463134765625	206.0880584716797	1.0	525.668212890625	205.99021911621094	0.0002733170986175537	1	028
137	431.7696838378906	146.9423828125	1.0	352.281982421875	217.98294067382812	0.9999997615814209	528.99560546875	206.8119354248047	1.0	526.3185424804688	205.8424835205078	0.00028190016746520996	1	028
138	431.9569091796875	139.24093627929688	1.0	356.8167724609375	208.76513671875	1.0	529.5557250976562	206.29058837890625	1.0	525.6410522460938	205.4998321533203	0.00027889013290405273	1	028
139	429.31170654296875	137.59080505371094	1.0	357.7378234863281	208.47860717773438	1.0	528.6061401367188	206.1953887939453	1.0	525.6116333007812	205.54762268066406	0.00045162439346313477	1	028
140	428.5289306640625	135.15109252929688	1.0	349.912353515625	212.69712829589844	1.0	529.538818359375	206.4215850830078	1.0	526.6611328125	205.9685516357422	0.00031870603561401367	1	028
141	429.4765625	133.6251220703125	1.0	350.62896728515625	199.69021606445312	0.9991300106048584	529.3326416015625	206.72756958007812	1.0	526.1270141601562	206.23458862304688	0.00024771690368652344	1	028
142	427.0289001464844	132.5961456298828	1.0	348.7725524902344	196.717041015625	0.9997696876525879	529.3677368164062	206.84129333496094	1.0	526.156982421875	206.04232788085938	0.0003708302974700928	1	028
143	429.5097961425781	140.38816833496094	1.0	346.0133361816406	201.67677307128906	1.0	529.1544799804688	206.80445861816406	1.0	525.32421875	206.57083129882812	0.00025391578674316406	1	028
144	429.6526184082031	164.5071258544922	1.0	346.5484619140625	206.01673889160156	0.41439270973205566	528.3777465820312	206.37588500976562	1.0	524.9255981445312	205.6660614013672	0.00030046701431274414	1	028
145	428.4528503417969	170.05517578125	1.0	360.7679748535156	151.864501953125	0.8786318898200989	529.1983642578125	206.32098388671875	1.0	525.6262817382812	205.6980743408203	0.0002563893795013428	1	028
146	430.97430419921875	177.974853515625	1.0	357.58624267578125	145.2288055419922	0.9999996423721313	528.7498779296875	206.7505645751953	1.0	526.008056640625	206.25567626953125	0.00042688846588134766	1	028
147	431.85687255859375	183.6475372314453	1.0	359.12384033203125	141.77804565429688	1.0	529.8072509765625	206.840576171875	1.0	525.9158935546875	203.69046020507812	0.00020128488540649414	1	028
148	431.9599609375	185.89663696289062	1.0	356.3148193359375	140.28526306152344	1.0	529.1630859375	206.82240295410156	1.0	525.5069580078125	204.07460021972656	0.00032970309257507324	1	028
149	433.2267761230469	186.2782440185547	1.0	353.7043151855469	135.0255889892578	1.0	528.891357421875	206.4472198486328	1.0	524.7952270507812	203.38003540039062	0.0002263188362121582	1	028
150	432.0934753417969	185.52374267578125	1.0	351.3202209472656	126.57589721679688	1.0	528.684326171875	206.82681274414062	1.0	525.892333984375	206.28009033203125	0.0002866685390472412	1	028
151	432.02996826171875	187.6352081298828	1.0	350.5252380371094	123.91734313964844	1.0	528.7282104492188	206.6082000732422	1.0	525.0722045898438	206.53524780273438	0.0001793503761291504	1	028
152	434.8597717285156	193.6773223876953	1.0	352.75360107421875	122.90345001220703	1.0	529.098388671875	206.0811767578125	1.0	525.246826171875	205.97918701171875	0.0002174973487854004	1	028
153	434.2490234375	197.2367401123047	1.0	354.9739685058594	117.61370086669922	1.0	528.4109497070312	206.38633728027344	1.0	525.4454345703125	206.3968505859375	0.00041604042053222656	1	028
154	434.8677978515625	204.2195587158203	1.0	362.1518859863281	115.2085189819336	1.0	528.4313354492188	206.50059509277344	1.0	426.03570556640625	211.6802520751953	0.0003046393394470215	1	028
155	434.6772766113281	210.72964477539062	1.0	364.72210693359375	128.4678497314453	1.0	528.6394653320312	205.92710876464844	1.0	525.0035400390625	205.93167114257812	0.00023484230041503906	1	028
156	434.4320373535156	211.51412963867188	1.0	360.4038391113281	128.7236328125	0.9999979734420776	528.4063110351562	206.20420837402344	1.0	524.7710571289062	206.1158905029297	0.0002624988555908203	1	028
157	434.213134765625	212.83609008789062	1.0	360.1692199707031	128.39996337890625	0.999970018863678	529.5684204101562	206.583984375	1.0	525.62841796875	206.2801971435547	0.00024127960205078125	1	028
158	433.67901611328125	216.46951293945312	1.0	643.8653564453125	479.7358703613281	0.0031219124794006348	528.6314086914062	206.67831420898438	1.0	524.9808959960938	206.12107849121094	0.0002499222755432129	1	028
159	433.5830078125	215.72657775878906	1.0	357.7214660644531	134.91656494140625	1.0	529.6019287109375	206.32435607910156	1.0	525.5400390625	203.10992431640625	0.00025206804275512695	1	028
160	433.4996337890625	216.63087463378906	1.0	359.6283264160156	134.15573120117188	1.0	528.457763671875	206.49403381347656	1.0	525.0230102539062	206.37045288085938	0.00024041533470153809	1	028
161	434.0859375	223.73426818847656	1.0	361.32061767578125	145.19773864746094	0.9999994039535522	528.9940185546875	206.6448974609375	1.0	525.613525390625	206.39199829101562	0.00022405385971069336	1	028
162	434.7971496582031	228.1966094970703	1.0	359.918212890625	147.20896911621094	1.0	529.0302124023438	206.69204711914062	1.0	525.20166015625	206.62899780273438	0.00023511052131652832	1	028
163	433.9393005371094	233.409423828125	1.0	362.364990234375	148.21372985839844	1.0	529.5042114257812	206.1949920654297	1.0	525.6522827148438	206.33811950683594	0.00019812583923339844	1	028
164	432.2198181152344	237.08892822265625	1.0	359.7853088378906	148.8223419189453	1.0	529.827880859375	206.2227783203125	1.0	526.0277099609375	203.06520080566406	0.00028949975967407227	1	028
165	431.2659912109375	240.32215881347656	1.0	355.38629150390625	148.6810302734375	1.0	529.5403442382812	206.59811401367188	1.0	525.5874633789062	205.9864501953125	0.000355452299118042	1	028
166	431.3314208984375	242.50132751464844	1.0	358.58172607421875	148.3079071044922	1.0	528.2744750976562	206.9425811767578	1.0	525.545654296875	206.6373748779297	0.0003311038017272949	1	028
167	432.1934814453125	243.72653198242188	1.0	359.3085632324219	149.70323181152344	1.0	529.2786865234375	206.63626098632812	1.0	525.1010131835938	206.17013549804688	0.000288158655166626	1	028
168	434.5320129394531	244.66114807128906	1.0	360.2267761230469	155.8681640625	0.9999996423721313	529.0946655273438	206.2390899658203	1.0	525.8428344726562	205.46788024902344	0.00029784440994262695	1	028
169	437.6839904785156	248.8763427734375	1.0	350.97119140625	160.7240447998047	0.9999998807907104	528.8169555664062	206.57864379882812	1.0	525.100341796875	205.8828125	0.0003110170364379883	1	028
170	437.44097900390625	249.01498413085938	1.0	352.49249267578125	161.559326171875	1.0	528.9512939453125	206.7366485595703	1.0	525.6533203125	206.10926818847656	0.00022038817405700684	1	028
171	436.939453125	249.1805419921875	0.9999902248382568	357.6116638183594	166.8617401123047	0.7124416828155518	529.1660766601562	206.99876403808594	1.0	525.4276123046875	204.00625610351562	0.0002480745315551758	1	028
172	435.85028076171875	249.04830932617188	0.9983357787132263	355.78924560546875	174.32986450195312	0.9999994039535522	529.529052734375	206.74253845214844	1.0	526.37548828125	206.31777954101562	0.00029525160789489746	1	028
173	527.141845703125	210.46546936035156	0.00017392635345458984	366.0111389160156	184.92152404785156	0.032102882862091064	529.2884521484375	207.03485107421875	1.0	525.3858642578125	206.5597686767578	0.0002491474151611328	1	028
174	527.0218505859375	210.68663024902344	0.00013339519500732422	643.9188842773438	479.5848083496094	0.002609461545944214	529.3469848632812	206.9127197265625	1.0	525.9725341796875	206.56626892089844	0.0005209743976593018	1	028
175	436.0174560546875	246.53111267089844	0.05108070373535156	356.836669921875	207.77072143554688	1.0	530.0020751953125	206.407958984375	1.0	528.4080200195312	207.19932556152344	0.00032070279121398926	1	028
176	434.39801025390625	247.14356994628906	0.99994957447052	353.9632568359375	212.22769165039062	1.0	529.0205078125	206.62347412109375	1.0	525.7097778320312	206.39036560058594	0.00041747093200683594	1	028
177	433.6883239746094	246.87469482421875	1.0	353.58441162109375	213.148193359375	1.0	529.2425537109375	207.32640075683594	1.0	526.0761108398438	207.24635314941406	0.000356525182723999	1	028
178	433.34765625	248.00149536132812	1.0	345.6814880371094	213.09873962402344	0.9999994039535522	529.5056762695312	206.25782775878906	1.0	526.157470703125	206.4134521484375	0.0004127621650695801	1	028
179	432.2452697753906	248.49363708496094	1.0	341.856201171875	217.25662231445312	0.9999998807907104	529.7720947265625	205.9760284423828	1.0	526.567138671875	205.9211883544922	0.00033399462699890137	1	028
180	430.71795654296875	252.52772521972656	1.0	344.52862548828125	219.85958862304688	0.9999994039535522	529.4537963867188	207.2460174560547	1.0	525.5592651367188	204.32620239257812	0.00028017163276672363	1	028
181	430.8267517089844	260.054443359375	1.0	343.4201965332031	223.9148406982422	1.0	529.7135620117188	206.4926300048828	1.0	525.589599609375	206.1155242919922	0.0003128945827484131	1	028
182	432.63812255859375	262.4678955078125	1.0	342.7221374511719	220.8806610107422	1.0	528.9287109375	206.4287872314453	1.0	525.669921875	206.37745666503906	0.00027692317962646484	1	028
183	435.5973815917969	263.0803527832031	1.0	339.7996826171875	216.40957641601562	1.0	529.6589965820312	206.7278594970703	1.0	528.2505493164062	207.30149841308594	0.0002898871898651123	1	028
184	436.0362548828125	269.70709228515625	0.9956945776939392	344.9465026855469	225.16139221191406	1.0	529.2404174804688	206.75241088867188	1.0	525.204345703125	206.6784210205078	0.0003432631492614746	1	028
185	347.4457702636719	219.4837646484375	0.0006609261035919189	348.9451904296875	222.4252166748047	1.0	529.3412475585938	207.14718627929688	1.0	525.36181640625	206.69918823242188	0.0003161132335662842	1	028
186	480.8512878417969	253.9813995361328	0.9895437359809875	353.6168518066406	216.42987060546875	1.0	529.1054077148438	206.0267791748047	1.0	528.2261962890625	206.78759765625	0.0003914833068847656	1	028
187	438.39404296875	256.74859619140625	0.9412240982055664	350.8863830566406	231.7883758544922	1.0	529.0739135742188	206.27804565429688	1.0	525.199951171875	205.92945861816406	0.00036403536796569824	1	028
188	478.9427490234375	253.20928955078125	0.9928681254386902	348.341552734375	237.1829833984375	0.9999960660934448	529.6235961914062	206.2457733154297	1.0	526.5418090820312	206.8182830810547	0.0003387033939361572	1	028
189	479.71527099609375	253.87747192382812	0.9999553561210632	345.81109619140625	247.8478240966797	0.9999995231628418	529.6718139648438	205.6003875732422	1.0	525.468017578125	205.404052734375	0.00040224194526672363	1	028
190	480.7524719238281	251.5095977783203	0.9995142221450806	347.23065185546875	252.9893798828125	0.980579137802124	529.3327026367188	206.99012756347656	1.0	525.1458129882812	206.91806030273438	0.00026544928550720215	1	028
191	481.998046875	253.63059997558594	0.6980242133140564	348.423583984375	257.6966552734375	1.0	529.8161010742188	207.2129669189453	1.0	525.5372924804688	206.84556579589844	0.0002632439136505127	1	028
192	482.10430908203125	255.21949768066406	0.9999074935913086	349.3748474121094	253.00604248046875	0.9999958276748657	529.9854125976562	206.36207580566406	1.0	525.5484619140625	205.9917449951172	0.00024586915969848633	1	028
193	481.2039794921875	254.6758575439453	0.9999998807907104	349.95947265625	259.04034423828125	0.9999993443489075	530.157958984375	206.25753784179688	1.0	525.7974853515625	206.1864471435547	0.00023159384727478027	1	028
194	481.4586181640625	257.76971435546875	0.9999992251396179	344.0387878417969	260.8723449707031	1.0	529.8453979492188	206.52169799804688	1.0	525.4822998046875	206.09808349609375	0.00023981928825378418	1	028
195	479.4404602050781	259.17431640625	1.0	644.0684204101562	479.63629150390625	0.002446383237838745	530.3662719726562	206.53016662597656	1.0	525.7962646484375	206.21702575683594	0.0002473592758178711	1	028
196	481.8818664550781	259.67633056640625	0.999995231628418	351.0414733886719	261.256103515625	0.00526002049446106	530.3580322265625	206.62168884277344	1.0	528.3381958007812	207.23623657226562	0.00020620226860046387	1	028
197	432.5207824707031	247.04299926757812	1.0	344.46478271484375	262.30767822265625	0.9999994039535522	530.1266479492188	206.6060791015625	1.0	526.1832885742188	203.69541931152344	0.00030857324600219727	1	028
198	429.505615234375	240.4726104736328	1.0	343.7406311035156	263.3867492675781	0.9657387733459473	529.5945434570312	206.32289123535156	1.0	525.5733032226562	205.61953735351562	0.0002722442150115967	1	028
199	428.96295166015625	238.05133056640625	1.0	343.29071044921875	274.23675537109375	1.0	530.722412109375	206.8489532470703	1.0	529.03271484375	207.61318969726562	0.00039443373680114746	1	028
200	423.88726806640625	234.9576416015625	1.0	342.6779479980469	273.707275390625	0.038911014795303345	529.890625	206.457763671875	1.0	425.94415283203125	240.44186401367188	0.0004056990146636963	1	028
201	420.6670837402344	231.0480194091797	1.0	643.95166015625	479.65557861328125	0.0032921135425567627	529.6162109375	206.79869079589844	1.0	525.6046752929688	206.17340087890625	0.0003730356693267822	1	028
202	421.3631896972656	229.96353149414062	1.0	341.4847106933594	290.5318298339844	0.888883113861084	529.9295043945312	206.4228973388672	1.0	526.7587890625	206.19036865234375	0.00031825900077819824	1	028
203	423.9172058105469	229.22210693359375	1.0	334.71502685546875	296.74371337890625	1.0	529.7835083007812	206.47215270996094	1.0	526.6517333984375	206.29461669921875	0.0002875030040740967	1	028
204	429.98529052734375	227.3701629638672	1.0	334.9391784667969	303.21307373046875	1.0	529.3587646484375	206.0774383544922	1.0	525.4400024414062	205.5520782470703	0.0004222691059112549	1	028
205	432.8277893066406	226.36534118652344	1.0	338.7437438964844	303.45721435546875	1.0	529.9769287109375	205.58023071289062	1.0	525.8702392578125	205.12913513183594	0.00045558810234069824	1	028
206	434.2666015625	222.93772888183594	1.0	344.3197937011719	301.31787109375	1.0	529.1766357421875	205.9018096923828	1.0	525.5404663085938	205.24075317382812	0.0004082322120666504	1	028
207	438.0378723144531	220.7547149658203	1.0	349.19580078125	305.68743896484375	1.0	529.9383544921875	206.50543212890625	1.0	525.9266357421875	206.4180145263672	0.00031575560569763184	1	028
208	440.57440185546875	221.07958984375	1.0	350.5413818359375	307.7215270996094	1.0	529.8504638671875	206.24813842773438	1.0	526.0899047851562	203.07852172851562	0.0002917647361755371	1	028
209	437.34320068359375	218.7018280029297	1.0	353.3101501464844	310.157958984375	1.0	529.6618041992188	206.56539916992188	1.0	525.635009765625	206.1466064453125	0.00029405951499938965	1	028
210	439.3440856933594	217.9412078857422	1.0	353.1596984863281	310.6585388183594	1.0	530.15087890625	206.8096466064453	1.0	526.1619262695312	206.60818481445312	0.00041216611862182617	1	028
211	437.7370300292969	216.70814514160156	1.0	352.39361572265625	313.3472900390625	1.0	529.5621948242188	206.1556396484375	1.0	525.548095703125	205.81837463378906	0.00034743547439575195	1	028
212	438.3898010253906	211.47755432128906	1.0	357.6193542480469	307.58465576171875	1.0	529.1869506835938	206.7672882080078	1.0	355.2535400390625	314.98468017578125	0.0004832744598388672	1	028
213	437.66534423828125	208.69448852539062	1.0	360.2998046875	306.3089904785156	1.0	529.39306640625	206.6796875	1.0	525.3514404296875	206.18846130371094	0.00031492114067077637	1	028
214	439.61114501953125	205.60330200195312	1.0	360.01788330078125	306.3639831542969	1.0	529.573486328125	206.10763549804688	1.0	525.5469360351562	205.67250061035156	0.00033143162727355957	1	028
215	441.8350524902344	203.93246459960938	1.0	361.21295166015625	306.68975830078125	1.0	529.30322265625	206.3109130859375	1.0	525.0933227539062	205.82298278808594	0.0002606213092803955	1	028
216	440.9881896972656	201.84271240234375	1.0	362.2231140136719	307.6596374511719	1.0	529.253173828125	206.49034118652344	1.0	525.394287109375	205.94674682617188	0.0003026127815246582	1	028
217	439.7724304199219	200.6072235107422	1.0	361.5632629394531	306.9165954589844	1.0	529.3558349609375	206.90158081054688	1.0	525.115966796875	206.52703857421875	0.0002855658531188965	1	028
218	441.57806396484375	196.46176147460938	1.0	365.14532470703125	299.3664245605469	1.0	529.0761108398438	205.98056030273438	1.0	364.2553405761719	300.5723571777344	0.0004475116729736328	1	028
219	439.0517578125	192.14109802246094	1.0	367.8931884765625	293.5662841796875	1.0	529.219970703125	207.0005340576172	1.0	525.3812866210938	206.55130004882812	0.0003412961959838867	1	028
220	438.9068603515625	182.8657989501953	1.0	367.1993713378906	294.69207763671875	1.0	529.5299682617188	206.3641815185547	1.0	525.617431640625	203.31614685058594	0.0002900362014770508	1	028
221	437.8455505371094	178.3242645263672	1.0	371.03802490234375	288.63250732421875	0.9999922513961792	529.7428588867188	206.39859008789062	1.0	370.3849182128906	287.3169860839844	0.00188484787940979	1	028
222	437.1415100097656	173.3916473388672	1.0	370.67822265625	278.2200012207031	1.0	529.8243408203125	206.51429748535156	1.0	526.1008911132812	203.2864990234375	0.0002320408821105957	1	028
223	436.288330078125	174.46913146972656	1.0	369.5989990234375	283.2171630859375	1.0	530.0528564453125	206.50546264648438	1.0	373.2084655761719	286.01556396484375	0.0004363059997558594	1	028
224	435.43133544921875	174.8592987060547	1.0	366.20953369140625	283.2913818359375	1.0	529.0271606445312	206.61422729492188	1.0	368.1471252441406	285.2919616699219	0.0007291734218597412	1	028
225	435.15777587890625	177.85671997070312	1.0	363.5088195800781	281.2588195800781	1.0	529.9264526367188	206.0684356689453	1.0	526.1909790039062	202.3852081298828	0.00017851591110229492	1	028
226	433.67926025390625	185.0643310546875	1.0	361.0233459472656	287.08074951171875	1.0	528.9175415039062	206.5703887939453	1.0	525.0070190429688	205.81375122070312	0.00024840235710144043	1	028
227	434.2536315917969	188.09207153320312	1.0	359.1686096191406	286.33203125	1.0	529.3087768554688	206.00765991210938	1.0	358.4319152832031	281.49151611328125	0.0003395378589630127	1	028
228	436.9429626464844	189.47283935546875	1.0	353.6104431152344	291.29693603515625	1.0	529.7938842773438	206.38330078125	1.0	525.8202514648438	205.98873901367188	0.00024268031120300293	1	028
229	442.73956298828125	191.32867431640625	1.0	359.38519287109375	287.7222900390625	1.0	530.0834350585938	206.49099731445312	1.0	356.495361328125	287.3623962402344	0.0003790855407714844	1	028
230	442.9284362792969	192.40689086914062	1.0	359.27935791015625	286.7764587402344	1.0	529.0914916992188	206.3473663330078	1.0	358.3476867675781	287.7635192871094	0.00028464198112487793	1	028
231	443.3420715332031	195.43569946289062	1.0	364.1078186035156	290.39794921875	1.0	528.8930053710938	206.2623291015625	1.0	526.076904296875	205.79183959960938	0.00024211406707763672	1	028
232	441.8438415527344	191.56484985351562	1.0	368.57080078125	279.91314697265625	1.0	529.1007690429688	206.2987823486328	1.0	525.106689453125	205.6957550048828	0.0002326369285583496	1	028
233	440.79217529296875	185.89779663085938	1.0	369.6560363769531	272.2862854003906	1.0	529.5667724609375	206.6407012939453	1.0	525.3184204101562	206.12710571289062	0.00024136900901794434	1	028
234	441.0296325683594	178.00857543945312	1.0	373.47125244140625	274.61077880859375	1.0	529.355712890625	206.55865478515625	1.0	525.0758056640625	206.2992706298828	0.00021961331367492676	1	028
235	439.8271789550781	175.10897827148438	1.0	372.2216796875	273.4781188964844	1.0	528.95703125	206.7273406982422	1.0	525.1807250976562	205.8321533203125	0.00019681453704833984	1	028
236	440.53228759765625	171.549560546875	1.0	371.13018798828125	257.3734436035156	1.0	529.6913452148438	205.8483123779297	1.0	525.4784545898438	204.9498748779297	0.0002111494541168213	1	028
237	438.19140625	168.1397705078125	1.0	370.4607238769531	259.28961181640625	1.0	529.1964721679688	206.3201446533203	1.0	371.1181335449219	266.81732177734375	0.0011118948459625244	1	028
238	437.4226379394531	164.5918426513672	1.0	374.31488037109375	239.98049926757812	1.0	529.6720581054688	206.1871795654297	1.0	370.3093566894531	241.91209411621094	0.00027826428413391113	1	028
239	432.8949279785156	160.65191650390625	1.0	370.95294189453125	234.33575439453125	1.0	529.7584838867188	206.3740692138672	1.0	528.390625	207.141357421875	0.00020167231559753418	1	028
240	433.98602294921875	163.1193084716797	1.0	364.5650939941406	226.7786865234375	0.9999953508377075	528.7871704101562	206.32388305664062	1.0	525.6956176757812	205.9746551513672	0.00019380450248718262	1	028
241	435.3081359863281	163.32882690429688	1.0	364.45806884765625	227.87513732910156	1.0	529.6973876953125	206.1730194091797	1.0	526.5438232421875	205.69078063964844	0.00024649500846862793	1	028
242	434.0585021972656	163.42263793945312	1.0	360.128662109375	223.40576171875	1.0	529.503662109375	206.59471130371094	1.0	525.23828125	205.46473693847656	0.00015297532081604004	1	028
243	434.07244873046875	164.85256958007812	1.0	359.9592590332031	221.28489685058594	1.0	529.3280029296875	206.64569091796875	1.0	358.32904052734375	217.77157592773438	0.00035700201988220215	1	028
244	434.8068542480469	164.0643310546875	1.0	363.82574462890625	223.39193725585938	1.0	529.3515625	206.24789428710938	1.0	525.6665649414062	205.43502807617188	0.0003687441349029541	1	028
245	432.6927185058594	162.13388061523438	1.0	359.73944091796875	221.3667755126953	0.9999741911888123	645.20654296875	481.2268981933594	0.012973755598068237	357.5592956542969	217.23080444335938	0.0006997287273406982	1	028
246	430.16412353515625	159.07675170898438	1.0	360.43096923828125	219.22056579589844	1.0	645.3738403320312	480.9173583984375	0.016615480184555054	360.96539306640625	220.488037109375	0.00021088123321533203	1	028
247	431.48834228515625	158.9440155029297	1.0	359.4042663574219	219.10426330566406	1.0	645.6070556640625	480.33074951171875	0.02333158254623413	359.2317199707031	220.99522399902344	9.936094284057617e-5	1	028
248	429.9168395996094	158.66929626464844	1.0	357.3807678222656	217.6060791015625	1.0	645.3373413085938	481.0229797363281	0.014700740575790405	436.1869812011719	164.9941864013672	6.070733070373535e-5	1	028
249	430.87127685546875	159.2451934814453	1.0	353.7854919433594	217.71603393554688	1.0	645.3598022460938	480.4309387207031	0.02282881736755371	436.2783203125	166.4438018798828	9.009242057800293e-5	1	028
250	431.7485656738281	159.72265625	1.0	354.16845703125	216.5774383544922	1.0	645.2178344726562	480.6587219238281	0.01949736475944519	436.224853515625	166.15101623535156	9.289383888244629e-5	1	028
251	433.3951110839844	160.8747100830078	1.0	350.8315124511719	217.39114379882812	1.0	645.4765014648438	480.4137268066406	0.022928863763809204	352.13397216796875	218.70626831054688	0.0001487433910369873	1	028
252	432.7203063964844	159.2103729248047	1.0	361.08856201171875	211.2169952392578	1.0	645.3394775390625	481.1063232421875	0.015166789293289185	353.4252014160156	213.06207275390625	6.300210952758789e-5	1	028
253	432.4596862792969	158.2500457763672	1.0	359.6828918457031	213.7969207763672	1.0	645.252197265625	480.9072265625	0.01755392551422119	437.7042236328125	166.64016723632812	8.997321128845215e-5	1	028
254	431.3353576660156	155.41592407226562	1.0	362.0865478515625	214.33792114257812	1.0	645.258056640625	480.3753662109375	0.02382013201713562	426.8523254394531	163.53672790527344	9.360909461975098e-5	1	028
255	429.54876708984375	154.4466094970703	1.0	355.63446044921875	215.33090209960938	1.0	645.36376953125	481.1202087402344	0.014077901840209961	427.504150390625	162.25027465820312	0.00025710463523864746	1	028
256	429.93988037109375	154.54701232910156	1.0	355.6990966796875	214.70115661621094	0.9999998807907104	645.2650146484375	481.2405700683594	0.015940308570861816	427.4664611816406	162.37001037597656	0.00016692280769348145	1	028
257	428.5926513671875	155.0999298095703	1.0	353.2472229003906	216.13230895996094	1.0	645.3184814453125	480.8745422363281	0.01720079779624939	427.2593078613281	163.16168212890625	0.00020813941955566406	1	028
258	429.7958679199219	156.05935668945312	1.0	345.1852722167969	213.4167022705078	0.9812448024749756	645.5673828125	480.7098693847656	0.021121323108673096	426.7447814941406	164.1208038330078	0.00016042590141296387	1	028
259	429.0132141113281	156.09901428222656	1.0	345.93994140625	211.40638732910156	0.9957360625267029	645.4849853515625	480.6644287109375	0.018995463848114014	426.51934814453125	163.7594451904297	0.00016823410987854004	1	028
260	431.54058837890625	157.7210693359375	1.0	352.7515563964844	215.52540588378906	1.0	645.2701416015625	480.99542236328125	0.016136765480041504	436.85992431640625	164.89230346679688	0.00010573863983154297	1	028
261	430.18341064453125	155.32525634765625	1.0	351.4795837402344	213.92413330078125	0.9999987483024597	645.4173583984375	480.9632568359375	0.015472084283828735	426.4743957519531	163.40415954589844	0.00015085935592651367	1	028
262	430.2650146484375	154.15916442871094	1.0	351.3994140625	211.4677276611328	0.9999998807907104	645.3726806640625	480.9146423339844	0.014331907033920288	437.6189880371094	162.20361328125	5.924701690673828e-5	1	028
263	427.6820068359375	152.5912322998047	1.0	349.3287048339844	213.97813415527344	1.0	645.50390625	480.93914794921875	0.01418370008468628	426.7635192871094	160.890380859375	7.656216621398926e-5	1	028
264	429.5462951660156	153.26162719726562	1.0	351.7966003417969	213.7851104736328	1.0	645.3414916992188	480.8750915527344	0.01505422592163086	427.3869323730469	160.8297119140625	0.00010040402412414551	1	028
265	426.9164733886719	153.79400634765625	1.0	346.9287109375	209.0281219482422	0.9999995231628418	645.3594970703125	481.1439514160156	0.015708088874816895	426.50567626953125	161.2598114013672	0.0001342296600341797	1	028
266	429.93328857421875	154.0198211669922	1.0	353.4798278808594	212.61505126953125	1.0	645.2640380859375	481.04248046875	0.01458275318145752	436.7417907714844	161.55812072753906	0.00012224912643432617	1	028
267	426.5421447753906	151.38510131835938	1.0	354.8887634277344	208.92286682128906	1.0	645.3890991210938	480.6467590332031	0.0174427330493927	352.6349792480469	208.14053344726562	0.00014081597328186035	1	028
268	424.8179016113281	147.24810791015625	1.0	362.1722412109375	201.62322998046875	1.0	645.3173828125	480.73809814453125	0.017976850271224976	433.6531982421875	152.9117431640625	5.0127506256103516e-5	1	028
269	422.6365051269531	147.2519073486328	1.0	360.53741455078125	202.55963134765625	1.0	645.3868408203125	480.5838623046875	0.023268312215805054	353.3474426269531	203.17190551757812	8.52048397064209e-5	1	028
270	423.21551513671875	146.90963745117188	1.0	357.8797912597656	202.1460723876953	1.0	645.263916015625	480.56842041015625	0.020671308040618896	350.9866943359375	201.65687561035156	4.652142524719238e-5	1	028
271	423.2051086425781	147.7928466796875	1.0	353.7713317871094	200.49075317382812	1.0	645.1937255859375	480.2276916503906	0.026444286108016968	613.6797485351562	483.84002685546875	6.896257400512695e-5	1	028
272	421.6814270019531	149.36428833007812	1.0	358.29437255859375	196.95230102539062	1.0	645.43310546875	480.90472412109375	0.017038583755493164	350.0547180175781	197.26055908203125	6.183981895446777e-5	1	028
273	421.9460144042969	149.76759338378906	1.0	355.8019104003906	198.3916778564453	1.0	645.3734130859375	481.0506896972656	0.016296595335006714	350.6726379394531	196.70291137695312	2.6494264602661133e-5	1	028
274	423.0279541015625	150.12579345703125	1.0	362.8647766113281	198.76220703125	0.9914608001708984	645.3954467773438	481.139404296875	0.014119744300842285	475.9231872558594	181.59185791015625	3.30805778503418e-5	1	028
275	424.99884033203125	151.07627868652344	1.0	359.6187438964844	200.24923706054688	0.9999999403953552	645.4136962890625	480.7870788574219	0.016868114471435547	641.9364624023438	479.96539306640625	2.5659799575805664e-5	1	028
276	423.3922119140625	151.0846405029297	1.0	356.974609375	202.49681091308594	1.0	645.5055541992188	480.79949951171875	0.016191452741622925	359.1446228027344	204.67225646972656	0.0001461803913116455	1	028
277	418.9517822265625	150.60012817382812	1.0	357.5690002441406	196.3272247314453	1.0	645.6429443359375	480.4307861328125	0.017946481704711914	352.09942626953125	196.40945434570312	0.00010713934898376465	1	028
278	418.01776123046875	149.97146606445312	1.0	354.4649963378906	195.4248046875	1.0	645.6593017578125	480.8282165527344	0.01599976420402527	350.26190185546875	194.90869140625	0.00016754865646362305	1	028
279	415.8235168457031	157.09414672851562	0.9704819321632385	359.2332763671875	195.44712829589844	1.0	645.2122192382812	480.6939697265625	0.019127726554870605	353.8222961425781	195.87771606445312	0.00013700127601623535	1	028
280	476.4456787109375	166.4071044921875	0.9999998211860657	357.3329772949219	177.3140869140625	1.0	645.148681640625	481.478515625	0.011162340641021729	478.7364501953125	161.71920776367188	0.0001779794692993164	1	028
281	476.20233154296875	166.46588134765625	0.999995231628418	354.4986877441406	174.75355529785156	0.9914437532424927	645.4014892578125	480.6285095214844	0.020253479480743408	479.06573486328125	161.95602416992188	0.0001799464225769043	1	028
282	476.1447448730469	166.05238342285156	0.999981164932251	478.4850158691406	166.2385711669922	0.5740318894386292	645.3599243164062	481.07489013671875	0.015259265899658203	478.2080993652344	161.89767456054688	0.00010541081428527832	1	028
283	473.3291320800781	162.02801513671875	0.9999999403953552	355.9635925292969	166.57652282714844	1.0	645.323974609375	480.97119140625	0.017184287309646606	460.3877868652344	168.5304412841797	5.704164505004883e-5	1	028
284	417.23052978515625	188.9821319580078	1.0	360.9393310546875	162.211181640625	1.0	645.3999633789062	480.8396301269531	0.016184508800506592	366.8066711425781	163.67196655273438	0.00024572014808654785	1	028
285	416.9833679199219	197.49258422851562	1.0	362.2108154296875	159.63172912597656	1.0	645.167236328125	481.3648986816406	0.012968510389328003	474.47998046875	159.8007049560547	9.396672248840332e-5	1	028
286	473.6544189453125	150.60006713867188	1.0	364.7130432128906	156.0132293701172	1.0	645.4920654296875	480.7933044433594	0.01593366265296936	368.2757873535156	156.7977752685547	0.00012484192848205566	1	028
287	415.63482666015625	204.32069396972656	1.0	366.3654479980469	153.2646484375	1.0	645.3871459960938	480.52398681640625	0.01929992437362671	366.2574157714844	158.58566284179688	3.94284725189209e-5	1	028
288	414.7623596191406	207.02989196777344	1.0	367.41595458984375	149.42100524902344	1.0	645.5209350585938	480.4246520996094	0.02046138048171997	365.72784423828125	151.60501098632812	7.480382919311523e-5	1	028
289	415.12164306640625	208.3294219970703	1.0	367.9232177734375	146.830078125	1.0	645.6769409179688	480.32275390625	0.019983381032943726	367.93377685546875	147.5267333984375	8.887052536010742e-5	1	028
290	414.4290466308594	207.91139221191406	1.0	368.4573974609375	146.0584716796875	1.0	645.5359497070312	480.5927429199219	0.016444087028503418	368.1992492675781	146.52047729492188	0.00011295080184936523	1	028
291	414.4947814941406	208.70016479492188	1.0	368.2113342285156	143.2111358642578	1.0	645.6101684570312	480.6231994628906	0.01737341284751892	369.6449279785156	143.24900817871094	0.0003580152988433838	1	028
292	414.96063232421875	208.5542449951172	1.0	367.5212097167969	144.1786651611328	1.0	645.59912109375	480.6413879394531	0.01593419909477234	368.52996826171875	144.40792846679688	0.00015988945960998535	1	028
293	413.94921875	209.40318298339844	1.0	365.9688720703125	145.30360412597656	1.0	645.5361938476562	480.7257080078125	0.017527997493743896	367.7037658691406	145.69647216796875	0.00013434886932373047	1	028
294	468.64697265625	149.56890869140625	1.0	364.0860595703125	154.31039428710938	1.0	645.6102905273438	480.7200927734375	0.017355024814605713	409.90032958984375	215.56143188476562	0.00015035271644592285	1	028
295	465.886962890625	146.18101501464844	1.0	363.0888977050781	152.2879638671875	1.0	645.7091674804688	480.5166015625	0.019622892141342163	360.92431640625	156.00958251953125	0.00015020370483398438	1	028
296	413.76904296875	242.0431365966797	1.0	369.3177490234375	142.64356994628906	1.0	645.6586303710938	480.5168151855469	0.021214783191680908	369.7508850097656	144.2294158935547	0.0003342628479003906	1	028
297	414.73004150390625	248.93455505371094	1.0	367.5220031738281	146.54916381835938	0.9999999403953552	645.7219848632812	480.35791015625	0.0233745276927948	369.09088134765625	146.96212768554688	0.00026875734329223633	1	028
298	415.2889099121094	250.68353271484375	1.0	362.1400146484375	154.09613037109375	0.9999991059303284	645.487060546875	480.9580993652344	0.013594388961791992	409.9911193847656	258.6182556152344	9.721517562866211e-5	1	028
299	416.4656066894531	255.87774658203125	1.0	369.8151550292969	152.94334411621094	1.0	645.6228637695312	480.4364013671875	0.021721571683883667	368.819580078125	158.48988342285156	9.304285049438477e-5	1	028
300	414.79473876953125	255.75570678710938	1.0	366.4443359375	165.86251831054688	0.20790117979049683	645.5830078125	480.89910888671875	0.01574757695198059	409.5825500488281	247.64743041992188	0.00021576881408691406	1	028
301	414.5332946777344	256.08837890625	1.0	372.50250244140625	172.69979858398438	0.9998739957809448	645.6078491210938	480.62420654296875	0.018659114837646484	411.39324951171875	249.24017333984375	8.791685104370117e-5	1	028
302	417.7181396484375	263.0655517578125	1.0	374.0836181640625	195.29147338867188	0.9996485114097595	645.2576904296875	480.951904296875	0.01739102602005005	417.6192321777344	270.48541259765625	0.000869452953338623	1	028
303	420.2618408203125	271.4642333984375	1.0	382.26947021484375	201.58529663085938	1.0	645.5584716796875	481.0151062011719	0.01409640908241272	412.8233947753906	265.220703125	0.0006657540798187256	1	028
304	421.6213684082031	273.9931945800781	1.0	381.0090637207031	209.65220642089844	0.9918451905250549	645.44921875	481.0075988769531	0.01567646861076355	408.2383117675781	262.0870056152344	7.382035255432129e-5	1	028
305	423.7696228027344	274.8680725097656	1.0	385.52130126953125	220.71197509765625	1.0	645.5374755859375	481.0020446777344	0.015656888484954834	385.36138916015625	222.05055236816406	0.0002748072147369385	1	028
306	421.79266357421875	273.792236328125	1.0	383.5644836425781	225.89749145507812	0.9926142692565918	645.297607421875	481.2156677246094	0.013031691312789917	407.9619140625	278.10736083984375	0.00010773539543151855	1	028
307	454.7428283691406	266.673828125	0.9997689723968506	385.31939697265625	240.1339569091797	1.0	645.3784790039062	481.0184326171875	0.014493077993392944	385.0287170410156	240.5352325439453	0.000258713960647583	1	028
308	462.3683776855469	263.9712219238281	0.9999998807907104	383.30517578125	248.97998046875	0.9999999403953552	645.3151245117188	480.775634765625	0.018896788358688354	382.1394958496094	254.4086456298828	0.00013333559036254883	1	028
309	464.3631591796875	260.70953369140625	0.9998595714569092	382.996826171875	250.74497985839844	0.9999986290931702	645.29541015625	480.99420166015625	0.01677045226097107	381.2632141113281	255.4822998046875	0.00015559792518615723	1	028
310	464.6151428222656	262.49932861328125	0.8970136642456055	377.88922119140625	256.1041564941406	0.9999990463256836	645.3883666992188	480.8558044433594	0.018945127725601196	476.3294982910156	260.7581481933594	4.1872262954711914e-5	1	028
311	464.7672424316406	262.010986328125	0.33498555421829224	376.96722412109375	258.5585021972656	0.9999998807907104	645.453369140625	480.6880187988281	0.019600868225097656	372.0968322753906	260.9066162109375	7.030367851257324e-5	1	028
312	465.51617431640625	262.0355529785156	0.839311420917511	381.0437927246094	259.2242431640625	0.9999998807907104	645.393798828125	480.7841491699219	0.017624497413635254	385.8341979980469	259.66424560546875	0.00017449259757995605	1	028
313	464.9326171875	261.5243225097656	0.052583664655685425	382.22247314453125	258.944580078125	1.0	645.1461181640625	480.787841796875	0.018941015005111694	384.4615173339844	259.5555419921875	0.00022286176681518555	1	028
314	464.7388000488281	263.5791320800781	0.9991873502731323	374.5776062011719	259.662353515625	1.0	645.3573608398438	481.02044677734375	0.01527857780456543	370.8138427734375	259.82562255859375	0.0001246333122253418	1	028
315	468.6146240234375	260.76678466796875	1.0	370.4808349609375	260.89208984375	0.9999999403953552	645.5459594726562	480.37396240234375	0.023828834295272827	367.3023376464844	258.5703430175781	0.00012025237083435059	1	028
316	419.8161315917969	243.56857299804688	1.0	377.87286376953125	273.6180114746094	0.12407606840133667	645.4969482421875	480.8423767089844	0.021219253540039062	613.949951171875	484.1266784667969	3.585219383239746e-5	1	028
317	421.07061767578125	232.04608154296875	0.8321335911750793	387.35821533203125	271.7191467285156	0.02568545937538147	645.327880859375	480.6663513183594	0.0199756920337677	420.86553955078125	238.9736328125	0.0002351701259613037	1	028
318	458.7209777832031	223.5576934814453	0.9997239708900452	390.5274658203125	278.29266357421875	0.9993290901184082	645.332275390625	480.9308776855469	0.016077309846878052	429.6717529296875	228.85337829589844	0.0007718503475189209	1	028
319	464.3731689453125	209.29847717285156	0.9999924898147583	400.1433410644531	278.54644775390625	1.0	645.4598388671875	480.7439880371094	0.018396109342575073	430.5409851074219	214.69985961914062	3.17692756652832e-5	1	028
320	419.8322448730469	203.0383758544922	0.999998927116394	402.1187438964844	271.763916015625	1.0	645.24951171875	480.6007385253906	0.021245211362838745	400.82086181640625	272.6927490234375	0.00042998790740966797	1	028
321	419.3631591796875	191.4122772216797	0.9999991059303284	403.6120300292969	267.6714782714844	1.0	645.4276123046875	480.91552734375	0.01671391725540161	421.7740783691406	195.27305603027344	0.00045669078826904297	1	028
322	421.13153076171875	179.79701232910156	1.0	404.2969970703125	271.4472961425781	1.0	645.3311157226562	480.7421569824219	0.01749250292778015	403.32049560546875	271.82061767578125	0.00020319223403930664	1	028
323	422.2256164550781	176.55589294433594	0.9999998807907104	404.0884094238281	271.8538818359375	1.0	645.4591674804688	480.6707458496094	0.021988630294799805	403.1968994140625	271.6495666503906	0.00024145841598510742	1	028
324	424.30511474609375	168.16102600097656	1.0	402.6458435058594	273.6774597167969	1.0	645.46435546875	480.781494140625	0.01865452527999878	401.3880615234375	273.19287109375	0.0003180205821990967	1	028
325	425.978515625	165.75601196289062	1.0	404.4423522949219	272.7548828125	1.0	645.5252075195312	480.6276550292969	0.021189123392105103	402.8173828125	273.1325988769531	0.0006223917007446289	1	028
326	425.15264892578125	164.70103454589844	1.0	404.8465270996094	270.39447021484375	1.0	645.3880615234375	480.68609619140625	0.021153002977371216	403.0784606933594	270.4128723144531	0.0005701780319213867	1	028
327	425.80908203125	165.2311553955078	0.9999973773956299	402.68035888671875	271.69403076171875	0.9999994039535522	645.3782958984375	480.95001220703125	0.015363216400146484	402.6336669921875	271.6705017089844	0.0010927915573120117	1	028
328	425.3614501953125	165.61512756347656	1.0	403.9607849121094	266.0634460449219	0.9999999403953552	645.4542236328125	480.67962646484375	0.018652379512786865	403.35205078125	268.89630126953125	0.0002473592758178711	1	028
329	425.5169372558594	166.09707641601562	1.0	462.3294372558594	260.3550720214844	0.9999991059303284	645.4815063476562	480.7539978027344	0.020399630069732666	399.57281494140625	271.4247741699219	0.00023281574249267578	1	028
