# Supplementary material for: An automated feeding system for the African killifish reveals the impact of diet on lifespan and allows scalable assessment of associative learning
Source: eLife. 2022 Nov 10;11:e69008. doi: 10.7554/eLife.69008 (PMC9788828; doi:10.7554/eLife.69008)
Supplement: Figure 6—source data 2. [file elife-69008-fig6-data2.zip › Training Trajectories/t4_REC020DLC_resnet50_TrainAllTheThingsJun28shuffle1_1030000.csv]

bodyparts_coords	fishhead_x	fishhead_y	fishhead_likelihood	fishtail_x	fishtail_y	fishtail_likelihood	redlight_x	redlight_y	redlight_likelihood	fooddrop_x	fooddrop_y	fooddrop_likelihood	fishnum	recordingnum
0	296.8987731933594	60.47463607788086	1.0	247.888671875	138.85015869140625	1.0	565.3436279296875	265.93316650390625	0.9997035264968872	247.9553680419922	140.116455078125	0.0005756914615631104	4	020
1	303.6663818359375	58.321964263916016	1.0	255.7451629638672	139.1620330810547	1.0	565.3385009765625	267.1165771484375	0.9998770952224731	256.8680419921875	140.80703735351562	0.0031149685382843018	4	020
2	321.2706604003906	58.78022384643555	0.9999999403953552	258.3263854980469	132.37400817871094	0.007001996040344238	565.531982421875	267.2957763671875	0.999942421913147	561.4844970703125	269.6650695800781	0.00010663270950317383	4	020
3	347.1207275390625	55.612186431884766	0.9995384216308594	253.22781372070312	138.38356018066406	1.0	564.5269775390625	267.8345947265625	0.9999473690986633	254.77597045898438	132.73013305664062	8.237361907958984e-5	4	020
4	368.6603698730469	59.82569122314453	1.0	281.6416015625	138.88748168945312	0.9999990463256836	564.1966552734375	267.9887390136719	0.9999077916145325	280.5730285644531	140.860107421875	0.0004597306251525879	4	020
5	390.1377868652344	62.399837493896484	0.9998841285705566	299.650390625	134.50074768066406	0.0009768009185791016	565.8446655273438	266.59722900390625	0.999961256980896	561.8666381835938	268.8512268066406	0.0001462697982788086	4	020
6	412.1077880859375	60.93817138671875	0.999993085861206	336.9944152832031	131.79501342773438	0.9998352527618408	564.171142578125	268.479248046875	0.9999260306358337	460.44708251953125	3.4519236087799072	8.407235145568848e-5	4	020
7	422.76446533203125	63.54331588745117	1.0	439.1397705078125	72.09066009521484	0.0005920529365539551	564.464599609375	268.9501953125	0.9999568462371826	407.809814453125	51.07884979248047	0.00031244754791259766	4	020
8	445.8196716308594	75.27620697021484	0.985027551651001	405.1377868652344	110.35202026367188	0.0036687254905700684	565.9801635742188	266.5342712402344	0.9997384548187256	424.2653503417969	3.3846933841705322	0.0003731846809387207	4	020
9	388.6524658203125	77.10118103027344	0.020187944173812866	646.1547241210938	429.23297119140625	5.5670738220214844e-5	565.1258544921875	266.8035888671875	0.9998492002487183	561.2068481445312	269.607421875	5.9545040130615234e-5	4	020
10	379.19989013671875	68.91004943847656	0.7573977112770081	445.8572082519531	87.1685562133789	0.00012794137001037598	565.6383666992188	266.7032775878906	0.9999053478240967	422.17706298828125	1.7389488220214844	0.00010159611701965332	4	020
11	429.10400390625	85.91902160644531	0.00038444995880126953	424.72503662109375	94.7353286743164	0.00040793418884277344	565.5733032226562	267.3956604003906	0.9999890327453613	561.17236328125	269.32818603515625	0.00011155009269714355	4	020
12	354.85638427734375	72.79489135742188	0.9999998807907104	425.65252685546875	80.28070068359375	0.0004604458808898926	564.9071655273438	268.5748291015625	0.9985586404800415	561.6552734375	269.58087158203125	1.1235475540161133e-5	4	020
13	344.0386657714844	69.5028305053711	0.9998481273651123	390.7209777832031	36.0386962890625	0.0006717443466186523	565.3173217773438	267.1841125488281	0.9999909400939941	561.4105834960938	269.2513427734375	0.00012794137001037598	4	020
14	326.2410888671875	83.6584243774414	0.9999008178710938	405.875732421875	96.16321563720703	0.03305208683013916	565.8733520507812	267.9505920410156	0.999719500541687	562.67919921875	265.9154357910156	1.4871358871459961e-5	4	020
15	312.4331359863281	76.95429992675781	0.1459638774394989	315.7773132324219	72.581298828125	0.00024399161338806152	564.7424926757812	268.2286682128906	0.9998058676719666	561.3485107421875	269.3874206542969	3.3527612686157227e-5	4	020
16	367.26556396484375	38.63996887207031	0.0001741349697113037	369.0819396972656	40.055912017822266	0.009131968021392822	565.9678344726562	266.03839111328125	0.999847412109375	560.9892578125	268.8421936035156	4.124641418457031e-5	4	020
17	281.87225341796875	84.93240356445312	0.00012087821960449219	3.5055062770843506	107.51270294189453	7.2479248046875e-5	565.945068359375	265.8299865722656	0.9998781681060791	458.4570007324219	5.01680326461792	2.104043960571289e-5	4	020
18	261.0824279785156	83.9746322631836	5.7131052017211914e-5	260.52459716796875	87.96344757080078	7.233023643493652e-5	564.5836181640625	266.692138671875	0.9980053901672363	458.4758605957031	4.8438720703125	2.4259090423583984e-5	4	020
19	4.211402893066406	6.465437889099121	2.8073787689208984e-5	264.642333984375	120.91495513916016	7.551908493041992e-5	563.5587158203125	268.45465087890625	0.9999016523361206	561.5921020507812	269.4873962402344	0.00014132261276245117	4	020
20	301.5149841308594	113.18726348876953	0.018559038639068604	297.4326477050781	114.5463638305664	0.0010609626770019531	565.3745727539062	267.248291015625	0.999932050704956	562.0941162109375	265.6805419921875	5.379319190979004e-5	4	020
21	565.7212524414062	268.5037536621094	4.0024518966674805e-5	290.15283203125	53.435142517089844	0.9055991172790527	565.8125610351562	265.8933410644531	0.9997678995132446	561.0758666992188	268.8184509277344	4.166364669799805e-5	4	020
22	3.3332998752593994	5.5063886642456055	9.745359420776367e-6	255.21420288085938	125.10192108154297	0.06064724922180176	566.0151977539062	267.6544494628906	0.9999204874038696	562.1411743164062	266.0540771484375	4.8726797103881836e-5	4	020
23	3.8350069522857666	5.815903663635254	2.0235776901245117e-5	175.02549743652344	126.23121643066406	0.05864718556404114	565.35302734375	266.0748291015625	0.9998843669891357	562.030029296875	265.2889404296875	4.1037797927856445e-5	4	020
24	153.43658447265625	125.96741485595703	0.17213669419288635	165.27102661132812	132.4456024169922	0.3003785014152527	565.4136962890625	266.74957275390625	0.999741792678833	151.9453582763672	119.19544982910156	3.466010093688965e-5	4	020
25	139.3906707763672	119.896240234375	0.3051612377166748	141.5388641357422	127.70849609375	0.0116557776927948	565.0000610351562	268.75152587890625	0.9999006390571594	562.1558837890625	265.3247375488281	3.0875205993652344e-5	4	020
26	542.8596801757812	226.0012969970703	0.0017335116863250732	131.36753845214844	132.74461364746094	0.00021839141845703125	544.0737915039062	222.00445556640625	1.0	543.3015747070312	222.6815948486328	0.0007593333721160889	4	020
27	39.50001907348633	116.97518920898438	0.13004770874977112	172.57960510253906	165.11204528808594	1.0	544.27001953125	220.9641876220703	1.0	542.6088256835938	222.1404571533203	0.0005960464477539062	4	020
28	51.99220275878906	118.66736602783203	0.9997864961624146	155.24777221679688	164.0127410888672	0.9968841075897217	544.7822265625	221.20652770996094	1.0	543.0972290039062	221.96372985839844	0.0008752644062042236	4	020
29	66.82661437988281	122.82378387451172	0.9486299753189087	157.55284118652344	156.8489990234375	0.9973781108856201	545.057861328125	221.75975036621094	1.0	543.156982421875	222.86566162109375	0.0009168684482574463	4	020
30	79.87644958496094	122.48162841796875	0.999993085861206	161.15847778320312	160.26304626464844	0.016276687383651733	545.0751953125	220.74461364746094	1.0	543.1278686523438	221.6024627685547	0.0004722476005554199	4	020
31	75.9999008178711	129.11912536621094	0.2298004925251007	543.3056030273438	223.6678924560547	0.00017952919006347656	544.8861694335938	221.1434783935547	1.0	543.2598876953125	221.75914001464844	0.0003521442413330078	4	020
32	69.88826751708984	132.1130828857422	0.9999905824661255	68.57936096191406	132.16871643066406	0.0006151199340820312	544.9603271484375	221.05784606933594	1.0	542.6025390625	221.91197204589844	0.0005349814891815186	4	020
33	67.43934631347656	129.99794006347656	0.9999944567680359	71.20513916015625	134.03189086914062	0.006617158651351929	545.0952758789062	221.17514038085938	1.0	59.88231658935547	115.85774230957031	0.0007387697696685791	4	020
34	68.93636322021484	129.5170135498047	0.9999998807907104	72.9919662475586	132.78688049316406	0.00498807430267334	544.8915405273438	220.6534881591797	1.0	58.509666442871094	117.82530212402344	0.0026660263538360596	4	020
35	65.37590026855469	127.85054016113281	1.0	74.76593780517578	131.54998779296875	0.0011659562587738037	545.1856079101562	221.33279418945312	1.0	55.98413848876953	119.50111389160156	0.041425883769989014	4	020
36	73.88008880615234	125.67699432373047	1.0	67.9141845703125	129.76416015625	0.002585679292678833	544.8817749023438	221.40927124023438	1.0	57.91432571411133	118.53469848632812	0.015170514583587646	4	020
37	74.31019592285156	122.81733703613281	0.9999518394470215	116.51583862304688	178.6541748046875	0.05295571684837341	544.9053344726562	221.16090393066406	1.0	542.834716796875	222.07508850097656	0.0005083978176116943	4	020
38	54.842124938964844	122.02091979980469	0.9999061822891235	114.80272674560547	176.70518493652344	0.0016289353370666504	544.705322265625	221.0250244140625	1.0	542.9916381835938	222.2168731689453	0.0006912946701049805	4	020
39	76.17459106445312	124.18360900878906	0.9999803304672241	113.26406860351562	177.7671661376953	0.07197535037994385	545.01220703125	221.49557495117188	1.0	543.2142333984375	222.517333984375	0.0010323524475097656	4	020
40	52.5809211730957	124.35313415527344	0.9999935626983643	113.1611557006836	178.22300720214844	0.7722634077072144	544.9774780273438	220.9227752685547	1.0	542.9312744140625	221.45895385742188	0.00045615434646606445	4	020
41	51.71646499633789	124.10613250732422	0.9999987483024597	49.568634033203125	128.19122314453125	0.0006715059280395508	544.841552734375	221.2235870361328	1.0	543.0791625976562	221.82315063476562	0.00042957067489624023	4	020
42	53.6235237121582	120.98392486572266	0.998473584651947	114.75909423828125	179.4154510498047	0.25680679082870483	545.0392456054688	221.0586395263672	1.0	543.17626953125	221.88575744628906	0.0005184412002563477	4	020
43	54.89818572998047	122.91586303710938	0.9999980926513672	57.66025161743164	120.79891204833984	0.00199127197265625	544.8220825195312	221.23365783691406	1.0	542.8373413085938	222.00877380371094	0.000708848237991333	4	020
44	54.16202163696289	124.15695190429688	0.9999904632568359	29.700284957885742	173.3539581298828	0.1056223213672638	545.1399536132812	221.07684326171875	1.0	48.4544792175293	115.935791015625	0.0009775757789611816	4	020
45	78.27518463134766	122.37818145751953	0.9996094703674316	112.26344299316406	178.8717498779297	0.9979718923568726	545.2269897460938	220.9302978515625	1.0	113.09163665771484	179.52581787109375	0.004192709922790527	4	020
46	52.469871520996094	120.86881256103516	0.9997493028640747	56.1220588684082	118.5420913696289	0.00023356080055236816	544.6900634765625	221.17242431640625	1.0	543.0455322265625	222.3404541015625	0.0007368326187133789	4	020
47	51.82780075073242	121.5871810913086	0.999937891960144	22.023048400878906	169.48098754882812	0.002083390951156616	544.73486328125	221.07057189941406	1.0	542.80615234375	221.76724243164062	0.0006279945373535156	4	020
48	77.04588317871094	123.07633972167969	0.17965802550315857	543.0694580078125	223.32737731933594	0.0001493692398071289	545.2598266601562	221.08132934570312	1.0	543.0213623046875	221.35186767578125	0.00045046210289001465	4	020
49	78.33612823486328	122.4124526977539	0.976216197013855	1.442610502243042	384.9373779296875	0.0002186596393585205	544.8971557617188	221.5115203857422	1.0	543.2587280273438	221.68577575683594	0.0007573068141937256	4	020
50	77.91509246826172	120.83809661865234	0.937397837638855	115.02590942382812	183.34202575683594	0.9986855983734131	544.91357421875	221.323974609375	1.0	117.44532012939453	182.61781311035156	0.0030651092529296875	4	020
51	77.54911804199219	123.99853515625	0.3345339298248291	115.78709411621094	179.98916625976562	0.01287984848022461	545.0436401367188	221.19544982910156	1.0	543.0281372070312	222.09385681152344	0.000624537467956543	4	020
52	78.97348022460938	123.27865600585938	0.006235092878341675	543.45703125	223.41574096679688	0.00021031498908996582	545.520263671875	221.12049865722656	1.0	543.3469848632812	221.6509552001953	0.0006278455257415771	4	020
53	538.6073608398438	220.88677978515625	0.00038319826126098633	120.55418395996094	181.95431518554688	0.0011133253574371338	544.9398803710938	220.8255615234375	1.0	542.5946044921875	222.01791381835938	0.0006666779518127441	4	020
54	547.1171875	226.52304077148438	0.00024950504302978516	543.231201171875	223.61749267578125	0.00016897916793823242	545.2340698242188	221.04824829101562	1.0	543.0974731445312	221.65333557128906	0.000441133975982666	4	020
55	546.8133544921875	226.52865600585938	0.0002403557300567627	543.1561889648438	223.66551208496094	0.00017148256301879883	544.7845458984375	220.84164428710938	1.0	542.9727172851562	221.63180541992188	0.00048801302909851074	4	020
56	546.5682983398438	226.9247283935547	0.0003317892551422119	543.2275390625	223.78756713867188	0.00018644332885742188	544.9522705078125	221.33926391601562	1.0	543.1045532226562	222.08580017089844	0.0007079541683197021	4	020
57	546.9623413085938	226.5078125	0.00029334425926208496	644.066162109375	456.0899658203125	0.00019341707229614258	545.2403564453125	221.14065551757812	1.0	543.1596069335938	221.30287170410156	0.00040850043296813965	4	020
58	546.7822875976562	226.501220703125	0.00023946166038513184	542.9136962890625	223.6830596923828	0.00014606118202209473	544.9751586914062	220.95005798339844	1.0	542.8341674804688	221.63800048828125	0.0004215836524963379	4	020
59	546.5022583007812	226.93869018554688	0.00042679905891418457	123.56040954589844	182.24244689941406	0.35854727029800415	545.0202026367188	221.44985961914062	1.0	542.913330078125	222.38710021972656	0.0007176995277404785	4	020
60	546.6829223632812	226.64695739746094	0.00024512410163879395	542.955810546875	223.5355987548828	0.0001590251922607422	545.0219116210938	221.09921264648438	1.0	542.8565673828125	221.57704162597656	0.00045374035835266113	4	020
61	546.664794921875	226.81602478027344	0.00020435452461242676	543.14794921875	223.74354553222656	0.00017204880714416504	544.7216796875	221.3291015625	1.0	543.0335693359375	221.7982635498047	0.0006381869316101074	4	020
62	538.6903076171875	221.04588317871094	0.00039759278297424316	122.05974578857422	180.692138671875	0.00937238335609436	545.0643310546875	221.15919494628906	1.0	543.099853515625	222.13388061523438	0.0005254745483398438	4	020
63	538.4530639648438	221.09510803222656	0.0003390312194824219	542.8069458007812	223.63719177246094	0.0001729130744934082	545.0164794921875	220.990966796875	1.0	542.7589111328125	221.78236389160156	0.0005958378314971924	4	020
64	546.558349609375	226.5394287109375	0.00039005279541015625	542.6087036132812	223.63832092285156	0.00014096498489379883	544.93408203125	220.7865447998047	1.0	542.721923828125	222.01568603515625	0.00044730305671691895	4	020
65	642.6988525390625	451.2576599121094	0.0007010996341705322	542.8515014648438	223.75927734375	0.00017595291137695312	544.9638061523438	221.08840942382812	1.0	542.7665405273438	221.8776092529297	0.000544428825378418	4	020
66	546.878173828125	226.7251739501953	0.00022622942924499512	542.9900512695312	223.91317749023438	0.00015172362327575684	545.1808471679688	221.1240692138672	1.0	542.90087890625	221.8053741455078	0.0004120767116546631	4	020
67	538.6192016601562	221.54837036132812	0.0006947219371795654	545.0001831054688	223.9998016357422	0.00016638636589050293	544.7050170898438	221.5649871826172	1.0	542.7965698242188	222.51138305664062	0.0007328689098358154	4	020
68	546.7823486328125	226.76016235351562	0.00026085972785949707	543.244140625	223.5749969482422	0.00021123886108398438	544.8662719726562	221.2294464111328	1.0	543.1582641601562	221.89353942871094	0.0006901323795318604	4	020
69	546.7656860351562	226.77198791503906	0.0002543032169342041	543.1256103515625	223.6490020751953	0.00021028518676757812	545.0281982421875	221.17364501953125	1.0	543.052734375	221.74502563476562	0.0005010664463043213	4	020
70	538.4368896484375	221.148193359375	0.00028192996978759766	645.1975708007812	430.8235168457031	0.0002606809139251709	545.0650634765625	221.07366943359375	1.0	543.1163330078125	221.5375518798828	0.0005131959915161133	4	020
71	538.5668334960938	221.2138214111328	0.00022840499877929688	543.6831665039062	224.2340545654297	0.00012129545211791992	545.4666748046875	221.4893798828125	1.0	543.5262451171875	222.162109375	0.0004076957702636719	4	020
72	546.6024169921875	226.5211181640625	0.0003476440906524658	542.6714477539062	223.73873901367188	0.00011837482452392578	544.783447265625	221.08985900878906	1.0	542.66796875	221.92596435546875	0.0003370344638824463	4	020
73	538.4210815429688	220.97348022460938	0.0003222823143005371	544.8048706054688	223.0905303955078	0.00019469857215881348	544.7760009765625	221.20416259765625	1.0	543.0115966796875	221.7765655517578	0.0005483925342559814	4	020
74	546.4963989257812	226.6762237548828	0.0004101097583770752	544.6560668945312	223.0311279296875	0.00018525123596191406	544.6939697265625	220.87271118164062	1.0	542.4805297851562	221.92112731933594	0.0004414021968841553	4	020
75	546.5517578125	226.6779327392578	0.00036272406578063965	142.28892517089844	136.19822692871094	0.0004961490631103516	544.7286376953125	221.22265625	1.0	542.6983642578125	221.6958465576172	0.0006736516952514648	4	020
76	143.97222900390625	138.30624389648438	0.6773232817649841	147.1138153076172	136.11257934570312	0.001219630241394043	544.7046508789062	221.32960510253906	1.0	543.1021728515625	222.3412628173828	0.000756382942199707	4	020
77	147.1101837158203	135.04745483398438	0.9998692274093628	149.544189453125	134.67405700683594	0.5766991972923279	545.0789184570312	221.31443786621094	1.0	543.0706787109375	221.87828063964844	0.0004947483539581299	4	020
78	152.42645263671875	144.35629272460938	0.02466416358947754	157.95489501953125	145.99404907226562	0.9954819679260254	545.3532104492188	220.8712158203125	1.0	543.3712768554688	222.2038116455078	0.0005258619785308838	4	020
79	165.17001342773438	146.32806396484375	0.9997940063476562	168.19937133789062	147.22213745117188	0.026686668395996094	545.3155517578125	220.8734588623047	1.0	543.1287841796875	221.60092163085938	0.0004750490188598633	4	020
80	173.99044799804688	144.99842834472656	0.9999977946281433	177.75038146972656	145.95237731933594	0.7272040843963623	544.8952026367188	221.2357940673828	1.0	542.9757690429688	221.71511840820312	0.00043761730194091797	4	020
81	178.24659729003906	147.3413543701172	0.9999999403953552	182.3762664794922	147.33352661132812	0.07019302248954773	545.2738647460938	221.2704315185547	1.0	543.281494140625	221.81246948242188	0.0005830228328704834	4	020
82	185.18702697753906	145.90040588378906	0.9999933242797852	190.31875610351562	146.3821258544922	0.9856396913528442	544.8997802734375	221.1039581298828	1.0	543.0529174804688	221.693359375	0.00040280818939208984	4	020
83	192.88072204589844	145.69285583496094	1.0	198.24278259277344	145.4466552734375	0.0012460052967071533	545.02880859375	221.0409393310547	1.0	542.94921875	222.1895294189453	0.00045481324195861816	4	020
84	198.95823669433594	144.5718231201172	1.0	201.6800994873047	144.9909210205078	0.18691259622573853	545.3014526367188	221.4066925048828	1.0	543.0817260742188	222.30943298339844	0.0007912516593933105	4	020
85	206.5494384765625	144.06341552734375	1.0	210.44158935546875	145.06275939941406	0.5931360721588135	544.835693359375	220.78529357910156	1.0	542.8074951171875	221.45379638671875	0.0007012486457824707	4	020
86	215.29286193847656	143.24221801757812	1.0	151.03439331054688	176.92596435546875	0.9995524883270264	545.2625122070312	221.13926696777344	1.0	543.0180053710938	221.77381896972656	0.0004858970642089844	4	020
87	223.21495056152344	142.39456176757812	1.0	228.55494689941406	142.75509643554688	0.05026695132255554	544.9963989257812	221.2126922607422	1.0	543.0180053710938	222.37265014648438	0.0007027685642242432	4	020
88	234.9502410888672	141.43026733398438	1.0	170.8332061767578	172.27706909179688	0.9859596490859985	545.52392578125	221.23672485351562	1.0	543.194091796875	221.5879669189453	0.00035831332206726074	4	020
89	248.2926025390625	141.87686157226562	1.0	174.83099365234375	180.86196899414062	1.0	544.41455078125	220.88693237304688	1.0	542.7313842773438	221.5581512451172	0.0005326271057128906	4	020
90	260.2839660644531	140.9145965576172	1.0	260.89520263671875	143.23583984375	0.0083865225315094	545.0377197265625	220.9833526611328	1.0	542.9602661132812	222.0685577392578	0.0005932748317718506	4	020
91	271.3006591796875	138.42930603027344	1.0	202.14132690429688	166.44789123535156	0.9999673366546631	545.1300048828125	221.6392822265625	1.0	543.5798950195312	222.8125	0.0009906589984893799	4	020
92	282.7823486328125	137.25245666503906	1.0	208.8221893310547	174.5960693359375	1.0	545.1542358398438	221.13067626953125	1.0	209.17637634277344	175.9757843017578	0.000507652759552002	4	020
93	294.5867004394531	134.4694061279297	1.0	221.34107971191406	168.9985809326172	0.006784975528717041	545.2692260742188	221.56263732910156	1.0	542.7710571289062	222.3660125732422	0.000537574291229248	4	020
94	305.5158996582031	131.94354248046875	1.0	235.07376098632812	165.55316162109375	0.9999902248382568	544.8397827148438	221.20828247070312	1.0	543.2555541992188	222.03919982910156	0.0007180571556091309	4	020
95	322.845947265625	134.21603393554688	1.0	239.51173400878906	173.1262969970703	1.0	545.4215087890625	221.3384552001953	1.0	543.1978149414062	222.0137939453125	0.0006243884563446045	4	020
96	337.01568603515625	131.47808837890625	1.0	253.34869384765625	168.0911865234375	1.0	545.13037109375	221.2564697265625	1.0	543.22607421875	221.97616577148438	0.000521242618560791	4	020
97	348.5099182128906	128.95449829101562	1.0	265.9014892578125	156.63897705078125	0.9582890272140503	545.1198120117188	220.92189025878906	1.0	543.030517578125	221.38336181640625	0.0004949271678924561	4	020
98	361.1155090332031	130.71473693847656	1.0	279.64306640625	159.7813262939453	1.0	544.6666259765625	221.24319458007812	1.0	542.9462890625	221.88246154785156	0.0006054937839508057	4	020
99	370.72833251953125	132.36651611328125	1.0	280.61773681640625	165.2540283203125	1.0	545.3629150390625	220.97494506835938	1.0	543.45947265625	221.6363983154297	0.00036787986755371094	4	020
100	382.122314453125	131.81300354003906	1.0	291.6286315917969	161.5423126220703	1.0	545.1144409179688	221.17860412597656	1.0	543.160888671875	221.6291046142578	0.0003898441791534424	4	020
101	391.3474426269531	131.94915771484375	1.0	298.5813903808594	155.1041259765625	0.9999985694885254	545.2183837890625	221.1926727294922	1.0	543.2515258789062	221.62098693847656	0.00029656291007995605	4	020
102	400.2155456542969	133.92132568359375	1.0	308.8999328613281	150.3859405517578	0.051631778478622437	544.7173461914062	221.33432006835938	1.0	543.1032104492188	222.26759338378906	0.0004342198371887207	4	020
103	408.07269287109375	135.90185546875	1.0	321.3985290527344	157.22369384765625	0.5186929106712341	544.8617553710938	221.6666259765625	1.0	542.8921508789062	222.63058471679688	0.0005925893783569336	4	020
104	418.77685546875	139.2759552001953	1.0	321.0703430175781	158.5526885986328	0.9999998807907104	545.1951904296875	221.21202087402344	1.0	543.3639526367188	221.79702758789062	0.0005959272384643555	4	020
105	429.7735290527344	139.86529541015625	1.0	332.56939697265625	144.046142578125	0.8558169603347778	544.87548828125	221.21697998046875	1.0	542.85498046875	222.42282104492188	0.00047713518142700195	4	020
106	433.10986328125	138.81910705566406	1.0	335.15264892578125	144.42147827148438	0.9996415376663208	545.1640014648438	221.5364532470703	1.0	542.94580078125	221.86123657226562	0.0004730820655822754	4	020
107	434.3853454589844	143.1021728515625	1.0	335.8057861328125	139.67184448242188	0.8424030542373657	545.0493774414062	221.67323303222656	1.0	543.1185302734375	222.44424438476562	0.0004882216453552246	4	020
108	546.8770751953125	226.8223876953125	0.0002473592758178711	350.89569091796875	158.25608825683594	0.9999994039535522	545.528076171875	221.24546813964844	1.0	543.274658203125	221.4438934326172	0.00021076202392578125	4	020
109	481.3634338378906	136.05819702148438	0.9273070096969604	382.6867370605469	135.29107666015625	0.016351759433746338	545.47265625	221.2279815673828	1.0	543.217529296875	221.4421844482422	0.00026807188987731934	4	020
110	439.100830078125	176.8794708251953	0.9478495121002197	371.4107971191406	120.25098419189453	1.0	544.781005859375	220.96217346191406	1.0	542.9483032226562	221.2741241455078	0.00036075711250305176	4	020
111	433.6639404296875	182.07089233398438	1.0	367.79913330078125	117.9141616821289	0.9994522333145142	544.4874877929688	221.34307861328125	1.0	543.2341918945312	221.4866180419922	0.0005578398704528809	4	020
112	423.4995422363281	201.29737854003906	1.0	368.36419677734375	127.4234619140625	0.9999986886978149	544.6069946289062	221.45767211914062	1.0	543.2123413085938	221.8333282470703	0.0005928277969360352	4	020
113	424.748046875	212.75843811035156	1.0	378.9513244628906	122.73400115966797	1.0	544.7075805664062	221.50965881347656	1.0	542.7662353515625	221.99423217773438	0.00046059489250183105	4	020
114	426.48065185546875	219.90928649902344	1.0	384.4907531738281	121.12122344970703	1.0	544.6776733398438	220.96347045898438	1.0	542.883544921875	221.56600952148438	0.00037744641304016113	4	020
115	427.56817626953125	220.32058715820312	1.0	386.6529846191406	120.91313171386719	0.9999999403953552	544.896728515625	221.40318298339844	1.0	543.2775268554688	222.28057861328125	0.00041726231575012207	4	020
116	430.0287780761719	220.38980102539062	1.0	386.28668212890625	130.34942626953125	0.006740659475326538	544.5964965820312	220.95291137695312	1.0	543.1019287109375	222.11488342285156	0.0004532933235168457	4	020
117	432.8387145996094	220.1177978515625	1.0	466.8979187011719	110.55914306640625	0.996016263961792	544.3609619140625	220.80116271972656	1.0	542.9258422851562	221.93577575683594	0.0005207359790802002	4	020
118	435.86737060546875	220.38095092773438	1.0	390.7587890625	115.73451232910156	1.0	544.8433227539062	221.17892456054688	1.0	477.7041015625	115.81349182128906	0.0003980696201324463	4	020
119	437.1567687988281	220.3540496826172	1.0	384.69384765625	122.30030059814453	1.0	545.0467529296875	220.40911865234375	1.0	479.59539794921875	117.983154296875	0.0002786219120025635	4	020
120	437.20086669921875	221.7513885498047	1.0	380.8818359375	125.77207946777344	1.0	544.73095703125	221.18653869628906	1.0	481.6510009765625	118.20112609863281	0.00030356645584106445	4	020
121	438.5306396484375	222.5855255126953	1.0	481.0899658203125	115.96519470214844	1.0	545.4328002929688	220.75955200195312	1.0	481.3083190917969	117.82193756103516	0.0013529956340789795	4	020
122	438.2270812988281	224.6048126220703	1.0	483.2562561035156	119.21593475341797	1.0	545.0404663085938	221.2616729736328	1.0	481.9540100097656	118.98734283447266	0.00042176246643066406	4	020
123	438.330322265625	226.77264404296875	1.0	478.4355163574219	121.57804870605469	0.9999997615814209	544.9354248046875	220.9184112548828	1.0	478.90570068359375	126.7302474975586	0.0006135702133178711	4	020
124	438.65509033203125	227.1512908935547	1.0	475.3074645996094	121.54039764404297	1.0	545.106201171875	221.0358428955078	1.0	478.4886474609375	125.7135009765625	0.0002823472023010254	4	020
125	438.78509521484375	228.96026611328125	1.0	383.1047058105469	133.93270874023438	1.0	544.5737915039062	221.04803466796875	1.0	543.2940673828125	222.11834716796875	0.00032767653465270996	4	020
126	438.3942565917969	229.43507385253906	1.0	381.86480712890625	134.69126892089844	1.0	544.7907104492188	221.2176055908203	1.0	543.12841796875	221.80474853515625	0.00027051568031311035	4	020
127	437.6273193359375	230.04351806640625	1.0	477.4825439453125	132.07684326171875	0.9993754029273987	545.6692504882812	221.00828552246094	1.0	544.6279907226562	222.69606018066406	0.00021642446517944336	4	020
128	437.1629943847656	230.79937744140625	1.0	378.6912536621094	135.15379333496094	0.9989160299301147	544.8001098632812	221.26654052734375	1.0	543.0523071289062	222.03875732421875	0.0002581477165222168	4	020
129	438.50079345703125	230.40335083007812	1.0	383.3284606933594	134.23876953125	1.0	544.9422607421875	221.442138671875	1.0	543.26708984375	221.6451416015625	0.00026148557662963867	4	020
130	437.5227966308594	231.1952667236328	1.0	381.0102844238281	136.8391571044922	1.0	545.0667724609375	221.3009490966797	1.0	544.326171875	223.53831481933594	0.00032079219818115234	4	020
131	436.45037841796875	231.07199096679688	1.0	377.5169982910156	140.6595001220703	0.9999998807907104	544.4866333007812	221.4375457763672	1.0	543.0938110351562	221.69384765625	0.00021830201148986816	4	020
132	436.7533264160156	231.7418670654297	1.0	481.9396057128906	140.4893035888672	0.9999827146530151	545.015380859375	221.27804565429688	1.0	543.8948974609375	223.27308654785156	0.0003247261047363281	4	020
133	437.8510437011719	232.43496704101562	1.0	483.16656494140625	142.35911560058594	0.9999967217445374	544.7281494140625	220.89308166503906	1.0	539.871826171875	221.06735229492188	0.0002269148826599121	4	020
134	437.5782165527344	234.4230499267578	1.0	377.236083984375	144.18446350097656	0.9977914690971375	544.5234375	221.0751190185547	1.0	543.635009765625	223.26039123535156	0.00022479891777038574	4	020
135	437.3388366699219	234.5121307373047	1.0	379.9129638671875	139.515869140625	1.0	545.1126708984375	221.52015686035156	1.0	543.625	223.4303436279297	0.00023859739303588867	4	020
136	436.8530578613281	235.44949340820312	1.0	377.2448425292969	142.05880737304688	1.0	545.4418334960938	221.11758422851562	1.0	544.0725708007812	223.1714630126953	0.00028592348098754883	4	020
137	435.8111877441406	235.48785400390625	1.0	375.43994140625	143.80606079101562	0.9999994039535522	545.2703857421875	220.8505401611328	1.0	540.489013671875	221.13165283203125	0.00023871660232543945	4	020
138	433.4796142578125	235.49244689941406	1.0	484.70135498046875	143.2851104736328	0.7177534103393555	545.296630859375	220.8275604248047	1.0	540.61279296875	221.43170166015625	0.00019946694374084473	4	020
139	434.7445983886719	236.9627685546875	1.0	485.13873291015625	145.99598693847656	0.9710237979888916	545.1576538085938	221.7045135498047	1.0	424.1880187988281	225.6784210205078	0.0002665519714355469	4	020
140	434.0761413574219	239.1717071533203	1.0	381.3511962890625	144.4994659423828	1.0	545.1905517578125	221.2404022216797	1.0	544.1175537109375	223.29977416992188	0.00023552775382995605	4	020
141	434.891357421875	240.48681640625	1.0	372.7349548339844	149.42300415039062	0.9908122420310974	544.7662963867188	221.20028686523438	1.0	540.123779296875	221.5496826171875	0.00023978948593139648	4	020
142	431.8695373535156	241.214599609375	1.0	367.6341247558594	150.711669921875	0.9945471286773682	544.7722778320312	221.1492919921875	1.0	539.9176635742188	221.4860382080078	0.00018399953842163086	4	020
143	432.2074279785156	242.23585510253906	1.0	362.1843566894531	147.6769561767578	0.9992285966873169	545.177490234375	221.47938537597656	1.0	540.3553466796875	221.87020874023438	0.00025221705436706543	4	020
144	430.5207824707031	242.83636474609375	1.0	358.1129455566406	145.05535888671875	0.9999998807907104	544.9667358398438	220.84747314453125	1.0	540.1688842773438	221.44277954101562	0.0002391338348388672	4	020
145	431.79803466796875	245.34536743164062	1.0	543.14404296875	223.60311889648438	9.468197822570801e-5	544.752685546875	221.5069122314453	1.0	539.9352416992188	221.7682342529297	0.00021633505821228027	4	020
146	433.52001953125	247.05332946777344	1.0	368.4161682128906	160.4161376953125	0.37720614671707153	544.5652465820312	220.91366577148438	1.0	539.7469482421875	221.11407470703125	0.00021129846572875977	4	020
147	429.38299560546875	250.07289123535156	1.0	362.0360412597656	161.19268798828125	1.0	544.8424072265625	220.34996032714844	1.0	540.3765869140625	221.30870056152344	0.00019055604934692383	4	020
148	432.5383605957031	254.50071716308594	1.0	352.5200500488281	161.34219360351562	1.0	544.9047241210938	220.8755340576172	1.0	540.0921020507812	221.30348205566406	0.0002549886703491211	4	020
149	433.1888122558594	256.6892395019531	1.0	490.801025390625	175.48045349121094	0.5035840272903442	544.637939453125	220.64784240722656	1.0	539.9635009765625	220.98658752441406	0.00022336840629577637	4	020
150	433.0485534667969	258.37261962890625	1.0	365.59027099609375	173.0394744873047	0.9999926090240479	545.246826171875	220.68861389160156	1.0	540.5425415039062	220.74114990234375	0.00020238757133483887	4	020
151	431.4819030761719	258.507568359375	1.0	363.8891906738281	167.05113220214844	0.020408272743225098	544.6774291992188	220.90293884277344	1.0	543.6419067382812	222.9644775390625	0.00023758411407470703	4	020
152	431.7179870605469	261.425537109375	1.0	364.8265075683594	177.29237365722656	0.00018742680549621582	544.7003173828125	220.8540496826172	1.0	543.4843139648438	223.14730834960938	0.00020241737365722656	4	020
153	432.0350036621094	263.3433532714844	1.0	547.3966064453125	223.6928253173828	7.295608520507812e-5	544.6607666015625	220.92271423339844	1.0	543.993408203125	222.88870239257812	0.0003051459789276123	4	020
154	432.9706726074219	264.4777526855469	1.0	348.7122802734375	183.44007873535156	0.0019966065883636475	545.249267578125	220.60647583007812	1.0	540.3690185546875	220.81643676757812	0.00022110342979431152	4	020
155	431.9878845214844	264.8128662109375	1.0	354.9017333984375	185.03775024414062	0.0009485781192779541	544.4981079101562	220.75357055664062	1.0	539.988525390625	220.71893310546875	0.00022298097610473633	4	020
156	433.66522216796875	267.782958984375	1.0	431.80889892578125	272.4786071777344	0.00021141767501831055	544.7227783203125	220.860595703125	1.0	540.021240234375	220.9733428955078	0.0002186894416809082	4	020
157	433.7176208496094	270.3464660644531	1.0	362.59808349609375	187.4490966796875	0.8367451429367065	544.4664916992188	220.80154418945312	1.0	425.3923645019531	261.07965087890625	0.0003333091735839844	4	020
158	432.56048583984375	272.0169372558594	1.0	646.1244506835938	431.6791076660156	0.00011411309242248535	544.5216674804688	221.094970703125	1.0	542.6458740234375	221.82351684570312	0.00031626224517822266	4	020
159	434.087890625	273.93768310546875	1.0	432.50189208984375	276.36431884765625	0.0001112520694732666	544.2212524414062	219.8406219482422	1.0	543.611083984375	222.7140350341797	0.00020492076873779297	4	020
160	432.46954345703125	272.1332702636719	1.0	432.3218078613281	268.5766906738281	0.0001195371150970459	544.2607421875	221.11151123046875	1.0	542.4159545898438	221.19039916992188	0.00034758448600769043	4	020
161	433.7914123535156	271.927734375	1.0	542.934326171875	223.65023803710938	0.00011235475540161133	544.892578125	221.28335571289062	1.0	424.9213562011719	262.3084716796875	0.0007372498512268066	4	020
162	433.6893615722656	273.4266662597656	1.0	432.2022705078125	261.2663269042969	9.641051292419434e-5	544.824951171875	220.9168243408203	1.0	542.9346923828125	221.09136962890625	0.0001946091651916504	4	020
163	435.1625671386719	275.7198486328125	0.9999996423721313	547.865234375	223.8274688720703	6.455183029174805e-5	544.8389282226562	221.12704467773438	1.0	544.63818359375	223.18206787109375	0.0002816617488861084	4	020
164	438.4109802246094	279.58880615234375	0.9999999403953552	543.1307373046875	223.37481689453125	9.986758232116699e-5	544.9216918945312	221.34475708007812	1.0	543.2130126953125	221.83456420898438	0.00031751394271850586	4	020
165	439.81036376953125	279.1959228515625	0.9608240127563477	368.9482421875	248.35850524902344	0.9999997615814209	544.5394897460938	221.2027587890625	1.0	542.8148803710938	221.79066467285156	0.00026404857635498047	4	020
166	441.9635314941406	288.34588623046875	0.9999982714653015	644.80615234375	432.58636474609375	0.00017637014389038086	544.8021240234375	221.2747344970703	1.0	542.9447631835938	221.49095153808594	0.00024238228797912598	4	020
167	436.70916748046875	290.86907958984375	0.9999927282333374	353.0663146972656	237.66989135742188	0.9998723864555359	544.8683471679688	221.17127990722656	1.0	543.1407470703125	222.48245239257812	0.00028711557388305664	4	020
168	437.48883056640625	295.5782775878906	0.046128690242767334	351.60198974609375	242.32510375976562	0.9999998807907104	544.6761474609375	221.11404418945312	1.0	542.9494018554688	222.3147430419922	0.0005501210689544678	4	020
169	437.9584045410156	303.0595703125	0.006916046142578125	350.4382019042969	239.25608825683594	0.9999998807907104	544.9072265625	221.23207092285156	1.0	542.7698364257812	222.29872131347656	0.0005491375923156738	4	020
170	438.4173583984375	310.55621337890625	0.9999998211860657	357.180908203125	247.72354125976562	0.9999949932098389	544.98779296875	221.3599853515625	1.0	543.12939453125	221.45870971679688	0.00039902329444885254	4	020
171	437.2627868652344	314.3141174316406	1.0	350.94000244140625	245.54898071289062	1.0	545.116455078125	221.1026153564453	1.0	543.9705810546875	223.3743438720703	0.00022801756858825684	4	020
172	438.0250549316406	320.14471435546875	1.0	355.6632995605469	252.6484832763672	1.0	545.0056762695312	221.16514587402344	1.0	543.6414184570312	222.060302734375	0.0003477334976196289	4	020
173	437.4490051269531	323.7101135253906	0.9999771118164062	364.3074035644531	261.0171813964844	0.0064563751220703125	545.1077880859375	221.4214630126953	1.0	543.0637817382812	222.2262725830078	0.0002657175064086914	4	020
174	440.2953796386719	323.39111328125	0.027880042791366577	544.9224243164062	223.2860107421875	0.00014740228652954102	544.5857543945312	221.23709106445312	1.0	542.8262329101562	221.6682586669922	0.0002180039882659912	4	020
175	538.95556640625	220.8196258544922	0.0008932054042816162	545.3880615234375	223.28309631347656	0.00011137127876281738	545.3171997070312	220.9979248046875	1.0	543.0330810546875	221.56707763671875	0.0002352893352508545	4	020
176	538.5400390625	220.76565551757812	0.0004381537437438965	545.0996704101562	223.13137817382812	0.00025385618209838867	544.9552001953125	221.20057678222656	1.0	543.093017578125	221.45945739746094	0.0003177821636199951	4	020
177	443.62652587890625	323.8044738769531	0.0006875097751617432	347.9454040527344	270.8965148925781	0.9497305154800415	544.9600219726562	221.09226989746094	1.0	543.044921875	221.98336791992188	0.0003744065761566162	4	020
178	443.26141357421875	324.93505859375	0.0002740323543548584	340.6878662109375	260.8110656738281	0.00034305453300476074	545.1620483398438	221.4459991455078	1.0	543.6284790039062	221.42152404785156	0.00035566091537475586	4	020
179	488.7418212890625	317.15966796875	0.9948543906211853	416.05096435546875	320.5920715332031	0.0002740323543548584	544.6549682617188	220.82557678222656	1.0	542.9450073242188	221.70730590820312	0.0005272626876831055	4	020
180	487.82598876953125	320.3432312011719	0.9678549766540527	543.0018310546875	223.451171875	0.00019633769989013672	544.5280151367188	221.0096435546875	1.0	542.9075927734375	221.69866943359375	0.0007262825965881348	4	020
181	489.0026550292969	323.32763671875	0.19644492864608765	338.6642761230469	299.1900939941406	0.9880350828170776	544.646240234375	220.7469482421875	1.0	542.9617309570312	221.18331909179688	0.00037997961044311523	4	020
182	538.5367431640625	221.4607391357422	0.0002619028091430664	344.9483337402344	289.9783630371094	0.015529036521911621	544.561279296875	221.7414093017578	1.0	542.9061889648438	221.88584899902344	0.0006056725978851318	4	020
183	538.6312255859375	221.15087890625	0.00044292211532592773	542.7952880859375	223.83743286132812	0.00011736154556274414	544.9597778320312	221.4188690185547	1.0	542.6076049804688	221.98841857910156	0.0005056262016296387	4	020
184	445.6990661621094	352.63818359375	0.1762702465057373	544.7692260742188	223.24365234375	0.00018996000289916992	544.726318359375	221.17015075683594	1.0	542.8170776367188	221.7009735107422	0.0005516111850738525	4	020
185	445.0108947753906	354.99383544921875	1.0	345.86395263671875	303.3846740722656	0.9937033653259277	544.8182373046875	221.08383178710938	1.0	542.7909545898438	221.6737060546875	0.0004367530345916748	4	020
186	445.7745361328125	357.1258850097656	1.0	440.45379638671875	358.4368591308594	0.001359105110168457	545.2694702148438	221.05177307128906	1.0	542.9176635742188	221.50860595703125	0.000328749418258667	4	020
187	450.61431884765625	364.1023864746094	0.6289336681365967	543.0184326171875	223.5516815185547	0.00020879507064819336	545.4522094726562	220.69638061523438	1.0	542.86083984375	221.4313507080078	0.0004394054412841797	4	020
188	538.4710693359375	221.26199340820312	0.0003769993782043457	543.149658203125	223.9033966064453	0.00015246868133544922	544.971923828125	221.35263061523438	1.0	543.0701293945312	222.10044860839844	0.0005454421043395996	4	020
189	488.7357482910156	372.3004150390625	0.027958273887634277	349.19122314453125	328.3479919433594	0.9999985098838806	545.610107421875	221.07110595703125	1.0	542.9766845703125	222.2327117919922	0.0003199279308319092	4	020
190	459.6031188964844	369.2204284667969	0.21530815958976746	358.8987731933594	328.8708190917969	0.9999054670333862	544.884765625	221.1145477294922	1.0	542.921142578125	221.79122924804688	0.0004780590534210205	4	020
191	454.9254455566406	365.9853515625	0.997958779335022	372.0689697265625	342.37176513671875	0.010770708322525024	544.7877807617188	220.79058837890625	1.0	542.79443359375	221.92660522460938	0.0007137954235076904	4	020
192	456.07220458984375	362.16986083984375	0.9999988079071045	469.8139343261719	356.0279846191406	0.005231142044067383	545.012451171875	221.1839599609375	1.0	542.8812866210938	221.96522521972656	0.0004819929599761963	4	020
193	456.18096923828125	361.673583984375	0.9999998807907104	355.5744323730469	357.5802001953125	0.9748798608779907	545.1119995117188	221.5013885498047	1.0	543.0291137695312	222.28244018554688	0.0006258487701416016	4	020
194	462.40966796875	362.9935302734375	0.8943730592727661	473.333984375	362.2146301269531	0.003321349620819092	545.3390502929688	221.34292602539062	1.0	542.8613891601562	222.470458984375	0.0005005002021789551	4	020
195	497.09259033203125	376.5408020019531	0.9981794357299805	480.75811767578125	371.9832763671875	0.0009272992610931396	545.0847778320312	221.00721740722656	1.0	543.0607299804688	221.56256103515625	0.0004832148551940918	4	020
196	496.87921142578125	378.30804443359375	0.9231040477752686	464.0186767578125	360.63922119140625	0.004447460174560547	544.8851318359375	221.12826538085938	1.0	543.118896484375	221.87522888183594	0.0007197856903076172	4	020
197	464.8883361816406	361.45587158203125	0.9935299754142761	473.037353515625	361.3728942871094	0.017098188400268555	544.62890625	220.89198303222656	1.0	542.8014526367188	221.60708618164062	0.00042501091957092285	4	020
198	496.3681945800781	377.8333435058594	0.9999964237213135	476.014404296875	361.50433349609375	0.0023821890354156494	545.03955078125	220.97152709960938	1.0	543.2578125	221.68675231933594	0.0005366802215576172	4	020
199	464.7083435058594	358.0440673828125	1.0	468.3172607421875	356.4638977050781	0.005829364061355591	545.3973999023438	221.3248748779297	1.0	543.3187255859375	221.82086181640625	0.0003781914710998535	4	020
200	465.9918212890625	357.6845703125	1.0	469.30584716796875	355.79327392578125	0.005302160978317261	544.68310546875	220.95152282714844	1.0	542.8208618164062	221.7136993408203	0.0004876852035522461	4	020
201	465.48291015625	359.27850341796875	0.9999998211860657	471.19122314453125	357.7757263183594	0.005112558603286743	544.8416748046875	221.3549041748047	1.0	543.1528930664062	221.725341796875	0.0006789267063140869	4	020
202	466.56903076171875	358.876220703125	0.9999987483024597	468.4955749511719	356.92041015625	0.026674717664718628	545.3316650390625	221.32456970214844	1.0	542.959716796875	222.53907775878906	0.0005606412887573242	4	020
203	466.3191223144531	359.5066223144531	0.9999972581863403	471.4256591796875	357.78887939453125	0.05126175284385681	545.0437622070312	221.1311798095703	1.0	543.0043334960938	221.72084045410156	0.00046309828758239746	4	020
204	470.92816162109375	359.9435729980469	0.8006894588470459	479.7378234863281	359.0337219238281	0.9717711210250854	545.1307983398438	221.04661560058594	1.0	542.7738037109375	221.6790313720703	0.0004743337631225586	4	020
205	468.4627380371094	358.5250244140625	0.9972262382507324	477.4405517578125	357.57177734375	0.9099521636962891	544.9013061523438	220.91439819335938	1.0	542.8604125976562	221.83493041992188	0.0009634792804718018	4	020
206	468.7020263671875	357.0129089355469	0.9999998807907104	477.65234375	356.491455078125	0.22013884782791138	545.0001220703125	221.11988830566406	1.0	542.7757568359375	222.05459594726562	0.00047653913497924805	4	020
207	469.8120422363281	357.39263916015625	0.996671199798584	477.03973388671875	356.37127685546875	0.9998406171798706	545.0718383789062	221.13890075683594	1.0	542.8413696289062	222.03652954101562	0.0007390379905700684	4	020
208	470.9034423828125	355.4512023925781	0.9997903108596802	478.91094970703125	353.8464660644531	0.9628894329071045	544.7337646484375	221.2210235595703	1.0	542.9483642578125	222.0369873046875	0.0006982982158660889	4	020
209	468.9728698730469	355.06085205078125	0.9999762773513794	475.8352966308594	354.599609375	0.6246553063392639	544.4520874023438	221.3988800048828	1.0	542.6260986328125	222.3428955078125	0.0005916059017181396	4	020
210	476.3242492675781	344.7115783691406	0.9999793171882629	479.45721435546875	342.4154052734375	0.7922082543373108	545.3046264648438	221.53598022460938	1.0	473.9032287597656	351.1031799316406	0.0004899203777313232	4	020
211	477.1822814941406	329.7569885253906	0.9999998807907104	480.5494079589844	328.43951416015625	0.41792798042297363	545.1183471679688	221.02076721191406	1.0	542.8384399414062	221.49850463867188	0.0003808140754699707	4	020
212	475.6646423339844	322.1690673828125	0.9999999403953552	479.37774658203125	321.10711669921875	0.9595046043395996	545.2532958984375	221.15309143066406	1.0	542.9031372070312	221.81381225585938	0.0005888938903808594	4	020
213	471.00543212890625	315.9303283691406	1.0	479.1052551269531	312.5223388671875	0.006021946668624878	544.5131225585938	221.0183868408203	1.0	542.549560546875	221.99221801757812	0.0006712079048156738	4	020
214	470.1560363769531	311.56231689453125	1.0	477.0541076660156	309.7812194824219	0.3423330783843994	544.8649291992188	221.02317810058594	1.0	542.8888549804688	221.7494659423828	0.000524669885635376	4	020
215	468.2049255371094	308.1183166503906	1.0	339.30792236328125	395.0597229003906	0.9999994039535522	544.3611450195312	221.36102294921875	1.0	542.9324340820312	221.61781311035156	0.00080147385597229	4	020
216	467.00311279296875	304.9686584472656	1.0	476.39080810546875	304.8205261230469	0.004612535238265991	545.5108032226562	221.43878173828125	1.0	543.9384155273438	222.04954528808594	0.0004261434078216553	4	020
217	466.52392578125	302.96649169921875	1.0	476.16143798828125	302.5845642089844	0.000856935977935791	545.1171264648438	221.07278442382812	1.0	543.3875122070312	222.03758239746094	0.0006333887577056885	4	020
218	468.3512878417969	299.79974365234375	1.0	477.6798400878906	300.23822021484375	0.0008869469165802002	545.0685424804688	221.79917907714844	1.0	543.0938720703125	221.8980255126953	0.00040075182914733887	4	020
219	471.81536865234375	295.3358459472656	1.0	479.49932861328125	294.36041259765625	0.0166398286819458	545.533447265625	221.14068603515625	1.0	544.6351318359375	223.27955627441406	0.00027933716773986816	4	020
220	473.2823181152344	292.83782958984375	1.0	480.4068298339844	292.0652770996094	0.030353456735610962	545.0075073242188	220.8942108154297	1.0	540.1156616210938	220.6595458984375	0.0002537369728088379	4	020
221	471.5236511230469	287.3902282714844	1.0	480.0760498046875	287.916259765625	0.009939759969711304	545.2802734375	220.86021423339844	1.0	540.51806640625	220.79481506347656	0.00023871660232543945	4	020
222	472.3298645019531	282.5623779296875	1.0	480.5228576660156	280.4764709472656	0.04084193706512451	545.3203125	221.27317810058594	1.0	543.3067016601562	221.2691192626953	0.0002906322479248047	4	020
223	468.8955993652344	280.1972351074219	1.0	346.8004455566406	394.7653503417969	0.9999977350234985	545.1421508789062	220.8361358642578	1.0	540.4075317382812	220.56849670410156	0.00020676851272583008	4	020
224	468.6359558105469	278.80584716796875	1.0	340.7962646484375	396.2928771972656	1.0	545.25	221.00677490234375	1.0	540.3239135742188	221.29254150390625	0.0002754330635070801	4	020
225	466.83197021484375	277.0447082519531	1.0	343.0015869140625	396.1131896972656	1.0	545.1395263671875	220.7220458984375	1.0	540.4321899414062	220.7882843017578	0.0002700686454772949	4	020
226	465.6869201660156	276.16204833984375	1.0	338.4725036621094	400.1905212402344	0.9966506361961365	544.9533081054688	221.23419189453125	1.0	542.990966796875	221.393310546875	0.00023254752159118652	4	020
227	463.4840393066406	274.78057861328125	1.0	337.0982360839844	391.266845703125	0.918903112411499	545.0173950195312	220.59043884277344	1.0	540.0761108398438	220.62261962890625	0.00024583935737609863	4	020
228	464.77001953125	274.8010559082031	1.0	339.2572021484375	386.8999938964844	0.003840833902359009	544.9766845703125	220.860595703125	1.0	540.2439575195312	221.06216430664062	0.00022456049919128418	4	020
229	468.7969665527344	271.87359619140625	1.0	343.5985107421875	385.0455017089844	0.9999920129776001	545.206787109375	221.21755981445312	1.0	543.374267578125	220.95016479492188	0.00028327107429504395	4	020
230	471.215087890625	267.50909423828125	1.0	348.7216796875	383.45257568359375	0.9999368190765381	545.3760986328125	220.80715942382812	1.0	543.577880859375	221.25457763671875	0.00026220083236694336	4	020
231	471.631103515625	263.81243896484375	0.9999998807907104	354.1131286621094	386.03753662109375	0.9924129843711853	545.3715209960938	220.8604278564453	1.0	543.5352172851562	221.46438598632812	0.0003458261489868164	4	020
232	471.5650939941406	259.66748046875	0.9999979734420776	350.6754455566406	379.5032043457031	0.9999950528144836	545.6981811523438	220.4738311767578	1.0	351.6426696777344	373.0589599609375	0.00038114190101623535	4	020
233	474.485595703125	255.71060180664062	0.9999997019767761	350.1764221191406	380.0054626464844	1.0	545.394287109375	220.90756225585938	1.0	543.4613647460938	221.26910400390625	0.00030535459518432617	4	020
234	467.90399169921875	253.65785217285156	1.0	349.94439697265625	379.51861572265625	1.0	545.0282592773438	221.09706115722656	1.0	349.2650146484375	385.033203125	0.0004248619079589844	4	020
235	465.11248779296875	253.1768341064453	1.0	349.8578796386719	376.27093505859375	1.0	545.740478515625	220.8758087158203	1.0	543.5960083007812	221.38278198242188	0.00026679039001464844	4	020
236	464.63641357421875	252.90171813964844	1.0	347.5545654296875	377.9930114746094	1.0	545.1160278320312	220.8453826904297	1.0	540.1242065429688	220.93719482421875	0.0002497434616088867	4	020
237	463.398681640625	252.75265502929688	1.0	347.8095397949219	374.5926513671875	1.0	545.4022827148438	220.81500244140625	1.0	348.2799987792969	376.5491027832031	0.00028583407402038574	4	020
238	464.76507568359375	251.3985137939453	1.0	343.8649597167969	371.81103515625	0.9999150037765503	545.09716796875	220.56629943847656	1.0	539.9769897460938	220.68801879882812	0.00017070770263671875	4	020
239	462.93060302734375	248.5143585205078	1.0	347.4051818847656	371.04443359375	0.9999983310699463	545.1808471679688	220.83370971679688	1.0	460.4534912109375	255.99354553222656	0.0003332197666168213	4	020
240	463.4293212890625	242.4516143798828	1.0	349.6597900390625	361.5283508300781	0.9999954700469971	544.5718994140625	220.8433380126953	1.0	353.419677734375	358.8094482421875	0.00032407045364379883	4	020
241	464.9604187011719	235.5825958251953	1.0	349.94970703125	361.4623718261719	1.0	544.51416015625	221.27944946289062	1.0	542.4894409179688	222.072998046875	0.0002669394016265869	4	020
242	473.4396057128906	230.97769165039062	0.9999852776527405	352.56732177734375	359.9373474121094	1.0	544.9617919921875	221.47702026367188	1.0	542.29931640625	222.69033813476562	0.0005239546298980713	4	020
243	475.7438049316406	225.3745574951172	0.9999561309814453	355.2839050292969	355.57318115234375	1.0	544.2734375	221.16197204589844	1.0	541.9332885742188	222.02610778808594	0.0007083415985107422	4	020
244	477.0378112792969	222.0069122314453	0.9999244809150696	356.3936767578125	355.54779052734375	1.0	544.4110717773438	221.3665313720703	1.0	541.720703125	222.3586883544922	0.000681072473526001	4	020
245	473.7993469238281	227.46873474121094	0.83324134349823	471.5677795410156	227.04495239257812	0.010496050119400024	544.2862548828125	221.71340942382812	1.0	541.7590942382812	222.49313354492188	0.0010780692100524902	4	020
246	460.1283874511719	234.23902893066406	0.9859102368354797	369.5389099121094	336.487060546875	0.9994988441467285	544.9374389648438	221.29867553710938	1.0	542.374755859375	222.07945251464844	0.00025832653045654297	4	020
247	454.05487060546875	234.53211975097656	1.0	368.23602294921875	334.9647521972656	0.9998105764389038	544.3623046875	221.8443145751953	1.0	542.290771484375	222.66275024414062	0.0004038810729980469	4	020
248	452.8203125	231.1050262451172	1.0	455.0951232910156	238.3029022216797	0.0007033944129943848	544.096923828125	221.05224609375	1.0	542.29931640625	221.89593505859375	0.0003186166286468506	4	020
249	452.07330322265625	231.37342834472656	1.0	359.3725280761719	343.674560546875	1.0	544.1834716796875	221.6427764892578	1.0	542.1524658203125	222.51473999023438	0.00041872262954711914	4	020
250	449.8607177734375	231.4026336669922	1.0	359.1687316894531	347.8184814453125	1.0	544.1577758789062	221.1030731201172	1.0	542.3961791992188	222.0850067138672	0.000500023365020752	4	020
251	449.9146728515625	233.04835510253906	1.0	357.8316650390625	348.6986389160156	1.0	543.6570434570312	221.22686767578125	1.0	542.3217163085938	222.38343811035156	0.00040724873542785645	4	020
252	446.2972412109375	236.05593872070312	1.0	353.03875732421875	348.8326721191406	0.9999998807907104	544.2566528320312	221.07989501953125	1.0	474.27276611328125	210.204833984375	0.006766557693481445	4	020
253	443.2850341796875	239.92015075683594	1.0	352.9370422363281	353.0406799316406	1.0	544.634033203125	221.27700805664062	1.0	472.780029296875	209.5513916015625	0.0022921860218048096	4	020
254	440.4104309082031	243.3005828857422	1.0	348.88226318359375	356.09844970703125	1.0	544.7186889648438	221.1698455810547	1.0	470.4479675292969	209.2567901611328	0.004404276609420776	4	020
255	439.5205383300781	245.24998474121094	1.0	349.5251770019531	357.33648681640625	1.0	545.2526245117188	220.85787963867188	1.0	352.5907287597656	364.0568542480469	0.00027820467948913574	4	020
256	438.00469970703125	246.8739013671875	1.0	345.4595031738281	359.310791015625	1.0	545.3958740234375	221.14048767089844	1.0	543.3296508789062	221.8249969482422	0.0003088414669036865	4	020
257	439.4944763183594	246.25936889648438	1.0	341.09576416015625	359.31005859375	1.0	545.3017578125	221.31402587890625	1.0	540.1880493164062	221.3414764404297	0.00021842122077941895	4	020
258	436.8656005859375	245.67864990234375	1.0	339.5147705078125	358.4331359863281	0.9999998211860657	544.9618530273438	221.91403198242188	1.0	542.9962158203125	223.04139709472656	0.000989377498626709	4	020
259	431.8343200683594	251.89013671875	1.0	342.32489013671875	375.9639587402344	0.0026356875896453857	545.1709594726562	221.07447814941406	1.0	472.6173400878906	216.1039276123047	0.0006136000156402588	4	020
260	431.1729736328125	253.96926879882812	1.0	343.1879577636719	383.9014587402344	0.9994781613349915	544.998779296875	220.84640502929688	1.0	471.2358703613281	211.02264404296875	0.002467244863510132	4	020
261	430.42108154296875	254.25961303710938	1.0	341.1082458496094	383.7605285644531	1.0	544.8208618164062	220.9210662841797	1.0	542.9090576171875	221.34750366210938	0.0003924369812011719	4	020
262	430.7978820800781	255.81582641601562	1.0	339.9892578125	385.3319091796875	1.0	544.544921875	221.0586395263672	1.0	542.9220581054688	221.83692932128906	0.0003883540630340576	4	020
263	431.4928894042969	256.7987365722656	1.0	340.13433837890625	384.72137451171875	1.0	544.2728271484375	221.3189239501953	1.0	542.5983276367188	221.99569702148438	0.000577777624130249	4	020
264	435.41522216796875	254.8872833251953	1.0	343.1951904296875	380.7857666015625	1.0	544.646240234375	221.19215393066406	1.0	542.605224609375	221.63430786132812	0.0004321932792663574	4	020
265	440.44891357421875	246.1533203125	1.0	447.7818908691406	248.1343536376953	0.000489652156829834	544.3504028320312	221.5065460205078	1.0	542.70556640625	222.40945434570312	0.0007090866565704346	4	020
266	450.8063049316406	232.91094970703125	0.8979580402374268	450.8360900878906	231.382080078125	0.9999997615814209	544.6906127929688	221.02134704589844	1.0	542.5574951171875	221.63592529296875	0.0005050599575042725	4	020
267	445.1555480957031	228.9054718017578	1.0	363.6500244140625	360.560546875	1.0	544.6417846679688	221.71261596679688	1.0	366.25665283203125	367.4008483886719	0.002728700637817383	4	020
268	447.7765197753906	226.37820434570312	1.0	363.6368713378906	361.9482421875	0.9999995231628418	544.6144409179688	221.64886474609375	1.0	542.415771484375	222.70339965820312	0.00064849853515625	4	020
269	452.5912780761719	220.79734802246094	1.0	359.03802490234375	358.9964599609375	1.0	544.3238525390625	221.474609375	1.0	542.4240112304688	221.60317993164062	0.0006068646907806396	4	020
270	451.1058349609375	216.69705200195312	1.0	360.4061584472656	357.1487731933594	0.9354950189590454	544.7178955078125	221.19003295898438	1.0	542.4895629882812	221.97789001464844	0.0004204213619232178	4	020
271	449.4711608886719	206.3331298828125	1.0	385.22894287109375	349.83843994140625	0.9991832971572876	543.7637939453125	220.87867736816406	1.0	542.1586303710938	221.05569458007812	0.0004201233386993408	4	020
272	451.3580627441406	194.4281005859375	0.9999901056289673	383.68743896484375	339.54229736328125	0.9999997615814209	544.4403686523438	221.4278106689453	1.0	542.3715209960938	222.10218811035156	0.00042116641998291016	4	020
273	454.08544921875	189.4967041015625	0.9999998807907104	384.1943359375	333.9747619628906	0.9999998211860657	544.0675659179688	221.25941467285156	1.0	542.489501953125	222.1661834716797	0.0006125569343566895	4	020
274	453.88787841796875	189.27896118164062	1.0	387.0832824707031	326.55059814453125	1.0	544.3635864257812	221.73988342285156	1.0	542.334228515625	223.0160675048828	0.0005078613758087158	4	020
275	452.6332702636719	188.26040649414062	1.0	456.04522705078125	192.2173309326172	0.0005051493644714355	544.07080078125	221.43760681152344	1.0	542.1412353515625	222.53392028808594	0.0007170736789703369	4	020
276	452.2286071777344	182.86181640625	1.0	395.76934814453125	299.8483581542969	0.9999901056289673	544.2108764648438	221.45065307617188	1.0	542.4825439453125	223.2074432373047	0.0006050169467926025	4	020
277	451.2724914550781	180.1632080078125	1.0	393.81591796875	291.77056884765625	1.0	544.0787963867188	221.63841247558594	1.0	542.419677734375	222.85202026367188	0.0004864931106567383	4	020
278	450.6046142578125	179.1549530029297	1.0	394.25347900390625	289.6469421386719	1.0	544.508056640625	221.4006805419922	1.0	542.5595703125	222.37001037597656	0.00039651989936828613	4	020
279	451.01519775390625	184.1782989501953	1.0	398.4371337890625	285.5343017578125	1.0	544.2950439453125	220.91824340820312	1.0	542.4579467773438	221.65003967285156	0.0005382299423217773	4	020
280	449.171875	186.9006805419922	1.0	396.6620178222656	284.4195556640625	1.0	544.5986328125	221.2965850830078	1.0	542.3449096679688	222.6669158935547	0.0006015598773956299	4	020
281	451.8432922363281	189.5048828125	1.0	404.3755798339844	279.8440856933594	1.0	544.54296875	221.65736389160156	1.0	542.5914916992188	222.37548828125	0.0006605684757232666	4	020
282	454.170166015625	189.70582580566406	1.0	451.8247375488281	191.60182189941406	0.0010651350021362305	543.995361328125	221.15216064453125	1.0	542.1190185546875	222.4183349609375	0.000489652156829834	4	020
283	459.3028259277344	189.32289123535156	1.0	402.9480285644531	247.89910888671875	0.03257209062576294	544.555419921875	221.28916931152344	1.0	542.3367309570312	222.05950927734375	0.000504612922668457	4	020
284	461.4045715332031	191.5298309326172	0.857066810131073	402.4049377441406	243.8708953857422	1.0	544.7456665039062	221.5035858154297	1.0	542.4982299804688	222.2075958251953	0.0004763305187225342	4	020
285	538.8218383789062	221.81097412109375	0.009771496057510376	395.4175109863281	240.3665008544922	0.6654082536697388	544.6032104492188	221.17892456054688	1.0	542.8547973632812	222.33331298828125	0.0009344816207885742	4	020
286	538.8749389648438	221.22830200195312	0.0023158788681030273	445.052978515625	189.40480041503906	0.09649267792701721	544.6429443359375	220.85279846191406	1.0	542.6187133789062	221.8360595703125	0.0004837214946746826	4	020
287	538.67822265625	221.41323852539062	0.00375482439994812	443.0115966796875	188.53668212890625	0.9992769956588745	544.2763671875	221.32305908203125	1.0	542.6227416992188	222.51199340820312	0.0007560849189758301	4	020
288	428.2694396972656	192.4952392578125	0.0007548332214355469	440.23150634765625	190.9643096923828	0.39603281021118164	545.0592041015625	221.54098510742188	1.0	542.8121948242188	222.52268981933594	0.0007132887840270996	4	020
289	539.0625	221.03009033203125	0.0008979737758636475	425.6567077636719	193.6861572265625	0.001221001148223877	544.9879150390625	221.29673767089844	1.0	543.1569213867188	221.5341796875	0.00041368603706359863	4	020
290	385.45867919921875	205.0929412841797	0.3965221345424652	396.3855895996094	198.912353515625	0.00047716498374938965	545.1959838867188	221.47634887695312	1.0	543.0315551757812	222.12777709960938	0.0003840029239654541	4	020
291	388.3531799316406	203.99020385742188	0.9994689226150513	398.63330078125	210.92367553710938	0.0025967061519622803	544.5192260742188	221.55648803710938	1.0	542.9970703125	221.96719360351562	0.0004735291004180908	4	020
292	401.7844543457031	207.16383361816406	0.9999451637268066	399.85858154296875	208.11349487304688	0.0003186166286468506	545.2964477539062	221.6071319580078	1.0	543.0999755859375	222.90292358398438	0.00047665834426879883	4	020
293	397.476806640625	206.33218383789062	0.999998927116394	465.83441162109375	207.1792755126953	0.019913285970687866	544.8529052734375	221.45840454101562	1.0	542.880859375	222.73199462890625	0.0005869567394256592	4	020
294	395.353759765625	204.81381225585938	1.0	465.3650817871094	208.09861755371094	0.0009373724460601807	545.1925048828125	221.02735900878906	1.0	543.507568359375	221.77694702148438	0.00040602684020996094	4	020
295	395.0126647949219	206.23318481445312	0.9999996423721313	405.11285400390625	206.2981719970703	0.0003229379653930664	544.9124755859375	221.4237518310547	1.0	543.3043823242188	222.2526092529297	0.0005434155464172363	4	020
296	440.0892333984375	213.15093994140625	0.9838924407958984	435.0027770996094	213.7273712158203	0.002091437578201294	544.64208984375	221.19976806640625	1.0	542.8671875	221.63417053222656	0.00045540928840637207	4	020
297	434.6866760253906	213.43409729003906	0.6024357676506042	430.05877685546875	213.2564697265625	0.0007072985172271729	544.61181640625	221.47518920898438	1.0	542.5355224609375	222.03903198242188	0.000645071268081665	4	020
298	433.145751953125	213.3367462158203	0.9731448888778687	429.3412780761719	212.96815490722656	0.0009765326976776123	544.7534790039062	221.55648803710938	1.0	543.2620849609375	222.7618408203125	0.0010398328304290771	4	020
299	431.13690185546875	214.9040069580078	0.9977765083312988	644.657470703125	457.03631591796875	0.00036895275115966797	544.914794921875	221.2594757080078	1.0	542.9901123046875	222.18545532226562	0.0005065202713012695	4	020
300	423.1280822753906	214.6845245361328	0.10735148191452026	389.2263488769531	194.52020263671875	0.002031296491622925	545.2716064453125	221.39300537109375	1.0	543.1624145507812	222.14466857910156	0.0005684494972229004	4	020
301	424.5162658691406	214.3914337158203	0.012093037366867065	545.5816040039062	223.6366424560547	0.0001926124095916748	544.6058959960938	221.50856018066406	1.0	542.8829345703125	222.73841857910156	0.0009503960609436035	4	020
302	542.904052734375	225.43887329101562	0.0005480945110321045	545.0115356445312	222.80618286132812	0.00021472573280334473	544.8890991210938	221.00897216796875	1.0	543.1177978515625	222.07167053222656	0.0004954040050506592	4	020
303	538.4241333007812	220.51956176757812	0.00024312734603881836	399.7716369628906	192.76943969726562	0.0005538761615753174	545.2383422851562	221.04689025878906	1.0	543.4992065429688	221.9584197998047	0.00040453672409057617	4	020
304	546.7698364257812	226.65432739257812	0.0002193450927734375	394.1971130371094	185.75579833984375	0.0019472837448120117	544.7440185546875	221.2490234375	1.0	543.2405395507812	221.96519470214844	0.00037792325019836426	4	020
305	538.3601684570312	220.50601196289062	0.0002160966396331787	400.2424011230469	188.20742797851562	0.044553399085998535	544.7105102539062	220.96005249023438	1.0	543.07861328125	221.60256958007812	0.00030034780502319336	4	020
306	538.5322265625	221.03469848632812	0.0003268420696258545	401.350341796875	196.92092895507812	0.0004515349864959717	544.840576171875	220.95118713378906	1.0	543.2634887695312	221.7601318359375	0.00027042627334594727	4	020
307	546.5849609375	226.51905822753906	0.0004734992980957031	391.3837890625	185.64854431152344	0.00023126602172851562	545.1837158203125	221.17996215820312	1.0	543.406005859375	222.14019775390625	0.0004272162914276123	4	020
308	538.4973754882812	220.65538024902344	0.000253528356552124	389.5626525878906	193.62594604492188	0.0058775246143341064	544.7807006835938	220.97573852539062	1.0	543.0149536132812	221.58302307128906	0.00045168399810791016	4	020
309	376.3028564453125	199.14743041992188	0.02451816201210022	384.4891357421875	194.9330291748047	0.15627843141555786	544.7941284179688	221.3203125	1.0	543.0838623046875	222.4908905029297	0.000574648380279541	4	020
310	404.206787109375	228.84866333007812	0.12077468633651733	378.8824462890625	195.47779846191406	0.41117069125175476	545.000244140625	221.49119567871094	1.0	543.2230834960938	222.40135192871094	0.00048488378524780273	4	020
311	405.78790283203125	238.2954864501953	0.8391969203948975	543.6123046875	223.56993103027344	0.0001563727855682373	545.2432861328125	221.16517639160156	1.0	543.6680908203125	222.0120849609375	0.0005044043064117432	4	020
312	405.7640686035156	242.82260131835938	0.9999998807907104	543.0695190429688	224.0403594970703	0.0001246333122253418	544.8126220703125	221.46090698242188	1.0	543.3243408203125	222.69253540039062	0.0007467269897460938	4	020
313	407.32965087890625	245.20556640625	0.9530370235443115	543.1976928710938	223.4048309326172	0.00014281272888183594	545.15234375	220.81642150878906	1.0	543.2440185546875	221.65509033203125	0.0006239116191864014	4	020
314	409.1248779296875	246.91827392578125	0.9999997019767761	383.0182189941406	200.37522888183594	0.9323267340660095	544.78759765625	220.66339111328125	1.0	543.147705078125	221.4907684326172	0.0006738007068634033	4	020
315	409.5137939453125	248.28712463378906	1.0	379.41766357421875	197.29483032226562	0.6556125283241272	544.8502807617188	220.90097045898438	1.0	543.1027221679688	221.6968536376953	0.0007662773132324219	4	020
316	411.2571105957031	247.9844512939453	1.0	375.14044189453125	194.52365112304688	0.9998283386230469	544.851318359375	220.73648071289062	1.0	542.9864501953125	221.4427490234375	0.0006137490272521973	4	020
317	412.16259765625	248.46292114257812	1.0	369.90625	194.11883544921875	0.004880726337432861	544.4176025390625	220.97418212890625	1.0	542.7799682617188	222.28890991210938	0.000912010669708252	4	020
318	412.91680908203125	250.12757873535156	1.0	367.38043212890625	188.1748809814453	0.9928863048553467	545.05859375	220.0055694580078	1.0	543.0753784179688	221.14122009277344	0.00039386749267578125	4	020
319	413.45928955078125	250.8856964111328	1.0	357.48736572265625	187.33364868164062	0.9916692972183228	544.8422241210938	220.80516052246094	1.0	542.69873046875	221.6550750732422	0.0005207955837249756	4	020
320	414.7837219238281	250.6581268310547	1.0	350.26470947265625	183.9442596435547	1.0	544.63916015625	220.81649780273438	1.0	542.777587890625	221.15487670898438	0.000406414270401001	4	020
321	416.186279296875	251.23605346679688	1.0	344.2494812011719	181.2953643798828	1.0	544.1220092773438	220.74639892578125	1.0	542.5784912109375	222.2250213623047	0.0007039010524749756	4	020
322	416.3011474609375	252.49349975585938	1.0	342.5168762207031	172.2168731689453	0.9999706745147705	543.97705078125	220.98194885253906	1.0	542.6416015625	221.71157836914062	0.0007034838199615479	4	020
323	415.8575744628906	253.98388671875	1.0	338.9053955078125	173.54844665527344	1.0	544.8762817382812	221.36553955078125	1.0	408.7412109375	242.04896545410156	0.0006073713302612305	4	020
324	416.1426696777344	254.56480407714844	1.0	333.1421203613281	174.82861328125	0.9999998807907104	544.7550659179688	220.95489501953125	1.0	408.830810546875	243.1339111328125	0.0008549094200134277	4	020
325	415.7320861816406	256.29998779296875	1.0	335.4000549316406	174.1682891845703	0.9999994039535522	544.591064453125	220.96170043945312	1.0	409.56842041015625	244.54925537109375	0.001188427209854126	4	020
326	422.2480163574219	263.67840576171875	1.0	336.9210510253906	174.9087677001953	1.0	545.0149536132812	221.04759216308594	1.0	407.69189453125	254.81356811523438	0.0003097355365753174	4	020
327	425.9732666015625	269.8387756347656	1.0	343.6448974609375	180.48316955566406	0.9857594966888428	544.4646606445312	221.18356323242188	1.0	421.9409484863281	258.6221618652344	0.0005678236484527588	4	020
328	428.32403564453125	272.4550476074219	1.0	355.9449768066406	184.95021057128906	1.0	544.8282470703125	221.4830322265625	1.0	543.005859375	222.01889038085938	0.0005135536193847656	4	020
329	429.644775390625	273.9658203125	1.0	353.5292053222656	180.0778350830078	1.0	544.8189697265625	221.34182739257812	1.0	542.9021606445312	221.4850616455078	0.0002522766590118408	4	020
330	431.1182556152344	273.9112548828125	1.0	353.8576354980469	174.94876098632812	1.0	544.3259887695312	220.6857452392578	1.0	542.9938354492188	221.2464141845703	0.0004277527332305908	4	020
331	431.8435363769531	273.4507141113281	1.0	351.92010498046875	172.9992218017578	1.0	544.7509155273438	221.28762817382812	1.0	542.5852661132812	221.78118896484375	0.00040096044540405273	4	020
332	433.2929382324219	273.0904541015625	1.0	348.9334411621094	171.72305297851562	0.9999998807907104	544.4442749023438	221.0450897216797	1.0	542.4866333007812	220.97622680664062	0.00026345252990722656	4	020
333	435.41693115234375	274.67803955078125	1.0	345.7846374511719	168.00857543945312	0.9999914169311523	544.5189819335938	221.114501953125	1.0	542.6044921875	220.7867431640625	0.00024127960205078125	4	020
334	435.83087158203125	275.2685546875	1.0	345.3743591308594	168.65618896484375	0.999924898147583	544.5891723632812	221.1842803955078	1.0	541.9351196289062	221.05335998535156	0.0002452731132507324	4	020
335	435.6435546875	274.9508361816406	1.0	344.8404235839844	165.8015594482422	0.9712967872619629	544.1248168945312	221.14215087890625	1.0	541.945556640625	221.28170776367188	0.00023680925369262695	4	020
336	436.6182861328125	274.62310791015625	1.0	345.73870849609375	163.96237182617188	0.9998553991317749	544.441162109375	220.81475830078125	1.0	542.1649780273438	220.71888732910156	0.00021150708198547363	4	020
337	434.5551452636719	276.496826171875	1.0	340.2501220703125	171.47703552246094	0.9999998807907104	544.2096557617188	221.1156463623047	1.0	542.3748168945312	221.1128387451172	0.0003001987934112549	4	020
338	434.9823303222656	283.5377197265625	1.0	348.1914367675781	167.82191467285156	0.0017704367637634277	544.3668823242188	220.9739227294922	1.0	424.1834411621094	273.2152099609375	0.0003479123115539551	4	020
339	435.552978515625	290.9632873535156	1.0	362.64117431640625	187.7202911376953	0.9999998807907104	544.4932250976562	221.13699340820312	1.0	542.2202758789062	221.61618041992188	0.00043907761573791504	4	020
340	438.52154541015625	298.1761779785156	1.0	369.5936279296875	184.42770385742188	1.0	544.4490966796875	221.52781677246094	1.0	542.3505859375	222.21054077148438	0.000514298677444458	4	020
341	439.8686218261719	303.3774108886719	1.0	370.0365905761719	189.10623168945312	1.0	544.9356689453125	221.95574951171875	1.0	542.756591796875	222.0875244140625	0.0004029273986816406	4	020
342	442.0543212890625	307.5332946777344	1.0	374.2333984375	204.46299743652344	1.0	545.01611328125	221.64920043945312	1.0	441.4405212402344	295.14569091796875	0.0004182755947113037	4	020
343	444.34326171875	310.1371765136719	1.0	375.5910339355469	210.9281463623047	1.0	545.2429809570312	221.51055908203125	1.0	543.1063842773438	222.61370849609375	0.00045311450958251953	4	020
344	444.5015563964844	310.97186279296875	1.0	376.764404296875	212.14059448242188	1.0	545.1260986328125	221.4006805419922	1.0	543.1365966796875	222.00747680664062	0.00034686923027038574	4	020
345	444.6695556640625	311.1291198730469	1.0	376.0789489746094	215.00994873046875	1.0	545.1886596679688	221.6230926513672	1.0	542.6539916992188	222.7186279296875	0.00033655762672424316	4	020
346	444.2716979980469	311.10076904296875	1.0	377.06805419921875	219.67173767089844	1.0	545.4518432617188	221.4620361328125	1.0	543.570068359375	222.27818298339844	0.00033345818519592285	4	020
347	445.6546325683594	311.57867431640625	1.0	374.851806640625	222.74777221679688	1.0	545.095947265625	222.1525421142578	1.0	543.4461669921875	223.0596160888672	0.00048217177391052246	4	020
348	446.9151916503906	312.7279357910156	1.0	373.57171630859375	227.29080200195312	1.0	545.379150390625	221.28428649902344	1.0	543.0280151367188	222.14105224609375	0.00018528103828430176	4	020
349	446.5494384765625	313.4300842285156	1.0	373.6817626953125	232.70614624023438	1.0	544.9630737304688	221.35386657714844	1.0	543.0571899414062	221.6228485107422	0.00026166439056396484	4	020
350	446.3047180175781	312.0622863769531	1.0	371.7882385253906	239.36065673828125	1.0	545.6649169921875	221.58544921875	1.0	543.5030517578125	222.41665649414062	0.0003231167793273926	4	020
351	446.1540222167969	311.6626281738281	1.0	370.8370056152344	247.52273559570312	1.0	545.725830078125	221.05282592773438	1.0	543.3541259765625	222.22267150878906	0.0002859532833099365	4	020
352	446.1480712890625	310.0364990234375	1.0	371.13702392578125	249.49981689453125	1.0	545.2610473632812	221.36412048339844	1.0	543.52783203125	222.2344512939453	0.0002970695495605469	4	020
353	440.64544677734375	312.69512939453125	0.9999980926513672	382.2709655761719	268.3673400878906	0.9999999403953552	545.4176635742188	221.17645263671875	1.0	543.623046875	222.23699951171875	0.00028145313262939453	4	020
354	497.05517578125	274.9632568359375	0.2661099433898926	389.0661315917969	272.78314208984375	1.0	545.6148071289062	221.37164306640625	1.0	543.38623046875	222.0321502685547	0.0002894401550292969	4	020
355	443.8050842285156	312.11669921875	1.0	384.0782775878906	276.01416015625	0.9999992847442627	545.4312744140625	221.21107482910156	1.0	544.6513061523438	223.3682403564453	0.0002797245979309082	4	020
356	447.9830322265625	313.2102355957031	1.0	389.48565673828125	274.3558654785156	1.0	545.4983520507812	221.53981018066406	1.0	543.0321655273438	222.5850067138672	0.0003834962844848633	4	020
357	451.2161865234375	315.1296691894531	1.0	446.1077575683594	321.1272277832031	0.000684201717376709	545.272705078125	221.13140869140625	1.0	543.4402465820312	221.586181640625	0.00038060545921325684	4	020
358	426.4703063964844	319.3843994140625	0.9999997615814209	395.48968505859375	272.01983642578125	0.013565361499786377	545.283935546875	221.31289672851562	1.0	543.3685302734375	221.3133544921875	0.00030177831649780273	4	020
359	462.5001220703125	316.4012756347656	0.9999990463256836	404.88006591796875	271.03656005859375	0.03214597702026367	545.6829833984375	221.36077880859375	1.0	543.8074951171875	222.43338012695312	0.00041753053665161133	4	020
360	419.9549865722656	324.62969970703125	0.5661149621009827	405.2480163574219	273.0847473144531	0.9761166572570801	545.2023315429688	221.73646545410156	1.0	543.4667358398438	222.27052307128906	0.0005972087383270264	4	020
361	414.2192687988281	324.6732177734375	0.9987438321113586	407.4571533203125	276.8799133300781	0.00023788213729858398	545.4420166015625	221.2646026611328	1.0	543.5325927734375	221.94827270507812	0.00034672021865844727	4	020
362	410.1625061035156	325.67193603515625	0.9999999403953552	454.2777099609375	270.2113342285156	0.05570441484451294	545.73681640625	220.753173828125	1.0	543.969482421875	221.5203399658203	0.000554502010345459	4	020
363	408.2735290527344	325.15594482421875	1.0	452.59625244140625	267.7023620605469	0.01254686713218689	545.41357421875	221.47552490234375	1.0	543.8134155273438	222.72528076171875	0.0006180107593536377	4	020
364	407.76519775390625	325.2314758300781	0.999998927116394	452.8105773925781	265.5977783203125	0.195735901594162	545.2697143554688	221.0124969482422	1.0	451.0135192871094	261.4434509277344	0.00043255090713500977	4	020
365	447.5154724121094	268.96368408203125	0.5658101439476013	451.37750244140625	265.3964538574219	0.02262580394744873	545.3726806640625	221.5455780029297	1.0	543.36083984375	222.30328369140625	0.0004334747791290283	4	020
366	538.7465209960938	220.9534454345703	0.0003903508186340332	545.889892578125	224.0309600830078	0.00013893842697143555	545.2576904296875	221.58462524414062	1.0	543.2711791992188	222.10662841796875	0.000439375638961792	4	020
367	538.517578125	220.7004852294922	0.0005211234092712402	545.1502075195312	223.0552215576172	0.00014847517013549805	544.8466796875	220.91720581054688	1.0	542.6275634765625	221.62120056152344	0.00045561790466308594	4	020
368	375.2045593261719	320.32244873046875	0.00045239925384521484	545.9415893554688	223.2249755859375	0.00017887353897094727	545.0941162109375	220.95570373535156	1.0	543.41015625	220.8364715576172	0.00028458237648010254	4	020
369	496.2457275390625	325.9666442871094	0.9999171495437622	419.6072998046875	278.04473876953125	0.005511969327926636	545.025146484375	220.77926635742188	1.0	540.10498046875	220.78955078125	0.00025090575218200684	4	020
370	419.1800842285156	261.78814697265625	1.0	422.9203186035156	263.54168701171875	0.0005738735198974609	544.925537109375	221.10667419433594	1.0	543.40625	221.5330047607422	0.00046056509017944336	4	020
371	422.1347961425781	254.207763671875	1.0	401.9418029785156	338.5783996582031	1.0	545.4659423828125	220.75904846191406	1.0	457.2382507324219	246.3391571044922	0.0002601444721221924	4	020
372	425.2831726074219	247.4775390625	1.0	401.3135986328125	338.9362487792969	0.9990253448486328	545.00439453125	220.6597442626953	1.0	432.8528747558594	255.4579315185547	0.000245511531829834	4	020
373	425.96942138671875	242.742919921875	1.0	400.2234191894531	340.84686279296875	0.9999654293060303	544.61279296875	221.08323669433594	1.0	457.5035705566406	230.76519775390625	0.0010023713111877441	4	020
374	426.36492919921875	237.0697479248047	0.9999998807907104	398.5777587890625	335.4637756347656	1.0	545.2686767578125	221.17356872558594	1.0	453.9963684082031	226.19097900390625	0.00022453069686889648	4	020
375	458.1628112792969	229.17674255371094	0.9999998807907104	397.3454895019531	342.0653076171875	1.0	545.0487060546875	221.57968139648438	1.0	430.5705871582031	240.6726531982422	0.00035950541496276855	4	020
376	451.67236328125	226.7835693359375	1.0	396.4971923828125	345.6134033203125	0.9999998211860657	544.552978515625	221.2631378173828	1.0	542.8104858398438	221.681640625	0.0004005730152130127	4	020
377	454.0404052734375	224.39920043945312	0.9999998807907104	396.2790222167969	349.1567077636719	1.0	544.59765625	220.96995544433594	1.0	394.6239013671875	349.4287109375	0.0004475116729736328	4	020
378	456.1341552734375	221.23585510253906	0.9999998807907104	391.5132751464844	351.268798828125	0.9996318817138672	544.7032470703125	221.1550750732422	1.0	454.0350036621094	212.2903594970703	0.0003527998924255371	4	020
379	451.25787353515625	218.7157440185547	1.0	390.2860107421875	352.70281982421875	1.0	544.9404296875	221.52468872070312	1.0	445.66595458984375	225.90956115722656	0.0007955431938171387	4	020
380	450.1212463378906	212.35928344726562	1.0	395.1018371582031	348.1354675292969	0.8064879179000854	544.7539672851562	221.13462829589844	1.0	448.6617736816406	224.1199188232422	0.0002084970474243164	4	020
381	449.8880310058594	201.54962158203125	0.9999998211860657	379.7504577636719	341.8131408691406	0.9999980926513672	544.0843505859375	221.1827850341797	1.0	542.4755859375	221.52151489257812	0.0003490746021270752	4	020
382	461.8037109375	201.54747009277344	0.9999769926071167	378.49859619140625	335.3907470703125	1.0	545.3089599609375	221.20693969726562	1.0	542.9464111328125	221.48606872558594	0.0002525150775909424	4	020
383	466.42706298828125	205.72824096679688	0.9999901056289673	382.7762451171875	335.8493957519531	1.0	543.8818359375	221.4568634033203	1.0	430.62408447265625	212.96646118164062	0.023131966590881348	4	020
384	421.714111328125	205.7045135498047	0.9999950528144836	388.2573547363281	343.0848388671875	1.0	544.1404418945312	220.8772430419922	1.0	542.2210083007812	221.6090850830078	0.00039261579513549805	4	020
385	420.00299072265625	205.23153686523438	0.9910809397697449	393.76849365234375	344.6216735839844	1.0	544.631103515625	221.2497100830078	1.0	425.45709228515625	207.58038330078125	0.0009419023990631104	4	020
386	418.8399658203125	200.46046447753906	0.9999980926513672	397.8578186035156	346.8250732421875	1.0	544.6046752929688	221.1517333984375	1.0	425.49066162109375	207.63046264648438	0.0005049407482147217	4	020
387	418.3142395019531	200.01466369628906	0.999998152256012	403.62109375	348.2421875	1.0	544.1431274414062	221.76565551757812	1.0	542.2210693359375	222.85928344726562	0.0006706118583679199	4	020
388	417.6232604980469	201.13897705078125	1.0	402.6466369628906	350.88079833984375	0.9987979531288147	544.021240234375	221.4870147705078	1.0	542.0645141601562	222.37503051757812	0.0007812380790710449	4	020
389	418.7592468261719	203.7744598388672	1.0	400.6947937011719	349.7870178222656	0.9999995827674866	544.4036254882812	221.2426300048828	1.0	542.0973510742188	222.30130004882812	0.0006050467491149902	4	020
390	419.3194580078125	205.5195770263672	1.0	403.44610595703125	352.3042907714844	1.0	544.4476928710938	221.43646240234375	1.0	423.85015869140625	209.72564697265625	0.00037923455238342285	4	020
391	419.6914367675781	205.84634399414062	0.9999995827674866	401.642333984375	349.6194152832031	1.0	544.1171875	221.6109161376953	1.0	423.7172546386719	208.78416442871094	0.000659644603729248	4	020
392	419.37451171875	205.8198699951172	0.9999974966049194	402.8570556640625	347.92987060546875	1.0	543.9613037109375	220.82833862304688	1.0	424.6217346191406	209.08099365234375	0.0012393593788146973	4	020
393	419.6561279296875	203.23605346679688	0.9999999403953552	401.3799133300781	337.9034729003906	0.05234673619270325	544.035888671875	221.38681030273438	1.0	432.833251953125	205.59463500976562	0.00037792325019836426	4	020
394	421.9874267578125	204.1304168701172	1.0	398.81011962890625	334.9848327636719	0.055349111557006836	543.8218994140625	221.38198852539062	1.0	542.0332641601562	222.5993194580078	0.0007185935974121094	4	020
395	422.5046081542969	203.98348999023438	0.9999865293502808	426.35400390625	206.0052032470703	0.004934936761856079	543.611572265625	221.00892639160156	1.0	430.1901550292969	204.73863220214844	0.019235283136367798	4	020
396	423.0680236816406	203.7759246826172	0.9949383735656738	386.38934326171875	330.41497802734375	1.0	544.25244140625	221.24575805664062	1.0	430.0470275878906	204.07968139648438	0.014326989650726318	4	020
397	423.33050537109375	203.44300842285156	0.999268651008606	427.3619384765625	206.68606567382812	0.0025819242000579834	543.8796997070312	221.33721923828125	1.0	429.79278564453125	202.43983459472656	0.02751573920249939	4	020
398	428.3169250488281	195.6690673828125	0.9999495148658752	393.6730651855469	303.0557556152344	0.9999992847442627	544.8247680664062	221.58688354492188	1.0	428.9614562988281	197.2635498046875	0.0035286545753479004	4	020
399	431.17218017578125	190.93235778808594	0.9996510744094849	389.8872375488281	291.36370849609375	1.0	544.6088256835938	221.06350708007812	1.0	432.1044921875	194.24234008789062	0.000986546277999878	4	020
400	434.1790771484375	185.60984802246094	0.9951921701431274	387.4096374511719	279.1258850097656	1.0	544.447021484375	220.9596405029297	1.0	445.5299987792969	183.48654174804688	0.0006937682628631592	4	020
401	435.41510009765625	178.40115356445312	0.999998927116394	387.34051513671875	269.7131042480469	1.0	545.0099487304688	220.8930206298828	1.0	386.92071533203125	270.8111267089844	0.00024208426475524902	4	020
402	436.81829833984375	176.01983642578125	0.9999997019767761	390.37432861328125	261.9630432128906	1.0	544.3524169921875	221.00511169433594	1.0	542.5617065429688	222.21864318847656	0.0002980828285217285	4	020
403	439.7248229980469	174.00608825683594	0.9999998807907104	393.9723815917969	258.0037536621094	1.0	544.5474853515625	220.94679260253906	1.0	542.6851806640625	221.8970947265625	0.00031954050064086914	4	020
404	443.61865234375	173.25741577148438	1.0	392.63824462890625	254.72891235351562	1.0	544.409423828125	220.60716247558594	1.0	446.9608154296875	177.70071411132812	0.0003122091293334961	4	020
405	447.0870056152344	171.4905548095703	0.9999999403953552	387.583251953125	245.85243225097656	0.9999030828475952	545.1241455078125	221.10067749023438	1.0	447.8182067871094	176.7709197998047	0.0006829202175140381	4	020
406	450.1409606933594	171.41493225097656	1.0	385.5303955078125	242.65960693359375	0.9999955296516418	545.0184936523438	220.5727996826172	1.0	449.014404296875	175.4784698486328	0.00022646784782409668	4	020
407	452.0826416015625	169.5324249267578	1.0	389.2311706542969	239.3011016845703	0.9999994039535522	544.7935791015625	221.5900421142578	1.0	542.6843872070312	222.3345947265625	0.00018921494483947754	4	020
408	452.9146728515625	169.1815643310547	1.0	387.53509521484375	238.54757690429688	0.999997615814209	544.6771240234375	220.8594512939453	1.0	543.8846435546875	223.0573272705078	0.00029277801513671875	4	020
409	452.9634704589844	168.90689086914062	1.0	384.4361877441406	240.1414337158203	1.0	544.8314208984375	221.4668731689453	1.0	543.151611328125	222.3788604736328	0.00031998753547668457	4	020
410	453.3775939941406	168.3546142578125	1.0	383.9621276855469	236.2567138671875	1.0	544.535400390625	221.4784698486328	1.0	543.0407104492188	222.10826110839844	0.00024506449699401855	4	020
411	454.27984619140625	168.42237854003906	1.0	381.0483703613281	235.09385681152344	1.0	543.9203491210938	221.44456481933594	1.0	543.3588256835938	221.9943389892578	0.0003052353858947754	4	020
412	453.6665954589844	168.5506134033203	1.0	382.2418212890625	233.18772888183594	1.0	565.2352294921875	266.8208312988281	0.9997873306274414	455.48876953125	174.44915771484375	3.9011240005493164e-5	4	020
413	452.8041687011719	169.5074005126953	1.0	379.6041564941406	232.32237243652344	1.0	565.5702514648438	268.85955810546875	0.9994252920150757	454.4640808105469	175.5877685546875	0.0001240074634552002	4	020
414	454.69989013671875	170.43894958496094	1.0	381.4800109863281	230.90713500976562	1.0	565.6190185546875	267.88970947265625	0.9997643828392029	455.80242919921875	175.2121124267578	0.00018534064292907715	4	020
415	457.9986572265625	170.121337890625	0.9999999403953552	458.5970153808594	174.15826416015625	0.0011062324047088623	564.717041015625	268.1434020996094	0.9962602853775024	457.42706298828125	174.51251220703125	7.003545761108398e-5	4	020
416	449.50579833984375	172.8466796875	0.0932127833366394	448.7245788574219	178.7313232421875	0.00024130940437316895	564.9384155273438	269.2395324707031	0.9992343187332153	444.1734619140625	165.31939697265625	8.404254913330078e-6	4	020
417	378.16973876953125	193.69244384765625	0.9788891077041626	449.4846496582031	174.4351348876953	0.0018233060836791992	563.937744140625	266.570068359375	0.9996151924133301	444.07476806640625	166.50320434570312	1.6510486602783203e-5	4	020
418	452.69329833984375	173.1327362060547	0.9679590463638306	376.2106628417969	185.77964782714844	0.35442793369293213	565.5111694335938	267.02392578125	0.9998875260353088	562.1490478515625	268.8689880371094	1.8030405044555664e-5	4	020
419	448.86151123046875	172.22596740722656	0.07877093553543091	380.52899169921875	185.87033081054688	0.999991238117218	565.5731811523438	266.2998962402344	0.9993112087249756	613.152587890625	149.05831909179688	3.984570503234863e-5	4	020
420	375.8727111816406	186.20431518554688	0.059242188930511475	379.83758544921875	185.6007080078125	0.0002917051315307617	565.3103637695312	268.0907897949219	0.9999618530273438	562.1416625976562	269.28546142578125	4.717707633972168e-5	4	020
421	376.1566467285156	186.38966369628906	0.00014084577560424805	646.3892211914062	125.53292846679688	1.9669532775878906e-5	566.0733032226562	268.0916442871094	0.9970625042915344	4.244926929473877	1.8486380577087402	4.291534423828125e-6	4	020
422	375.7740478515625	182.5009765625	0.3554700016975403	376.6051330566406	181.8683624267578	0.0005021989345550537	564.7728881835938	268.4770812988281	0.99993896484375	561.251953125	269.52154541015625	2.0712614059448242e-5	4	020
423	440.55145263671875	174.76556396484375	0.9905095100402832	459.4292907714844	323.83258056640625	7.486343383789062e-5	565.3566284179688	266.3482971191406	0.9991265535354614	562.3292846679688	265.15460205078125	3.045797348022461e-5	4	020
424	439.2384338378906	175.59844970703125	0.9977582097053528	389.9012145996094	185.6851348876953	0.00020447373390197754	566.1048583984375	267.4438781738281	0.9895928502082825	440.8902282714844	166.3578338623047	4.6759843826293945e-5	4	020
425	445.3859558105469	176.13388061523438	0.9450663328170776	395.61004638671875	188.19825744628906	0.5618830919265747	566.2547607421875	266.6955261230469	0.999930202960968	561.6119384765625	268.6002502441406	7.674098014831543e-5	4	020
426	442.8258056640625	171.21890258789062	0.9744502305984497	396.4704895019531	188.67413330078125	0.0005242824554443359	565.8298950195312	266.405029296875	0.9992818832397461	561.7327880859375	268.56561279296875	6.979703903198242e-5	4	020
427	437.75360107421875	173.2840576171875	0.9953950643539429	459.71697998046875	325.1680603027344	0.0009427964687347412	566.0614624023438	267.6129455566406	0.9973003268241882	461.56793212890625	327.1825256347656	0.00013586878776550293	4	020
428	439.455078125	170.41375732421875	0.16468483209609985	460.9408264160156	326.1652526855469	0.0003580451011657715	566.69140625	267.3329162597656	0.9991401433944702	456.576416015625	326.75555419921875	0.00010675191879272461	4	020
429	440.8128662109375	168.36842346191406	0.9839112162590027	459.2342529296875	325.7926025390625	0.0013810694217681885	565.3565673828125	266.48883056640625	0.9987512826919556	454.54022216796875	326.031982421875	0.00010591745376586914	4	020
430	442.0669860839844	169.19041442871094	0.9999963045120239	452.73114013671875	169.21051025390625	0.00017717480659484863	564.9810180664062	268.3473815917969	0.9991925358772278	459.8849792480469	330.4881286621094	7.003545761108398e-5	4	020
431	440.9259948730469	166.84974670410156	1.0	450.74249267578125	164.065185546875	0.00026866793632507324	566.3895874023438	266.12445068359375	0.9974655508995056	426.9609375	163.4412841796875	5.614757537841797e-5	4	020
432	438.07952880859375	173.52537536621094	0.9908497333526611	444.3935546875	168.623779296875	5.3256750106811523e-5	566.2664184570312	266.72918701171875	0.9997325539588928	438.0440673828125	164.7103729248047	2.524256706237793e-5	4	020
433	437.44281005859375	170.66201782226562	0.9997706413269043	647.0150756835938	240.57376098632812	0.00010243058204650879	565.7255859375	266.9674377441406	0.9998594522476196	561.8643798828125	269.08563232421875	2.1785497665405273e-5	4	020
434	440.8971862792969	168.78656005859375	0.9969469308853149	439.255615234375	168.62635803222656	8.779764175415039e-5	566.2484130859375	267.37701416015625	0.9935750961303711	444.3021240234375	159.76544189453125	2.446770668029785e-5	4	020
435	445.90936279296875	167.52001953125	0.9999085068702698	397.8931579589844	190.20245361328125	0.00025650858879089355	565.5663452148438	267.3186950683594	0.9991714954376221	449.1631164550781	161.13121032714844	9.447336196899414e-6	4	020
436	446.8962707519531	162.9738006591797	0.9999998807907104	452.2762145996094	165.11669921875	0.001115947961807251	565.6753540039062	266.9764709472656	0.9991004467010498	448.9112548828125	165.6521453857422	3.4868717193603516e-5	4	020
437	444.15478515625	153.3328857421875	1.0	450.9425354003906	153.9850616455078	0.001191258430480957	564.60400390625	268.2049865722656	0.9999409914016724	445.138427734375	158.69500732421875	0.00018891692161560059	4	020
438	445.52972412109375	139.18218994140625	1.0	445.3614501953125	141.7638702392578	0.0037024319171905518	565.376220703125	267.4190979003906	0.9996273517608643	444.93853759765625	143.74623107910156	0.00022292137145996094	4	020
439	445.478759765625	126.80992889404297	1.0	405.7595520019531	214.1336212158203	0.6513684988021851	564.7323608398438	268.78704833984375	0.9986720085144043	410.38482666015625	220.53012084960938	8.675456047058105e-5	4	020
440	445.5528869628906	113.3427963256836	1.0	404.284423828125	220.40699768066406	0.9999902248382568	565.4935302734375	266.9764099121094	0.9993736743927002	407.155517578125	221.61126708984375	0.00034734606742858887	4	020
441	447.861083984375	109.07917785644531	1.0	404.04290771484375	228.47296142578125	0.0259874165058136	563.6841430664062	268.7708435058594	0.9999008178710938	435.2413024902344	101.63074493408203	0.00023609399795532227	4	020
442	449.6449279785156	104.81790924072266	1.0	404.8832702636719	231.86929321289062	0.9208989143371582	565.9033203125	267.4042053222656	0.9998340010643005	408.22271728515625	237.4606170654297	0.0002594292163848877	4	020
443	450.3401794433594	101.03034973144531	1.0	400.0116271972656	238.42257690429688	0.9999995827674866	565.5719604492188	267.5946960449219	0.9999371767044067	398.25958251953125	241.7159881591797	0.00040775537490844727	4	020
444	449.0889892578125	95.96742248535156	1.0	399.5525207519531	236.86398315429688	1.0	565.4144287109375	267.3600158691406	0.9999128580093384	401.0480041503906	236.4078826904297	0.00016131997108459473	4	020
445	451.0639343261719	91.93321228027344	1.0	405.72076416015625	231.7617645263672	0.9999765157699585	566.2803344726562	268.0030822753906	0.9993593692779541	451.4880065917969	82.0853271484375	0.00012761354446411133	4	020
446	449.69384765625	88.67373657226562	1.0	403.1396789550781	228.5943603515625	0.9999967813491821	565.8604736328125	267.24835205078125	0.9998012185096741	400.78240966796875	230.09762573242188	0.000179976224899292	4	020
447	447.1915283203125	83.9299545288086	1.0	398.72686767578125	229.1706085205078	1.0	566.1531372070312	267.69488525390625	0.9991942644119263	399.3247375488281	230.63711547851562	0.0005504488945007324	4	020
448	448.224609375	79.82193756103516	1.0	394.5281982421875	227.48410034179688	1.0	565.9050903320312	265.92840576171875	0.9841312170028687	442.01751708984375	71.51242065429688	9.515881538391113e-5	4	020
449	448.86468505859375	76.1037368774414	1.0	390.0635070800781	227.12887573242188	1.0	565.8855590820312	266.27386474609375	0.9995540380477905	451.4058532714844	67.11454010009766	0.00013214349746704102	4	020
450	450.86669921875	73.57242584228516	1.0	390.5572509765625	227.45895385742188	1.0	564.723876953125	268.8989562988281	0.9994633197784424	462.36773681640625	81.88423919677734	0.0001221001148223877	4	020
451	452.3709716796875	72.24998474121094	1.0	394.39703369140625	223.78614807128906	0.995198130607605	565.3990478515625	267.1129455566406	0.9997603893280029	391.389404296875	227.3269805908203	0.0004477500915527344	4	020
452	454.0933532714844	66.73548126220703	1.0	393.772216796875	214.48020935058594	0.9999939203262329	565.727783203125	267.62493896484375	0.9997502565383911	393.5722351074219	220.24713134765625	6.273388862609863e-5	4	020
453	469.5881042480469	60.15230941772461	0.9996162056922913	391.188720703125	206.76336669921875	0.999273419380188	566.3734741210938	266.8371887207031	0.9984709024429321	393.27630615234375	206.2541046142578	0.00026363134384155273	4	020
454	478.2427062988281	54.807796478271484	0.996369481086731	394.1878662109375	205.8418426513672	0.9999996423721313	564.167724609375	268.9123229980469	0.9995718598365784	395.149169921875	206.26547241210938	0.0005640685558319092	4	020
455	438.1002197265625	57.53799057006836	0.9999991059303284	406.7630920410156	206.04380798339844	1.0	565.1491088867188	267.1065368652344	0.9999247789382935	406.54315185546875	206.93356323242188	0.001310110092163086	4	020
456	433.91827392578125	57.48792266845703	1.0	416.15545654296875	208.10499572753906	0.9999995827674866	564.8935546875	266.827392578125	0.9997295141220093	416.9559020996094	207.7492218017578	0.0009899139404296875	4	020
457	431.4103088378906	55.14504623413086	1.0	416.697509765625	208.27200317382812	0.9622936248779297	565.671630859375	267.4910583496094	0.9956763982772827	418.26007080078125	207.21832275390625	0.00013276934623718262	4	020
458	431.22412109375	55.82851791381836	1.0	425.3554992675781	209.7898406982422	0.9999774694442749	566.280029296875	267.4111022949219	0.9997676610946655	424.3768005371094	201.2667999267578	0.00015947222709655762	4	020
459	429.77685546875	55.8289794921875	1.0	416.3087158203125	214.26763916015625	0.0006172358989715576	565.5733032226562	266.9513244628906	0.999274492263794	425.4704284667969	4.588102340698242	3.802776336669922e-5	4	020
460	428.212890625	53.334693908691406	1.0	414.54901123046875	215.6040802001953	0.07844048738479614	565.7595825195312	267.0125427246094	0.9901562333106995	425.62652587890625	4.692085266113281	0.00010675191879272461	4	020
461	426.9227600097656	53.9411735534668	1.0	418.1700134277344	214.01068115234375	0.21145516633987427	565.548095703125	268.2658386230469	0.9998011589050293	425.638916015625	4.59421443939209	4.7713518142700195e-5	4	020
462	427.2544250488281	55.32587814331055	1.0	421.1116638183594	213.65968322753906	0.056014180183410645	565.240478515625	267.7248840332031	0.9991176724433899	426.07574462890625	63.942100524902344	9.441375732421875e-5	4	020
463	424.3749084472656	55.299556732177734	1.0	413.59429931640625	216.3843536376953	0.9997045993804932	565.9193115234375	267.729248046875	0.9919930696487427	425.5076599121094	63.342315673828125	9.655952453613281e-5	4	020
464	413.2570495605469	48.85053634643555	1.0	407.8955383300781	200.2225341796875	0.9069515466690063	565.5219116210938	267.3458557128906	0.9998334050178528	408.0546569824219	4.537776947021484	8.362531661987305e-5	4	020
465	401.8545837402344	39.5662841796875	1.0	408.283935546875	180.33807373046875	0.9999883770942688	564.3041381835938	268.4842224121094	0.9982904195785522	406.4039001464844	187.34963989257812	0.0005586445331573486	4	020
466	390.85400390625	35.0591926574707	1.0	417.61944580078125	176.2239532470703	1.0	565.779296875	268.0848388671875	0.9993955492973328	417.4413146972656	176.6072235107422	0.0009183883666992188	4	020
467	379.5796203613281	36.90336227416992	1.0	424.6287536621094	167.50596618652344	0.5437474250793457	565.95703125	267.6806945800781	0.9996689558029175	422.7285461425781	166.41265869140625	0.0001138448715209961	4	020
468	367.7880554199219	37.70173645019531	1.0	430.7601318359375	131.1825408935547	0.00010281801223754883	566.39501953125	267.0904846191406	0.9979197382926941	390.8857727050781	0.9752936363220215	2.110004425048828e-5	4	020
469	358.4009704589844	31.610214233398438	1.0	434.6470947265625	115.48223876953125	0.9998838901519775	565.0850219726562	267.2837219238281	0.9999819397926331	359.5521240234375	5.857758522033691	0.0022998452186584473	4	020
470	352.3507080078125	37.92815399169922	1.0	423.6958923339844	104.29461669921875	1.0	566.022705078125	266.529541015625	0.9632493257522583	425.7013854980469	107.14033508300781	0.00013211369514465332	4	020
471	344.7642822265625	76.37167358398438	0.9993398189544678	418.8477478027344	103.79493713378906	1.0	565.4494018554688	266.7396545410156	0.9997756481170654	417.5997314453125	110.96659851074219	0.0001493692398071289	4	020
472	342.1092529296875	93.98968505859375	0.999954342842102	343.4400634765625	99.7447280883789	0.0003375709056854248	565.8472900390625	267.05279541015625	0.9993652701377869	343.14373779296875	84.70479583740234	4.06801700592041e-5	4	020
473	344.2480773925781	113.2491683959961	0.9852044582366943	346.24334716796875	114.37527465820312	0.9728341102600098	565.0801391601562	266.8738708496094	0.9999271035194397	561.262451171875	268.7372131347656	5.3048133850097656e-5	4	020
474	345.78350830078125	200.81298828125	0.0003095269203186035	644.036376953125	456.17742919921875	0.0009495019912719727	565.3430786132812	266.01080322265625	0.9996187686920166	561.5709228515625	263.6931457519531	1.0162591934204102e-5	4	020
475	343.5303955078125	233.2978515625	0.3187499940395355	347.23321533203125	235.88308715820312	0.012561440467834473	565.5654296875	268.46185302734375	0.9994838237762451	341.94818115234375	228.9197540283203	5.316734313964844e-5	4	020
476	333.51397705078125	259.21099853515625	0.4531347155570984	409.28594970703125	136.70314025878906	0.9950175285339355	565.41455078125	266.15093994140625	0.9984150528907776	409.37371826171875	130.05978393554688	2.5391578674316406e-5	4	020
477	325.13360595703125	267.5118103027344	1.0	418.4759521484375	160.8447265625	1.0	564.1881103515625	268.7215270996094	0.9986541271209717	325.6180114746094	259.5019226074219	0.00012251734733581543	4	020
478	320.2384948730469	277.45892333984375	1.0	422.440185546875	165.819091796875	1.0	563.99072265625	268.79931640625	0.9982482194900513	326.8852844238281	285.6361389160156	0.00033727288246154785	4	020
479	318.29974365234375	284.4328918457031	1.0	416.2094421386719	174.49778747558594	1.0	565.6198120117188	265.90594482421875	0.999950647354126	417.5766906738281	174.58685302734375	0.0003941059112548828	4	020
480	316.4606628417969	292.7173767089844	1.0	406.2817077636719	171.76466369628906	1.0	562.8444213867188	268.348388671875	0.9936116337776184	406.63287353515625	173.6914825439453	0.000255584716796875	4	020
481	321.1123046875	290.57855224609375	1.0	403.5840148925781	185.37049865722656	1.0	564.3849487304688	266.0488586425781	0.9867322444915771	400.3007507324219	191.79971313476562	9.85562801361084e-5	4	020
482	338.45697021484375	289.9254150390625	0.02032625675201416	391.5036315917969	215.0288848876953	0.9991493821144104	564.2019653320312	267.6175842285156	0.9999823570251465	329.0907287597656	276.3744812011719	0.0003941953182220459	4	020
483	368.9709777832031	244.28466796875	0.9999727010726929	372.6802062988281	245.2456817626953	0.04488363862037659	565.2188110351562	266.747802734375	0.9999423027038574	560.797119140625	264.5393371582031	4.2945146560668945e-5	4	020
484	383.1990051269531	239.22213745117188	1.0	331.8373107910156	289.54498291015625	0.9915014505386353	564.0925903320312	267.24713134765625	0.999639630317688	377.23846435546875	231.9646453857422	0.00014030933380126953	4	020
485	453.9287414550781	157.20260620117188	1.0	338.0151062011719	298.70111083984375	1.0	564.8523559570312	267.0606384277344	0.9998918175697327	335.6366882324219	302.40521240234375	0.00021097064018249512	4	020
486	453.77703857421875	153.68772888183594	1.0	342.7215270996094	292.8724060058594	1.0	564.8368530273438	267.1603698730469	0.999719500541687	456.02447509765625	161.25091552734375	0.0002160966396331787	4	020
487	456.07635498046875	149.8125762939453	1.0	345.601318359375	289.25079345703125	1.0	564.5440063476562	266.3679504394531	0.9997990131378174	350.9437255859375	290.0981750488281	0.0003293156623840332	4	020
488	458.6939697265625	148.48231506347656	1.0	346.6663818359375	290.8678283691406	1.0	565.1044311523438	267.131103515625	0.9997433423995972	341.080322265625	285.9989929199219	0.00013172626495361328	4	020
489	460.7563781738281	145.2062530517578	1.0	349.5110778808594	289.5146484375	1.0	564.390869140625	266.39501953125	0.9998142719268799	346.5555419921875	280.98419189453125	0.00011676549911499023	4	020
490	461.5727844238281	143.43600463867188	1.0	349.1107482910156	283.3440856933594	0.9999992847442627	564.9784545898438	267.9762268066406	0.9997756481170654	351.2321472167969	286.2926330566406	0.0004513561725616455	4	020
491	463.10028076171875	141.47430419921875	1.0	347.88897705078125	279.0706787109375	0.9999574422836304	565.132568359375	267.6321105957031	0.9991949796676636	467.7460632324219	148.58387756347656	6.395578384399414e-5	4	020
492	462.6403503417969	141.11489868164062	1.0	345.87603759765625	273.10198974609375	0.9556809067726135	565.2640380859375	267.7603759765625	0.9999374151229858	561.337646484375	269.5807189941406	0.00010797381401062012	4	020
493	462.5839538574219	140.38626098632812	1.0	345.3685302734375	273.49920654296875	0.9994639158248901	564.9205322265625	268.2856140136719	0.9999895095825195	560.9298706054688	269.6910705566406	0.00025394558906555176	4	020
494	464.9066467285156	136.811279296875	1.0	346.84906005859375	265.4930114746094	0.999845027923584	565.3141479492188	266.2645568847656	0.997955322265625	459.495361328125	145.93658447265625	5.9932470321655273e-5	4	020
495	468.08709716796875	129.99221801757812	1.0	350.3436279296875	257.2746276855469	0.0005960464477539062	565.0112915039062	267.3591613769531	0.999871015548706	561.310302734375	265.8176574707031	5.036592483520508e-5	4	020
496	475.17913818359375	118.76214599609375	1.0	357.1789245605469	256.7409362792969	0.4177435636520386	564.3126220703125	268.3893737792969	0.9996100664138794	474.40142822265625	126.71847534179688	0.00010693073272705078	4	020
497	474.0008544921875	111.89140319824219	0.9940365552902222	483.6646423339844	111.30467224121094	0.9995329976081848	565.4000244140625	268.0670166015625	0.9997637271881104	484.9830322265625	104.12061309814453	6.118416786193848e-5	4	020
498	477.94952392578125	109.3054428100586	0.9999998211860657	483.24871826171875	110.60276794433594	0.17076602578163147	565.5706176757812	264.9077453613281	0.9954319000244141	473.5124206542969	114.68959045410156	0.00012987852096557617	4	020
499	468.4300537109375	114.3102798461914	0.9999995231628418	363.0168762207031	254.7842559814453	0.9987590312957764	564.967041015625	268.47674560546875	0.9997856020927429	461.12835693359375	117.37934112548828	5.27501106262207e-5	4	020
500	466.8874816894531	113.12953186035156	1.0	361.06756591796875	249.4275665283203	0.9999994039535522	566.4260864257812	266.10479736328125	0.9994264841079712	460.24029541015625	104.10555267333984	0.0001474916934967041	4	020
501	463.7115783691406	112.19174194335938	1.0	361.3721618652344	246.59706115722656	0.4486355483531952	564.399658203125	267.9727478027344	0.9999669790267944	457.1901550292969	102.79206085205078	7.063150405883789e-5	4	020
502	464.1073303222656	111.88079833984375	1.0	371.5074768066406	262.61163330078125	0.9999994039535522	565.6524047851562	266.5152893066406	0.9997963905334473	458.2061462402344	103.14940643310547	0.00010177493095397949	4	020
503	461.83294677734375	112.66524505615234	1.0	372.1561279296875	265.3050842285156	1.0	564.918701171875	266.93408203125	0.9998844861984253	451.28033447265625	103.11370086669922	0.0001385211944580078	4	020
504	464.2095947265625	111.86894226074219	0.999993085861206	369.474853515625	264.88800048828125	1.0	565.7701416015625	266.5615234375	0.9999134540557861	458.3970642089844	106.43889617919922	0.00014975666999816895	4	020
505	463.4103698730469	114.81859588623047	1.0	467.7675476074219	114.16014099121094	0.24824106693267822	566.144775390625	266.17822265625	0.9979883432388306	458.6742858886719	106.04814147949219	5.751848220825195e-5	4	020
506	463.071044921875	119.86795806884766	1.0	390.3528137207031	251.45706176757812	0.9824119806289673	565.9766235351562	266.92315673828125	0.9991464614868164	459.2349853515625	128.82296752929688	5.352497100830078e-5	4	020
507	463.5396728515625	119.52062225341797	1.0	387.7602844238281	239.16741943359375	0.6189067363739014	565.9678955078125	266.9132080078125	0.9998648166656494	459.7152099609375	128.00587463378906	9.98079776763916e-5	4	020
508	462.996337890625	118.616455078125	1.0	382.2093505859375	234.14111328125	1.0	566.3223876953125	267.59503173828125	0.9999629259109497	383.9376220703125	239.61546325683594	0.0001659691333770752	4	020
509	461.3046569824219	120.68573760986328	1.0	381.60211181640625	232.1106414794922	1.0	565.79638671875	266.5455627441406	0.9982248544692993	459.45709228515625	128.94564819335938	0.0004690885543823242	4	020
510	460.1177978515625	119.40679168701172	1.0	382.1961364746094	231.41661071777344	1.0	566.782470703125	267.6700134277344	0.999254584312439	459.1352233886719	127.92247772216797	0.00018680095672607422	4	020
511	458.0388488769531	121.00247955322266	1.0	384.11480712890625	231.77381896972656	1.0	564.435302734375	268.13140869140625	0.9988613128662109	458.8547058105469	128.17051696777344	0.00024959444999694824	4	020
512	456.6299743652344	121.53463745117188	1.0	384.1588134765625	227.6803741455078	1.0	565.1180419921875	266.2625427246094	0.9994229674339294	457.6238098144531	126.91661071777344	0.00017756223678588867	4	020
513	457.635009765625	122.47700500488281	1.0	386.6749267578125	224.9247283935547	1.0	565.6375122070312	266.9949645996094	0.9997127056121826	458.273681640625	129.17864990234375	0.00024947524070739746	4	020
514	457.8926696777344	121.25611114501953	1.0	387.42413330078125	220.4014129638672	1.0	566.1076049804688	267.1864929199219	0.9994913339614868	384.24688720703125	225.17832946777344	0.00039458274841308594	4	020
515	456.1806640625	128.718017578125	1.0	397.39031982421875	218.58218383789062	0.9916322827339172	565.06396484375	267.86944580078125	0.9999884366989136	561.15380859375	269.2876281738281	0.00022274255752563477	4	020
516	450.4313659667969	135.00213623046875	1.0	396.10400390625	224.89389038085938	1.0	565.3817138671875	267.36669921875	0.9994929432868958	399.49481201171875	226.14683532714844	7.843971252441406e-5	4	020
517	449.4649353027344	142.0386199951172	1.0	406.07415771484375	222.8249969482422	1.0	565.5892333984375	266.9196472167969	0.998894214630127	405.0043029785156	223.12408447265625	0.0002741217613220215	4	020
518	454.0776672363281	151.9816131591797	0.9984151721000671	407.27593994140625	213.5623016357422	0.0002130568027496338	563.7935791015625	267.47869873046875	0.9997990131378174	560.533447265625	268.8681335449219	0.0001926422119140625	4	020
519	463.81597900390625	161.07485961914062	0.9961742758750916	402.5319519042969	191.23519897460938	0.0009535253047943115	565.8597412109375	266.87548828125	0.9485687017440796	40.3358039855957	1.5881412029266357	6.973743438720703e-6	4	020
520	462.1050720214844	163.33889770507812	0.9999997615814209	392.1752624511719	142.44395446777344	0.9997186660766602	565.48193359375	266.51617431640625	0.998569130897522	391.0263671875	141.73036193847656	0.000167161226272583	4	020
521	459.2149353027344	167.31773376464844	1.0	389.3323974609375	137.73875427246094	0.009975820779800415	566.1327514648438	267.3221740722656	0.9998677968978882	561.4569702148438	269.5332336425781	9.354948997497559e-5	4	020
522	457.70843505859375	168.50656127929688	0.9999997615814209	388.0832824707031	138.6279754638672	0.9222830533981323	563.842041015625	267.8333740234375	0.9950543642044067	452.8984375	159.12550354003906	5.310773849487305e-5	4	020
