# Supplementary material for: An automated feeding system for the African killifish reveals the impact of diet on lifespan and allows scalable assessment of associative learning
Source: eLife. 2022 Nov 10;11:e69008. doi: 10.7554/eLife.69008 (PMC9788828; doi:10.7554/eLife.69008)
Supplement: Figure 6—source data 2. [file elife-69008-fig6-data2.zip › Training Trajectories/t24_REC007DLC_resnet50_TrainAllTheThingsJun28shuffle1_1030000.csv]

bodyparts_coords	fishhead_x	fishhead_y	fishhead_likelihood	fishtail_x	fishtail_y	fishtail_likelihood	redlight_x	redlight_y	redlight_likelihood	fooddrop_x	fooddrop_y	fooddrop_likelihood	fishnum	recordingnum
0	244.3841094970703	306.2457275390625	1.0	204.25816345214844	311.9975280761719	1.0	529.9968872070312	226.18606567382812	0.9996874332427979	204.09173583984375	314.60333251953125	7.724761962890625e-5	24	007
1	246.3218994140625	306.21881103515625	1.0	204.50306701660156	312.1374206542969	0.9999998807907104	530.9745483398438	226.65283203125	0.8491281270980835	204.49264526367188	315.2237854003906	5.844235420227051e-5	24	007
2	245.77224731445312	306.597412109375	1.0	205.0900115966797	312.67010498046875	0.9999998807907104	530.7913818359375	225.8135223388672	0.9787054061889648	204.7218017578125	314.9728698730469	6.988644599914551e-5	24	007
3	245.81149291992188	306.5408630371094	0.9999998807907104	204.12477111816406	314.2667236328125	0.9999997615814209	530.3298950195312	225.3702392578125	0.624706506729126	205.20675659179688	318.5480651855469	7.50124454498291e-5	24	007
4	246.60072326660156	306.91949462890625	1.0	202.70777893066406	313.82763671875	0.9999998211860657	530.8646240234375	224.84442138671875	0.9129959344863892	202.16302490234375	315.7036437988281	0.0001360476016998291	24	007
5	246.0496826171875	307.6038513183594	1.0	202.64187622070312	313.2231140136719	0.9999998807907104	530.8807983398438	225.49716186523438	0.999070405960083	202.3723602294922	315.28521728515625	9.170174598693848e-5	24	007
6	245.73902893066406	306.8474426269531	0.9999999403953552	204.16514587402344	314.2784423828125	0.9999998807907104	530.7647705078125	225.74623107910156	0.8460584878921509	204.85585021972656	318.5686340332031	6.219744682312012e-5	24	007
7	245.1388702392578	306.82696533203125	1.0	205.35096740722656	313.46490478515625	0.9999997019767761	530.1658325195312	225.3490447998047	0.8459210395812988	204.903564453125	318.62994384765625	5.370378494262695e-5	24	007
8	245.45208740234375	307.3655090332031	1.0	204.5717315673828	313.75250244140625	0.9999998807907104	531.1240844726562	225.0414276123047	0.09920969605445862	203.71852111816406	315.3411865234375	0.00014024972915649414	24	007
9	245.00762939453125	307.1869201660156	1.0	205.88238525390625	314.4530334472656	0.9999996423721313	531.1466064453125	224.7888641357422	0.9743101596832275	205.82046508789062	318.8631896972656	0.00015419721603393555	24	007
10	246.63743591308594	306.9774475097656	1.0	205.12057495117188	314.2687683105469	0.9999998807907104	531.0201416015625	225.84249877929688	0.9550263285636902	200.93202209472656	313.36761474609375	9.354948997497559e-5	24	007
11	246.96009826660156	307.0535888671875	1.0	202.32962036132812	316.49188232421875	1.0	531.2431640625	226.12867736816406	0.12225878238677979	201.6812286376953	318.0405578613281	0.00038686394691467285	24	007
12	252.15843200683594	306.0960693359375	1.0	213.7926025390625	315.4939880371094	0.9666115045547485	531.1907958984375	225.8140411376953	0.8973369598388672	248.09744262695312	293.54510498046875	3.4302473068237305e-5	24	007
13	256.7443542480469	306.6060485839844	0.9999998807907104	208.3636016845703	317.0724792480469	1.0	530.0139770507812	227.03802490234375	0.642401397228241	208.2637939453125	318.73345947265625	0.00019690394401550293	24	007
14	264.3739318847656	304.8366394042969	0.9999528527259827	223.33299255371094	316.4674987792969	0.9944885969161987	531.4026489257812	225.07418823242188	0.9719479084014893	263.5810546875	293.59722900390625	8.448958396911621e-5	24	007
15	270.5540466308594	304.95977783203125	0.999564528465271	221.9339599609375	316.9065246582031	0.9999998807907104	530.2274169921875	226.18020629882812	0.9362239241600037	219.77687072753906	318.7572937011719	0.0004290342330932617	24	007
16	275.4022216796875	304.88726806640625	0.10199189186096191	225.8416290283203	317.2339172363281	0.9999294877052307	530.2374877929688	226.79083251953125	0.83254075050354	277.2497253417969	295.8721618652344	0.00013241171836853027	24	007
17	282.26251220703125	302.8309631347656	0.9999938011169434	236.50616455078125	314.6752014160156	0.9998064041137695	530.9751586914062	226.51242065429688	0.8132705688476562	278.7585144042969	292.7735290527344	0.0003574788570404053	24	007
18	287.4903564453125	303.8968811035156	0.7588801383972168	239.02845764160156	315.4615173339844	0.9999995827674866	530.7232055664062	225.59910583496094	0.4090476930141449	282.38751220703125	296.0643615722656	0.00022357702255249023	24	007
19	288.19500732421875	299.3500061035156	0.07423993945121765	243.0792999267578	315.5323181152344	1.0	530.5242919921875	226.92152404785156	0.6516496539115906	242.15773010253906	317.5787658691406	0.0007208883762359619	24	007
20	290.9068908691406	302.38116455078125	0.901382565498352	244.91024780273438	316.1513977050781	1.0	529.2937622070312	226.31239318847656	0.9439464807510376	241.88656616210938	319.28790283203125	0.0006614923477172852	24	007
21	244.50987243652344	319.155029296875	0.008719921112060547	245.84091186523438	316.7284851074219	1.0	529.0198364257812	224.97654724121094	0.7537044286727905	241.39747619628906	320.2417907714844	0.0004360973834991455	24	007
22	292.5639953613281	302.88946533203125	0.9261543154716492	247.96066284179688	319.03790283203125	1.0	529.4690551757812	225.51438903808594	0.9974241256713867	241.15562438964844	323.0927429199219	0.00035965442657470703	24	007
23	292.4484558105469	305.0338439941406	0.058462828397750854	249.29425048828125	318.6509704589844	0.9999999403953552	531.6172485351562	225.88623046875	0.44205358624458313	246.4232177734375	313.9961853027344	0.00029855966567993164	24	007
24	247.76345825195312	324.6160888671875	0.028472900390625	252.1941680908203	318.7204284667969	0.9999990463256836	530.8955688476562	226.57078552246094	0.5866140723228455	248.8654022216797	314.053955078125	0.00014486908912658691	24	007
25	442.93597412109375	308.1319580078125	0.9995826482772827	256.57098388671875	312.05206298828125	1.0	531.5988159179688	225.07650756835938	0.8408328294754028	296.419921875	311.29620361328125	0.0003603696823120117	24	007
26	441.3118591308594	311.13507080078125	0.9999976754188538	271.6127014160156	308.1617126464844	0.999930739402771	502.2148132324219	188.2892303466797	0.9999998807907104	501.9051513671875	188.516845703125	0.1079707145690918	24	007
27	436.92620849609375	316.34912109375	0.9999640583992004	272.87823486328125	307.95843505859375	1.0	503.313720703125	187.7992401123047	0.9999998807907104	502.4698791503906	187.56585693359375	0.011224687099456787	24	007
28	434.67987060546875	318.2384033203125	1.0	275.1877746582031	305.7830810546875	1.0	503.5841979980469	188.22618103027344	1.0	502.1246643066406	188.24655151367188	0.0006230473518371582	24	007
29	316.3810729980469	323.4633483886719	1.0	277.5350036621094	305.98858642578125	1.0	503.09716796875	188.40118408203125	0.9999998807907104	501.12139892578125	188.86473083496094	0.006104558706283569	24	007
30	318.7071838378906	324.7236328125	1.0	279.0001220703125	306.9302673339844	1.0	502.6941833496094	188.29408264160156	1.0	500.65093994140625	188.71998596191406	0.004913151264190674	24	007
31	319.6468811035156	323.81170654296875	1.0	279.8894958496094	308.0596923828125	1.0	501.8153076171875	188.25631713867188	1.0	501.6838684082031	189.69668579101562	0.014829635620117188	24	007
32	320.06976318359375	323.82574462890625	1.0	281.3195495605469	308.6858215332031	0.9999997615814209	503.2108154296875	187.25442504882812	0.9999998807907104	502.3731994628906	187.20936584472656	0.0021660327911376953	24	007
33	320.3465270996094	324.38214111328125	1.0	283.2837829589844	309.026123046875	0.9999992847442627	502.3877868652344	188.6820068359375	0.9999998807907104	501.71875	188.56663513183594	0.012248128652572632	24	007
34	319.8902282714844	323.9889221191406	1.0	283.54742431640625	308.04449462890625	0.999999463558197	502.5130920410156	188.61766052246094	0.9999997615814209	501.6286315917969	188.21726989746094	0.0130232572555542	24	007
35	320.1422424316406	323.9188537597656	1.0	454.48870849609375	296.62945556640625	0.9999679327011108	502.9172058105469	188.4550323486328	1.0	502.150390625	188.3849334716797	0.001056671142578125	24	007
36	319.84991455078125	324.10931396484375	1.0	285.0168151855469	309.3222961425781	0.9999999403953552	503.7296142578125	187.18536376953125	0.9999998807907104	502.8873291015625	186.900390625	0.0036785900592803955	24	007
37	320.43402099609375	324.93377685546875	1.0	284.5554504394531	309.0585632324219	1.0	502.2016296386719	187.69772338867188	0.9999994039535522	500.2489013671875	188.02040100097656	0.026683330535888672	24	007
38	321.78338623046875	323.9835205078125	0.9999994039535522	451.06402587890625	298.635498046875	1.0	502.27581787109375	187.93800354003906	0.9999997019767761	502.0962219238281	189.22340393066406	0.03940388560295105	24	007
39	327.87225341796875	321.634033203125	0.9999997019767761	287.11273193359375	310.6604919433594	0.9999998807907104	504.5094299316406	187.87107849121094	0.9999998807907104	502.8006896972656	187.53890991210938	0.007759064435958862	24	007
40	335.7169494628906	323.86199951171875	0.9999997615814209	291.77581787109375	313.8592224121094	0.9999999403953552	502.7915344238281	189.01776123046875	0.9999996423721313	501.9569396972656	188.66600036621094	0.024292856454849243	24	007
41	341.89007568359375	324.40997314453125	0.09435904026031494	297.2029724121094	314.0384216308594	0.9999997615814209	501.68035888671875	188.6723175048828	0.9999998807907104	501.789794921875	189.506591796875	0.015374332666397095	24	007
42	407.1939392089844	320.79913330078125	0.0020727217197418213	308.80377197265625	319.4617919921875	0.10178616642951965	502.6898498535156	187.7366485595703	0.9999998807907104	501.92413330078125	189.01669311523438	0.007014244794845581	24	007
43	405.32574462890625	321.6224365234375	0.000843048095703125	317.8017883300781	323.4058837890625	0.00038504600524902344	502.38287353515625	188.4198760986328	1.0	501.79022216796875	188.0154266357422	0.003320157527923584	24	007
44	504.15557861328125	193.40216064453125	0.00011911988258361816	322.82525634765625	320.0831604003906	0.00319826602935791	502.5693664550781	188.4135284423828	0.9999999403953552	502.1741943359375	190.00140380859375	0.008634209632873535	24	007
45	391.53814697265625	322.7516784667969	0.42827627062797546	330.1806335449219	321.8415222167969	0.008405625820159912	503.3183288574219	187.0335693359375	1.0	502.3010559082031	187.36038208007812	0.0017434954643249512	24	007
46	387.73162841796875	323.4705810546875	0.7550098299980164	342.5198974609375	319.7356262207031	0.058348774909973145	502.6137390136719	187.6290740966797	0.9999998807907104	501.70745849609375	188.9149169921875	0.005268663167953491	24	007
47	381.3500671386719	323.5660095214844	0.9999858736991882	346.6463928222656	319.81268310546875	0.9943003058433533	502.90997314453125	188.7621307373047	0.9999999403953552	501.6308898925781	189.9718780517578	0.008588671684265137	24	007
48	380.67523193359375	323.075439453125	0.9999673962593079	350.47393798828125	319.364013671875	0.9991987943649292	503.07305908203125	188.45245361328125	0.9999998807907104	501.97412109375	188.41567993164062	0.001635134220123291	24	007
49	382.5851135253906	324.17340087890625	0.9117380380630493	352.45953369140625	321.2599792480469	0.6899186372756958	503.0712890625	188.50665283203125	1.0	501.7542419433594	189.64044189453125	0.0016739964485168457	24	007
50	382.3751525878906	324.3330993652344	0.946438193321228	353.7773132324219	321.5728759765625	0.7241643071174622	502.33551025390625	187.5316619873047	1.0	501.851318359375	187.60748291015625	0.002763718366622925	24	007
51	386.8242492675781	324.51617431640625	0.9952787160873413	353.03863525390625	319.8837890625	0.9996966123580933	502.9658203125	187.6768798828125	0.9999998807907104	501.8232421875	187.65792846679688	0.005919992923736572	24	007
52	384.29632568359375	325.52880859375	0.9307656288146973	351.213134765625	321.1206970214844	0.999854326248169	502.741943359375	188.0213623046875	1.0	501.5320739746094	187.82623291015625	0.0014260411262512207	24	007
53	398.55364990234375	322.1816101074219	0.3670580983161926	353.9212341308594	321.5145263671875	0.976286768913269	502.9622497558594	187.63075256347656	0.9999997019767761	501.45635986328125	188.12464904785156	0.004039496183395386	24	007
54	398.64093017578125	322.20587158203125	0.9659112691879272	357.2047424316406	323.4894104003906	0.7192394137382507	503.564697265625	188.14349365234375	1.0	502.3398742675781	188.20713806152344	0.0026495754718780518	24	007
55	360.0017395019531	323.7164306640625	0.5124099254608154	357.885986328125	324.1221923828125	0.4512980580329895	503.3095703125	188.8522186279297	0.9999998807907104	501.44488525390625	188.51258850097656	0.004627794027328491	24	007
56	361.8866882324219	323.0200500488281	0.536982536315918	358.09075927734375	323.9066162109375	0.014355212450027466	503.6347351074219	188.1309051513672	0.9999998807907104	502.3829345703125	188.2283935546875	0.0011744797229766846	24	007
57	379.6380310058594	321.1485900878906	0.014501571655273438	359.01849365234375	322.74237060546875	0.9714147448539734	503.0553894042969	187.15716552734375	1.0	502.2409973144531	187.31434631347656	0.0022707581520080566	24	007
58	380.4403991699219	320.48724365234375	0.0007541775703430176	356.3869934082031	321.77630615234375	0.9775898456573486	502.8041076660156	187.47140502929688	0.9999999403953552	502.0365905761719	187.747314453125	0.0061800479888916016	24	007
59	391.0556945800781	319.6308898925781	0.7494000792503357	355.54315185546875	322.9687194824219	0.8870277404785156	502.4250793457031	187.2876434326172	0.9999998807907104	502.0614929199219	187.41171264648438	0.007001698017120361	24	007
60	357.30902099609375	321.12933349609375	0.3805449604988098	356.5791015625	321.7303161621094	0.9357089996337891	502.2500915527344	187.7517547607422	0.9999997615814209	501.6672058105469	188.19313049316406	0.008015424013137817	24	007
61	380.12103271484375	310.23529052734375	0.6551231145858765	355.11883544921875	321.1321105957031	0.9999977946281433	502.91363525390625	186.8341064453125	0.9999998807907104	500.7065124511719	187.2615509033203	0.007240384817123413	24	007
62	381.85345458984375	309.59735107421875	0.08555004000663757	354.6614990234375	318.9458923339844	0.9999825358390808	502.83331298828125	188.1890106201172	0.9999998807907104	501.7199401855469	188.0460968017578	0.006594628095626831	24	007
63	388.2559814453125	307.80401611328125	0.6078112125396729	351.3225402832031	319.9481201171875	0.9999995827674866	503.29583740234375	187.28102111816406	0.9999998807907104	502.212158203125	187.39996337890625	0.0036611855030059814	24	007
64	388.4117736816406	305.6461486816406	0.9877558946609497	351.3835754394531	318.5491027832031	0.9999998807907104	503.4864807128906	186.9809112548828	1.0	502.1563720703125	187.33924865722656	0.002166956663131714	24	007
65	389.1847839355469	305.42437744140625	0.9861485362052917	351.2224426269531	318.52923583984375	0.9999626874923706	502.82879638671875	188.31788635253906	0.9999998807907104	502.1732177734375	188.27308654785156	0.0038520991802215576	24	007
66	390.6144104003906	304.4300842285156	0.9133139848709106	353.6651916503906	314.42913818359375	0.9999490976333618	502.4504699707031	188.4069061279297	0.9999998807907104	501.80303955078125	189.91195678710938	0.00851982831954956	24	007
67	387.1257629394531	302.4286804199219	0.0009600818157196045	351.1990966796875	314.33587646484375	0.9999924898147583	503.4029541015625	187.99208068847656	0.9999998807907104	500.78790283203125	188.41847229003906	0.0026201605796813965	24	007
68	358.4725341796875	310.7193298339844	0.003732830286026001	350.93621826171875	315.1258850097656	0.9999773502349854	503.40771484375	188.51918029785156	1.0	502.2950134277344	188.39881896972656	0.003123044967651367	24	007
69	390.3490295410156	299.9864807128906	0.9781321287155151	350.4366455078125	314.0035400390625	0.9999998211860657	503.4526062011719	188.08920288085938	0.9999997615814209	501.28033447265625	188.52853393554688	0.007385671138763428	24	007
70	390.04290771484375	300.3959655761719	0.40659353137016296	350.4580383300781	313.6647033691406	0.9999997615814209	503.3518981933594	187.0927734375	0.9999998211860657	500.9057312011719	187.26971435546875	0.0030264854431152344	24	007
71	382.9979553222656	399.5960693359375	0.8135285377502441	418.6847839355469	305.6061096191406	1.0	502.9768371582031	187.59378051757812	0.9999997615814209	502.3709716796875	187.74758911132812	0.0044071972370147705	24	007
72	383.0243835449219	400.69781494140625	0.9886749386787415	420.0494079589844	305.32098388671875	0.9999998807907104	503.0916442871094	186.8525390625	0.9999998807907104	502.744873046875	187.05072021484375	0.0046530067920684814	24	007
73	388.73419189453125	301.2806701660156	0.12271478772163391	419.56317138671875	304.2384033203125	1.0	502.6334533691406	188.4146728515625	0.9999998807907104	501.3965759277344	188.59471130371094	0.008120834827423096	24	007
74	392.8692321777344	297.75238037109375	0.10965856909751892	419.9024353027344	304.3089904785156	0.9999999403953552	502.1781311035156	187.74656677246094	0.9999997615814209	502.0871887207031	189.25811767578125	0.022434145212173462	24	007
75	415.600830078125	303.9910583496094	0.0026206672191619873	355.8555603027344	308.4548645019531	0.9999999403953552	503.5212707519531	188.05108642578125	1.0	502.1082458496094	189.28688049316406	0.0017053484916687012	24	007
76	356.20233154296875	308.0304260253906	0.003537207841873169	353.34466552734375	309.3768310546875	1.0	502.9443664550781	187.34982299804688	0.9999998807907104	501.6147766113281	189.08551025390625	0.004188030958175659	24	007
77	356.7813415527344	308.0517272949219	0.003904014825820923	351.8824157714844	311.1412353515625	1.0	503.7309265136719	188.859130859375	0.9999998807907104	501.0528564453125	189.25393676757812	0.0014004111289978027	24	007
78	392.8860168457031	294.2100830078125	0.07365411520004272	353.41949462890625	308.1292724609375	1.0	504.0971984863281	187.7589874267578	0.9999998807907104	501.99029541015625	189.40921020507812	0.004102975130081177	24	007
79	356.61151123046875	304.77569580078125	0.0019051432609558105	353.3363342285156	306.6155090332031	1.0	502.8774719238281	187.64260864257812	0.9999998807907104	501.85272216796875	187.57662963867188	0.005727142095565796	24	007
80	388.6749572753906	293.8936767578125	0.22764679789543152	351.9491271972656	308.1063232421875	1.0	502.71673583984375	186.78916931152344	0.9999998807907104	501.9453125	187.11122131347656	0.003510773181915283	24	007
81	362.8716125488281	298.7762451171875	0.0007505416870117188	357.49285888671875	305.6604919433594	1.0	503.6282958984375	188.38072204589844	0.9999998807907104	508.4396667480469	190.674072265625	0.002646416425704956	24	007
82	396.0201721191406	290.0737609863281	0.011319398880004883	352.99591064453125	306.7915954589844	1.0	503.1279296875	187.99012756347656	1.0	502.26385498046875	187.8820343017578	0.002562910318374634	24	007
83	395.21478271484375	289.75042724609375	0.005244791507720947	351.8005065917969	309.5630187988281	0.9999999403953552	503.0230407714844	188.3461456298828	1.0	501.9216613769531	188.1337127685547	0.008809983730316162	24	007
84	397.0870361328125	289.7420349121094	0.0007151663303375244	356.55072021484375	304.7430419921875	0.9998511075973511	503.1964111328125	187.85340881347656	0.9999997615814209	500.90533447265625	188.4624481201172	0.00430905818939209	24	007
85	354.5737609863281	305.0997009277344	0.003806471824645996	353.75054931640625	304.3202209472656	1.0	503.2780456542969	188.2763671875	0.9999999403953552	502.43316650390625	187.87167358398438	0.003130108118057251	24	007
86	351.9049377441406	305.8653259277344	0.03710713982582092	352.4381408691406	303.9609069824219	0.9999997615814209	503.4287109375	188.23631286621094	0.9999994039535522	502.5062561035156	187.85499572753906	0.017674684524536133	24	007
87	403.20147705078125	288.06341552734375	0.0009181499481201172	352.37255859375	304.42010498046875	1.0	503.01226806640625	188.18528747558594	0.9999999403953552	501.9264221191406	189.6632080078125	0.004913747310638428	24	007
88	397.9709777832031	287.8509216308594	0.0657494068145752	353.23272705078125	301.0829162597656	0.9997422695159912	502.4639587402344	187.35633850097656	0.9999997615814209	500.58135986328125	187.7047882080078	0.012861281633377075	24	007
89	358.3306884765625	298.3924560546875	0.0008178949356079102	351.11248779296875	306.0442199707031	1.0	503.0812072753906	187.47940063476562	0.9999999403953552	501.84619140625	189.1190948486328	0.0010717809200286865	24	007
90	367.8957824707031	294.6628112792969	0.00033846497535705566	430.4873962402344	300.4638671875	0.9999964237213135	503.2190246582031	187.0636749267578	0.9999998807907104	502.3255310058594	187.51707458496094	0.0013211071491241455	24	007
91	355.04791259765625	303.1468811035156	0.8998490571975708	356.80224609375	302.0639953613281	0.9949161410331726	503.65350341796875	187.448486328125	0.9999998807907104	502.5820617675781	187.7793426513672	0.0012631714344024658	24	007
92	367.99761962890625	295.18255615234375	0.0008321404457092285	358.37164306640625	300.6977233886719	0.028781145811080933	503.63446044921875	187.75274658203125	0.9999998211860657	501.2611083984375	188.24154663085938	0.006883084774017334	24	007
93	368.28265380859375	294.2420959472656	0.5944256782531738	365.2691955566406	296.2228088378906	0.9981823563575745	502.9212341308594	187.71466064453125	0.9999998211860657	502.1250915527344	187.927734375	0.004903912544250488	24	007
94	358.5580139160156	298.4368591308594	0.8781092762947083	359.65802001953125	296.0876770019531	0.9980838298797607	502.93048095703125	187.39288330078125	0.9999998807907104	501.93865966796875	187.0291290283203	0.005596041679382324	24	007
95	405.3606872558594	280.4338073730469	0.0049638450145721436	429.8360900878906	293.3027648925781	0.9978131055831909	503.45867919921875	188.0873565673828	0.9999999403953552	502.0506591796875	188.2503662109375	0.0052144527435302734	24	007
96	367.6626892089844	293.74761962890625	0.10876238346099854	362.5430603027344	296.752685546875	0.9999767541885376	502.7555236816406	187.7939910888672	0.9999998807907104	502.07513427734375	187.95181274414062	0.0035188794136047363	24	007
97	361.6951599121094	299.08770751953125	0.9999995231628418	430.1354675292969	293.2740478515625	0.9999973177909851	503.2371826171875	187.7537841796875	1.0	501.9176330566406	187.90049743652344	0.004027694463729858	24	007
98	355.2759094238281	303.0369567871094	0.8738837242126465	431.2228698730469	292.46466064453125	0.9999942779541016	502.8185729980469	188.13763427734375	0.9999999403953552	502.06640625	189.29080200195312	0.009621411561965942	24	007
99	403.7041320800781	273.90478515625	0.8202691674232483	359.88714599609375	295.6358337402344	0.9999624490737915	503.1214904785156	188.64910888671875	0.9999999403953552	502.32598876953125	188.5264129638672	0.008657634258270264	24	007
100	404.63385009765625	274.081298828125	0.03149712085723877	358.0466613769531	296.28045654296875	1.0	502.52874755859375	187.7971649169922	0.9999999403953552	501.7371520996094	187.91207885742188	0.01259729266166687	24	007
101	355.8588562011719	293.9154052734375	0.0318065881729126	358.64837646484375	293.7704162597656	0.9999998807907104	503.4199523925781	187.31288146972656	1.0	501.848876953125	187.6340789794922	0.0032379627227783203	24	007
102	363.4693298339844	290.37921142578125	0.9996936321258545	364.4422607421875	288.729736328125	0.9778420925140381	503.1455078125	188.15980529785156	0.9999998211860657	501.0503845214844	188.5406951904297	0.010317951440811157	24	007
103	362.4395751953125	292.0198974609375	0.9999924898147583	438.74212646484375	285.6144104003906	0.9915769100189209	503.5574951171875	187.57151794433594	0.9999999403953552	500.82904052734375	187.83966064453125	0.002603471279144287	24	007
104	361.5656433105469	293.6095886230469	0.9999998807907104	439.1228332519531	287.26678466796875	0.9673315286636353	502.9957275390625	188.22169494628906	0.9999999403953552	500.4711608886719	188.5008087158203	0.0011921525001525879	24	007
105	358.9895324707031	294.117431640625	0.99323570728302	360.82183837890625	293.9098205566406	0.9987328052520752	503.40557861328125	188.4004364013672	0.9999998807907104	502.13360595703125	188.47640991210938	0.005085766315460205	24	007
106	407.8687438964844	269.66302490234375	0.9819672703742981	359.1101989746094	294.03948974609375	0.9999722838401794	502.62945556640625	186.5618133544922	0.9999998807907104	501.2659912109375	187.46728515625	0.00976380705833435	24	007
107	449.0274353027344	290.0333557128906	0.013273298740386963	355.8147888183594	294.1566162109375	1.0	502.92767333984375	188.18515014648438	1.0	500.2591857910156	188.6112060546875	0.0027808845043182373	24	007
108	448.12579345703125	287.9912109375	0.014868974685668945	358.24505615234375	290.65594482421875	0.9999997615814209	503.1282043457031	188.34666442871094	0.9999998807907104	500.79302978515625	188.66757202148438	0.004943966865539551	24	007
109	441.79278564453125	284.4820861816406	0.26719963550567627	361.2066650390625	290.7746276855469	0.9905781745910645	502.0468444824219	187.73684692382812	0.9999997019767761	500.2386474609375	188.08689880371094	0.03771907091140747	24	007
110	360.4873352050781	292.3330078125	0.9995797872543335	362.3262023925781	290.5440979003906	0.9625641107559204	503.22119140625	187.83932495117188	1.0	502.3054504394531	187.6505126953125	0.0026635825634002686	24	007
111	445.8603820800781	286.3567810058594	0.9999568462371826	359.640869140625	292.6444396972656	0.9905946254730225	503.3850402832031	187.3779754638672	0.9999999403953552	501.8052673339844	187.445068359375	0.0028117597103118896	24	007
112	412.222900390625	271.8336181640625	0.989704966545105	357.8724060058594	293.0916442871094	0.9999995231628418	503.7935791015625	187.46856689453125	1.0	502.6139831542969	187.77374267578125	0.001611560583114624	24	007
113	413.83135986328125	271.1875	0.9853497743606567	357.06353759765625	292.4600830078125	0.9999971389770508	502.6406555175781	187.7082061767578	0.9999998807907104	500.8283996582031	188.10537719726562	0.01330423355102539	24	007
114	413.8290710449219	272.8088684082031	0.5016319155693054	357.0055236816406	293.0683288574219	1.0	503.7738037109375	187.43016052246094	0.9999998807907104	500.7861633300781	187.67398071289062	0.0010299384593963623	24	007
115	355.1001281738281	294.4255676269531	0.006221681833267212	356.3651428222656	294.2541809082031	1.0	503.1373291015625	187.83648681640625	0.9999998807907104	502.0975036621094	188.09646606445312	0.00240287184715271	24	007
116	449.4057312011719	289.11114501953125	0.06316366791725159	360.2456359863281	292.3611755371094	0.9999978542327881	502.94769287109375	187.10134887695312	0.9999996423721313	501.926513671875	187.46385192871094	0.0056757330894470215	24	007
117	448.0108642578125	287.5557556152344	0.9963042736053467	363.1856384277344	292.09930419921875	0.999923825263977	503.4987487792969	187.48988342285156	0.9999998211860657	500.8919677734375	187.59469604492188	0.005971193313598633	24	007
118	360.0596008300781	294.2721252441406	0.9853085279464722	361.5876159667969	294.1947937011719	0.9976025223731995	503.46978759765625	187.7797393798828	0.9999998807907104	502.4356994628906	187.77886962890625	0.0031279921531677246	24	007
119	416.6722717285156	277.636962890625	0.9962852001190186	360.7795104980469	293.55303955078125	0.9999991655349731	504.5190734863281	188.573974609375	0.9999998807907104	501.67047119140625	188.08651733398438	0.0008915960788726807	24	007
120	418.983642578125	278.7298583984375	0.9999616146087646	447.418701171875	288.6294860839844	0.9174480438232422	502.3367004394531	187.61314392089844	0.9999997615814209	500.3607482910156	187.96820068359375	0.010774344205856323	24	007
121	359.8853454589844	295.61865234375	0.9977052211761475	451.5797119140625	290.291259765625	0.9999995827674866	504.5706481933594	187.35475158691406	0.9999998807907104	501.2409973144531	187.5738525390625	0.0006530284881591797	24	007
122	419.80438232421875	282.45721435546875	0.9787886142730713	359.77679443359375	296.004150390625	0.9999953508377075	502.8031005859375	186.78955078125	0.9999998807907104	502.0903015136719	187.4209747314453	0.0013169944286346436	24	007
123	421.5753173828125	283.01483154296875	0.00522923469543457	447.8513488769531	288.9891052246094	0.9534242153167725	503.14056396484375	187.99838256835938	0.9999998807907104	500.56072998046875	188.47000122070312	0.0033444762229919434	24	007
124	419.4025573730469	281.38323974609375	0.999911904335022	448.8659973144531	289.3572692871094	0.9767647981643677	503.3450927734375	188.0132293701172	0.9999997019767761	500.7073669433594	188.70582580566406	0.012480050325393677	24	007
125	418.9522705078125	281.885986328125	0.9973691701889038	369.0271301269531	298.8469543457031	0.7277199029922485	503.9151916503906	187.01931762695312	0.9999998807907104	502.00018310546875	188.5309600830078	0.0016553997993469238	24	007
126	449.4237365722656	293.8707580566406	0.9985827207565308	374.41033935546875	297.46533203125	0.004771053791046143	503.8179016113281	187.99249267578125	0.9999998807907104	501.39013671875	188.35467529296875	0.0014865696430206299	24	007
127	367.2398376464844	303.6914978027344	0.9999953508377075	369.3577880859375	303.3623962402344	0.5994598865509033	504.17803955078125	186.98147583007812	0.9999998807907104	504.58642578125	188.15745544433594	0.002229839563369751	24	007
128	419.47174072265625	280.7716979980469	0.9999843835830688	370.4664611816406	303.5167541503906	0.10052642226219177	504.2663879394531	187.21453857421875	1.0	508.54486083984375	190.29977416992188	0.0010405480861663818	24	007
129	418.2694396972656	279.83282470703125	0.9999994039535522	371.76959228515625	304.07684326171875	0.022893697023391724	503.9623718261719	188.3061065673828	0.9999998807907104	502.33599853515625	188.26113891601562	0.0016465485095977783	24	007
130	419.15252685546875	278.5082702636719	1.0	370.0782165527344	307.1559143066406	0.03079894185066223	503.37823486328125	187.65086364746094	0.9999998211860657	502.4385070800781	187.7307586669922	0.005671709775924683	24	007
131	418.6680908203125	279.1143493652344	1.0	372.6473083496094	307.87310791015625	0.021173179149627686	503.28466796875	186.70498657226562	0.9999999403953552	500.3048400878906	186.93104553222656	0.004133999347686768	24	007
132	370.67962646484375	308.595458984375	1.0	371.7379150390625	309.0088806152344	0.06603577733039856	502.9337158203125	187.267578125	0.9999996423721313	502.035400390625	187.33717346191406	0.006353825330734253	24	007
133	420.47308349609375	278.83349609375	0.9999858140945435	371.5030517578125	310.5576171875	0.999957799911499	502.9432678222656	188.21922302246094	1.0	501.8128356933594	189.73170471191406	0.002680063247680664	24	007
134	375.8941650390625	307.79852294921875	1.0	376.20654296875	307.49053955078125	0.0011923909187316895	503.6136779785156	187.67941284179688	1.0	504.73968505859375	188.4359130859375	0.0012857317924499512	24	007
135	421.6376953125	274.6928405761719	1.0	373.1976318359375	313.8828430175781	0.996515154838562	503.39691162109375	187.34771728515625	0.9999998211860657	500.2816467285156	187.6798858642578	0.002255648374557495	24	007
136	420.6004333496094	271.2434997558594	1.0	376.72979736328125	310.17010498046875	0.0012687444686889648	502.6005859375	187.14463806152344	0.9999999403953552	501.7829284667969	187.1112823486328	0.004028052091598511	24	007
137	420.62213134765625	266.75128173828125	1.0	382.2957458496094	316.0818786621094	0.9752181768417358	503.53826904296875	188.4381103515625	0.9999998211860657	502.40545654296875	188.25265502929688	0.009144335985183716	24	007
138	418.52642822265625	265.3691101074219	1.0	383.1568908691406	320.6395263671875	0.9999995827674866	504.8850402832031	188.4548797607422	0.9999998807907104	508.74432373046875	191.54580688476562	0.006581604480743408	24	007
139	418.7808837890625	264.21160888671875	1.0	386.2278137207031	321.63555908203125	0.9999974966049194	504.6458435058594	187.54136657714844	1.0	509.2919921875	190.34207153320312	0.0007370710372924805	24	007
140	420.7289733886719	259.7919616699219	1.0	387.9880065917969	322.2327575683594	0.9998496174812317	503.6803894042969	187.2085418701172	0.9999998807907104	501.0373229980469	187.37362670898438	0.0030215680599212646	24	007
141	420.556396484375	260.79473876953125	1.0	386.429931640625	324.4723205566406	1.0	502.627197265625	187.3885498046875	0.9999999403953552	500.19970703125	187.67591857910156	0.005254924297332764	24	007
142	422.0480651855469	262.01055908203125	1.0	386.7003479003906	322.1884765625	1.0	503.4662780761719	187.93370056152344	0.9999997615814209	500.7606201171875	188.35897827148438	0.003335714340209961	24	007
143	423.6978759765625	262.8617858886719	1.0	383.7005615234375	325.9120788574219	1.0	503.5088806152344	187.2950897216797	0.9999997615814209	502.1290588378906	188.6094970703125	0.010131806135177612	24	007
144	423.22601318359375	263.3354187011719	1.0	388.38116455078125	322.4368896484375	0.999981164932251	503.26922607421875	188.0836944580078	0.9999998211860657	501.8795471191406	188.13743591308594	0.002787470817565918	24	007
145	423.6878356933594	263.0539855957031	1.0	387.0947265625	320.9576110839844	0.9999999403953552	502.33502197265625	188.1522216796875	0.9999997615814209	500.3423767089844	188.55357360839844	0.023658841848373413	24	007
146	424.00921630859375	263.4270935058594	1.0	386.453125	321.08758544921875	1.0	503.4688415527344	187.70664978027344	0.9999998211860657	500.822265625	187.8993682861328	0.00678589940071106	24	007
147	423.8829650878906	264.1615905761719	1.0	382.4586181640625	324.5703125	1.0	502.515869140625	187.9864044189453	1.0	500.0149841308594	188.30186462402344	0.002341926097869873	24	007
148	424.5172119140625	264.7847900390625	1.0	380.67803955078125	325.69451904296875	1.0	504.5511779785156	187.6698760986328	0.9999998807907104	501.8446044921875	187.71478271484375	0.0011605322360992432	24	007
149	424.0505065917969	265.38653564453125	1.0	382.86285400390625	325.36566162109375	1.0	504.35791015625	188.70529174804688	1.0	501.697265625	188.6009521484375	0.0011740624904632568	24	007
150	424.7854919433594	265.33941650390625	1.0	385.1300354003906	323.4020690917969	0.9999411106109619	503.2935485839844	188.3946075439453	0.9999997615814209	502.2161560058594	188.07565307617188	0.004952490329742432	24	007
151	424.3658142089844	265.7677001953125	1.0	381.8567199707031	325.2796325683594	1.0	503.61724853515625	187.34616088867188	1.0	500.77764892578125	187.36929321289062	0.001254349946975708	24	007
152	424.35247802734375	265.33184814453125	1.0	385.2554626464844	321.27252197265625	1.0	503.6235046386719	188.58798217773438	1.0	500.7617492675781	188.9716339111328	0.0014492273330688477	24	007
153	424.702392578125	264.2768859863281	1.0	384.620361328125	320.76678466796875	1.0	503.75640869140625	187.14413452148438	0.9999999403953552	501.18560791015625	187.03538513183594	0.00260046124458313	24	007
154	425.0514831542969	263.67620849609375	1.0	380.5648193359375	324.4395446777344	1.0	503.3077392578125	187.220458984375	0.9999995231628418	500.7263488769531	187.60562133789062	0.00402340292930603	24	007
155	425.4513244628906	261.0607604980469	1.0	387.62957763671875	316.37750244140625	0.8550188541412354	503.66351318359375	188.358642578125	1.0	501.7055969238281	189.7044219970703	0.0008492767810821533	24	007
156	425.4333801269531	258.0178527832031	1.0	383.17498779296875	317.8819274902344	0.9999962449073792	502.9231872558594	187.73182678222656	0.9999999403953552	500.2076721191406	188.10528564453125	0.0025488436222076416	24	007
157	424.2159118652344	254.1471405029297	1.0	388.61590576171875	310.4700012207031	0.999191403388977	503.4397277832031	188.22537231445312	0.9999997615814209	500.9574890136719	188.5030059814453	0.008551359176635742	24	007
158	421.83251953125	249.8791961669922	1.0	388.43548583984375	313.33197021484375	0.9999627470970154	503.4638671875	187.199951171875	0.9999998807907104	502.4996643066406	186.92405700683594	0.004297494888305664	24	007
159	420.66058349609375	247.51605224609375	1.0	386.8868713378906	316.70269775390625	0.9985699653625488	502.8760986328125	187.61141967773438	1.0	499.8428649902344	187.82704162597656	0.00464293360710144	24	007
160	421.2366638183594	242.23098754882812	1.0	383.4017028808594	317.5211181640625	0.9999628663063049	503.2674865722656	187.47959899902344	1.0	502.20379638671875	187.01397705078125	0.00281640887260437	24	007
161	418.1661376953125	241.0491485595703	1.0	381.5195007324219	319.9373474121094	0.9999878406524658	503.6994934082031	188.32460021972656	0.9999998807907104	500.9763488769531	188.73223876953125	0.005133271217346191	24	007
162	416.2129211425781	244.29217529296875	1.0	383.2325134277344	320.4136962890625	0.9998342990875244	503.2867736816406	188.66094970703125	0.9999997615814209	500.7624206542969	188.81005859375	0.005942195653915405	24	007
163	418.002197265625	247.39047241210938	1.0	379.71685791015625	321.1040954589844	0.9999986290931702	503.4388427734375	187.9212646484375	0.9999999403953552	501.02093505859375	187.9341278076172	0.00464358925819397	24	007
164	421.3858337402344	248.7642364501953	1.0	376.11968994140625	320.3837585449219	1.0	502.8516845703125	186.73348999023438	0.9999998211860657	499.9901123046875	186.9501495361328	0.003214895725250244	24	007
165	422.10595703125	250.34063720703125	1.0	372.4505920410156	320.0723876953125	1.0	503.3417053222656	188.18386840820312	0.9999998807907104	500.8384094238281	188.5988006591797	0.005868971347808838	24	007
166	420.63800048828125	252.23907470703125	1.0	369.4022216796875	322.19073486328125	1.0	502.494140625	187.6866912841797	0.9999997019767761	500.24066162109375	188.0357666015625	0.007727891206741333	24	007
167	420.5166320800781	253.00584411621094	1.0	367.7864990234375	322.1068115234375	1.0	503.0880126953125	187.3060302734375	0.9999996423721313	500.44091796875	187.69735717773438	0.007901042699813843	24	007
168	420.1371154785156	252.3944854736328	1.0	367.5716857910156	320.82574462890625	1.0	503.6087646484375	186.9959716796875	0.9999999403953552	500.84759521484375	187.489013671875	0.004883825778961182	24	007
169	420.7170715332031	254.33287048339844	1.0	368.3955078125	311.87188720703125	0.9969676733016968	503.134765625	187.28175354003906	0.9999998807907104	500.35357666015625	187.60084533691406	0.004082828760147095	24	007
170	419.7408142089844	255.07232666015625	1.0	368.2573547363281	310.9963684082031	0.9999936819076538	503.3308410644531	187.76502990722656	0.9999995231628418	502.07183837890625	187.66456604003906	0.007191568613052368	24	007
171	420.9899597167969	250.4585418701172	1.0	379.44378662109375	304.51824951171875	0.9999990463256836	502.6793212890625	188.1165313720703	0.9999997019767761	501.6776428222656	187.93833923339844	0.010524123907089233	24	007
172	422.99090576171875	251.89305114746094	1.0	383.7686767578125	305.989501953125	0.9999996423721313	503.2328186035156	187.866455078125	0.9999998807907104	500.8269958496094	188.26058959960938	0.0030402839183807373	24	007
173	421.23211669921875	250.790283203125	1.0	389.1251220703125	310.9576110839844	0.9905343055725098	503.0605163574219	187.33450317382812	0.9999995231628418	500.61639404296875	187.815185546875	0.009948402643203735	24	007
174	422.2581481933594	249.9602508544922	1.0	392.5086669921875	319.3959655761719	0.2754974663257599	503.3335266113281	188.63926696777344	0.9999998211860657	502.1639709472656	188.28981018066406	0.006652146577835083	24	007
175	422.9698486328125	249.45277404785156	0.9999979734420776	466.94964599609375	318.2586364746094	0.9999986886978149	503.73907470703125	187.8058319091797	0.9999999403953552	500.9783630371094	187.7313995361328	0.003084897994995117	24	007
176	422.5575256347656	250.00123596191406	0.999980092048645	464.47412109375	320.4527282714844	0.9998776912689209	502.5232238769531	187.8684844970703	0.9999999403953552	499.9206237792969	188.05776977539062	0.004277706146240234	24	007
177	421.5608215332031	251.38487243652344	0.9999831914901733	463.7798767089844	322.7143249511719	0.9999901652336121	503.1794738769531	188.59494018554688	0.9999998807907104	500.19805908203125	188.48226928710938	0.0027868449687957764	24	007
178	422.9598388671875	251.33958435058594	0.9999995231628418	400.4908447265625	331.69110107421875	0.24532458186149597	503.594482421875	188.12193298339844	0.9999998807907104	501.10003662109375	188.3773193359375	0.006276458501815796	24	007
179	422.7196044921875	251.35995483398438	0.9999986290931702	403.0352783203125	335.95867919921875	0.002830296754837036	503.3233642578125	187.01217651367188	0.9999998211860657	500.85870361328125	187.34812927246094	0.003267943859100342	24	007
180	422.63812255859375	252.94879150390625	0.9999998807907104	403.19903564453125	336.413330078125	0.0007212460041046143	503.3508605957031	187.2857208251953	0.9999998807907104	500.6583557128906	187.52975463867188	0.0013073980808258057	24	007
181	423.7261657714844	253.4866943359375	0.9999987483024597	429.8587646484375	256.4292297363281	0.0008898675441741943	503.0338134765625	187.53921508789062	0.9999999403953552	500.0878601074219	187.5596466064453	0.0010746419429779053	24	007
182	420.38763427734375	257.16131591796875	0.9999510049819946	402.0718078613281	338.80560302734375	0.0003921091556549072	503.481201171875	187.95880126953125	0.9999998211860657	500.7716369628906	188.13156127929688	0.0026900172233581543	24	007
183	420.9793395996094	258.2945861816406	0.9999852776527405	502.45245361328125	189.13587951660156	0.0002484619617462158	502.8372802734375	188.42335510253906	0.9999998211860657	500.39306640625	188.6466522216797	0.004238486289978027	24	007
184	419.9057312011719	258.33587646484375	0.9962729215621948	502.7484436035156	187.72886657714844	8.237361907958984e-5	503.3981018066406	187.50479125976562	1.0	500.5535583496094	187.8277130126953	0.0026086270809173584	24	007
185	417.24896240234375	261.7889099121094	0.9999983310699463	502.6783752441406	189.64451599121094	0.00021147727966308594	503.1554260253906	188.95907592773438	0.9999998211860657	500.29852294921875	189.3358154296875	0.0037941336631774902	24	007
186	416.1849365234375	263.34033203125	0.9999991059303284	391.2120056152344	341.5790100097656	0.010593056678771973	503.32586669921875	187.3651123046875	0.9999998807907104	500.7867431640625	187.5076446533203	0.0034029483795166016	24	007
187	416.7495422363281	264.0787658691406	0.9999961853027344	392.18377685546875	343.5469970703125	0.003646671772003174	502.963134765625	187.7707061767578	0.9999999403953552	500.14251708984375	187.69129943847656	0.004077404737472534	24	007
188	414.52545166015625	266.9320373535156	0.9999974966049194	391.7484130859375	340.66876220703125	0.9861760139465332	502.78692626953125	187.80545043945312	0.9999998211860657	500.32769775390625	188.23411560058594	0.01158168911933899	24	007
189	415.2365417480469	267.6213073730469	0.9999995827674866	392.70220947265625	340.0990295410156	0.1194021999835968	502.57427978515625	188.39852905273438	0.9999998807907104	500.21307373046875	188.7120361328125	0.005141496658325195	24	007
190	416.1522521972656	267.69659423828125	0.9999997615814209	391.6436767578125	341.2394104003906	0.05836683511734009	503.5103454589844	187.3608856201172	0.9999997019767761	501.8144836425781	187.36355590820312	0.0023185312747955322	24	007
191	416.2359924316406	267.62652587890625	0.9999998807907104	391.1171875	341.19677734375	0.9872678518295288	503.4620666503906	186.5419921875	0.9999998211860657	500.86053466796875	186.65589904785156	0.0026657283306121826	24	007
192	423.2568664550781	266.3153381347656	0.9999899864196777	390.1012268066406	338.1149597167969	0.9885547161102295	502.9028015136719	187.71780395507812	0.9999997615814209	500.4732360839844	187.9836883544922	0.004958212375640869	24	007
193	422.9643249511719	264.3774108886719	1.0	389.7064208984375	336.38482666015625	0.9999943971633911	503.54461669921875	188.77886962890625	0.9999999403953552	501.6703186035156	188.57566833496094	0.0016283392906188965	24	007
194	425.0817565917969	261.1430969238281	1.0	391.4027404785156	334.4736328125	0.9989669322967529	502.92828369140625	187.70263671875	0.9999999403953552	499.85650634765625	187.7989501953125	0.0013542473316192627	24	007
195	426.5371398925781	258.674072265625	1.0	393.1422424316406	329.5059814453125	0.9999430179595947	502.846923828125	188.2295379638672	0.9999998807907104	500.473388671875	188.3110809326172	0.006006598472595215	24	007
196	426.236328125	258.544677734375	1.0	393.7215270996094	328.6277770996094	0.9977090358734131	503.1982116699219	187.8437042236328	1.0	500.41607666015625	187.9490203857422	0.0012996196746826172	24	007
197	425.21929931640625	256.8567810058594	1.0	392.6254577636719	327.1233825683594	0.9988977909088135	502.9991455078125	188.6293487548828	0.9999999403953552	501.73297119140625	189.49440002441406	0.0014825165271759033	24	007
198	426.1194152832031	255.38665771484375	1.0	393.1140441894531	326.89263916015625	0.9875210523605347	503.2574157714844	187.71949768066406	1.0	500.5892028808594	187.8392333984375	0.0022237002849578857	24	007
199	424.94189453125	254.0630645751953	1.0	393.8394775390625	327.7552490234375	0.9947822093963623	503.0700378417969	187.90199279785156	0.9999998807907104	501.9040832519531	187.71188354492188	0.0040967464447021484	24	007
200	424.67462158203125	253.9851837158203	1.0	394.48590087890625	326.9078369140625	0.999622106552124	504.6472473144531	187.03347778320312	0.9999997615814209	504.6811218261719	188.23316955566406	0.0017619431018829346	24	007
201	424.54156494140625	253.48355102539062	1.0	393.7428283691406	326.9976501464844	0.9837217330932617	503.2922668457031	187.19699096679688	0.9999998807907104	502.14947509765625	187.0550994873047	0.00559040904045105	24	007
202	426.23199462890625	251.0172882080078	1.0	396.11358642578125	323.75299072265625	0.9986613392829895	503.6756286621094	187.1343536376953	0.9999998807907104	508.1748962402344	190.12213134765625	0.0009062588214874268	24	007
203	426.4704895019531	250.28158569335938	1.0	396.3146667480469	320.9017333984375	0.9999940395355225	503.1485290527344	186.93658447265625	0.9999998807907104	500.5148620605469	187.14942932128906	0.0021271109580993652	24	007
204	426.77899169921875	249.0930938720703	1.0	396.5003662109375	319.218017578125	0.991794228553772	504.75439453125	188.0621337890625	1.0	500.9964599609375	188.12403869628906	0.0004464685916900635	24	007
205	426.3135986328125	247.6628875732422	1.0	398.6966857910156	318.34918212890625	0.9986307621002197	504.3277282714844	187.67501831054688	1.0	501.1943359375	188.06846618652344	0.0007477700710296631	24	007
206	426.6772766113281	247.35975646972656	1.0	398.5198974609375	315.14654541015625	0.9998533725738525	504.2148742675781	187.5292205810547	0.9999998807907104	501.0393371582031	187.3429718017578	0.0006968080997467041	24	007
207	426.5347900390625	247.0814208984375	1.0	397.45037841796875	314.63916015625	0.9951659440994263	503.44647216796875	187.66839599609375	0.9999998807907104	502.4438781738281	187.60873413085938	0.004006683826446533	24	007
208	426.4737854003906	247.1852264404297	1.0	396.5785217285156	313.219970703125	0.9988207817077637	503.9412536621094	186.783447265625	0.9999999403953552	500.9512939453125	187.3015899658203	0.002413421869277954	24	007
209	426.39910888671875	247.83599853515625	1.0	396.4415283203125	312.5133056640625	0.994112491607666	505.0511474609375	185.8777618408203	0.9999997615814209	502.5440368652344	185.41796875	0.0026413798332214355	24	007
210	426.89306640625	247.46188354492188	1.0	454.5134582519531	307.3961181640625	0.06683269143104553	504.43450927734375	188.62646484375	1.0	500.8784484863281	188.7823944091797	0.0007974207401275635	24	007
211	426.9532470703125	247.63502502441406	1.0	395.07318115234375	310.2313232421875	0.9998046159744263	504.1748046875	187.33816528320312	1.0	501.3438720703125	187.5527801513672	0.0007882118225097656	24	007
212	426.5380554199219	245.98374938964844	1.0	394.1115417480469	308.5713806152344	0.9999762177467346	503.8028564453125	187.1620330810547	1.0	501.0669250488281	186.8712615966797	0.0023509860038757324	24	007
213	427.3890686035156	241.93638610839844	1.0	449.7417297363281	302.41046142578125	0.5623965263366699	503.119873046875	188.34152221679688	0.9999997615814209	500.6285400390625	188.41470336914062	0.00785103440284729	24	007
214	427.3622131347656	240.2725830078125	1.0	398.1242370605469	299.4612121582031	0.9972209930419922	504.1562805175781	187.95130920410156	0.9999998807907104	501.3588562011719	188.3802490234375	0.002548813819885254	24	007
215	427.50921630859375	238.40380859375	1.0	446.4867248535156	295.75506591796875	0.9388808012008667	503.3371887207031	187.28846740722656	0.9999995827674866	502.0368957519531	186.75770568847656	0.003994673490524292	24	007
216	426.5576477050781	237.8361053466797	1.0	451.83160400390625	298.25738525390625	0.9999741911888123	503.2417297363281	187.88540649414062	0.9999998807907104	502.2344970703125	187.22567749023438	0.004597723484039307	24	007
217	425.6778564453125	238.88522338867188	1.0	453.5696716308594	299.4220275878906	0.0682818591594696	503.8359375	187.5891571044922	0.9999998807907104	500.8771057128906	187.79400634765625	0.003256678581237793	24	007
218	427.2291259765625	240.14817810058594	1.0	387.5745544433594	304.1413879394531	0.9999222755432129	503.5823974609375	188.0457305908203	0.9999998807907104	501.29730224609375	188.37655639648438	0.00912889838218689	24	007
219	425.5951843261719	242.72532653808594	1.0	454.65643310546875	300.5101623535156	0.9999469518661499	502.981689453125	187.65866088867188	0.9999998807907104	500.296630859375	187.97203063964844	0.004935085773468018	24	007
220	423.89837646484375	243.72267150878906	1.0	389.1061706542969	303.3360595703125	0.5025826096534729	503.57586669921875	188.49166870117188	1.0	502.336669921875	188.05113220214844	0.0020511746406555176	24	007
221	424.48809814453125	246.3140869140625	1.0	457.77447509765625	300.63623046875	0.3590061068534851	503.86431884765625	187.56646728515625	1.0	501.5545959472656	187.88478088378906	0.005050688982009888	24	007
222	420.88275146484375	249.48670959472656	1.0	387.18572998046875	304.5382385253906	0.8323183059692383	503.45831298828125	188.09649658203125	0.9999998807907104	502.0379333496094	187.8350830078125	0.0069086551666259766	24	007
223	420.8810119628906	252.3976287841797	1.0	386.41290283203125	304.9178466796875	0.9232088327407837	503.4349670410156	187.13400268554688	0.9999999403953552	500.5089416503906	187.37741088867188	0.0025732815265655518	24	007
224	421.84161376953125	254.38172912597656	1.0	384.6676025390625	305.0534362792969	0.9999912977218628	503.0409240722656	186.56900024414062	0.9999998807907104	500.8576354980469	187.00306701660156	0.0024785101413726807	24	007
225	421.7537841796875	256.00689697265625	1.0	383.8583068847656	306.3543701171875	0.9999982714653015	503.06024169921875	187.8878631591797	1.0	500.3595886230469	188.11251831054688	0.0036253035068511963	24	007
226	423.09332275390625	256.39697265625	1.0	385.0036926269531	306.8500671386719	0.9148106575012207	502.957763671875	187.82345581054688	1.0	500.0694274902344	188.0817413330078	0.001592189073562622	24	007
227	425.21820068359375	256.2279968261719	1.0	385.13287353515625	307.6731262207031	0.9829230904579163	503.8226318359375	187.5853729248047	0.9999997615814209	500.8540344238281	187.8538818359375	0.007670998573303223	24	007
228	425.1466979980469	256.11199951171875	1.0	382.0697937011719	311.72943115234375	0.9999948740005493	502.9943542480469	188.86788940429688	0.9999998807907104	501.64849853515625	188.4488983154297	0.006172269582748413	24	007
229	425.59381103515625	257.5743713378906	1.0	382.0279235839844	314.6327819824219	0.9999997019767761	503.312255859375	188.26852416992188	0.9999998807907104	500.68170166015625	188.31800842285156	0.0027588605880737305	24	007
230	425.0721130371094	259.1640625	1.0	381.0018615722656	317.0078125	0.9999998807907104	503.67474365234375	187.17739868164062	0.9999998807907104	502.8024597167969	187.30751037597656	0.0018788576126098633	24	007
231	424.7865295410156	259.0595397949219	1.0	380.75091552734375	317.1752624511719	0.9999972581863403	502.9359130859375	188.12525939941406	0.9999998807907104	500.7153625488281	188.4645538330078	0.005154341459274292	24	007
232	425.13201904296875	260.8890686035156	1.0	380.8785705566406	319.62603759765625	1.0	503.728271484375	187.8472900390625	0.9999999403953552	500.8448181152344	187.81475830078125	0.0013122856616973877	24	007
233	425.6598815917969	259.49359130859375	1.0	385.0010681152344	318.1244812011719	0.9886633157730103	503.3457946777344	187.58126831054688	1.0	501.0020446777344	187.77369689941406	0.0013502240180969238	24	007
234	423.71337890625	256.41796875	1.0	387.1822509765625	318.6687316894531	0.7039182186126709	504.0072021484375	188.00022888183594	1.0	500.94622802734375	187.900390625	0.0006594359874725342	24	007
235	420.5937194824219	255.89085388183594	1.0	386.5769958496094	319.9200439453125	0.9999979138374329	503.3856506347656	188.4160614013672	0.9999998807907104	500.61883544921875	188.43209838867188	0.0009297430515289307	24	007
236	422.5445556640625	252.97325134277344	1.0	383.12274169921875	321.9078369140625	0.9999996423721313	503.59295654296875	187.3644256591797	1.0	500.6561584472656	187.16368103027344	0.0005660057067871094	24	007
237	421.4753723144531	252.18759155273438	1.0	381.3960876464844	322.9918518066406	1.0	504.27349853515625	187.5701904296875	0.9999998211860657	501.1408386230469	187.12112426757812	0.0007991492748260498	24	007
238	421.9263000488281	251.90992736816406	1.0	378.2575378417969	325.34857177734375	1.0	503.4551086425781	187.97486877441406	1.0	500.84881591796875	187.8998260498047	0.001438438892364502	24	007
239	420.99639892578125	252.60890197753906	1.0	376.4181213378906	326.4676818847656	1.0	503.3124084472656	188.0621795654297	0.9999998807907104	501.8291931152344	188.24462890625	0.001468658447265625	24	007
240	421.580078125	254.1237030029297	1.0	378.859619140625	323.8047180175781	1.0	503.3440856933594	187.20628356933594	0.9999998807907104	500.2838439941406	187.2252655029297	0.0050591230392456055	24	007
241	422.002685546875	255.19029235839844	1.0	376.8740234375	324.66204833984375	1.0	504.1778869628906	187.41390991210938	0.9999998807907104	501.34326171875	187.28472900390625	0.0010536015033721924	24	007
242	424.01629638671875	253.3084716796875	1.0	377.7362976074219	323.6801452636719	1.0	504.2140197753906	187.79443359375	0.9999998807907104	501.00469970703125	187.5218963623047	0.0008421838283538818	24	007
243	421.6377868652344	253.47091674804688	1.0	378.6180419921875	322.9538879394531	1.0	504.3538818359375	187.5634765625	0.9999998807907104	505.0364074707031	188.79971313476562	0.0012041926383972168	24	007
244	423.26348876953125	253.37460327148438	1.0	377.8852844238281	324.3343200683594	1.0	505.243408203125	186.9455108642578	0.9999997019767761	502.0888977050781	186.5654754638672	0.0007579624652862549	24	007
245	422.2608642578125	253.59210205078125	1.0	377.257568359375	324.6251220703125	1.0	505.3487243652344	187.25250244140625	0.9999997615814209	502.55560302734375	186.70501708984375	0.0005022585391998291	24	007
246	422.62225341796875	253.81884765625	1.0	376.88250732421875	323.8987731933594	1.0	503.7508239746094	187.97439575195312	1.0	500.79913330078125	187.8754425048828	0.0013079345226287842	24	007
247	421.4862976074219	253.49510192871094	1.0	376.35107421875	324.58319091796875	1.0	503.5765380859375	188.1129150390625	0.9999998807907104	500.9621887207031	187.82302856445312	0.0017941296100616455	24	007
248	420.8351745605469	253.65676879882812	1.0	374.3053283691406	325.3073425292969	1.0	505.0166931152344	187.3536834716797	0.9999998807907104	508.8979797363281	190.3604736328125	0.0010462403297424316	24	007
249	421.84661865234375	253.94578552246094	1.0	376.3200988769531	323.7758483886719	1.0	504.3515625	188.68154907226562	0.9999997615814209	502.775146484375	188.86656188964844	0.0031887590885162354	24	007
250	421.4805603027344	252.7511749267578	1.0	377.0033264160156	323.1961669921875	1.0	504.0288391113281	186.7921905517578	0.9999998807907104	500.9472351074219	186.71444702148438	0.0004788041114807129	24	007
251	423.06829833984375	253.04754638671875	1.0	376.9609375	322.7295837402344	1.0	503.9702453613281	186.78277587890625	0.9999995827674866	508.52923583984375	189.82423400878906	0.0011947154998779297	24	007
252	422.0482177734375	253.31100463867188	1.0	375.53466796875	323.2647705078125	1.0	504.8962097167969	187.86367797851562	0.9999995827674866	501.7897644042969	187.45098876953125	0.0005736052989959717	24	007
253	422.6162109375	252.7154541015625	1.0	375.2714538574219	323.3321228027344	1.0	505.1914978027344	187.69200134277344	0.9999998211860657	509.0636901855469	190.31936645507812	0.0007419288158416748	24	007
254	423.0948791503906	252.72720336914062	1.0	377.8138122558594	322.5211486816406	1.0	504.6904602050781	187.66259765625	0.9999998211860657	501.6582336425781	187.15164184570312	0.0010079741477966309	24	007
255	422.4510498046875	251.46560668945312	1.0	377.57952880859375	322.7113037109375	1.0	505.6446228027344	187.46278381347656	0.9999998807907104	505.0287170410156	188.48779296875	0.0004672408103942871	24	007
256	423.7207336425781	250.22032165527344	1.0	379.93829345703125	320.1817626953125	1.0	504.2797546386719	188.1951141357422	0.9999998807907104	501.064697265625	188.20896911621094	0.0010192692279815674	24	007
257	422.5772705078125	249.5918426513672	1.0	379.65594482421875	319.93072509765625	1.0	504.6524353027344	187.57095336914062	0.9999997615814209	504.8819274902344	188.52090454101562	0.0013609826564788818	24	007
258	421.2503662109375	248.01028442382812	1.0	379.3470764160156	319.7825622558594	1.0	504.2654113769531	187.8865966796875	0.9999999403953552	382.634033203125	321.5049133300781	0.0003687143325805664	24	007
259	421.42071533203125	247.59764099121094	1.0	380.525390625	317.4763488769531	0.9999990463256836	504.3701171875	186.8084716796875	0.9999998807907104	383.14105224609375	321.00506591796875	0.00044724345207214355	24	007
260	422.0517883300781	245.36622619628906	1.0	382.58685302734375	313.1788330078125	0.9999942183494568	504.98004150390625	188.21298217773438	0.9999995231628418	503.130859375	188.80296325683594	0.0013100504875183105	24	007
261	420.5578918457031	243.2650909423828	1.0	379.6478576660156	314.6728820800781	0.9970059394836426	504.1531982421875	188.33372497558594	1.0	501.1096496582031	188.10049438476562	0.00035440921783447266	24	007
262	420.2262268066406	241.32864379882812	1.0	380.5246276855469	313.05975341796875	0.651792585849762	504.3863830566406	187.56295776367188	0.9999998807907104	440.36944580078125	185.758544921875	0.000499427318572998	24	007
263	420.35369873046875	239.5328369140625	1.0	383.02728271484375	308.2332458496094	0.999996542930603	506.0494384765625	186.7786865234375	0.9999997615814209	439.1273498535156	184.8387908935547	0.2519965171813965	24	007
264	420.0296630859375	238.71176147460938	1.0	382.3485412597656	307.69183349609375	0.015722721815109253	505.4520568847656	186.94009399414062	0.9999997615814209	505.7564392089844	188.06910705566406	0.00035327672958374023	24	007
265	419.3126220703125	237.32693481445312	1.0	379.5641174316406	304.7280578613281	0.0020509064197540283	505.80694580078125	187.7549591064453	0.9999998807907104	439.75701904296875	184.59597778320312	0.004440814256668091	24	007
266	419.4734802246094	237.3203887939453	1.0	379.1726379394531	303.17974853515625	0.9455841779708862	506.03363037109375	187.5801544189453	0.9999998211860657	505.34686279296875	188.7908477783203	0.0004334747791290283	24	007
267	419.1855163574219	236.16482543945312	1.0	376.4940490722656	302.6781921386719	0.8604190349578857	503.7895812988281	186.44515991210938	0.9999998211860657	438.1875	182.68544006347656	0.5873616933822632	24	007
268	417.7021789550781	233.82363891601562	1.0	378.6393737792969	299.0150451660156	0.28599813580513	504.59796142578125	186.79461669921875	0.9999998211860657	376.49725341796875	294.7066345214844	0.0007524192333221436	24	007
269	418.60528564453125	230.35739135742188	1.0	383.32373046875	292.7986145019531	0.23736858367919922	505.4529724121094	188.0950927734375	0.9999998807907104	508.6927795410156	190.89007568359375	0.0005152523517608643	24	007
270	417.9825439453125	228.0460662841797	1.0	466.0754699707031	288.1907043457031	0.9989826679229736	504.21588134765625	187.72213745117188	0.9999999403953552	501.2864685058594	187.5302276611328	0.0005360245704650879	24	007
271	418.2970275878906	225.93002319335938	1.0	378.6571044921875	290.390625	0.9999622106552124	503.67120361328125	186.88339233398438	0.9999998807907104	438.28265380859375	181.4058380126953	0.0031972527503967285	24	007
272	419.7928771972656	223.38613891601562	1.0	378.2447204589844	288.9848937988281	0.9999915957450867	503.9941101074219	188.54661560058594	0.9999998807907104	502.61236572265625	188.0698699951172	0.0016745924949645996	24	007
273	419.2223205566406	224.02481079101562	1.0	379.2781677246094	286.9783020019531	0.9999998807907104	503.3583984375	187.0608673095703	0.9999998807907104	508.63909912109375	189.48985290527344	0.0017544031143188477	24	007
274	419.6282958984375	224.2365264892578	1.0	379.92596435546875	286.18048095703125	0.9999999403953552	504.20465087890625	186.8021240234375	0.9999999403953552	508.7925109863281	190.12115478515625	0.0006234049797058105	24	007
275	420.8793029785156	224.530517578125	1.0	378.4368896484375	286.9005432128906	0.9999929666519165	503.4926452636719	187.55401611328125	1.0	443.006591796875	180.79135131835938	0.0005168020725250244	24	007
276	420.1091003417969	225.2834014892578	1.0	377.5947570800781	286.7362060546875	0.9999992847442627	503.8417663574219	187.09600830078125	0.9999998807907104	500.6946716308594	187.82032775878906	0.00047028064727783203	24	007
277	420.2288818359375	225.19342041015625	1.0	377.04510498046875	286.0762023925781	0.9999986886978149	503.2810363769531	187.80899047851562	0.9999998807907104	500.634765625	187.8590850830078	0.0018055438995361328	24	007
278	419.9369812011719	225.5979461669922	1.0	377.4084777832031	286.7201843261719	0.999470591545105	503.85479736328125	187.30807495117188	0.9999998807907104	508.31329345703125	190.16976928710938	0.0011513829231262207	24	007
279	419.8308410644531	225.6234588623047	1.0	376.3893127441406	287.6468811035156	0.9999990463256836	504.3221435546875	187.0855255126953	1.0	500.99896240234375	187.28697204589844	0.000503838062286377	24	007
280	419.0052490234375	226.10556030273438	1.0	374.2845764160156	288.48468017578125	0.999991774559021	503.18890380859375	187.58810424804688	1.0	500.23345947265625	187.8336181640625	0.0007070302963256836	24	007
281	418.9275207519531	226.03250122070312	1.0	373.3857727050781	288.0051574707031	0.9999997019767761	504.4752197265625	187.12876892089844	0.9999998807907104	508.27191162109375	190.31626892089844	0.001000910997390747	24	007
282	419.1150817871094	225.21685791015625	1.0	373.50042724609375	288.0672607421875	0.9636942148208618	504.8417053222656	187.2639923095703	1.0	504.92803955078125	188.36058044433594	0.00047016143798828125	24	007
283	419.5663146972656	226.0073699951172	1.0	371.2125549316406	287.6916198730469	0.999922513961792	504.7547302246094	187.36476135253906	0.9999999403953552	501.25311279296875	187.80531311035156	0.0003838837146759033	24	007
284	418.4347839355469	226.16282653808594	1.0	371.81134033203125	286.870361328125	0.9999799728393555	504.1236267089844	187.6092071533203	0.9999997615814209	507.8492736816406	190.36099243164062	0.0013800561428070068	24	007
285	417.742919921875	225.40762329101562	1.0	371.2312927246094	286.0579528808594	0.9999409317970276	505.3240051269531	186.91305541992188	0.9999998211860657	504.89923095703125	187.9539337158203	0.0008852481842041016	24	007
286	417.8979797363281	225.21347045898438	1.0	370.975341796875	285.474853515625	0.9871714115142822	505.0095520019531	187.97833251953125	1.0	365.3488464355469	288.9815979003906	0.0005359351634979248	24	007
287	417.6411437988281	224.9534912109375	1.0	367.78271484375	285.25567626953125	0.9999998211860657	505.323486328125	187.1809539794922	0.9999999403953552	365.5761413574219	287.5420227050781	0.00034487247467041016	24	007
288	418.5401611328125	224.13856506347656	1.0	366.2791442871094	284.2513732910156	0.99997878074646	504.75689697265625	186.73764038085938	1.0	361.81964111328125	281.1884765625	0.0003895759582519531	24	007
289	417.7624206542969	223.56448364257812	1.0	366.81048583984375	281.8028869628906	1.0	504.56121826171875	187.0691680908203	1.0	366.7900085449219	284.1231994628906	0.00032913684844970703	24	007
290	417.35943603515625	223.0465850830078	1.0	367.010498046875	282.645263671875	0.9999963045120239	505.00128173828125	186.90321350097656	0.9999998807907104	504.6868896484375	188.46510314941406	0.0006107091903686523	24	007
291	418.0259094238281	221.02638244628906	1.0	368.65472412109375	277.8918151855469	1.0	505.0525817871094	186.7467498779297	0.9999998807907104	504.9684753417969	188.12298583984375	0.0005201995372772217	24	007
292	419.486572265625	218.73068237304688	1.0	369.0585021972656	274.438720703125	1.0	504.1498718261719	187.88555908203125	0.9999999403953552	500.67510986328125	188.27883911132812	0.0004700124263763428	24	007
293	418.6325378417969	214.939453125	1.0	369.7227783203125	272.8786926269531	0.9999992847442627	504.01983642578125	187.01934814453125	0.9999998807907104	501.1375732421875	186.99444580078125	0.001130431890487671	24	007
294	419.35443115234375	210.2257537841797	1.0	368.8291931152344	273.434814453125	1.0	504.2266845703125	186.5933380126953	1.0	501.08392333984375	186.60838317871094	0.00041481852531433105	24	007
295	419.8273620605469	208.7886962890625	1.0	366.8147888183594	272.95184326171875	1.0	504.2591857910156	186.8048858642578	0.9999998807907104	508.88330078125	189.9345703125	0.0009382963180541992	24	007
296	419.75970458984375	208.4947967529297	1.0	368.12274169921875	270.181640625	0.9999995231628418	505.4178771972656	186.89694213867188	0.9999998807907104	504.9071350097656	188.33143615722656	0.0003396570682525635	24	007
297	418.7782897949219	208.90135192871094	1.0	369.4061584472656	269.6605529785156	0.9983627796173096	504.92218017578125	187.38165283203125	0.9999998211860657	501.4024658203125	187.5445098876953	0.0005645155906677246	24	007
298	418.97332763671875	209.0381622314453	1.0	370.6051330566406	268.52972412109375	0.9999924302101135	505.4819641113281	187.4129638671875	0.9999998807907104	502.0841369628906	187.1222381591797	0.00040861964225769043	24	007
299	418.8977966308594	212.27000427246094	1.0	368.2433166503906	269.9939880371094	1.0	504.67767333984375	187.1201171875	1.0	501.41033935546875	187.1917266845703	0.00028386712074279785	24	007
300	419.78955078125	212.6662139892578	1.0	366.88128662109375	271.18951416015625	1.0	504.7005615234375	187.16221618652344	1.0	501.708984375	187.0499725341797	0.0002600550651550293	24	007
301	418.3504333496094	213.9929962158203	1.0	363.6319885253906	273.24371337890625	1.0	504.55621337890625	187.1941680908203	0.9999998807907104	505.2700500488281	188.617431640625	0.00032320618629455566	24	007
302	418.2681579589844	214.40182495117188	1.0	363.3984069824219	273.9117431640625	1.0	503.8845520019531	187.100830078125	1.0	500.9005432128906	187.22201538085938	0.0008612275123596191	24	007
303	416.4503479003906	214.8484344482422	1.0	361.6396179199219	275.12176513671875	0.9999997615814209	504.2403564453125	187.0335693359375	0.9999999403953552	500.9411315917969	187.03419494628906	0.0004413425922393799	24	007
304	414.6911926269531	218.36903381347656	1.0	360.5560302734375	277.7685241699219	0.9999997019767761	504.4937744140625	187.64247131347656	0.9999999403953552	498.888916015625	185.71466064453125	0.0003362298011779785	24	007
305	414.3056945800781	222.3644561767578	1.0	359.15191650390625	278.6549377441406	0.9999995827674866	504.8205261230469	186.74429321289062	0.9999997615814209	501.828857421875	186.49566650390625	0.0008456408977508545	24	007
306	414.0724182128906	223.18856811523438	1.0	358.47991943359375	279.57720947265625	0.9999977946281433	504.75616455078125	187.02731323242188	0.9999998807907104	501.4750671386719	186.862060546875	0.00035375356674194336	24	007
307	413.3807678222656	223.3097686767578	1.0	357.7351379394531	279.808837890625	0.9999997615814209	504.53546142578125	186.7381591796875	0.9999998807907104	501.4858703613281	186.42886352539062	0.0003420710563659668	24	007
308	412.4844665527344	223.18130493164062	1.0	358.2933654785156	280.5704650878906	1.0	504.0048828125	187.3575439453125	0.9999999403953552	501.0196838378906	187.44422912597656	0.000493466854095459	24	007
309	414.0824279785156	221.95298767089844	1.0	360.7361145019531	280.034912109375	0.9999998807907104	504.5097961425781	188.52072143554688	0.9999998807907104	502.95684814453125	188.69131469726562	0.0005065500736236572	24	007
310	414.7010803222656	219.4925994873047	1.0	362.603515625	277.44989013671875	0.999945342540741	504.7919616699219	187.38099670410156	0.9999999403953552	501.7470397949219	187.26687622070312	0.0002791881561279297	24	007
311	416.1015319824219	217.5277099609375	1.0	363.49932861328125	275.7376708984375	0.9994836449623108	504.2218017578125	186.0638427734375	0.9999998211860657	504.9814147949219	188.23318481445312	0.00029456615447998047	24	007
312	417.3287048339844	216.12521362304688	1.0	363.60400390625	276.190185546875	1.0	504.82421875	187.7292938232422	0.9999998807907104	508.054931640625	190.16940307617188	0.0004381239414215088	24	007
313	418.7107238769531	214.431396484375	1.0	367.19268798828125	271.21636962890625	0.9999994039535522	505.5085754394531	186.81471252441406	0.9999998807907104	501.91033935546875	186.5123748779297	0.00041487812995910645	24	007
314	419.5281677246094	210.9813690185547	1.0	372.50616455078125	269.07952880859375	0.9993633031845093	504.65264892578125	186.91265869140625	0.9999996423721313	508.11083984375	189.7715606689453	0.000621795654296875	24	007
315	417.9197692871094	208.4468994140625	1.0	372.01873779296875	269.457275390625	0.9998546838760376	505.48187255859375	186.93414306640625	0.9999998211860657	508.99554443359375	190.18539428710938	0.00040227174758911133	24	007
316	418.3013916015625	206.8882598876953	1.0	373.33184814453125	269.0155944824219	0.9999998807907104	505.0892639160156	187.10411071777344	0.9999999403953552	505.2353820800781	188.48712158203125	0.00033020973205566406	24	007
317	419.2304992675781	204.76031494140625	1.0	374.3609924316406	268.3825378417969	0.9999992847442627	504.2140808105469	186.69638061523438	1.0	501.1141052246094	186.65811157226562	0.0003198683261871338	24	007
318	419.4061279296875	204.44883728027344	1.0	374.6756591796875	265.6737060546875	1.0	504.6140441894531	186.0020751953125	0.9999998211860657	498.8043212890625	184.45773315429688	0.0002906620502471924	24	007
319	419.61346435546875	204.30870056152344	1.0	373.8883972167969	266.0020751953125	0.9999997615814209	502.42572021484375	186.79261779785156	0.9999998807907104	497.9360046386719	184.5056915283203	0.00031828880310058594	24	007
320	420.3161315917969	203.54139709472656	1.0	372.85345458984375	265.3093566894531	1.0	504.2006530761719	186.65821838378906	1.0	501.0952453613281	186.9886932373047	0.00039002299308776855	24	007
321	420.6558837890625	199.4978485107422	1.0	374.30450439453125	261.2322998046875	0.9999949932098389	504.0465393066406	186.2810821533203	1.0	504.6683654785156	187.73680114746094	0.00024011731147766113	24	007
322	419.0187072753906	197.8185272216797	1.0	373.53729248046875	258.3288879394531	1.0	503.9325256347656	187.41664123535156	1.0	500.70367431640625	187.48146057128906	0.00026166439056396484	24	007
323	419.6610412597656	196.079345703125	1.0	373.0196228027344	258.349853515625	1.0	504.04071044921875	186.83889770507812	0.9999998807907104	504.6744689941406	188.2866973876953	0.00023674964904785156	24	007
324	419.8006286621094	195.4359893798828	1.0	373.0123291015625	258.2264404296875	0.999966025352478	504.51202392578125	186.978271484375	0.9999998807907104	504.5707702636719	188.1074981689453	0.0004661679267883301	24	007
325	420.79693603515625	194.4691619873047	1.0	372.239013671875	257.3188781738281	0.9999997615814209	504.611572265625	186.79840087890625	0.9999998807907104	504.7655029296875	188.3505859375	0.0005224645137786865	24	007
326	421.148193359375	194.802490234375	1.0	372.2264099121094	256.8636779785156	0.9999999403953552	504.7347717285156	187.16702270507812	0.9999998807907104	505.55523681640625	188.63796997070312	0.00025460124015808105	24	007
327	420.6588134765625	194.65087890625	1.0	370.4940490722656	257.8743896484375	1.0	504.53253173828125	186.90672302246094	1.0	505.1308288574219	188.58737182617188	0.00027427077293395996	24	007
328	420.597900390625	195.23040771484375	1.0	369.93194580078125	257.15875244140625	0.9999986886978149	505.3709411621094	187.16799926757812	0.9999997615814209	505.3382873535156	188.98011779785156	0.00021252036094665527	24	007
329	420.5849304199219	194.59249877929688	1.0	368.9522705078125	256.00518798828125	1.0	504.77825927734375	186.93368530273438	0.9999998211860657	501.74053955078125	186.7525634765625	0.00025072693824768066	24	007
330	420.4351806640625	192.44786071777344	1.0	371.4889831542969	255.57098388671875	1.0	505.1912536621094	187.04742431640625	0.9999997615814209	505.2326354980469	188.53848266601562	0.0003942549228668213	24	007
331	420.93975830078125	191.12770080566406	1.0	371.0957336425781	255.32763671875	0.9999985694885254	504.7625427246094	187.263427734375	0.9999996423721313	505.0142517089844	188.8790740966797	0.0003891587257385254	24	007
332	420.51031494140625	191.816650390625	1.0	370.88677978515625	257.39447021484375	0.9999998211860657	505.4432067871094	186.97303771972656	0.9999984502792358	505.137939453125	188.13088989257812	0.0005462765693664551	24	007
333	421.1481628417969	193.2781982421875	1.0	372.80059814453125	256.0188903808594	1.0	505.7546691894531	187.36895751953125	0.9999998807907104	505.3370666503906	188.77371215820312	0.0003355443477630615	24	007
334	421.59088134765625	193.9588623046875	1.0	372.219482421875	256.0486145019531	0.9999999403953552	505.1151428222656	186.81396484375	0.9999996423721313	505.65020751953125	188.191650390625	0.00024512410163879395	24	007
335	422.4082336425781	194.22779846191406	1.0	373.4141845703125	254.85874938964844	0.9999998807907104	504.06817626953125	186.47642517089844	0.9999999403953552	505.3432922363281	188.43515014648438	0.00022622942924499512	24	007
336	423.61724853515625	194.67547607421875	1.0	373.8865051269531	254.78414916992188	0.9984318017959595	504.7979736328125	186.31793212890625	0.9999998807907104	374.1410827636719	247.00526428222656	0.00026035308837890625	24	007
337	423.1865234375	195.22744750976562	1.0	372.5198974609375	253.86106872558594	0.9999999403953552	505.2593994140625	186.81654357910156	0.9999992847442627	505.4034729003906	188.0478973388672	0.0003826320171356201	24	007
338	421.5179138183594	194.6279754638672	1.0	370.0599060058594	255.41973876953125	1.0	505.53619384765625	186.5588836669922	0.9999995827674866	504.8963928222656	187.99874877929688	0.0012177824974060059	24	007
339	421.34259033203125	195.23533630371094	1.0	373.0159912109375	249.77447509765625	1.0	505.21453857421875	186.0945587158203	0.9999996423721313	505.4954833984375	187.7179718017578	0.0006177127361297607	24	007
340	423.234375	195.09963989257812	1.0	368.30389404296875	251.64210510253906	1.0	505.58245849609375	187.85076904296875	0.9999995231628418	369.5064697265625	251.993896484375	0.00039070844650268555	24	007
341	424.7760925292969	193.63851928710938	1.0	372.6343994140625	250.12762451171875	1.0	506.2911376953125	186.6030731201172	0.9999989867210388	505.58111572265625	187.6238250732422	0.0004285275936126709	24	007
342	424.0959167480469	193.48175048828125	1.0	373.1385498046875	249.85887145996094	1.0	505.61767578125	187.0162811279297	0.9999992847442627	505.830322265625	188.3572235107422	0.00030997395515441895	24	007
343	423.4508056640625	194.71957397460938	1.0	372.1225891113281	251.56796264648438	0.9999597072601318	505.40771484375	186.55572509765625	0.9999994039535522	371.37078857421875	244.92019653320312	0.00033730268478393555	24	007
344	421.9778137207031	197.85748291015625	1.0	369.7621765136719	253.50341796875	1.0	505.2626953125	187.4796600341797	0.9999997615814209	502.0282287597656	187.1453399658203	0.0001977086067199707	24	007
345	421.75592041015625	201.4217071533203	0.9999998807907104	367.1239929199219	254.57212829589844	1.0	504.5914306640625	187.0283660888672	0.9999998211860657	501.68096923828125	187.09523010253906	0.00020936131477355957	24	007
346	416.5793151855469	202.02249145507812	0.9999995827674866	365.6026306152344	254.61932373046875	1.0	504.7281494140625	187.44496154785156	0.9999996423721313	501.75433349609375	187.13108825683594	0.00019082427024841309	24	007
347	414.5530090332031	203.8084259033203	1.0	362.9802551269531	256.8903503417969	1.0	504.4075012207031	186.9033660888672	0.9999999403953552	498.60382080078125	184.6475372314453	0.00035837292671203613	24	007
348	414.6847839355469	201.00457763671875	0.9999998807907104	365.5074462890625	252.42579650878906	0.9999954700469971	504.1236267089844	187.12197875976562	0.9999999403953552	501.6127624511719	187.1057586669922	0.0003947019577026367	24	007
349	418.2757263183594	199.81353759765625	0.9999998807907104	366.83819580078125	254.10743713378906	1.0	505.1011962890625	186.73655700683594	0.9999998807907104	505.778076171875	188.5252227783203	0.00020313262939453125	24	007
350	420.3516845703125	196.49356079101562	1.0	365.57574462890625	256.6112365722656	1.0	505.1171875	187.36839294433594	0.9999994039535522	505.1805419921875	188.39804077148438	0.0002123415470123291	24	007
351	422.1676025390625	193.79856872558594	1.0	369.312744140625	252.90176391601562	0.9999953508377075	505.2538757324219	186.26007080078125	0.9999992847442627	505.7821960449219	187.9941864013672	0.0001684129238128662	24	007
352	421.93756103515625	192.16445922851562	1.0	369.412353515625	252.3770751953125	0.9999748468399048	505.548583984375	186.9595489501953	0.9999991655349731	505.0451965332031	188.71067810058594	0.00020319223403930664	24	007
353	420.72998046875	190.97854614257812	1.0	369.6656494140625	251.7974395751953	0.9999759197235107	505.7574157714844	187.21853637695312	0.9999987483024597	505.3312683105469	188.56680297851562	0.00028058886528015137	24	007
354	420.53778076171875	189.08441162109375	1.0	368.6241149902344	252.73983764648438	1.0	505.69232177734375	186.66200256347656	0.9999994039535522	505.5697021484375	188.4510498046875	0.00017938017845153809	24	007
355	420.44012451171875	187.2138671875	1.0	372.9536437988281	251.07032775878906	0.9997449517250061	505.2892761230469	187.7318115234375	0.9999998807907104	376.2181091308594	251.78204345703125	0.000260770320892334	24	007
356	421.1592102050781	186.93885803222656	1.0	373.49761962890625	248.5359649658203	0.9944924712181091	505.129638671875	187.47447204589844	0.9999996423721313	376.1286926269531	251.93568420410156	0.00021532177925109863	24	007
357	422.57568359375	185.27212524414062	1.0	374.89111328125	252.0637969970703	0.9999998807907104	505.21014404296875	186.71905517578125	0.9999995827674866	376.0364685058594	252.18287658691406	0.0008902549743652344	24	007
358	422.445068359375	184.85426330566406	1.0	374.58514404296875	252.8158721923828	1.0	503.9727783203125	186.95668029785156	1.0	375.10455322265625	253.2202606201172	0.0004762709140777588	24	007
359	420.7311706542969	185.07130432128906	1.0	375.2056579589844	253.9667510986328	1.0	504.9359130859375	187.0747528076172	0.9999994039535522	375.4825439453125	254.52261352539062	0.00037291646003723145	24	007
360	419.6257629394531	186.00709533691406	1.0	372.67437744140625	255.56361389160156	1.0	504.1849670410156	187.78309631347656	0.9999998807907104	501.01416015625	187.4922637939453	0.00011363625526428223	24	007
361	416.9317932128906	188.1385498046875	1.0	367.98126220703125	259.31036376953125	0.9999997615814209	504.5997009277344	187.24948120117188	0.9999997615814209	410.30743408203125	177.28826904296875	0.00023096799850463867	24	007
362	413.54290771484375	191.8175811767578	0.9999998807907104	370.08831787109375	259.79266357421875	0.9988802671432495	504.4853210449219	186.529052734375	0.9999997019767761	501.7673645019531	186.10189819335938	0.00018599629402160645	24	007
363	408.3830871582031	195.0720672607422	1.0	368.38983154296875	262.4159851074219	0.9999847412109375	503.7313537597656	187.52732849121094	0.9999999403953552	501.1194763183594	187.28366088867188	0.0001691877841949463	24	007
364	405.8474426269531	198.05929565429688	1.0	365.8475341796875	266.6109619140625	0.9999861121177673	504.05810546875	187.5333251953125	0.9999997615814209	366.48779296875	268.4757080078125	0.0003502964973449707	24	007
365	402.4847717285156	199.5074005126953	1.0	364.6700744628906	269.3609924316406	1.0	504.38433837890625	187.36912536621094	0.9999998211860657	364.04132080078125	270.6001892089844	0.000356525182723999	24	007
366	401.05908203125	200.38055419921875	1.0	364.2719421386719	270.8534851074219	1.0	504.24481201171875	187.44580078125	0.9999999403953552	501.723388671875	187.27996826171875	0.0002067089080810547	24	007
367	399.1520080566406	202.91624450683594	0.9999997615814209	364.5126953125	270.58209228515625	0.9999998807907104	503.4216003417969	187.7030487060547	0.9999999403953552	366.2962951660156	271.21319580078125	0.0002211928367614746	24	007
368	396.3851013183594	205.8914337158203	1.0	363.386962890625	271.23388671875	0.9999144673347473	504.1606140136719	187.42713928222656	0.9999998211860657	501.089599609375	187.30026245117188	0.00023755431175231934	24	007
369	394.851318359375	208.56494140625	1.0	443.585205078125	208.31790161132812	0.9898496866226196	503.8253173828125	187.30288696289062	0.9999999403953552	500.9466552734375	187.3657684326172	0.000221937894821167	24	007
370	394.7890930175781	211.67442321777344	1.0	358.33465576171875	275.5750427246094	0.9860750436782837	503.5714111328125	187.96044921875	0.9999997615814209	501.0793151855469	187.94207763671875	0.0008508265018463135	24	007
371	394.7839660644531	216.09291076660156	1.0	357.557373046875	276.3686828613281	0.9887486696243286	503.3509826660156	187.0433807373047	1.0	500.5589599609375	187.2696533203125	0.0005699694156646729	24	007
372	396.57635498046875	218.87498474121094	1.0	352.86590576171875	273.27545166015625	1.0	503.41851806640625	187.23858642578125	0.9999997615814209	500.2498474121094	187.55592346191406	0.0005453526973724365	24	007
373	397.6481018066406	220.87173461914062	1.0	347.877197265625	277.0765075683594	1.0	503.16900634765625	187.02857971191406	1.0	500.5636291503906	187.18832397460938	0.000434190034866333	24	007
374	398.3797912597656	223.8140869140625	1.0	344.3565368652344	278.0475158691406	1.0	503.2822265625	187.42575073242188	1.0	500.25762939453125	188.1575927734375	0.00039821863174438477	24	007
375	399.18621826171875	224.43032836914062	1.0	344.1968994140625	277.72796630859375	1.0	503.5855407714844	187.7724151611328	0.9999998807907104	500.7408447265625	187.65728759765625	0.0006278455257415771	24	007
376	400.6440124511719	224.87734985351562	1.0	343.13458251953125	279.597900390625	1.0	503.3718566894531	186.83421325683594	1.0	500.860107421875	187.01988220214844	0.000513225793838501	24	007
377	402.7384033203125	223.54888916015625	1.0	346.1091003417969	279.5978088378906	1.0	503.3178405761719	187.9723663330078	1.0	500.7319030761719	188.0297088623047	0.0006703436374664307	24	007
378	405.1820983886719	220.4051513671875	1.0	348.5449523925781	275.54583740234375	1.0	503.34747314453125	187.7803192138672	1.0	501.8879699707031	187.88865661621094	0.0006773173809051514	24	007
379	411.312744140625	212.59805297851562	1.0	354.6862487792969	273.976806640625	1.0	504.101806640625	186.97434997558594	1.0	500.62957763671875	187.509033203125	0.0003097653388977051	24	007
380	414.4277648925781	208.01400756835938	0.9999998807907104	361.7373046875	267.7397155761719	0.9998248219490051	504.32794189453125	187.5056915283203	0.9999997615814209	500.8923034667969	187.533203125	0.0005256235599517822	24	007
381	419.9054870605469	202.41119384765625	1.0	363.8524169921875	265.18231201171875	0.9998984932899475	503.6097717285156	187.3102569580078	0.9999998807907104	500.2139587402344	187.3842315673828	0.00025457143783569336	24	007
382	418.989013671875	195.04136657714844	1.0	368.1115417480469	261.3629150390625	1.0	504.6873474121094	186.921142578125	0.9999997615814209	368.94647216796875	268.5506286621094	0.00019380450248718262	24	007
383	420.9692077636719	190.78871154785156	1.0	371.8102111816406	257.33367919921875	1.0	504.0108947753906	187.65582275390625	0.9999998807907104	500.9028625488281	187.5631103515625	0.000257641077041626	24	007
384	419.7752990722656	184.80206298828125	1.0	375.29315185546875	255.52203369140625	1.0	505.4178771972656	187.28118896484375	0.9999991655349731	505.54180908203125	188.79837036132812	0.00016564130783081055	24	007
385	420.2948913574219	186.1129608154297	1.0	376.17706298828125	258.1095275878906	1.0	504.69744873046875	187.48008728027344	0.9999995231628418	505.55364990234375	188.7566680908203	0.0001367330551147461	24	007
386	421.0176086425781	185.42906188964844	1.0	377.02740478515625	260.1280822753906	1.0	503.4752502441406	186.96218872070312	0.9999998807907104	500.38067626953125	186.7017059326172	0.00017526745796203613	24	007
387	421.80560302734375	185.83294677734375	1.0	378.2245788574219	262.4786682128906	1.0	504.5635681152344	187.53048706054688	0.9999997615814209	505.2545166015625	189.0506134033203	0.0001634359359741211	24	007
388	421.0722351074219	185.7521209716797	1.0	379.9997863769531	262.7223205566406	1.0	503.8411560058594	187.39410400390625	0.9999997615814209	497.4065246582031	185.2494354248047	0.00018385052680969238	24	007
389	421.95147705078125	187.14527893066406	1.0	379.47735595703125	265.15924072265625	0.9999995231628418	504.3763427734375	187.3052520751953	0.9999998211860657	379.8935852050781	267.27105712890625	0.00027567148208618164	24	007
390	422.0283508300781	187.7567138671875	1.0	379.4774169921875	265.2293395996094	0.9999977946281433	504.4723205566406	186.84449768066406	0.9999997615814209	379.59112548828125	267.1200866699219	0.0004831850528717041	24	007
391	421.42340087890625	187.8617401123047	1.0	383.2386474609375	259.9952392578125	0.9999997615814209	504.6376953125	187.47450256347656	0.9999998807907104	385.43780517578125	262.5438232421875	0.00020587444305419922	24	007
392	420.7642517089844	187.73391723632812	1.0	382.5085754394531	258.665771484375	0.9999980926513672	504.4719543457031	187.4907989501953	0.9999982714653015	505.4440002441406	188.75318908691406	0.00019356608390808105	24	007
393	421.40484619140625	187.49398803710938	1.0	382.42181396484375	258.51226806640625	1.0	504.70654296875	187.25543212890625	0.9999998807907104	501.4675598144531	187.03842163085938	0.00022351741790771484	24	007
394	420.60137939453125	186.8787078857422	1.0	381.6330871582031	260.5714416503906	1.0	504.0416259765625	186.70433044433594	0.9999997615814209	384.7210693359375	262.6488037109375	0.00021216273307800293	24	007
395	420.0743103027344	187.12425231933594	1.0	381.8205261230469	258.8507385253906	0.9999998807907104	504.3603820800781	187.22860717773438	0.9999997615814209	504.6114196777344	188.37158203125	0.00033673644065856934	24	007
396	422.0973205566406	187.5269012451172	1.0	380.5776062011719	260.5978088378906	0.9999993443489075	504.30352783203125	187.4490203857422	0.9999997615814209	497.984619140625	185.492919921875	0.00020486116409301758	24	007
397	422.413818359375	187.46592712402344	1.0	382.1034851074219	257.1861572265625	1.0	503.76763916015625	187.68736267089844	0.9999998807907104	384.2154541015625	257.9457702636719	0.00020113587379455566	24	007
398	420.83935546875	188.25999450683594	1.0	380.595703125	257.748291015625	0.9999998807907104	504.4446105957031	187.3413848876953	0.9999974966049194	501.2267150878906	186.87246704101562	0.0001761019229888916	24	007
399	420.8307189941406	188.9913787841797	1.0	380.81396484375	257.7119140625	1.0	503.93157958984375	187.7768096923828	0.9999999403953552	501.1748962402344	187.66563415527344	0.0002853274345397949	24	007
400	420.5486145019531	190.45765686035156	1.0	379.29425048828125	259.6061706542969	0.9999998807907104	503.8604431152344	186.78173828125	0.9999998807907104	500.9953918457031	186.48391723632812	0.00030750036239624023	24	007
401	419.28082275390625	192.78990173339844	1.0	378.58392333984375	263.1021423339844	1.0	504.54156494140625	186.86849975585938	0.9999997615814209	501.5055847167969	186.8340606689453	0.0001627206802368164	24	007
402	418.3800964355469	194.8388671875	1.0	379.2315673828125	263.1761169433594	0.9999996423721313	503.9642639160156	186.54481506347656	0.9999999403953552	501.1587219238281	186.65325927734375	0.00032004714012145996	24	007
403	417.99920654296875	199.3108367919922	1.0	375.8822326660156	262.9681701660156	0.9999970197677612	503.9096984863281	187.50210571289062	0.9999998807907104	500.9107971191406	187.44276428222656	0.00019440054893493652	24	007
404	419.3168029785156	201.1983642578125	1.0	370.2535705566406	260.6572265625	1.0	503.223876953125	187.9158477783203	0.9999999403953552	500.65496826171875	187.7742156982422	0.0002709031105041504	24	007
405	418.7710876464844	200.51109313964844	1.0	370.693603515625	260.241943359375	1.0	529.7005004882812	225.96409606933594	0.027600884437561035	370.52215576171875	267.1484680175781	4.9740076065063477e-5	24	007
406	420.4175720214844	201.2972869873047	1.0	371.0262145996094	256.1283874511719	1.0	530.9046630859375	226.86497497558594	0.04452478885650635	369.60791015625	256.2983093261719	9.995698928833008e-5	24	007
407	419.58148193359375	201.71621704101562	1.0	370.0897216796875	254.1024627685547	1.0	529.6492309570312	227.3270721435547	0.0047550201416015625	369.32891845703125	254.6217498779297	0.000149458646774292	24	007
408	420.9306335449219	201.77481079101562	1.0	370.0088806152344	252.55841064453125	0.9999999403953552	530.412353515625	225.83251953125	0.15731686353683472	369.2117004394531	254.3445281982422	0.00011566281318664551	24	007
409	420.5874328613281	201.9569854736328	1.0	369.3060302734375	253.79702758789062	0.9999998807907104	530.4962158203125	227.44325256347656	0.12128198146820068	368.0880432128906	254.81727600097656	0.00021782517433166504	24	007
410	421.1429443359375	202.04653930664062	1.0	370.4482727050781	252.97923278808594	0.9999983310699463	530.79248046875	227.4795379638672	0.012531101703643799	368.5790100097656	255.07421875	0.00034484267234802246	24	007
411	420.2135925292969	202.1614532470703	1.0	368.82177734375	252.94677734375	0.9999998807907104	530.3418579101562	225.6437225341797	0.8711961507797241	368.0050354003906	254.8855438232422	0.00013497471809387207	24	007
412	420.4834289550781	202.0034942626953	1.0	369.3984375	252.74456787109375	0.9999997615814209	530.8615112304688	226.1949920654297	0.8138561248779297	369.5877990722656	254.29405212402344	9.268522262573242e-5	24	007
413	421.3937683105469	202.0355224609375	1.0	366.61187744140625	254.29693603515625	1.0	530.6492919921875	227.1712188720703	0.8716956377029419	365.5238037109375	254.97506713867188	0.00011131167411804199	24	007
414	420.7420349121094	202.62039184570312	1.0	368.49053955078125	253.1602783203125	0.9999998807907104	530.6820068359375	226.84210205078125	0.9884517192840576	367.520263671875	254.4297637939453	0.00016987323760986328	24	007
415	420.84722900390625	202.7324676513672	1.0	369.2643737792969	251.90003967285156	0.9999982118606567	531.721435546875	227.13348388671875	0.5792443752288818	367.91015625	254.1631622314453	9.354948997497559e-5	24	007
416	420.52081298828125	202.65573120117188	1.0	367.24462890625	252.41053771972656	1.0	530.2651977539062	226.83572387695312	0.05080351233482361	367.42486572265625	253.9609832763672	0.00017833709716796875	24	007
417	420.1591491699219	202.84661865234375	1.0	366.6246643066406	252.15560913085938	0.9999998807907104	529.6156616210938	226.9322052001953	0.002393960952758789	366.873779296875	254.29452514648438	0.00020703673362731934	24	007
418	420.2237548828125	202.86618041992188	1.0	365.1620788574219	253.17926025390625	0.9999477863311768	530.2409057617188	226.38223266601562	0.902572512626648	361.42724609375	249.4490203857422	0.0002186596393585205	24	007
419	418.0606994628906	204.1465606689453	1.0	364.99993896484375	253.1248016357422	0.9999990463256836	529.7037353515625	226.70645141601562	0.7911602854728699	364.4033203125	254.90261840820312	0.00014832615852355957	24	007
420	416.8565673828125	209.07208251953125	1.0	363.2369079589844	255.78834533691406	1.0	530.5264282226562	227.65313720703125	0.7202905416488647	361.7754211425781	249.5072479248047	0.0001474618911743164	24	007
421	406.9246520996094	217.7443084716797	0.44680970907211304	362.82464599609375	257.5054931640625	1.0	530.1417846679688	226.9254913330078	0.3995800018310547	362.45849609375	248.6356201171875	7.337331771850586e-5	24	007
422	424.44464111328125	228.67384338378906	0.9952806830406189	367.85382080078125	240.212646484375	1.0	531.1271362304688	226.2239532470703	0.4929087460041046	368.40625	243.12896728515625	0.00018864870071411133	24	007
423	422.67315673828125	233.6339569091797	0.9999998807907104	363.5009765625	235.0324249267578	1.0	530.3225708007812	226.56539916992188	0.0282537043094635	420.46826171875	223.37124633789062	0.00013428926467895508	24	007
424	423.2275390625	235.74415588378906	1.0	361.9435119628906	233.15408325195312	0.9999998807907104	530.4185180664062	226.38485717773438	0.9965307712554932	466.1156005859375	228.16110229492188	0.00013434886932373047	24	007
425	425.86578369140625	238.01806640625	1.0	362.2925109863281	232.11297607421875	0.9999998807907104	530.2583618164062	227.00209045410156	0.5822954773902893	466.04998779296875	226.5516357421875	5.772709846496582e-5	24	007
426	424.9972839355469	239.03866577148438	1.0	461.65338134765625	223.91712951660156	0.9999995827674866	530.2711791992188	225.74697875976562	0.9186842441558838	412.3521728515625	245.9344482421875	3.743171691894531e-5	24	007
427	428.8417663574219	240.67459106445312	1.0	371.0237731933594	229.1564178466797	0.9999998807907104	529.0272216796875	226.45584106445312	0.0005679726600646973	459.6988525390625	224.11630249023438	9.366869926452637e-5	24	007
428	426.4066467285156	241.12171936035156	1.0	369.8426513671875	228.0333251953125	1.0	528.83935546875	225.72740173339844	0.013169050216674805	369.3600769042969	227.24160766601562	7.233023643493652e-5	24	007
429	425.8724060058594	241.40940856933594	1.0	369.74444580078125	228.5760498046875	1.0	529.859375	225.40377807617188	0.935303807258606	460.218505859375	223.49404907226562	0.00048676133155822754	24	007
430	426.0671081542969	241.47186279296875	1.0	371.3244934082031	228.69549560546875	0.999999463558197	528.9435424804688	225.9817657470703	0.07926419377326965	460.0065002441406	223.76023864746094	0.00014385581016540527	24	007
431	426.53466796875	242.01022338867188	1.0	460.40753173828125	222.8397216796875	0.9999998807907104	530.1300048828125	226.61639404296875	0.11289262771606445	460.393798828125	224.0801239013672	0.00016036629676818848	24	007
432	425.9516296386719	242.18389892578125	1.0	373.31689453125	229.36094665527344	0.9999988079071045	530.120849609375	225.71665954589844	0.010161399841308594	459.8466491699219	223.34921264648438	6.499886512756348e-5	24	007
433	425.83563232421875	242.3024139404297	1.0	460.16436767578125	222.98077392578125	0.9999998807907104	529.8050537109375	225.32298278808594	0.7901657819747925	459.9830322265625	224.1213836669922	0.00016075372695922852	24	007
434	423.9827880859375	243.19570922851562	1.0	373.31292724609375	228.8448028564453	0.9999933838844299	529.7675170898438	226.0148162841797	0.0164470374584198	458.72442626953125	223.58331298828125	8.738040924072266e-5	24	007
435	422.3172607421875	250.50558471679688	1.0	381.1219177246094	227.5511016845703	1.0	529.2661743164062	225.70924377441406	0.12628284096717834	455.1463623046875	225.2168731689453	0.0002792179584503174	24	007
436	424.35272216796875	255.89974975585938	1.0	377.3088684082031	224.95530700683594	1.0	529.2562255859375	226.73324584960938	0.0005406737327575684	382.343505859375	225.62278747558594	0.00015175342559814453	24	007
437	425.8810119628906	259.7095642089844	1.0	381.049072265625	225.0418243408203	1.0	529.9364013671875	224.92848205566406	0.7749730944633484	383.4814147949219	224.86834716796875	0.00015527009963989258	24	007
438	428.311279296875	266.63812255859375	1.0	387.65087890625	225.4476318359375	1.0	530.4186401367188	226.54002380371094	0.016487956047058105	387.2145690917969	224.34945678710938	0.00015908479690551758	24	007
439	430.17730712890625	272.0477600097656	1.0	391.0799865722656	224.10122680664062	0.9999991059303284	529.3692626953125	227.09451293945312	0.014567404985427856	384.603515625	226.81471252441406	4.5299530029296875e-5	24	007
440	429.6939697265625	277.62713623046875	1.0	393.88092041015625	228.6117401123047	1.0	530.08642578125	227.20240783691406	0.003597080707550049	386.8663635253906	231.22669982910156	0.00010418891906738281	24	007
441	432.0941162109375	282.797607421875	1.0	397.0686950683594	230.05723571777344	0.9999991655349731	530.2437133789062	226.14755249023438	0.005925357341766357	387.2408752441406	233.91416931152344	6.860494613647461e-5	24	007
442	434.6252746582031	288.0061340332031	1.0	398.59222412109375	233.92823791503906	1.0	529.2630004882812	227.9868927001953	0.0014521777629852295	398.56768798828125	238.91233825683594	9.843707084655762e-5	24	007
443	435.26397705078125	293.85980224609375	1.0	400.1739501953125	237.20358276367188	1.0	529.5681762695312	227.33157348632812	0.0005902349948883057	401.83795166015625	237.26791381835938	6.070733070373535e-5	24	007
444	435.78265380859375	297.90679931640625	1.0	402.4307861328125	238.8594207763672	1.0	530.3807373046875	226.92257690429688	0.20452675223350525	402.609619140625	238.05947875976562	0.00026175379753112793	24	007
445	438.0047302246094	298.3385009765625	1.0	402.3473815917969	243.40481567382812	1.0	530.573486328125	227.3768310546875	0.8846038579940796	400.7320251464844	243.98165893554688	6.0498714447021484e-5	24	007
446	437.439453125	297.97601318359375	1.0	401.761962890625	249.51034545898438	1.0	529.8805541992188	225.28858947753906	0.1271354854106903	400.89093017578125	245.7301025390625	5.8710575103759766e-5	24	007
447	438.0871887207031	299.55731201171875	1.0	399.54132080078125	252.7428741455078	1.0	530.3171997070312	227.3133087158203	0.006886273622512817	401.9541320800781	253.1095733642578	7.95125961303711e-5	24	007
448	439.91107177734375	299.20458984375	1.0	399.90191650390625	255.29483032226562	0.9999992251396179	531.2919921875	226.22525024414062	0.8004115223884583	395.0456848144531	249.4287109375	0.00020772218704223633	24	007
449	441.55670166015625	295.6424865722656	0.9999973773956299	403.0212097167969	260.9199523925781	1.0	530.138427734375	227.52476501464844	0.06203216314315796	401.4171447753906	259.973876953125	6.842613220214844e-5	24	007
450	444.16046142578125	293.8666076660156	0.9999991059303284	401.93377685546875	270.5561828613281	0.9999967813491821	529.4296264648438	226.28280639648438	0.9623754024505615	400.320068359375	271.0107116699219	0.00011095404624938965	24	007
451	451.9136657714844	287.3043212890625	0.9998654127120972	403.45257568359375	275.3603210449219	0.9999999403953552	529.0130004882812	225.99676513671875	0.4456671178340912	403.43524169921875	274.03472900390625	0.0005652904510498047	24	007
452	451.5807189941406	287.8261413574219	0.5433585047721863	406.2901306152344	277.09259033203125	0.9999985694885254	531.1542358398438	227.85012817382812	0.3924754858016968	403.48760986328125	278.1024169921875	2.8789043426513672e-5	24	007
453	460.0168762207031	285.27008056640625	0.0401938259601593	408.2452697753906	279.9571533203125	0.850801408290863	529.823974609375	226.98326110839844	0.9880383014678955	409.44580078125	284.0754089355469	6.073713302612305e-5	24	007
454	422.5194091796875	285.2551574707031	3.364682197570801e-5	405.31683349609375	281.5357971191406	0.34071069955825806	528.79443359375	227.70542907714844	0.6018551588058472	405.0066223144531	279.18829345703125	1.3917684555053711e-5	24	007
455	438.0231018066406	290.2215881347656	0.9264194369316101	401.7338562011719	279.0657958984375	0.9999923706054688	529.9951171875	227.68850708007812	0.8226381540298462	398.2791442871094	278.6576843261719	0.0003381073474884033	24	007
456	460.39544677734375	287.73638916015625	0.9978928565979004	400.33447265625	278.6941833496094	0.9999995231628418	403.0780334472656	277.99853515625	0.00018659234046936035	399.0757751464844	278.1304016113281	0.0008754730224609375	24	007
457	435.5979919433594	293.6062316894531	0.9995396733283997	400.0278625488281	281.6169128417969	0.9986204504966736	529.640380859375	227.16342163085938	0.9690721035003662	398.5522155761719	281.7417907714844	8.13603401184082e-5	24	007
458	429.9638671875	290.6584777832031	0.9179934859275818	402.90704345703125	282.65411376953125	0.972266435623169	531.2531127929688	226.74949645996094	0.014112263917922974	402.614990234375	278.2571105957031	0.00022980570793151855	24	007
459	434.37713623046875	292.45147705078125	0.9818822145462036	403.48291015625	286.5843811035156	0.8544743061065674	530.4780883789062	226.25218200683594	0.037165313959121704	405.4391174316406	278.78118896484375	4.240870475769043e-5	24	007
460	438.202392578125	292.72332763671875	0.9748767614364624	404.74566650390625	287.3184509277344	0.2705937325954437	530.156494140625	227.1533203125	0.9812415838241577	399.9404602050781	289.3199157714844	1.0669231414794922e-5	24	007
461	439.7615661621094	293.72320556640625	0.8892233371734619	403.8324890136719	287.1673583984375	0.4113798141479492	530.0648803710938	225.63473510742188	0.9731490015983582	399.0441589355469	290.1589660644531	1.6629695892333984e-5	24	007
462	462.3687438964844	291.670166015625	0.9994219541549683	408.00787353515625	290.7474670410156	0.0006181597709655762	530.051513671875	228.466064453125	0.0030105113983154297	406.9866027832031	291.6776428222656	2.8133392333984375e-5	24	007
463	419.38763427734375	291.5948486328125	0.8234279155731201	408.8680419921875	289.7820129394531	0.721294641494751	529.8749389648438	228.07371520996094	0.9266237020492554	400.8421630859375	293.6990051269531	1.659989356994629e-5	24	007
464	419.5293884277344	292.0633544921875	1.0	417.7831115722656	293.2674560546875	0.0004404783248901367	529.5821533203125	226.23036193847656	0.8902782201766968	407.904052734375	294.6599426269531	3.427267074584961e-5	24	007
465	425.43798828125	291.3920593261719	1.0	420.96759033203125	293.3433532714844	0.00023874640464782715	530.2079467773438	225.8990936279297	0.14023828506469727	410.5334777832031	296.3887023925781	7.909536361694336e-5	24	007
466	424.28436279296875	292.5833740234375	0.9999998807907104	421.19488525390625	293.98590087890625	0.0018815696239471436	529.2538452148438	227.9026641845703	0.22210365533828735	409.3149719238281	286.89532470703125	8.45491886138916e-5	24	007
467	424.0839538574219	292.15838623046875	0.9999960660934448	420.86724853515625	293.68377685546875	0.016651391983032227	530.1631469726562	226.3793487548828	0.7870342135429382	412.1331481933594	295.0429992675781	9.894371032714844e-5	24	007
468	422.272216796875	291.9464416503906	1.0	420.18829345703125	294.4758605957031	0.0017444789409637451	529.3540649414062	226.28494262695312	0.014324396848678589	421.2257080078125	301.3916320800781	4.5299530029296875e-5	24	007
469	425.9090881347656	291.1904296875	0.9997899532318115	420.1299743652344	293.7217712402344	0.550545871257782	529.5952758789062	227.12832641601562	0.8342964053153992	410.906005859375	290.30828857421875	2.300739288330078e-5	24	007
470	424.8991394042969	291.15582275390625	0.9926242828369141	420.213134765625	292.9399108886719	0.009425103664398193	529.5974731445312	225.87445068359375	0.4833002984523773	410.6458435058594	290.058837890625	1.0401010513305664e-5	24	007
471	422.960693359375	292.88092041015625	0.9873857498168945	418.53564453125	294.7435607910156	0.01649308204650879	529.7468872070312	226.896240234375	0.26825904846191406	409.82940673828125	290.4580078125	3.6388635635375977e-5	24	007
472	449.11944580078125	285.6770935058594	0.9873746037483215	414.1655578613281	296.81640625	0.9999669790267944	530.1172485351562	227.72979736328125	0.01912972331047058	411.87261962890625	300.891357421875	0.0001105964183807373	24	007
473	448.65325927734375	285.3762512207031	0.0190201997756958	414.1196594238281	300.674072265625	0.9999973177909851	529.9896240234375	226.71115112304688	0.7677068710327148	411.46649169921875	302.0980529785156	0.001124948263168335	24	007
474	417.22100830078125	302.392578125	0.34277981519699097	413.3913269042969	302.4443664550781	0.9999401569366455	530.5111083984375	227.27748107910156	0.12533420324325562	411.18341064453125	304.89373779296875	0.0005394220352172852	24	007
475	464.4071044921875	283.4347229003906	0.32910335063934326	415.57586669921875	302.64117431640625	0.9999992847442627	529.47119140625	227.7541961669922	0.0056761205196380615	416.66943359375	303.747802734375	0.0002447664737701416	24	007
476	415.56640625	306.52001953125	0.9834110140800476	416.18682861328125	305.2143249511719	0.9998589754104614	529.4236450195312	227.32423400878906	0.01239350438117981	418.2682800292969	308.8299865722656	0.00010356307029724121	24	007
477	448.9205017089844	269.35858154296875	0.9999999403953552	415.9068298339844	307.7320861816406	0.9999994039535522	529.3598022460938	226.73289489746094	0.5546631217002869	442.2030029296875	263.75653076171875	0.00041046738624572754	24	007
478	449.5464782714844	266.45428466796875	1.0	417.7331237792969	309.73870849609375	1.0	529.744140625	225.56491088867188	0.9618045687675476	418.4497985839844	315.22943115234375	0.00020876526832580566	24	007
479	446.50006103515625	267.7417297363281	0.9999992251396179	417.413330078125	311.3081970214844	1.0	529.5990600585938	227.68946838378906	0.25223255157470703	417.2754821777344	318.3929443359375	0.00026541948318481445	24	007
480	444.9971008300781	270.41741943359375	0.9999492764472961	416.0538635253906	312.4530944824219	0.9999997615814209	529.8787231445312	226.41273498535156	0.22456833720207214	440.9683837890625	261.6260681152344	0.0002155005931854248	24	007
481	447.22088623046875	270.2474670410156	0.9368873834609985	414.2568054199219	316.2977600097656	0.9999996423721313	529.5091552734375	227.75509643554688	0.22594651579856873	410.4884338378906	313.22125244140625	0.0002836883068084717	24	007
482	418.2822570800781	316.630615234375	0.05131539702415466	414.9500427246094	316.8201904296875	0.9999511241912842	530.28076171875	226.58558654785156	0.7190995216369629	449.6116943359375	274.41546630859375	0.001340717077255249	24	007
483	415.53631591796875	320.2601013183594	0.9628104567527771	413.63134765625	318.3150634765625	0.9934808015823364	530.3463134765625	226.27394104003906	0.964551568031311	449.4808654785156	271.9090270996094	0.0015146136283874512	24	007
484	417.9990539550781	318.4677429199219	0.012064516544342041	410.7645568847656	319.4195861816406	1.0	529.4612426757812	227.20082092285156	0.40737184882164	449.5943298339844	272.56573486328125	0.0005737841129302979	24	007
485	415.9149169921875	317.4246520996094	0.8705452680587769	412.7820129394531	317.4765930175781	0.9985339641571045	529.7108154296875	228.39498901367188	0.06575918197631836	409.30572509765625	312.6705017089844	0.0007943809032440186	24	007
486	409.9683837890625	319.6549987792969	0.9545127153396606	411.83087158203125	317.6815185546875	0.9851438403129578	529.9716796875	227.984619140625	0.08493009209632874	409.2842712402344	312.6689147949219	0.0007557868957519531	24	007
487	407.6700744628906	318.2857360839844	0.9898278713226318	410.7665100097656	317.4106750488281	0.975762665271759	528.8590698242188	227.67921447753906	0.7059289216995239	408.2038269042969	311.7043762207031	0.0009552240371704102	24	007
488	406.60443115234375	317.2153625488281	0.9991744160652161	410.0599670410156	317.4482727050781	0.9053831696510315	529.78955078125	226.938720703125	0.9914889335632324	406.7933044433594	310.8514404296875	0.0013422966003417969	24	007
489	433.7259216308594	275.9993591308594	0.9790651798248291	409.9287109375	316.9283447265625	0.9999019503593445	529.7606201171875	225.88540649414062	0.8143892288208008	406.7383728027344	311.08935546875	0.0009818077087402344	24	007
490	432.4895935058594	277.759521484375	0.9999976754188538	405.26910400390625	315.97247314453125	0.9999998807907104	529.1033325195312	228.24215698242188	0.014590352773666382	406.5176086425781	317.8969421386719	0.0007582306861877441	24	007
491	430.4539794921875	277.71722412109375	0.9999998807907104	406.553955078125	314.1982116699219	0.9999988079071045	530.2811279296875	226.32777404785156	0.9989417791366577	408.4676513671875	316.8835754394531	0.0005748569965362549	24	007
492	428.22576904296875	276.16656494140625	0.9999998211860657	406.6697692871094	314.7701110839844	0.9999708533287048	529.700927734375	228.3586883544922	0.20783144235610962	407.9787292480469	317.44439697265625	0.0006966888904571533	24	007
493	428.43792724609375	276.8312072753906	1.0	403.6036682128906	313.792236328125	0.9999991655349731	529.7530517578125	226.32308959960938	0.9986082315444946	406.8128662109375	317.1463928222656	0.0003520548343658447	24	007
494	426.8158874511719	275.7265930175781	1.0	401.099365234375	312.6065368652344	0.9999994039535522	529.884765625	227.94007873535156	0.009727239608764648	402.1165466308594	318.70489501953125	0.0005260705947875977	24	007
495	425.8678283691406	276.4600830078125	0.9999998807907104	403.9158020019531	312.001220703125	0.9999627470970154	530.3051147460938	227.18150329589844	0.05584344267845154	402.81317138671875	319.1094970703125	0.00028133392333984375	24	007
496	424.7872009277344	276.88140869140625	0.9999993443489075	403.02276611328125	310.5103454589844	0.9999294281005859	530.1581420898438	227.02294921875	0.977670431137085	403.28448486328125	318.2863464355469	0.0005182921886444092	24	007
497	424.68499755859375	276.33795166015625	0.9999997615814209	399.9624328613281	310.7451171875	0.9999978542327881	529.735595703125	227.72622680664062	0.05923768877983093	402.0083312988281	317.79351806640625	0.00039198994636535645	24	007
498	416.4022521972656	285.5769348144531	0.9999897480010986	400.10662841796875	311.8967590332031	0.9999958276748657	529.3487548828125	226.51608276367188	0.9760494232177734	400.79608154296875	318.0260009765625	0.00023239850997924805	24	007
499	409.6917724609375	289.6492004394531	1.0	407.2973937988281	292.239501953125	0.0005871057510375977	530.3751831054688	227.62940979003906	0.9399777054786682	395.0067138671875	294.5479736328125	0.00012108683586120605	24	007
500	406.4378662109375	290.3498840332031	1.0	395.14605712890625	291.3779602050781	0.0013631880283355713	529.6961059570312	226.3327178955078	0.9943917989730835	392.5260925292969	293.4323425292969	4.789233207702637e-5	24	007
501	407.6256408691406	289.0445251464844	1.0	419.8913269042969	287.4823303222656	0.0003921687602996826	529.8148803710938	226.89865112304688	0.08880993723869324	414.60711669921875	288.4533386230469	6.431341171264648e-5	24	007
502	410.2757263183594	293.814697265625	0.9999980926513672	424.83489990234375	289.9488220214844	0.001396089792251587	529.7639770507812	226.41366577148438	0.9919166564941406	413.4683837890625	284.9924011230469	0.0001125633716583252	24	007
503	412.4180908203125	295.3893737792969	0.9999943971633911	425.30780029296875	288.89080810546875	0.0003642141819000244	529.4017333984375	228.84500122070312	0.028831541538238525	413.35693359375	286.8634338378906	0.00016203522682189941	24	007
504	417.04449462890625	299.8908996582031	0.9999998807907104	470.68951416015625	280.5116882324219	0.2177967131137848	530.5771484375	227.34217834472656	0.022825658321380615	415.4867248535156	288.46954345703125	0.00030729174613952637	24	007
505	407.4653015136719	292.54913330078125	1.0	470.7734680175781	279.6363525390625	0.008115053176879883	530.9791870117188	226.8195037841797	0.05782309174537659	394.3404235839844	294.6849670410156	0.0001258552074432373	24	007
506	416.4476013183594	301.656494140625	0.9999910593032837	403.8196105957031	291.1160888671875	0.00037479400634765625	530.0654296875	226.8218994140625	0.9589376449584961	415.6621398925781	289.2267150878906	0.00013491511344909668	24	007
507	417.25177001953125	301.067138671875	0.999998927116394	471.7530822753906	280.09613037109375	0.2475663125514984	529.6580200195312	228.75192260742188	0.047850847244262695	415.4854431152344	287.8992614746094	0.00017914175987243652	24	007
508	416.7451171875	301.17156982421875	0.9999990463256836	471.772705078125	279.18353271484375	0.9555854797363281	529.1236572265625	227.66590881347656	0.008702784776687622	415.0868225097656	289.3204345703125	0.0003629922866821289	24	007
509	415.51580810546875	301.46649169921875	0.9999987483024597	471.6721496582031	277.3224182128906	0.0014734268188476562	530.3717041015625	227.433349609375	0.057984113693237305	414.4661560058594	288.4127502441406	0.0004126131534576416	24	007
510	416.0534973144531	301.770751953125	0.9999994039535522	403.3018493652344	289.2918395996094	0.0007794797420501709	529.8392944335938	227.735595703125	0.003011941909790039	400.56170654296875	288.1466979980469	0.0006466507911682129	24	007
511	418.037841796875	302.1319274902344	0.9999995231628418	474.6971130371094	280.2370300292969	0.9736837148666382	530.24951171875	227.77293395996094	0.40459245443344116	399.4523620605469	288.08612060546875	0.00022479891777038574	24	007
512	417.4181213378906	301.70733642578125	1.0	397.7514343261719	284.9394226074219	0.07233816385269165	530.3663330078125	225.89480590820312	0.6709814071655273	401.1741638183594	288.7820739746094	0.0011036992073059082	24	007
513	418.1066589355469	302.66217041015625	1.0	394.1235046386719	281.3648986816406	0.9085354804992676	530.8126831054688	227.32786560058594	0.20546776056289673	410.15496826171875	308.17547607421875	0.00036218762397766113	24	007
514	418.17626953125	302.20111083984375	1.0	394.5773010253906	284.16241455078125	0.9781990051269531	530.4686279296875	227.8517303466797	0.09846404194831848	401.23468017578125	289.8327941894531	0.0003033876419067383	24	007
515	418.4590148925781	301.5463562011719	1.0	393.14837646484375	282.4970703125	0.9995793700218201	530.5233764648438	227.55845642089844	0.09874597191810608	410.2093505859375	308.65264892578125	0.00019803643226623535	24	007
516	418.9701843261719	302.3768005371094	1.0	392.6678771972656	282.9092102050781	0.9999884366989136	530.492431640625	226.7290802001953	0.20471051335334778	410.2061462402344	308.85113525390625	0.00022605061531066895	24	007
517	416.9466552734375	310.0255432128906	1.0	389.2383728027344	285.9304504394531	0.999883770942688	530.6655883789062	227.40277099609375	0.48310622572898865	399.5956726074219	294.5556640625	0.00022989511489868164	24	007
518	411.669921875	325.00103759765625	1.0	390.13330078125	281.3363952636719	0.9999913573265076	531.408447265625	227.23977661132812	0.7800278663635254	418.5771179199219	328.5437927246094	4.330277442932129e-5	24	007
519	407.4338073730469	332.7951354980469	1.0	401.57330322265625	272.809814453125	1.0	529.2177734375	227.49114990234375	0.9191466569900513	403.7444152832031	274.6014709472656	0.00010526180267333984	24	007
520	404.06585693359375	338.4347839355469	1.0	402.70654296875	269.73687744140625	1.0	529.2366333007812	226.8917999267578	0.01074063777923584	405.1775817871094	271.5322265625	3.841519355773926e-5	24	007
521	402.07391357421875	343.640625	1.0	405.2485046386719	267.5658264160156	1.0	529.4937744140625	227.5560302734375	0.1643989384174347	407.260009765625	268.8838806152344	5.8531761169433594e-5	24	007
522	401.02947998046875	345.7053527832031	1.0	406.6624450683594	268.8173522949219	1.0	531.2088012695312	228.46070861816406	0.5681368112564087	402.4650573730469	273.0673522949219	0.00010305643081665039	24	007
523	400.128662109375	349.8110656738281	1.0	408.3481140136719	273.6890869140625	0.9999999403953552	529.9437866210938	228.43312072753906	0.02331221103668213	402.51568603515625	278.49169921875	0.00013381242752075195	24	007
524	397.9203796386719	349.37750244140625	1.0	409.37158203125	272.7825622558594	1.0	529.1890258789062	227.42787170410156	0.2746710479259491	395.0053405761719	354.9129333496094	6.935000419616699e-5	24	007
525	397.3836669921875	350.2308349609375	1.0	409.8913269042969	273.4819641113281	1.0	528.9774169921875	226.5052490234375	0.23648452758789062	414.9548034667969	274.72802734375	0.00012034177780151367	24	007
526	396.15045166015625	342.97308349609375	1.0	410.23834228515625	272.5661315917969	1.0	529.5115356445312	225.83848571777344	0.8329319357872009	414.8442687988281	273.0660400390625	8.115172386169434e-5	24	007
527	395.8630676269531	332.8648376464844	1.0	411.5511169433594	280.6551208496094	0.0004609823226928711	529.270263671875	226.9230194091797	0.24640154838562012	391.19439697265625	319.3636779785156	0.00010710954666137695	24	007
528	395.161865234375	329.29522705078125	0.9999973773956299	392.9664001464844	323.72784423828125	0.00032636523246765137	530.0782470703125	226.1165771484375	0.08974331617355347	388.9902648925781	318.0143737792969	0.00026172399520874023	24	007
529	398.5805969238281	327.62286376953125	0.9999997615814209	409.6369323730469	319.30682373046875	0.0005262494087219238	529.8783569335938	226.73997497558594	0.21857088804244995	402.0769348144531	319.56390380859375	0.0003141164779663086	24	007
530	408.4980163574219	327.2879638671875	0.9970232248306274	413.508056640625	324.0159606933594	0.0002861618995666504	529.9865112304688	227.1593475341797	0.9454398155212402	405.1995849609375	320.6883850097656	5.9098005294799805e-5	24	007
531	403.41680908203125	326.04974365234375	1.0	409.4291687011719	322.0102233886719	0.00023221969604492188	529.7427368164062	226.05270385742188	0.4424707293510437	401.6429748535156	317.97479248046875	0.00021284818649291992	24	007
532	405.68927001953125	323.7078857421875	1.0	403.8355407714844	324.34234619140625	7.76052474975586e-5	529.7520141601562	225.9205780029297	0.03130260109901428	393.7876281738281	325.849365234375	3.790855407714844e-5	24	007
533	408.62451171875	324.4900207519531	1.0	459.8127746582031	311.177490234375	0.00010561943054199219	530.1820068359375	226.5107421875	0.15381008386611938	455.4289855957031	310.17840576171875	5.078315734863281e-5	24	007
534	413.4238586425781	325.8778076171875	0.9999991655349731	481.1814270019531	323.21734619140625	0.02199786901473999	530.9075927734375	228.00392150878906	0.5525624752044678	414.86376953125	315.77850341796875	4.1097402572631836e-5	24	007
535	412.5265808105469	325.4478454589844	0.9999986886978149	480.812744140625	325.174560546875	0.0005492568016052246	531.0062866210938	226.77528381347656	0.9899899959564209	414.6989440917969	315.5629577636719	6.031990051269531e-5	24	007
536	411.1129150390625	325.3762512207031	1.0	482.7558898925781	326.3804016113281	0.004711121320724487	529.6600952148438	225.88668823242188	0.7485423684120178	396.0477294921875	329.1485595703125	7.76052474975586e-5	24	007
537	411.51055908203125	325.6757507324219	1.0	482.16461181640625	327.3038330078125	0.0015392005443572998	530.2438354492188	225.2424774169922	0.6198164224624634	396.0159606933594	329.0178527832031	9.071826934814453e-5	24	007
538	411.629638671875	325.8885192871094	1.0	482.302978515625	326.70806884765625	0.004888087511062622	529.1651000976562	226.87217712402344	0.5910574197769165	396.233154296875	328.97943115234375	4.029273986816406e-5	24	007
539	412.9615173339844	326.8774108886719	0.9999991655349731	480.6307067871094	327.1509704589844	0.0007489919662475586	530.3719482421875	226.8138885498047	0.8288636207580566	414.50152587890625	315.99755859375	7.513165473937988e-5	24	007
540	412.5225524902344	327.66900634765625	0.9999467134475708	407.3018493652344	326.39056396484375	0.0003975033760070801	529.5687866210938	225.1808624267578	0.5361182689666748	415.38482666015625	317.5718078613281	3.802776336669922e-5	24	007
541	476.28363037109375	334.4896545410156	0.9999818801879883	419.05706787109375	313.2493591308594	0.00012242794036865234	530.1007080078125	225.78179931640625	0.19390541315078735	431.67138671875	307.52374267578125	0.0001722574234008789	24	007
542	411.99066162109375	334.6483459472656	0.9260772466659546	420.3118591308594	294.9170227050781	0.00018194317817687988	529.1417846679688	226.84814453125	0.054024308919906616	420.4031066894531	304.3800354003906	0.00011962652206420898	24	007
543	412.103759765625	337.1394348144531	0.9998307228088379	415.7187194824219	290.6336669921875	0.00151863694190979	529.7462768554688	226.12127685546875	0.9433474540710449	429.2523498535156	289.1436767578125	0.0001042485237121582	24	007
544	416.57672119140625	280.3381042480469	0.9999991655349731	463.80853271484375	324.8495788574219	0.9043639898300171	530.5039672851562	225.7455596923828	0.0015362203121185303	410.4556579589844	324.27960205078125	6.42240047454834e-5	24	007
