# Supplementary material for: An automated feeding system for the African killifish reveals the impact of diet on lifespan and allows scalable assessment of associative learning
Source: eLife. 2022 Nov 10;11:e69008. doi: 10.7554/eLife.69008 (PMC9788828; doi:10.7554/eLife.69008)
Supplement: Figure 6—source data 2. [file elife-69008-fig6-data2.zip › Training Trajectories/t5_REC044DLC_resnet50_TrainAllTheThingsJun28shuffle1_1030000.csv]

bodyparts_coords	fishhead_x	fishhead_y	fishhead_likelihood	fishtail_x	fishtail_y	fishtail_likelihood	redlight_x	redlight_y	redlight_likelihood	fooddrop_x	fooddrop_y	fooddrop_likelihood	fishnum	recordingnum
0	144.97622680664062	70.42688751220703	1.0	161.8068084716797	109.3774185180664	0.9999972581863403	163.3643035888672	109.28880310058594	0.00019669532775878906	162.13467407226562	110.2763671875	0.014928549528121948	5	044
1	144.7141571044922	71.16300201416016	1.0	162.6656494140625	111.0908203125	0.9978116750717163	164.14146423339844	109.53419494628906	0.00024041533470153809	162.08506774902344	111.51493835449219	0.008985251188278198	5	044
2	145.3013153076172	70.73160552978516	1.0	164.5555877685547	113.81880187988281	1.0	166.11349487304688	112.36640930175781	0.00012564659118652344	162.54872131347656	113.9007568359375	0.0024773776531219482	5	044
3	146.67442321777344	72.20149993896484	1.0	164.6651611328125	115.74116516113281	1.0	166.3242950439453	113.93119049072266	0.00011333823204040527	162.1544647216797	115.60259246826172	0.0005627572536468506	5	044
4	146.1991729736328	71.26238250732422	1.0	164.46493530273438	116.66108703613281	1.0	166.67784118652344	116.5529556274414	0.0001888275146484375	162.6035614013672	116.57137298583984	0.0004099607467651367	5	044
5	147.38198852539062	72.09041595458984	1.0	163.91162109375	115.4424819946289	1.0	166.74948120117188	114.28800201416016	8.282065391540527e-5	155.7379608154297	3.752887487411499	0.00017702579498291016	5	044
6	149.98797607421875	73.06752014160156	1.0	162.84947204589844	116.85968780517578	1.0	165.57859802246094	115.33247375488281	0.00012794137001037598	163.29922485351562	124.07231140136719	0.00039249658584594727	5	044
7	156.8904571533203	68.93058013916016	1.0	167.05972290039062	118.47119140625	1.0	161.34078979492188	67.62710571289062	0.0001246929168701172	163.73526000976562	125.5625991821289	0.00010138750076293945	5	044
8	160.75221252441406	69.5182113647461	0.9999989867210388	158.90493774414062	123.63382720947266	0.9987618923187256	163.5609130859375	122.60531616210938	8.907914161682129e-5	161.315673828125	123.76310729980469	0.00014984607696533203	5	044
9	166.90625	72.20882415771484	1.0	157.12876892089844	123.46747589111328	0.9999963045120239	162.29591369628906	123.96469116210938	0.00010982155799865723	159.77874755859375	124.37115478515625	0.0003733038902282715	5	044
10	169.1551513671875	74.09806060791016	1.0	156.76828002929688	123.96823120117188	0.9999990463256836	157.25201416015625	123.82427215576172	0.00014954805374145508	159.3976287841797	124.25338745117188	0.0012612342834472656	5	044
11	172.86241149902344	75.58380126953125	1.0	154.6450653076172	125.95210266113281	1.0	155.31173706054688	125.1410140991211	0.00029784440994262695	154.09193420410156	126.30284118652344	0.00144234299659729	5	044
12	174.14295959472656	75.58525848388672	1.0	158.1326446533203	126.34842681884766	0.9999982118606567	162.5574188232422	125.4400405883789	0.00019183754920959473	160.4197998046875	126.6650619506836	0.0005283355712890625	5	044
13	177.21510314941406	77.6796646118164	1.0	160.1109619140625	123.108154296875	1.0	163.93353271484375	121.769287109375	0.0003361999988555908	169.9299774169922	69.44358825683594	0.00019606947898864746	5	044
14	180.1160430908203	83.20452117919922	1.0	161.55136108398438	118.81657409667969	0.0006649196147918701	646.7293090820312	78.94883728027344	0.00034543871879577637	156.65505981445312	7.229639530181885	8.258223533630371e-5	5	044
15	183.69772338867188	87.51531982421875	0.9999988079071045	169.50424194335938	111.18111419677734	0.8949347734451294	174.80502319335938	104.05816650390625	7.617473602294922e-5	2.833115577697754	477.4739074707031	3.6150217056274414e-5	5	044
16	189.77243041992188	86.26441955566406	0.9999999403953552	179.9350128173828	99.68861389160156	0.0010997951030731201	193.09059143066406	85.81095123291016	0.00020110607147216797	173.47850036621094	6.195681571960449	5.319714546203613e-5	5	044
17	192.72952270507812	85.40349578857422	1.0	174.8267059326172	109.85884857177734	0.9992668628692627	195.0882568359375	85.20175170898438	3.364682197570801e-5	173.37933349609375	110.8431167602539	0.0010373294353485107	5	044
18	196.69483947753906	89.30064392089844	0.9989718198776245	16.084095001220703	37.78477478027344	0.0018592476844787598	198.3115234375	92.06046295166016	0.00014865398406982422	5.582924842834473	29.553333282470703	0.00014823675155639648	5	044
19	204.27197265625	87.48469543457031	1.0	182.8930206298828	106.82254028320312	0.059518784284591675	648.0294799804688	29.891714096069336	0.00012230873107910156	199.22552490234375	97.46044921875	9.769201278686523e-5	5	044
20	208.8810272216797	91.93004608154297	0.999992847442627	206.7405548095703	96.2420654296875	0.0003979206085205078	647.4423828125	315.1590576171875	0.0001227259635925293	186.68771362304688	4.099423885345459	0.0002752542495727539	5	044
21	214.107421875	87.9693832397461	1.0	203.77658081054688	4.295961856842041	0.021108388900756836	205.18521118164062	4.328904151916504	0.0027490556240081787	202.2984161376953	2.7643890380859375	0.02297043800354004	5	044
22	220.06350708007812	91.41022491455078	0.9999997615814209	185.54148864746094	99.34872436523438	0.02201220393180847	7.522751331329346	30.67326545715332	0.00011792778968811035	201.9157257080078	3.8421361446380615	0.0001690685749053955	5	044
23	224.05099487304688	86.26567077636719	1.0	214.8667449951172	92.61264038085938	0.00032836198806762695	227.10317993164062	85.09627532958984	4.0471553802490234e-5	3.1134896278381348	478.23333740234375	4.5686960220336914e-5	5	044
24	229.54556274414062	82.82621002197266	1.0	199.77581787109375	103.4536361694336	0.9999982118606567	235.78639221191406	82.73473358154297	3.427267074584961e-5	196.84844970703125	111.11370849609375	0.0005234777927398682	5	044
25	234.60845947265625	81.15214538574219	1.0	203.44871520996094	102.76102447509766	0.8989701271057129	546.501708984375	205.68536376953125	1.0	545.60595703125	206.57215881347656	0.0008915960788726807	5	044
26	240.8567352294922	77.90135192871094	1.0	210.1170654296875	97.62258911132812	0.9999991655349731	545.0161743164062	206.1712646484375	1.0	542.7536010742188	206.0175018310547	0.0009377002716064453	5	044
27	245.35337829589844	73.873046875	1.0	213.80999755859375	99.01132202148438	1.0	545.3253784179688	206.42922973632812	1.0	543.3602905273438	206.4112091064453	0.0012954175472259521	5	044
28	248.77389526367188	71.8573989868164	1.0	216.33287048339844	103.69766998291016	1.0	545.6847534179688	206.54014587402344	1.0	544.4743041992188	207.39407348632812	0.0011937618255615234	5	044
29	249.68446350097656	70.41219329833984	1.0	218.49488830566406	106.03175354003906	1.0	545.6552734375	207.13563537597656	1.0	543.5943603515625	207.13821411132812	0.0016347169876098633	5	044
30	250.89881896972656	70.25439453125	1.0	221.2078857421875	108.99530792236328	1.0	546.5386962890625	206.29443359375	1.0	544.0745849609375	206.16392517089844	0.0013447105884552002	5	044
31	252.9303741455078	70.30316162109375	1.0	220.44984436035156	110.81519317626953	1.0	545.4133911132812	206.91331481933594	1.0	544.2930297851562	207.3991241455078	0.0013678371906280518	5	044
32	255.7255096435547	72.4433822631836	1.0	222.09234619140625	112.15845489501953	1.0	545.6048583984375	206.8025665283203	1.0	543.5015869140625	206.7546844482422	0.0011641979217529297	5	044
33	262.2594909667969	74.970703125	1.0	223.4987335205078	111.42218017578125	1.0	545.3641967773438	206.56504821777344	1.0	543.1001586914062	206.4217529296875	0.00109139084815979	5	044
34	268.999267578125	75.49070739746094	1.0	224.54470825195312	106.34220886230469	1.0	545.5464477539062	206.87039184570312	1.0	542.0687866210938	206.66453552246094	0.001006394624710083	5	044
35	274.78192138671875	75.64615631103516	1.0	226.36228942871094	101.5678939819336	1.0	545.23583984375	206.44715881347656	1.0	544.2332763671875	207.149169921875	0.0028870701789855957	5	044
36	280.0184631347656	72.7159423828125	1.0	233.9912109375	102.34344482421875	1.0	544.6685180664062	206.20401000976562	1.0	542.0489501953125	206.07371520996094	0.0021149516105651855	5	044
37	285.1976623535156	71.68217468261719	1.0	234.79916381835938	103.25939178466797	1.0	545.5399780273438	206.640380859375	1.0	544.5471801757812	207.3037109375	0.0013376176357269287	5	044
38	288.69244384765625	68.85850524902344	1.0	237.26129150390625	108.11077880859375	1.0	545.5584106445312	206.19622802734375	1.0	543.5655517578125	206.78155517578125	0.0008261501789093018	5	044
39	293.5782470703125	67.91146850585938	1.0	239.84646606445312	111.63270568847656	1.0	545.2551879882812	206.63156127929688	1.0	541.8678588867188	206.45289611816406	0.0012428760528564453	5	044
40	301.09027099609375	66.8708724975586	1.0	243.53628540039062	110.28165435791016	1.0	545.6473388671875	206.89332580566406	1.0	544.3770751953125	207.44598388671875	0.002047210931777954	5	044
41	311.49444580078125	63.83272171020508	1.0	253.9386749267578	107.08984375	1.0	545.6890869140625	206.10903930664062	1.0	544.6805419921875	206.76483154296875	0.0009087324142456055	5	044
42	321.38873291015625	61.2224235534668	1.0	253.02847290039062	108.16987609863281	1.0	545.185302734375	207.093994140625	1.0	544.1451416015625	207.39442443847656	0.0023904144763946533	5	044
43	330.68084716796875	58.507537841796875	1.0	260.5557556152344	102.63565826416016	1.0	545.356201171875	206.42262268066406	1.0	544.7473754882812	207.13514709472656	0.002342522144317627	5	044
44	339.02789306640625	53.71653366088867	1.0	271.1920471191406	101.78726959228516	1.0	546.0764770507812	206.9142608642578	1.0	543.8123168945312	207.25582885742188	0.0011001229286193848	5	044
45	348.7898254394531	50.705894470214844	1.0	278.0192565917969	101.16757202148438	1.0	546.0331420898438	207.42088317871094	1.0	544.6246337890625	207.93460083007812	0.0011948943138122559	5	044
46	356.19805908203125	47.4248161315918	1.0	281.25091552734375	101.76102447509766	1.0	545.5263061523438	206.7205047607422	1.0	543.4427490234375	206.6074981689453	0.0010436773300170898	5	044
47	362.5765075683594	44.43382263183594	1.0	285.2198791503906	100.7471923828125	1.0	544.5364990234375	206.07400512695312	1.0	541.9879150390625	205.91001892089844	0.001916438341140747	5	044
48	369.8889465332031	40.563961029052734	1.0	295.868408203125	96.51013946533203	1.0	545.3971557617188	206.93092346191406	1.0	543.5443725585938	206.95838928222656	0.0019466280937194824	5	044
49	379.2770690917969	36.53053665161133	1.0	304.7460632324219	95.35000610351562	1.0	545.4385375976562	206.70236206054688	1.0	543.7886352539062	206.80865478515625	0.0018002986907958984	5	044
50	387.8200378417969	33.512977600097656	1.0	311.3568420410156	95.54721069335938	1.0	545.7186279296875	206.69757080078125	1.0	543.3955688476562	206.7325439453125	0.000737607479095459	5	044
51	396.4446105957031	31.055376052856445	1.0	317.2705078125	97.17394256591797	1.0	545.6940307617188	206.2911376953125	1.0	391.5128479003906	5.685756683349609	0.0018195509910583496	5	044
52	404.0893249511719	29.577865600585938	1.0	322.030517578125	92.43041229248047	1.0	546.0386352539062	206.9210205078125	1.0	393.69189453125	7.1722822189331055	0.0025615394115448	5	044
53	407.8459777832031	28.923551559448242	1.0	326.15533447265625	91.25333404541016	0.9997652173042297	544.9287109375	206.43382263183594	1.0	406.808837890625	4.4478535652160645	0.0044873058795928955	5	044
54	412.1494445800781	27.88001251220703	1.0	332.6990661621094	87.83560180664062	0.7665044665336609	545.3414306640625	206.94857788085938	1.0	406.8429260253906	5.743958950042725	0.005159974098205566	5	044
55	415.6357421875	27.106325149536133	1.0	335.0524597167969	83.75341796875	1.0	545.3770751953125	205.71507263183594	1.0	407.7077941894531	5.586075782775879	0.0047408342361450195	5	044
56	416.3997802734375	28.026165008544922	1.0	336.86517333984375	83.62202453613281	0.9999990463256836	545.2124633789062	206.7689208984375	1.0	407.6759948730469	5.680154800415039	0.006420552730560303	5	044
57	423.179443359375	32.61774444580078	1.0	341.3863830566406	86.48635864257812	0.9999985694885254	546.0227661132812	206.5996856689453	1.0	544.9400024414062	207.31951904296875	0.0012593269348144531	5	044
58	430.62933349609375	40.36276626586914	1.0	340.75653076171875	88.77681732177734	0.31296953558921814	545.6784057617188	206.86314392089844	1.0	543.62255859375	206.57069396972656	0.0014995932579040527	5	044
59	438.9075012207031	46.321720123291016	1.0	547.6558227539062	208.22775268554688	0.0001577436923980713	545.875732421875	206.20729064941406	1.0	543.7937622070312	206.260986328125	0.0015903115272521973	5	044
60	446.42120361328125	49.956512451171875	1.0	547.9410400390625	208.19593811035156	0.00015816092491149902	545.1204833984375	206.31202697753906	1.0	543.4193725585938	206.4020233154297	0.0025751590728759766	5	044
61	449.5389404296875	51.95669174194336	1.0	3.4573850631713867	141.83941650390625	0.00041100382804870605	545.6173706054688	206.44949340820312	1.0	543.8634033203125	205.90896606445312	0.0007587075233459473	5	044
62	452.2020263671875	53.807769775390625	0.9999855160713196	2.607532024383545	146.5098114013672	0.0006583929061889648	545.927490234375	206.39967346191406	1.0	543.6731567382812	206.4877166748047	0.0013384819030761719	5	044
63	500.62506103515625	63.05760192871094	0.5534752607345581	545.12548828125	208.046875	0.00011819601058959961	545.7194213867188	206.50270080566406	1.0	544.5870971679688	207.5260467529297	0.0005645453929901123	5	044
64	497.8388366699219	56.95759201049805	1.0	398.2088317871094	53.152767181396484	0.9997009038925171	545.7727661132812	206.71401977539062	1.0	545.0740966796875	207.42919921875	0.0018875300884246826	5	044
65	500.5445556640625	56.138832092285156	1.0	389.2276916503906	51.47543716430664	1.0	545.607177734375	207.4131317138672	1.0	544.512939453125	207.93821716308594	0.0022194385528564453	5	044
66	501.5959167480469	55.765960693359375	1.0	386.7115783691406	48.33112335205078	1.0	546.0728149414062	207.13377380371094	1.0	544.7496337890625	207.75567626953125	0.0027502775192260742	5	044
67	452.6761474609375	94.65235900878906	1.0	377.6795349121094	37.78628158569336	0.9999984502792358	546.0702514648438	206.15054321289062	1.0	543.4519653320312	206.29840087890625	0.000827103853225708	5	044
68	453.919921875	99.0843276977539	1.0	373.87066650390625	38.07765197753906	0.12796270847320557	545.7868041992188	206.91224670410156	1.0	544.008056640625	206.56956481933594	0.0012330710887908936	5	044
69	452.66094970703125	104.40971374511719	1.0	383.59600830078125	49.747413635253906	0.9999821186065674	545.7501220703125	206.45391845703125	1.0	544.3189086914062	207.24197387695312	0.0015659034252166748	5	044
70	453.0792541503906	108.71197509765625	1.0	384.40032958984375	48.05860900878906	1.0	545.61865234375	206.47088623046875	0.9999999403953552	543.8192138671875	206.63729858398438	0.0037970542907714844	5	044
71	451.0274353027344	119.53623962402344	1.0	382.391357421875	49.01496887207031	0.9992510080337524	546.0545043945312	207.2762908935547	1.0	543.779296875	207.2653045654297	0.0010291039943695068	5	044
72	448.507568359375	130.95208740234375	1.0	387.8504943847656	55.89234161376953	0.0013814270496368408	545.7879638671875	206.40402221679688	1.0	542.3436279296875	205.9032440185547	0.0009349584579467773	5	044
73	448.9295959472656	140.5009002685547	1.0	391.6624450683594	62.45878601074219	0.8005566596984863	546.1792602539062	206.28170776367188	1.0	545.025390625	207.35926818847656	0.000773698091506958	5	044
74	447.6842956542969	146.04183959960938	1.0	389.6064758300781	62.53727340698242	0.9999938011169434	546.2059936523438	206.2705841064453	1.0	542.5809936523438	206.03231811523438	0.0010338425636291504	5	044
75	448.8486633300781	150.4319610595703	1.0	387.8341369628906	58.32111740112305	0.9999998807907104	545.0785522460938	206.0729217529297	1.0	541.5521240234375	205.73870849609375	0.0013601183891296387	5	044
76	447.701416015625	152.07501220703125	1.0	385.8565673828125	55.11006546020508	1.0	545.8799438476562	205.8848876953125	1.0	542.1766967773438	205.89654541015625	0.0009409189224243164	5	044
77	447.617431640625	152.36807250976562	1.0	385.8323974609375	53.49357604980469	1.0	545.7859497070312	206.14430236816406	1.0	542.5437622070312	206.16015625	0.0014161765575408936	5	044
78	447.6059875488281	151.4534454345703	1.0	385.20587158203125	52.481788635253906	0.801119863986969	545.8119506835938	206.15309143066406	1.0	544.6293334960938	206.92193603515625	0.0010685324668884277	5	044
79	448.512451171875	151.01077270507812	1.0	383.53704833984375	96.43446350097656	0.025480180978775024	545.9213256835938	206.5982666015625	1.0	542.6182861328125	206.28135681152344	0.0009671449661254883	5	044
80	446.7237243652344	147.8671417236328	1.0	380.5732116699219	50.74346160888672	0.7737752199172974	545.9786987304688	206.8086700439453	1.0	542.5413818359375	206.78094482421875	0.0007728636264801025	5	044
81	445.8922424316406	146.18521118164062	1.0	380.4226379394531	53.423248291015625	0.997803807258606	545.5972290039062	206.6845703125	1.0	542.13916015625	206.4497833251953	0.001028299331665039	5	044
82	446.4659118652344	144.57110595703125	1.0	376.1997375488281	51.29395294189453	0.9215649366378784	545.8547973632812	205.55963134765625	1.0	544.0521240234375	205.81736755371094	0.0021176934242248535	5	044
83	446.5675048828125	144.3050994873047	1.0	380.7680358886719	51.68586349487305	1.0	544.9780883789062	206.0806427001953	1.0	542.0248413085938	205.96902465820312	0.0022801458835601807	5	044
84	447.1252136230469	144.47927856445312	1.0	377.7586975097656	46.03708267211914	0.9999957084655762	545.757080078125	206.03811645507812	1.0	542.1002197265625	206.10772705078125	0.000817418098449707	5	044
85	446.0477600097656	145.02008056640625	1.0	376.5816345214844	44.901397705078125	0.9186567068099976	546.40185546875	206.54824829101562	1.0	545.029541015625	207.12539672851562	0.0015536248683929443	5	044
86	447.40985107421875	145.2463836669922	1.0	375.9544372558594	50.10950469970703	0.9999243021011353	545.9952392578125	205.81822204589844	1.0	542.2001953125	205.76846313476562	0.000868380069732666	5	044
87	447.25079345703125	146.9922332763672	1.0	381.85064697265625	50.461647033691406	0.15776172280311584	545.6862182617188	205.88204956054688	1.0	545.033203125	206.8812255859375	0.0028876662254333496	5	044
88	447.0422058105469	147.65318298339844	1.0	383.15032958984375	51.645938873291016	0.16941267251968384	546.449462890625	206.1022491455078	1.0	542.822265625	205.8785400390625	0.0007072687149047852	5	044
89	445.1778564453125	147.39688110351562	1.0	382.84039306640625	53.23715591430664	0.004993855953216553	545.7811889648438	206.7334442138672	1.0	542.2261352539062	206.4521942138672	0.0010904669761657715	5	044
90	445.8922119140625	150.3096466064453	1.0	383.1402587890625	56.3424186706543	0.08028411865234375	545.299072265625	205.479248046875	1.0	541.71875	205.4001007080078	0.0011935830116271973	5	044
91	445.11175537109375	151.17547607421875	1.0	380.5814514160156	53.6739387512207	0.9991406798362732	546.3340454101562	205.88479614257812	1.0	544.4205322265625	206.0139617919922	0.0009471476078033447	5	044
92	445.38433837890625	151.2625274658203	1.0	383.70745849609375	51.74898147583008	0.058721840381622314	545.54150390625	205.60914611816406	1.0	541.8004150390625	205.67701721191406	0.0010122060775756836	5	044
93	446.816162109375	152.47970581054688	1.0	15.471010208129883	33.8964729309082	0.00014600157737731934	545.7806396484375	206.7253875732422	1.0	542.576416015625	206.45938110351562	0.0017701387405395508	5	044
94	444.5508117675781	152.0120391845703	1.0	383.91693115234375	52.48202133178711	0.059125423431396484	545.371337890625	206.2802734375	1.0	541.7979125976562	205.9875946044922	0.0007968544960021973	5	044
95	447.2323303222656	152.69219970703125	1.0	382.7414245605469	48.770233154296875	0.8059284687042236	545.8394165039062	206.73988342285156	1.0	542.497802734375	206.3905487060547	0.0012100040912628174	5	044
96	446.54119873046875	152.22381591796875	1.0	382.67303466796875	52.33488464355469	0.9999998211860657	545.5904541015625	205.74295043945312	1.0	541.9309692382812	205.67970275878906	0.001309424638748169	5	044
97	445.73651123046875	153.2846221923828	1.0	2.8326416015625	143.78836059570312	0.0003439486026763916	546.1337280273438	206.430908203125	1.0	544.961181640625	207.0203094482422	0.001931697130203247	5	044
98	445.390380859375	155.1350555419922	1.0	376.17095947265625	54.322628021240234	0.10761138796806335	546.1625366210938	206.25274658203125	1.0	542.3329467773438	206.2280731201172	0.0006385147571563721	5	044
99	443.2322692871094	158.12022399902344	1.0	4.343320846557617	149.08241271972656	0.0003451704978942871	545.6495971679688	206.37481689453125	1.0	542.9119873046875	206.4195556640625	0.0007780194282531738	5	044
100	444.3471984863281	160.98696899414062	1.0	381.9329528808594	65.02224731445312	0.4663272500038147	546.1032104492188	207.08238220214844	1.0	542.6232299804688	206.81044006347656	0.0009545087814331055	5	044
101	445.2828674316406	162.3164520263672	1.0	381.6895751953125	59.540382385253906	0.9997849464416504	546.072265625	206.0498046875	1.0	544.9345092773438	206.83473205566406	0.0013012886047363281	5	044
102	445.37841796875	163.31277465820312	1.0	384.27789306640625	96.5549087524414	0.004017382860183716	545.850341796875	206.13758850097656	1.0	542.0831909179688	206.22177124023438	0.0008691847324371338	5	044
103	440.2374572753906	163.4615936279297	1.0	383.3313903808594	92.80479431152344	0.038826048374176025	545.8748168945312	206.5157928466797	1.0	542.4353637695312	206.22445678710938	0.0008235275745391846	5	044
104	439.8533020019531	163.980224609375	1.0	382.3703308105469	95.45001220703125	0.0505581796169281	545.17236328125	205.90663146972656	1.0	544.6183471679688	206.90582275390625	0.0019744932651519775	5	044
105	439.7218017578125	163.64013671875	1.0	384.25201416015625	68.70392608642578	0.003847062587738037	546.0317993164062	206.50025939941406	1.0	543.50390625	206.381591796875	0.0007532238960266113	5	044
106	439.6154479980469	163.8074493408203	1.0	381.3397216796875	91.7074966430664	0.025614500045776367	545.825439453125	205.95005798339844	1.0	544.111328125	205.93702697753906	0.0014400780200958252	5	044
107	439.09429931640625	163.85165405273438	1.0	382.8687438964844	92.53291320800781	0.06076589226722717	546.0902099609375	207.14923095703125	1.0	543.8250122070312	206.9804229736328	0.0011365413665771484	5	044
108	440.2060241699219	163.7642059326172	1.0	376.12554931640625	95.97160339355469	0.003975421190261841	545.1903076171875	206.55316162109375	1.0	542.2972412109375	206.38363647460938	0.0018696784973144531	5	044
109	439.4617919921875	163.4477081298828	1.0	380.33892822265625	70.7723388671875	0.711559534072876	545.587158203125	206.59230041503906	1.0	543.4462280273438	206.49673461914062	0.0011377036571502686	5	044
110	439.6307373046875	163.65989685058594	1.0	5.238259315490723	196.2602996826172	0.0009150803089141846	546.0637817382812	206.34219360351562	1.0	543.8727416992188	205.89291381835938	0.001037299633026123	5	044
111	439.4544677734375	164.43846130371094	1.0	2.81208872795105	147.66722106933594	0.002672821283340454	545.3682250976562	205.64141845703125	1.0	544.502685546875	206.65171813964844	0.0018735826015472412	5	044
112	438.61419677734375	164.53768920898438	1.0	374.4161071777344	71.96770477294922	0.005812883377075195	545.5203857421875	205.88478088378906	1.0	542.1077270507812	205.94589233398438	0.001636803150177002	5	044
113	439.8101501464844	165.96978759765625	1.0	3.076367139816284	210.17626953125	0.00015243887901306152	545.5387573242188	206.7876739501953	1.0	543.2806396484375	206.25894165039062	0.0011641085147857666	5	044
114	439.08941650390625	166.251220703125	1.0	373.4194641113281	83.39105224609375	0.0031711161136627197	545.6433715820312	206.3483123779297	1.0	542.3909912109375	206.15907287597656	0.0010338127613067627	5	044
115	438.7275085449219	167.057373046875	1.0	548.3795166015625	207.47335815429688	0.00014907121658325195	546.3801879882812	205.0944061279297	1.0	542.5325317382812	205.13201904296875	0.0008379817008972168	5	044
116	439.85406494140625	167.39007568359375	1.0	2.2338433265686035	145.74783325195312	0.0009487569332122803	545.7246704101562	206.38645935058594	1.0	542.3145751953125	206.3247528076172	0.0015483498573303223	5	044
117	439.4714050292969	168.08547973632812	1.0	548.0201416015625	208.66842651367188	0.00014469027519226074	546.0479125976562	206.4659423828125	1.0	544.0925903320312	206.47169494628906	0.0009301900863647461	5	044
118	439.1387023925781	168.53561401367188	1.0	374.51287841796875	112.32064819335938	0.758454442024231	545.7445678710938	206.20974731445312	1.0	542.2706298828125	206.07794189453125	0.0010224878787994385	5	044
119	438.5430603027344	169.3212890625	1.0	547.801025390625	207.74887084960938	0.00021854043006896973	545.610595703125	205.338134765625	1.0	542.2250366210938	205.46961975097656	0.0009962618350982666	5	044
120	438.6469421386719	169.7787322998047	1.0	4.413281440734863	143.68971252441406	0.0014050006866455078	545.7844848632812	205.4267120361328	1.0	542.2559204101562	205.45346069335938	0.0008105337619781494	5	044
121	439.2807312011719	171.25201416015625	1.0	370.28338623046875	90.48506927490234	0.0004538595676422119	545.4920654296875	206.46058654785156	1.0	542.4228515625	206.6463623046875	0.0013901591300964355	5	044
122	438.4311828613281	171.7502899169922	1.0	3.8050310611724854	146.90350341796875	0.002384960651397705	545.317138671875	206.4266357421875	1.0	542.9717407226562	206.43873596191406	0.001112133264541626	5	044
123	439.3441162109375	173.24888610839844	1.0	372.4366455078125	90.9859390258789	0.0006083846092224121	545.6048583984375	205.56761169433594	1.0	545.13427734375	206.86679077148438	0.0010587871074676514	5	044
124	438.8999938964844	173.55136108398438	1.0	372.6050720214844	90.14835357666016	0.040630728006362915	545.7496948242188	206.91046142578125	1.0	544.929443359375	207.1663055419922	0.0030288994312286377	5	044
125	438.43255615234375	172.6928253173828	1.0	2.997189521789551	320.87591552734375	0.00016480684280395508	545.4829711914062	206.39794921875	1.0	543.0704345703125	206.25814819335938	0.001527547836303711	5	044
126	437.275146484375	171.64044189453125	1.0	6.249680519104004	34.0960693359375	0.0010016262531280518	545.609619140625	206.382080078125	1.0	541.9412231445312	206.33123779296875	0.0008421838283538818	5	044
127	436.59234619140625	171.15484619140625	1.0	2.0176823139190674	144.4515380859375	0.0012387335300445557	545.9435424804688	206.92713928222656	0.9999999403953552	542.9309692382812	206.69883728027344	0.0015890002250671387	5	044
128	434.5819396972656	169.6329345703125	1.0	2.5558676719665527	131.10720825195312	0.0003611147403717041	545.7242431640625	207.0847625732422	1.0	543.6224365234375	206.32431030273438	0.0012496411800384521	5	044
129	435.67694091796875	169.12335205078125	1.0	548.0028686523438	208.85812377929688	9.736418724060059e-5	546.0966186523438	206.6176300048828	1.0	543.5540161132812	206.53330993652344	0.000562518835067749	5	044
130	433.7033996582031	167.92674255371094	1.0	3.1641459465026855	145.07530212402344	0.001867443323135376	545.1551513671875	206.7388916015625	1.0	541.9353637695312	206.6656494140625	0.0013086795806884766	5	044
131	434.0458068847656	167.30093383789062	1.0	4.562977313995361	156.5604705810547	0.005677074193954468	545.5223388671875	205.82041931152344	1.0	541.9439086914062	205.8145294189453	0.00090751051902771	5	044
132	435.4079895019531	167.6858367919922	1.0	3.349346876144409	144.1048126220703	0.0001779496669769287	545.8584594726562	206.35665893554688	1.0	542.417724609375	206.16397094726562	0.0006828904151916504	5	044
133	435.39227294921875	166.87982177734375	1.0	4.1907639503479	30.941091537475586	0.00013899803161621094	545.0675048828125	206.3866424560547	1.0	541.5835571289062	206.2178955078125	0.0011736154556274414	5	044
134	435.1644287109375	167.2556610107422	1.0	2.0926170349121094	158.9313507080078	0.0005445480346679688	545.1531982421875	205.86549377441406	1.0	543.045166015625	205.8727569580078	0.0021438896656036377	5	044
135	435.28948974609375	167.5921173095703	1.0	3.3571949005126953	145.77540588378906	0.00020819902420043945	545.7957763671875	206.114990234375	1.0	542.4843139648438	206.0932159423828	0.0011845827102661133	5	044
136	435.2464599609375	168.08267211914062	1.0	544.7184448242188	207.66004943847656	0.0001399219036102295	545.7080688476562	206.51881408691406	1.0	542.3533935546875	206.35670471191406	0.0008469223976135254	5	044
137	436.1817626953125	170.3798828125	1.0	545.3910522460938	208.17523193359375	8.323788642883301e-5	546.1611328125	206.5712127685547	1.0	542.3717041015625	206.30897521972656	0.0006438195705413818	5	044
138	435.334228515625	169.81155395507812	1.0	547.9944458007812	208.69515991210938	0.0001315474510192871	545.8472290039062	206.60133361816406	1.0	543.2389526367188	206.5399932861328	0.0009508132934570312	5	044
139	434.90625	169.90658569335938	1.0	1.7882707118988037	204.23191833496094	0.0006642043590545654	546.39453125	206.28199768066406	1.0	544.2892456054688	206.51449584960938	0.0010395050048828125	5	044
140	435.0939636230469	172.1148681640625	1.0	432.34124755859375	173.85293579101562	0.00026470422744750977	544.7976684570312	205.45176696777344	1.0	541.7278442382812	205.4872589111328	0.0014904439449310303	5	044
141	433.226806640625	171.83274841308594	1.0	3.038238525390625	145.7928924560547	0.0003580451011657715	545.9420776367188	206.11265563964844	1.0	543.6653442382812	206.22886657714844	0.001023322343826294	5	044
142	434.42962646484375	173.47994995117188	1.0	432.4869079589844	174.7921600341797	0.00015941262245178223	545.985595703125	206.44427490234375	1.0	544.1968994140625	206.21389770507812	0.0013086497783660889	5	044
143	434.7779846191406	175.0484161376953	1.0	547.7852783203125	208.81297302246094	0.00017198920249938965	545.4432983398438	206.83456420898438	1.0	542.4841918945312	206.65078735351562	0.0021809041500091553	5	044
144	432.00494384765625	173.50462341308594	1.0	497.8272399902344	120.00704956054688	0.0002891123294830322	545.808349609375	207.2099609375	1.0	542.8497924804688	206.9713134765625	0.0019689202308654785	5	044
145	432.4936828613281	174.0914764404297	1.0	1.12272047996521	216.67747497558594	0.00020620226860046387	545.4711303710938	205.22706604003906	1.0	541.7747802734375	205.00125122070312	0.0010294914245605469	5	044
146	431.96807861328125	174.76466369628906	1.0	363.9456787109375	97.8095932006836	0.999976396560669	545.7601928710938	206.62896728515625	1.0	542.5936889648438	206.6785888671875	0.00138014554977417	5	044
147	430.83123779296875	174.3609161376953	1.0	362.15380859375	97.23690795898438	0.016257911920547485	545.6729736328125	206.29934692382812	1.0	543.51904296875	205.66864013671875	0.0010069012641906738	5	044
148	431.93499755859375	175.78321838378906	1.0	3.7766520977020264	147.28526306152344	0.00041159987449645996	545.6117553710938	206.89218139648438	1.0	542.2461547851562	206.67584228515625	0.0012950003147125244	5	044
149	431.219970703125	175.00991821289062	1.0	353.4104309082031	99.83545684814453	0.02371320128440857	545.35302734375	205.87831115722656	1.0	543.9984741210938	205.96726989746094	0.005290120840072632	5	044
150	430.0109558105469	175.11416625976562	1.0	358.4953308105469	93.34444427490234	0.00021949410438537598	545.7540283203125	206.90948486328125	1.0	544.6865234375	206.8568115234375	0.0033597350120544434	5	044
151	429.23468017578125	175.22129821777344	1.0	352.5119323730469	97.28057098388672	0.9896150827407837	546.1650390625	206.48773193359375	1.0	542.4111328125	206.22805786132812	0.0008832216262817383	5	044
152	430.07232666015625	176.35012817382812	1.0	351.6856689453125	97.95942687988281	0.9995941519737244	546.0205078125	206.21905517578125	1.0	543.9070434570312	206.18240356445312	0.001542419195175171	5	044
153	429.6546630859375	176.9445037841797	1.0	352.57061767578125	95.90951538085938	0.9999992847442627	546.2341918945312	206.75347900390625	1.0	542.739501953125	206.78646850585938	0.0007526874542236328	5	044
154	430.36163330078125	177.25881958007812	1.0	352.6644287109375	98.09645080566406	1.0	545.4891357421875	206.54039001464844	1.0	542.3884887695312	206.44796752929688	0.0014035403728485107	5	044
155	431.198974609375	178.6428680419922	1.0	354.1107482910156	99.87773895263672	1.0	545.9171752929688	205.55169677734375	1.0	542.4989624023438	205.68899536132812	0.0013425052165985107	5	044
156	432.1589660644531	179.97352600097656	1.0	355.0440979003906	100.85669708251953	1.0	545.814697265625	206.5294952392578	1.0	542.3909912109375	206.2483367919922	0.0010838210582733154	5	044
157	432.3302307128906	182.822998046875	1.0	353.80596923828125	101.79827117919922	1.0	545.6328125	206.96005249023438	1.0	543.9920654296875	206.81491088867188	0.0018384754657745361	5	044
158	431.78857421875	182.3260040283203	1.0	353.40948486328125	101.80450439453125	0.9997909665107727	545.8092041015625	205.59707641601562	1.0	544.080322265625	205.77133178710938	0.0018455684185028076	5	044
159	430.6607666015625	182.63082885742188	1.0	350.0134582519531	100.39447021484375	0.18835657835006714	545.9075317382812	205.75216674804688	1.0	542.3826904296875	205.708740234375	0.0008446276187896729	5	044
160	429.7437744140625	182.91456604003906	1.0	351.885009765625	104.96502685546875	0.9999789595603943	545.6430053710938	205.8802032470703	1.0	544.369140625	206.1697998046875	0.003296494483947754	5	044
161	430.901123046875	185.2552947998047	1.0	353.0197448730469	103.2481689453125	0.9999592900276184	545.3781127929688	206.51490783691406	1.0	542.2369995117188	206.12026977539062	0.0016043782234191895	5	044
162	430.626220703125	185.95420837402344	1.0	354.5348815917969	103.9615249633789	1.0	546.2271118164062	206.70626831054688	1.0	542.5398559570312	206.5414581298828	0.0007687509059906006	5	044
163	431.3066101074219	187.39109802246094	1.0	353.5061340332031	104.10952758789062	0.9999990463256836	546.3124389648438	206.28106689453125	1.0	545.2986450195312	206.96104431152344	0.0010270774364471436	5	044
164	431.0913391113281	189.3552703857422	1.0	358.37762451171875	111.96829223632812	0.9997097849845886	546.20068359375	206.2411346435547	1.0	542.9107055664062	206.1085662841797	0.0009945333003997803	5	044
165	429.97076416015625	190.74334716796875	1.0	353.2978210449219	107.60930633544922	1.0	545.6812133789062	206.54180908203125	1.0	544.8003540039062	207.2670440673828	0.0020289719104766846	5	044
166	429.9493103027344	192.2030029296875	1.0	351.0020446777344	106.06708526611328	0.9957552552223206	545.5586547851562	206.14414978027344	1.0	542.4171142578125	206.02255249023438	0.0012444555759429932	5	044
167	429.8345947265625	193.480224609375	1.0	352.1315612792969	109.909423828125	0.9999874830245972	545.8873291015625	207.0275421142578	1.0	544.0963134765625	206.70436096191406	0.0022554099559783936	5	044
168	429.9858703613281	195.0491180419922	1.0	354.082763671875	114.0813980102539	1.0	545.7261352539062	206.8419189453125	1.0	542.4365844726562	206.6567840576172	0.0012785494327545166	5	044
169	427.91558837890625	197.001220703125	1.0	345.0299377441406	107.64384460449219	1.0	546.0960693359375	206.68740844726562	1.0	544.5933837890625	206.4851837158203	0.0023250579833984375	5	044
170	429.34814453125	199.72059631347656	1.0	356.86712646484375	120.32205200195312	1.0	546.1702880859375	206.69387817382812	1.0	544.8397827148438	206.34963989257812	0.0035716593265533447	5	044
171	429.7555236816406	202.61021423339844	1.0	351.7366638183594	122.80573272705078	0.9999005198478699	546.80078125	206.77276611328125	1.0	545.27783203125	207.63388061523438	0.0011990666389465332	5	044
172	427.07208251953125	203.61322021484375	1.0	343.3884582519531	117.05755615234375	0.012436985969543457	545.4529418945312	206.12936401367188	1.0	544.16455078125	205.79754638671875	0.0016159415245056152	5	044
173	427.57586669921875	206.49569702148438	1.0	355.45806884765625	126.6572036743164	1.0	545.823974609375	205.971435546875	1.0	545.203857421875	206.6132049560547	0.0023425817489624023	5	044
174	425.81475830078125	207.719970703125	1.0	355.76885986328125	131.278564453125	0.9999450445175171	545.3988647460938	206.7091827392578	1.0	542.4671020507812	206.4198455810547	0.001814514398574829	5	044
175	427.16986083984375	209.83078002929688	1.0	346.5269775390625	122.99932861328125	0.2083861529827118	546.1221923828125	206.3411407470703	1.0	544.8226318359375	206.89877319335938	0.002196371555328369	5	044
176	427.5333557128906	211.4285125732422	1.0	352.8402099609375	130.3646697998047	0.993402361869812	546.2719116210938	206.92376708984375	1.0	542.9044799804688	206.63021850585938	0.0009733438491821289	5	044
177	427.22698974609375	212.38882446289062	1.0	355.49969482421875	134.2823944091797	0.007997721433639526	546.0580444335938	207.40057373046875	1.0	544.9828491210938	207.49131774902344	0.0019003748893737793	5	044
178	426.5481262207031	213.36148071289062	1.0	353.4017333984375	136.42083740234375	0.9998903274536133	546.4235229492188	206.803955078125	1.0	544.2662353515625	206.74095153808594	0.0015043914318084717	5	044
179	427.3185729980469	213.68850708007812	1.0	351.1036682128906	138.0569610595703	0.9999999403953552	546.646240234375	206.9645233154297	1.0	544.878173828125	207.27609252929688	0.0008433163166046143	5	044
180	426.06146240234375	214.62242126464844	1.0	353.2665100097656	138.87628173828125	1.0	546.3771362304688	207.24192810058594	1.0	544.1480102539062	206.7657012939453	0.0013354718685150146	5	044
181	425.75506591796875	215.14112854003906	1.0	348.40350341796875	136.40211486816406	0.9999664425849915	546.590576171875	206.52206420898438	1.0	542.7882080078125	206.4296417236328	0.0006313621997833252	5	044
182	425.9301452636719	217.08035278320312	1.0	353.5130615234375	146.47512817382812	0.9999995827674866	546.3324584960938	206.91668701171875	1.0	544.3956298828125	207.61062622070312	0.0007421672344207764	5	044
183	426.38629150390625	219.1240234375	1.0	353.08258056640625	148.10501098632812	1.0	546.07373046875	206.20669555664062	1.0	543.5465087890625	206.2421875	0.001428753137588501	5	044
184	425.9237976074219	221.67816162109375	1.0	353.65875244140625	146.76980590820312	0.9938064217567444	545.9497680664062	206.13661193847656	1.0	543.6651611328125	206.0738067626953	0.0014531314373016357	5	044
185	426.0723876953125	222.7913818359375	1.0	347.9478454589844	144.124755859375	1.0	546.34912109375	206.15054321289062	1.0	543.8118286132812	205.86444091796875	0.000999748706817627	5	044
186	425.724609375	225.5150146484375	1.0	348.4396667480469	150.9518585205078	0.9999836087226868	546.1242065429688	206.2333984375	1.0	543.6864624023438	205.9875946044922	0.0007696747779846191	5	044
187	424.4302978515625	226.5340118408203	1.0	342.74853515625	147.35777282714844	0.9999608993530273	546.1096801757812	206.2899932861328	1.0	543.6312866210938	206.13658142089844	0.0005054771900177002	5	044
188	424.919921875	227.52674865722656	1.0	346.3017272949219	151.38157653808594	0.9783498048782349	546.1494750976562	206.6080322265625	1.0	543.9757080078125	206.4490509033203	0.000857621431350708	5	044
189	426.73388671875	229.20889282226562	1.0	343.3414611816406	150.82110595703125	0.9902544021606445	546.5255737304688	206.18499755859375	1.0	544.80908203125	206.7120361328125	0.0008325874805450439	5	044
190	426.12701416015625	230.01947021484375	1.0	342.59930419921875	158.27735900878906	0.9943976998329163	545.76220703125	206.72447204589844	1.0	543.83251953125	206.62213134765625	0.0006162524223327637	5	044
191	425.2205810546875	231.01031494140625	1.0	347.6598815917969	162.0325927734375	0.9792069792747498	546.6887817382812	206.62144470214844	1.0	544.0355224609375	206.65234375	0.0007713139057159424	5	044
192	425.3861389160156	232.38995361328125	1.0	347.65509033203125	162.61373901367188	0.9999996423721313	546.343505859375	207.05758666992188	1.0	544.8313598632812	207.50094604492188	0.0006482899188995361	5	044
193	423.6467590332031	233.84982299804688	1.0	347.6495666503906	166.74343872070312	0.8647242784500122	546.4374389648438	205.93423461914062	1.0	544.0108642578125	206.06814575195312	0.0012326836585998535	5	044
194	423.80523681640625	234.97808837890625	1.0	349.2317199707031	168.85145568847656	0.9999998807907104	546.0704345703125	206.75787353515625	1.0	544.3555297851562	206.41864013671875	0.0006056725978851318	5	044
195	423.8168029785156	236.49220275878906	1.0	350.0780029296875	167.96522521972656	0.999997615814209	546.0692138671875	206.529541015625	1.0	543.4249267578125	206.41160583496094	0.0004362165927886963	5	044
196	424.0482177734375	237.7658233642578	1.0	346.0320129394531	163.9783477783203	0.9999998807907104	546.0267944335938	206.35885620117188	1.0	544.1583251953125	206.1864471435547	0.0013194382190704346	5	044
197	423.7589416503906	238.79959106445312	1.0	344.8885498046875	167.10775756835938	0.9978934526443481	546.1605224609375	206.95779418945312	1.0	544.5845336914062	206.5518798828125	0.0007216036319732666	5	044
198	423.1483459472656	239.83758544921875	1.0	346.5419006347656	164.07391357421875	1.0	545.7036743164062	206.20143127441406	1.0	544.040283203125	206.05860900878906	0.0010750889778137207	5	044
199	422.7845153808594	241.3304443359375	1.0	345.61212158203125	165.9102783203125	0.9999998807907104	545.6188354492188	207.16859436035156	1.0	544.2831420898438	206.85498046875	0.001626521348953247	5	044
200	423.1675109863281	242.3303985595703	1.0	346.006591796875	169.31036376953125	0.9999880790710449	545.7495727539062	206.49539184570312	1.0	544.186767578125	206.39488220214844	0.000572502613067627	5	044
201	422.9284973144531	243.5948028564453	1.0	350.68511962890625	172.26222229003906	0.9999992847442627	546.44189453125	207.06985473632812	1.0	544.8829345703125	206.55690002441406	0.0004722476005554199	5	044
202	424.0159606933594	245.22531127929688	1.0	348.7149353027344	176.78302001953125	0.9995251297950745	545.4345092773438	206.59506225585938	1.0	542.0658569335938	206.3635711669922	0.0005891621112823486	5	044
203	423.9954833984375	245.97189331054688	1.0	350.7436828613281	174.45249938964844	1.0	545.240234375	206.76730346679688	1.0	543.6173095703125	206.721923828125	0.001986950635910034	5	044
204	424.5420837402344	247.44171142578125	1.0	347.587646484375	175.13961791992188	1.0	545.5419921875	206.4088134765625	1.0	544.6636962890625	206.95547485351562	0.0008428990840911865	5	044
205	424.4261779785156	248.0657501220703	1.0	349.3149108886719	177.28073120117188	1.0	546.1123046875	206.54148864746094	1.0	424.8675842285156	255.61965942382812	0.0003694295883178711	5	044
206	422.9159240722656	249.23236083984375	1.0	345.9986877441406	175.87393188476562	0.986507773399353	545.5848999023438	205.98037719726562	1.0	544.092041015625	205.985595703125	0.0009120404720306396	5	044
207	424.83807373046875	251.5831756591797	1.0	347.45587158203125	179.8448486328125	0.034307003021240234	545.4436645507812	206.60572814941406	1.0	544.1617431640625	206.41656494140625	0.0027352571487426758	5	044
208	422.84185791015625	253.03504943847656	1.0	352.0104064941406	185.68385314941406	0.9998356103897095	545.7901000976562	206.4798126220703	1.0	544.7785034179688	207.2102813720703	0.0010080933570861816	5	044
209	422.30377197265625	253.4121551513672	1.0	345.7032165527344	183.40121459960938	0.026141226291656494	545.5023803710938	206.5575714111328	1.0	542.0232543945312	206.3531951904297	0.0009112060070037842	5	044
210	423.106201171875	255.92489624023438	1.0	347.8990478515625	187.17396545410156	0.47677549719810486	546.5093383789062	206.9996337890625	1.0	544.8019409179688	207.6927032470703	0.0005405247211456299	5	044
211	423.8468933105469	257.2454833984375	1.0	351.9183654785156	192.8114471435547	0.9999998807907104	546.1383666992188	206.39002990722656	1.0	544.3529663085938	206.42550659179688	0.0010728240013122559	5	044
212	424.6040344238281	259.623291015625	1.0	349.10150146484375	192.11917114257812	0.9999886751174927	545.7576293945312	206.44847106933594	1.0	544.8916015625	207.22451782226562	0.0019806325435638428	5	044
213	424.1615905761719	260.5667724609375	1.0	353.5899658203125	199.79734802246094	0.9999901056289673	545.4411010742188	206.76812744140625	1.0	542.15869140625	206.69021606445312	0.0006007552146911621	5	044
214	424.17620849609375	261.8346252441406	1.0	351.8160095214844	199.61671447753906	0.9999915957450867	545.4561157226562	206.34854125976562	0.9999999403953552	543.8234252929688	206.3543701171875	0.004014313220977783	5	044
215	424.0778503417969	263.8538513183594	1.0	354.2737731933594	202.36366271972656	0.9999915361404419	545.0675048828125	205.96112060546875	1.0	543.944580078125	206.00421142578125	0.0019420981407165527	5	044
216	425.43212890625	265.0309753417969	1.0	352.2945556640625	203.52108764648438	1.0	546.2137451171875	206.9771270751953	1.0	544.6390991210938	207.1744384765625	0.0011563003063201904	5	044
217	425.9253234863281	267.26123046875	1.0	352.359375	205.79905700683594	1.0	545.8577270507812	206.82212829589844	1.0	544.9721069335938	207.27818298339844	0.0033209919929504395	5	044
218	425.1368408203125	268.400146484375	1.0	353.2892150878906	210.10267639160156	1.0	545.50537109375	206.71359252929688	1.0	543.8299560546875	207.68887329101562	0.0006337463855743408	5	044
219	424.4663391113281	269.4861145019531	1.0	351.6358642578125	211.65969848632812	0.9999998807907104	545.0404052734375	206.19796752929688	1.0	543.6849365234375	206.0594482421875	0.0016746222972869873	5	044
220	423.1166076660156	269.5730285644531	1.0	351.4624328613281	214.7751922607422	1.0	545.188232421875	206.0902862548828	1.0	541.8692016601562	205.8934783935547	0.0012011528015136719	5	044
221	424.7949523925781	271.836181640625	1.0	350.9182434082031	213.4585418701172	1.0	545.537353515625	206.5526123046875	1.0	544.2154541015625	206.7576446533203	0.0013350844383239746	5	044
222	424.7380676269531	272.9403381347656	1.0	350.5299072265625	214.774169921875	1.0	545.3392944335938	206.4977264404297	1.0	544.61962890625	207.07415771484375	0.0029096901416778564	5	044
223	425.325927734375	274.1513366699219	1.0	350.7384338378906	218.5442352294922	1.0	545.4531860351562	206.19940185546875	1.0	544.65966796875	207.09950256347656	0.00131988525390625	5	044
224	425.4336242675781	276.2112121582031	1.0	351.6974792480469	219.79470825195312	1.0	545.8170776367188	206.48031616210938	1.0	543.9341430664062	206.21743774414062	0.0008763968944549561	5	044
225	423.8419189453125	277.7351989746094	1.0	350.328125	220.3148193359375	0.9999998807907104	545.8787231445312	206.58522033691406	1.0	544.508544921875	206.66909790039062	0.0009105503559112549	5	044
226	424.30120849609375	279.364990234375	1.0	350.5486755371094	222.0052947998047	1.0	545.7149658203125	205.9473419189453	1.0	544.5451049804688	206.41995239257812	0.0012423992156982422	5	044
227	423.550537109375	280.9630126953125	1.0	349.0572204589844	221.76901245117188	1.0	545.1704711914062	206.70509338378906	1.0	544.3201293945312	207.7065887451172	0.0023658573627471924	5	044
228	425.5354919433594	283.0935974121094	1.0	349.0013122558594	223.34063720703125	1.0	545.4411010742188	206.5134735107422	1.0	544.5808715820312	207.0810089111328	0.002563565969467163	5	044
229	427.24810791015625	285.3451843261719	1.0	353.4788513183594	230.74984741210938	0.9999980926513672	544.8235473632812	207.39488220214844	1.0	543.8177490234375	208.46096801757812	0.0031693875789642334	5	044
230	426.61871337890625	286.5278015136719	1.0	349.9603576660156	230.3863525390625	1.0	545.3861083984375	207.13803100585938	1.0	542.6322021484375	206.74859619140625	0.0019500553607940674	5	044
231	425.0163269042969	287.82586669921875	1.0	351.9585266113281	231.73707580566406	1.0	545.7332763671875	206.1695556640625	1.0	544.8154296875	206.75344848632812	0.0009745955467224121	5	044
232	425.270263671875	290.0025634765625	1.0	351.28961181640625	231.04859924316406	1.0	545.416748046875	206.55250549316406	1.0	543.8973388671875	207.47645568847656	0.0007922947406768799	5	044
233	425.053466796875	291.4341125488281	1.0	352.87261962890625	233.03521728515625	0.9999221563339233	545.338623046875	206.91412353515625	1.0	544.633544921875	207.34593200683594	0.003676474094390869	5	044
234	424.590087890625	293.4110412597656	1.0	351.7449645996094	234.27529907226562	1.0	546.03466796875	205.9133758544922	1.0	544.7027587890625	207.02403259277344	0.0007215142250061035	5	044
235	424.9424743652344	296.2154541015625	1.0	352.2427978515625	238.66949462890625	0.9992302656173706	545.8031005859375	206.90740966796875	1.0	544.6782836914062	207.07923889160156	0.008169502019882202	5	044
236	423.3736877441406	298.5462646484375	1.0	355.166259765625	243.38719177246094	0.9999997615814209	546.2693481445312	206.44296264648438	1.0	544.9067993164062	206.986572265625	0.002066493034362793	5	044
237	423.4334716796875	301.1603698730469	1.0	356.480712890625	246.59927368164062	1.0	545.1473388671875	206.0997772216797	1.0	544.4344482421875	206.71124267578125	0.001997709274291992	5	044
238	425.0353698730469	303.5218811035156	1.0	355.4228515625	247.72190856933594	0.9999997615814209	546.0567626953125	206.53433227539062	1.0	544.9872436523438	207.1009979248047	0.0017268359661102295	5	044
239	423.7202453613281	305.5282897949219	1.0	353.1315612792969	250.212646484375	0.9903984069824219	545.915283203125	206.48638916015625	1.0	544.8756103515625	206.9156494140625	0.0026903748512268066	5	044
240	424.4933776855469	307.8804016113281	1.0	351.35589599609375	251.5457763671875	0.999840259552002	545.4064331054688	206.73004150390625	1.0	543.75146484375	207.98289489746094	0.0021734535694122314	5	044
241	424.9459533691406	309.6319580078125	1.0	351.571044921875	253.8377685546875	0.9999973177909851	546.0302124023438	206.42495727539062	1.0	544.4556884765625	206.96060180664062	0.002402007579803467	5	044
242	426.43157958984375	311.8763427734375	1.0	352.107666015625	257.89501953125	1.0	545.9524536132812	206.42172241210938	1.0	542.3953247070312	206.37310791015625	0.0010507702827453613	5	044
243	423.33404541015625	314.0377197265625	1.0	353.10400390625	261.57611083984375	0.9999998807907104	545.6626586914062	206.28038024902344	1.0	544.46484375	206.62429809570312	0.0016827583312988281	5	044
244	423.60595703125	316.7167663574219	1.0	353.7284851074219	264.2317810058594	0.9999998807907104	545.4313354492188	205.4781494140625	1.0	542.047607421875	205.26788330078125	0.0013277232646942139	5	044
245	423.40557861328125	318.7310791015625	1.0	352.0164489746094	263.9562072753906	1.0	545.6554565429688	206.6519012451172	1.0	544.3279418945312	207.52064514160156	0.0014012455940246582	5	044
246	483.240478515625	273.5460205078125	1.0	348.7488708496094	263.27008056640625	1.0	545.9281005859375	207.08120727539062	1.0	542.3084716796875	206.90594482421875	0.0007291436195373535	5	044
247	484.6535949707031	276.490478515625	1.0	352.2865295410156	268.2198791503906	1.0	545.9444580078125	206.9311981201172	0.9999999403953552	544.612060546875	207.44039916992188	0.0026037991046905518	5	044
248	425.282958984375	324.95440673828125	1.0	353.7913513183594	269.42913818359375	1.0	545.9660034179688	206.0955352783203	1.0	542.3521728515625	205.90284729003906	0.0009193122386932373	5	044
249	424.8258972167969	326.30029296875	1.0	352.1253356933594	273.7845764160156	0.999998927116394	545.6918334960938	206.6375274658203	1.0	542.420166015625	206.2877197265625	0.0012206733226776123	5	044
250	482.7729797363281	287.8690490722656	1.0	354.6715393066406	276.6810302734375	1.0	545.9025268554688	206.7711944580078	1.0	542.9669799804688	206.47605895996094	0.0015937983989715576	5	044
251	482.5975341796875	290.4534606933594	1.0	353.6181335449219	279.4963684082031	0.9999997615814209	545.6787109375	206.29620361328125	1.0	543.5687866210938	206.19436645507812	0.0013965368270874023	5	044
252	482.9977722167969	291.01202392578125	1.0	353.903564453125	282.105712890625	0.9999979734420776	545.269775390625	206.55052185058594	1.0	543.4570922851562	206.8970489501953	0.0014864802360534668	5	044
253	483.08673095703125	292.97625732421875	1.0	356.3778076171875	286.79736328125	0.9994773864746094	546.0748291015625	206.47354125976562	1.0	544.2633666992188	206.4710693359375	0.0013683438301086426	5	044
254	424.8501281738281	331.4681701660156	0.9999997615814209	354.308349609375	284.4690246582031	0.6829029321670532	545.2681274414062	206.03736877441406	1.0	542.664794921875	206.00526428222656	0.0008608996868133545	5	044
255	427.2803039550781	333.1199951171875	1.0	356.1737365722656	287.3766174316406	0.9985371828079224	545.10302734375	205.87591552734375	1.0	542.6085205078125	205.60508728027344	0.005019724369049072	5	044
256	480.2632141113281	305.8004455566406	0.9999889135360718	482.98944091796875	306.2416687011719	0.5463302135467529	545.1009521484375	206.3924102783203	1.0	542.2053833007812	206.10528564453125	0.002700120210647583	5	044
257	479.7573547363281	308.5003662109375	0.9999446272850037	481.6643371582031	308.3068542480469	0.9817590713500977	545.2971801757812	206.18499755859375	1.0	542.3324584960938	206.05429077148438	0.0026462972164154053	5	044
258	480.95611572265625	310.5299072265625	0.9995189905166626	481.7117614746094	312.8974609375	0.998126208782196	545.5602416992188	205.64622497558594	1.0	542.372802734375	205.4502410888672	0.0013128221035003662	5	044
259	479.5510559082031	315.0057067871094	0.9996427297592163	357.8658447265625	303.6756286621094	0.9999973773956299	545.080810546875	205.8345489501953	1.0	544.5565795898438	206.6454620361328	0.0020532608032226562	5	044
260	472.7690124511719	323.6874084472656	0.9990414977073669	356.12103271484375	305.4346618652344	1.0	545.3414916992188	206.91534423828125	0.9999999403953552	542.42626953125	206.30137634277344	0.0025530755519866943	5	044
261	472.32659912109375	325.2145690917969	0.9529938101768494	479.9112854003906	322.2946472167969	0.9999997615814209	545.23193359375	206.56881713867188	1.0	543.8637084960938	207.0592803955078	0.000988006591796875	5	044
262	470.93011474609375	331.8722229003906	0.06288793683052063	481.14697265625	325.05633544921875	1.0	545.3936157226562	205.8447723388672	1.0	543.1821899414062	205.73301696777344	0.0009911656379699707	5	044
263	432.7490234375	325.2124328613281	0.009694188833236694	482.6258544921875	327.0841064453125	1.0	545.6455078125	206.1951446533203	1.0	543.3609008789062	206.18972778320312	0.0011450648307800293	5	044
264	479.7876892089844	327.06573486328125	0.04607868194580078	361.24188232421875	322.02789306640625	1.0	545.8687133789062	206.25628662109375	1.0	543.5635375976562	206.35687255859375	0.001414477825164795	5	044
265	431.7690124511719	327.4178771972656	0.9999616146087646	358.3927307128906	321.8677978515625	0.9999991059303284	544.5274658203125	206.02694702148438	1.0	541.6155395507812	205.47882080078125	0.001825958490371704	5	044
266	435.0117492675781	328.02520751953125	1.0	482.7754211425781	328.17474365234375	0.9999279975891113	545.9949951171875	206.60462951660156	1.0	543.8924560546875	206.770751953125	0.0018225610256195068	5	044
267	432.4269714355469	328.10577392578125	0.9999998807907104	364.7846984863281	321.6004943847656	0.9999874830245972	545.4938354492188	206.82518005371094	1.0	543.7329711914062	206.80252075195312	0.0010197460651397705	5	044
268	430.783203125	327.4265441894531	0.9999998807907104	483.925048828125	326.5492858886719	1.0	545.4222412109375	205.83229064941406	1.0	542.3930053710938	205.6339111328125	0.0014648735523223877	5	044
269	432.4228210449219	327.734375	1.0	483.7001647949219	328.438232421875	0.9999996423721313	544.8551025390625	207.22935485839844	1.0	543.3324584960938	207.3820343017578	0.004265874624252319	5	044
270	431.3301086425781	326.9732666015625	1.0	486.0332336425781	326.43023681640625	0.999999463558197	545.6293334960938	205.71249389648438	1.0	544.6295776367188	206.66140747070312	0.001024782657623291	5	044
271	431.0850830078125	326.7525329589844	1.0	486.0085754394531	326.6953125	0.9999839067459106	545.8046875	206.5324249267578	1.0	543.4044189453125	206.49964904785156	0.0007807314395904541	5	044
272	434.2955322265625	327.16241455078125	0.9999999403953552	485.11981201171875	325.7409973144531	0.9997144341468811	545.17236328125	206.32498168945312	1.0	542.8424682617188	206.36541748046875	0.0008784830570220947	5	044
273	432.1802978515625	326.0446472167969	1.0	485.81524658203125	326.0406188964844	0.9999997615814209	545.3757934570312	206.67124938964844	1.0	542.1997680664062	206.3135986328125	0.0009306371212005615	5	044
274	433.2823486328125	326.2195129394531	1.0	485.3009033203125	325.378662109375	0.9999986886978149	545.833251953125	206.8717498779297	1.0	543.623291015625	206.62496948242188	0.0008851587772369385	5	044
275	433.78912353515625	324.9520263671875	1.0	485.0126953125	326.4958190917969	0.9999998807907104	546.0413818359375	206.18081665039062	1.0	544.82421875	207.39474487304688	0.001015782356262207	5	044
276	483.2215576171875	326.60223388671875	0.386643648147583	485.1127624511719	328.08209228515625	0.9992242455482483	546.1680297851562	206.53729248046875	1.0	542.6566162109375	206.1474151611328	0.0010695159435272217	5	044
277	482.5824890136719	326.1861267089844	0.9976686239242554	484.05181884765625	326.3126525878906	0.999273419380188	545.518798828125	206.57618713378906	1.0	543.4459228515625	206.83534240722656	0.0010631382465362549	5	044
278	434.09832763671875	320.87261962890625	0.9999986290931702	485.97039794921875	324.6643981933594	0.8988338112831116	545.9905395507812	206.60208129882812	1.0	543.3207397460938	206.9003143310547	0.0006263852119445801	5	044
279	433.2777099609375	320.2001647949219	0.999993085861206	486.6560974121094	324.85601806640625	0.9548515677452087	545.61767578125	206.15139770507812	1.0	542.159912109375	205.99896240234375	0.0009930431842803955	5	044
280	433.8293762207031	320.71014404296875	1.0	486.4248352050781	325.4435729980469	0.003690868616104126	545.6826782226562	206.1825714111328	1.0	543.3202514648438	206.25509643554688	0.0008205175399780273	5	044
281	433.0569152832031	319.3617248535156	1.0	486.2718505859375	324.8658142089844	0.033800095319747925	545.540771484375	206.4111785888672	1.0	543.3311767578125	206.40740966796875	0.001049041748046875	5	044
282	484.0558166503906	324.7849426269531	0.9999985694885254	486.4963684082031	324.6988830566406	0.28441864252090454	546.0209350585938	206.40936279296875	1.0	543.6430053710938	206.65792846679688	0.000750124454498291	5	044
283	433.2178955078125	318.4878845214844	0.9999997019767761	486.7188720703125	324.13116455078125	0.9999700784683228	545.6853637695312	205.77159118652344	1.0	543.4541625976562	205.966552734375	0.0010733306407928467	5	044
284	434.7949523925781	318.1770935058594	1.0	487.1387023925781	324.3168029785156	0.9978545904159546	546.2923583984375	207.01235961914062	1.0	544.1476440429688	207.21865844726562	0.0007417500019073486	5	044
285	434.8300476074219	318.6080322265625	0.9999998807907104	487.491943359375	323.543701171875	0.9999793767929077	545.3448486328125	206.61428833007812	1.0	543.3934326171875	206.40530395507812	0.0012768208980560303	5	044
286	434.4101257324219	318.3934020996094	1.0	485.71136474609375	324.5975646972656	0.005656003952026367	545.6754150390625	206.3745880126953	1.0	542.2109375	206.15789794921875	0.0010616183280944824	5	044
287	434.2669982910156	318.9625549316406	0.9999999403953552	485.18463134765625	325.1045837402344	0.003738969564437866	545.8264770507812	206.2366943359375	1.0	543.3932495117188	206.7664031982422	0.0013161301612854004	5	044
288	434.6209716796875	317.63372802734375	0.9999960660934448	487.16754150390625	323.0702209472656	0.9953020811080933	545.7499389648438	206.0494384765625	1.0	542.3968505859375	205.96971130371094	0.0012236237525939941	5	044
289	433.3992614746094	316.5486755371094	0.9999998807907104	485.474609375	325.35784912109375	0.004029572010040283	545.3031005859375	205.8718719482422	1.0	543.3748168945312	205.84791564941406	0.00111466646194458	5	044
290	437.2347717285156	315.936767578125	0.999993085861206	486.6611633300781	324.417724609375	0.19449463486671448	545.7830200195312	206.63497924804688	1.0	542.22705078125	206.24940490722656	0.0008746683597564697	5	044
291	485.6755676269531	324.3657531738281	0.9999886751174927	485.8554992675781	323.9454345703125	0.004520416259765625	545.4749755859375	206.2450408935547	1.0	543.3594360351562	206.5545654296875	0.0015404820442199707	5	044
292	435.9934997558594	313.743408203125	0.9999740123748779	485.90411376953125	323.79974365234375	0.3853716254234314	545.1058349609375	206.55697631835938	1.0	543.1111450195312	206.91482543945312	0.0026079118251800537	5	044
293	485.78460693359375	322.4862060546875	0.9999998807907104	485.2572021484375	323.63226318359375	0.0020734071731567383	546.2845458984375	205.64195251464844	1.0	544.853759765625	206.5748291015625	0.0014610588550567627	5	044
294	438.4482727050781	308.96856689453125	1.0	359.6329650878906	317.8824462890625	0.9117939472198486	545.654541015625	206.49781799316406	1.0	543.5175170898438	206.68307495117188	0.0010161101818084717	5	044
295	439.9316101074219	309.0346984863281	0.9999959468841553	484.1044921875	323.3913269042969	0.042087703943252563	545.0530395507812	206.47488403320312	1.0	542.8562622070312	206.43942260742188	0.0012556612491607666	5	044
296	440.7943115234375	307.0160827636719	1.0	486.2890319824219	324.94830322265625	0.0064088404178619385	545.7794799804688	205.8432159423828	1.0	544.4601440429688	207.13601684570312	0.0010100305080413818	5	044
297	441.3927917480469	308.59686279296875	1.0	485.1122741699219	324.02215576171875	0.0033336281776428223	545.783447265625	206.4452362060547	0.9999999403953552	542.8612060546875	205.78366088867188	0.0021151602268218994	5	044
298	440.9725036621094	307.0906066894531	1.0	487.3888854980469	323.32696533203125	0.08649355173110962	546.1077270507812	207.07711791992188	1.0	543.9049682617188	206.9254150390625	0.0009594261646270752	5	044
299	440.9705810546875	307.6130065917969	1.0	451.7588806152344	305.0792541503906	0.0010040998458862305	545.77587890625	206.40968322753906	1.0	542.4031982421875	205.9016876220703	0.0012060999870300293	5	044
300	441.0556335449219	306.80059814453125	1.0	352.1805725097656	318.23956298828125	0.9999961853027344	545.2078247070312	206.57046508789062	1.0	543.30029296875	206.33889770507812	0.0024860501289367676	5	044
301	441.2591857910156	306.29498291015625	1.0	351.57086181640625	319.8285827636719	0.998687207698822	546.3900146484375	206.47593688964844	1.0	544.862060546875	207.29405212402344	0.0015770196914672852	5	044
302	441.93695068359375	305.5218811035156	1.0	449.5926818847656	305.15899658203125	0.0032547712326049805	545.3355102539062	206.42929077148438	1.0	543.1212158203125	206.17495727539062	0.0017325282096862793	5	044
303	442.3905944824219	306.8946228027344	1.0	486.0050354003906	322.32958984375	0.12371805310249329	545.5846557617188	205.84327697753906	1.0	544.7771606445312	206.7949981689453	0.002140820026397705	5	044
304	440.1793518066406	305.3207092285156	1.0	486.314697265625	323.0400695800781	0.2275415062904358	546.4081420898438	206.7283935546875	1.0	544.18408203125	206.59510803222656	0.0011433660984039307	5	044
305	442.6961669921875	304.1257019042969	1.0	350.8410339355469	319.6427917480469	0.9999970197677612	545.8383178710938	206.05050659179688	1.0	542.77490234375	205.72987365722656	0.0015735924243927002	5	044
306	442.2462463378906	305.4081726074219	1.0	352.7124328613281	314.3994445800781	0.012978225946426392	545.7578735351562	206.1368865966797	1.0	542.2208251953125	205.8727264404297	0.0008816123008728027	5	044
307	442.8321838378906	303.8975830078125	1.0	348.23944091796875	320.3247375488281	0.9991859793663025	545.7517700195312	205.76258850097656	1.0	543.3765258789062	206.1640167236328	0.0008400380611419678	5	044
308	443.723388671875	303.889892578125	0.9999998807907104	349.5185241699219	316.5235290527344	0.9998315572738647	545.8192138671875	205.89451599121094	1.0	542.5307006835938	205.75320434570312	0.000804215669631958	5	044
309	442.6845703125	303.400390625	1.0	487.69097900390625	321.87420654296875	0.1133718192577362	545.3552856445312	206.3861846923828	1.0	543.8212280273438	206.55816650390625	0.0021172165870666504	5	044
310	442.1773376464844	301.9188537597656	0.9999693036079407	348.7098083496094	317.9551086425781	0.9992121458053589	545.6394653320312	206.7914581298828	1.0	543.8367309570312	206.87765502929688	0.0031738877296447754	5	044
311	488.05413818359375	320.2705993652344	0.9996275901794434	352.16375732421875	315.52703857421875	0.9999953508377075	545.8067016601562	206.0384979248047	1.0	542.1947631835938	205.7837371826172	0.0008828341960906982	5	044
312	443.0247497558594	303.4681091308594	0.9645494222640991	351.89068603515625	319.4315490722656	0.9983596205711365	545.931884765625	206.13485717773438	1.0	542.4735717773438	205.9119110107422	0.0007947683334350586	5	044
313	445.8777160644531	301.7422790527344	0.998522162437439	354.0176696777344	320.27740478515625	1.0	546.0504150390625	206.05413818359375	1.0	543.8831787109375	205.90232849121094	0.0010435879230499268	5	044
314	447.64605712890625	301.7898254394531	1.0	354.6445007324219	320.546630859375	1.0	546.8395385742188	206.82423400878906	1.0	544.3857421875	206.6334686279297	0.0008105039596557617	5	044
315	444.9998474121094	300.98040771484375	1.0	354.3145446777344	320.3969421386719	0.9998535513877869	545.8688354492188	206.4471435546875	1.0	543.5452270507812	206.45733642578125	0.0011942088603973389	5	044
316	445.94927978515625	299.6839904785156	1.0	357.9047546386719	318.06036376953125	0.9913747310638428	545.610595703125	206.0644073486328	1.0	542.21826171875	205.9593963623047	0.001501917839050293	5	044
317	445.60662841796875	298.4336853027344	1.0	354.345703125	319.4314270019531	0.9999796152114868	546.09423828125	206.10910034179688	1.0	543.469970703125	206.12417602539062	0.0010950863361358643	5	044
318	446.7198486328125	296.4145202636719	1.0	357.8648376464844	318.3991394042969	1.0	545.5857543945312	205.250244140625	1.0	541.87353515625	204.92950439453125	0.0007898509502410889	5	044
319	444.72149658203125	295.6390686035156	1.0	358.8199157714844	317.595703125	0.9999994039535522	546.4559936523438	206.7281951904297	1.0	544.0928955078125	206.85488891601562	0.0006603002548217773	5	044
320	446.9732971191406	295.8804016113281	1.0	360.3331604003906	318.3112487792969	1.0	545.80810546875	206.3716278076172	1.0	542.501953125	205.8650665283203	0.001078575849533081	5	044
321	445.65423583984375	295.234619140625	1.0	356.16058349609375	321.46734619140625	1.0	545.921630859375	206.31585693359375	1.0	542.2965087890625	205.97946166992188	0.0005796253681182861	5	044
322	445.255859375	293.9018859863281	1.0	353.4560852050781	319.97943115234375	1.0	545.583740234375	206.22874450683594	1.0	542.1342163085938	205.86911010742188	0.0008393228054046631	5	044
323	444.5251770019531	293.11492919921875	1.0	355.2178039550781	320.6147155761719	1.0	546.2772216796875	206.06417846679688	1.0	543.539794921875	205.7527313232422	0.0009391903877258301	5	044
324	444.7869873046875	293.16107177734375	1.0	354.4130554199219	320.9635925292969	1.0	545.8141479492188	206.06370544433594	1.0	545.080078125	206.8936004638672	0.003427058458328247	5	044
325	445.2069091796875	291.9494934082031	1.0	353.8580017089844	322.8029479980469	1.0	545.395751953125	205.87196350097656	1.0	542.2013549804688	205.2080535888672	0.0012398958206176758	5	044
326	445.306640625	291.53765869140625	1.0	352.82403564453125	321.5584716796875	1.0	546.2089233398438	206.2313690185547	1.0	542.6101684570312	206.07574462890625	0.000865548849105835	5	044
327	445.8984680175781	291.2217712402344	1.0	351.763916015625	321.279296875	1.0	546.0669555664062	206.29588317871094	1.0	542.8034057617188	205.93646240234375	0.0010669231414794922	5	044
328	445.562744140625	290.6703186035156	1.0	352.86956787109375	321.55908203125	1.0	546.3941650390625	206.15345764160156	1.0	542.7994384765625	205.89768981933594	0.0006459951400756836	5	044
329	446.1705627441406	290.12359619140625	1.0	351.3921813964844	321.80908203125	1.0	545.4949951171875	205.49411010742188	0.9999999403953552	542.1741333007812	204.8935089111328	0.0011351704597473145	5	044
330	445.3677673339844	289.8511047363281	1.0	349.53790283203125	320.9531555175781	1.0	546.3192749023438	206.6102752685547	1.0	542.6978149414062	206.27169799804688	0.0004945993423461914	5	044
331	445.33331298828125	290.0205078125	1.0	349.28814697265625	321.6933898925781	0.9999995827674866	545.9663696289062	206.4783477783203	1.0	542.3788452148438	206.2119140625	0.0007221400737762451	5	044
332	445.23016357421875	289.2814636230469	1.0	352.59771728515625	322.3561096191406	1.0	546.1263427734375	206.5209197998047	1.0	542.5885009765625	206.37893676757812	0.0008004307746887207	5	044
333	445.77294921875	289.0083312988281	1.0	347.8633728027344	321.0253601074219	0.9959938526153564	545.3920288085938	206.5948944091797	0.9999999403953552	542.5062255859375	206.4974822998047	0.002033025026321411	5	044
334	446.3492431640625	288.7029113769531	1.0	352.491455078125	321.46905517578125	0.999997079372406	546.1468505859375	205.87033081054688	1.0	542.4608764648438	205.447509765625	0.0008750855922698975	5	044
335	445.3507385253906	288.562744140625	1.0	353.64837646484375	320.51318359375	1.0	545.261474609375	206.5757598876953	1.0	542.1560668945312	206.15452575683594	0.0015817880630493164	5	044
336	446.20562744140625	286.7981262207031	1.0	353.8528747558594	321.3019104003906	0.024557411670684814	545.7443237304688	206.5408477783203	1.0	542.3298950195312	206.2858123779297	0.0009522736072540283	5	044
337	445.5262756347656	285.921875	1.0	351.358642578125	322.0549621582031	0.9999997615814209	545.5933227539062	206.51083374023438	1.0	542.3460693359375	206.00833129882812	0.0010215342044830322	5	044
338	443.6461181640625	285.7447204589844	1.0	350.7263488769531	325.4911193847656	0.9999709129333496	546.0283813476562	206.81935119628906	1.0	543.668701171875	206.65774536132812	0.0006052553653717041	5	044
339	444.4013671875	286.0596618652344	1.0	347.802001953125	325.2726745605469	0.9999957084655762	546.1093139648438	206.23854064941406	1.0	544.7230224609375	207.1279754638672	0.0008972585201263428	5	044
340	443.96014404296875	287.34613037109375	1.0	351.40032958984375	330.9404602050781	0.9999998807907104	545.9111938476562	206.90081787109375	1.0	544.2984619140625	207.8345184326172	0.0010383129119873047	5	044
341	443.8886413574219	288.3680419921875	1.0	350.03778076171875	329.5732727050781	0.9999972581863403	545.5140380859375	207.14923095703125	1.0	542.1843872070312	206.90023803710938	0.0009944140911102295	5	044
342	444.7531433105469	288.8152160644531	1.0	350.8861999511719	329.3692626953125	0.998512864112854	545.9456787109375	205.8732147216797	1.0	542.3795776367188	205.44615173339844	0.0009254515171051025	5	044
343	445.5357360839844	289.35260009765625	1.0	353.39813232421875	324.2630615234375	0.003008633852005005	545.7009887695312	206.35494995117188	1.0	542.1865234375	205.9561767578125	0.0008103549480438232	5	044
344	444.50042724609375	290.286865234375	1.0	352.4840087890625	323.7376403808594	0.11773145198822021	546.0848388671875	206.11769104003906	1.0	544.098876953125	206.1500244140625	0.0009366273880004883	5	044
345	445.5271301269531	290.3316650390625	1.0	353.7723693847656	321.84228515625	0.0010102689266204834	545.2196655273438	205.7343292236328	1.0	542.1282348632812	205.47384643554688	0.000828176736831665	5	044
346	445.9231262207031	291.80859375	1.0	353.28082275390625	323.1141662597656	0.0027042925357818604	545.8954467773438	206.44581604003906	1.0	543.6243896484375	206.51333618164062	0.0015329420566558838	5	044
347	443.26312255859375	294.89862060546875	1.0	349.64312744140625	327.1743469238281	0.9972469210624695	545.2374877929688	205.32424926757812	1.0	541.5257568359375	204.81927490234375	0.0006414055824279785	5	044
348	443.3868103027344	297.0665283203125	1.0	449.4140319824219	299.15435791015625	0.004224151372909546	545.9964599609375	206.36013793945312	1.0	542.4929809570312	206.0833740234375	0.0008217394351959229	5	044
349	445.3764343261719	297.8831481933594	1.0	452.4301452636719	295.2507629394531	0.007423907518386841	545.8578491210938	206.17788696289062	1.0	543.6679077148438	206.3455810546875	0.0011010468006134033	5	044
350	446.1994323730469	298.1297607421875	1.0	351.6209716796875	326.9749755859375	0.9999994039535522	545.64990234375	206.63519287109375	1.0	542.3798828125	206.2031707763672	0.0009553134441375732	5	044
351	446.28802490234375	299.02325439453125	0.9999998807907104	352.28570556640625	324.6369323730469	0.9999992847442627	545.5861206054688	206.35902404785156	1.0	543.3851928710938	206.20455932617188	0.0008641183376312256	5	044
352	447.1283264160156	298.8991394042969	1.0	354.49615478515625	325.1944885253906	1.0	545.4644775390625	207.01885986328125	1.0	543.1261596679688	207.18963623046875	0.0011532604694366455	5	044
353	446.6866760253906	299.23406982421875	1.0	353.5975646972656	326.2159118652344	1.0	545.3367919921875	206.13343811035156	1.0	543.4909057617188	206.00308227539062	0.002454012632369995	5	044
354	445.2672119140625	300.64324951171875	1.0	353.7745361328125	325.3388366699219	0.9999630451202393	546.2855834960938	206.3326873779297	1.0	542.7681884765625	206.1739959716797	0.0008074939250946045	5	044
355	445.04412841796875	300.8667297363281	1.0	350.3135070800781	329.58575439453125	0.9999989867210388	545.9998779296875	207.1225128173828	1.0	542.8700561523438	206.78024291992188	0.0009475946426391602	5	044
356	445.2313537597656	299.8560791015625	1.0	349.58270263671875	328.4328308105469	0.9999997615814209	546.2684326171875	206.4160919189453	1.0	542.727294921875	206.14547729492188	0.0007818639278411865	5	044
357	444.668212890625	300.6515808105469	1.0	348.6493835449219	329.4828186035156	0.9999999403953552	546.0079345703125	206.1427001953125	1.0	543.8043212890625	206.0736541748047	0.0010015666484832764	5	044
358	443.73773193359375	299.8779602050781	1.0	351.36834716796875	327.9901123046875	0.9999996423721313	545.2693481445312	206.89788818359375	1.0	542.2529907226562	206.74070739746094	0.0012075603008270264	5	044
359	443.9013671875	299.15692138671875	1.0	348.5801696777344	326.5997314453125	0.9999995231628418	545.1578979492188	206.4673309326172	1.0	543.2242431640625	206.59072875976562	0.002174943685531616	5	044
360	442.66162109375	297.7563781738281	1.0	351.0799255371094	328.9406433105469	0.9969921112060547	545.1968383789062	206.61846923828125	0.9999999403953552	542.169189453125	206.25003051757812	0.0016825497150421143	5	044
361	441.617919921875	296.7300109863281	1.0	352.0040283203125	331.89117431640625	0.998470664024353	545.8013916015625	206.56243896484375	1.0	542.3258056640625	206.22850036621094	0.0008514523506164551	5	044
362	441.2182922363281	296.24652099609375	1.0	347.4267578125	335.0850524902344	0.9869145750999451	545.5316772460938	206.85568237304688	1.0	544.1234741210938	207.5368194580078	0.002705991268157959	5	044
363	440.62841796875	295.5426025390625	1.0	347.2127380371094	337.9291076660156	0.9444460868835449	545.3643798828125	206.69552612304688	1.0	542.6180419921875	206.57135009765625	0.002476990222930908	5	044
364	440.4220275878906	295.2431335449219	1.0	343.4540710449219	340.9507751464844	0.9999996423721313	546.19189453125	206.0714569091797	1.0	542.4937133789062	205.7779083251953	0.0007873773574829102	5	044
365	440.7037048339844	294.5847473144531	1.0	341.3045654296875	341.1541748046875	0.9983730316162109	545.8086547851562	206.6361083984375	1.0	542.724609375	206.24810791015625	0.0019871294498443604	5	044
366	440.1266784667969	293.74530029296875	1.0	2.9880475997924805	148.8705291748047	0.0017645657062530518	546.0750732421875	206.35107421875	1.0	543.1263427734375	205.95965576171875	0.0026046335697174072	5	044
367	438.64764404296875	292.4168395996094	1.0	446.700927734375	295.5375061035156	0.0007249712944030762	545.4857177734375	206.3525848388672	1.0	542.2672119140625	206.1476287841797	0.0009108483791351318	5	044
368	436.27166748046875	293.5079345703125	1.0	446.6446838378906	295.92388916015625	0.0006494820117950439	545.4716796875	206.20013427734375	1.0	542.121337890625	206.0848846435547	0.000784069299697876	5	044
369	431.9012756347656	294.79730224609375	1.0	441.58685302734375	291.9711608886719	0.000326007604598999	545.8638916015625	206.456787109375	1.0	542.5726928710938	206.31939697265625	0.0012500882148742676	5	044
370	431.005615234375	295.7060241699219	1.0	343.1709289550781	351.3062744140625	0.0005944967269897461	545.3817138671875	206.173095703125	1.0	542.356689453125	205.8103790283203	0.0014742016792297363	5	044
371	431.81561279296875	295.1593017578125	1.0	340.5137634277344	354.49261474609375	0.004547119140625	545.71826171875	205.98486328125	1.0	542.3504638671875	205.60047912597656	0.0007652938365936279	5	044
372	432.2109680175781	295.3120422363281	1.0	338.47314453125	353.6142272949219	0.6393969655036926	545.7725219726562	206.35804748535156	1.0	543.4324951171875	206.53152465820312	0.001196444034576416	5	044
373	434.48712158203125	293.8516845703125	1.0	337.3404846191406	353.1954040527344	0.0009233951568603516	545.7955322265625	206.59754943847656	1.0	542.6099853515625	206.48167419433594	0.0008992254734039307	5	044
374	435.8341979980469	291.5283203125	1.0	445.19842529296875	294.4001770019531	0.0005010068416595459	546.3873291015625	206.49363708496094	1.0	543.9921264648438	206.75839233398438	0.0009179115295410156	5	044
375	437.6286315917969	289.8404541015625	1.0	5.2354960441589355	153.44149780273438	0.008355051279067993	545.73974609375	205.95486450195312	1.0	542.2342529296875	205.66563415527344	0.0009968578815460205	5	044
376	437.96600341796875	287.4626159667969	1.0	350.6530456542969	343.167236328125	0.04599064588546753	545.79296875	206.54087829589844	1.0	542.6922607421875	206.28977966308594	0.0015564262866973877	5	044
377	436.7518005371094	284.4043884277344	1.0	353.2405090332031	344.31390380859375	0.6860630512237549	546.0194702148438	205.8693084716797	1.0	542.7533569335938	205.50778198242188	0.001096278429031372	5	044
378	436.3746032714844	281.1470947265625	1.0	353.91827392578125	343.5725402832031	0.025478333234786987	545.6878662109375	206.3564910888672	1.0	542.4136962890625	206.07118225097656	0.001090914011001587	5	044
379	435.3370361328125	278.93218994140625	1.0	446.0039367675781	281.2770690917969	0.00022140145301818848	545.6948852539062	206.27500915527344	1.0	542.532958984375	206.1457061767578	0.0015498101711273193	5	044
380	436.0967102050781	277.1572265625	1.0	356.75811767578125	336.849853515625	0.0004545748233795166	546.0880737304688	206.14613342285156	1.0	542.7293701171875	205.73959350585938	0.0010599493980407715	5	044
381	435.34674072265625	275.2593688964844	1.0	357.55126953125	341.7330017089844	0.025972723960876465	545.9057006835938	206.69065856933594	1.0	543.86279296875	206.8704376220703	0.0008693933486938477	5	044
382	433.697998046875	271.8465881347656	1.0	354.2530822753906	339.6756896972656	0.9938429594039917	546.2134399414062	206.8415069580078	1.0	544.6036376953125	207.56715393066406	0.001323997974395752	5	044
383	434.33160400390625	270.6679992675781	1.0	362.7895812988281	336.9478759765625	0.4273248612880707	545.760498046875	206.07350158691406	1.0	542.2951049804688	205.9149169921875	0.0013449788093566895	5	044
384	434.77947998046875	268.0366516113281	1.0	360.12127685546875	335.33990478515625	0.955114483833313	545.802001953125	206.0077362060547	1.0	542.3729248046875	205.61517333984375	0.0008674860000610352	5	044
385	433.0709228515625	264.6978759765625	1.0	360.6368713378906	332.1976623535156	0.9999998211860657	546.2774658203125	206.1128387451172	1.0	542.536376953125	205.90261840820312	0.000674128532409668	5	044
386	434.4716796875	262.4236755371094	1.0	359.65631103515625	333.0953063964844	0.9999997615814209	546.142578125	206.16749572753906	1.0	543.7999877929688	206.12506103515625	0.0008996427059173584	5	044
387	432.2509460449219	259.356201171875	1.0	359.4040222167969	323.5126037597656	0.9996862411499023	545.526611328125	206.26966857910156	1.0	543.295654296875	206.6151123046875	0.0005575120449066162	5	044
388	432.3968505859375	256.88482666015625	1.0	2.5841517448425293	145.177490234375	0.00035572052001953125	546.011474609375	206.16217041015625	1.0	542.4151000976562	205.9468994140625	0.000718235969543457	5	044
389	432.2071533203125	255.3363037109375	1.0	359.46282958984375	321.3583068847656	0.0005660653114318848	546.6199951171875	206.34071350097656	1.0	544.9725341796875	207.31272888183594	0.0009189844131469727	5	044
390	431.75286865234375	253.28065490722656	1.0	364.1419372558594	318.11590576171875	0.3073132336139679	545.7501831054688	205.72091674804688	1.0	542.298583984375	205.50244140625	0.0009659528732299805	5	044
391	432.6371154785156	250.91856384277344	1.0	365.5514831542969	315.5333557128906	0.9999999403953552	546.410888671875	206.5404052734375	1.0	544.32568359375	206.3961639404297	0.0016006827354431152	5	044
392	431.2618103027344	249.57737731933594	1.0	364.3415222167969	314.1234436035156	0.04047718644142151	546.0896606445312	206.09153747558594	1.0	542.5596923828125	205.77134704589844	0.0006889998912811279	5	044
393	431.0547790527344	247.9674072265625	1.0	368.2108154296875	313.85113525390625	0.0037666261196136475	545.8433837890625	207.2893524169922	1.0	542.8361206054688	207.036865234375	0.0010417401790618896	5	044
394	430.9643249511719	246.03965759277344	1.0	367.7901916503906	311.66998291015625	0.9999999403953552	545.904296875	206.783203125	1.0	544.1072998046875	207.234375	0.0006079971790313721	5	044
395	429.9166259765625	243.99021911621094	1.0	366.47503662109375	306.6714782714844	1.0	546.4466552734375	206.53732299804688	1.0	544.5161743164062	207.2584991455078	0.0007382631301879883	5	044
396	429.5347900390625	242.38462829589844	1.0	364.17529296875	306.5614318847656	0.9999876022338867	545.785888671875	205.82899475097656	1.0	542.1375122070312	205.47593688964844	0.0005880892276763916	5	044
397	428.99468994140625	241.44566345214844	1.0	365.1328430175781	301.6533203125	0.9996895790100098	545.6488037109375	206.02455139160156	1.0	543.3754272460938	205.90518188476562	0.0011785924434661865	5	044
398	428.46258544921875	239.1661376953125	1.0	366.4923095703125	296.9289855957031	0.9936087131500244	546.0825805664062	205.72119140625	1.0	544.9318237304688	206.8112335205078	0.0016202330589294434	5	044
399	427.051025390625	236.82144165039062	1.0	365.8415222167969	297.0006408691406	0.9997296333312988	546.199951171875	206.34437561035156	1.0	544.7989501953125	207.3992919921875	0.000785142183303833	5	044
400	428.3019714355469	235.3780059814453	1.0	365.5025329589844	293.2893981933594	0.9999998807907104	546.1607055664062	206.5396270751953	0.9999999403953552	544.8038940429688	207.60543823242188	0.002175360918045044	5	044
401	426.91729736328125	234.1806182861328	1.0	364.939697265625	292.0490417480469	0.9999998211860657	546.3763427734375	206.4344482421875	1.0	544.0910034179688	206.3319091796875	0.0015479326248168945	5	044
402	427.0080871582031	232.6881103515625	1.0	364.81817626953125	290.5639343261719	1.0	546.8768310546875	206.32455444335938	0.9999999403953552	546.703125	206.69383239746094	0.0008029937744140625	5	044
403	425.6575622558594	231.33633422851562	1.0	362.9017333984375	290.1490783691406	0.9999999403953552	433.814208984375	231.10389709472656	5.179643630981445e-5	367.4826965332031	291.3679504394531	5.59687614440918e-5	5	044
404	424.83404541015625	230.38687133789062	1.0	363.6533508300781	288.4192199707031	0.9999992847442627	648.871826171875	207.35179138183594	0.00021058320999145508	362.7091369628906	289.09649658203125	6.714463233947754e-5	5	044
405	425.9530334472656	230.04537963867188	1.0	361.57177734375	290.8594970703125	0.9998151063919067	646.7888793945312	316.2230224609375	0.00010266900062561035	3.761470317840576	477.45684814453125	3.0249357223510742e-5	5	044
406	425.3737487792969	229.28414916992188	1.0	360.609375	289.21502685546875	0.9999996423721313	648.8294677734375	149.49844360351562	0.00013437867164611816	359.81378173828125	289.9910888671875	3.737211227416992e-5	5	044
407	425.2340393066406	228.2027587890625	1.0	363.0163269042969	288.9819030761719	0.99997878074646	430.24188232421875	227.35009765625	9.271502494812012e-5	367.5479431152344	290.235595703125	8.19861888885498e-5	5	044
408	424.7848815917969	227.119384765625	1.0	362.2978515625	286.1439208984375	0.9999992847442627	429.50177001953125	226.34071350097656	0.00012308359146118164	362.344970703125	286.8189697265625	0.00010028481483459473	5	044
409	425.25909423828125	226.82948303222656	1.0	359.08782958984375	288.8392028808594	0.9999939203262329	647.5808715820312	29.231224060058594	0.00039628148078918457	359.0226745605469	289.755859375	7.814168930053711e-5	5	044
410	424.80328369140625	227.05990600585938	1.0	359.87371826171875	286.0299072265625	0.9999994039535522	429.3317565917969	225.76144409179688	0.0001614093780517578	360.6784973144531	287.1813049316406	0.0001087486743927002	5	044
411	425.1288757324219	226.05596923828125	1.0	358.3215637207031	285.2102355957031	1.0	429.9549255371094	224.6885528564453	8.726119995117188e-5	359.0732421875	286.975341796875	0.00010585784912109375	5	044
412	425.356201171875	226.42237854003906	1.0	357.55169677734375	285.5424499511719	1.0	429.689208984375	224.79766845703125	0.00012981891632080078	358.1388854980469	287.5906982421875	6.911158561706543e-5	5	044
413	425.3811950683594	225.86062622070312	1.0	357.2076416015625	285.9354553222656	0.9999997019767761	429.99188232421875	224.4865264892578	0.00012314319610595703	352.8162841796875	281.7113037109375	3.540515899658203e-5	5	044
414	426.431640625	223.93630981445312	1.0	361.057861328125	284.34759521484375	0.998730480670929	647.2752075195312	30.651973724365234	0.00038501620292663574	359.7492980957031	280.1307067871094	0.00016179680824279785	5	044
415	430.4500732421875	220.52883911132812	1.0	362.92852783203125	278.62200927734375	0.97609543800354	429.9552307128906	222.51821899414062	0.00016257166862487793	357.6313781738281	274.3401794433594	9.682774543762207e-5	5	044
416	429.1460266113281	216.27618408203125	1.0	360.08868408203125	280.03790283203125	0.9277528524398804	361.3355407714844	281.14349365234375	0.00012788176536560059	356.3146057128906	274.93701171875	0.0001501142978668213	5	044
417	429.2464599609375	211.59603881835938	1.0	357.8548278808594	279.6904602050781	0.9999409317970276	360.5391845703125	279.2771911621094	5.2034854888916016e-5	355.030029296875	275.5990905761719	7.137656211853027e-5	5	044
418	430.23309326171875	208.15625	1.0	355.3448791503906	280.5564880371094	0.9999998807907104	356.0116882324219	281.6995544433594	0.00014105439186096191	4.142178535461426	477.32244873046875	9.143352508544922e-5	5	044
419	429.532958984375	203.71531677246094	1.0	355.2498779296875	281.2288513183594	0.9999999403953552	429.0241394042969	205.860107421875	0.00025591254234313965	427.71160888671875	210.7820281982422	9.623169898986816e-5	5	044
420	430.65093994140625	202.12310791015625	1.0	354.6359558105469	277.64788818359375	1.0	429.4983215332031	204.49168395996094	0.0003472268581390381	428.0383605957031	209.6274871826172	0.0001659989356994629	5	044
421	430.6197204589844	200.18731689453125	1.0	354.5819091796875	276.25994873046875	1.0	426.4040832519531	201.23280334472656	0.00012123584747314453	353.1700134277344	275.9548645019531	0.00013136863708496094	5	044
422	430.18060302734375	198.3230743408203	1.0	352.6743469238281	277.1352844238281	1.0	356.1351013183594	274.60455322265625	8.806586265563965e-5	351.7859191894531	277.486083984375	0.00013181567192077637	5	044
423	430.68389892578125	197.9723663330078	1.0	350.7730712890625	277.7950439453125	0.9999997615814209	425.6560974121094	199.98287963867188	0.0001220703125	347.0640869140625	278.21502685546875	4.741549491882324e-5	5	044
424	430.5272521972656	197.1210174560547	1.0	352.0616760253906	275.52960205078125	1.0	425.31951904296875	199.39425659179688	0.00011152029037475586	351.9395751953125	275.91363525390625	6.788969039916992e-5	5	044
425	429.7113037109375	196.9451904296875	1.0	351.74212646484375	274.16668701171875	0.999998927116394	425.0211181640625	199.30703735351562	7.969141006469727e-5	352.4180603027344	274.54864501953125	8.341670036315918e-5	5	044
426	430.7856750488281	197.1271514892578	1.0	353.0782470703125	271.3441467285156	0.9999997615814209	352.3245849609375	270.6932067871094	0.00017029047012329102	351.1284484863281	272.5907897949219	0.0001812279224395752	5	044
427	430.1301574707031	196.78404235839844	1.0	355.3471984863281	270.9454650878906	1.0	645.958984375	314.0225830078125	0.00016573071479797363	353.9200439453125	271.3956298828125	0.0002141892910003662	5	044
428	429.6435241699219	197.42047119140625	1.0	353.3143310546875	269.8353271484375	1.0	352.5855712890625	270.13092041015625	0.00013595819473266602	351.88739013671875	270.46734619140625	0.00016832351684570312	5	044
429	430.07470703125	197.67227172851562	1.0	352.0598449707031	268.75225830078125	1.0	425.37066650390625	199.82028198242188	9.134411811828613e-5	352.64654541015625	270.0180358886719	0.00017875432968139648	5	044
430	430.09246826171875	197.42642211914062	1.0	353.8116760253906	268.7730407714844	1.0	425.51654052734375	199.424560546875	0.00011277198791503906	353.629150390625	270.3293151855469	0.0002110898494720459	5	044
431	431.49176025390625	198.10536193847656	1.0	352.7312316894531	266.9265441894531	0.9999998807907104	353.3021240234375	268.32415771484375	0.0002555549144744873	347.24462890625	265.5828552246094	0.00016245245933532715	5	044
432	431.5308837890625	198.26023864746094	1.0	351.4417724609375	266.57269287109375	0.999998927116394	352.9491882324219	267.60955810546875	0.00013309717178344727	351.1817626953125	270.64404296875	0.00014472007751464844	5	044
433	430.043212890625	197.89027404785156	1.0	352.2204895019531	266.7233581542969	0.9999998807907104	648.6312255859375	29.175779342651367	0.0005842447280883789	347.7291259765625	265.2315979003906	9.927153587341309e-5	5	044
434	430.62884521484375	198.03285217285156	1.0	349.82720947265625	268.6127624511719	0.8284040689468384	646.9046020507812	316.8796691894531	0.00013339519500732422	347.75872802734375	263.6463317871094	3.5762786865234375e-5	5	044
435	431.9033203125	197.7720184326172	1.0	352.7445373535156	265.1263122558594	0.9999998807907104	441.2867736816406	197.42884826660156	0.00017791986465454102	351.8363342285156	269.57513427734375	0.00012639164924621582	5	044
436	430.2175598144531	196.96743774414062	1.0	351.48297119140625	265.490966796875	0.9999911785125732	425.6645202636719	199.29763793945312	0.00010848045349121094	409.59320068359375	204.66346740722656	3.0338764190673828e-5	5	044
437	429.9195556640625	196.82215881347656	1.0	353.036376953125	265.7339782714844	0.9999958872795105	353.330810546875	266.8414611816406	0.000102996826171875	347.7345275878906	264.7303771972656	8.061528205871582e-5	5	044
438	430.9022216796875	194.8851318359375	1.0	351.11383056640625	263.99163818359375	0.9999997019767761	352.9836730957031	265.2532653808594	8.651614189147949e-5	351.88153076171875	268.31964111328125	7.43567943572998e-5	5	044
439	432.4801330566406	192.3369903564453	1.0	349.97705078125	263.5378723144531	0.9999290704727173	351.00555419921875	265.7088928222656	8.502602577209473e-5	344.60870361328125	262.5813293457031	5.125999450683594e-5	5	044
440	432.3165283203125	190.44961547851562	1.0	351.5311584472656	260.6452331542969	1.0	647.0640869140625	29.254302978515625	0.0001220703125	349.4444885253906	258.65411376953125	8.866190910339355e-5	5	044
441	432.54583740234375	188.00625610351562	1.0	352.32080078125	260.6096496582031	0.9999997019767761	431.25732421875	189.64596557617188	0.0001730024814605713	426.63592529296875	194.4805450439453	6.034970283508301e-5	5	044
442	434.9279479980469	185.36712646484375	1.0	353.1313781738281	260.1861572265625	0.9999998807907104	441.98748779296875	185.4886016845703	9.438395500183105e-5	3.7915196418762207	477.8609313964844	5.65648078918457e-5	5	044
443	432.6150817871094	183.9298553466797	1.0	354.9613342285156	258.77685546875	1.0	435.71160888671875	186.63751220703125	7.924437522888184e-5	353.4908447265625	259.12274169921875	9.268522262573242e-5	5	044
444	432.87335205078125	182.46893310546875	1.0	352.9259338378906	258.5522766113281	0.9999996423721313	649.3287353515625	205.57672119140625	0.0001348555088043213	348.7282409667969	252.3570556640625	4.32133674621582e-5	5	044
445	432.96014404296875	181.4276885986328	1.0	353.2383117675781	259.7513732910156	0.9999240636825562	441.2607727050781	180.69029235839844	7.548928260803223e-5	410.74298095703125	189.74525451660156	1.6480684280395508e-5	5	044
446	432.1831359863281	181.37411499023438	1.0	353.59271240234375	258.67303466796875	1.0	357.0506896972656	257.3883361816406	6.461143493652344e-5	352.4930725097656	259.15386962890625	9.167194366455078e-5	5	044
447	433.4677734375	181.42193603515625	1.0	353.3171691894531	258.26763916015625	0.9999999403953552	441.7293701171875	180.70628356933594	0.00012627243995666504	4.7313690185546875	476.9117126464844	9.101629257202148e-5	5	044
448	432.9652099609375	180.97654724121094	1.0	352.74285888671875	258.6687927246094	1.0	649.55078125	176.1169891357422	0.0003826916217803955	4.709957122802734	31.092937469482422	0.0003451704978942871	5	044
449	432.45263671875	180.90447998046875	1.0	354.3597106933594	259.322021484375	1.0	647.829833984375	30.587717056274414	7.009506225585938e-5	353.3011169433594	259.5343017578125	0.00010913610458374023	5	044
450	431.9598693847656	180.81375122070312	1.0	351.9634704589844	259.115478515625	1.0	426.4776306152344	183.8662109375	0.00011661648750305176	353.5772399902344	261.1600341796875	0.00015398859977722168	5	044
451	432.8139343261719	181.16476440429688	1.0	353.7136535644531	256.9377746582031	0.9999992847442627	441.3356018066406	180.90174865722656	9.059906005859375e-5	352.861572265625	256.8382568359375	0.0001360774040222168	5	044
452	432.2629699707031	180.98309326171875	1.0	353.2347106933594	257.01202392578125	1.0	352.989990234375	257.13348388671875	5.996227264404297e-5	352.45855712890625	257.4944152832031	0.00023800134658813477	5	044
453	432.5379943847656	180.99855041503906	1.0	354.4476318359375	255.0095672607422	0.9999998807907104	647.5146484375	30.044729232788086	8.094310760498047e-5	353.0036315917969	255.79147338867188	0.000256270170211792	5	044
454	432.5084533691406	181.18479919433594	1.0	354.17706298828125	254.5435028076172	0.0156552791595459	441.13629150390625	181.26344299316406	7.507205009460449e-5	350.000732421875	247.35748291015625	6.601214408874512e-5	5	044
455	431.61712646484375	180.93447875976562	1.0	351.26953125	256.2801513671875	0.9999813437461853	425.84014892578125	184.27012634277344	6.303191184997559e-5	352.64556884765625	256.2638244628906	0.00012803077697753906	5	044
456	432.7635498046875	180.7256622314453	1.0	351.46875	255.4121551513672	0.4350823760032654	425.8766174316406	184.07632446289062	8.45789909362793e-5	3.1872425079345703	477.9576721191406	3.147125244140625e-5	5	044
457	432.9040222167969	181.45030212402344	1.0	351.1668701171875	253.48117065429688	0.946082592010498	441.64642333984375	180.50714111328125	0.0001506805419921875	349.9488525390625	248.72206115722656	0.0002607107162475586	5	044
458	431.6419677734375	181.3321533203125	1.0	438.8810119628906	184.20297241210938	0.000257343053817749	646.8028564453125	30.07503890991211	0.0001157224178314209	410.7940368652344	190.0709991455078	2.9385089874267578e-5	5	044
459	431.1898498535156	181.23944091796875	1.0	351.4317321777344	254.54908752441406	0.003406733274459839	647.20068359375	29.867517471313477	0.0010198652744293213	410.4613037109375	189.25437927246094	2.422928810119629e-5	5	044
460	432.0505065917969	181.20401000976562	1.0	349.45025634765625	251.68959045410156	0.9981595277786255	351.70831298828125	250.47113037109375	0.00029966235160827637	347.3655090332031	247.95306396484375	0.000396043062210083	5	044
461	432.4367370605469	180.4129638671875	1.0	349.6606140136719	251.30174255371094	0.9648886322975159	441.7506103515625	180.55816650390625	0.00015795230865478516	348.0421142578125	248.02374267578125	0.0002155601978302002	5	044
462	432.43115234375	181.27108764648438	1.0	351.4925842285156	245.347412109375	0.0018680393695831299	426.5010070800781	184.032470703125	0.00011721253395080566	410.5686950683594	189.4521942138672	2.2977590560913086e-5	5	044
463	431.9493103027344	180.7843475341797	1.0	355.8685607910156	245.73037719726562	0.005468308925628662	441.6902770996094	180.7406463623047	0.00011143088340759277	3.3351235389709473	477.7547302246094	4.1037797927856445e-5	5	044
464	431.8162536621094	179.46470642089844	1.0	1.8363032341003418	201.1201934814453	0.0006239414215087891	425.962646484375	183.6236114501953	5.3822994232177734e-5	2.1467838287353516	3.1066980361938477	5.412101745605469e-5	5	044
465	430.89324951171875	179.66839599609375	1.0	351.0831298828125	248.94586181640625	0.31899264454841614	425.7717590332031	183.178955078125	0.0001246631145477295	347.44512939453125	248.2857208251953	0.00027364492416381836	5	044
466	430.9234619140625	181.14505004882812	1.0	352.4657897949219	250.68719482421875	0.9999998807907104	353.81591796875	250.2984619140625	0.00020325183868408203	351.2790832519531	256.2584228515625	0.0002611875534057617	5	044
467	427.8318176269531	183.29977416992188	1.0	354.0059814453125	246.31983947753906	0.9999998807907104	424.4920349121094	183.41883850097656	9.039044380187988e-5	432.54766845703125	191.95013427734375	5.179643630981445e-5	5	044
468	425.70452880859375	185.19522094726562	1.0	352.261474609375	244.91322326660156	0.9991827607154846	646.3219604492188	29.64885139465332	0.0011150836944580078	432.0060119628906	191.9876708984375	7.587671279907227e-5	5	044
469	424.9631042480469	187.3824005126953	1.0	465.0970458984375	188.4163818359375	0.0047484636306762695	425.9925231933594	188.5234832763672	0.00016307830810546875	425.84014892578125	193.0157012939453	6.99162483215332e-5	5	044
470	422.747802734375	190.2430419921875	1.0	467.43017578125	192.48036193847656	0.002944260835647583	418.9694519042969	194.15533447265625	0.0001443326473236084	410.2435302734375	198.92662048339844	8.669495582580566e-5	5	044
471	421.4457702636719	193.08583068847656	1.0	356.32684326171875	228.49415588378906	0.010483771562576294	419.62506103515625	194.94674682617188	0.00019380450248718262	428.8922424316406	191.8542022705078	8.037686347961426e-5	5	044
472	420.8857421875	198.38734436035156	1.0	420.2338562011719	201.3399658203125	0.0011028647422790527	647.5435180664062	31.005382537841797	0.00019341707229614258	430.8337097167969	200.85887145996094	1.5288591384887695e-5	5	044
473	419.07452392578125	202.65707397460938	0.9999744892120361	3.600593090057373	142.9858856201172	9.903311729431152e-5	647.3271484375	30.797780990600586	0.00038993358612060547	419.3991394042969	195.9591064453125	7.155537605285645e-5	5	044
474	418.2345275878906	206.69703674316406	1.0	415.893310546875	208.79891967773438	0.00040587782859802246	645.7279663085938	101.7922592163086	0.0004937946796417236	411.1108093261719	199.62139892578125	0.0003662705421447754	5	044
475	416.3008728027344	208.9433135986328	1.0	415.6009216308594	210.98399353027344	0.00012099742889404297	648.0187377929688	205.10215759277344	7.921457290649414e-5	408.2789001464844	214.2378692626953	4.819035530090332e-5	5	044
476	415.83990478515625	209.12939453125	1.0	3.7168705463409424	31.1024169921875	0.00011989474296569824	647.0984497070312	259.8495788574219	0.00012809038162231445	405.8845520019531	197.53982543945312	3.743171691894531e-5	5	044
477	414.9701232910156	209.8040313720703	1.0	8.034503936767578	470.0489501953125	8.168816566467285e-5	647.3402709960938	209.25621032714844	3.668665885925293e-5	419.4301452636719	214.67176818847656	1.8984079360961914e-5	5	044
478	415.077392578125	211.60943603515625	1.0	2.3551816940307617	30.916353225708008	0.00027427077293395996	646.6326904296875	30.25716209411621	8.32676887512207e-5	418.51214599609375	215.57720947265625	1.3589859008789062e-5	5	044
479	414.8173828125	212.01492309570312	1.0	359.8059997558594	183.096923828125	0.004103958606719971	646.93603515625	27.76584243774414	0.00020182132720947266	3.54477596282959	477.47149658203125	3.0517578125e-5	5	044
480	414.3554992675781	213.48377990722656	1.0	359.3097229003906	187.87936401367188	0.4789149761199951	646.5986938476562	27.961984634399414	0.00012800097465515137	3.6979081630706787	477.42010498046875	2.2470951080322266e-5	5	044
481	413.87738037109375	214.2283477783203	1.0	357.6545104980469	188.49806213378906	0.0001074075698852539	646.487548828125	28.71036148071289	4.538893699645996e-5	405.6260070800781	201.96994018554688	1.7642974853515625e-5	5	044
482	413.15948486328125	214.5096893310547	1.0	358.8653869628906	187.759521484375	7.033348083496094e-5	647.6069946289062	29.34859275817871	5.6356191635131836e-5	414.61962890625	209.23150634765625	1.0728836059570312e-5	5	044
483	413.2790832519531	215.07571411132812	1.0	364.3770751953125	188.45082092285156	0.597133219242096	646.0848388671875	71.6954574584961	0.0002550482749938965	3.1546390056610107	28.50426483154297	3.0040740966796875e-5	5	044
484	413.9143371582031	215.2510528564453	1.0	364.1190490722656	190.95819091796875	0.0017085671424865723	648.5050659179688	28.417823791503906	0.0001175999641418457	405.6378173828125	201.4268798828125	9.834766387939453e-6	5	044
485	414.3618469238281	215.03176879882812	1.0	366.3760986328125	196.26052856445312	0.0008434653282165527	416.91082763671875	218.27886962890625	2.276897430419922e-5	3.5659854412078857	476.3558044433594	2.822279930114746e-5	5	044
486	414.5029296875	213.88746643066406	1.0	365.7794189453125	195.12628173828125	0.005953997373580933	649.2633666992188	158.28089904785156	2.7000904083251953e-5	3.795982837677002	476.91845703125	6.568431854248047e-5	5	044
487	414.1962585449219	215.06593322753906	1.0	365.861328125	193.41468811035156	0.9999997615814209	372.423583984375	192.95736694335938	6.824731826782227e-5	368.49151611328125	193.7087860107422	0.00019115209579467773	5	044
488	413.220947265625	214.68637084960938	1.0	370.15228271484375	193.32766723632812	0.621431827545166	648.67431640625	205.2742156982422	2.2470951080322266e-5	3.9453792572021484	477.43780517578125	2.5063753128051758e-5	5	044
489	412.1905517578125	215.06173706054688	0.9999999403953552	369.3712463378906	192.86708068847656	0.7013238668441772	645.6384887695312	315.7423400878906	4.222989082336426e-5	1.8190832138061523	2.472027063369751	1.2487173080444336e-5	5	044
490	403.6766052246094	225.59503173828125	1.0	406.1182861328125	227.8806915283203	8.475780487060547e-5	410.0095520019531	226.67929077148438	8.806586265563965e-5	393.0290222167969	231.04151916503906	3.5315752029418945e-5	5	044
491	397.01995849609375	234.06187438964844	1.0	403.52288818359375	235.94505310058594	0.000273287296295166	400.3080139160156	236.80311584472656	0.00015178322792053223	379.4631042480469	240.0970458984375	0.00021582841873168945	5	044
492	386.2947998046875	242.08322143554688	1.0	388.3898010253906	244.7532958984375	0.0007141530513763428	387.9678955078125	241.03607177734375	7.277727127075195e-5	387.25885009765625	246.20875549316406	3.090500831604004e-5	5	044
493	380.61810302734375	248.73370361328125	1.0	398.14630126953125	188.6588134765625	0.010968148708343506	380.9088134765625	251.97047424316406	0.00018599629402160645	380.3261413574219	254.6127166748047	0.00018981099128723145	5	044
494	373.7218322753906	253.63487243652344	0.9999997019767761	398.2422180175781	181.7710418701172	0.7676310539245605	376.8041076660156	253.6297607421875	0.00026935338973999023	374.9920654296875	246.0096893310547	0.00022539496421813965	5	044
495	371.2853698730469	257.3392639160156	1.0	392.88653564453125	176.12501525878906	0.9950442910194397	397.8342590332031	174.3609619140625	0.0003414154052734375	392.0274963378906	179.28050231933594	0.0004653334617614746	5	044
496	369.0880126953125	261.3875427246094	1.0	388.92620849609375	170.46875	0.25711339712142944	399.7838439941406	176.13063049316406	5.447864532470703e-5	391.76251220703125	179.4799346923828	7.727742195129395e-5	5	044
497	365.7243957519531	265.26605224609375	1.0	383.8714904785156	167.67820739746094	0.40243446826934814	6.218263626098633	30.945655822753906	0.00010538101196289062	3.919851541519165	28.709182739257812	6.48796558380127e-5	5	044
498	360.5364990234375	267.913818359375	1.0	392.4185485839844	166.90870666503906	0.08851572871208191	397.5923767089844	173.49417114257812	0.0002491474151611328	394.3148498535156	177.37747192382812	0.00011307001113891602	5	044
499	359.245361328125	267.71356201171875	1.0	390.7319030761719	172.6311798095703	0.9875355958938599	648.1080932617188	196.7169189453125	0.00041094422340393066	356.684326171875	257.3373718261719	9.670853614807129e-5	5	044
500	357.35833740234375	267.8816833496094	1.0	391.8659362792969	177.01255798339844	0.04538562893867493	393.6177673339844	175.47650146484375	0.00013047456741333008	3.94156551361084	478.02838134765625	0.00010541081428527832	5	044
501	355.0943298339844	269.6467590332031	1.0	391.3569641113281	174.41065979003906	1.0	393.67694091796875	173.0753173828125	0.00041049718856811523	390.6039123535156	177.2594757080078	0.00011304020881652832	5	044
502	351.99029541015625	272.8164367675781	1.0	389.3319396972656	171.7128143310547	0.9999871253967285	647.4205932617188	29.575172424316406	7.572770118713379e-5	390.833740234375	174.60255432128906	4.684925079345703e-5	5	044
503	349.52203369140625	275.45672607421875	1.0	390.3699035644531	174.18275451660156	0.9412100911140442	648.561767578125	167.20730590820312	7.936358451843262e-5	382.8258972167969	180.36709594726562	8.514523506164551e-5	5	044
504	349.4638366699219	276.79541015625	1.0	389.665771484375	177.33843994140625	0.9999999403953552	391.01556396484375	174.8326416015625	8.890032768249512e-5	383.5545349121094	178.7993621826172	0.00021412968635559082	5	044
505	350.783447265625	277.67059326171875	1.0	386.09027099609375	180.2816162109375	1.0	648.2864379882812	143.08363342285156	7.110834121704102e-5	382.3308410644531	180.07225036621094	4.4733285903930664e-5	5	044
506	350.8040466308594	278.4298400878906	1.0	384.7084655761719	188.4868621826172	1.0	387.88055419921875	188.7801055908203	0.000201493501663208	382.13616943359375	190.98611450195312	0.00011202692985534668	5	044
507	351.5572509765625	278.587158203125	1.0	382.6263732910156	185.85487365722656	1.0	355.4322509765625	276.5046081542969	9.930133819580078e-5	382.81689453125	190.38372802734375	4.929304122924805e-5	5	044
508	353.0609436035156	278.973876953125	1.0	384.673095703125	186.69677734375	1.0	356.3133239746094	277.2141418457031	8.153915405273438e-5	381.8260192871094	190.17697143554688	4.738569259643555e-5	5	044
509	352.9751892089844	278.4187927246094	1.0	383.5602111816406	187.08775329589844	1.0	386.8858947753906	184.24356079101562	7.650256156921387e-5	4.157026767730713	477.8640441894531	7.37309455871582e-5	5	044
510	351.33233642578125	280.1133728027344	1.0	382.583740234375	184.6470489501953	0.9999999403953552	354.498046875	278.5217590332031	0.00011238455772399902	381.3985290527344	179.95362854003906	4.7087669372558594e-5	5	044
511	352.027099609375	279.7023620605469	0.9999998807907104	381.7915954589844	186.3104248046875	0.9999997019767761	355.3031005859375	277.0228271484375	0.00013527274131774902	354.1282043457031	281.74859619140625	4.7594308853149414e-5	5	044
512	352.5947265625	278.9026794433594	1.0	379.7602844238281	187.93833923339844	0.9997553825378418	356.0517272949219	277.3359375	5.46574592590332e-5	354.6541442871094	281.86395263671875	2.288818359375e-5	5	044
513	352.21124267578125	280.2113037109375	0.9999998807907104	377.1850891113281	185.7387237548828	0.9999998807907104	355.5773010253906	278.6649169921875	0.00011068582534790039	379.7422790527344	186.1485137939453	0.00010147690773010254	5	044
514	352.13433837890625	279.6004333496094	1.0	375.6528625488281	185.02731323242188	0.999999463558197	648.4808349609375	256.4734191894531	6.210803985595703e-5	374.6799621582031	184.8261260986328	4.342198371887207e-5	5	044
515	352.01080322265625	279.9571533203125	1.0	378.2315673828125	184.92025756835938	1.0	379.0149841308594	188.49510192871094	0.000195235013961792	375.5402526855469	190.09521484375	7.554888725280762e-5	5	044
516	352.6964111328125	279.7780456542969	1.0	375.01531982421875	183.51304626464844	1.0	648.1712036132812	27.801748275756836	6.112456321716309e-5	4.8141350746154785	29.32151222229004	3.4809112548828125e-5	5	044
517	351.26226806640625	279.450439453125	1.0	375.9559631347656	184.55270385742188	1.0	354.8447570800781	278.342041015625	5.6624412536621094e-5	370.2431640625	184.9523468017578	3.910064697265625e-5	5	044
518	352.263671875	280.8679504394531	0.9999980926513672	374.0470275878906	183.8323974609375	1.0	355.9740295410156	280.528076171875	0.00025266408920288086	346.2297668457031	273.2217102050781	9.399652481079102e-5	5	044
519	351.6990661621094	280.2765197753906	1.0	372.9988098144531	183.85879516601562	0.9995427131652832	354.6998596191406	279.03070068359375	8.70823860168457e-5	344.7814636230469	270.4168395996094	3.454089164733887e-5	5	044
520	352.08111572265625	279.996337890625	1.0	373.5075378417969	183.82266235351562	1.0	646.4601440429688	29.97101402282715	0.00010120868682861328	368.7278747558594	190.59591674804688	2.3037195205688477e-5	5	044
521	351.86749267578125	280.7924499511719	0.999998927116394	370.6528015136719	184.9806365966797	0.9999998807907104	354.4284973144531	279.39361572265625	0.00015440583229064941	346.0409851074219	272.7792053222656	9.512901306152344e-5	5	044
522	351.8006591796875	279.6069641113281	1.0	372.3356018066406	184.1420135498047	1.0	354.942138671875	278.2510986328125	0.00016167759895324707	354.18475341796875	282.4893798828125	5.7071447372436523e-5	5	044
523	351.29632568359375	278.959228515625	1.0	371.6983337402344	186.24179077148438	0.9999994039535522	371.345458984375	191.81028747558594	4.8279762268066406e-5	366.3192443847656	188.348388671875	0.00022485852241516113	5	044
524	352.79791259765625	278.0466003417969	1.0	362.8318786621094	201.5001220703125	0.9999262690544128	368.480712890625	199.67539978027344	4.2825937271118164e-5	354.76031494140625	205.2703094482422	7.638335227966309e-5	5	044
525	354.14642333984375	277.42718505859375	1.0	362.7279052734375	207.79066467285156	0.9999998211860657	355.98675537109375	281.6834716796875	3.9696693420410156e-5	357.35906982421875	211.7045135498047	0.0001004636287689209	5	044
526	355.41888427734375	280.6143798828125	1.0	355.3287048339844	212.3621063232422	0.0032962262630462646	356.3768615722656	283.1105651855469	4.750490188598633e-5	4.061514377593994	477.6405029296875	6.127357482910156e-5	5	044
527	356.2763366699219	281.7807312011719	1.0	357.6242980957031	214.1758270263672	1.0	645.3611450195312	29.445777893066406	0.00033858418464660645	355.31243896484375	214.40728759765625	0.00014331936836242676	5	044
528	357.867431640625	282.25396728515625	1.0	351.5156555175781	220.0099334716797	0.9998059272766113	647.7898559570312	131.2625274658203	0.00037151575088500977	3.5707361698150635	477.323486328125	4.252791404724121e-5	5	044
529	358.5484619140625	283.59014892578125	1.0	353.7637939453125	225.1715545654297	1.0	357.3015441894531	223.60397338867188	0.00016629695892333984	354.8424987792969	226.20632934570312	7.697939872741699e-5	5	044
530	358.20233154296875	282.28924560546875	1.0	349.6430969238281	228.5947265625	1.0	647.414794921875	29.30902099609375	0.0002002716064453125	360.81121826171875	288.54827880859375	6.529688835144043e-5	5	044
531	358.37518310546875	279.3017883300781	1.0	7.651515960693359	471.6901550292969	8.791685104370117e-5	363.485595703125	277.43096923828125	4.4673681259155273e-5	357.6058654785156	287.72088623046875	2.866983413696289e-5	5	044
532	364.608642578125	276.08551025390625	0.9989347457885742	1.4988648891448975	2.1662306785583496	0.00018969178199768066	647.5947875976562	30.13486671447754	0.000470578670501709	1.7973310947418213	3.306626081466675	4.5865774154663086e-5	5	044
533	363.988037109375	272.56451416015625	0.9996951222419739	7.379332065582275	480.5094299316406	0.00010210275650024414	366.15484619140625	273.4048156738281	6.74128532409668e-5	3.255100727081299	476.8455810546875	3.7610530853271484e-5	5	044
534	363.7224426269531	270.0014343261719	0.041917890310287476	337.2654113769531	268.3992919921875	0.0004267394542694092	647.0475463867188	142.286865234375	2.828240394592285e-5	3.2708606719970703	478.0807189941406	2.0682811737060547e-5	5	044
535	369.12939453125	265.0182800292969	0.9991993308067322	8.023343086242676	481.07623291015625	6.014108657836914e-5	646.2906494140625	108.6110610961914	9.933114051818848e-5	4.348604679107666	477.0205383300781	3.394484519958496e-5	5	044
536	5.878164768218994	483.2291259765625	3.266334533691406e-5	3.3385307788848877	144.733154296875	4.2051076889038086e-5	648.6188354492188	140.44496154785156	4.139542579650879e-5	3.5462396144866943	476.88836669921875	9.208917617797852e-6	5	044
537	360.69464111328125	258.2605285644531	0.03341418504714966	2.758517265319824	146.3213348388672	0.00015780329704284668	648.516845703125	125.96055603027344	3.859400749206543e-5	3.5851261615753174	478.0677185058594	8.702278137207031e-6	5	044
538	364.9363098144531	259.7061462402344	0.9952244758605957	2.5499215126037598	149.0012664794922	0.0022677183151245117	367.04583740234375	260.68548583984375	4.07099723815918e-5	-0.9859223365783691	151.0112762451172	1.1056661605834961e-5	5	044
539	367.9266052246094	260.19573974609375	0.9999974966049194	369.97076416015625	262.9237365722656	0.00016194581985473633	371.1314392089844	259.4425048828125	0.00012639164924621582	359.9454345703125	262.847412109375	5.21540641784668e-5	5	044
540	366.1641845703125	259.38787841796875	0.9999984502792358	369.007080078125	262.6209716796875	0.00015309453010559082	370.01873779296875	259.6030578613281	0.00011080503463745117	360.59283447265625	261.97344970703125	3.701448440551758e-5	5	044
541	365.7269287109375	258.1914367675781	0.9999998807907104	368.20068359375	260.2079772949219	0.0005884766578674316	648.0956420898438	203.97640991210938	0.0002803802490234375	371.1031494140625	263.1662292480469	0.00015905499458312988	5	044
