# Supplementary material for: An automated feeding system for the African killifish reveals the impact of diet on lifespan and allows scalable assessment of associative learning
Source: eLife. 2022 Nov 10;11:e69008. doi: 10.7554/eLife.69008 (PMC9788828; doi:10.7554/eLife.69008)
Supplement: Figure 6—source data 2. [file elife-69008-fig6-data2.zip › Training Trajectories/t1_REC017DLC_resnet50_TrainAllTheThingsJun28shuffle1_1030000.csv]

bodyparts_coords	fishhead_x	fishhead_y	fishhead_likelihood	fishtail_x	fishtail_y	fishtail_likelihood	redlight_x	redlight_y	redlight_likelihood	fooddrop_x	fooddrop_y	fooddrop_likelihood	fishnum	recordingnum
0	353.7498474121094	282.8376159667969	0.9999994039535522	404.6304931640625	233.26318359375	0.9998073577880859	355.2754821777344	283.6723327636719	0.0003598332405090332	353.3852233886719	275.23223876953125	0.00021344423294067383	1	017
1	355.2955322265625	283.4212646484375	0.9999984502792358	404.9729919433594	234.20468139648438	0.9995025992393494	356.0183410644531	284.14117431640625	0.00019568204879760742	346.9114685058594	277.7210998535156	0.00037291646003723145	1	017
2	355.04241943359375	284.9132995605469	1.0	401.4303283691406	234.02378845214844	0.04599106311798096	356.57452392578125	281.8363037109375	0.00023981928825378418	347.23468017578125	279.0546569824219	0.0010277330875396729	1	017
3	357.3507385253906	286.88983154296875	0.9999996423721313	403.9191589355469	238.9154815673828	0.925126314163208	357.0588073730469	287.0706787109375	0.0003764033317565918	354.9862060546875	279.912841796875	0.00016564130783081055	1	017
4	357.7550964355469	288.1636962890625	1.0	405.6390380859375	238.65908813476562	0.9999955892562866	357.7145080566406	287.5458984375	0.00011628866195678711	405.77691650390625	239.78466796875	0.0001983940601348877	1	017
5	359.9488830566406	289.0132141113281	0.9999998807907104	400.01953125	236.28160095214844	0.009994715452194214	376.5675354003906	286.4200134277344	0.0001755356788635254	360.65093994140625	280.81170654296875	9.554624557495117e-5	1	017
6	362.2928466796875	290.677001953125	0.9999999403953552	405.8684997558594	241.3615264892578	1.0	378.2605895996094	290.46002197265625	0.0001024007797241211	405.319091796875	242.83908081054688	0.0002072155475616455	1	017
7	366.9335632324219	291.8957214355469	1.0	404.99627685546875	243.0977783203125	1.0	646.7315673828125	30.113590240478516	5.751848220825195e-5	403.15704345703125	245.17056274414062	0.0002250969409942627	1	017
8	367.2805480957031	293.6628112792969	1.0	403.86663818359375	243.1324920654297	1.0	406.4345397949219	241.7628173828125	7.957220077514648e-5	346.0328063964844	292.5209655761719	0.00011548399925231934	1	017
9	364.6268005371094	294.9083557128906	1.0	403.5129089355469	245.5069122314453	1.0	360.1492919921875	292.3447265625	8.192658424377441e-5	402.46923828125	247.61160278320312	0.00018015503883361816	1	017
10	363.9590148925781	296.2268371582031	0.9999998807907104	404.9950866699219	246.058837890625	1.0	360.5907897949219	293.9501953125	0.0001011192798614502	401.6551818847656	245.1577911376953	0.0001112818717956543	1	017
11	368.4870910644531	298.1668395996094	1.0	404.369140625	246.55270385742188	1.0	365.5510559082031	296.5358581542969	8.466839790344238e-5	334.4895935058594	244.276123046875	0.000352323055267334	1	017
12	367.5159606933594	297.60589599609375	1.0	404.07147216796875	248.21571350097656	1.0	365.68707275390625	297.47991943359375	0.0001232624053955078	360.802490234375	289.6612548828125	0.00042310357093811035	1	017
13	368.2564697265625	298.7560729980469	1.0	402.75640869140625	249.67941284179688	1.0	366.0840148925781	297.8363037109375	0.00014033913612365723	361.6786804199219	290.4585876464844	0.00043395161628723145	1	017
14	368.9491271972656	298.76397705078125	1.0	403.7098693847656	250.39537048339844	1.0	366.5534973144531	297.86090087890625	0.00011813640594482422	361.8017578125	290.7117919921875	0.00033861398696899414	1	017
15	368.566162109375	298.82379150390625	1.0	400.01007080078125	251.73582458496094	0.9982669353485107	371.2615661621094	300.40667724609375	9.492039680480957e-5	361.5879211425781	291.3038635253906	0.00023555755615234375	1	017
16	367.56585693359375	298.610107421875	1.0	403.6970520019531	250.2428741455078	0.9999998807907104	367.9548034667969	300.6636962890625	8.112192153930664e-5	401.5218200683594	255.83306884765625	0.00010851025581359863	1	017
17	368.96160888671875	298.8447265625	1.0	403.5404968261719	253.0668487548828	1.0	407.1688537597656	251.19117736816406	8.32974910736084e-5	333.30780029296875	252.83218383789062	0.0004991888999938965	1	017
18	367.75103759765625	299.1242980957031	1.0	401.2463684082031	251.9095458984375	0.9999998211860657	365.82159423828125	302.2252502441406	9.509921073913574e-5	326.08892822265625	255.443115234375	0.00013521313667297363	1	017
19	369.5254211425781	299.1980895996094	1.0	403.4119873046875	252.49049377441406	1.0	648.466552734375	330.836181640625	0.00011533498764038086	404.5389709472656	255.6258544921875	0.00023728609085083008	1	017
20	367.4877014160156	300.0148620605469	1.0	403.7128601074219	253.3130645751953	1.0	407.44573974609375	250.5831756591797	7.730722427368164e-5	362.0441589355469	292.2110290527344	0.00026476383209228516	1	017
21	367.16436767578125	300.1580810546875	1.0	403.5810852050781	252.3871612548828	1.0	406.9456787109375	250.31509399414062	6.595253944396973e-5	362.3490905761719	292.6800537109375	0.00012177228927612305	1	017
22	368.7066650390625	300.0069580078125	1.0	404.546630859375	254.08010864257812	1.0	363.1035461425781	300.78778076171875	5.6684017181396484e-5	405.1395568847656	255.85520935058594	0.00023552775382995605	1	017
23	366.9586181640625	300.0950622558594	1.0	405.32586669921875	253.65045166015625	0.999996542930603	364.75439453125	299.0487060546875	0.00012880563735961914	361.4823303222656	291.5296936035156	0.0003542006015777588	1	017
24	367.8519287109375	300.6833801269531	1.0	403.9975891113281	252.5698699951172	0.9999998807907104	371.46051025390625	301.2349548339844	7.2479248046875e-5	325.44415283203125	257.9171447753906	0.00012627243995666504	1	017
25	368.8175354003906	300.8555603027344	1.0	404.3798828125	254.95462036132812	0.9999997615814209	407.8165283203125	252.37918090820312	4.5925378799438477e-5	403.7989501953125	255.05935668945312	0.00027298927307128906	1	017
26	367.512451171875	300.8876647949219	1.0	403.6961669921875	256.2702941894531	1.0	530.2106323242188	207.58782958984375	1.0	528.827880859375	207.8935089111328	0.0005962848663330078	1	017
27	369.3763732910156	300.7848815917969	1.0	404.594970703125	254.9326171875	1.0	529.53466796875	207.02362060546875	1.0	526.7357177734375	206.9268341064453	0.0002815723419189453	1	017
28	369.9084777832031	303.28155517578125	1.0	401.6040954589844	253.96449279785156	0.9999999403953552	529.9689331054688	207.1832275390625	1.0	336.03973388671875	248.60044860839844	0.001263260841369629	1	017
29	365.2980041503906	303.5012512207031	0.9999998807907104	401.8734436035156	254.06956481933594	0.9999999403953552	529.902099609375	207.09197998046875	1.0	333.0646667480469	249.28135681152344	0.004136145114898682	1	017
30	368.3858642578125	303.80712890625	1.0	334.9527587890625	247.29495239257812	0.9999999403953552	530.3384399414062	207.10983276367188	1.0	333.1019592285156	249.82119750976562	0.001301795244216919	1	017
31	367.1852111816406	304.4778137207031	0.9999998807907104	399.9080810546875	252.7153778076172	0.9999997615814209	530.0939331054688	206.70762634277344	1.0	336.442626953125	247.9083709716797	0.0007933080196380615	1	017
32	368.5780334472656	303.8866271972656	1.0	400.5620422363281	255.6211395263672	1.0	530.5633544921875	207.1747589111328	1.0	335.73590087890625	249.48170471191406	0.0022536516189575195	1	017
33	365.04632568359375	303.0282897949219	0.9999999403953552	400.6101379394531	254.74404907226562	0.9999998807907104	529.6636962890625	207.07052612304688	1.0	333.9907531738281	248.06048583984375	0.000422060489654541	1	017
34	366.8856506347656	305.13330078125	0.9999998807907104	399.96075439453125	256.1734619140625	0.9999990463256836	529.8931884765625	206.78285217285156	1.0	336.06939697265625	251.1387481689453	0.0005760490894317627	1	017
35	365.6251525878906	303.67877197265625	1.0	398.9011535644531	254.10494995117188	0.9999945163726807	529.8170166015625	206.98098754882812	1.0	401.33123779296875	254.99464416503906	0.0005456507205963135	1	017
36	367.6451110839844	304.8858947753906	1.0	337.912353515625	247.38172912597656	0.9999995231628418	529.7379760742188	207.501953125	1.0	337.747314453125	247.49571228027344	0.0023491382598876953	1	017
37	366.8622131347656	305.879150390625	1.0	396.9923095703125	252.7886199951172	0.9999971389770508	529.9439086914062	207.05328369140625	1.0	526.328857421875	206.90487670898438	0.00045287609100341797	1	017
38	367.78265380859375	307.7627258300781	1.0	398.0222473144531	254.6151885986328	1.0	529.2642211914062	206.43484497070312	1.0	526.891357421875	206.4796142578125	0.0004704892635345459	1	017
39	368.44195556640625	308.93017578125	1.0	399.672119140625	256.25341796875	0.9999991655349731	530.3705444335938	206.93885803222656	1.0	527.3004150390625	206.65196228027344	0.0002155900001525879	1	017
40	369.6722106933594	311.215087890625	1.0	400.4572448730469	257.82220458984375	0.9999863505363464	530.0062255859375	206.90956115722656	1.0	526.338623046875	206.83421325683594	0.00033396482467651367	1	017
41	369.7445373535156	313.2732238769531	1.0	402.84637451171875	256.8116760253906	0.9999990463256836	530.2918090820312	206.47328186035156	1.0	526.5440673828125	206.7111358642578	0.00034934282302856445	1	017
42	369.8656921386719	313.9822082519531	1.0	400.91436767578125	257.2279968261719	0.5926917791366577	530.2716064453125	207.2337188720703	1.0	528.441162109375	207.81790161132812	0.0003307461738586426	1	017
43	370.6920471191406	315.3121643066406	1.0	398.6597900390625	263.7022705078125	0.00033470988273620605	530.1084594726562	206.75660705566406	1.0	526.4713745117188	206.77926635742188	0.00027111172676086426	1	017
44	370.67218017578125	315.6011047363281	1.0	378.7407531738281	309.9913635253906	0.0003680884838104248	530.1492309570312	206.7117156982422	1.0	528.7420043945312	207.37364196777344	0.0003604590892791748	1	017
45	370.2989196777344	316.8000793457031	1.0	378.72705078125	310.1031188964844	0.0002830028533935547	530.5676879882812	206.38998413085938	1.0	372.2169494628906	307.4917297363281	0.00033217668533325195	1	017
46	370.9240417480469	316.75439453125	1.0	378.96337890625	310.3441162109375	0.0003871917724609375	530.0687255859375	206.57537841796875	1.0	372.3557434082031	307.2562255859375	0.00044927000999450684	1	017
47	370.33807373046875	317.0447998046875	1.0	370.58441162109375	321.46649169921875	0.0002377927303314209	530.5144653320312	207.069091796875	1.0	528.98876953125	207.5926055908203	0.0005933046340942383	1	017
48	370.4725341796875	315.9741516113281	1.0	378.5101623535156	309.537841796875	0.0003248751163482666	530.199951171875	207.1104278564453	1.0	361.9173583984375	322.44122314453125	0.000353395938873291	1	017
49	370.552001953125	316.34912109375	1.0	370.35986328125	320.9024658203125	0.0002028048038482666	530.0037231445312	206.92588806152344	1.0	362.1184387207031	322.6830139160156	0.00047639012336730957	1	017
50	370.561767578125	316.81390380859375	1.0	370.53704833984375	321.384033203125	0.00013050436973571777	530.3587036132812	206.9161376953125	1.0	528.34375	207.66119384765625	0.0003007948398590088	1	017
51	370.3616943359375	315.9732360839844	1.0	367.4447326660156	319.95025634765625	0.0001539289951324463	529.865966796875	206.32806396484375	1.0	361.9041442871094	322.86395263671875	0.0004652738571166992	1	017
52	370.7587585449219	316.37896728515625	1.0	370.46734619140625	321.0589904785156	0.00017380714416503906	530.3129272460938	207.512451171875	1.0	361.7456359863281	322.6159973144531	0.00041607022285461426	1	017
53	370.751708984375	316.4244079589844	1.0	370.6450500488281	320.88446044921875	0.00023066997528076172	529.8350219726562	207.5507354736328	1.0	526.59814453125	207.46597290039062	0.0006171762943267822	1	017
54	370.5963134765625	315.65142822265625	1.0	370.389892578125	320.8350830078125	0.00018665194511413574	530.0919799804688	206.88844299316406	1.0	526.5137939453125	204.32574462890625	0.0002904832363128662	1	017
55	370.8588562011719	316.23809814453125	1.0	529.09033203125	209.00477600097656	9.59634780883789e-5	529.271728515625	207.6902313232422	1.0	528.2304077148438	208.11341857910156	0.00045940279960632324	1	017
56	370.5499267578125	315.4068298339844	1.0	378.4066162109375	309.78204345703125	0.00020268559455871582	529.9246215820312	207.08685302734375	1.0	526.6071166992188	207.0399169921875	0.0005101263523101807	1	017
57	370.4015197753906	315.0732727050781	1.0	378.29205322265625	309.8995361328125	0.0001475512981414795	530.1192626953125	206.7709197998047	1.0	362.17022705078125	322.43597412109375	0.00048100948333740234	1	017
58	370.6252746582031	315.27166748046875	1.0	370.3448791503906	320.3745422363281	0.0001386404037475586	529.6538696289062	206.02146911621094	1.0	526.1715698242188	205.68878173828125	0.0004666745662689209	1	017
59	371.1714782714844	315.3041076660156	1.0	370.7854309082031	319.9187927246094	0.00013378262519836426	529.9111328125	206.74078369140625	1.0	525.9639892578125	206.40216064453125	0.00021898746490478516	1	017
60	371.16326904296875	315.8967590332031	1.0	370.7586669921875	320.6111755371094	0.00019624829292297363	529.7047119140625	207.36749267578125	1.0	527.4904174804688	207.68692016601562	0.0004737675189971924	1	017
61	370.9389953613281	315.3592834472656	1.0	367.1971740722656	319.2251281738281	0.00013044476509094238	530.6090698242188	207.1964569091797	1.0	362.222900390625	322.1896667480469	0.0007188618183135986	1	017
62	370.224365234375	315.6781921386719	1.0	399.79058837890625	254.05406188964844	0.9747881889343262	530.0140991210938	207.2810516357422	1.0	361.9215393066406	321.961669921875	0.0004107058048248291	1	017
63	370.8854064941406	316.17742919921875	1.0	370.61041259765625	320.7515869140625	0.00017437338829040527	529.7364501953125	206.99183654785156	1.0	526.09765625	206.923095703125	0.0003349781036376953	1	017
64	370.9976806640625	315.8770751953125	1.0	378.4481506347656	310.6585693359375	0.00033742189407348633	530.436279296875	206.98623657226562	1.0	371.35272216796875	306.9923095703125	0.0003586113452911377	1	017
65	370.6238708496094	315.85406494140625	1.0	378.9409484863281	309.3680419921875	0.0004507303237915039	530.3775024414062	206.22213745117188	1.0	371.7868347167969	306.391845703125	0.00043138861656188965	1	017
66	369.919921875	316.681640625	1.0	378.3963317871094	310.37677001953125	0.0003892481327056885	530.0480346679688	206.95240783691406	1.0	371.4642028808594	307.87652587890625	0.0004602372646331787	1	017
67	370.0246276855469	316.23565673828125	1.0	370.6577453613281	321.16546630859375	0.00034758448600769043	530.2401733398438	207.58189392089844	1.0	362.3394775390625	322.25787353515625	0.00040850043296813965	1	017
68	371.2515869140625	316.82244873046875	1.0	370.8551025390625	321.42626953125	0.00022083520889282227	530.2826538085938	207.13189697265625	1.0	361.9003601074219	322.7735595703125	0.00044661760330200195	1	017
69	371.1630554199219	316.6591491699219	1.0	370.7173767089844	321.55474853515625	0.00023621320724487305	530.6009521484375	207.72901916503906	1.0	526.8460083007812	207.67225646972656	0.00044018030166625977	1	017
70	371.1454772949219	316.3024597167969	1.0	371.0147399902344	321.6790771484375	0.00021031498908996582	529.6502685546875	207.04037475585938	1.0	528.263671875	207.75717163085938	0.000443190336227417	1	017
71	370.5864562988281	316.51275634765625	1.0	370.5329284667969	321.62939453125	0.0002016127109527588	530.4965209960938	207.47125244140625	1.0	362.1287536621094	308.20037841796875	0.00044840574264526367	1	017
72	370.9885559082031	316.79327392578125	1.0	370.85430908203125	321.63824462890625	0.00019693374633789062	530.20068359375	206.03036499023438	1.0	526.7222900390625	205.77284240722656	0.0005646944046020508	1	017
73	370.58807373046875	317.0984191894531	1.0	370.4308166503906	321.4882507324219	0.00013574957847595215	530.0728759765625	207.1172637939453	1.0	526.156494140625	207.32386779785156	0.0002658665180206299	1	017
74	370.7447509765625	316.6298828125	1.0	373.7215270996094	321.73773193359375	0.0002294778823852539	529.996337890625	207.96221923828125	1.0	361.6852722167969	323.13037109375	0.0003891587257385254	1	017
75	370.267822265625	317.06683349609375	1.0	370.4575500488281	321.04046630859375	0.00026428699493408203	529.803466796875	206.82449340820312	1.0	362.02557373046875	322.7254638671875	0.000443190336227417	1	017
76	370.5487976074219	317.0556945800781	1.0	368.05450439453125	319.9367370605469	0.00025194883346557617	530.1912231445312	207.3411102294922	1.0	362.0452575683594	322.8396301269531	0.0003934204578399658	1	017
77	370.63494873046875	317.23309326171875	1.0	378.4844970703125	311.2018737792969	0.0004610419273376465	529.9222412109375	206.68206787109375	1.0	371.66558837890625	308.49249267578125	0.0005747973918914795	1	017
78	370.83721923828125	316.7947998046875	1.0	378.314453125	310.57568359375	0.0003444254398345947	529.9708251953125	206.8777313232422	1.0	371.720947265625	307.76806640625	0.000561445951461792	1	017
79	370.87725830078125	316.1404724121094	1.0	378.09881591796875	310.8431396484375	0.00048413872718811035	530.0604248046875	206.9842071533203	1.0	371.7972412109375	308.3729553222656	0.0006394386291503906	1	017
80	370.2469177246094	316.9501953125	1.0	370.4483337402344	321.58197021484375	0.00023955106735229492	530.0305786132812	207.20513916015625	1.0	361.39111328125	308.3465881347656	0.0004100799560546875	1	017
81	371.27069091796875	316.89892578125	1.0	373.9895935058594	321.29876708984375	0.00014832615852355957	530.1964111328125	206.9370574951172	1.0	361.3739318847656	323.128662109375	0.0004417002201080322	1	017
82	371.0093078613281	316.97857666015625	1.0	378.2079162597656	310.88311767578125	0.0003503859043121338	529.849365234375	206.90963745117188	1.0	371.5079650878906	307.91754150390625	0.00046572089195251465	1	017
83	371.3356628417969	317.2326354980469	1.0	370.9622802734375	321.49664306640625	0.00016584992408752441	530.378173828125	207.1836700439453	1.0	361.5566101074219	322.7826232910156	0.00035881996154785156	1	017
84	370.8567810058594	317.328369140625	1.0	370.6871337890625	321.7600402832031	0.00027441978454589844	530.373779296875	207.19642639160156	1.0	361.7887268066406	323.16461181640625	0.0005423426628112793	1	017
85	370.42974853515625	317.3926696777344	1.0	370.544677734375	321.68682861328125	0.00018680095672607422	530.1069946289062	207.280029296875	1.0	528.7998046875	207.95794677734375	0.0004943013191223145	1	017
86	371.3804626464844	317.3745422363281	1.0	371.1102600097656	321.7149963378906	0.00023165345191955566	529.8016967773438	207.1707000732422	1.0	526.3843383789062	206.94137573242188	0.0003866255283355713	1	017
87	370.6855163574219	316.5591125488281	1.0	370.5634460449219	321.7056884765625	0.0001825094223022461	529.9537353515625	206.68032836914062	1.0	361.7323303222656	322.93682861328125	0.000418245792388916	1	017
88	371.7060241699219	317.4535827636719	1.0	373.9782409667969	321.7215576171875	0.00021117925643920898	530.1220703125	207.36984252929688	1.0	528.5426025390625	207.86904907226562	0.00037938356399536133	1	017
89	371.380615234375	316.93408203125	1.0	371.12744140625	321.5815124511719	0.00018298625946044922	529.8005981445312	206.71246337890625	1.0	525.977783203125	206.7044219970703	0.0003191232681274414	1	017
90	370.3235168457031	317.2976379394531	1.0	378.6372375488281	309.8945617675781	0.00015485286712646484	530.3748168945312	206.20912170410156	1.0	362.1190490722656	309.7747497558594	0.0004190802574157715	1	017
91	370.8671569824219	317.4674377441406	1.0	370.6995849609375	321.5232238769531	0.0004786252975463867	530.8838500976562	207.00753784179688	1.0	372.16241455078125	308.5682067871094	0.0005113184452056885	1	017
92	371.72216796875	316.7591552734375	1.0	370.8144836425781	321.67041015625	0.00040212273597717285	530.3583374023438	206.72344970703125	1.0	361.9410095214844	323.20770263671875	0.00042048096656799316	1	017
93	370.7900085449219	317.0909423828125	1.0	374.04168701171875	321.68902587890625	0.00018528103828430176	530.089111328125	206.9705047607422	1.0	528.565185546875	207.33982849121094	0.0005325675010681152	1	017
94	369.9971618652344	316.06365966796875	1.0	370.3647766113281	321.28924560546875	0.00028082728385925293	530.4730224609375	206.8225860595703	1.0	361.98626708984375	322.7707824707031	0.0004272162914276123	1	017
95	370.4022521972656	316.2854309082031	1.0	370.5049743652344	321.0463562011719	0.0002945363521575928	529.6022338867188	207.18240356445312	1.0	361.42498779296875	307.298583984375	0.0005318224430084229	1	017
96	370.95379638671875	316.2001037597656	1.0	370.653564453125	320.2920227050781	0.00030168890953063965	530.354248046875	207.35165405273438	1.0	362.22320556640625	322.2369384765625	0.00039583444595336914	1	017
97	371.63916015625	316.4190368652344	1.0	371.15496826171875	320.6437072753906	0.0006161034107208252	530.233154296875	207.06137084960938	1.0	528.8770751953125	207.44113159179688	0.00046557188034057617	1	017
98	371.1795349121094	316.1770324707031	1.0	370.99493408203125	320.614501953125	0.0007368922233581543	529.7371215820312	206.8686065673828	1.0	526.912109375	207.2406768798828	0.0003985762596130371	1	017
99	370.643310546875	316.29595947265625	1.0	371.0016174316406	321.4512023925781	0.0004547536373138428	530.6771850585938	206.28407287597656	1.0	361.5599670410156	308.251708984375	0.0004512965679168701	1	017
100	372.0753479003906	316.4717102050781	1.0	371.3930969238281	320.4811096191406	0.00024369359016418457	530.5245971679688	206.39633178710938	1.0	362.32470703125	323.1407470703125	0.0003940463066101074	1	017
101	371.92340087890625	317.32769775390625	1.0	371.19000244140625	321.23046875	0.0005849897861480713	530.1597900390625	207.060302734375	1.0	362.17156982421875	309.5391845703125	0.0004291236400604248	1	017
102	370.7722473144531	316.751708984375	1.0	371.0350341796875	321.373291015625	0.000883936882019043	530.0155029296875	206.89617919921875	1.0	372.9467468261719	309.6345520019531	0.0007848143577575684	1	017
103	371.7273864746094	317.12115478515625	1.0	371.05718994140625	321.10400390625	0.0010694563388824463	529.9200439453125	207.21124267578125	1.0	362.2080993652344	310.09771728515625	0.001024782657623291	1	017
104	371.1979675292969	317.0622863769531	1.0	370.5181579589844	321.3189392089844	0.0009827017784118652	529.515380859375	206.72073364257812	1.0	372.60064697265625	309.38800048828125	0.0007270276546478271	1	017
105	371.8657531738281	317.0400085449219	1.0	371.27789306640625	320.7484436035156	0.00043827295303344727	529.518310546875	206.919677734375	1.0	362.216552734375	310.6077575683594	0.0010003745555877686	1	017
106	371.8233947753906	317.30047607421875	1.0	371.4429626464844	321.72003173828125	0.0006930530071258545	529.7627563476562	206.54736328125	1.0	373.1124572753906	309.2168273925781	0.0006681084632873535	1	017
107	372.0852355957031	317.64776611328125	1.0	378.6859436035156	311.9845275878906	0.0008034706115722656	529.3845825195312	206.3545379638672	1.0	373.6252746582031	309.88348388671875	0.000848621129989624	1	017
108	371.33221435546875	317.70745849609375	1.0	378.822998046875	310.78143310546875	0.0006477534770965576	530.213623046875	207.34213256835938	1.0	362.0720520019531	310.9643249511719	0.0006559491157531738	1	017
109	372.0286865234375	317.0364074707031	1.0	371.0784912109375	320.8393249511719	0.00027444958686828613	530.3672485351562	207.69932556152344	1.0	362.23748779296875	311.1123046875	0.0004590451717376709	1	017
110	372.0648193359375	317.7046203613281	1.0	374.2268981933594	321.2080383300781	0.0008578002452850342	530.4176635742188	206.6005401611328	1.0	362.40020751953125	311.03057861328125	0.0012340247631072998	1	017
111	372.2713623046875	317.3269958496094	1.0	371.5155334472656	321.3586120605469	0.0006635189056396484	529.9767456054688	206.89651489257812	1.0	362.37353515625	310.60028076171875	0.0008889734745025635	1	017
112	372.19439697265625	317.416259765625	1.0	371.62542724609375	321.2345275878906	0.0006196796894073486	529.7671508789062	207.79458618164062	1.0	362.6744079589844	310.52630615234375	0.0010452568531036377	1	017
113	371.9166564941406	317.4291687011719	1.0	378.69134521484375	311.9227294921875	0.0006586015224456787	530.3187866210938	206.88973999023438	1.0	367.8758544921875	309.5213623046875	0.0009786486625671387	1	017
114	373.0697937011719	317.3874206542969	1.0	372.1231994628906	320.8973388671875	0.0007199645042419434	529.8972778320312	206.7288360595703	1.0	362.41571044921875	311.15167236328125	0.000751495361328125	1	017
115	372.01873779296875	317.52728271484375	1.0	378.71929931640625	311.22705078125	0.0006781220436096191	530.1129760742188	206.84759521484375	1.0	373.5234069824219	309.5482482910156	0.0009344518184661865	1	017
116	372.3873291015625	316.9504699707031	1.0	378.8026428222656	311.0684509277344	0.0005643367767333984	530.1219482421875	206.71006774902344	1.0	367.6768493652344	308.176025390625	0.0007450282573699951	1	017
117	372.8392028808594	317.2427062988281	1.0	374.89483642578125	320.9294128417969	0.0008087158203125	529.7188720703125	207.18994140625	1.0	373.4501953125	308.3700256347656	0.0006012022495269775	1	017
118	372.6159362792969	316.9510498046875	1.0	374.349853515625	320.94830322265625	0.0008637011051177979	530.1813354492188	206.90634155273438	1.0	362.5304260253906	310.6855163574219	0.0006937980651855469	1	017
119	372.4092102050781	317.1507568359375	1.0	369.1011047363281	320.037353515625	0.0005611777305603027	530.5558471679688	207.3883819580078	1.0	362.1307678222656	310.92193603515625	0.0010429024696350098	1	017
120	373.0777587890625	317.1541442871094	1.0	375.06036376953125	320.4086608886719	0.0005392730236053467	530.2001342773438	206.63726806640625	1.0	373.5475769042969	308.363525390625	0.0007754862308502197	1	017
121	372.1607971191406	317.20599365234375	1.0	378.72821044921875	311.4658508300781	0.0006133317947387695	529.471435546875	207.40834045410156	1.0	374.00360107421875	308.8982849121094	0.0006947815418243408	1	017
122	372.7012023925781	317.1524353027344	1.0	332.1575622558594	266.6876220703125	0.004716157913208008	529.5819702148438	207.0601806640625	1.0	368.07220458984375	307.87872314453125	0.0006153881549835205	1	017
123	372.4566345214844	316.9730224609375	1.0	331.7427978515625	268.5613708496094	0.01709786057472229	530.1734619140625	206.39730834960938	1.0	372.81768798828125	308.01654052734375	0.0005995333194732666	1	017
124	371.8783264160156	317.31024169921875	1.0	378.93896484375	311.44818115234375	0.0009205341339111328	529.566162109375	206.67527770996094	1.0	373.2978820800781	309.0166931152344	0.0005884170532226562	1	017
125	372.49749755859375	316.81231689453125	1.0	400.3674011230469	270.5906677246094	0.42680031061172485	529.597412109375	207.07957458496094	1.0	373.52197265625	307.3983459472656	0.0006985366344451904	1	017
126	373.099365234375	316.9486999511719	1.0	332.6191101074219	268.8820495605469	0.14800387620925903	530.2238159179688	206.4398193359375	1.0	528.7576904296875	207.36715698242188	0.0004916787147521973	1	017
127	372.5563659667969	317.368408203125	1.0	378.9800720214844	310.9656066894531	0.00043389201164245605	529.9234619140625	206.85174560546875	1.0	362.3059387207031	310.4355773925781	0.000562518835067749	1	017
128	372.9608459472656	317.1654052734375	1.0	332.0375061035156	269.5237121582031	0.13499611616134644	529.7276611328125	207.44139099121094	1.0	362.20037841796875	323.05902099609375	0.0003610551357269287	1	017
129	372.0269775390625	316.7189025878906	1.0	371.1959228515625	320.7635192871094	0.0005218386650085449	529.5975341796875	206.80233764648438	1.0	373.6052551269531	308.3506164550781	0.0005568265914916992	1	017
130	373.6595153808594	317.2278137207031	1.0	332.021240234375	269.2891540527344	0.0005280077457427979	530.0505981445312	206.75311279296875	1.0	362.1781005859375	310.3695983886719	0.00069427490234375	1	017
131	372.8744201660156	317.21710205078125	1.0	330.9798583984375	269.0822448730469	0.7764188051223755	529.76318359375	206.55810546875	1.0	373.5265197753906	308.0498046875	0.0003972351551055908	1	017
132	372.5440673828125	317.23468017578125	1.0	398.8724060058594	271.9169616699219	0.0038097798824310303	530.3048706054688	207.02432250976562	1.0	368.256591796875	308.2489929199219	0.0005199015140533447	1	017
133	372.4881591796875	316.75421142578125	1.0	398.7201843261719	270.75030517578125	0.31821778416633606	529.6672973632812	207.00621032714844	1.0	373.14190673828125	307.1709899902344	0.0005254447460174561	1	017
134	372.4732666015625	316.5158996582031	1.0	400.009033203125	269.1069030761719	0.003789961338043213	530.362548828125	206.8505859375	1.0	374.0179138183594	308.01739501953125	0.0005672574043273926	1	017
135	372.2806396484375	317.1567077636719	1.0	331.14227294921875	268.0724182128906	0.9506783485412598	529.807861328125	206.85011291503906	1.0	372.9322204589844	307.6036071777344	0.0007996559143066406	1	017
136	372.33709716796875	316.4402770996094	1.0	400.992431640625	269.3982849121094	0.17479240894317627	530.1502075195312	206.4216766357422	1.0	526.3919067382812	206.4494171142578	0.0005056560039520264	1	017
137	372.7037353515625	316.4493103027344	1.0	330.2000732421875	265.00909423828125	0.10299086570739746	529.8452758789062	206.90077209472656	1.0	528.798095703125	207.23426818847656	0.0005959868431091309	1	017
138	371.91595458984375	315.1698913574219	1.0	331.7702331542969	264.9375915527344	0.2764660120010376	530.0555419921875	207.14828491210938	1.0	374.410400390625	320.1586608886719	0.0005751848220825195	1	017
139	372.8923034667969	313.7560119628906	1.0	367.3205261230469	317.3097229003906	0.0002517402172088623	529.7222900390625	207.07923889160156	1.0	376.15106201171875	318.8124694824219	0.0005314052104949951	1	017
140	373.07489013671875	313.31396484375	1.0	396.65234375	273.5372314453125	0.000563889741897583	530.0106811523438	207.23158264160156	1.0	528.0091552734375	207.7155303955078	0.0004788637161254883	1	017
141	374.2799072265625	312.0413818359375	1.0	333.92242431640625	274.2838134765625	0.34473785758018494	529.99658203125	206.04208374023438	1.0	526.7130126953125	205.86074829101562	0.0003656446933746338	1	017
142	373.8870544433594	311.15216064453125	1.0	399.8433837890625	275.53125	0.9999973773956299	529.1029663085938	206.82032775878906	1.0	525.544677734375	206.67498779296875	0.0003616213798522949	1	017
143	373.4515380859375	311.21087646484375	1.0	333.4613037109375	274.3524169921875	1.0	530.11181640625	207.18218994140625	1.0	526.2675170898438	207.03964233398438	0.0002537369728088379	1	017
144	372.7969665527344	311.2066955566406	1.0	334.9850769042969	273.5130920410156	1.0	529.3470458984375	206.8794403076172	1.0	528.1154174804688	207.69874572753906	0.0004900991916656494	1	017
145	373.9682922363281	311.09381103515625	1.0	334.4797058105469	275.3390197753906	1.0	529.76123046875	206.3787841796875	1.0	526.22998046875	206.18710327148438	0.0004067420959472656	1	017
146	373.558349609375	310.82574462890625	1.0	333.9578857421875	274.929931640625	1.0	529.703857421875	207.24087524414062	1.0	526.7601318359375	207.5455322265625	0.00029584765434265137	1	017
147	372.9402770996094	311.1230773925781	1.0	334.92578125	273.76190185546875	1.0	530.2821655273438	206.2159423828125	1.0	528.8795776367188	206.902587890625	0.0005868077278137207	1	017
148	373.9324951171875	311.1454162597656	1.0	336.8164367675781	275.7535095214844	1.0	530.791015625	207.72828674316406	1.0	528.6928100585938	207.88134765625	0.0004704892635345459	1	017
149	373.5436096191406	311.2822265625	1.0	400.9809265136719	279.1860656738281	0.9999998807907104	529.4698486328125	207.00192260742188	1.0	525.8861083984375	207.15899658203125	0.0003198981285095215	1	017
150	373.3802185058594	311.4089660644531	1.0	335.1281433105469	277.32769775390625	0.9999997019767761	530.090576171875	207.07054138183594	1.0	526.0459594726562	206.776611328125	0.0002187192440032959	1	017
151	373.2066650390625	311.3798522949219	1.0	334.5785217285156	277.1040344238281	1.0	529.969970703125	206.87338256835938	1.0	526.2969360351562	207.01475524902344	0.0003071427345275879	1	017
152	373.5366516113281	311.1340026855469	1.0	401.6881103515625	281.79119873046875	0.9999998807907104	529.6586303710938	207.33065795898438	1.0	525.952880859375	207.13427734375	0.0002721548080444336	1	017
153	373.55157470703125	311.2798156738281	1.0	400.08575439453125	280.5518798828125	0.9999984502792358	529.8931274414062	207.23834228515625	1.0	526.2190551757812	207.1500701904297	0.00026348233222961426	1	017
154	373.8345031738281	310.64581298828125	1.0	334.8224182128906	277.0644226074219	1.0	530.5208740234375	207.40625	1.0	528.5668334960938	207.9310302734375	0.00030559301376342773	1	017
155	374.19403076171875	310.555419921875	1.0	400.95501708984375	281.9271545410156	1.0	530.38037109375	206.92630004882812	1.0	528.429443359375	207.46591186523438	0.00046819448471069336	1	017
156	373.7152099609375	309.9275207519531	1.0	400.90679931640625	283.1593017578125	0.9999998807907104	530.1928100585938	206.78392028808594	1.0	528.7974853515625	207.2597198486328	0.0005282759666442871	1	017
157	373.4366760253906	310.94049072265625	1.0	400.66387939453125	281.6564636230469	0.9998077154159546	530.3348999023438	206.67050170898438	1.0	526.4932861328125	206.7411651611328	0.0003667473793029785	1	017
158	373.6487121582031	310.1587829589844	1.0	401.2667236328125	281.85546875	1.0	529.9916381835938	206.5076141357422	1.0	526.269287109375	206.9597625732422	0.0002523064613342285	1	017
159	373.4060974121094	310.12200927734375	1.0	401.2142639160156	281.0787048339844	0.9999971389770508	530.5170288085938	207.75770568847656	1.0	528.6513061523438	208.2925567626953	0.00032398104667663574	1	017
160	373.4874572753906	310.3001403808594	1.0	401.10052490234375	282.0505676269531	0.9999997615814209	529.9697875976562	206.73809814453125	1.0	528.6840209960938	207.41476440429688	0.00034353137016296387	1	017
161	374.1595153808594	310.3109130859375	1.0	401.37615966796875	283.7450866699219	0.9999934434890747	530.372314453125	206.77011108398438	1.0	528.9374389648438	207.39157104492188	0.0007376968860626221	1	017
162	372.64520263671875	310.3254089355469	1.0	400.5050964355469	280.947021484375	0.9999936819076538	529.6317138671875	206.74388122558594	1.0	528.150390625	207.2643280029297	0.0008224844932556152	1	017
163	373.44830322265625	310.2768859863281	1.0	400.726806640625	283.0049743652344	0.9999991655349731	529.64501953125	207.64532470703125	1.0	527.1259765625	207.77383422851562	0.0005256235599517822	1	017
164	372.6750183105469	310.5570983886719	1.0	400.4624938964844	282.7347412109375	0.9999997615814209	529.9675903320312	207.17074584960938	1.0	527.0100708007812	207.14122009277344	0.0003025233745574951	1	017
165	373.8914794921875	310.2629699707031	1.0	401.36248779296875	281.7189025878906	0.9999990463256836	529.416015625	206.60682678222656	1.0	525.84912109375	206.03826904296875	0.0003212094306945801	1	017
166	374.58807373046875	310.72039794921875	1.0	402.72308349609375	281.3596496582031	0.9956490397453308	530.4583129882812	206.57345581054688	1.0	526.7518920898438	206.60609436035156	0.0003286004066467285	1	017
167	373.9162292480469	310.6167297363281	1.0	403.177490234375	280.9222412109375	0.9999985694885254	529.8721313476562	206.67967224121094	1.0	528.1917114257812	207.4049530029297	0.0004126429557800293	1	017
168	373.2903137207031	311.2862548828125	1.0	334.0334167480469	276.4317321777344	0.9999773502349854	530.2959594726562	207.1328887939453	1.0	528.7996215820312	207.5897979736328	0.00036579370498657227	1	017
169	374.5557556152344	311.07537841796875	1.0	331.4762878417969	276.986083984375	0.9999701976776123	529.8218383789062	206.73590087890625	1.0	526.5146484375	206.384033203125	0.00042632222175598145	1	017
170	373.57696533203125	311.1267395019531	1.0	401.4021911621094	279.4461669921875	0.9999995231628418	530.2930297851562	206.78721618652344	1.0	528.8955078125	207.59317016601562	0.00046196579933166504	1	017
171	373.9892578125	310.45538330078125	1.0	401.2911071777344	281.0832214355469	0.9999954104423523	529.6199340820312	206.85704040527344	1.0	526.1158447265625	206.59141540527344	0.0003045499324798584	1	017
172	371.58892822265625	310.7374267578125	1.0	400.4987487792969	279.5441589355469	0.9999828338623047	530.609130859375	207.32737731933594	1.0	529.009765625	207.86827087402344	0.00026172399520874023	1	017
173	373.8130798339844	310.708740234375	1.0	400.665771484375	279.4347229003906	0.999993622303009	530.225341796875	206.5647735595703	1.0	526.3430786132812	206.52325439453125	0.00029665231704711914	1	017
174	373.47198486328125	310.8173828125	1.0	401.3393249511719	279.76226806640625	0.999729573726654	530.1484985351562	207.02447509765625	1.0	526.3423461914062	206.9046173095703	0.0003185272216796875	1	017
175	372.9172058105469	310.65936279296875	1.0	400.454833984375	280.29083251953125	0.9999738931655884	529.5935668945312	206.51174926757812	1.0	528.5279541015625	207.3510284423828	0.0005303323268890381	1	017
176	374.0443115234375	310.92669677734375	1.0	401.7659606933594	279.65045166015625	0.9971957206726074	530.4111938476562	207.06976318359375	1.0	528.66162109375	207.79283142089844	0.00024959444999694824	1	017
177	373.930419921875	310.6771545410156	1.0	404.7420654296875	280.9071044921875	0.9999983310699463	530.3030395507812	207.30441284179688	1.0	528.7390747070312	207.8401641845703	0.0005918145179748535	1	017
178	374.10638427734375	311.1592102050781	1.0	401.80975341796875	280.08367919921875	0.9995690584182739	530.25341796875	206.89083862304688	1.0	526.483154296875	206.98057556152344	0.0002809762954711914	1	017
179	374.0541076660156	310.32843017578125	1.0	402.9373474121094	278.0738220214844	0.9999977350234985	529.6734619140625	206.474365234375	1.0	525.8085327148438	205.9752655029297	0.0004207491874694824	1	017
180	373.69647216796875	310.13800048828125	1.0	400.7142333984375	278.4566955566406	0.9964895248413086	529.6142578125	206.3768768310547	1.0	526.13623046875	205.94796752929688	0.00040784478187561035	1	017
181	372.8466796875	309.3008117675781	1.0	401.48992919921875	281.80548095703125	0.9999913573265076	529.9766235351562	206.90249633789062	1.0	528.1964721679688	208.48577880859375	0.00034669041633605957	1	017
182	371.0259704589844	309.75213623046875	1.0	401.2646179199219	280.2492980957031	0.9873486757278442	530.1912231445312	206.7225799560547	1.0	528.6563720703125	207.5149688720703	0.00029543042182922363	1	017
183	370.03564453125	309.82415771484375	1.0	403.8216552734375	281.6681823730469	0.9999974966049194	530.2289428710938	206.40380859375	1.0	528.7706298828125	207.14939880371094	0.0003508627414703369	1	017
184	373.35986328125	309.8338623046875	1.0	404.58984375	283.0937194824219	0.9999998807907104	530.40283203125	207.25660705566406	1.0	528.4818115234375	207.55856323242188	0.00036337971687316895	1	017
185	374.3687438964844	309.2020263671875	1.0	404.2707214355469	277.9229431152344	0.7745871543884277	529.7723999023438	207.0348358154297	1.0	528.4193115234375	207.6116943359375	0.0011664927005767822	1	017
186	372.65576171875	309.1204833984375	1.0	402.869873046875	282.0499267578125	0.9998906850814819	529.87646484375	206.9256591796875	1.0	527.2450561523438	207.02786254882812	0.00034809112548828125	1	017
187	371.5597839355469	309.0507507324219	1.0	403.1063537597656	283.4441223144531	0.12726128101348877	529.1769409179688	206.59542846679688	1.0	525.6897583007812	206.64942932128906	0.000380784273147583	1	017
188	373.2538146972656	309.371337890625	1.0	335.1040954589844	276.84442138671875	0.9598981738090515	530.1146240234375	207.016357421875	1.0	528.5133666992188	207.64344787597656	0.0005134046077728271	1	017
189	373.193603515625	308.822265625	1.0	401.6196594238281	284.2852478027344	0.9983824491500854	530.8292846679688	206.94895935058594	1.0	526.8396606445312	207.0306854248047	0.00024831295013427734	1	017
190	372.20843505859375	308.09356689453125	1.0	405.0505676269531	284.6286315917969	0.9999985694885254	530.2979125976562	206.93063354492188	1.0	526.360595703125	206.95127868652344	0.00029799342155456543	1	017
191	372.4912109375	308.4994201660156	1.0	401.8943786621094	284.6556701660156	0.9978795051574707	530.0739135742188	207.2314453125	1.0	528.3920288085938	207.5610809326172	0.0004686415195465088	1	017
192	372.54681396484375	308.13775634765625	1.0	404.2205810546875	284.44696044921875	0.9955347776412964	529.7298583984375	206.72955322265625	1.0	526.2154541015625	206.87461853027344	0.0003057718276977539	1	017
193	372.77935791015625	307.89605712890625	1.0	403.5434875488281	284.9842224121094	0.9906060695648193	530.0431518554688	207.1783447265625	1.0	526.34814453125	207.19862365722656	0.00023692846298217773	1	017
194	376.067138671875	308.42291259765625	1.0	403.27655029296875	285.0528869628906	0.9999876022338867	529.3953247070312	206.47866821289062	1.0	527.98974609375	207.4877166748047	0.0011033713817596436	1	017
195	374.607666015625	308.3078308105469	1.0	404.0434265136719	284.9739990234375	0.9243639707565308	529.4609985351562	206.9034881591797	1.0	525.9990234375	206.88328552246094	0.0004474818706512451	1	017
196	375.05780029296875	307.6007995605469	1.0	403.91748046875	285.00787353515625	0.9999971389770508	530.0546264648438	206.800537109375	1.0	526.4215698242188	206.68516540527344	0.0005182921886444092	1	017
197	370.98040771484375	307.3877868652344	1.0	404.3815612792969	287.9410095214844	0.017031073570251465	529.8832397460938	207.3000030517578	1.0	528.3008422851562	207.59591674804688	0.0003229677677154541	1	017
198	374.6258544921875	307.0969543457031	1.0	403.2938537597656	282.4434509277344	0.9981625080108643	529.8742065429688	206.5745849609375	1.0	528.4610595703125	207.37472534179688	0.0006452500820159912	1	017
199	374.4162292480469	307.5122985839844	1.0	405.2799377441406	284.9166564941406	0.9998962879180908	529.75146484375	207.21463012695312	1.0	528.3787231445312	207.46014404296875	0.00029784440994262695	1	017
200	373.6949157714844	307.737548828125	1.0	405.4793701171875	284.8036804199219	0.9999973773956299	530.2464599609375	207.5250701904297	1.0	528.3590698242188	207.97584533691406	0.00027674436569213867	1	017
201	374.512939453125	307.77532958984375	1.0	406.9237976074219	282.1862487792969	0.9998525381088257	529.9677734375	207.87940979003906	1.0	529.1497802734375	208.32081604003906	0.0002943873405456543	1	017
202	372.47052001953125	307.8177185058594	1.0	406.1853942871094	281.5887451171875	0.9604496955871582	529.7254028320312	207.43649291992188	1.0	526.2826538085938	207.09970092773438	0.00039070844650268555	1	017
203	373.9622497558594	307.1991271972656	1.0	406.2563781738281	283.4148864746094	0.9984272718429565	529.580322265625	207.07760620117188	1.0	528.2882080078125	207.57228088378906	0.0013656914234161377	1	017
204	372.2947998046875	307.0208435058594	1.0	405.53533935546875	286.32525634765625	0.8811212778091431	529.82568359375	206.35916137695312	1.0	528.4447021484375	207.24656677246094	0.0003229081630706787	1	017
205	374.9687805175781	306.92437744140625	1.0	406.41046142578125	283.8570556640625	0.9959980845451355	530.2957153320312	206.7147979736328	1.0	317.8188171386719	282.0753479003906	0.0006791949272155762	1	017
206	372.6802062988281	306.63665771484375	1.0	404.8453674316406	285.7835998535156	0.6909865140914917	530.420166015625	207.6174774169922	1.0	528.57275390625	207.75320434570312	0.0004430711269378662	1	017
207	373.9676513671875	307.25433349609375	1.0	405.1260070800781	284.01654052734375	0.9984763860702515	529.93896484375	206.6636962890625	1.0	526.45458984375	206.91445922851562	0.0003554224967956543	1	017
208	373.0159912109375	306.5899963378906	1.0	405.88299560546875	284.0580139160156	0.04029268026351929	529.8096923828125	206.72496032714844	1.0	528.0122680664062	207.62396240234375	0.00045490264892578125	1	017
209	372.62237548828125	307.0365905761719	1.0	407.38275146484375	283.94195556640625	0.9852719306945801	530.6643676757812	206.52719116210938	1.0	528.8584594726562	207.36892700195312	0.0004025101661682129	1	017
210	373.80230712890625	306.5119323730469	1.0	406.2726135253906	283.0545349121094	0.018736928701400757	530.1796875	206.8466033935547	1.0	526.554443359375	206.623046875	0.0002815723419189453	1	017
211	374.6474304199219	307.2061767578125	1.0	406.30218505859375	283.7844543457031	0.32603132724761963	530.0675048828125	206.59756469726562	1.0	528.7642822265625	207.43310546875	0.0005953609943389893	1	017
212	370.5382080078125	306.1671447753906	0.9999997615814209	368.8070983886719	306.82586669921875	0.008372128009796143	530.1331176757812	206.98487854003906	1.0	528.351318359375	207.74411010742188	0.00036898255348205566	1	017
213	377.7247009277344	306.03253173828125	0.9999998807907104	402.55267333984375	289.05615234375	0.00900760293006897	529.5642700195312	206.7591094970703	1.0	528.4137573242188	207.5535125732422	0.0005498826503753662	1	017
214	372.1013488769531	305.8953857421875	1.0	362.1171569824219	306.08282470703125	0.00044274330139160156	530.3431396484375	207.2837677001953	1.0	528.5730590820312	207.90899658203125	0.00040709972381591797	1	017
215	373.17926025390625	306.97979736328125	1.0	408.31683349609375	283.2500305175781	0.9993338584899902	530.1595458984375	207.06130981445312	1.0	528.525146484375	207.67625427246094	0.00039690732955932617	1	017
216	374.98162841796875	306.9586181640625	1.0	405.6908874511719	284.6411437988281	0.009121209383010864	530.1469116210938	207.03146362304688	1.0	526.57958984375	207.1238250732422	0.0003967583179473877	1	017
217	375.8266296386719	307.5592956542969	1.0	407.3291320800781	283.416748046875	0.9750767946243286	530.68212890625	206.8942413330078	1.0	528.8646240234375	207.71363830566406	0.00036263465881347656	1	017
218	372.656005859375	306.8028564453125	1.0	408.23529052734375	284.8476867675781	0.9985842704772949	530.033447265625	207.0936279296875	1.0	528.342529296875	207.58885192871094	0.0002938210964202881	1	017
219	372.647705078125	307.3070983886719	1.0	410.0007019042969	282.1640319824219	0.7971214056015015	530.0768432617188	207.65997314453125	1.0	528.3130493164062	207.89065551757812	0.0003973543643951416	1	017
220	371.48370361328125	306.48419189453125	1.0	331.6876220703125	386.50128173828125	0.0012437403202056885	530.8150634765625	207.61705017089844	1.0	528.8460083007812	207.81187438964844	0.0002783536911010742	1	017
221	372.578857421875	306.0428771972656	1.0	331.9671630859375	281.578125	0.9466856718063354	529.6299438476562	207.61044311523438	1.0	526.0192260742188	207.4690704345703	0.0005655288696289062	1	017
222	372.7146301269531	307.2124938964844	1.0	406.6600646972656	284.943115234375	0.5092391967773438	530.6283569335938	206.86688232421875	1.0	529.1488647460938	207.60116577148438	0.0004736483097076416	1	017
223	373.25445556640625	306.75848388671875	1.0	406.9569091796875	283.307373046875	0.7253308892250061	529.596923828125	206.7271270751953	1.0	528.5126342773438	207.62594604492188	0.0004642903804779053	1	017
224	374.1412658691406	307.3675537109375	1.0	406.0564270019531	283.7286682128906	0.022012799978256226	530.5142211914062	207.54579162597656	1.0	529.0303344726562	207.93333435058594	0.0002951622009277344	1	017
225	370.845458984375	306.60418701171875	1.0	334.836181640625	280.40679931640625	0.10272091627120972	530.1871948242188	206.54193115234375	1.0	528.58642578125	207.59210205078125	0.00033602118492126465	1	017
226	377.5146484375	307.3445129394531	1.0	334.4383544921875	280.2724304199219	0.048000603914260864	529.0935668945312	206.69766235351562	1.0	528.3062133789062	207.5356903076172	0.000415802001953125	1	017
227	373.89849853515625	306.3681335449219	1.0	334.7945251464844	279.8393249511719	0.832260012626648	530.0997314453125	207.0513916015625	1.0	528.1975708007812	207.72898864746094	0.00045222043991088867	1	017
228	373.6469421386719	307.14300537109375	1.0	369.7787780761719	307.5212707519531	0.0009279847145080566	530.0166625976562	207.1617431640625	1.0	526.4931640625	206.911376953125	0.0002776682376861572	1	017
229	373.1335144042969	306.83154296875	1.0	332.114013671875	282.2665100097656	0.9867815971374512	530.52587890625	206.36624145507812	1.0	526.642578125	206.228515625	0.0003062784671783447	1	017
230	374.37371826171875	307.5457763671875	1.0	331.6922302246094	281.1485900878906	0.9999245405197144	530.40625	207.72593688964844	1.0	528.6671752929688	208.06459045410156	0.0005398690700531006	1	017
231	374.7102966308594	307.3241882324219	1.0	407.9493713378906	281.8436584472656	0.9995397329330444	530.3709106445312	206.9123077392578	1.0	526.5008544921875	207.0270233154297	0.00030153989791870117	1	017
232	375.5032043457031	307.2396240234375	1.0	406.71185302734375	282.9861145019531	0.9877064824104309	529.9142456054688	207.71429443359375	1.0	528.1146850585938	207.99183654785156	0.0004642307758331299	1	017
233	370.04083251953125	306.912841796875	1.0	331.784912109375	280.7185363769531	0.9550448656082153	529.3190307617188	207.0120086669922	1.0	528.1279907226562	207.59861755371094	0.0004832446575164795	1	017
234	377.3133850097656	307.68890380859375	0.9999999403953552	334.978271484375	280.04412841796875	0.01139041781425476	529.9198608398438	206.36441040039062	1.0	528.193115234375	207.42767333984375	0.00035259127616882324	1	017
235	377.6619567871094	308.0514221191406	1.0	334.8299255371094	279.1986083984375	0.001730799674987793	530.3513793945312	206.75880432128906	1.0	528.4954223632812	207.56504821777344	0.0005001425743103027	1	017
236	377.2490234375	307.7262268066406	1.0	332.8932800292969	281.2830810546875	0.8854198455810547	530.620849609375	207.0199432373047	1.0	528.7528076171875	207.61753845214844	0.00028511881828308105	1	017
237	376.1430358886719	307.86334228515625	1.0	332.8638000488281	281.5380859375	0.502547562122345	529.9680786132812	207.19126892089844	1.0	526.383056640625	207.27401733398438	0.00032007694244384766	1	017
238	369.58935546875	306.6420593261719	1.0	334.88189697265625	280.36077880859375	0.059403836727142334	529.4561767578125	206.4493408203125	1.0	526.2195434570312	206.68634033203125	0.0004000663757324219	1	017
239	374.29156494140625	307.8708801269531	1.0	406.7449951171875	279.2274169921875	0.07851207256317139	529.9169311523438	206.09185791015625	1.0	528.3404541015625	207.02423095703125	0.00042960047721862793	1	017
240	373.5638732910156	307.7773742675781	1.0	334.30181884765625	280.35858154296875	0.11959099769592285	529.3101196289062	206.6602020263672	1.0	528.1085205078125	207.4840850830078	0.000474780797958374	1	017
241	374.60986328125	308.2740478515625	1.0	332.24725341796875	279.876220703125	0.9902597069740295	529.7617797851562	206.05238342285156	1.0	528.405029296875	207.04017639160156	0.0006385445594787598	1	017
242	373.2110900878906	307.8232727050781	0.9999998807907104	334.1361083984375	279.50286865234375	0.3943408727645874	529.8021850585938	206.4273681640625	1.0	528.4892578125	207.21365356445312	0.00034669041633605957	1	017
243	372.8788757324219	307.92779541015625	1.0	334.68829345703125	280.33770751953125	0.24709463119506836	529.8124389648438	207.0208740234375	1.0	528.3771362304688	207.69224548339844	0.0002873241901397705	1	017
244	374.964111328125	308.4043884277344	1.0	336.5072326660156	279.5693664550781	0.000748753547668457	530.27197265625	206.5879364013672	1.0	528.3154296875	207.3330841064453	0.00039061903953552246	1	017
245	375.2581787109375	307.4888610839844	1.0	334.25799560546875	280.6462707519531	0.8734223246574402	530.09814453125	207.4851531982422	1.0	459.89093017578125	206.32852172851562	0.0018139481544494629	1	017
246	376.4155578613281	307.779541015625	1.0	334.3398132324219	280.1544494628906	0.11613580584526062	530.213623046875	207.61993408203125	1.0	458.3977355957031	208.37452697753906	0.07142934203147888	1	017
247	376.01959228515625	307.9197692871094	1.0	334.5730895996094	280.12359619140625	0.007978349924087524	530.1831665039062	206.98292541503906	1.0	459.93719482421875	211.038818359375	0.32715708017349243	1	017
248	375.7262268066406	308.22906494140625	1.0	335.07293701171875	279.763427734375	0.9821234941482544	529.5940551757812	206.861083984375	1.0	459.509765625	210.10137939453125	0.9924702644348145	1	017
249	375.5156555175781	307.783935546875	0.9999997019767761	335.4092102050781	278.75164794921875	0.020366430282592773	530.1897583007812	207.11631774902344	1.0	454.2502136230469	218.05767822265625	0.9475547075271606	1	017
250	369.9057312011719	307.5350341796875	1.0	334.1285095214844	280.40643310546875	0.9996058940887451	529.3478393554688	206.0005645751953	1.0	453.8970947265625	216.25518798828125	0.9997866153717041	1	017
251	374.8855285644531	308.0246276855469	1.0	333.8069152832031	280.7879638671875	0.9996472597122192	530.1839599609375	207.73968505859375	1.0	457.01708984375	213.71519470214844	0.8956644535064697	1	017
252	377.32391357421875	307.8594055175781	1.0	406.761962890625	279.8540344238281	0.04235538840293884	529.5709838867188	207.23748779296875	1.0	456.9837951660156	211.26596069335938	0.9999927282333374	1	017
253	370.43035888671875	307.2018127441406	1.0	334.0400695800781	279.97686767578125	0.9999688863754272	529.9885864257812	207.38613891601562	1.0	457.1435241699219	211.12184143066406	0.9999926090240479	1	017
254	374.62646484375	308.5672607421875	1.0	334.28179931640625	279.7667236328125	0.9990906715393066	529.743896484375	207.07225036621094	1.0	333.96771240234375	280.4004821777344	0.0003478527069091797	1	017
255	373.0368347167969	308.4664001464844	0.9999998807907104	335.2445983886719	279.6797790527344	0.9998685121536255	529.9375	207.25299072265625	1.0	455.21697998046875	215.00460815429688	0.9993073344230652	1	017
256	375.4141845703125	307.86798095703125	0.9999996423721313	335.1730651855469	279.3661804199219	0.23790985345840454	529.635986328125	206.62831115722656	1.0	454.8448486328125	218.81993103027344	0.005186110734939575	1	017
257	374.4285888671875	307.58648681640625	1.0	333.7867126464844	279.6567687988281	0.9999749660491943	529.631103515625	206.6402587890625	1.0	456.9022216796875	215.79843139648438	0.9992009401321411	1	017
258	374.3291015625	308.2468566894531	1.0	334.6733093261719	279.7210998535156	0.0009559988975524902	530.7587890625	206.88714599609375	1.0	528.5136108398438	207.57919311523438	0.00035950541496276855	1	017
259	378.5640869140625	308.18695068359375	0.9999998807907104	332.2686462402344	279.9504699707031	0.950818657875061	529.9834594726562	207.26870727539062	1.0	459.6938781738281	212.60728454589844	0.4149303436279297	1	017
260	375.12078857421875	308.53631591796875	1.0	334.7769775390625	279.0133972167969	0.16452637314796448	529.4226684570312	206.78131103515625	1.0	457.92236328125	213.43077087402344	0.9978798627853394	1	017
261	374.6046447753906	308.98553466796875	1.0	334.64044189453125	278.3082580566406	0.003017514944076538	529.7828979492188	206.93740844726562	1.0	528.1190185546875	207.34710693359375	0.0005863606929779053	1	017
262	373.8677978515625	307.31817626953125	1.0	333.20770263671875	279.3420715332031	0.12569516897201538	529.4725952148438	207.25692749023438	1.0	527.8338623046875	207.5386505126953	0.00038620829582214355	1	017
263	373.4451904296875	308.36151123046875	1.0	333.31402587890625	278.7052307128906	0.13186535239219666	530.4113159179688	206.5068817138672	1.0	528.2718505859375	207.18043518066406	0.00033357739448547363	1	017
264	375.2134094238281	308.1792907714844	1.0	334.27777099609375	277.4715881347656	0.0006993412971496582	529.4744262695312	207.22328186035156	1.0	457.9435729980469	213.7929229736328	0.15579038858413696	1	017
265	374.2799987792969	308.1068115234375	1.0	334.66650390625	277.7583923339844	0.005297631025314331	529.6990356445312	206.9629669189453	1.0	458.9248962402344	212.36170959472656	0.0003223121166229248	1	017
266	375.7486267089844	307.519775390625	1.0	333.36639404296875	278.0494384765625	0.09856760501861572	529.7930908203125	206.98638916015625	1.0	458.5751953125	212.36195373535156	0.009124308824539185	1	017
267	374.9003601074219	308.1116027832031	1.0	330.15753173828125	277.4772644042969	0.007301688194274902	530.09326171875	207.05430603027344	1.0	458.3561096191406	213.60633850097656	0.0077329277992248535	1	017
268	374.33660888671875	308.1502685546875	1.0	333.8416748046875	277.9364929199219	0.0006952881813049316	529.7777709960938	206.84922790527344	1.0	457.8004455566406	217.88658142089844	0.09619620442390442	1	017
269	371.87469482421875	307.7217712402344	0.9999998807907104	377.9775695800781	309.9589538574219	0.00013107061386108398	529.9384155273438	206.84080505371094	1.0	528.1307373046875	207.4965362548828	0.00029590725898742676	1	017
270	372.2566833496094	307.5912780761719	1.0	331.34271240234375	278.7641296386719	0.01633000373840332	530.4457397460938	206.87716674804688	1.0	458.0992736816406	217.35403442382812	0.5385815501213074	1	017
271	376.9787292480469	307.45977783203125	1.0	407.3576354980469	277.17071533203125	0.459941565990448	529.9429321289062	206.6797332763672	1.0	528.1774291992188	207.43638610839844	0.0003960728645324707	1	017
272	375.62176513671875	308.0546569824219	1.0	330.5279235839844	278.0220947265625	0.8257240056991577	529.232666015625	206.64772033691406	1.0	450.7293701171875	220.4470672607422	0.006975531578063965	1	017
273	373.7615051269531	307.2370910644531	1.0	331.076904296875	278.88592529296875	0.049398064613342285	529.64501953125	206.84315490722656	1.0	528.113037109375	207.5356903076172	0.0006301999092102051	1	017
274	370.0525817871094	307.21240234375	1.0	330.75408935546875	277.4966125488281	0.8803832530975342	529.4362182617188	207.51976013183594	1.0	527.6007080078125	207.86412048339844	0.00024175643920898438	1	017
275	372.8883972167969	308.78558349609375	1.0	330.2253112792969	275.83203125	0.8174442052841187	530.4656982421875	206.7197265625	1.0	458.19091796875	215.5753936767578	0.9118670225143433	1	017
276	369.66156005859375	306.7731628417969	1.0	405.367919921875	277.90252685546875	0.002550870180130005	530.1465454101562	207.26515197753906	1.0	528.252197265625	207.82371520996094	0.0004667341709136963	1	017
277	373.6165771484375	307.5238037109375	1.0	331.1225891113281	278.11724853515625	0.9963880777359009	529.2771606445312	206.6116180419922	1.0	454.2604675292969	212.71356201171875	0.0023973584175109863	1	017
278	374.9107971191406	308.48614501953125	1.0	334.1796569824219	275.6392517089844	0.0006093680858612061	529.7587280273438	207.21897888183594	1.0	527.7183837890625	207.7835693359375	0.00028270483016967773	1	017
279	370.4991455078125	307.62689208984375	1.0	330.4649963378906	275.70684814453125	0.4873657822608948	530.1319580078125	206.82330322265625	1.0	528.4231567382812	207.51873779296875	0.0004648864269256592	1	017
280	374.4535827636719	307.9531555175781	1.0	405.471923828125	277.260498046875	0.0002186894416809082	530.138916015625	207.20742797851562	1.0	452.8600158691406	220.92347717285156	0.00040653347969055176	1	017
281	372.5358581542969	308.0231628417969	1.0	529.0059814453125	208.4707794189453	0.00012218952178955078	529.4892578125	206.78619384765625	1.0	526.2579345703125	206.11349487304688	0.0007390677928924561	1	017
282	374.9952697753906	308.0624694824219	1.0	333.7670593261719	275.6175842285156	0.00020268559455871582	529.4754638671875	207.59986877441406	1.0	527.9093627929688	207.6389923095703	0.0006013810634613037	1	017
283	372.8917541503906	307.920166015625	1.0	334.1781311035156	275.6585388183594	0.0018978416919708252	530.3899536132812	206.7662353515625	1.0	528.0986938476562	207.4944610595703	0.0003750026226043701	1	017
284	372.6113586425781	307.6701354980469	1.0	330.0679016113281	274.9369812011719	0.13974732160568237	529.601318359375	207.6890106201172	1.0	525.9965209960938	207.3477325439453	0.00028440356254577637	1	017
285	373.09307861328125	308.574951171875	1.0	406.9369812011719	276.8288269042969	0.00021982192993164062	529.3834838867188	207.74574279785156	1.0	528.014892578125	207.9437255859375	0.0003860890865325928	1	017
286	370.5948486328125	307.8856201171875	1.0	334.5978698730469	275.5115966796875	0.0001329183578491211	529.9719848632812	207.182373046875	1.0	527.9649047851562	207.61610412597656	0.00044015049934387207	1	017
287	371.0871887207031	307.4381408691406	1.0	333.30767822265625	274.2151794433594	0.00045368075370788574	530.2333984375	207.08566284179688	1.0	457.85565185546875	215.2679443359375	0.0017659962177276611	1	017
288	374.5297546386719	308.1542053222656	1.0	334.22857666015625	274.4553527832031	0.0008544027805328369	530.0139770507812	206.8602294921875	1.0	528.5621948242188	207.32875061035156	0.0005003809928894043	1	017
289	369.8830261230469	307.4297180175781	1.0	334.32525634765625	274.4017028808594	0.0001595616340637207	530.448486328125	207.46849060058594	1.0	461.7135314941406	211.237060546875	0.0012050271034240723	1	017
290	375.3192443847656	307.7206726074219	1.0	361.9012145996094	308.59124755859375	6.952881813049316e-5	529.7584228515625	207.56198120117188	1.0	452.5658264160156	212.51278686523438	0.17628562450408936	1	017
291	369.9682922363281	307.29840087890625	1.0	405.87548828125	275.4987487792969	0.0006875395774841309	530.311279296875	206.4480743408203	1.0	528.2161254882812	207.10728454589844	0.00027292966842651367	1	017
292	369.8448486328125	307.077880859375	1.0	334.96942138671875	273.9655456542969	0.0006784498691558838	530.1272583007812	206.95022583007812	1.0	528.0137329101562	207.6231231689453	0.0003502368927001953	1	017
293	370.1873779296875	307.489501953125	1.0	334.5462341308594	273.9952697753906	0.00022590160369873047	530.6331787109375	207.26092529296875	1.0	528.7797241210938	207.77284240722656	0.0003383755683898926	1	017
294	370.7564392089844	307.3540954589844	1.0	334.5821838378906	274.6787109375	0.0053438544273376465	529.9102172851562	206.8241424560547	1.0	528.1678466796875	207.38973999023438	0.000293731689453125	1	017
295	370.0076599121094	307.0252685546875	1.0	334.9550476074219	274.19281005859375	0.0014349818229675293	530.3316650390625	206.3614959716797	1.0	528.4193725585938	207.1357879638672	0.0003649592399597168	1	017
296	371.003173828125	307.6306457519531	1.0	528.5000610351562	208.33050537109375	7.382035255432129e-5	529.1631469726562	206.46437072753906	1.0	453.860595703125	209.9535369873047	0.0016298294067382812	1	017
297	370.55523681640625	306.9099426269531	1.0	332.1982727050781	273.9691467285156	0.0033011138439178467	530.1610717773438	207.70086669921875	1.0	528.2144165039062	207.79141235351562	0.00023621320724487305	1	017
298	369.41790771484375	307.0346984863281	1.0	528.9612426757812	208.10935974121094	5.2303075790405273e-5	530.306396484375	206.59945678710938	1.0	460.0713195800781	208.3228759765625	0.005846261978149414	1	017
299	370.34765625	307.4930725097656	1.0	334.34881591796875	274.9913635253906	0.002331942319869995	530.477783203125	207.5148468017578	1.0	528.4262084960938	207.71852111816406	0.0004398226737976074	1	017
300	369.9783020019531	307.0846252441406	1.0	332.0405578613281	274.1601257324219	0.06015455722808838	530.255859375	207.14918518066406	1.0	528.1858520507812	207.4728546142578	0.0004960596561431885	1	017
301	369.81396484375	307.6249694824219	1.0	528.4917602539062	207.91986083984375	0.00011646747589111328	529.4563598632812	206.6236572265625	1.0	528.1493530273438	207.16111755371094	0.0006899535655975342	1	017
302	369.4520568847656	307.08740234375	1.0	407.61328125	273.73492431640625	0.008320033550262451	529.6031494140625	207.23072814941406	1.0	527.9032592773438	207.4463348388672	0.0005943775177001953	1	017
303	369.4200134277344	307.21875	1.0	407.7768249511719	273.73876953125	0.0007874071598052979	530.2499389648438	207.0942840576172	1.0	528.263671875	207.7622528076172	0.00038245320320129395	1	017
304	369.3985290527344	307.40960693359375	1.0	335.0818176269531	273.9493103027344	0.0011281371116638184	530.0133666992188	206.83639526367188	1.0	528.3572387695312	207.37091064453125	0.0005530118942260742	1	017
305	368.7244567871094	307.1428527832031	1.0	334.5893249511719	274.799072265625	0.00029164552688598633	529.7078247070312	207.28884887695312	1.0	528.29345703125	207.50082397460938	0.0015330612659454346	1	017
306	368.7398681640625	307.07147216796875	1.0	331.08892822265625	272.93231201171875	0.1959223747253418	529.5584716796875	207.1228485107422	1.0	527.8572998046875	207.52220153808594	0.00048550963401794434	1	017
307	368.5602722167969	307.00543212890625	1.0	333.9073486328125	273.2237243652344	0.0018234550952911377	529.2652587890625	206.87730407714844	1.0	528.0504760742188	207.21302795410156	0.0006331503391265869	1	017
308	368.3287658691406	306.7520751953125	1.0	330.5237731933594	272.44781494140625	0.10975846648216248	530.2406616210938	207.27499389648438	1.0	528.515380859375	207.39915466308594	0.00031298398971557617	1	017
309	368.7013244628906	306.8439636230469	1.0	378.8632507324219	309.8377685546875	9.891390800476074e-5	530.1864013671875	207.9454803466797	1.0	528.1580200195312	208.3243408203125	0.0003834962844848633	1	017
310	372.6537170410156	307.1883239746094	1.0	331.3540344238281	272.8870849609375	0.0002897977828979492	530.2344970703125	207.4639892578125	1.0	528.3243408203125	207.91053771972656	0.0005843937397003174	1	017
311	367.98358154296875	306.7329406738281	1.0	335.38775634765625	273.0693664550781	0.0001539289951324463	530.0720825195312	207.41050720214844	1.0	528.2887573242188	207.95486450195312	0.0005194544792175293	1	017
312	367.52618408203125	306.69927978515625	1.0	334.3118896484375	272.8675231933594	0.000570148229598999	530.4788208007812	207.03195190429688	1.0	528.5717163085938	207.42222595214844	0.0005064308643341064	1	017
313	368.6205139160156	306.12811279296875	1.0	379.596435546875	309.9381408691406	0.00011414289474487305	530.4295043945312	207.5662841796875	1.0	528.500244140625	207.7296905517578	0.00041052699089050293	1	017
314	367.7494201660156	306.0212097167969	1.0	377.4163513183594	308.8831787109375	0.00027042627334594727	530.2945556640625	207.2954864501953	1.0	528.36962890625	207.7598114013672	0.00035390257835388184	1	017
315	367.7209777832031	306.652099609375	1.0	377.607177734375	309.0530700683594	0.0003178417682647705	530.1298828125	207.50706481933594	1.0	528.2308349609375	207.95791625976562	0.00034496188163757324	1	017
316	367.8511657714844	306.3319396972656	1.0	330.1817626953125	272.5223693847656	0.00028252601623535156	529.752197265625	207.05877685546875	1.0	528.1474609375	207.5046844482422	0.0005210936069488525	1	017
317	368.0439758300781	305.7607421875	1.0	331.722412109375	272.56451416015625	0.6170825362205505	530.1773071289062	207.17330932617188	1.0	528.0863647460938	207.7373046875	0.0002592802047729492	1	017
318	367.53369140625	306.5058288574219	1.0	378.4598693847656	308.7709655761719	0.0002694427967071533	529.9683837890625	206.99656677246094	1.0	526.1278686523438	206.6454315185547	0.00019785761833190918	1	017
319	368.3575439453125	305.9817199707031	0.9999998807907104	407.4385986328125	270.2042541503906	0.16573229432106018	530.3199462890625	207.20184326171875	1.0	528.8207397460938	207.89410400390625	0.00048807263374328613	1	017
320	381.5340270996094	306.6037292480469	0.9999998211860657	329.53277587890625	270.9939880371094	0.0017801225185394287	529.1051025390625	206.71957397460938	1.0	525.8203735351562	206.18374633789062	0.0003266334533691406	1	017
321	368.8457336425781	306.44805908203125	1.0	330.2118835449219	270.5067443847656	0.0027294158935546875	529.9075317382812	207.37416076660156	1.0	527.9609375	207.61143493652344	0.0005219876766204834	1	017
322	368.99188232421875	306.4941711425781	1.0	330.6268310546875	271.2490234375	0.041457027196884155	529.7191162109375	207.3462371826172	1.0	526.0103149414062	207.3607177734375	0.00024643540382385254	1	017
323	367.9062194824219	306.0578918457031	1.0	328.07720947265625	270.6498107910156	0.3636239171028137	530.1522216796875	206.75149536132812	1.0	528.32275390625	207.295166015625	0.00048828125	1	017
324	382.3995666503906	306.5596618652344	0.999998927116394	332.12579345703125	266.0307922363281	0.0003625452518463135	530.7490234375	207.4440460205078	1.0	528.3790893554688	207.99026489257812	0.00044867396354675293	1	017
325	367.78076171875	306.7247314453125	1.0	408.0360412597656	270.9705505371094	0.83201003074646	529.7644653320312	206.3761444091797	1.0	528.1142578125	206.9665985107422	0.0004527568817138672	1	017
326	372.6526184082031	306.7663879394531	1.0	331.17645263671875	271.63824462890625	0.0011491775512695312	529.7976684570312	206.94509887695312	1.0	528.327880859375	207.40911865234375	0.000843048095703125	1	017
327	367.7911071777344	306.9814147949219	1.0	330.15704345703125	270.3869934082031	0.18859079480171204	530.2951049804688	207.12945556640625	1.0	528.0596313476562	207.18019104003906	0.0003337562084197998	1	017
328	367.46466064453125	306.30853271484375	1.0	378.02264404296875	309.0112609863281	0.00022980570793151855	529.8107299804688	206.79823303222656	1.0	527.9487915039062	207.30572509765625	0.00030428171157836914	1	017
329	367.8464050292969	306.8608093261719	1.0	329.9252014160156	270.21026611328125	0.01637864112854004	529.7806396484375	206.7359161376953	1.0	528.3075561523438	207.3441925048828	0.0003286302089691162	1	017
330	368.2565612792969	306.01007080078125	1.0	331.6998596191406	270.7503662109375	0.16837507486343384	530.3858642578125	207.12643432617188	1.0	526.6492309570312	207.1608428955078	0.000314861536026001	1	017
331	367.4408874511719	306.13043212890625	1.0	330.8065185546875	271.3840637207031	0.011486291885375977	530.00048828125	206.92379760742188	1.0	528.29443359375	207.19277954101562	0.0007758140563964844	1	017
332	366.922119140625	306.4563293457031	1.0	330.58428955078125	270.4811706542969	0.2211049497127533	530.25390625	207.52139282226562	1.0	327.3285827636719	263.9994812011719	0.000451505184173584	1	017
333	367.34149169921875	305.891357421875	0.9999999403953552	333.3883361816406	270.3275451660156	0.0005928575992584229	529.998779296875	206.54672241210938	1.0	446.54248046875	208.18869018554688	0.0004981160163879395	1	017
334	366.9770812988281	305.8406677246094	1.0	330.0534362792969	270.03765869140625	0.0023372769355773926	529.119873046875	207.07022094726562	1.0	527.689208984375	207.3264923095703	0.0003192722797393799	1	017
335	366.90411376953125	306.0985107421875	1.0	334.6246032714844	270.4399108886719	0.0011647343635559082	529.0966796875	207.56031799316406	0.9999998807907104	527.7525634765625	207.5803680419922	0.0011520683765411377	1	017
336	366.62249755859375	306.2388000488281	0.9999998807907104	330.7113037109375	270.6278381347656	0.00033739209175109863	530.0150146484375	206.88616943359375	1.0	526.29931640625	207.22976684570312	0.0003218352794647217	1	017
337	367.62457275390625	306.03704833984375	0.9999998807907104	332.7828369140625	269.3074645996094	0.007833331823348999	529.9329223632812	206.95277404785156	1.0	528.5385131835938	207.35008239746094	0.0006080269813537598	1	017
338	367.0692443847656	306.2977600097656	0.9999999403953552	330.3204040527344	270.5073547363281	0.27559101581573486	529.7099609375	207.24974060058594	1.0	528.157958984375	207.76742553710938	0.00035071372985839844	1	017
339	367.0605773925781	306.06427001953125	0.9999998807907104	406.08416748046875	269.26806640625	0.29929494857788086	530.33935546875	207.719970703125	1.0	528.4555053710938	208.36183166503906	0.00029528141021728516	1	017
340	368.6298828125	306.201416015625	0.9999998807907104	330.9433288574219	270.2640686035156	0.010399401187896729	530.263427734375	207.203369140625	1.0	528.2976684570312	207.65762329101562	0.0005058050155639648	1	017
341	367.1771240234375	305.7319030761719	1.0	328.53228759765625	269.41949462890625	0.0018913447856903076	530.1243286132812	206.88002014160156	1.0	526.2190551757812	207.0015869140625	0.00024840235710144043	1	017
342	367.8619384765625	306.4241027832031	1.0	332.1846923828125	269.9587707519531	0.0015842020511627197	529.3187255859375	207.3873291015625	1.0	527.8922119140625	207.80970764160156	0.0009642243385314941	1	017
343	367.6072998046875	306.0212097167969	1.0	405.513671875	267.31512451171875	0.008159905672073364	530.0535888671875	207.1240234375	1.0	526.2066650390625	207.11770629882812	0.0002518594264984131	1	017
344	367.71624755859375	305.6257019042969	0.9999997615814209	330.28326416015625	270.07733154296875	0.08872655034065247	530.5845336914062	207.20523071289062	1.0	326.7964172363281	263.5457458496094	0.0005289018154144287	1	017
345	366.63140869140625	305.9071350097656	1.0	328.85858154296875	269.0008850097656	0.030994147062301636	530.0927734375	207.07330322265625	1.0	528.5631713867188	207.32089233398438	0.0006115436553955078	1	017
346	367.0766296386719	306.0821533203125	0.9999994039535522	328.6893615722656	270.0434875488281	0.0012451708316802979	529.9447021484375	206.0969696044922	1.0	527.8541259765625	207.00230407714844	0.00032204389572143555	1	017
347	368.3614807128906	306.35675048828125	0.9999998807907104	407.3445739746094	269.5662841796875	0.021842241287231445	529.6907958984375	206.6761932373047	1.0	528.0115966796875	207.16896057128906	0.0007263422012329102	1	017
348	366.7212219238281	305.4526672363281	0.9999998807907104	329.7135009765625	268.934814453125	0.14369416236877441	530.1151123046875	207.3341522216797	1.0	327.4743957519531	264.3668212890625	0.00030988454818725586	1	017
349	366.8550109863281	306.0553283691406	1.0	328.27783203125	269.2676086425781	0.01833483576774597	529.3204956054688	207.16036987304688	1.0	527.716796875	207.42779541015625	0.0004824399948120117	1	017
350	367.5677185058594	305.9272155761719	0.9999998807907104	329.703125	265.2310485839844	0.0005139708518981934	529.97021484375	205.99334716796875	1.0	526.3630981445312	205.69862365722656	0.0002644956111907959	1	017
351	366.4524230957031	305.48785400390625	1.0	405.2449645996094	268.36090087890625	0.5276626944541931	529.8033447265625	206.7655792236328	1.0	528.0693359375	207.4951171875	0.00027552247047424316	1	017
352	366.5570373535156	305.5690002441406	0.9999957084655762	406.0631408691406	267.92779541015625	0.06145644187927246	530.3135986328125	207.15992736816406	1.0	528.2273559570312	207.30751037597656	0.0006379187107086182	1	017
353	366.1008605957031	305.5386962890625	0.9999957084655762	332.16259765625	268.96759033203125	0.009814977645874023	530.2056884765625	206.72398376464844	1.0	528.4598388671875	207.30279541015625	0.0008782744407653809	1	017
354	366.400390625	305.84637451171875	0.9999990463256836	332.4437255859375	269.3714294433594	0.02197018265724182	529.8563232421875	206.46774291992188	1.0	528.5051879882812	207.07386779785156	0.00044333934783935547	1	017
355	366.0648498535156	305.6478271484375	0.9999995231628418	333.3123474121094	270.1726989746094	0.003371298313140869	530.720703125	207.4481964111328	1.0	528.5753784179688	207.62022399902344	0.0004044175148010254	1	017
356	366.6664733886719	305.33319091796875	1.0	329.352294921875	268.9026794433594	0.9690215587615967	529.8468627929688	207.17503356933594	1.0	527.8531494140625	207.57699584960938	0.0005820691585540771	1	017
357	366.0867004394531	305.8233642578125	0.9999998807907104	330.2237243652344	268.6431579589844	0.28197914361953735	530.5498657226562	206.41738891601562	1.0	528.7413330078125	207.07296752929688	0.00030106306076049805	1	017
358	366.9452819824219	306.6569519042969	0.9999996423721313	332.7174377441406	268.9565124511719	0.022389858961105347	530.1895141601562	207.49217224121094	1.0	528.1439208984375	207.95721435546875	0.0005172491073608398	1	017
359	366.3829650878906	305.42901611328125	0.9999999403953552	329.8362121582031	269.045654296875	0.8571025729179382	530.2825317382812	206.57534790039062	1.0	528.5499877929688	207.2507781982422	0.0003332197666168213	1	017
360	367.3753356933594	306.0773620605469	0.9999998807907104	330.2415771484375	267.33172607421875	0.997390866279602	530.8906860351562	207.37913513183594	1.0	528.1112670898438	207.8095703125	0.0002886056900024414	1	017
361	366.9918518066406	305.8853454589844	0.9999997615814209	405.7746276855469	267.89892578125	0.9971560835838318	529.799072265625	206.236572265625	1.0	528.08642578125	207.157958984375	0.0003491640090942383	1	017
362	365.9200744628906	305.79766845703125	1.0	331.3616943359375	268.719970703125	0.018438905477523804	530.682861328125	207.35385131835938	1.0	528.8170166015625	207.71148681640625	0.00020331144332885742	1	017
363	366.57464599609375	305.3470764160156	0.999999463558197	328.9818115234375	268.12176513671875	0.7827670574188232	529.8040161132812	207.45516967773438	1.0	527.8906860351562	207.80287170410156	0.00033155083656311035	1	017
364	366.4985046386719	306.2397766113281	0.9999996423721313	331.36083984375	268.6023864746094	0.0016225576400756836	530.0613403320312	207.3919219970703	1.0	528.0648193359375	207.72386169433594	0.0006665885448455811	1	017
365	366.21307373046875	306.0091552734375	0.9999998211860657	329.67242431640625	268.7584533691406	0.861579954624176	529.8406982421875	207.3155975341797	1.0	527.9174194335938	207.3564453125	0.00023472309112548828	1	017
366	366.3696594238281	306.0464782714844	0.9999995827674866	332.0191955566406	269.8870544433594	0.033790141344070435	530.1891479492188	207.08547973632812	1.0	453.4010925292969	223.88070678710938	0.018760234117507935	1	017
367	365.86248779296875	305.9161071777344	0.9999996423721313	331.552734375	270.32904052734375	0.0012682080268859863	529.976806640625	206.7384033203125	1.0	527.7828979492188	207.26760864257812	0.0003349184989929199	1	017
368	365.791259765625	305.71478271484375	1.0	329.8092956542969	268.6365966796875	0.6795729994773865	530.1746215820312	206.73341369628906	1.0	528.2461547851562	207.39071655273438	0.0002759099006652832	1	017
369	365.6260070800781	304.762939453125	0.9999998807907104	328.437744140625	268.9374084472656	0.2271209955215454	530.3510131835938	206.8700408935547	1.0	528.4779052734375	207.4371337890625	0.0005447268486022949	1	017
370	365.6462097167969	304.5787658691406	0.9999994039535522	330.9568786621094	268.2162780761719	0.9388750791549683	529.8978271484375	207.72024536132812	1.0	527.9577026367188	207.8074493408203	0.0003196299076080322	1	017
371	366.03094482421875	305.5731506347656	0.9999996423721313	328.7845764160156	268.9607238769531	0.6191371083259583	530.7561645507812	207.0074005126953	1.0	528.5379028320312	207.6352081298828	0.0004340708255767822	1	017
372	366.18377685546875	305.5992431640625	0.999998152256012	331.8046569824219	269.0780334472656	0.008609294891357422	529.998779296875	207.38409423828125	1.0	528.225341796875	207.7785186767578	0.0005608499050140381	1	017
373	386.4364318847656	303.8844909667969	0.9999991655349731	330.740966796875	268.29241943359375	0.9262082576751709	530.2661743164062	206.57882690429688	1.0	453.0758361816406	211.5333251953125	0.023904383182525635	1	017
374	366.0759582519531	305.0902404785156	0.9999773502349854	332.60614013671875	268.2491455078125	0.027765333652496338	529.9945678710938	207.06639099121094	1.0	326.4911193847656	262.0268859863281	0.00038319826126098633	1	017
375	366.5931701660156	304.3986511230469	0.9999995827674866	328.2894287109375	263.8374328613281	0.2874446511268616	529.6096801757812	207.05711364746094	1.0	527.996826171875	207.3096466064453	0.0006694495677947998	1	017
376	365.08758544921875	304.8502502441406	0.9999997615814209	329.76275634765625	268.57537841796875	0.9991012811660767	529.9095458984375	207.0638885498047	1.0	526.2057495117188	206.89938354492188	0.00023284554481506348	1	017
377	366.0603332519531	304.79840087890625	0.9999998807907104	328.6218566894531	265.51116943359375	0.8040182590484619	530.324462890625	206.86895751953125	1.0	527.8985595703125	207.55435180664062	0.0002891123294830322	1	017
378	365.4085388183594	304.6612548828125	0.9999997615814209	327.86480712890625	269.25726318359375	0.8984725475311279	530.3040771484375	206.66070556640625	1.0	528.45703125	207.49893188476562	0.0004139542579650879	1	017
379	365.9485168457031	305.1679382324219	0.9999966621398926	329.98944091796875	269.1925354003906	0.9946408271789551	530.280517578125	206.47715759277344	1.0	328.0207824707031	264.4833068847656	0.0005220770835876465	1	017
380	365.1698303222656	304.99151611328125	0.9999995231628418	328.561279296875	268.22076416015625	0.3348870277404785	530.0113525390625	207.29180908203125	1.0	326.4667053222656	263.5616455078125	0.0002467930316925049	1	017
381	364.7978515625	304.4020690917969	0.9999964833259583	331.1734924316406	269.868408203125	0.12402841448783875	530.798828125	206.87054443359375	1.0	528.935546875	207.30575561523438	0.00035050511360168457	1	017
382	386.6083679199219	304.7277526855469	0.9999972581863403	328.78363037109375	268.0383605957031	0.34445974230766296	529.8107299804688	206.20437622070312	1.0	527.8386840820312	207.29641723632812	0.0003269612789154053	1	017
383	365.3949279785156	304.0209655761719	0.9999995231628418	329.2972106933594	268.8516540527344	0.8085207343101501	530.4912109375	207.1029815673828	1.0	528.1753540039062	207.66156005859375	0.0003463625907897949	1	017
384	365.1611633300781	304.2247314453125	0.9999986886978149	327.68817138671875	268.1999816894531	0.33064261078834534	530.6490478515625	207.25437927246094	1.0	528.5272216796875	207.75372314453125	0.0005587339401245117	1	017
385	366.2730407714844	305.2203063964844	0.9999996423721313	329.70550537109375	267.00738525390625	0.9903768301010132	530.1334228515625	206.9540557861328	1.0	528.268310546875	207.6837615966797	0.00030228495597839355	1	017
386	365.15704345703125	304.3514099121094	0.9999980330467224	407.1365661621094	266.7867431640625	0.9733983278274536	530.5020751953125	206.95779418945312	1.0	528.5213623046875	207.486328125	0.00037470459938049316	1	017
387	384.76751708984375	303.85479736328125	0.9999912977218628	330.0193786621094	266.38311767578125	0.9735760688781738	529.7337646484375	207.0797119140625	1.0	528.0338134765625	207.67471313476562	0.00032910704612731934	1	017
388	385.9047546386719	304.48114013671875	0.9999988079071045	328.2640686035156	265.04949951171875	0.004859119653701782	529.9490966796875	206.84271240234375	1.0	528.24560546875	207.23837280273438	0.0005323290824890137	1	017
389	384.9991760253906	304.2010498046875	0.9999932050704956	328.7861328125	269.4203796386719	0.7783170342445374	529.557861328125	206.5041046142578	1.0	326.8469543457031	264.8813781738281	0.00037857890129089355	1	017
390	365.8109130859375	304.3779602050781	0.9999930262565613	328.6075134277344	265.28338623046875	0.7092882990837097	529.6998901367188	206.82717895507812	1.0	527.8985595703125	207.52574157714844	0.0003916025161743164	1	017
391	385.751220703125	304.9393005371094	0.9999759197235107	331.4942626953125	269.5248718261719	0.0026105642318725586	529.880615234375	206.74429321289062	1.0	528.0160522460938	207.3997802734375	0.0004919171333312988	1	017
392	363.92169189453125	303.7370300292969	0.9999496936798096	328.4132385253906	266.68487548828125	0.9979028701782227	529.9535522460938	206.9437713623047	1.0	528.0133056640625	207.4121551513672	0.00038626790046691895	1	017
393	364.9593505859375	304.0039978027344	0.9999958872795105	329.0919189453125	267.8439636230469	0.9059443473815918	530.1043090820312	207.1795654296875	1.0	528.017822265625	207.59336853027344	0.00034996867179870605	1	017
394	365.6897277832031	304.3388366699219	0.9999970197677612	329.7347717285156	267.5434875488281	0.9895461797714233	530.5050048828125	207.1588134765625	1.0	528.2938232421875	207.3660888671875	0.0004906356334686279	1	017
395	385.40069580078125	304.21148681640625	0.999994158744812	330.315673828125	267.99395751953125	0.9753249883651733	530.5977783203125	207.1183319091797	1.0	528.75830078125	207.41993713378906	0.0004984736442565918	1	017
396	365.6799011230469	304.60308837890625	0.9999961256980896	328.5315246582031	268.9784240722656	0.8077760934829712	529.685546875	207.25424194335938	1.0	527.9612426757812	207.64459228515625	0.00047719478607177734	1	017
397	365.3485412597656	303.4754638671875	0.9999999403953552	328.8359375	268.0427551269531	0.9978489875793457	530.3781127929688	206.69332885742188	1.0	528.2761840820312	207.14697265625	0.00028446316719055176	1	017
398	365.0659484863281	303.78436279296875	0.9999949336051941	328.3951110839844	267.7473449707031	0.37385594844818115	529.912353515625	207.0560760498047	1.0	528.15185546875	207.61056518554688	0.000576704740524292	1	017
399	365.0658264160156	304.3473815917969	0.9999579191207886	326.9618835449219	268.5374755859375	0.003544449806213379	529.9996948242188	207.24880981445312	1.0	528.427490234375	207.3737030029297	0.0005500316619873047	1	017
400	365.5929870605469	304.0804748535156	0.9999991655349731	328.1032409667969	267.2887268066406	0.9527500867843628	530.8543090820312	207.05801391601562	1.0	528.75830078125	207.4679718017578	0.0004899203777313232	1	017
401	365.2118835449219	304.2166748046875	0.9999979734420776	329.322265625	269.14312744140625	0.7465227246284485	530.5354614257812	206.86256408691406	1.0	326.6597595214844	264.3238220214844	0.0002200305461883545	1	017
402	364.6620178222656	304.5320129394531	0.9999927282333374	407.2564392089844	267.445068359375	0.10215863585472107	530.58935546875	207.2781219482422	1.0	528.1998291015625	207.66749572753906	0.0003707706928253174	1	017
403	364.0230712890625	303.8497314453125	0.9999995231628418	327.72808837890625	264.8749084472656	0.0024690330028533936	530.6495361328125	206.8165283203125	1.0	528.7413330078125	207.59442138671875	0.00027865171432495117	1	017
404	364.4112243652344	303.1141357421875	0.9999990463256836	331.8904724121094	269.7794189453125	0.01036342978477478	530.840576171875	206.60450744628906	1.0	326.0538635253906	263.05615234375	0.000352323055267334	1	017
405	385.7287902832031	303.63134765625	0.9999244213104248	330.3355407714844	265.4234619140625	0.0003228187561035156	530.8092651367188	206.94235229492188	1.0	528.5492553710938	207.4967498779297	0.00031557679176330566	1	017
406	365.3560791015625	303.6927490234375	0.9999862909317017	331.2117614746094	267.99755859375	0.012877285480499268	530.3068237304688	207.51609802246094	1.0	452.4519958496094	211.69276428222656	0.008907854557037354	1	017
407	364.21484375	303.5062255859375	0.999930202960968	328.5345458984375	268.4233093261719	0.8272997140884399	530.3258056640625	207.61228942871094	1.0	360.8244934082031	305.6354675292969	0.00032326579093933105	1	017
408	364.535400390625	303.412841796875	0.9999979734420776	328.8288269042969	268.85064697265625	0.9169171452522278	530.064697265625	206.13671875	1.0	448.2840881347656	200.0078582763672	0.906548023223877	1	017
409	364.90167236328125	303.42413330078125	0.999996542930603	410.9830627441406	270.3191223144531	0.029543697834014893	530.109375	206.97105407714844	1.0	528.4189453125	207.8559112548828	0.0006230175495147705	1	017
410	364.531494140625	303.473876953125	0.9999842047691345	327.8654479980469	269.8628234863281	0.02913495898246765	529.9042358398438	206.9588623046875	1.0	449.3587646484375	208.32276916503906	0.01925906538963318	1	017
411	364.2821350097656	304.331298828125	0.9999849200248718	331.8311462402344	268.87750244140625	0.1944991648197174	529.5809326171875	206.49075317382812	0.9999998807907104	527.1596069335938	206.03660583496094	0.001715630292892456	1	017
412	363.69580078125	303.31829833984375	0.9998525381088257	329.6377258300781	269.1007995605469	0.059201568365097046	329.94232177734375	269.3837585449219	0.00037994980812072754	361.2496032714844	305.610595703125	0.0001328885555267334	1	017
413	393.45355224609375	301.27789306640625	0.9999645948410034	328.3558044433594	267.6288757324219	0.343536376953125	377.2728271484375	302.48822021484375	0.0005914568901062012	360.56878662109375	294.7857360839844	0.00014707446098327637	1	017
414	391.32818603515625	300.23541259765625	0.9998323917388916	328.88226318359375	269.80963134765625	0.4339827299118042	378.145751953125	302.04217529296875	0.00043889880180358887	359.78741455078125	304.93560791015625	0.0005927681922912598	1	017
415	392.70599365234375	300.59185791015625	0.9999929666519165	328.533447265625	270.11590576171875	0.9926849603652954	378.1367492675781	299.8709716796875	0.0003655552864074707	361.01214599609375	305.5475769042969	0.0002576112747192383	1	017
416	393.6361389160156	301.2597961425781	0.9999749660491943	331.15313720703125	269.47454833984375	0.017756521701812744	379.2989196777344	301.9688720703125	0.0003700554370880127	360.3191833496094	294.9198913574219	0.00027257204055786133	1	017
417	362.0801696777344	304.1497497558594	0.9999911785125732	327.6937255859375	268.73114013671875	0.7578411102294922	377.7712097167969	301.8461608886719	0.00036281347274780273	359.9452209472656	294.6658630371094	0.000260770320892334	1	017
418	395.1489562988281	300.9917297363281	0.9999994039535522	329.2447814941406	269.38385009765625	0.1296723484992981	379.0105895996094	300.1697082519531	0.0004984438419342041	359.8451232910156	293.5659484863281	0.0009621083736419678	1	017
419	394.17694091796875	300.41650390625	0.9999997615814209	328.83428955078125	269.0238342285156	0.9981377124786377	329.2890625	268.92376708984375	0.00036653876304626465	361.29998779296875	304.938720703125	0.0002525746822357178	1	017
420	395.03369140625	300.23651123046875	0.9999997019767761	329.9348449707031	269.69482421875	0.07606583833694458	379.2601318359375	301.4010314941406	0.0002898275852203369	359.5837097167969	294.6734619140625	0.00026366114616394043	1	017
421	395.46435546875	301.0521545410156	0.9999999403953552	328.4779968261719	268.6804504394531	0.18554723262786865	330.5224609375	269.5126037597656	0.0005270838737487793	361.0146484375	304.4956359863281	0.00041431188583374023	1	017
422	396.68817138671875	299.80218505859375	0.9999998807907104	326.96636962890625	268.0182189941406	0.9967653751373291	329.3798522949219	269.3315124511719	0.00038293004035949707	360.0742492675781	304.98297119140625	0.00011146068572998047	1	017
423	394.8026428222656	300.25238037109375	0.9999998211860657	412.80322265625	271.81378173828125	0.09361216425895691	381.8315734863281	301.5745544433594	0.0003522038459777832	360.71722412109375	293.70867919921875	0.0001659989356994629	1	017
424	395.5696716308594	300.69732666015625	0.9999998807907104	326.9727478027344	269.0589904785156	0.005245298147201538	380.78826904296875	300.6885986328125	0.0005443990230560303	360.9301452636719	305.77581787109375	0.00018596649169921875	1	017
425	395.7944641113281	300.37481689453125	0.9999997615814209	327.4838562011719	269.69891357421875	0.9852014780044556	381.2317810058594	299.8738098144531	0.0008285045623779297	362.47613525390625	305.0475158691406	0.0004234015941619873	1	017
426	395.7786560058594	300.63201904296875	0.9999998807907104	328.89508056640625	269.0073547363281	0.9958714246749878	329.2613220214844	269.0849914550781	0.00029346346855163574	361.3120422363281	304.8563232421875	0.00022524595260620117	1	017
427	395.01995849609375	299.64422607421875	1.0	408.7660217285156	267.141357421875	0.22113966941833496	330.1816101074219	270.9030456542969	0.000328749418258667	353.22845458984375	291.23858642578125	0.00018256902694702148	1	017
428	397.1511535644531	300.0892028808594	0.9999995231628418	328.3563232421875	268.8182067871094	0.11248156428337097	329.5646667480469	269.1909484863281	0.0003128945827484131	327.4045104980469	264.09747314453125	0.00020140409469604492	1	017
429	397.2340393066406	299.7617492675781	0.9999998807907104	328.65234375	269.60400390625	0.9996267557144165	329.1253662109375	269.6429138183594	0.0003972351551055908	361.03515625	304.6644287109375	0.00025793910026550293	1	017
430	396.2781677246094	299.9841613769531	0.9999998211860657	328.2699279785156	269.4183349609375	0.0003440380096435547	383.2228088378906	299.656982421875	0.00034439563751220703	361.0159606933594	304.59771728515625	0.0003559887409210205	1	017
431	395.74517822265625	300.2578430175781	0.9999998807907104	326.9005126953125	268.53228759765625	0.679423987865448	381.263916015625	300.2232971191406	0.0007025301456451416	443.04290771484375	211.18714904785156	0.027328699827194214	1	017
432	395.6882019042969	299.86297607421875	0.9999998211860657	328.1529541015625	268.64178466796875	0.9394283294677734	329.8905944824219	269.3407287597656	0.0004121065139770508	361.45123291015625	305.0664367675781	0.00029915571212768555	1	017
433	395.69207763671875	299.442138671875	0.9999999403953552	326.96148681640625	267.4791564941406	0.9926142692565918	382.8326721191406	299.6204833984375	0.0008756816387176514	360.827880859375	304.91070556640625	0.00031191110610961914	1	017
434	396.102294921875	300.1943359375	1.0	328.0721435546875	270.0257873535156	0.04669153690338135	359.470947265625	300.6335754394531	0.0004942119121551514	360.97955322265625	304.25054931640625	0.00037911534309387207	1	017
435	396.3712463378906	299.36004638671875	0.9999998807907104	327.8882141113281	269.40045166015625	0.9951961040496826	329.73211669921875	269.970703125	0.0008854568004608154	361.2778625488281	304.3697814941406	0.0003459155559539795	1	017
436	397.32562255859375	299.43768310546875	0.9999998807907104	414.1258850097656	269.66015625	0.6121345162391663	359.2327575683594	299.65655517578125	0.0005380511283874512	361.1818542480469	304.3865966796875	0.0005026757717132568	1	017
437	395.6648864746094	299.4241638183594	0.9999997615814209	327.8852233886719	264.9091491699219	0.2417193353176117	381.103759765625	299.4143981933594	0.0010464191436767578	358.5852355957031	293.3851318359375	0.0004836916923522949	1	017
438	396.31787109375	299.60345458984375	0.9999997615814209	327.6534423828125	265.92169189453125	0.008738994598388672	380.80389404296875	299.7610778808594	0.0006862282752990723	361.7431640625	305.0061340332031	0.0004254579544067383	1	017
439	395.45965576171875	299.4692687988281	0.9999999403953552	327.62677001953125	265.98431396484375	0.09546512365341187	329.507080078125	269.1025390625	0.0004545748233795166	360.70672607421875	304.76434326171875	0.00026229023933410645	1	017
440	395.5467529296875	299.7074279785156	0.9999998211860657	327.9474792480469	269.24261474609375	0.7108062505722046	383.285400390625	299.56732177734375	0.0004507899284362793	353.29345703125	291.51898193359375	0.0003356039524078369	1	017
441	396.51275634765625	298.9861755371094	0.9999999403953552	414.6494445800781	269.7286071777344	0.22043296694755554	383.4049987792969	299.246337890625	0.0007387697696685791	360.9299621582031	304.29986572265625	0.0004734992980957031	1	017
442	395.69378662109375	299.37530517578125	0.9999998807907104	327.3005676269531	268.74432373046875	0.9839024543762207	384.5223693847656	298.6493225097656	0.0002754628658294678	358.7986145019531	293.092041015625	0.0004455447196960449	1	017
443	396.1243591308594	299.1240234375	0.9999998807907104	416.57183837890625	269.4598083496094	0.6125469207763672	384.2232971191406	298.7235412597656	0.00020438432693481445	359.3177490234375	292.5359191894531	0.00018844008445739746	1	017
444	395.4896545410156	299.5908203125	0.9999998807907104	415.3155212402344	270.0930480957031	0.6115725040435791	386.3504638671875	299.177490234375	0.0002976655960083008	361.1107482910156	305.12457275390625	0.00037667155265808105	1	017
445	395.632080078125	299.6279296875	0.9999996423721313	327.6851806640625	268.0572509765625	0.9731277227401733	329.4119873046875	269.26318359375	0.0005879402160644531	361.4076843261719	303.7184753417969	0.0007372796535491943	1	017
446	397.2621765136719	298.82122802734375	1.0	326.79669189453125	268.90887451171875	0.2046871781349182	359.54156494140625	299.7817077636719	0.0007904171943664551	360.9650573730469	303.69415283203125	0.0009638667106628418	1	017
447	396.36248779296875	299.3930969238281	1.0	326.87274169921875	267.24835205078125	0.9952528476715088	359.19879150390625	300.3287658691406	0.0006584227085113525	361.1005859375	303.93243408203125	0.0004457235336303711	1	017
448	395.4021301269531	299.91400146484375	1.0	327.1798095703125	265.0652770996094	0.8102132081985474	383.5957946777344	299.7358093261719	0.0004628300666809082	361.4853210449219	305.1457824707031	0.00036662817001342773	1	017
449	395.58905029296875	298.8099365234375	0.9999998807907104	415.2263488769531	273.05255126953125	0.11111962795257568	327.6045837402344	267.6197814941406	0.00017896294593811035	360.78106689453125	304.3035888671875	0.00018274784088134766	1	017
450	395.6893005371094	300.2398681640625	0.9999999403953552	416.0157775878906	269.2615051269531	0.996914267539978	380.88616943359375	299.3584899902344	0.0005447566509246826	361.8947448730469	304.8780517578125	0.0003552436828613281	1	017
451	396.10931396484375	299.458740234375	0.9999997615814209	327.1032409667969	268.2247619628906	0.5562446117401123	382.6175231933594	299.4928894042969	0.0008023083209991455	358.16375732421875	293.33551025390625	0.00040984153747558594	1	017
452	395.9345397949219	299.7267150878906	1.0	326.8592224121094	265.329833984375	0.7335901856422424	359.2194519042969	300.0858459472656	0.0006961524486541748	444.74127197265625	217.42562866210938	0.08410397171974182	1	017
453	396.72540283203125	299.1490478515625	0.9999999403953552	326.5657958984375	265.4623718261719	0.9347670078277588	359.80548095703125	300.8387145996094	0.0003713369369506836	360.6869201660156	304.56640625	0.00036194920539855957	1	017
454	359.6606750488281	299.8012390136719	0.9999999403953552	327.20220947265625	265.866455078125	0.9081971645355225	378.4322814941406	299.07666015625	0.0022374987602233887	357.4412536621094	291.1507873535156	0.0008257925510406494	1	017
455	396.0130615234375	299.091552734375	1.0	415.7688293457031	273.670166015625	0.002745002508163452	327.7142333984375	268.68255615234375	0.0002643167972564697	360.72686767578125	304.3761901855469	0.00025981664657592773	1	017
456	360.1391906738281	300.280029296875	0.9999997615814209	326.4358825683594	267.9793701171875	0.9933645129203796	381.64727783203125	298.6015319824219	0.0005930066108703613	358.1294860839844	291.2700500488281	0.0005519986152648926	1	017
457	396.3824462890625	299.459716796875	0.9999998807907104	413.9114990234375	267.3785705566406	0.999980628490448	359.7298583984375	300.2608642578125	0.0004054605960845947	358.82220458984375	291.3189392089844	0.0002541542053222656	1	017
458	396.6396179199219	298.7426452636719	1.0	326.3910827636719	267.9612731933594	0.9992450475692749	359.027099609375	299.4562683105469	0.00029265880584716797	327.35784912109375	271.55596923828125	0.0001163780689239502	1	017
459	395.4154052734375	299.1925354003906	0.9999999403953552	414.9512634277344	269.6679382324219	0.9983324408531189	384.7315673828125	298.74822998046875	0.00023749470710754395	360.2539978027344	306.0797424316406	0.00020489096641540527	1	017
460	396.6086730957031	299.4437255859375	1.0	412.61932373046875	268.36053466796875	0.4594539403915405	381.65863037109375	299.1414489746094	0.0008969902992248535	358.3050842285156	291.66619873046875	0.000285416841506958	1	017
461	395.62213134765625	299.2591247558594	1.0	416.9225769042969	270.0740051269531	0.858887791633606	359.5537414550781	300.4392395019531	0.00019869208335876465	358.7705383300781	293.2882080078125	0.00024178624153137207	1	017
462	359.0227355957031	300.91973876953125	1.0	325.6078796386719	266.1946716308594	0.14916524291038513	357.9207763671875	301.248291015625	0.0006327033042907715	357.5794982910156	292.5704040527344	0.00030925869941711426	1	017
463	396.1413879394531	299.785888671875	1.0	416.2834777832031	271.02581787109375	0.9514831304550171	358.4508361816406	299.3528747558594	0.00020611286163330078	361.0513610839844	304.1394958496094	0.00015604496002197266	1	017
464	396.9063415527344	298.7572326660156	0.9999999403953552	415.6667175292969	275.0893249511719	0.061004191637039185	359.4353332519531	300.29351806640625	0.00018861889839172363	358.55859375	292.1758728027344	0.00024002790451049805	1	017
465	396.575927734375	299.49981689453125	1.0	325.79974365234375	267.9687805175781	0.9959800243377686	383.6986083984375	299.3207702636719	0.00024321675300598145	360.94989013671875	305.16937255859375	0.000359266996383667	1	017
466	395.4776611328125	299.8248291015625	1.0	414.3016357421875	268.2252197265625	0.9983559846878052	359.2993469238281	300.5361633300781	0.00039011240005493164	360.5682678222656	305.22686767578125	0.000317305326461792	1	017
467	396.5734558105469	298.9951477050781	1.0	326.6665954589844	268.09326171875	0.9993959069252014	359.3432312011719	300.0976257324219	0.0002009272575378418	357.8813171386719	292.3487854003906	0.0003712773323059082	1	017
468	395.73443603515625	298.693115234375	1.0	414.8032531738281	269.78363037109375	0.8039958477020264	359.34130859375	300.45379638671875	0.00036913156509399414	360.3055725097656	305.0641174316406	0.00023126602172851562	1	017
469	396.74945068359375	299.2086486816406	0.9999998807907104	326.54656982421875	265.93841552734375	0.11501693725585938	357.8990783691406	299.3759765625	0.00031107664108276367	353.3119812011719	292.0966796875	0.00034120678901672363	1	017
470	396.87872314453125	298.8104248046875	0.9999999403953552	416.4668273925781	274.3564758300781	0.0007034838199615479	357.4566955566406	299.7781677246094	0.0006136894226074219	353.5342712402344	293.76995849609375	0.0008037984371185303	1	017
471	396.68487548828125	298.41253662109375	0.9999998807907104	413.94024658203125	270.634033203125	0.9270037412643433	358.0443420410156	300.465087890625	0.0002982616424560547	357.96923828125	292.0751953125	0.0002568960189819336	1	017
472	396.9533996582031	299.2985534667969	1.0	414.54791259765625	268.0867919921875	0.8253670930862427	356.604736328125	300.1700134277344	0.00024837255477905273	357.4490966796875	292.51727294921875	0.00011500716209411621	1	017
473	396.98626708984375	299.2364807128906	1.0	417.48193359375	270.8341369628906	0.8164311647415161	358.7095031738281	299.1016845703125	0.00039184093475341797	357.5828857421875	292.31170654296875	0.00020000338554382324	1	017
474	358.15960693359375	300.0596008300781	1.0	325.87078857421875	270.2081298828125	0.6818230152130127	357.21929931640625	300.4874267578125	0.0005774497985839844	352.8938293457031	291.9308166503906	0.0003013312816619873	1	017
475	397.0971374511719	299.4085388183594	0.9999998807907104	415.7315673828125	274.0770568847656	0.0067750513553619385	357.9152526855469	299.774169921875	0.00043785572052001953	360.01812744140625	304.696533203125	0.00013080239295959473	1	017
476	397.0946350097656	298.11602783203125	1.0	325.85650634765625	270.4946594238281	0.8253921866416931	358.1737976074219	299.64532470703125	0.0001779496669769287	352.96856689453125	291.9399719238281	0.00015094876289367676	1	017
477	396.7493591308594	299.9599304199219	0.9999998807907104	415.3528137207031	273.2541809082031	0.043574899435043335	358.3738098144531	299.97894287109375	0.0002824068069458008	353.8568420410156	292.65045166015625	0.00014662742614746094	1	017
478	357.8731384277344	300.6457824707031	1.0	325.2462463378906	264.9999694824219	0.002806037664413452	357.3764953613281	300.9078674316406	0.0005415678024291992	353.451904296875	293.1589050292969	0.0003090798854827881	1	017
479	396.9118957519531	297.8599548339844	1.0	415.1418762207031	269.6773376464844	0.9841509461402893	358.742919921875	299.56719970703125	0.0005172491073608398	356.88458251953125	292.385498046875	0.00022330880165100098	1	017
480	396.8984069824219	299.0077819824219	1.0	414.2043151855469	269.7593688964844	0.05364346504211426	358.31396484375	299.7646484375	0.0003845691680908203	353.07598876953125	292.3778991699219	0.00038129091262817383	1	017
481	357.6891174316406	299.5441589355469	0.9999998807907104	416.6500549316406	273.21112060546875	0.8842641711235046	358.1531066894531	298.9648742675781	0.00045046210289001465	356.3359069824219	291.7474365234375	0.00026872754096984863	1	017
482	397.66912841796875	298.8655090332031	0.9999999403953552	415.7182312011719	269.4854431152344	0.9996915459632874	357.0730895996094	299.603271484375	0.00033402442932128906	359.2231140136719	304.13763427734375	0.00013449788093566895	1	017
483	397.578125	298.126708984375	1.0	416.4398498535156	274.1035461425781	0.4537208676338196	356.8250427246094	298.490966796875	0.00024631619453430176	352.9147033691406	291.7625732421875	0.00022709369659423828	1	017
484	397.5654602050781	298.19921875	0.9999998807907104	414.771240234375	269.5718078613281	0.9957270622253418	358.18511962890625	299.68243408203125	0.0003960728645324707	353.2071533203125	291.4175109863281	0.00022932887077331543	1	017
485	397.6319885253906	298.5011291503906	1.0	417.82977294921875	270.0830078125	0.9999932050704956	357.9357604980469	299.3956604003906	0.00023365020751953125	353.1488342285156	292.5400390625	0.00011944770812988281	1	017
486	397.38983154296875	298.2351989746094	1.0	418.28582763671875	270.12530517578125	0.9994583129882812	357.6781921386719	299.47772216796875	0.00041556358337402344	359.9848327636719	305.49383544921875	0.00012677907943725586	1	017
487	397.34710693359375	298.60931396484375	1.0	417.5107421875	269.8529968261719	0.8739817142486572	357.8848876953125	299.8170166015625	0.00034376978874206543	353.67999267578125	292.8765869140625	0.00018998980522155762	1	017
488	398.262939453125	297.2962341308594	0.9999999403953552	415.6728210449219	270.49658203125	0.9986032247543335	356.0672912597656	299.9765319824219	0.0002522468566894531	353.2810974121094	293.5093994140625	0.00041159987449645996	1	017
489	397.95660400390625	297.852294921875	0.9999999403953552	416.4270324707031	270.4478759765625	0.9999954104423523	356.8301696777344	299.23394775390625	0.0002662837505340576	353.5184020996094	292.6396179199219	0.00021144747734069824	1	017
490	397.73382568359375	298.6195373535156	1.0	416.0305480957031	270.026123046875	0.9990268349647522	356.08056640625	300.0142822265625	0.00030410289764404297	353.02691650390625	292.9725341796875	0.00024893879890441895	1	017
491	397.94696044921875	298.0142517089844	0.9999995231628418	419.22503662109375	271.1766052246094	0.48375409841537476	356.29644775390625	299.6727600097656	0.00045287609100341797	357.22833251953125	292.72515869140625	0.00029972195625305176	1	017
492	397.3366394042969	298.43798828125	1.0	418.0694274902344	270.1474609375	0.9862424731254578	357.5879821777344	299.0158996582031	0.0002524256706237793	353.0948181152344	292.5164489746094	0.00013652443885803223	1	017
493	397.18280029296875	297.2860107421875	0.999997615814209	417.9136962890625	269.0340270996094	0.3906841576099396	357.27197265625	299.1111755371094	0.00018405914306640625	353.2841491699219	291.9364929199219	0.00011923909187316895	1	017
494	397.7857971191406	297.33258056640625	0.9999999403953552	418.4118347167969	272.146240234375	0.9979455471038818	356.3046569824219	299.15264892578125	0.000398784875869751	352.4766845703125	291.817626953125	0.0003520846366882324	1	017
495	397.73590087890625	297.2329406738281	0.9999998807907104	418.5658264160156	270.4487609863281	0.9926825761795044	356.0977478027344	299.76971435546875	0.0005896985530853271	353.1136169433594	292.6665344238281	0.0004182755947113037	1	017
496	397.6567077636719	297.6119689941406	1.0	418.19921875	270.9412841796875	0.9105817079544067	356.3054504394531	299.9154052734375	0.0003668069839477539	353.24920654296875	291.6999816894531	9.390711784362793e-5	1	017
497	397.8390197753906	297.6886901855469	1.0	418.2572021484375	270.6836242675781	0.9999970197677612	324.2732238769531	269.8974304199219	0.0002320408821105957	314.942138671875	263.8054504394531	0.00011324882507324219	1	017
498	397.39959716796875	298.5838623046875	1.0	419.7342834472656	270.0273742675781	0.10636836290359497	356.8681335449219	299.79302978515625	0.0003064572811126709	357.2489013671875	291.0660705566406	0.0003368258476257324	1	017
499	397.12353515625	297.5828857421875	0.9999999403953552	417.08074951171875	269.56011962890625	0.9994775652885437	356.8531494140625	298.8857727050781	0.00020831823348999023	353.27020263671875	291.6482238769531	5.742907524108887e-5	1	017
500	398.5611572265625	296.67303466796875	0.9999999403953552	417.8511047363281	270.79974365234375	0.9966386556625366	357.2660827636719	299.78338623046875	0.00038319826126098633	353.2527160644531	292.1573791503906	0.0001443624496459961	1	017
501	397.358154296875	297.35894775390625	0.9999997019767761	321.86859130859375	271.1794128417969	0.8613032102584839	356.0996398925781	298.99700927734375	0.000286102294921875	352.98809814453125	291.60186767578125	0.00016608834266662598	1	017
502	398.0830078125	297.7314453125	1.0	320.7354736328125	271.5374450683594	0.9986902475357056	355.3742370605469	299.8880310058594	0.0004970729351043701	336.3854064941406	284.9596252441406	0.0001569986343383789	1	017
503	398.38800048828125	298.0118408203125	0.9999998211860657	418.63592529296875	270.6306457519531	0.9985518455505371	324.88525390625	270.4567565917969	0.00020009279251098633	334.88262939453125	283.4728088378906	9.694695472717285e-5	1	017
504	397.99749755859375	297.21917724609375	0.9999999403953552	418.96539306640625	270.06573486328125	0.990382194519043	321.1981201171875	270.5815734863281	0.00026595592498779297	336.7173156738281	284.49249267578125	0.00015419721603393555	1	017
505	356.5707702636719	298.82745361328125	0.9999998807907104	419.97406005859375	272.78570556640625	0.9745583534240723	357.3246765136719	299.1614990234375	0.0002600252628326416	353.0562744140625	291.59722900390625	0.0001640021800994873	1	017
506	398.4359436035156	297.2245178222656	1.0	319.87945556640625	272.222900390625	0.9999497532844543	356.2158203125	299.260498046875	0.0002675652503967285	321.2728576660156	272.9822998046875	0.00024840235710144043	1	017
507	355.8842468261719	299.9129333496094	0.9999999403953552	320.0486145019531	272.33697509765625	0.9988620281219482	354.9913330078125	300.23480224609375	0.00040405988693237305	348.50640869140625	304.93267822265625	0.0001036226749420166	1	017
508	397.6423034667969	298.1119384765625	0.9999999403953552	319.98577880859375	273.4404296875	0.9997265338897705	323.83282470703125	271.6857604980469	0.00019663572311401367	321.6581115722656	276.220458984375	0.0001748800277709961	1	017
509	398.18212890625	297.8810729980469	1.0	418.9041748046875	270.9598083496094	0.9986843466758728	356.677978515625	299.65313720703125	0.0002804100513458252	318.2974548339844	275.61041259765625	0.00010961294174194336	1	017
510	397.8472595214844	298.6244812011719	0.9999998807907104	317.21722412109375	272.57318115234375	0.9999008774757385	357.04925537109375	299.0504150390625	0.00016877055168151855	320.672607421875	273.4858703613281	0.00013467669486999512	1	017
511	398.21441650390625	297.2492980957031	1.0	419.48553466796875	272.098876953125	0.9999992251396179	356.1667175292969	298.8365478515625	0.00020936131477355957	346.4772033691406	292.8184509277344	0.00018775463104248047	1	017
512	355.4040222167969	299.8200378417969	1.0	318.6808776855469	272.3148193359375	0.9999756813049316	354.78192138671875	300.2995300292969	0.0004933476448059082	321.0987854003906	273.6886901855469	0.0002160966396331787	1	017
513	355.4045715332031	298.9440612792969	0.9999998211860657	318.39947509765625	272.8736572265625	0.9999898672103882	356.0649108886719	299.1314697265625	0.0002828240394592285	345.939453125	292.8824157714844	0.00036665797233581543	1	017
514	398.6213073730469	296.76708984375	0.9999998807907104	422.1064453125	273.0343017578125	0.9999560117721558	354.3511047363281	299.4099426269531	0.00027754902839660645	346.03460693359375	292.70526123046875	0.00019225478172302246	1	017
515	355.2403259277344	299.00164794921875	0.9999999403953552	316.8821105957031	272.9495849609375	0.9999995231628418	354.05633544921875	299.7626037597656	0.0002856254577636719	320.72064208984375	274.66693115234375	0.0003032982349395752	1	017
516	398.942626953125	297.27764892578125	0.9999998807907104	317.2823791503906	274.105224609375	0.9999998807907104	649.5048217773438	220.62281799316406	0.0001639723777770996	320.6868591308594	275.5015563964844	0.0003358423709869385	1	017
517	398.78961181640625	298.6054992675781	0.9999999403953552	422.07220458984375	272.7585754394531	1.0	354.3164978027344	299.5392761230469	0.00033974647521972656	344.8946533203125	292.4646301269531	0.00044038891792297363	1	017
518	399.4047546386719	297.8988342285156	1.0	318.7876281738281	274.242919921875	1.0	353.7499694824219	300.0989990234375	0.0001964271068572998	321.07733154296875	275.1644592285156	0.0004303455352783203	1	017
519	399.8280944824219	298.7818603515625	0.9999998807907104	420.9989318847656	274.418701171875	0.9999990463256836	353.5348815917969	299.605712890625	0.0002244412899017334	335.7258605957031	286.9390563964844	0.00043445825576782227	1	017
520	355.0554504394531	298.7973327636719	1.0	420.9848937988281	274.1570739746094	0.9999998211860657	353.7689208984375	299.84661865234375	0.0002548098564147949	419.0557556152344	273.9096984863281	0.0003853142261505127	1	017
521	355.04437255859375	298.8162841796875	1.0	318.248779296875	273.7016906738281	0.9999997019767761	355.7501220703125	299.0956726074219	0.00017771124839782715	320.61065673828125	274.7792053222656	0.00014677643775939941	1	017
522	354.7141418457031	298.44927978515625	1.0	317.692138671875	274.57958984375	0.9999999403953552	353.529052734375	300.1460876464844	0.0002218782901763916	335.4595947265625	286.09161376953125	0.00032401084899902344	1	017
523	354.7719421386719	298.3735656738281	0.9999998807907104	317.4474182128906	274.1798095703125	0.9999997615814209	353.5736083984375	299.8838195800781	0.00015804171562194824	320.44256591796875	275.37225341796875	0.0002466440200805664	1	017
524	354.6280517578125	297.6874694824219	1.0	318.28143310546875	276.3204040527344	1.0	356.09954833984375	298.6109924316406	0.00011074542999267578	320.9046936035156	279.61090087890625	0.00024637579917907715	1	017
525	354.7224426269531	298.2971496582031	1.0	318.4595947265625	273.18890380859375	0.9999996423721313	317.5993957519531	272.3634338378906	7.88271427154541e-5	320.90716552734375	274.73297119140625	0.00017982721328735352	1	017
526	354.5053405761719	297.7787170410156	1.0	319.00225830078125	275.4367370605469	0.9999996423721313	353.1281433105469	300.01312255859375	0.00014260411262512207	321.12725830078125	276.7341613769531	0.0002663731575012207	1	017
527	354.58856201171875	297.18218994140625	1.0	319.2999572753906	275.5752258300781	0.9999995827674866	647.7354736328125	319.28045654296875	0.0002264082431793213	335.5381164550781	286.2187805175781	0.0002936124801635742	1	017
528	354.4798583984375	297.3604431152344	0.9999998211860657	318.85797119140625	275.7057800292969	0.9999997615814209	648.0106201171875	139.6375274658203	0.0002580583095550537	320.5483703613281	278.94110107421875	0.00031384825706481934	1	017
529	354.5927429199219	296.97003173828125	0.9999998807907104	318.9625244140625	277.02764892578125	1.0	405.6657409667969	292.8570556640625	7.215142250061035e-5	320.4437561035156	279.91900634765625	0.00036901235580444336	1	017
530	354.843017578125	297.2764587402344	1.0	318.7823486328125	275.3455810546875	0.9999953508377075	405.3486633300781	293.3959655761719	0.00015348196029663086	320.5209655761719	276.6645812988281	0.00039896368980407715	1	017
