# Supplementary material for: An automated feeding system for the African killifish reveals the impact of diet on lifespan and allows scalable assessment of associative learning
Source: eLife. 2022 Nov 10;11:e69008. doi: 10.7554/eLife.69008 (PMC9788828; doi:10.7554/eLife.69008)
Supplement: Figure 6—source data 2. [file elife-69008-fig6-data2.zip › Training Trajectories/t12_REC003DLC_resnet50_TrainAllTheThingsJun28shuffle1_1030000.csv]

bodyparts_coords	fishhead_x	fishhead_y	fishhead_likelihood	fishtail_x	fishtail_y	fishtail_likelihood	redlight_x	redlight_y	redlight_likelihood	fooddrop_x	fooddrop_y	fooddrop_likelihood	fishnum	recordingnum
0	146.62828063964844	357.0235900878906	1.0	184.3331756591797	349.1943359375	0.9999997615814209	187.5948028564453	347.67578125	2.4139881134033203e-5	184.95677185058594	349.3670654296875	0.00014069676399230957	12	003
1	140.02601623535156	353.583984375	1.0	183.04885864257812	351.3672790527344	0.98358154296875	148.9449920654297	352.4320983886719	0.00022518634796142578	122.50360107421875	349.41278076171875	7.331371307373047e-6	12	003
2	141.9346466064453	346.17822265625	0.9999082088470459	174.81423950195312	351.647705078125	0.9998201131820679	154.9296112060547	345.12255859375	7.69495964050293e-5	169.6888427734375	344.76226806640625	0.00015181303024291992	12	003
3	146.4463653564453	361.6128845214844	1.0	157.7726593017578	340.9258728027344	0.002060443162918091	151.63528442382812	348.359130859375	4.1425228118896484e-5	131.17645263671875	352.5225830078125	1.8030405044555664e-5	12	003
4	143.1013946533203	356.782958984375	0.999998927116394	164.53216552734375	334.2799987792969	0.9999998807907104	170.05865478515625	331.845458984375	0.00016164779663085938	163.98875427246094	330.121826171875	0.000348895788192749	12	003
5	143.53843688964844	360.1037292480469	0.9999998807907104	158.7399444580078	330.8163146972656	1.0	167.86306762695312	329.6607360839844	0.0001100003719329834	161.42172241210938	328.2350158691406	0.00019159913063049316	12	003
6	142.9502410888672	360.27032470703125	1.0	157.83596801757812	331.12469482421875	1.0	159.7013397216797	330.1923828125	7.784366607666016e-5	161.01812744140625	327.58514404296875	0.00013899803161621094	12	003
7	143.22161865234375	361.4327392578125	1.0	169.7572021484375	333.3205261230469	0.9999998807907104	171.85157775878906	332.6277770996094	4.678964614868164e-5	165.22935485839844	331.3752746582031	4.89354133605957e-5	12	003
8	141.8603057861328	359.3601379394531	1.0	167.73135375976562	332.32989501953125	0.9999999403953552	170.7145538330078	331.814453125	7.262825965881348e-5	163.87989807128906	330.52691650390625	9.295344352722168e-5	12	003
9	140.81362915039062	359.50128173828125	1.0	170.0648956298828	335.89227294921875	1.0	139.10464477539062	360.140625	4.506111145019531e-5	123.52364349365234	364.55267333984375	4.00543212890625e-5	12	003
10	139.57498168945312	358.451416015625	0.9999982714653015	161.6843719482422	335.2612609863281	0.9999998807907104	160.9697723388672	332.7825622558594	0.0001131296157836914	164.40370178222656	330.1015319824219	0.00020051002502441406	12	003
11	138.4673614501953	360.51434326171875	1.0	157.09678649902344	333.30767822265625	0.9999991655349731	166.79660034179688	334.73870849609375	0.0001805424690246582	163.4484405517578	329.70538330078125	0.00024306774139404297	12	003
12	139.3760528564453	361.1740417480469	1.0	155.934814453125	333.6693115234375	0.9999945163726807	165.46421813964844	335.6470642089844	0.00020179152488708496	137.0978240966797	347.1531066894531	5.733966827392578e-5	12	003
13	138.8980255126953	361.02764892578125	0.9999998211860657	155.6836395263672	334.87176513671875	0.9982345104217529	138.9105682373047	361.0069274902344	7.101893424987793e-5	151.6104278564453	329.3153076171875	4.628300666809082e-5	12	003
14	137.6233367919922	360.8484191894531	1.0	157.94033813476562	332.7313537597656	0.9999999403953552	160.73294067382812	331.9532470703125	0.0001188814640045166	161.87033081054688	328.6816101074219	0.0001799464225769043	12	003
15	137.4999542236328	352.770263671875	1.0	162.46295166015625	324.9501953125	0.0007078051567077637	135.16116333007812	355.3847351074219	8.633732795715332e-5	121.04871368408203	360.34930419921875	0.00013756752014160156	12	003
16	136.34930419921875	346.1730041503906	1.0	148.67288208007812	309.7723083496094	0.0014411211013793945	138.019775390625	349.5905456542969	7.522106170654297e-5	134.1038055419922	355.6923522949219	4.6253204345703125e-5	12	003
17	136.2478485107422	339.42431640625	0.0042115747928619385	152.4091033935547	311.4980773925781	0.9999984502792358	156.5384063720703	312.2995300292969	2.7567148208618164e-5	148.55279541015625	312.13189697265625	2.3484230041503906e-5	12	003
18	130.62359619140625	345.068603515625	0.7925509214401245	118.85576629638672	351.9056701660156	0.011862099170684814	122.42950439453125	349.9576110839844	2.288818359375e-5	123.32463073730469	339.3683776855469	2.512335777282715e-5	12	003
19	141.91064453125	323.4238586425781	0.9999997019767761	118.54583740234375	351.30316162109375	0.0014003217220306396	144.81161499023438	322.6760559082031	0.00034484267234802246	124.5805892944336	334.2618713378906	0.0001105964183807373	12	003
20	144.33245849609375	323.24261474609375	1.0	120.45917510986328	347.66595458984375	0.8425848484039307	121.29879760742188	345.8948059082031	6.136298179626465e-5	134.38241577148438	309.7721862792969	0.00011286139488220215	12	003
21	145.61570739746094	318.0799865722656	0.9999997615814209	146.7257537841797	316.0127868652344	0.0008936226367950439	148.83631896972656	320.96368408203125	0.00013262033462524414	138.5735626220703	311.68701171875	0.00024011731147766113	12	003
22	139.9687042236328	326.6428527832031	0.9950350522994995	131.68504333496094	351.46405029296875	0.9999774098396301	145.97373962402344	318.09881591796875	0.00010263919830322266	130.19918823242188	350.182373046875	0.0002276301383972168	12	003
23	140.87380981445312	330.1982727050781	0.9999939203262329	133.16854858398438	351.81982421875	0.9997677803039551	146.54510498046875	323.01806640625	4.997849464416504e-5	126.962890625	353.301513671875	9.819865226745605e-5	12	003
24	145.67218017578125	322.9228210449219	0.39438125491142273	131.96597290039062	354.3220520019531	1.0	149.5966796875	319.4146423339844	7.015466690063477e-5	151.89512634277344	311.03839111328125	7.414817810058594e-5	12	003
25	146.15240478515625	323.06732177734375	0.6768667101860046	130.9397735595703	354.8243103027344	1.0	133.92799377441406	352.3172607421875	4.965066909790039e-5	123.46422576904297	343.642333984375	3.123283386230469e-5	12	003
26	130.9832763671875	357.14080810546875	1.0	131.00938415527344	356.7322998046875	0.015402942895889282	559.865234375	191.6564178466797	0.003467649221420288	120.32880401611328	364.67523193359375	0.00025218725204467773	12	003
27	93.72494506835938	373.52142333984375	0.046998798847198486	127.91925048828125	307.597900390625	9.85860824584961e-5	641.2464599609375	5.177774429321289	1.3709068298339844e-6	86.99314880371094	369.450927734375	4.0531158447265625e-6	12	003
28	136.38900756835938	389.5168151855469	1.0	72.4829330444336	310.1898193359375	0.9999997615814209	140.637451171875	389.5378723144531	0.0001977980136871338	74.24337768554688	311.1878356933594	0.00014346837997436523	12	003
29	132.4115753173828	396.4114074707031	0.9999802112579346	87.21328735351562	322.7184143066406	0.9997345209121704	549.757568359375	101.28889465332031	0.0002993941307067871	94.11941528320312	328.0054931640625	1.9997358322143555e-5	12	003
30	128.43936157226562	398.7629089355469	0.9999998807907104	112.96549987792969	325.5077209472656	0.00033658742904663086	128.72552490234375	401.6597900390625	6.580352783203125e-5	122.2159194946289	404.79852294921875	2.619624137878418e-5	12	003
31	126.75848388671875	399.775634765625	0.9999998807907104	108.16452026367188	329.892578125	0.0005815625190734863	549.418701171875	101.57782745361328	7.027387619018555e-5	121.77396392822266	405.0435791015625	3.412365913391113e-5	12	003
32	126.0367202758789	399.27191162109375	1.0	105.90276336669922	326.14794921875	0.9874129295349121	128.53114318847656	399.78515625	9.569525718688965e-5	123.38025665283203	388.5402526855469	9.062886238098145e-5	12	003
33	125.71549224853516	399.23431396484375	1.0	106.27925872802734	323.41680908203125	0.9950641393661499	129.07012939453125	399.8694763183594	6.365776062011719e-5	122.42657470703125	388.22601318359375	0.0003605484962463379	12	003
34	124.98807525634766	398.03997802734375	1.0	107.33291625976562	317.842041015625	0.9376144409179688	105.85420227050781	316.80706787109375	7.793307304382324e-5	121.1839370727539	385.5081787109375	7.766485214233398e-5	12	003
35	124.51018524169922	397.28997802734375	1.0	115.92098236083984	319.1173400878906	0.982659101486206	129.41790771484375	398.2001953125	6.80387020111084e-5	115.21440124511719	308.793701171875	8.669495582580566e-5	12	003
36	124.73678588867188	395.2654113769531	1.0	119.31847381591797	312.54638671875	0.5890863537788391	124.805908203125	398.3357849121094	0.00015464425086975098	134.5144805908203	326.71087646484375	7.215142250061035e-5	12	003
37	126.07830047607422	393.4028015136719	1.0	121.55633544921875	310.63714599609375	0.9997971057891846	129.7695770263672	395.7950134277344	8.031725883483887e-5	114.56575012207031	312.86810302734375	6.905198097229004e-5	12	003
38	128.70741271972656	387.73150634765625	1.0	141.1863250732422	323.9922180175781	0.0023581385612487793	130.99464416503906	386.86090087890625	6.955862045288086e-5	145.09097290039062	325.8870544433594	3.269314765930176e-5	12	003
39	75.5643081665039	289.017333984375	0.9103620052337646	76.67179870605469	289.55865478515625	0.9999998807907104	77.10662841796875	285.6900939941406	9.575486183166504e-5	73.6428451538086	282.3736877441406	0.00016358494758605957	12	003
40	60.52151107788086	240.5736846923828	0.999745786190033	140.08058166503906	357.739501953125	1.0	66.2722396850586	240.08277893066406	9.587407112121582e-5	137.93780517578125	363.97515869140625	0.00015333294868469238	12	003
41	46.233245849609375	214.08676147460938	1.0	114.05397033691406	344.9880065917969	1.0	117.61466979980469	346.52764892578125	0.000386655330657959	114.58216094970703	346.552978515625	0.0010235607624053955	12	003
42	42.31575393676758	194.88650512695312	1.0	95.47445678710938	328.7420959472656	0.9999985098838806	91.92507934570312	328.98443603515625	9.337067604064941e-5	92.4731674194336	332.17010498046875	0.0012786388397216797	12	003
43	41.27262878417969	177.58621215820312	1.0	90.64459991455078	306.26397705078125	1.0	549.5972290039062	103.85613250732422	0.00015428662300109863	92.70887756347656	307.0860900878906	0.0002770423889160156	12	003
44	40.571346282958984	167.2426300048828	1.0	83.63850402832031	294.87005615234375	1.0	87.53911590576172	292.91314697265625	0.000287473201751709	80.52861022949219	300.4891357421875	0.00033667683601379395	12	003
45	43.3565788269043	160.588134765625	1.0	82.68375396728516	290.8321228027344	1.0	559.9880981445312	193.52276611328125	0.00015592575073242188	76.47508239746094	286.0960388183594	0.000383228063583374	12	003
46	45.270652770996094	160.61341857910156	0.9982491731643677	82.49275207519531	291.57769775390625	1.0	82.59959411621094	294.12939453125	5.1349401473999023e-5	85.93798828125	281.6866455078125	0.0005314648151397705	12	003
47	47.36510467529297	158.01576232910156	0.8341695070266724	81.77253723144531	286.8765869140625	0.9985973834991455	82.02787017822266	281.7443542480469	0.00012931227684020996	80.84822845458984	280.7001953125	0.0016872286796569824	12	003
48	48.80305099487305	153.217529296875	0.8028146028518677	78.37516021728516	277.3641052246094	0.9999997019767761	82.91404724121094	274.02056884765625	0.00021782517433166504	79.56593322753906	277.66082763671875	0.00030049681663513184	12	003
49	48.916526794433594	151.9476318359375	0.8945825695991516	78.50749969482422	271.5899963378906	0.9999986886978149	81.89921569824219	270.48712158203125	0.0004653334617614746	76.18184661865234	272.757568359375	0.005703926086425781	12	003
50	50.444461822509766	150.42581176757812	0.999996542930603	75.87458801269531	267.3580627441406	0.9997317790985107	78.6247329711914	266.5531311035156	0.0003135204315185547	72.89848327636719	273.3122253417969	0.0046808719635009766	12	003
51	50.33557891845703	151.79623413085938	0.8398951292037964	77.13009643554688	268.3160400390625	0.9984127283096313	81.91220092773438	270.3941650390625	0.00015142560005187988	77.83264923095703	271.32586669921875	0.0021167397499084473	12	003
52	51.06739044189453	151.8766326904297	0.9898067712783813	73.27053833007812	268.02972412109375	0.999995231628418	72.32029724121094	267.21905517578125	0.00024753808975219727	76.30194854736328	267.56573486328125	0.001218557357788086	12	003
53	49.55368423461914	150.12686157226562	0.9985041618347168	73.08509063720703	266.277099609375	0.9999892711639404	77.14899444580078	265.83660888671875	0.00023749470710754395	71.24581146240234	272.047607421875	0.0005393624305725098	12	003
54	49.753231048583984	148.86874389648438	0.9998874068260193	72.1405029296875	263.4299011230469	1.0	75.96871948242188	261.9405517578125	0.00013014674186706543	77.7225112915039	269.0201416015625	0.00043123960494995117	12	003
55	49.77625274658203	148.73973083496094	0.8504658341407776	78.58638763427734	260.72418212890625	1.0	558.5897216796875	190.6739044189453	0.09679591655731201	79.60646057128906	261.1272277832031	0.0005960464477539062	12	003
56	51.133060455322266	148.76092529296875	0.9996547698974609	84.99337005615234	257.78631591796875	0.85701584815979	87.57591247558594	257.93402099609375	3.2186508178710938e-6	84.91221618652344	258.4151306152344	3.835558891296387e-5	12	003
57	54.124874114990234	148.91148376464844	1.0	81.35099792480469	255.95343017578125	1.0	85.07975006103516	251.04885864257812	0.0002193152904510498	83.19038391113281	257.3572692871094	0.0015649497509002686	12	003
58	60.07832336425781	148.79434204101562	1.0	76.2013168334961	254.6885528564453	1.0	78.14816284179688	252.1785125732422	0.00014829635620117188	80.15345001220703	254.9453887939453	0.0004698336124420166	12	003
59	65.18063354492188	148.1291961669922	1.0	77.42797088623047	249.23399353027344	0.9999998807907104	558.6573486328125	194.18136596679688	0.0012617111206054688	77.95574188232422	253.4569549560547	0.00040772557258605957	12	003
60	66.26268005371094	146.3074188232422	1.0	77.23650360107422	242.17864990234375	1.0	81.12469482421875	240.74374389648438	0.0001093745231628418	79.11407470703125	241.93321228027344	0.0005370378494262695	12	003
61	67.04784393310547	143.84915161132812	1.0	65.83514404296875	235.2122802734375	1.0	70.07557678222656	233.41448974609375	0.00010865926742553711	66.91009521484375	235.3784637451172	0.0017859935760498047	12	003
62	68.77123260498047	142.99525451660156	1.0	64.38851928710938	230.9769744873047	1.0	59.060359954833984	231.09938049316406	0.00012919306755065918	62.573577880859375	235.68716430664062	0.0002678334712982178	12	003
63	67.92417907714844	141.75961303710938	1.0	66.52181243896484	226.6417999267578	1.0	69.64287567138672	224.58998107910156	0.00010463595390319824	64.94059753417969	225.92349243164062	0.00018778443336486816	12	003
64	68.1708755493164	141.4911651611328	1.0	66.611572265625	224.76271057128906	1.0	70.22696685791016	223.3208770751953	7.778406143188477e-5	65.9179458618164	224.4029541015625	0.0002275407314300537	12	003
65	68.59130859375	141.57208251953125	1.0	68.49951934814453	220.43421936035156	1.0	70.59907531738281	221.3232879638672	8.055567741394043e-5	68.15522766113281	220.1836395263672	0.00048786401748657227	12	003
66	69.4139633178711	141.7716827392578	1.0	67.8873062133789	216.53524780273438	1.0	71.90093994140625	213.80116271972656	4.342198371887207e-5	65.599853515625	222.35812377929688	0.000268787145614624	12	003
67	68.31378936767578	142.13265991210938	1.0	69.34834289550781	213.3163299560547	0.9999663233757019	69.00499725341797	213.28274536132812	3.471970558166504e-5	67.43632507324219	212.80270385742188	2.7805566787719727e-5	12	003
68	68.51972198486328	143.71388244628906	1.0	67.99083709716797	208.3668975830078	0.9998124837875366	560.9537353515625	190.6804962158203	6.058812141418457e-5	64.79198455810547	208.29953002929688	2.142786979675293e-5	12	003
69	67.92030334472656	143.10470581054688	1.0	65.32915496826172	206.6210174560547	0.0003212094306945801	74.81439971923828	144.61703491210938	1.5348196029663086e-5	82.14932250976562	144.21807861328125	1.7017126083374023e-5	12	003
70	68.79271697998047	143.57269287109375	0.9999993443489075	66.43880462646484	201.5858917236328	0.7555586695671082	71.21839141845703	145.3919677734375	2.086162567138672e-5	66.89271545410156	196.92385864257812	5.844235420227051e-5	12	003
71	68.89463806152344	142.18141174316406	1.0	68.50529479980469	196.52297973632812	0.5730850696563721	71.75477600097656	144.4984130859375	3.8236379623413086e-5	78.78236389160156	138.8422393798828	2.0325183868408203e-5	12	003
72	69.0061264038086	143.97833251953125	1.0	75.52014923095703	191.6654052734375	0.997045636177063	558.6207885742188	195.0876007080078	0.000232011079788208	58.20667266845703	151.74176025390625	4.89652156829834e-5	12	003
73	69.69020080566406	143.6713409423828	1.0	80.14198303222656	192.3751983642578	0.0004191100597381592	69.64824676513672	144.9715118408203	6.836652755737305e-5	71.56261444091797	150.9978790283203	3.4689903259277344e-5	12	003
74	69.47058868408203	144.31573486328125	1.0	78.47676849365234	145.01397705078125	0.0002588927745819092	72.03447723388672	145.30645751953125	4.8100948333740234e-5	71.14433288574219	151.2276153564453	1.7583370208740234e-5	12	003
75	69.29850006103516	143.15794372558594	1.0	73.25483703613281	148.59219360351562	0.0001430213451385498	69.48860931396484	144.5222625732422	7.125735282897949e-5	57.401371002197266	151.24874877929688	8.890032768249512e-5	12	003
76	69.4834213256836	143.69740295410156	1.0	78.78779602050781	179.8364715576172	0.00030156970024108887	71.89744567871094	144.92816162109375	4.4018030166625977e-5	56.84983825683594	152.01315307617188	3.787875175476074e-5	12	003
77	69.03883361816406	144.862548828125	1.0	54.088645935058594	163.11683654785156	0.0001742541790008545	57.40140151977539	151.16488647460938	4.559755325317383e-5	55.13190841674805	153.5824737548828	3.293156623840332e-5	12	003
78	69.37835693359375	144.87217712402344	1.0	73.23152160644531	150.55523681640625	0.00012323260307312012	68.46415710449219	146.57752990722656	3.6150217056274414e-5	54.95010757446289	153.59959411621094	3.6269426345825195e-5	12	003
79	70.2232437133789	143.7302703857422	1.0	74.17927551269531	149.36354064941406	0.00028464198112487793	558.55322265625	194.69187927246094	4.6879053115844727e-5	56.2531852722168	153.45611572265625	3.185868263244629e-5	12	003
80	70.07312774658203	143.88546752929688	1.0	74.29937744140625	149.12118530273438	0.0002460777759552002	69.71707916259766	145.99063110351562	5.97834587097168e-5	78.4486312866211	143.51693725585938	2.530217170715332e-5	12	003
81	68.22737884521484	148.51292419433594	1.0	74.21804809570312	152.3861846923828	0.0001665949821472168	55.29763412475586	149.45143127441406	6.568431854248047e-5	69.1792221069336	160.378662109375	1.0877847671508789e-5	12	003
82	67.61336517333984	147.81581115722656	1.0	50.238582611083984	161.514404296875	0.0004216432571411133	559.443115234375	192.6783905029297	0.0007073283195495605	45.816123962402344	159.96957397460938	1.8715858459472656e-5	12	003
83	69.41848754882812	145.78091430664062	0.9999999403953552	81.20477294921875	149.44720458984375	0.0018242895603179932	72.2395248413086	146.5387725830078	3.612041473388672e-5	79.23273468017578	143.27630615234375	2.256035804748535e-5	12	003
84	68.76502227783203	145.69989013671875	0.9999996423721313	79.09468841552734	146.44232177734375	0.0012187957763671875	70.65418243408203	143.81561279296875	3.7670135498046875e-5	79.66712188720703	143.94000244140625	4.7266483306884766e-5	12	003
85	69.29611206054688	144.87991333007812	1.0	73.1982421875	149.26995849609375	0.00031629204750061035	71.93724822998047	145.65042114257812	3.796815872192383e-5	69.7321548461914	151.56314086914062	1.5527009963989258e-5	12	003
86	70.4482421875	145.5963134765625	1.0	81.22398376464844	153.0186004638672	0.0004999637603759766	72.19969177246094	146.8957061767578	5.3256750106811523e-5	69.76317596435547	152.46368408203125	1.7702579498291016e-5	12	003
87	66.458740234375	150.82699584960938	1.0	75.9140625	147.1175079345703	0.0007271766662597656	70.72331237792969	149.69947814941406	4.1872262954711914e-5	59.85255432128906	142.21292114257812	1.6063451766967773e-5	12	003
88	68.70945739746094	147.35191345214844	1.0	77.98383331298828	146.2501220703125	0.00047516822814941406	75.10403442382812	146.99717712402344	4.89652156829834e-5	78.07933044433594	143.86708068847656	4.029273986816406e-5	12	003
89	68.97119903564453	148.84213256835938	1.0	74.61646270751953	151.64169311523438	0.00039184093475341797	72.63648986816406	155.4374542236328	7.301568984985352e-5	77.80860900878906	144.05120849609375	4.610419273376465e-5	12	003
90	69.00157928466797	150.8635711669922	1.0	74.97555541992188	153.80355834960938	0.00017458200454711914	559.1393432617188	195.597412109375	0.015396267175674438	67.64258575439453	161.2447967529297	2.7894973754882812e-5	12	003
91	67.27849578857422	155.21371459960938	1.0	76.58606719970703	147.40829467773438	0.017059743404388428	66.3660659790039	158.5271453857422	9.5367431640625e-5	58.55775451660156	164.7045135498047	7.82012939453125e-5	12	003
92	69.43255615234375	152.57810974121094	1.0	70.73538208007812	147.2124786376953	0.0003940165042877197	80.04141998291016	144.14523315429688	0.00013023614883422852	78.75702667236328	147.95050048828125	0.00012317299842834473	12	003
93	70.9366683959961	150.22775268554688	0.9999996423721313	70.19168853759766	147.49185180664062	0.0005363225936889648	561.0255126953125	192.1693115234375	0.06443116068840027	78.67107391357422	148.8894805908203	8.806586265563965e-5	12	003
94	70.68428039550781	152.94479370117188	1.0	80.25308227539062	155.58973693847656	9.208917617797852e-5	68.98931884765625	156.58609008789062	0.00011399388313293457	71.84575653076172	164.05523681640625	4.06801700592041e-5	12	003
95	70.13412475585938	150.7501983642578	1.0	80.1187515258789	153.79273986816406	0.00022283196449279785	72.81876373291016	155.82786560058594	0.00013831257820129395	72.26727294921875	162.6683807373047	9.045004844665527e-5	12	003
96	68.76497650146484	151.61141967773438	1.0	74.31262969970703	154.4720458984375	5.558133125305176e-5	69.91610717773438	155.1979217529297	7.832050323486328e-5	67.01083374023438	161.5924072265625	5.352497100830078e-5	12	003
97	70.50129699707031	151.5060272216797	1.0	79.92424011230469	153.29489135742188	0.00010907649993896484	75.80155181884766	149.01039123535156	0.0002586543560028076	54.68655014038086	162.30526733398438	8.96155834197998e-5	12	003
98	69.90833282470703	151.21600341796875	1.0	69.2475357055664	149.0399169921875	0.0001321732997894287	75.30914306640625	148.7959747314453	0.0003224611282348633	54.898094177246094	161.59228515625	0.00010824203491210938	12	003
99	69.80547332763672	152.8535919189453	1.0	80.1427230834961	154.15219116210938	6.747245788574219e-5	67.88912963867188	156.03582763671875	0.00010514259338378906	53.475006103515625	162.5425262451172	5.581974983215332e-5	12	003
100	69.55974578857422	152.92481994628906	1.0	67.54019165039062	155.66192626953125	3.653764724731445e-5	68.01971435546875	156.0814971923828	0.00012174248695373535	54.15230178833008	162.5943145751953	5.02467155456543e-5	12	003
101	70.80867767333984	152.45335388183594	1.0	68.24693298339844	148.18251037597656	3.641843795776367e-5	68.7484130859375	156.09710693359375	0.0001251697540283203	58.67157745361328	144.69317626953125	0.00012087821960449219	12	003
102	70.60433197021484	150.4500274658203	1.0	66.97925567626953	153.14483642578125	0.00012052059173583984	70.61444854736328	147.46363830566406	0.00018075108528137207	56.60646057128906	161.4971466064453	7.18832015991211e-5	12	003
103	71.05560302734375	150.38536071777344	1.0	68.4751205444336	152.30992126464844	0.0001842975616455078	70.42935180664062	148.1168670654297	0.00011944770812988281	57.76667785644531	160.97506713867188	5.5730342864990234e-5	12	003
104	71.25480651855469	150.35438537597656	1.0	68.68718719482422	152.8382568359375	0.00023108720779418945	76.14990234375	149.20175170898438	0.00013080239295959473	68.58483123779297	161.26808166503906	0.00010058283805847168	12	003
105	71.2464599609375	152.0376434326172	1.0	68.03997039794922	153.7490692138672	0.00011748075485229492	68.15190124511719	154.53387451171875	0.00023606419563293457	57.2299919128418	162.03453063964844	0.00011727213859558105	12	003
106	70.38880157470703	151.31964111328125	1.0	67.74295043945312	153.55934143066406	9.715557098388672e-5	70.10932922363281	154.29611206054688	0.00020638108253479004	57.418121337890625	161.40249633789062	0.00012603402137756348	12	003
107	72.14080810546875	151.19381713867188	0.9999997019767761	68.73884582519531	153.3010711669922	0.00011613965034484863	81.4909439086914	147.2301025390625	0.00014001131057739258	58.714229583740234	162.00686645507812	6.702542304992676e-5	12	003
108	72.51464080810547	151.49375915527344	0.9999996423721313	69.89616394042969	153.82777404785156	0.00013819336891174316	82.57778930664062	147.83250427246094	0.0001182258129119873	75.96658325195312	160.40626525878906	4.869699478149414e-5	12	003
109	71.04039764404297	149.0084991455078	1.0	68.42640686035156	151.99234008789062	0.00014463067054748535	559.4573974609375	193.35948181152344	0.002313971519470215	60.99379348754883	160.77516174316406	4.929304122924805e-5	12	003
110	71.2708969116211	148.92080688476562	0.9999995231628418	68.3210678100586	152.2648468017578	0.00011804699897766113	68.62985229492188	149.80889892578125	0.00036337971687316895	69.47418975830078	159.74453735351562	0.0001919269561767578	12	003
111	71.37245178222656	147.4842987060547	0.9999998807907104	68.15967559814453	151.4145965576172	0.0002002716064453125	70.31900024414062	147.89830017089844	0.00028064846992492676	61.14308547973633	160.14556884765625	3.3795833587646484e-5	12	003
112	70.05681610107422	148.24342346191406	1.0	67.5097427368164	151.30209350585938	0.00016191601753234863	557.8214111328125	192.28501892089844	0.05096140503883362	70.73926544189453	160.22195434570312	6.16610050201416e-5	12	003
113	71.64563751220703	149.38294982910156	1.0	67.80445098876953	151.38116455078125	0.0002160966396331787	76.46019744873047	147.64393615722656	0.0002563297748565674	58.96308517456055	160.71881103515625	3.6269426345825195e-5	12	003
114	71.74797821044922	151.67922973632812	1.0	68.91258239746094	153.1470947265625	0.00015667080879211426	70.57373046875	149.38955688476562	0.00042447447776794434	59.3356819152832	161.31837463378906	0.00015360116958618164	12	003
115	72.97834014892578	149.32321166992188	1.0	69.26872253417969	152.43898010253906	0.00023066997528076172	70.92911529541016	145.90560913085938	0.0008628666400909424	58.3174934387207	153.77073669433594	2.5451183319091797e-5	12	003
116	72.16703796386719	145.667724609375	1.0	68.5007553100586	150.9971160888672	0.00011086463928222656	80.18680572509766	142.39718627929688	0.00014847517013549805	56.500762939453125	153.2427520751953	7.134675979614258e-5	12	003
117	72.2459716796875	145.64915466308594	1.0	79.64945220947266	150.9468536376953	0.00013259053230285645	557.1251220703125	191.78895568847656	0.0017340481281280518	57.28095626831055	153.68380737304688	0.00012105703353881836	12	003
118	73.5442123413086	143.3203125	1.0	81.16718292236328	143.4456024169922	0.00015497207641601562	72.50213623046875	144.6547088623047	0.00030156970024108887	58.9466552734375	153.05613708496094	0.00014865398406982422	12	003
119	74.71222686767578	143.9345703125	1.0	85.39474487304688	142.4090118408203	0.00014099478721618652	72.74183654785156	144.41465759277344	0.00030669569969177246	59.09104537963867	152.44952392578125	7.268786430358887e-5	12	003
120	73.6965103149414	143.79769897460938	1.0	79.9829330444336	150.49620056152344	0.00010702013969421387	72.30714416503906	144.61312866210938	0.00031122565269470215	58.17704391479492	152.73428344726562	0.00011217594146728516	12	003
121	74.00875091552734	143.57533264160156	1.0	79.79854583740234	149.92539978027344	0.00018417835235595703	72.02376556396484	144.23414611816406	0.0002606809139251709	57.97532272338867	152.50103759765625	9.292364120483398e-5	12	003
122	73.69442749023438	145.6403350830078	1.0	80.230712890625	151.083740234375	0.00018066167831420898	71.5047836303711	145.43101501464844	0.0002224743366241455	57.129188537597656	153.04544067382812	8.255243301391602e-5	12	003
123	73.02962493896484	144.0035400390625	1.0	69.68777465820312	149.05328369140625	0.00011673569679260254	72.71282196044922	145.45358276367188	0.00040015578269958496	59.4624137878418	151.99130249023438	8.133053779602051e-5	12	003
124	74.98169708251953	141.98818969726562	1.0	86.63956451416016	141.39306640625	0.00019550323486328125	73.19910430908203	142.7647247314453	0.00019791722297668457	58.48957824707031	150.8641357421875	5.5909156799316406e-5	12	003
125	74.6362533569336	141.66049194335938	1.0	86.23212432861328	141.3129425048828	0.00012221932411193848	72.64302062988281	143.35562133789062	0.000518113374710083	58.32110595703125	150.91656494140625	7.924437522888184e-5	12	003
126	75.10772705078125	143.1710205078125	1.0	86.57646942138672	141.69793701171875	0.00010699033737182617	73.09929656982422	143.9221649169922	0.00030410289764404297	58.400062561035156	151.1748809814453	0.00013941526412963867	12	003
127	74.94316864013672	143.09735107421875	1.0	86.35823059082031	141.29891967773438	9.101629257202148e-5	72.5478515625	143.48658752441406	0.00018960237503051758	58.47116470336914	150.4720458984375	5.924701690673828e-5	12	003
128	75.33538818359375	142.21266174316406	1.0	86.02542114257812	140.51148986816406	0.0003425180912017822	73.45780944824219	143.11959838867188	0.00016549229621887207	58.69095230102539	147.33502197265625	5.7816505432128906e-5	12	003
129	74.98320007324219	142.63836669921875	1.0	86.25508117675781	141.64295959472656	0.00016313791275024414	73.23050689697266	143.8017578125	0.00018745660781860352	57.390804290771484	141.7440948486328	3.546476364135742e-5	12	003
130	76.17569732666016	143.60989379882812	1.0	35.883583068847656	137.49148559570312	0.0005891919136047363	559.0143432617188	193.66835021972656	0.6956484317779541	60.02479553222656	150.82275390625	0.0001150965690612793	12	003
131	75.40689086914062	142.5718994140625	1.0	86.5792465209961	142.13339233398438	0.00019371509552001953	73.70205688476562	143.27554321289062	0.00018468499183654785	72.8717041015625	148.7159881591797	2.3245811462402344e-5	12	003
132	78.73958587646484	140.5041961669922	1.0	72.6633071899414	144.1529083251953	0.00016897916793823242	71.71109771728516	138.67340087890625	6.479024887084961e-5	73.98059844970703	147.10055541992188	1.811981201171875e-5	12	003
133	76.46465301513672	141.45835876464844	1.0	76.03823852539062	145.11279296875	0.00020059943199157715	74.54680633544922	140.9202117919922	0.00033733248710632324	73.96674346923828	147.8231201171875	4.711747169494629e-5	12	003
134	76.57035064697266	142.16957092285156	1.0	87.4300537109375	141.1257781982422	0.0002815425395965576	80.7012939453125	142.44564819335938	0.00010830163955688477	58.44563674926758	140.96527099609375	3.698468208312988e-5	12	003
135	75.9779052734375	142.20916748046875	1.0	87.22117614746094	140.9155731201172	0.00013780593872070312	73.36370086669922	142.9578399658203	0.00019282102584838867	60.54072952270508	148.82325744628906	8.273124694824219e-5	12	003
136	76.05179595947266	142.1017303466797	1.0	87.94519805908203	142.11279296875	0.00025177001953125	73.67218017578125	142.4510040283203	7.408857345581055e-5	58.97575759887695	140.14784240722656	2.9832124710083008e-5	12	003
137	75.96294403076172	141.93087768554688	1.0	87.37715911865234	141.55618286132812	0.0004108250141143799	75.28744506835938	140.1112823486328	0.00011295080184936523	59.101322174072266	145.80369567871094	5.817413330078125e-5	12	003
138	76.0185317993164	142.25962829589844	1.0	76.46505737304688	146.17213439941406	0.00014665722846984863	80.60321807861328	142.2910614013672	6.151199340820312e-5	73.49156188964844	147.82374572753906	2.250075340270996e-5	12	003
139	76.62035369873047	141.5816192626953	1.0	76.32472229003906	144.95770263671875	0.00031313300132751465	76.56525421142578	142.70291137695312	0.00035896897315979004	74.90042877197266	147.2182159423828	0.00012370944023132324	12	003
140	76.3314437866211	138.42266845703125	1.0	72.56317901611328	141.0161895751953	0.0001392960548400879	35.2260856628418	130.31356811523438	7.030367851257324e-5	73.52793884277344	127.68314361572266	4.0531158447265625e-5	12	003
141	76.76795196533203	140.82199096679688	1.0	76.26080322265625	145.06982421875	0.0001423954963684082	558.0794677734375	192.20535278320312	0.0024570822715759277	74.21131134033203	147.6517791748047	5.367398262023926e-5	12	003
142	76.31147003173828	140.4070587158203	1.0	75.8414077758789	144.4819793701172	0.00012105703353881836	79.65816497802734	140.1276092529297	0.0001780092716217041	68.40446472167969	146.7157440185547	0.00010910630226135254	12	003
143	75.96347045898438	139.30682373046875	1.0	35.191551208496094	130.97747802734375	0.00037992000579833984	79.89414978027344	140.30287170410156	0.00015604496002197266	58.352073669433594	147.17803955078125	7.650256156921387e-5	12	003
144	76.77531433105469	137.08067321777344	1.0	84.88692474365234	138.7039031982422	0.0001997053623199463	77.70755004882812	140.63343811035156	0.0002588629722595215	75.71511840820312	145.49810791015625	0.00010734796524047852	12	003
145	75.61210632324219	137.44300842285156	0.9999998807907104	71.34539794921875	139.7281494140625	0.00011920928955078125	77.06746673583984	140.48777770996094	0.00011521577835083008	60.281341552734375	133.4090118408203	3.2842159271240234e-5	12	003
146	75.87141418457031	138.1178741455078	1.0	85.69661712646484	139.28189086914062	0.00016048550605773926	49.940650939941406	129.79600524902344	0.00014704465866088867	60.66070556640625	133.67843627929688	8.52346420288086e-5	12	003
147	77.28748321533203	138.13873291015625	1.0	73.6086654663086	139.77117919921875	0.0004779398441314697	78.28650665283203	140.23130798339844	0.0002804994583129883	76.05355834960938	144.49038696289062	8.949637413024902e-5	12	003
148	77.00209045410156	138.1215362548828	1.0	73.07162475585938	140.7357177734375	0.00033292174339294434	77.56598663330078	140.44615173339844	0.0003574490547180176	76.59484100341797	144.32473754882812	5.7697296142578125e-5	12	003
149	76.47211456298828	136.94358825683594	1.0	72.49156188964844	138.89935302734375	0.0006567239761352539	68.80607604980469	133.74667358398438	0.0004602670669555664	60.83137130737305	133.32867431640625	2.5272369384765625e-5	12	003
150	77.27955627441406	135.03872680664062	1.0	70.3756103515625	136.1680450439453	0.0004120469093322754	50.8172607421875	128.9745330810547	0.0001583397388458252	58.90095901489258	133.00025939941406	2.777576446533203e-5	12	003
151	76.43647766113281	135.40863037109375	1.0	72.34503936767578	139.03759765625	0.00014403462409973145	77.4716567993164	139.64358520507812	0.0002601146697998047	59.85823059082031	145.58514404296875	3.635883331298828e-5	12	003
152	76.64956665039062	134.81591796875	1.0	72.10294342041016	137.46649169921875	0.00013872981071472168	77.89472961425781	139.8527374267578	0.000484466552734375	58.444000244140625	139.08517456054688	5.1349401473999023e-5	12	003
153	76.90361022949219	135.4462127685547	1.0	71.96707153320312	136.72413635253906	0.00024241209030151367	78.26182556152344	139.46395874023438	0.00013431906700134277	58.815773010253906	131.44618225097656	3.999471664428711e-5	12	003
154	76.54879760742188	136.97744750976562	0.9999991655349731	92.60364532470703	117.65399169921875	0.000897824764251709	66.19445037841797	132.2086181640625	9.247660636901855e-5	57.212345123291016	131.4559326171875	2.1725893020629883e-5	12	003
155	80.62982177734375	137.52426147460938	0.9999997615814209	70.26275634765625	137.11993408203125	0.0002798140048980713	67.6841812133789	132.43508911132812	0.00017434358596801758	64.54135131835938	128.66192626953125	5.733966827392578e-5	12	003
156	78.04139709472656	135.4719696044922	1.0	70.73575592041016	135.5407257080078	0.00013235211372375488	69.47509765625	130.96392822265625	0.00025898218154907227	84.44348907470703	127.53382110595703	4.667043685913086e-5	12	003
157	77.63603973388672	136.02789306640625	1.0	70.96595764160156	136.29220581054688	0.00019991397857666016	69.93480682373047	130.9476776123047	0.00012490153312683105	83.26934051513672	127.43919372558594	6.61015510559082e-5	12	003
158	78.59072875976562	134.92388916015625	0.9999999403953552	70.35415649414062	135.4482421875	0.00043135881423950195	67.3408203125	130.8140411376953	0.0001620650291442871	64.0136489868164	127.91372680664062	2.7507543563842773e-5	12	003
159	77.10902404785156	134.72349548339844	1.0	91.33265686035156	128.5677032470703	0.00016504526138305664	72.54965209960938	132.0736846923828	9.116530418395996e-5	81.85423278808594	127.6712646484375	4.971027374267578e-5	12	003
160	78.93389129638672	133.5349578857422	1.0	85.60808563232422	135.83245849609375	8.371472358703613e-5	80.12834167480469	139.0738067626953	0.00015172362327575684	70.88871765136719	143.61636352539062	7.787346839904785e-5	12	003
161	79.21742248535156	135.02940368652344	1.0	93.42024230957031	128.26638793945312	0.00024083256721496582	80.57019805908203	139.13864135742188	9.211897850036621e-5	82.75883483886719	127.00994873046875	5.167722702026367e-5	12	003
162	81.94699096679688	137.83810424804688	0.9999971985816956	93.40036010742188	130.22239685058594	8.13603401184082e-5	81.79722595214844	139.96307373046875	4.5180320739746094e-5	84.689697265625	128.60887145996094	0.00011232495307922363	12	003
163	81.99369812011719	136.7931365966797	0.9999998807907104	48.48972702026367	130.1702117919922	5.6415796279907227e-5	81.65930938720703	139.63893127441406	3.3020973205566406e-5	82.68566131591797	126.64791107177734	2.339482307434082e-5	12	003
164	84.33692169189453	136.65921020507812	1.0	67.181640625	131.82177734375	2.5540590286254883e-5	67.3398666381836	128.5672149658203	1.6123056411743164e-5	83.45506286621094	125.19681549072266	1.1712312698364258e-5	12	003
165	81.04429626464844	134.19454956054688	1.0	92.3194351196289	130.69715881347656	5.8144330978393555e-5	85.50180053710938	133.74708557128906	2.8967857360839844e-5	87.26803588867188	145.16574096679688	2.3752450942993164e-5	12	003
166	79.98200988769531	135.6482696533203	1.0	93.46568298339844	130.9011993408203	0.0001500844955444336	558.2042236328125	194.88319396972656	0.00011172890663146973	82.96587371826172	127.58963012695312	5.519390106201172e-5	12	003
167	80.58711242675781	133.83453369140625	1.0	48.359413146972656	129.71347045898438	0.00025773048400878906	85.12808227539062	132.97268676757812	2.5480985641479492e-5	81.84770202636719	125.72266387939453	1.874566078186035e-5	12	003
168	80.63977813720703	133.1808624267578	1.0	72.18820190429688	138.0427703857422	8.019804954528809e-5	68.82557678222656	128.90145874023438	4.7594308853149414e-5	63.866432189941406	126.90939331054688	1.2427568435668945e-5	12	003
169	81.23155212402344	134.06118774414062	1.0	88.91952514648438	138.61148071289062	4.169344902038574e-5	84.65767669677734	138.27520751953125	5.081295967102051e-5	82.27481079101562	145.0169219970703	2.676248550415039e-5	12	003
170	82.40132904052734	136.316650390625	1.0	80.72100830078125	141.43101501464844	8.407235145568848e-5	82.9590835571289	139.701171875	7.128715515136719e-5	87.18841552734375	145.63128662109375	3.069639205932617e-5	12	003
171	84.23236083984375	136.7574462890625	1.0	81.85067749023438	141.677490234375	4.604458808898926e-5	83.96397399902344	138.91444396972656	4.4405460357666016e-5	71.28203582763672	144.7575225830078	1.6629695892333984e-5	12	003
172	85.6767807006836	135.7768096923828	1.0	83.30815124511719	136.7342987060547	9.202957153320312e-5	89.96280670166016	138.71633911132812	3.427267074584961e-5	83.61762237548828	144.865966796875	2.995133399963379e-5	12	003
173	85.24015045166016	136.182861328125	1.0	95.99627685546875	137.57569885253906	5.868077278137207e-5	89.86173248291016	139.24725341796875	5.823373794555664e-5	83.68680572509766	145.15989685058594	4.6700239181518555e-5	12	003
174	83.875	133.52108764648438	1.0	82.40385437011719	135.84005737304688	6.914138793945312e-5	89.10675811767578	138.73629760742188	5.176663398742676e-5	83.29241180419922	144.62864685058594	6.338953971862793e-5	12	003
175	85.56146240234375	136.2841796875	1.0	83.56358337402344	136.32460021972656	9.036064147949219e-5	559.2676391601562	193.86404418945312	0.00013002753257751465	83.36935424804688	126.23834991455078	4.461407661437988e-5	12	003
176	89.9841079711914	137.17037963867188	1.0	85.33661651611328	138.36624145507812	4.214048385620117e-5	559.0736694335938	192.00396728515625	0.00013718008995056152	89.63694763183594	146.051513671875	1.9997358322143555e-5	12	003
177	87.23640441894531	135.81179809570312	1.0	84.52937316894531	136.2443389892578	0.0001437664031982422	559.6080322265625	193.88095092773438	6.0170888900756836e-5	89.13887023925781	145.4125213623047	3.999471664428711e-5	12	003
178	83.90697479248047	136.1687774658203	1.0	95.3826675415039	137.61131286621094	8.0108642578125e-5	88.55284118652344	139.28697204589844	8.940696716308594e-5	83.30598449707031	145.0321807861328	6.195902824401855e-5	12	003
179	88.5086669921875	136.65023803710938	1.0	85.38487243652344	137.75225830078125	8.937716484069824e-5	92.0923843383789	140.15708923339844	3.266334533691406e-5	89.44807434082031	145.64390563964844	3.0666589736938477e-5	12	003
180	89.06360626220703	135.18356323242188	1.0	84.57443237304688	135.74951171875	0.00019744038581848145	93.4577865600586	139.13722229003906	4.106760025024414e-5	44.23621368408203	117.51099395751953	7.069110870361328e-5	12	003
181	89.50755310058594	134.5981903076172	1.0	85.1823501586914	135.56951904296875	0.00014269351959228516	85.8369140625	132.37376403808594	1.5050172805786133e-5	83.66333770751953	145.03598022460938	1.1444091796875e-5	12	003
182	88.67213439941406	135.57861328125	1.0	85.01142883300781	136.5297393798828	0.00010773539543151855	94.5234375	134.68638610839844	1.9311904907226562e-5	85.52848052978516	123.96583557128906	1.3917684555053711e-5	12	003
183	86.3634262084961	134.61447143554688	1.0	96.91416931152344	135.71897888183594	8.606910705566406e-5	90.66802215576172	139.1239471435547	4.172325134277344e-5	84.17359161376953	144.87539672851562	2.327561378479004e-5	12	003
184	84.33951568603516	132.54579162597656	1.0	83.20667266845703	135.45770263671875	8.377432823181152e-5	559.66845703125	195.38998413085938	0.00017121434211730957	82.95159912109375	145.33815002441406	5.1587820053100586e-5	12	003
185	87.86278533935547	135.4686279296875	1.0	85.04679107666016	136.20169067382812	5.796551704406738e-5	91.95023345947266	139.44891357421875	6.207823753356934e-5	83.98265075683594	146.04217529296875	4.70280647277832e-5	12	003
186	90.51881408691406	136.11627197265625	1.0	85.84393310546875	137.941162109375	0.00010290741920471191	93.65571594238281	140.17474365234375	3.844499588012695e-5	89.71048736572266	145.67843627929688	2.9414892196655273e-5	12	003
187	87.13347625732422	135.5554962158203	0.9999999403953552	84.43995666503906	136.6161346435547	0.00015941262245178223	85.34015655517578	133.33018493652344	2.7000904083251953e-5	72.87381744384766	138.03346252441406	1.3709068298339844e-5	12	003
188	92.13479614257812	136.28846740722656	0.9999999403953552	84.99545288085938	137.0006103515625	0.00013965368270874023	99.69129943847656	133.59149169921875	4.3332576751708984e-5	42.80988311767578	114.90972900390625	1.4603137969970703e-5	12	003
189	93.10182189941406	135.3432159423828	1.0	85.12875366210938	135.42025756835938	0.0002651810646057129	95.25302124023438	139.52267456054688	1.8090009689331055e-5	41.804866790771484	115.771728515625	0.0002511441707611084	12	003
190	89.25945281982422	135.45974731445312	1.0	86.05059051513672	136.4236602783203	8.532404899597168e-5	92.81830596923828	139.19903564453125	5.093216896057129e-5	83.84700775146484	145.77774047851562	4.3004751205444336e-5	12	003
191	89.6994400024414	135.0921173095703	1.0	85.49105072021484	136.13751220703125	0.00020372867584228516	94.13861846923828	139.6693572998047	2.2590160369873047e-5	84.68497467041016	145.6201934814453	1.9550323486328125e-5	12	003
192	86.90635681152344	133.75393676757812	1.0	84.26112365722656	134.76715087890625	0.0003673434257507324	91.73655700683594	138.82684326171875	5.537271499633789e-5	84.5987319946289	144.6782989501953	4.601478576660156e-5	12	003
193	88.68962097167969	134.46649169921875	1.0	85.7995376586914	135.08042907714844	0.00017964839935302734	93.06426239013672	139.57449340820312	5.2034854888916016e-5	90.06510925292969	144.3181915283203	6.0498714447021484e-5	12	003
194	92.49513244628906	134.72256469726562	1.0	87.35418701171875	136.04542541503906	0.0001188516616821289	559.7689819335938	194.1160888671875	0.00011116266250610352	84.16102600097656	145.67752075195312	2.2739171981811523e-5	12	003
195	92.58570098876953	136.7761993408203	1.0	87.46813201904297	137.1495819091797	0.00016224384307861328	94.79025268554688	139.9900360107422	5.754828453063965e-5	90.7697982788086	144.72532653808594	7.176399230957031e-5	12	003
196	92.56163024902344	135.97921752929688	1.0	44.79512405395508	124.88191223144531	0.0022387802600860596	87.07801055908203	134.14883422851562	2.473592758178711e-5	74.01021575927734	140.57911682128906	2.4974346160888672e-5	12	003
197	95.1304702758789	135.98394775390625	1.0	101.91258239746094	136.4633026123047	7.426738739013672e-5	558.1889038085938	190.95416259765625	0.013301670551300049	85.83658599853516	123.09302520751953	1.3232231140136719e-5	12	003
198	94.27872467041016	136.2877655029297	1.0	86.65752410888672	136.99197387695312	0.00012552738189697266	95.43736267089844	139.86778259277344	6.35683536529541e-5	84.11316680908203	146.1140899658203	2.8073787689208984e-5	12	003
199	95.1012954711914	136.6992645263672	1.0	85.6892318725586	135.911376953125	0.0001080930233001709	96.21878814697266	140.1158447265625	4.684925079345703e-5	84.47090148925781	146.19247436523438	1.9043684005737305e-5	12	003
200	93.0120849609375	136.91793823242188	0.9999999403953552	85.3486557006836	135.56346130371094	0.00011730194091796875	558.3727416992188	194.52655029296875	8.541345596313477e-5	86.22700500488281	124.67259979248047	1.4275312423706055e-5	12	003
201	91.00067138671875	134.52175903320312	0.9999999403953552	84.863525390625	134.79879760742188	0.00016736984252929688	558.0805053710938	192.71746826171875	0.9894219636917114	566.2841796875	195.53103637695312	0.00028005242347717285	12	003
202	88.10558319091797	132.96481323242188	1.0	83.5909194946289	132.96714782714844	0.00021445751190185547	84.2751235961914	130.6028289794922	2.2411346435546875e-5	84.4752426147461	145.13540649414062	1.728534698486328e-5	12	003
203	90.84968566894531	135.6100311279297	0.9999999403953552	83.71731567382812	133.42091369628906	0.0003784298896789551	84.46388244628906	130.93441772460938	2.4646520614624023e-5	72.72665405273438	137.36058044433594	1.2725591659545898e-5	12	003
204	90.26078796386719	133.927978515625	1.0	42.7110481262207	119.47023010253906	0.0005289316177368164	85.57582092285156	131.34603881835938	4.1961669921875e-5	73.9668197631836	138.04635620117188	3.3229589462280273e-5	12	003
205	89.6230239868164	133.48785400390625	1.0	84.10002899169922	133.098876953125	0.00042751431465148926	84.72579956054688	130.9104766845703	2.9325485229492188e-5	83.89163970947266	145.3717803955078	2.1457672119140625e-5	12	003
206	87.41899108886719	132.1925506591797	1.0	82.75360107421875	132.11062622070312	0.0005829036235809326	83.54732513427734	129.054931640625	3.784894943237305e-5	29.497949600219727	124.05399322509766	3.796815872192383e-5	12	003
207	86.96180725097656	130.65707397460938	1.0	82.4321060180664	131.2592315673828	0.0003845393657684326	83.23826599121094	128.60345458984375	2.0831823348999023e-5	73.04886627197266	134.79505920410156	1.3023614883422852e-5	12	003
208	84.79593658447266	130.31439208984375	1.0	82.77408599853516	130.85043334960938	0.00046622753143310547	83.22672271728516	128.70936584472656	3.579258918762207e-5	73.30265045166016	134.83340454101562	2.09808349609375e-5	12	003
209	93.65357208251953	135.36424255371094	1.0	84.42142486572266	133.08705139160156	0.00020250678062438965	38.97351837158203	120.7929458618164	3.7670135498046875e-5	28.347362518310547	123.62467193603516	3.844499588012695e-5	12	003
210	93.0797348022461	132.2277374267578	1.0	37.662025451660156	119.62245178222656	0.04545503854751587	37.7994384765625	119.20140075683594	3.185868263244629e-5	32.615440368652344	120.51921081542969	4.4226646423339844e-5	12	003
211	87.73478698730469	129.27505493164062	1.0	38.100257873535156	119.12615203857422	0.6076335906982422	559.9573974609375	193.5189971923828	0.00035494565963745117	32.43829345703125	120.4000473022461	0.00011557340621948242	12	003
212	93.76274871826172	131.96371459960938	1.0	39.12128448486328	118.41915893554688	0.9997111558914185	38.04957580566406	118.76007843017578	6.0945749282836914e-5	34.488407135009766	119.73817443847656	0.00012421607971191406	12	003
213	98.5789794921875	133.6888427734375	1.0	44.549720764160156	117.17865753173828	0.0015773475170135498	38.73968505859375	119.13358306884766	5.856156349182129e-5	32.14776611328125	121.14151763916016	0.0001513659954071045	12	003
214	95.94103240966797	131.35140991210938	1.0	39.00368881225586	119.07038116455078	0.0003210008144378662	82.30269622802734	122.62480163574219	8.881092071533203e-6	32.65205383300781	121.0323486328125	3.30805778503418e-5	12	003
215	93.50816345214844	129.54412841796875	0.9999998807907104	38.37382125854492	120.014892578125	0.30019640922546387	42.68622970581055	119.53225708007812	3.3289194107055664e-5	33.981143951416016	120.59895324707031	9.229779243469238e-5	12	003
216	91.88752746582031	129.3238067626953	1.0	39.204158782958984	121.11344909667969	0.0010467469692230225	560.3953857421875	194.47291564941406	0.00013455748558044434	74.31133270263672	117.31353759765625	2.2649765014648438e-5	12	003
217	86.77525329589844	127.9259033203125	1.0	82.2384033203125	128.9501190185547	0.0005319416522979736	84.76558685302734	128.20114135742188	9.757280349731445e-5	73.84933471679688	131.86109924316406	5.46872615814209e-5	12	003
218	87.85286712646484	127.31304168701172	1.0	83.56631469726562	128.8289031982422	0.00019913911819458008	86.73153686523438	127.75102233886719	2.8520822525024414e-5	75.47360229492188	116.20499420166016	2.35140323638916e-5	12	003
219	93.28117370605469	130.5236358642578	1.0	84.23739624023438	130.0260009765625	0.00014600157737731934	98.28826904296875	130.3772430419922	6.574392318725586e-5	96.1081314086914	127.36235046386719	2.7745962142944336e-5	12	003
220	94.29930114746094	129.77919006347656	1.0	37.875247955322266	120.5798110961914	0.03857541084289551	98.71009826660156	129.33950805664062	4.252791404724121e-5	95.46837615966797	126.50567626953125	9.238719940185547e-6	12	003
221	92.46516418457031	129.12925720214844	1.0	38.31073760986328	119.56687927246094	0.5431693196296692	98.88959503173828	128.8294677734375	4.5180320739746094e-5	34.40160369873047	120.12162017822266	3.501772880554199e-5	12	003
222	94.45127868652344	129.6611328125	1.0	38.95127868652344	118.87432098388672	0.8230445384979248	99.62075805664062	129.48646545410156	1.4930963516235352e-5	34.655487060546875	119.72725677490234	1.5050172805786133e-5	12	003
223	93.7789535522461	130.5168914794922	1.0	41.1279182434082	118.1097183227539	0.1331576704978943	559.7131958007812	195.77735900878906	1.4007091522216797e-5	35.220619201660156	120.00482177734375	1.8656253814697266e-5	12	003
224	92.4697265625	131.84486389160156	1.0	34.949005126953125	116.56356811523438	0.0349736213684082	87.51954650878906	129.44017028808594	2.372264862060547e-5	75.75633239746094	134.93101501464844	1.6510486602783203e-5	12	003
225	92.88732147216797	128.40121459960938	1.0	34.2419319152832	115.5482406616211	0.9979744553565979	34.4415397644043	115.43170928955078	9.068846702575684e-5	33.36460876464844	115.50265502929688	0.0003681480884552002	12	003
226	88.30936431884766	126.3746109008789	1.0	34.34339904785156	115.7852554321289	0.0032258927822113037	92.14086151123047	128.00645446777344	5.796551704406738e-5	34.7799072265625	116.08820343017578	3.966689109802246e-5	12	003
227	94.52558898925781	129.04751586914062	1.0	36.859619140625	117.20393371582031	0.795526385307312	37.6378288269043	116.84485626220703	4.622340202331543e-5	33.82942199707031	118.46672058105469	0.00018471479415893555	12	003
228	96.17481231689453	131.01222229003906	1.0	37.236698150634766	116.86125946044922	0.9997575283050537	36.92425537109375	116.36873626708984	0.00016611814498901367	34.321102142333984	117.72715759277344	0.0013468265533447266	12	003
229	94.62647247314453	129.92213439941406	0.9999998807907104	33.79552459716797	116.65226745605469	0.856500506401062	98.73922729492188	129.43345642089844	2.536177635192871e-5	32.26371383666992	117.50997924804688	4.795193672180176e-5	12	003
230	96.16387176513672	130.20533752441406	0.9999997615814209	42.415863037109375	117.3670883178711	0.00034484267234802246	100.02385711669922	129.99327087402344	3.889203071594238e-5	32.77115249633789	119.87567138671875	2.059340476989746e-5	12	003
231	97.70734405517578	131.52728271484375	1.0	34.772457122802734	116.40612030029297	0.22002264857292175	35.39698791503906	115.2245101928711	9.41157341003418e-5	31.473676681518555	117.227294921875	0.0004597902297973633	12	003
232	95.66294860839844	129.17037963867188	1.0	32.551456451416016	115.2230453491211	0.7104105949401855	34.312774658203125	113.25996398925781	0.00010788440704345703	29.49782371520996	114.7585678100586	0.0004265904426574707	12	003
233	96.58187103271484	131.85426330566406	1.0	33.376556396484375	113.19866943359375	0.9999998807907104	34.714683532714844	112.72920989990234	0.00010594725608825684	32.3105354309082	113.15026092529297	0.00031512975692749023	12	003
234	95.4283676147461	130.99456787109375	1.0	33.561405181884766	114.6226577758789	0.9936422109603882	34.644920349121094	113.65723419189453	8.982419967651367e-5	30.770143508911133	115.15201568603516	0.0003909170627593994	12	003
235	94.64753723144531	130.77731323242188	1.0	33.365318298339844	114.67855834960938	0.9318106174468994	34.25382614135742	114.60688781738281	3.93986701965332e-5	31.825885772705078	115.42394256591797	0.0005182921886444092	12	003
236	92.09580993652344	127.62882995605469	1.0	33.09894943237305	113.91840362548828	0.002558887004852295	559.1044311523438	192.26461791992188	4.6640634536743164e-5	29.333877563476562	116.01866912841797	0.000168532133102417	12	003
237	94.38302612304688	129.3942108154297	1.0	34.13715744018555	113.51853942871094	0.9999869465827942	35.2547492980957	113.77635192871094	0.00012603402137756348	32.003028869628906	115.33806610107422	0.0007134675979614258	12	003
238	93.83209228515625	128.53497314453125	1.0	31.464738845825195	113.37145233154297	0.9890836477279663	561.1847534179688	192.43798828125	0.0016215145587921143	28.81233024597168	113.84294128417969	8.824467658996582e-5	12	003
239	95.8344497680664	130.199951171875	1.0	31.423940658569336	112.86310577392578	0.9998711347579956	33.0169677734375	112.45935821533203	4.062056541442871e-5	31.063636779785156	112.87261962890625	0.00052681565284729	12	003
240	95.6235122680664	130.76803588867188	1.0	32.253787994384766	112.99191284179688	0.0021438002586364746	82.09000396728516	120.79481506347656	1.1235475540161133e-5	32.511024475097656	116.01342010498047	3.2007694244384766e-5	12	003
241	94.31990051269531	129.97677612304688	1.0	34.6672248840332	110.396728515625	0.31871169805526733	98.89178466796875	129.8165283203125	1.3321638107299805e-5	32.15660858154297	115.15762329101562	5.2481889724731445e-5	12	003
242	93.31292724609375	129.2355194091797	1.0	36.2302360534668	112.48692321777344	0.8537522554397583	98.3460922241211	128.99966430664062	1.65402889251709e-5	32.48098373413086	116.9270248413086	7.852911949157715e-5	12	003
243	92.58165740966797	127.63136291503906	1.0	34.87971878051758	111.33602905273438	0.0006327033042907715	560.646728515625	192.63706970214844	0.010569989681243896	568.3886108398438	194.1929473876953	0.00011751055717468262	12	003
244	94.28687286376953	127.93953704833984	1.0	36.31157302856445	114.32778930664062	0.003228515386581421	84.77735137939453	120.27381896972656	1.4215707778930664e-5	84.7142333984375	117.1956787109375	1.9162893295288086e-5	12	003
245	93.51398468017578	127.72438049316406	1.0	39.12047576904297	113.07264709472656	0.9072257280349731	98.85304260253906	127.33010864257812	1.6450881958007812e-5	33.38085174560547	117.82412719726562	2.0563602447509766e-5	12	003
246	95.42195892333984	127.74481201171875	1.0	40.288230895996094	111.1160659790039	0.9999994039535522	42.280426025390625	110.04977416992188	0.0001272261142730713	39.25697708129883	110.5971908569336	0.0006913542747497559	12	003
247	93.97555541992188	127.81150817871094	1.0	40.15309143066406	109.64545440673828	0.9966999292373657	557.1715087890625	190.61492919921875	0.447837769985199	34.05555725097656	108.66061401367188	3.3468008041381836e-5	12	003
248	93.8602066040039	127.71089172363281	1.0	36.894126892089844	112.84718322753906	0.7436106204986572	98.93708801269531	127.26525115966797	1.800060272216797e-5	33.314083099365234	115.69027709960938	7.975101470947266e-5	12	003
249	93.36676025390625	127.3355484008789	1.0	43.01836013793945	110.67618560791016	0.006496042013168335	99.114013671875	126.65636444091797	1.4007091522216797e-5	84.85916137695312	117.06708526611328	1.4215707778930664e-5	12	003
250	91.66181182861328	127.21995544433594	1.0	44.78310775756836	110.44535064697266	3.4928321838378906e-5	89.92771911621094	125.4806137084961	1.6808509826660156e-5	73.45223999023438	127.38191986083984	2.2709369659423828e-5	12	003
251	93.12686920166016	128.51463317871094	1.0	37.447017669677734	108.02328491210938	0.07109040021896362	90.62347412109375	128.9150390625	3.0875205993652344e-5	76.39342498779297	139.31326293945312	1.7136335372924805e-5	12	003
252	93.56258392333984	127.0019760131836	1.0	38.223026275634766	109.61529541015625	0.9437184929847717	560.3590698242188	193.14785766601562	0.007939428091049194	41.245052337646484	102.83025360107422	1.5288591384887695e-5	12	003
253	93.36760711669922	126.0073471069336	1.0	43.505863189697266	108.99659729003906	0.8492875695228577	46.69647216796875	106.541748046875	4.6372413635253906e-5	41.600555419921875	104.53311920166016	0.00011217594146728516	12	003
254	93.27399444580078	127.02177429199219	1.0	37.93911361694336	110.09313201904297	0.011588692665100098	84.36312866210938	119.93900299072266	6.377696990966797e-6	88.79318237304688	114.36544799804688	1.65402889251709e-5	12	003
255	93.30221557617188	125.7978286743164	0.9999997615814209	43.813961029052734	106.09426879882812	0.20648464560508728	558.8439331054688	193.3409423828125	0.00011461973190307617	98.75228118896484	111.51490020751953	5.576014518737793e-5	12	003
256	95.62503814697266	126.9703598022461	1.0	44.44464111328125	106.62379455566406	0.13178768754005432	51.5852165222168	103.32137298583984	2.9414892196655273e-5	99.71825408935547	110.21856689453125	2.1219253540039062e-5	12	003
257	93.39186096191406	126.96342468261719	1.0	87.12053680419922	126.52607727050781	5.653500556945801e-5	56.009788513183594	101.92010498046875	1.0192394256591797e-5	88.55201721191406	112.58882141113281	2.3365020751953125e-5	12	003
258	94.17707824707031	126.98168182373047	1.0	48.7491569519043	105.30952453613281	0.0032436251640319824	89.1451416015625	124.36974334716797	1.341104507446289e-5	42.4450798034668	99.05999755859375	2.2917985916137695e-5	12	003
259	93.24825286865234	126.60150909423828	1.0	49.186851501464844	103.32022857666016	0.0006302595138549805	549.1376342773438	101.1363525390625	0.00014454126358032227	99.45443725585938	109.73063659667969	3.0487775802612305e-5	12	003
260	92.67662048339844	125.4767837524414	1.0	50.47465896606445	104.01216888427734	0.00020805001258850098	89.4811782836914	123.58795928955078	2.2113323211669922e-5	98.99223327636719	112.02366638183594	3.612041473388672e-5	12	003
261	93.75846862792969	126.69766998291016	1.0	51.378047943115234	104.30650329589844	0.0012271404266357422	52.734649658203125	101.95946502685547	0.0001296699047088623	41.956573486328125	95.27698516845703	3.421306610107422e-5	12	003
262	94.11685180664062	126.94638061523438	1.0	42.68018341064453	106.59803009033203	0.14328095316886902	51.149658203125	101.99887084960938	1.806020736694336e-5	89.36940002441406	112.81370544433594	1.1414289474487305e-5	12	003
263	95.20699310302734	125.82410430908203	1.0	49.425209045410156	105.18157196044922	0.0003961026668548584	52.61217498779297	103.03893280029297	4.5299530029296875e-5	88.54814910888672	112.21696472167969	2.03549861907959e-5	12	003
264	94.93537139892578	125.76847076416016	1.0	50.74003219604492	101.34235382080078	0.0011899173259735107	52.24433135986328	99.55445861816406	6.070733070373535e-5	89.6579818725586	114.47745513916016	4.023313522338867e-5	12	003
265	94.48399353027344	125.93607330322266	1.0	45.937435150146484	102.02166748046875	0.36626338958740234	50.942535400390625	99.22721862792969	9.268522262573242e-5	50.5592041015625	102.283203125	4.5359134674072266e-5	12	003
266	94.7254867553711	126.76423645019531	1.0	47.54795455932617	100.63429260253906	0.5530471205711365	51.86336898803711	98.88862609863281	5.9723854064941406e-5	49.42300033569336	101.42274475097656	3.5703182220458984e-5	12	003
267	94.61687469482422	125.72795104980469	1.0	48.31618118286133	102.31260681152344	0.005525767803192139	53.33979797363281	100.69756317138672	4.291534423828125e-5	99.76445007324219	110.73848724365234	2.3066997528076172e-5	12	003
268	92.99832916259766	126.01151275634766	1.0	100.52320098876953	86.50999450683594	0.06306195259094238	97.7152328491211	117.23218536376953	6.4373016357421875e-6	72.9610366821289	127.74497985839844	1.0728836059570312e-5	12	003
269	93.86316680908203	126.4882583618164	1.0	49.46044158935547	97.67768096923828	0.00018149614334106445	558.896484375	194.92938232421875	0.000893324613571167	75.6510009765625	132.32081604003906	1.7970800399780273e-5	12	003
270	94.96277618408203	125.69322204589844	1.0	45.341365814208984	102.0324935913086	0.0008305013179779053	549.62841796875	102.29712677001953	0.004336178302764893	100.38001251220703	132.81185913085938	1.379847526550293e-5	12	003
271	95.56383514404297	126.65533447265625	1.0	49.640464782714844	102.31001281738281	0.0006351470947265625	549.0148315429688	103.36759185791016	0.0018703043460845947	90.0622329711914	115.15494537353516	6.246566772460938e-5	12	003
272	96.85465240478516	128.82020568847656	1.0	50.78439712524414	99.60316467285156	0.0032095909118652344	550.100830078125	102.500732421875	0.005517721176147461	85.78370666503906	116.12377166748047	7.531046867370605e-5	12	003
273	98.46873474121094	134.68136596679688	1.0	53.15799331665039	100.1192855834961	0.02731943130493164	549.598876953125	103.11100769042969	0.0001786947250366211	85.2861099243164	121.1986083984375	4.559755325317383e-5	12	003
274	102.27189636230469	138.2837677001953	1.0	55.63440704345703	103.91474914550781	0.9894266128540039	101.72573852539062	141.5492401123047	2.4020671844482422e-5	88.14452362060547	128.01174926757812	0.00011861324310302734	12	003
275	104.32002258300781	139.12301635742188	1.0	60.69485855102539	101.89864349365234	0.026212751865386963	103.95951843261719	142.49771118164062	1.1801719665527344e-5	89.71731567382812	130.78538513183594	7.11977481842041e-5	12	003
276	105.56004333496094	139.53170776367188	1.0	62.738521575927734	103.86566162109375	0.002278745174407959	104.20458221435547	139.01649475097656	5.781650543212891e-6	89.22323608398438	130.74594116210938	4.7087669372558594e-5	12	003
277	106.60609436035156	138.7919921875	1.0	63.09117126464844	99.81278228759766	0.9999940395355225	559.00439453125	192.9369659423828	0.006459027528762817	66.00891876220703	100.11493682861328	0.0006378889083862305	12	003
278	107.4180908203125	138.20602416992188	1.0	62.555973052978516	97.91341400146484	0.7142513990402222	66.40267181396484	96.66246032714844	1.3649463653564453e-5	97.5084457397461	126.83686065673828	3.275275230407715e-5	12	003
279	107.91777038574219	138.57191467285156	1.0	63.353431701660156	97.81539154052734	0.5082789063453674	66.03115844726562	97.94657897949219	1.0281801223754883e-5	101.58865356445312	125.7596664428711	4.3898820877075195e-5	12	003
280	108.2424545288086	138.36830139160156	1.0	56.79187774658203	99.27667999267578	0.9745827913284302	560.4115600585938	193.87989807128906	0.012925326824188232	101.42352294921875	125.48896789550781	3.263354301452637e-5	12	003
281	109.37258911132812	139.0428009033203	1.0	55.740509033203125	99.29428100585938	0.998560905456543	558.4014282226562	190.81497192382812	0.005040854215621948	61.87548828125	97.48466491699219	4.7206878662109375e-5	12	003
282	109.93733978271484	140.01132202148438	1.0	62.179649353027344	95.65776824951172	0.999836266040802	68.91947174072266	94.46986389160156	3.221631050109863e-5	64.17963409423828	94.49098205566406	0.00025963783264160156	12	003
283	110.3201675415039	139.69517517089844	1.0	59.261749267578125	95.35791778564453	0.9999805688858032	68.10894012451172	95.46795654296875	1.6748905181884766e-5	63.34703063964844	95.42634582519531	0.00022724270820617676	12	003
284	111.0638427734375	139.69454956054688	1.0	57.67298889160156	96.7139892578125	0.9999560117721558	67.55548858642578	96.45833587646484	2.3931264877319336e-5	61.815643310546875	96.25167083740234	0.00015151500701904297	12	003
285	110.72957611083984	139.9625701904297	1.0	63.03945541381836	95.98894500732422	0.4462224841117859	72.30554962158203	92.68856048583984	2.5063753128051758e-5	67.67031860351562	95.84739685058594	0.0001195073127746582	12	003
286	111.05569458007812	139.36062622070312	1.0	66.7246322631836	95.76116180419922	0.5959538817405701	549.8121948242188	102.83483123779297	0.00011074542999267578	68.86100769042969	96.24754333496094	8.356571197509766e-5	12	003
287	111.17503356933594	138.29782104492188	1.0	66.31416320800781	95.14468383789062	0.9962283968925476	557.62451171875	192.16314697265625	0.8269091248512268	67.46218872070312	95.78925323486328	0.0002675056457519531	12	003
288	110.00709533691406	138.57928466796875	1.0	59.5806770324707	95.7448959350586	0.999964714050293	67.43609619140625	93.16728973388672	6.16610050201416e-5	60.76734924316406	93.4543228149414	6.365776062011719e-5	12	003
289	109.50670623779297	139.0579833984375	1.0	56.73918533325195	97.02903747558594	0.9998961091041565	69.46492004394531	93.29159545898438	1.9431114196777344e-5	60.98053741455078	91.90648651123047	7.62939453125e-5	12	003
290	109.75415802001953	138.98081970214844	1.0	57.609718322753906	96.03421783447266	0.9997695088386536	69.375244140625	93.69274139404297	2.613663673400879e-5	63.26911163330078	95.58695983886719	9.173154830932617e-5	12	003
291	109.66659545898438	139.17819213867188	1.0	60.33817672729492	93.13581848144531	0.9999992847442627	69.72996520996094	89.84536743164062	4.106760025024414e-5	63.63679122924805	97.0038070678711	0.0006054043769836426	12	003
292	108.65457153320312	139.0340576171875	1.0	60.50752258300781	92.17041015625	0.9999979734420776	559.7803955078125	193.50933837890625	0.00010773539543151855	56.432979583740234	92.91159057617188	0.00012311339378356934	12	003
293	108.8553466796875	138.88772583007812	1.0	56.72356414794922	95.31314849853516	0.9999498128890991	56.89132308959961	93.16036987304688	2.4765729904174805e-5	54.39386749267578	95.16937255859375	6.589293479919434e-5	12	003
294	108.91068267822266	138.38580322265625	1.0	53.60539245605469	95.67569732666016	0.9990807175636292	558.5404663085938	192.48272705078125	0.00044527649879455566	113.21056365966797	130.61004638671875	3.981590270996094e-5	12	003
295	109.48904418945312	138.6857147216797	1.0	56.5062370300293	93.60677337646484	0.15185654163360596	549.4005737304688	101.9317398071289	0.0028623640537261963	113.171142578125	131.23681640625	5.194544792175293e-5	12	003
296	109.9716796875	139.15765380859375	1.0	59.70273208618164	91.49047088623047	0.41114047169685364	69.30413055419922	91.33338165283203	1.4692544937133789e-5	109.13336181640625	124.93347930908203	7.11679458618164e-5	12	003
297	109.02051544189453	139.2645263671875	1.0	56.40378189086914	91.43712615966797	0.9939696192741394	113.37989044189453	134.42893981933594	1.0728836059570312e-5	108.8853759765625	124.57341766357422	5.5164098739624023e-5	12	003
298	109.21990203857422	139.92201232910156	1.0	55.322811126708984	90.11701965332031	0.5464040637016296	107.55911254882812	141.47842407226562	1.2159347534179688e-5	108.91181945800781	125.3685531616211	4.404783248901367e-5	12	003
299	110.55933380126953	139.74740600585938	1.0	55.36452865600586	92.5877914428711	0.003585606813430786	112.06575012207031	136.64132690429688	1.1056661605834961e-5	113.55428314208984	131.70953369140625	4.1931867599487305e-5	12	003
300	111.09991455078125	139.63272094726562	1.0	54.728515625	93.67063903808594	0.000134199857711792	113.52249908447266	135.4609832763672	2.327561378479004e-5	113.48539733886719	131.3806610107422	8.291006088256836e-5	12	003
301	110.38345336914062	140.30845642089844	1.0	62.881561279296875	89.62248229980469	0.005328267812728882	112.02915954589844	137.48561096191406	9.775161743164062e-6	109.58238220214844	127.4083023071289	3.165006637573242e-5	12	003
302	110.18924713134766	140.2831573486328	1.0	59.693973541259766	90.81116485595703	0.9740089774131775	62.71769332885742	89.00941467285156	1.952052116394043e-5	103.22347259521484	127.57108306884766	2.7298927307128906e-5	12	003
303	109.97605895996094	140.14088439941406	1.0	58.941734313964844	90.3200454711914	0.9931440353393555	62.51994705200195	89.07129669189453	1.4424324035644531e-5	106.59903717041016	146.280029296875	2.625584602355957e-5	12	003
304	110.25700378417969	139.6613006591797	1.0	61.81610107421875	87.81459045410156	0.9895561933517456	71.86355590820312	83.92828369140625	1.4632940292358398e-5	114.21591186523438	131.97293090820312	3.197789192199707e-5	12	003
305	110.60733032226562	139.18392944335938	1.0	60.23774719238281	89.29084014892578	0.997810959815979	63.52644729614258	88.53984069824219	1.2516975402832031e-5	114.45992279052734	131.7177734375	2.810359001159668e-5	12	003
306	110.27247619628906	138.76449584960938	1.0	58.87782669067383	88.46943664550781	0.9997363090515137	62.66740036010742	87.92877197265625	1.0818243026733398e-5	61.656105041503906	87.43968200683594	4.222989082336426e-5	12	003
307	109.25769805908203	139.2006378173828	1.0	57.099090576171875	89.69418334960938	0.9977397322654724	111.17329406738281	136.92190551757812	8.970499038696289e-6	109.72614288330078	126.56373596191406	4.1037797927856445e-5	12	003
308	109.85753631591797	139.06295776367188	1.0	57.685691833496094	87.8076171875	0.9999837875366211	559.37548828125	193.3225555419922	0.0031942129135131836	62.22642517089844	86.33009338378906	0.000256270170211792	12	003
309	108.9742431640625	138.5556640625	1.0	59.21875762939453	88.9164810180664	0.2174476981163025	111.3336181640625	136.36318969726562	7.420778274536133e-6	113.91213989257812	131.52749633789062	3.3974647521972656e-5	12	003
310	109.41659545898438	138.60850524902344	1.0	61.720726013183594	87.93782043457031	0.8381399512290955	549.6629028320312	101.81028747558594	0.000398099422454834	63.51268768310547	85.76090240478516	2.2172927856445312e-5	12	003
311	108.94075775146484	138.22979736328125	1.0	66.51332092285156	82.8355712890625	0.4080922305583954	110.67327880859375	135.82052612304688	1.9162893295288086e-5	67.94207000732422	83.7864761352539	8.493661880493164e-5	12	003
312	108.6900863647461	138.67408752441406	1.0	59.12117004394531	86.50120544433594	0.9942902326583862	110.7070541381836	136.31832885742188	8.404254913330078e-6	65.06562805175781	84.79133605957031	5.02169132232666e-5	12	003
313	109.8744125366211	137.49407958984375	1.0	61.170127868652344	86.74166870117188	0.9979100227355957	113.04957580566406	133.9774169921875	1.4603137969970703e-5	65.23038482666016	84.80989837646484	7.018446922302246e-5	12	003
314	110.49343872070312	137.31809997558594	1.0	60.43111038208008	89.04632568359375	0.01856192946434021	559.3147583007812	191.89283752441406	0.003232330083847046	114.1640853881836	130.5819091796875	5.2928924560546875e-5	12	003
315	109.92163848876953	136.88133239746094	1.0	57.37349319458008	90.31047058105469	0.8707839846611023	113.68463134765625	133.46827697753906	1.2695789337158203e-5	114.22427368164062	130.6482391357422	3.650784492492676e-5	12	003
316	109.59832763671875	137.1287384033203	1.0	55.26399230957031	88.17584228515625	0.9998911619186401	113.1055679321289	133.54530334472656	2.390146255493164e-5	113.7647476196289	130.54080200195312	6.330013275146484e-5	12	003
317	109.60374450683594	137.70175170898438	1.0	60.30055618286133	86.66995239257812	0.9888889193534851	110.50447082519531	135.97618103027344	1.4662742614746094e-5	64.83283233642578	85.89700317382812	3.7997961044311523e-5	12	003
318	109.20247650146484	137.24298095703125	1.0	57.93738555908203	88.5042724609375	0.7821546792984009	559.97607421875	195.7598876953125	3.454089164733887e-5	113.53053283691406	130.53338623046875	5.21242618560791e-5	12	003
319	109.41464233398438	137.38084411621094	1.0	59.80440902709961	88.75061798095703	0.0005705058574676514	110.96141052246094	135.48394775390625	1.3768672943115234e-5	109.4609146118164	124.3012924194336	4.0531158447265625e-5	12	003
320	109.57498168945312	137.32688903808594	1.0	54.90434265136719	88.60889434814453	0.06731534004211426	550.9868774414062	101.68207550048828	0.01664358377456665	113.3996810913086	130.73150634765625	0.00010627508163452148	12	003
321	109.72433471679688	137.19952392578125	1.0	56.88812255859375	88.02061462402344	0.9058433771133423	110.92111206054688	135.1985626220703	1.2278556823730469e-5	62.52701950073242	84.99818420410156	2.7507543563842773e-5	12	003
322	109.80982971191406	136.96383666992188	1.0	59.59791564941406	86.9479751586914	0.04665675759315491	112.81718444824219	133.4947509765625	2.5928020477294922e-5	112.65361022949219	129.86026000976562	5.4717063903808594e-5	12	003
323	109.7191390991211	136.46035766601562	1.0	53.069496154785156	88.26869201660156	0.4198421239852905	113.1954345703125	133.0013427734375	1.7762184143066406e-5	113.58789825439453	129.97952270507812	3.6150217056274414e-5	12	003
324	109.3630142211914	136.22557067871094	1.0	55.2489128112793	88.04229736328125	0.0010797679424285889	113.3497314453125	132.33609008789062	1.1444091796875e-5	113.49028015136719	129.4149169921875	2.276897430419922e-5	12	003
325	109.4574203491211	135.58567810058594	1.0	51.610565185546875	89.36087036132812	0.00025975704193115234	112.89400482177734	132.24452209472656	1.4126300811767578e-5	112.69158172607422	128.97035217285156	2.5928020477294922e-5	12	003
326	108.38468933105469	136.54075622558594	1.0	116.44514465332031	138.22744750976562	0.00010970234870910645	112.77133178710938	132.72372436523438	1.806020736694336e-5	112.61295318603516	129.7550506591797	4.163384437561035e-5	12	003
327	108.88510131835938	136.03579711914062	1.0	51.17570877075195	88.59424591064453	0.00013244152069091797	112.45867156982422	131.8562469482422	1.8596649169921875e-5	112.28524780273438	129.10348510742188	3.382563591003418e-5	12	003
328	108.82146453857422	136.82118225097656	1.0	52.72126770019531	88.3549575805664	0.00014579296112060547	113.20710754394531	132.58819580078125	9.626150131225586e-6	109.18960571289062	123.74263000488281	2.73287296295166e-5	12	003
329	109.54039001464844	136.94989013671875	1.0	6.363619804382324	481.20709228515625	3.814697265625e-5	550.0607299804688	102.22239685058594	5.5402517318725586e-5	109.63606262207031	123.62477111816406	4.8607587814331055e-5	12	003
330	108.89924621582031	137.1153106689453	1.0	53.297210693359375	86.92314910888672	0.0015684664249420166	112.99610900878906	133.3689422607422	1.9222497940063477e-5	113.45462799072266	130.114013671875	4.628300666809082e-5	12	003
331	109.47640991210938	137.2078399658203	1.0	116.57595825195312	139.14784240722656	8.824467658996582e-5	560.1368408203125	194.42672729492188	0.0017798542976379395	113.41486358642578	131.0053253173828	4.252791404724121e-5	12	003
332	111.22052764892578	140.50473022460938	1.0	70.77210235595703	79.92726135253906	0.21460899710655212	115.86177825927734	136.4546661376953	1.2218952178955078e-5	104.15324401855469	127.4823989868164	5.53131103515625e-5	12	003
333	112.14158630371094	144.9912109375	1.0	69.53581237792969	80.27381896972656	0.9798856973648071	73.86785888671875	79.5444107055664	2.6494264602661133e-5	69.62206268310547	82.77078247070312	0.00021126866340637207	12	003
334	114.54183197021484	150.04249572753906	1.0	67.73564910888672	83.99778747558594	0.9998568892478943	76.35774993896484	80.44599914550781	3.072619438171387e-5	68.33843231201172	84.49447631835938	0.000232696533203125	12	003
335	117.40843200683594	155.59019470214844	1.0	76.28762817382812	76.33709716796875	0.06384450197219849	114.59982299804688	158.27944946289062	0.00019681453704833984	106.48175811767578	163.3653564453125	0.00025203824043273926	12	003
336	118.20063781738281	156.71255493164062	1.0	79.60704040527344	70.39861297607422	1.0	115.5303726196289	159.1751251220703	0.0002079010009765625	106.31934356689453	164.89105224609375	0.00032898783683776855	12	003
337	120.24457550048828	157.67660522460938	1.0	82.9894027709961	67.54936218261719	1.0	117.32919311523438	161.01214599609375	0.00015524029731750488	107.33000183105469	166.704833984375	0.00022849440574645996	12	003
338	121.2833251953125	158.8041534423828	1.0	81.36112213134766	67.43195343017578	1.0	560.7066040039062	194.45298767089844	0.00018265843391418457	82.15939331054688	67.61348724365234	0.00042364001274108887	12	003
339	122.10221862792969	159.18211364746094	1.0	82.6463394165039	66.01534271240234	1.0	86.6217269897461	64.00604248046875	0.0003726482391357422	82.61183166503906	66.90859985351562	0.0006491243839263916	12	003
340	122.73072052001953	159.74021911621094	1.0	81.10358428955078	64.64356994628906	1.0	83.83721923828125	64.967529296875	0.00012257695198059082	82.20547485351562	64.71643829345703	0.0006753802299499512	12	003
341	124.0678482055664	159.5253143310547	1.0	80.83993530273438	63.22867965698242	1.0	82.08624267578125	64.37568664550781	3.55839729309082e-5	120.84563446044922	147.9799346923828	0.00020766258239746094	12	003
342	123.85337829589844	159.1087188720703	1.0	85.16382598876953	60.79585647583008	1.0	549.84912109375	103.02316284179688	0.00021326541900634766	120.10320281982422	147.310791015625	0.00012928247451782227	12	003
343	123.68659973144531	159.7541961669922	1.0	88.3927001953125	58.239681243896484	1.0	122.39535522460938	155.50428771972656	4.8726797103881836e-5	120.31964874267578	148.32431030273438	0.0003657042980194092	12	003
344	123.3990478515625	159.87649536132812	1.0	89.03715515136719	57.46199417114258	1.0	120.10273742675781	163.50567626953125	0.00011864304542541504	120.0617904663086	147.14288330078125	0.00023883581161499023	12	003
345	123.98260498046875	159.927490234375	1.0	87.69141387939453	57.35422134399414	1.0	122.49710845947266	155.8045196533203	7.194280624389648e-5	120.72946166992188	149.15676879882812	0.0004677772521972656	12	003
346	124.72508239746094	159.0252685546875	1.0	86.31700134277344	58.075767517089844	1.0	119.76811981201172	164.64840698242188	6.48200511932373e-5	121.43304443359375	148.07769775390625	0.00021728873252868652	12	003
347	124.71186065673828	158.03273010253906	1.0	92.75167846679688	55.98289489746094	1.0	119.83541870117188	163.43472290039062	7.37607479095459e-5	95.9980239868164	56.26955795288086	0.00012612342834472656	12	003
348	123.50178527832031	158.3485107421875	1.0	98.5355224609375	53.42963790893555	1.0	102.99826049804688	51.0002326965332	9.003281593322754e-5	98.19229125976562	54.402870178222656	0.00030744075775146484	12	003
349	124.60552978515625	157.76206970214844	1.0	98.97775268554688	53.635948181152344	1.0	104.44605255126953	50.419593811035156	4.0531158447265625e-5	99.17728424072266	52.73495864868164	0.00021734833717346191	12	003
350	124.10448455810547	158.19021606445312	1.0	92.27740478515625	55.530181884765625	0.9999997615814209	101.20418548583984	52.99268341064453	3.069639205932617e-5	119.70002746582031	145.67050170898438	8.45491886138916e-5	12	003
351	124.31629943847656	157.87051391601562	1.0	85.87474822998047	53.88262939453125	0.9999997615814209	90.28974151611328	52.163761138916016	8.499622344970703e-5	84.26429748535156	53.16567611694336	6.014108657836914e-5	12	003
352	124.2104263305664	158.11953735351562	1.0	91.0493392944336	54.0855712890625	0.9999999403953552	557.3765869140625	192.35301208496094	0.10925832390785217	119.94082641601562	145.8253173828125	0.00010728836059570312	12	003
353	124.01039123535156	157.51878356933594	1.0	91.63042449951172	54.19380569458008	1.0	118.97916412353516	163.1014862060547	5.08427619934082e-5	126.30182647705078	144.6879119873047	0.00010758638381958008	12	003
354	124.26119995117188	158.5596923828125	1.0	93.58836364746094	53.3569450378418	1.0	557.0973510742188	192.6106414794922	0.022797107696533203	95.32258605957031	53.772708892822266	0.0001761317253112793	12	003
355	125.03700256347656	157.98443603515625	1.0	96.12938690185547	53.907100677490234	1.0	101.13549041748047	51.694637298583984	8.526444435119629e-5	119.9244155883789	146.82107543945312	0.00013872981071472168	12	003
356	122.72010040283203	156.96426391601562	1.0	98.04729461669922	53.39224624633789	1.0	118.89246368408203	162.12318420410156	7.942318916320801e-5	98.11955261230469	54.513118743896484	0.0002619624137878418	12	003
357	125.2005386352539	157.0939178466797	1.0	101.56173706054688	53.506649017333984	1.0	123.2961654663086	160.0103759765625	4.076957702636719e-5	131.55052185058594	148.90550231933594	8.52048397064209e-5	12	003
358	129.98919677734375	154.10060119628906	1.0	93.35928344726562	53.5716438293457	1.0	128.42359924316406	157.02720642089844	0.00013589859008789062	121.54425811767578	161.64810180664062	0.00011414289474487305	12	003
359	139.45852661132812	153.35426330566406	1.0	99.14363861083984	50.46974182128906	0.9999992847442627	140.2987060546875	155.63494873046875	0.0001361370086669922	138.04554748535156	159.13323974609375	0.00021004676818847656	12	003
360	147.0337677001953	156.5108642578125	1.0	88.94684600830078	66.91536712646484	0.9999997615814209	145.1998291015625	157.33326721191406	0.000163346529006958	93.81843566894531	70.69004821777344	0.0001868605613708496	12	003
361	156.64088439941406	159.16668701171875	1.0	81.80030059814453	70.67717742919922	1.0	160.5152130126953	158.42156982421875	7.152557373046875e-5	151.38063049316406	149.39154052734375	0.00010922551155090332	12	003
362	164.6560821533203	160.11090087890625	1.0	81.09149169921875	76.48165893554688	1.0	84.24417877197266	74.27704620361328	0.00015524029731750488	82.93810272216797	77.32832336425781	8.347630500793457e-5	12	003
363	170.4252471923828	161.0897674560547	1.0	80.37179565429688	81.6087417602539	1.0	84.00935363769531	79.86186981201172	0.00017508864402770996	81.52459716796875	83.71060943603516	0.00026911497116088867	12	003
364	175.85153198242188	161.58409118652344	1.0	79.5020980834961	85.03824615478516	1.0	84.11428833007812	83.81651306152344	6.070733070373535e-5	79.73873138427734	92.72916412353516	5.8144330978393555e-5	12	003
365	177.39059448242188	160.91757202148438	1.0	79.66064453125	89.60965728759766	1.0	83.79017639160156	88.00248718261719	4.2438507080078125e-5	78.62010955810547	95.28141021728516	3.9964914321899414e-5	12	003
366	179.7148895263672	161.96595764160156	1.0	83.9111328125	89.75904846191406	1.0	558.0361938476562	196.23065185546875	7.644295692443848e-5	82.81554412841797	95.13594055175781	6.893277168273926e-5	12	003
367	180.13035583496094	160.96109008789062	1.0	90.76239776611328	88.91443634033203	1.0	178.0432586669922	161.94956970214844	4.947185516357422e-5	87.22659301757812	95.4664535522461	0.00019881129264831543	12	003
368	181.54351806640625	161.757080078125	1.0	95.7686996459961	84.0248031616211	1.0	559.0662231445312	192.9683837890625	0.00030359625816345215	95.99617767333984	85.1302261352539	0.0001398026943206787	12	003
369	183.4793243408203	162.21688842773438	1.0	95.6655044555664	84.20427703857422	1.0	100.20951843261719	83.70530700683594	0.0001226961612701416	96.39141845703125	86.65583038330078	0.0005766153335571289	12	003
370	186.32254028320312	163.33218383789062	1.0	98.64883422851562	81.48868560791016	1.0	102.40723419189453	80.36996459960938	0.0001932978630065918	99.62335205078125	83.45425415039062	0.00020045042037963867	12	003
371	196.45074462890625	161.6450653076172	1.0	107.4788589477539	89.85176086425781	1.0	113.92401123046875	88.91946411132812	0.00011298060417175293	109.49219512939453	91.14196014404297	8.019804954528809e-5	12	003
372	211.58889770507812	173.61097717285156	1.0	119.72183227539062	82.13129425048828	1.0	213.57376098632812	172.99649047851562	0.00011113286018371582	210.5234375	176.12747192382812	0.00022521615028381348	12	003
373	226.37448120117188	183.80462646484375	1.0	123.36392974853516	108.22239685058594	0.9999999403953552	130.2722930908203	109.9953842163086	0.00020521879196166992	127.19569396972656	110.44613647460938	0.00014457106590270996	12	003
374	239.57354736328125	193.3292236328125	1.0	144.6027069091797	107.91620635986328	1.0	557.8837280273438	197.3651123046875	0.00020110607147216797	144.2427215576172	108.01339721679688	7.69197940826416e-5	12	003
375	251.38687133789062	199.09225463867188	1.0	152.15545654296875	101.2110366821289	1.0	248.54281616210938	197.49732971191406	6.145238876342773e-5	147.16578674316406	108.7884292602539	0.0004544556140899658	12	003
376	255.30108642578125	201.67742919921875	1.0	158.4507293701172	96.6799545288086	1.0	162.65383911132812	96.66328430175781	0.0001049041748046875	159.39761352539062	98.88880920410156	0.0003298819065093994	12	003
377	257.02044677734375	201.3692626953125	1.0	163.44522094726562	90.5184097290039	1.0	256.4889221191406	204.8971710205078	9.414553642272949e-5	163.56455993652344	94.40379333496094	0.0012952089309692383	12	003
378	258.14862060546875	201.5609893798828	1.0	173.66419982910156	85.73693084716797	1.0	556.3901977539062	190.52146911621094	0.9711281061172485	249.57456970214844	211.14244079589844	9.03010368347168e-5	12	003
379	260.175537109375	199.86244201660156	1.0	183.17845153808594	80.44340515136719	1.0	558.511962890625	194.15882873535156	0.0003211498260498047	180.5036163330078	81.47116088867188	0.0002408921718597412	12	003
380	261.8964538574219	200.5992889404297	1.0	190.33950805664062	77.75079345703125	0.9999998807907104	558.2020263671875	191.66323852539062	0.7146657705307007	187.96072387695312	79.48051452636719	0.00013378262519836426	12	003
381	262.7422790527344	200.54937744140625	1.0	187.9864501953125	84.65009307861328	1.0	261.4736022949219	203.31411743164062	5.671381950378418e-5	244.7796630859375	209.6725616455078	3.4809112548828125e-5	12	003
382	264.3305969238281	200.08816528320312	1.0	185.75836181640625	90.44112396240234	1.0	187.00796508789062	93.57052612304688	7.548928260803223e-5	184.53317260742188	93.55340576171875	0.0035001635551452637	12	003
383	265.0057067871094	199.5817108154297	1.0	187.0821075439453	90.2864761352539	1.0	558.0908203125	194.234619140625	0.024634599685668945	187.18435668945312	92.63756561279297	0.001059502363204956	12	003
384	265.54229736328125	199.55264282226562	1.0	187.1588134765625	90.80702209472656	1.0	558.1946411132812	191.03814697265625	0.9701124429702759	186.90701293945312	92.75011444091797	0.0019986629486083984	12	003
385	266.0498352050781	200.60169982910156	1.0	190.11581420898438	88.6773910522461	1.0	195.0961456298828	85.57317352294922	7.227063179016113e-5	192.1044921875	94.0368423461914	0.00032764673233032227	12	003
386	265.46484375	199.7740936279297	1.0	189.73580932617188	88.18022918701172	1.0	264.1029357910156	203.0692138671875	4.1961669921875e-5	192.28993225097656	93.86514282226562	0.0003020167350769043	12	003
387	266.38165283203125	199.59144592285156	1.0	194.2698516845703	84.13874053955078	1.0	197.3140106201172	81.79933166503906	0.00012087821960449219	194.66200256347656	84.45313262939453	0.0002053678035736084	12	003
388	267.1109924316406	199.4912872314453	1.0	192.7921142578125	86.36897277832031	0.9999998211860657	196.79080200195312	84.27366638183594	4.00543212890625e-5	192.7939453125	93.45599365234375	0.0002748072147369385	12	003
389	267.6089782714844	199.72918701171875	1.0	195.4990234375	86.1772232055664	1.0	198.8595428466797	84.12440490722656	7.274746894836426e-5	193.5080108642578	92.65526580810547	0.00017398595809936523	12	003
390	268.258056640625	198.5390167236328	1.0	196.9219970703125	85.11270141601562	1.0	199.94981384277344	83.03192901611328	6.499886512756348e-5	194.572021484375	91.78434753417969	0.0003241300582885742	12	003
391	273.90374755859375	192.32810974121094	1.0	199.29124450683594	88.97139739990234	1.0	202.85433959960938	87.5415267944336	3.096461296081543e-5	194.54013061523438	95.07563018798828	0.00041344761848449707	12	003
392	287.1949157714844	195.17140197753906	1.0	199.62156677246094	88.96238708496094	0.9999997615814209	283.4028625488281	193.76547241210938	5.716085433959961e-5	195.62371826171875	95.53474426269531	0.00024324655532836914	12	003
393	297.46697998046875	198.8518524169922	1.0	202.79812622070312	102.71324157714844	1.0	295.35888671875	196.51527404785156	5.2988529205322266e-5	304.8400573730469	204.3701171875	6.768107414245605e-5	12	003
394	308.1455078125	201.17552185058594	1.0	212.3437042236328	116.0584945678711	1.0	212.93177795410156	119.69574737548828	7.790327072143555e-5	311.22064208984375	205.68618774414062	0.00012984871864318848	12	003
395	316.8969421386719	201.98495483398438	1.0	214.38157653808594	116.70195007324219	1.0	316.7933349609375	204.08668518066406	0.00021702051162719727	315.94232177734375	208.51707458496094	0.00014290213584899902	12	003
396	319.85321044921875	204.615966796875	1.0	221.28578186035156	127.3185806274414	1.0	319.4114685058594	206.12098693847656	0.00022849440574645996	314.29547119140625	211.23716735839844	0.00011041760444641113	12	003
397	324.2314758300781	204.2844696044922	1.0	222.6412353515625	134.68565368652344	1.0	321.287109375	207.31011962890625	0.0001074075698852539	324.4862365722656	195.10647583007812	0.0001754164695739746	12	003
398	324.5435791015625	205.18606567382812	1.0	227.5560302734375	137.3206024169922	1.0	321.5238037109375	207.59002685546875	0.00011676549911499023	325.9162292480469	196.10789489746094	9.22083854675293e-5	12	003
399	325.0888366699219	205.78042602539062	1.0	231.751220703125	139.9887237548828	1.0	322.2922058105469	207.9447479248047	9.065866470336914e-5	229.91954040527344	141.81771850585938	0.00011736154556274414	12	003
400	326.3265380859375	206.0064239501953	1.0	237.69619750976562	140.2307891845703	1.0	242.5622100830078	140.20423889160156	0.00019794702529907227	239.3313751220703	141.51568603515625	0.0004889369010925293	12	003
401	327.1446838378906	206.43797302246094	1.0	242.0704803466797	140.026611328125	1.0	244.8994903564453	138.32528686523438	0.0001774132251739502	240.8442840576172	142.77578735351562	0.0013863146305084229	12	003
402	327.3865051269531	206.5225372314453	1.0	242.10169982910156	139.16444396972656	1.0	327.39837646484375	206.527587890625	0.00011184811592102051	242.77740478515625	141.36427307128906	0.00037047266960144043	12	003
403	327.6730651855469	207.22940063476562	1.0	242.7731170654297	140.90731811523438	1.0	245.8690185546875	142.9806365966797	6.368756294250488e-5	242.0890655517578	145.03302001953125	0.0016195178031921387	12	003
404	327.88873291015625	206.88294982910156	1.0	247.08306884765625	140.9213409423828	1.0	328.0369873046875	206.73272705078125	7.259845733642578e-5	245.3245086669922	143.15806579589844	0.0007235705852508545	12	003
405	328.4220886230469	206.7431182861328	1.0	248.23971557617188	142.32191467285156	1.0	328.522705078125	206.7421112060547	0.00011140108108520508	246.5414581298828	144.17059326171875	0.0006387233734130859	12	003
406	329.0186462402344	206.05661010742188	1.0	250.29991149902344	142.38043212890625	0.9999998807907104	329.0506591796875	206.10055541992188	7.998943328857422e-5	248.4312744140625	144.503662109375	0.00015249848365783691	12	003
407	328.5106506347656	206.108154296875	1.0	252.05517578125	145.48919677734375	0.9999969005584717	328.5047912597656	206.45252990722656	0.00012174248695373535	254.3153533935547	147.973876953125	0.0001125335693359375	12	003
408	308.32879638671875	202.45169067382812	0.9999994039535522	258.1375427246094	153.2960205078125	1.0	305.1007385253906	204.97384643554688	0.00029024481773376465	252.76170349121094	158.36436462402344	0.002960205078125	12	003
409	292.5646667480469	202.12411499023438	0.9999821782112122	264.30462646484375	145.58172607421875	1.0	340.53228759765625	156.8324432373047	7.784366607666016e-5	262.7497863769531	145.98049926757812	0.0005672574043273926	12	003
410	291.9912414550781	204.87815856933594	0.9975736141204834	353.34283447265625	144.3856201171875	0.9999646544456482	355.3511657714844	143.54258728027344	8.51750373840332e-5	292.8484802246094	196.35360717773438	0.00010547041893005371	12	003
411	361.85345458984375	129.27586364746094	1.0	288.5271301269531	208.0688934326172	0.9970273971557617	361.3851013183594	129.07864379882812	0.00010636448860168457	348.44317626953125	136.32452392578125	3.4421682357788086e-5	12	003
412	371.904541015625	118.68740844726562	1.0	285.46051025390625	207.27920532226562	1.0	375.15533447265625	121.75543975830078	0.00015297532081604004	281.2903747558594	203.08505249023438	8.219480514526367e-5	12	003
413	381.2635498046875	108.9173812866211	1.0	291.80487060546875	211.44119262695312	1.0	384.1676940917969	110.12310791015625	0.00018835067749023438	384.21734619140625	113.92146301269531	0.00012487173080444336	12	003
414	386.8091125488281	106.58069610595703	1.0	295.23760986328125	214.6199188232422	1.0	390.131103515625	110.36715698242188	0.00018155574798583984	390.71795654296875	115.5086898803711	0.00036025047302246094	12	003
415	388.6103820800781	106.64866638183594	1.0	298.31622314453125	217.64393615722656	1.0	300.2533264160156	217.67849731445312	0.0005540251731872559	298.4900817871094	219.2064208984375	0.0008752644062042236	12	003
416	389.91650390625	106.70257568359375	1.0	299.1706848144531	214.6289520263672	1.0	391.194580078125	110.19081115722656	0.00017189979553222656	391.5599365234375	115.52214813232422	0.00024759769439697266	12	003
417	390.5039978027344	106.2242202758789	1.0	300.6224670410156	213.07041931152344	1.0	392.1762390136719	109.8723373413086	0.0001481473445892334	392.7822570800781	114.79090881347656	0.00020831823348999023	12	003
418	391.20037841796875	105.91437530517578	1.0	302.7073974609375	211.89894104003906	1.0	392.445068359375	109.59512329101562	0.00011211633682250977	392.4373474121094	114.11650848388672	0.00012549757957458496	12	003
419	390.7483215332031	104.85246276855469	1.0	309.4756774902344	212.2739715576172	1.0	392.2136535644531	109.83543395996094	5.936622619628906e-5	392.4664611816406	114.40797424316406	0.00010955333709716797	12	003
420	393.223876953125	105.71290588378906	1.0	307.2109375	210.4892578125	1.0	394.4920654296875	109.42335510253906	0.0010049045085906982	394.5804748535156	114.77861785888672	0.0005796551704406738	12	003
421	398.7236633300781	102.31515502929688	1.0	309.24127197265625	204.68603515625	1.0	311.94134521484375	204.230224609375	0.0002943873405456543	307.1253967285156	205.905517578125	0.00015613436698913574	12	003
422	401.6191711425781	83.15279388427734	1.0	319.68408203125	194.78451538085938	0.0575425922870636	406.9087219238281	89.68731689453125	6.097555160522461e-5	404.4355163574219	93.57917785644531	3.1620264053344727e-5	12	003
423	408.0732421875	63.22064208984375	1.0	355.61627197265625	183.27671813964844	0.9995250701904297	412.9988098144531	64.37332153320312	6.29127025604248e-5	355.3421630859375	186.81039428710938	0.0007760524749755859	12	003
424	410.4436950683594	51.61371612548828	1.0	349.8580627441406	187.66085815429688	1.0	353.8248596191406	186.9665985107422	8.600950241088867e-5	352.13006591796875	187.6360626220703	0.001019299030303955	12	003
425	410.57958984375	34.31466293334961	1.0	352.6188049316406	176.85940551757812	0.9998486638069153	411.2985534667969	12.126686096191406	0.00022208690643310547	409.0262756347656	5.964771270751953	0.0010403692722320557	12	003
426	406.9983215332031	28.47768211364746	1.0	410.750732421875	8.445449829101562	0.00041303038597106934	409.22705078125	13.036613464355469	0.00102919340133667	406.54705810546875	3.0817503929138184	0.0043032169342041016	12	003
427	398.5961608886719	21.27212905883789	1.0	368.8459167480469	163.6940155029297	1.0	407.0465393066406	12.822221755981445	0.0008476078510284424	405.54638671875	3.1546998023986816	0.001893550157546997	12	003
428	388.0423278808594	18.061946868896484	1.0	389.53765869140625	142.9952850341797	1.0	406.2766418457031	11.229523658752441	0.0014610886573791504	386.8462829589844	144.3285675048828	0.0043145716190338135	12	003
429	368.80474853515625	20.196088790893555	1.0	399.2677307128906	148.26490783691406	1.0	357.4183654785156	6.226777076721191	0.0014431476593017578	356.3096008300781	3.0335898399353027	0.0086442232131958	12	003
430	333.16412353515625	85.10982513427734	0.9999380111694336	334.8293762207031	84.88086700439453	0.9994584918022156	338.2689208984375	82.74980163574219	3.5196542739868164e-5	346.4784851074219	4.368231773376465	0.0001634359359741211	12	003
431	303.517578125	105.54806518554688	0.9999998807907104	416.3079833984375	36.86618423461914	0.9999994039535522	307.9467468261719	106.0828857421875	0.0001277923583984375	361.8227844238281	3.99406099319458	0.00010523200035095215	12	003
432	280.0504150390625	128.64501953125	1.0	384.6454772949219	48.70844268798828	1.0	285.265625	128.29547119140625	6.946921348571777e-5	346.7326965332031	4.038919448852539	0.0002593398094177246	12	003
433	247.3795166015625	150.3830108642578	1.0	385.16998291015625	34.939083099365234	1.0	381.97125244140625	11.108187675476074	0.00012493133544921875	347.4917297363281	4.781397342681885	0.00020423531532287598	12	003
434	224.26611328125	177.21583557128906	0.9999998807907104	368.72021484375	61.32291030883789	1.0	370.15069580078125	61.35126495361328	0.000820159912109375	368.0533752441406	62.81330490112305	0.0002327561378479004	12	003
435	201.15338134765625	205.33126831054688	1.0	323.39129638671875	67.99232482910156	1.0	204.6352081298828	205.20545959472656	5.906820297241211e-5	200.7349853515625	207.663330078125	4.1484832763671875e-5	12	003
436	183.03997802734375	242.7485809326172	0.98027503490448	188.4464874267578	240.68292236328125	0.9999985098838806	191.38743591308594	240.38400268554688	0.00019401311874389648	184.07220458984375	234.7511444091797	0.00013175606727600098	12	003
437	171.2555389404297	271.7206115722656	0.9999973773956299	256.95660400390625	105.94945526123047	1.0	174.9408721923828	269.91534423828125	0.0002276301383972168	258.97540283203125	108.48714447021484	9.578466415405273e-5	12	003
438	162.80006408691406	289.9659729003906	1.0	235.61532592773438	129.81768798828125	1.0	165.9442596435547	294.3618469238281	0.0002294778823852539	164.3574676513672	281.097412109375	0.00014477968215942383	12	003
439	148.5050048828125	307.8685302734375	0.9995447993278503	214.21299743652344	151.47715759277344	1.0	215.22076416015625	155.62171936035156	5.772709846496582e-5	151.00270080566406	297.4053039550781	0.00015121698379516602	12	003
440	131.4185333251953	324.1675109863281	0.9885106086730957	207.80166625976562	181.79849243164062	1.0	135.21661376953125	322.2705993652344	9.003281593322754e-5	131.16604614257812	331.5234069824219	0.00023955106735229492	12	003
441	117.18934631347656	334.0192565917969	1.0	218.10006713867188	200.4152374267578	1.0	217.50218200683594	202.3638458251953	0.00018993020057678223	116.41999816894531	325.7290344238281	0.0005062222480773926	12	003
442	100.11824035644531	342.4963684082031	1.0	201.97259521484375	215.16641235351562	1.0	104.6280746459961	345.7569274902344	0.00017499923706054688	202.63021850585938	217.4124298095703	0.00011655688285827637	12	003
443	84.31427764892578	359.5252685546875	1.0	201.96246337890625	238.4712371826172	1.0	207.6451873779297	238.1544647216797	7.852911949157715e-5	202.44960021972656	238.5870361328125	0.00010877847671508789	12	003
444	76.23418426513672	372.28851318359375	1.0	193.40737915039062	257.1781005859375	1.0	193.1221160888672	253.22427368164062	0.00013318657875061035	194.69464111328125	248.34890747070312	0.00016251206398010254	12	003
445	73.70868682861328	383.4170837402344	1.0	171.85577392578125	260.8993835449219	1.0	80.93582916259766	383.0826721191406	8.538365364074707e-5	178.06292724609375	265.1901550292969	0.00022807717323303223	12	003
446	78.93961334228516	387.9215393066406	1.0	167.97720336914062	265.2757873535156	1.0	171.07528686523438	267.274169921875	6.86943531036377e-5	168.3829803466797	268.7829284667969	0.0007891654968261719	12	003
447	78.40895080566406	385.9477233886719	1.0	158.96310424804688	269.2692565917969	1.0	160.8866729736328	268.86480712890625	7.957220077514648e-5	159.16058349609375	263.7384338378906	0.0001957416534423828	12	003
448	74.92350769042969	386.77001953125	1.0	146.48211669921875	269.2666320800781	1.0	80.76367950439453	385.49090576171875	0.00013527274131774902	143.51942443847656	263.64862060546875	9.101629257202148e-5	12	003
449	71.60135650634766	388.1102294921875	1.0	145.12606811523438	260.35272216796875	1.0	70.50782775878906	387.98223876953125	8.529424667358398e-5	144.30670166015625	270.3228759765625	0.0001341700553894043	12	003
450	69.27540588378906	388.9279479980469	1.0	143.3723907470703	255.61697387695312	1.0	142.44277954101562	252.37461853027344	4.947185516357422e-5	69.8448257446289	398.4114074707031	2.8789043426513672e-5	12	003
451	68.3484878540039	387.3170471191406	1.0	142.9165802001953	253.86338806152344	1.0	142.91065979003906	252.2344207763672	5.316734313964844e-5	144.4133758544922	255.6890411376953	9.843707084655762e-5	12	003
452	69.04312896728516	383.5127868652344	1.0	140.59225463867188	253.724853515625	1.0	66.57830810546875	385.85748291015625	8.240342140197754e-5	143.3028106689453	255.07794189453125	0.0005633533000946045	12	003
453	62.80119705200195	374.55560302734375	1.0	135.24098205566406	250.4090118408203	1.0	140.0562744140625	253.16494750976562	5.5730342864990234e-5	142.5548553466797	254.86590576171875	0.001734703779220581	12	003
454	53.04100799560547	358.9495849609375	1.0	131.73446655273438	246.65890502929688	1.0	136.20872497558594	247.2251739501953	6.729364395141602e-5	128.46786499023438	254.56884765625	0.0006990432739257812	12	003
455	40.493980407714844	357.9134826660156	1.0	106.43373107910156	250.71646118164062	0.9998579025268555	114.52008819580078	253.98947143554688	6.499886512756348e-5	109.82738494873047	254.31686401367188	0.00013446807861328125	12	003
456	29.18753433227539	363.3675231933594	1.0	148.65638732910156	278.436279296875	1.0	9.171878814697266	357.5770263671875	0.00019466876983642578	6.308252811431885	362.3312072753906	0.0005054473876953125	12	003
457	17.346641540527344	370.6902770996094	1.0	142.43695068359375	277.80987548828125	1.0	147.25430297851562	276.0905456542969	9.611248970031738e-5	-0.5233774185180664	360.9433288574219	0.0003567337989807129	12	003
458	7.03685998916626	384.8820495605469	0.9999998807907104	132.98951721191406	306.58892822265625	1.0	4.472165107727051	373.5997009277344	9.578466415405273e-5	0.599942684173584	367.61627197265625	0.0002479255199432373	12	003
459	107.71585845947266	307.88238525390625	0.9998131990432739	121.26520538330078	312.9222106933594	1.0	125.61959838867188	313.83026123046875	9.626150131225586e-5	123.3506088256836	313.9764404296875	0.00031507015228271484	12	003
460	24.252519607543945	369.9005126953125	0.11892923712730408	90.11193084716797	300.4855651855469	0.9998904466629028	6.077365875244141	351.4161376953125	4.7087669372558594e-5	0.10567188262939453	350.4605712890625	0.00017523765563964844	12	003
461	53.30695724487305	349.006103515625	0.03274071216583252	50.46741485595703	336.9998779296875	0.00010570883750915527	4.18239688873291	346.7603454589844	1.704692840576172e-5	-1.1070609092712402	347.6287536621094	3.141164779663086e-5	12	003
462	44.851322174072266	361.5585021972656	0.08103102445602417	43.63970947265625	361.279541015625	0.03191530704498291	40.489051818847656	362.3581237792969	6.145238876342773e-5	38.12480545043945	356.7415771484375	1.4960765838623047e-5	12	003
463	22.222888946533203	368.29241943359375	0.00015398859977722168	31.467647552490234	369.03826904296875	1.0	7.454562187194824	362.7571716308594	0.0003675222396850586	4.701098442077637	366.41650390625	0.0002664625644683838	12	003
464	2.8786237239837646	332.72918701171875	0.0012340247631072998	19.914566040039062	370.5989074707031	1.0	13.862635612487793	368.9599304199219	0.00040218234062194824	10.015045166015625	366.3165283203125	0.0009661316871643066	12	003
465	7.021104335784912	359.0495910644531	0.0011577904224395752	16.417415618896484	370.45281982421875	1.0	15.133727073669434	369.5069580078125	0.0001575946807861328	9.172042846679688	365.90283203125	0.0008173584938049316	12	003
466	6.475863456726074	359.0469055175781	0.0004017353057861328	19.566150665283203	370.33074951171875	1.0	11.489540100097656	375.9348449707031	0.0003374814987182617	9.225837707519531	366.2398376464844	0.0008689761161804199	12	003
467	8.537382125854492	372.32574462890625	0.0006075799465179443	23.698617935180664	367.7413635253906	0.9999998211860657	8.121339797973633	374.0609130859375	0.0007694065570831299	24.182071685791016	368.31805419921875	0.0008151829242706299	12	003
468	1.8653132915496826	341.1927185058594	0.0017406046390533447	4.761220455169678	348.4951171875	0.9996768236160278	5.24087381362915	356.38140869140625	0.0007690787315368652	1.9832026958465576	355.6152648925781	0.0037871897220611572	12	003
469	5.669179439544678	482.1982421875	3.844499588012695e-6	3.258756637573242	276.2682800292969	6.139278411865234e-6	4.242000102996826	276.3056640625	5.662441253662109e-7	1.8570637702941895	477.3014221191406	2.2351741790771484e-6	12	003
470	23.719070434570312	217.57614135742188	0.20646995306015015	19.93334197998047	216.6528778076172	5.97834587097168e-5	25.533119201660156	219.8052978515625	2.199411392211914e-5	3.0277442932128906	205.76126098632812	3.460049629211426e-5	12	003
471	51.720359802246094	206.5555419921875	1.0	51.43355178833008	205.6301727294922	0.00517725944519043	48.61418914794922	205.11529541015625	3.272294998168945e-5	43.21317672729492	200.03533935546875	2.4199485778808594e-5	12	003
472	81.87694549560547	190.52890014648438	0.9999994039535522	86.01858520507812	190.35684204101562	0.9784353375434875	5.928753852844238	243.7646484375	0.0003260970115661621	-0.846440315246582	239.07582092285156	0.0013568401336669922	12	003
473	77.65264129638672	191.27027893066406	0.9999808073043823	88.64625549316406	200.45901489257812	0.0021182000637054443	86.7355728149414	196.95391845703125	4.461407661437988e-5	114.93470001220703	243.1146697998047	7.477402687072754e-5	12	003
474	143.70974731445312	275.966552734375	1.0	74.74432373046875	177.4156036376953	1.0	145.97219848632812	279.6194763183594	0.00017473101615905762	68.98591613769531	179.37374877929688	0.00017756223678588867	12	003
475	157.17552185058594	297.0628662109375	0.9532299041748047	97.30673217773438	166.44004821777344	1.0	156.31227111816406	299.0903015136719	0.00022333860397338867	151.90138244628906	301.56134033203125	0.0005741417407989502	12	003
476	171.4166259765625	321.9111633300781	1.0	113.69654846191406	186.74462890625	1.0	175.8446044921875	320.5380859375	0.00015434622764587402	167.24301147460938	333.6258239746094	0.00029143691062927246	12	003
477	181.1084442138672	330.9167175292969	1.0	151.75033569335938	196.37765502929688	1.0	178.48077392578125	332.8901672363281	0.0006691813468933105	171.65243530273438	337.3171081542969	0.0005342066287994385	12	003
478	181.41439819335938	331.53643798828125	1.0	158.16087341308594	198.49346923828125	1.0	178.83932495117188	333.7279357910156	0.0003286600112915039	170.8880157470703	338.55499267578125	0.00021982192993164062	12	003
479	181.4370880126953	333.0004577636719	1.0	162.76904296875	199.2288055419922	1.0	178.959228515625	334.13128662109375	0.00018075108528137207	179.43643188476562	324.0255432128906	0.0009786486625671387	12	003
480	182.14019775390625	333.7894592285156	1.0	164.1974639892578	199.60098266601562	1.0	179.36741638183594	334.5528259277344	0.00011646747589111328	180.31832885742188	324.15423583984375	0.0010669529438018799	12	003
481	181.4765167236328	334.3814697265625	1.0	167.0237274169922	197.92593383789062	1.0	181.63998413085938	332.2693786621094	0.00020840764045715332	181.53982543945312	326.3892517089844	0.002814739942550659	12	003
482	181.40142822265625	334.28485107421875	1.0	173.0427703857422	197.25564575195312	1.0	179.59030151367188	334.50775146484375	0.00021401047706604004	181.39529418945312	326.2901611328125	0.00269925594329834	12	003
483	182.1628875732422	334.39349365234375	1.0	174.36285400390625	200.0704803466797	0.9999998807907104	179.98846435546875	335.1471862792969	0.00016239285469055176	181.49533081054688	325.8692932128906	0.0021951496601104736	12	003
484	183.17979431152344	334.22430419921875	1.0	177.6699981689453	198.0089874267578	0.9999996423721313	180.01806640625	335.5157470703125	0.00015243887901306152	181.57025146484375	324.8355712890625	0.0012463927268981934	12	003
485	183.46376037597656	332.9351501464844	1.0	180.5407257080078	201.03590393066406	0.9999996423721313	180.0189208984375	335.2052917480469	0.00024706125259399414	180.46592712402344	322.8944091796875	0.00026285648345947266	12	003
486	184.11819458007812	332.785400390625	1.0	183.8210906982422	201.5308380126953	1.0	180.65643310546875	335.4627380371094	0.00019937753677368164	180.94432067871094	323.0472412109375	0.00018033385276794434	12	003
487	184.2884521484375	331.69287109375	1.0	185.0516815185547	202.2379150390625	1.0	180.22769165039062	335.3099670410156	0.00021287798881530762	186.62184143066406	203.82493591308594	0.00017851591110229492	12	003
488	185.38951110839844	330.7732238769531	1.0	186.77554321289062	201.79037475585938	1.0	186.56021118164062	330.22021484375	0.00014898180961608887	185.43011474609375	334.5068664550781	0.00019982457160949707	12	003
489	186.603515625	330.5172119140625	1.0	192.8580780029297	201.76849365234375	1.0	187.13760375976562	329.78802490234375	0.00017654895782470703	185.62461853027344	333.959716796875	0.00030681490898132324	12	003
490	187.52857971191406	327.8973083496094	1.0	195.0166778564453	201.68711853027344	1.0	188.0601348876953	329.2684326171875	0.0002837181091308594	187.0515899658203	333.484375	0.0003459453582763672	12	003
491	190.46852111816406	318.8416748046875	1.0	182.8818359375	206.2207489013672	1.0	184.6453857421875	324.7286071777344	6.896257400512695e-5	182.3276824951172	204.87460327148438	0.00044673681259155273	12	003
492	191.00759887695312	313.9440002441406	1.0	182.71812438964844	204.3695831298828	1.0	189.13352966308594	203.36666870117188	5.221366882324219e-5	181.99082946777344	203.62181091308594	0.0003860294818878174	12	003
493	191.08502197265625	312.14544677734375	1.0	193.06536865234375	213.41897583007812	0.9838176965713501	190.52297973632812	315.1171875	7.042288780212402e-5	186.84231567382812	319.5529479980469	8.058547973632812e-5	12	003
494	192.1014862060547	308.81658935546875	1.0	198.56163024902344	221.87948608398438	0.9999936819076538	202.36033630371094	224.84779357910156	0.00015342235565185547	198.32691955566406	221.46151733398438	8.168816566467285e-5	12	003
495	192.86672973632812	309.3927917480469	1.0	206.8642578125	225.2384490966797	1.0	210.34738159179688	227.93280029296875	0.00011035799980163574	205.92872619628906	225.2190704345703	0.0029354989528656006	12	003
496	201.44056701660156	300.7937927246094	0.999997615814209	210.68641662597656	240.23353576660156	0.9999951720237732	211.37802124023438	239.38046264648438	2.5719404220581055e-5	212.07676696777344	250.85142517089844	6.452202796936035e-5	12	003
497	181.2020263671875	271.7094421386719	1.0	207.69192504882812	240.42234802246094	0.9999874234199524	212.3638153076172	240.52413940429688	1.8656253814697266e-5	172.7645263671875	259.26470947265625	1.996755599975586e-5	12	003
498	171.9385223388672	241.22178649902344	1.0	225.11427307128906	314.6990966796875	0.9999935626983643	175.86529541015625	240.77684020996094	0.0001798868179321289	175.58380126953125	247.07029724121094	5.075335502624512e-5	12	003
499	159.74159240722656	218.74868774414062	1.0	226.74916076660156	325.9868469238281	1.0	158.43666076660156	219.98464965820312	5.778670310974121e-5	226.70855712890625	329.5426330566406	0.00011336803436279297	12	003
500	146.70654296875	207.07789611816406	1.0	223.09109497070312	310.2161560058594	1.0	144.27786254882812	207.61056518554688	0.00014230608940124512	222.48968505859375	316.5110168457031	8.45789909362793e-5	12	003
501	128.5760040283203	194.75177001953125	1.0	226.6510467529297	308.02410888671875	1.0	217.76373291015625	308.87408447265625	2.9474496841430664e-5	216.8291473388672	298.29034423828125	3.972649574279785e-5	12	003
502	99.93283081054688	186.19827270507812	0.0024875998497009277	207.16387939453125	271.5588684082031	1.0	211.84657287597656	270.1802673339844	0.0002041459083557129	211.85653686523438	265.1009521484375	0.00023284554481506348	12	003
503	68.04138946533203	187.75958251953125	1.0	208.89085388183594	265.0443115234375	1.0	202.1907501220703	267.57452392578125	7.486343383789062e-5	211.69461059570312	270.05352783203125	0.00021281838417053223	12	003
504	42.730438232421875	183.14285278320312	1.0	189.16336059570312	207.68260192871094	1.0	40.17605209350586	183.15240478515625	7.486343383789062e-5	190.45884704589844	209.53504943847656	0.0002218484878540039	12	003
505	12.591402053833008	186.38140869140625	0.9997886419296265	174.98147583007812	218.65084838867188	1.0	175.0199737548828	217.02142333984375	0.0001405775547027588	176.08889770507812	217.6288299560547	0.000633925199508667	12	003
506	122.70153045654297	179.34568786621094	6.905198097229004e-5	130.15643310546875	181.7274627685547	1.0	123.62405395507812	183.71945190429688	3.2007694244384766e-5	129.92640686035156	188.9268341064453	6.48200511932373e-5	12	003
507	114.5694580078125	209.65524291992188	0.00041285157203674316	106.88233947753906	206.08395385742188	1.0	115.30973815917969	202.60630798339844	0.0004424154758453369	111.20506286621094	205.84800720214844	0.0003962516784667969	12	003
508	0.12766242027282715	176.6114044189453	0.00025960803031921387	75.5150375366211	172.37460327148438	1.0	77.83954620361328	171.51182556152344	0.00023797154426574707	75.55362701416016	172.26283264160156	0.0002675950527191162	12	003
509	58.324668884277344	210.54217529296875	0.042208969593048096	0.7337665557861328	180.2783203125	0.00016045570373535156	2.321234703063965	188.1724853515625	1.0669231414794922e-5	-3.1260833740234375	186.52310180664062	9.208917617797852e-6	12	003
510	64.28368377685547	227.3783721923828	4.6700239181518555e-5	51.47739028930664	225.8882598876953	1.0	40.08903884887695	232.00421142578125	4.7594308853149414e-5	49.56172561645508	227.88356018066406	0.00019416213035583496	12	003
511	5.501801013946533	218.4521026611328	0.00010749697685241699	20.818233489990234	211.50045776367188	0.9999932050704956	12.459344863891602	216.75790405273438	0.0001545250415802002	30.59282684326172	232.2805633544922	0.001074284315109253	12	003
512	8.33895492553711	217.42938232421875	0.000280231237411499	27.724143981933594	213.3013153076172	1.0	12.11920166015625	215.18594360351562	0.0016297101974487305	11.445600509643555	215.823974609375	0.0015462934970855713	12	003
513	22.850082397460938	175.03456115722656	0.0002803206443786621	38.15982437133789	169.0384063720703	1.0	12.404699325561523	169.8716583251953	0.0003561675548553467	7.62135124206543	173.2830047607422	0.0003650784492492676	12	003
514	5.644922733306885	99.55239868164062	2.3245811462402344e-6	33.6243896484375	143.1528778076172	1.0728836059570312e-5	7.397777080535889	3.6084253787994385	6.258487701416016e-7	1.6328022480010986	2.9712696075439453	1.3709068298339844e-6	12	003
515	39.542503356933594	106.26011657714844	0.00421568751335144	59.24895095825195	124.38238525390625	0.9999991655349731	59.410728454589844	120.33465576171875	1.537799835205078e-5	63.31769943237305	126.38705444335938	0.0012548267841339111	12	003
516	72.23300170898438	118.68943786621094	2.3692846298217773e-5	71.18311309814453	121.64216613769531	1.0	74.77742767333984	122.11250305175781	2.866983413696289e-5	70.57949829101562	122.74073791503906	0.000413745641708374	12	003
517	41.91109085083008	70.40550231933594	8.26418399810791e-5	4.039977073669434	30.793540954589844	1.7911195755004883e-5	4.913457870483398	60.7393913269043	1.2725591659545898e-5	0.6992104053497314	3.516885995864868	9.685754776000977e-6	12	003
518	3.7134451866149902	68.85651397705078	5.781650543212891e-6	64.68281555175781	60.41454315185547	9.09566879272461e-5	6.390321731567383	2.6076323986053467	5.364418029785156e-7	397.3646240234375	2.9191513061523438	7.033348083496094e-6	12	003
519	81.30299377441406	85.31412506103516	0.00019466876983642578	75.19285583496094	86.01386260986328	1.0	78.97083282470703	86.65129852294922	2.205371856689453e-5	78.73812103271484	87.66424560546875	2.703070640563965e-5	12	003
520	2.672058582305908	74.93077850341797	1.1414289474487305e-5	62.738548278808594	69.9115219116211	0.00023177266120910645	530.2249145507812	225.7018280029297	2.5033950805664062e-6	1.7573130130767822	3.648709297180176	2.5331974029541016e-6	12	003
521	1.2318825721740723	75.63578796386719	7.867813110351562e-6	41.7183723449707	46.26304626464844	0.00033614039421081543	6.666014671325684	2.918400287628174	4.231929779052734e-6	3.219094753265381	4.650790214538574	1.2755393981933594e-5	12	003
522	6.3078742027282715	3.9472427368164062	3.8743019104003906e-7	62.21515655517578	54.64951705932617	0.002009361982345581	6.223369121551514	2.4928035736083984	1.1622905731201172e-6	1.5338692665100098	5.010451316833496	3.5762786865234375e-6	12	003
523	-0.6085271835327148	90.05266571044922	1.2516975402832031e-6	-0.27567148208618164	88.98519897460938	9.179115295410156e-6	641.4312133789062	6.166377544403076	7.748603820800781e-7	396.6941223144531	2.7043213844299316	8.344650268554688e-7	12	003
524	1.9619355201721191	86.218017578125	2.2411346435546875e-5	3.2346322536468506	83.67948913574219	7.12275505065918e-6	530.3577270507812	225.01744079589844	9.5367431640625e-6	2.0393519401550293	2.8794405460357666	2.4437904357910156e-6	12	003
525	30.164146423339844	79.0479507446289	5.185604095458984e-6	33.52784729003906	75.72075653076172	0.9999999403953552	37.78561782836914	74.7718734741211	2.4527311325073242e-5	2.7432291507720947	2.8225948810577393	6.22868537902832e-6	12	003
526	6.736998081207275	4.904685974121094	3.6656856536865234e-6	9.175222396850586	65.39420318603516	0.0016168951988220215	530.1089477539062	225.47193908691406	1.9997358322143555e-5	2.875872850418091	2.853057861328125	6.020069122314453e-6	12	003
527	6.473079204559326	482.5313415527344	3.159046173095703e-6	5.837604522705078	480.9275207519531	2.771615982055664e-6	641.822998046875	5.947942733764648	4.470348358154297e-7	2.241208076477051	477.43212890625	2.950429916381836e-6	12	003
528	0.6669714450836182	251.359130859375	2.0176172256469727e-5	-0.025794029235839844	250.2989959716797	2.1457672119140625e-5	7.818727016448975	2.664151668548584	6.854534149169922e-7	2.9456558227539062	238.36529541015625	2.086162567138672e-6	12	003
529	9.250885963439941	258.1206359863281	0.9974451065063477	1.862363338470459	161.212158203125	0.00934329628944397	5.403668403625488	243.7936248779297	7.972121238708496e-5	-0.6172299385070801	237.92819213867188	0.00016424059867858887	12	003
530	18.72380256652832	267.38958740234375	1.0	3.6062021255493164	163.4219970703125	0.9759811162948608	6.735273361206055	172.29959106445312	7.358193397521973e-5	4.572754859924316	278.32989501953125	0.0004253685474395752	12	003
531	25.076942443847656	275.3120422363281	0.5536823868751526	11.728179931640625	158.93980407714844	1.0	8.711727142333984	164.8971710205078	0.0007269382476806641	2.1949570178985596	163.69570922851562	0.0007112622261047363	12	003
532	30.082969665527344	278.7158203125	1.0	26.400981903076172	149.7581329345703	0.9992930889129639	8.708403587341309	276.5713195800781	4.7534704208374023e-5	5.480573654174805	281.4927673339844	0.00017827749252319336	12	003
533	32.59674835205078	282.278076171875	1.0	25.720958709716797	143.5432891845703	0.9998533725738525	8.594220161437988	278.22088623046875	0.00027820467948913574	5.030909538269043	290.1158447265625	0.0007805526256561279	12	003
534	34.45803451538086	284.62506103515625	1.0	26.913631439208984	146.5638427734375	1.0	8.700874328613281	280.10430908203125	0.00023803114891052246	4.796971797943115	291.3706359863281	0.0005218386650085449	12	003
535	36.84857177734375	284.72467041015625	1.0	30.485902786254883	147.90142822265625	1.0	13.709463119506836	151.20367431640625	0.00011196732521057129	35.28749084472656	272.736572265625	0.00034815073013305664	12	003
536	36.90032196044922	285.54833984375	1.0	36.39838409423828	144.8705291748047	1.0	37.36488342285156	281.79559326171875	0.00018584728240966797	35.8895263671875	275.2611083984375	0.0008614957332611084	12	003
537	44.46392059326172	283.681884765625	1.0	43.696903228759766	154.03114318847656	0.9999814033508301	39.797447204589844	289.5392761230469	0.0001436471939086914	34.0894660949707	274.2320556640625	0.0008020997047424316	12	003
538	49.78117752075195	285.6590576171875	1.0	30.872634887695312	157.93699645996094	0.001247316598892212	48.510337829589844	282.6947326660156	3.5375356674194336e-5	41.255027770996094	275.6338806152344	0.00023001432418823242	12	003
539	59.78148651123047	288.5832824707031	1.0	39.55880355834961	159.76678466796875	1.0	42.09647750854492	157.70423889160156	0.000244826078414917	38.20637893676758	159.94955444335938	0.0020132064819335938	12	003
540	62.79194259643555	290.2064514160156	1.0	48.06229019165039	154.3260955810547	1.0	52.54277038574219	153.72653198242188	3.5703182220458984e-5	59.4740104675293	278.24615478515625	0.00035756826400756836	12	003
541	69.79701232910156	278.8667907714844	0.9957096576690674	57.57768630981445	148.12411499023438	1.0	64.90142059326172	148.73524475097656	2.333521842956543e-5	53.92913055419922	151.19346618652344	0.0002689063549041748	12	003
542	75.44605255126953	254.32635498046875	0.9999771118164062	62.52544403076172	164.35980224609375	0.32028675079345703	75.59136962890625	246.5015411376953	9.000301361083984e-6	72.87678527832031	240.39205932617188	0.0001361072063446045	12	003
543	59.275123596191406	236.0604248046875	1.0	73.64966583251953	233.93890380859375	0.002194046974182129	69.13738250732422	231.99893188476562	2.911686897277832e-5	40.8461799621582	238.6090545654297	2.1249055862426758e-5	12	003
544	85.90585327148438	242.28465270996094	1.0	35.79032897949219	228.33265686035156	0.637223482131958	128.21849060058594	208.48599243164062	0.00013771653175354004	119.20054626464844	202.035400390625	0.00012993812561035156	12	003
545	158.3619384765625	199.84097290039062	1.0	162.86209106445312	197.6104278564453	0.8642752170562744	157.7494354248047	203.44931030273438	0.000156402587890625	155.9001922607422	205.62742614746094	0.00011360645294189453	12	003
546	185.1325225830078	189.9702606201172	1.0	85.18081665039062	250.9073944091797	1.0	88.6622314453125	249.19139099121094	0.00031065940856933594	86.55211639404297	252.7598114013672	0.001202315092086792	12	003
