# Supplementary material for: An automated feeding system for the African killifish reveals the impact of diet on lifespan and allows scalable assessment of associative learning
Source: eLife. 2022 Nov 10;11:e69008. doi: 10.7554/eLife.69008 (PMC9788828; doi:10.7554/eLife.69008)
Supplement: Figure 6—source data 2. [file elife-69008-fig6-data2.zip › Training Trajectories/t12_REC011DLC_resnet50_TrainAllTheThingsJun28shuffle1_1030000.csv]

bodyparts_coords	fishhead_x	fishhead_y	fishhead_likelihood	fishtail_x	fishtail_y	fishtail_likelihood	redlight_x	redlight_y	redlight_likelihood	fooddrop_x	fooddrop_y	fooddrop_likelihood	fishnum	recordingnum
0	270.78546142578125	167.6993408203125	0.9999998807907104	230.26170349121094	154.8193359375	0.9999945163726807	229.94834899902344	153.6868133544922	3.159046173095703e-5	226.40037536621094	153.78538513183594	2.6702880859375e-5	12	011
1	272.37127685546875	168.70291137695312	0.9999998807907104	233.2664337158203	152.43807983398438	0.999989926815033	233.9815216064453	152.8372039794922	3.3736228942871094e-5	239.1853790283203	155.36166381835938	4.163384437561035e-5	12	011
2	275.3305969238281	169.9407196044922	0.9999999403953552	236.1910858154297	155.82427978515625	0.9985792636871338	234.35870361328125	155.18582153320312	0.0002256333827972412	240.67762756347656	156.20326232910156	6.240606307983398e-5	12	011
3	276.990478515625	170.6967315673828	1.0	234.27357482910156	153.94712829589844	0.9843965172767639	277.75579833984375	171.8249053955078	2.372264862060547e-5	262.7021789550781	178.27926635742188	1.862645149230957e-5	12	011
4	279.1938171386719	171.3220977783203	0.9999998807907104	239.1140594482422	156.4677734375	0.009901493787765503	278.3108825683594	169.64573669433594	2.8818845748901367e-5	281.9515075683594	177.41258239746094	2.8699636459350586e-5	12	011
5	282.0279846191406	172.20924377441406	0.9999983906745911	239.17405700683594	158.74610900878906	0.9997951984405518	243.92706298828125	159.12062072753906	4.738569259643555e-5	238.5406036376953	158.9161376953125	0.00010830163955688477	12	011
6	283.6105041503906	173.61387634277344	0.9999995231628418	242.16241455078125	158.8634490966797	0.9999992847442627	288.0224304199219	173.8837432861328	6.583333015441895e-5	240.1033477783203	161.91221618652344	8.654594421386719e-5	12	011
7	285.2605895996094	174.5800323486328	0.9999998807907104	244.500244140625	160.02590942382812	0.9999995827674866	245.5546875	158.35389709472656	7.826089859008789e-5	243.62255859375	159.83651733398438	0.0003955960273742676	12	011
8	288.3428955078125	171.5272674560547	1.0	240.15757751464844	158.37225341796875	0.4041052460670471	290.57952880859375	172.7372589111328	5.0574541091918945e-5	284.1376953125	178.49691772460938	8.213520050048828e-5	12	011
9	282.2308654785156	169.01806640625	0.9969943761825562	195.5170440673828	3.9005813598632812	2.244114875793457e-5	276.2563781738281	166.83316040039062	2.5004148483276367e-5	264.8128356933594	170.27157592773438	1.0013580322265625e-5	12	011
10	292.1695556640625	166.71542358398438	1.0	253.07937622070312	167.2836456298828	0.020006775856018066	298.713134765625	164.70513916015625	5.02467155456543e-5	280.0729675292969	168.4034881591797	1.093745231628418e-5	12	011
11	299.3901062011719	159.34996032714844	0.9999459385871887	261.6961669921875	174.80931091308594	0.15265041589736938	302.59381103515625	159.28280639648438	9.170174598693848e-5	298.28759765625	162.56520080566406	1.7523765563964844e-5	12	011
12	306.2314453125	161.14993286132812	0.9995903968811035	304.27130126953125	163.52737426757812	0.00015044212341308594	304.53466796875	161.84930419921875	6.201863288879395e-5	297.984619140625	165.697021484375	4.3332576751708984e-5	12	011
13	319.78656005859375	161.19691467285156	0.9999998807907104	271.9920959472656	166.96658325195312	0.4185526371002197	323.26678466796875	160.60272216796875	1.767277717590332e-5	270.2150573730469	166.68759155273438	6.142258644104004e-5	12	011
14	326.6735534667969	158.5409698486328	0.9999999403953552	280.2979431152344	166.49932861328125	0.9835619330406189	518.7731323242188	145.1724090576172	8.311867713928223e-5	329.1891174316406	165.13821411132812	7.420778274536133e-5	12	011
15	326.26934814453125	159.55682373046875	0.9217343330383301	324.6605224609375	164.1818084716797	1.3202428817749023e-5	329.4797058105469	158.9824981689453	8.374452590942383e-6	2.6184399127960205	1.6817271709442139	1.1920928955078125e-6	12	011
16	337.5639343261719	159.15481567382812	0.6824947595596313	288.67364501953125	172.91856384277344	0.9999985098838806	292.2367858886719	172.57742309570312	7.978081703186035e-5	289.0838623046875	174.21728515625	0.008416473865509033	12	011
17	341.6055908203125	159.926513671875	0.6489558815956116	291.6817321777344	168.23960876464844	0.9999994039535522	292.6448059082031	167.50540161132812	4.163384437561035e-5	290.5253601074219	174.70016479492188	0.0005675554275512695	12	011
18	291.12213134765625	163.0349578857422	0.0005485117435455322	294.0060729980469	162.06790161132812	0.9999998211860657	294.24334716796875	161.7145233154297	7.56382942199707e-5	291.6524963378906	161.83302307128906	0.00013199448585510254	12	011
19	516.0784912109375	146.4512176513672	0.262245237827301	297.30731201171875	158.44992065429688	0.9794129133224487	307.5439758300781	157.0767822265625	7.793307304382324e-5	295.6993408203125	159.23609924316406	5.060434341430664e-5	12	011
20	515.9363403320312	150.9054412841797	0.9999978542327881	301.0846252441406	153.88308715820312	0.05583745241165161	517.9676513671875	148.9770050048828	0.00016736984252929688	515.8967895507812	143.385986328125	4.1097402572631836e-5	12	011
21	519.5570678710938	147.05235290527344	0.9842453002929688	304.8598327636719	152.7718505859375	0.18372732400894165	307.8354797363281	152.58851623535156	1.817941665649414e-5	502.98443603515625	156.76812744140625	9.08970832824707e-6	12	011
22	517.5655517578125	148.56207275390625	1.0	306.242919921875	153.20692443847656	0.991470217704773	516.0933837890625	150.98829650878906	4.7594308853149414e-5	503.5675048828125	153.646240234375	3.316998481750488e-5	12	011
23	518.4949951171875	147.26492309570312	0.9999998211860657	307.38372802734375	152.9409942626953	0.0002327561378479004	516.2916259765625	150.2908477783203	9.02712345123291e-5	503.9361572265625	153.88851928710938	9.065866470336914e-5	12	011
24	517.3275146484375	150.81683349609375	1.0	309.57257080078125	159.38702392578125	0.9999985098838806	311.7148742675781	156.52194213867188	0.0001024007797241211	310.91278076171875	159.85072326660156	0.0009253025054931641	12	011
25	517.7735595703125	148.87554931640625	1.0	309.7608337402344	159.35047912597656	0.9376040697097778	311.67041015625	158.8583221435547	6.148219108581543e-5	311.9589538574219	159.84127807617188	7.855892181396484e-5	12	011
26	516.5797119140625	147.9464569091797	1.0	312.5859680175781	158.15411376953125	0.534690260887146	550.0689697265625	190.4504852294922	1.0	548.60400390625	189.92408752441406	0.0023946762084960938	12	011
27	513.298095703125	149.8285675048828	1.0	319.4665832519531	153.87417602539062	0.2658349871635437	550.102294921875	190.4577178955078	1.0	547.3921508789062	190.5948944091797	0.0010737478733062744	12	011
28	515.22412109375	152.22866821289062	1.0	329.0787048339844	150.30325317382812	0.0006347298622131348	550.2339477539062	189.99220275878906	1.0	547.3767700195312	190.21597290039062	0.0006355643272399902	12	011
29	513.9898071289062	148.51707458496094	1.0	326.3057861328125	150.20619201660156	0.39084821939468384	549.4918212890625	190.23739624023438	1.0	547.2206420898438	190.18882751464844	0.0015939176082611084	12	011
30	513.7389526367188	149.7122344970703	1.0	324.1971435546875	148.92652893066406	0.0033816099166870117	550.3800048828125	190.3159942626953	1.0	547.8413696289062	190.42808532714844	0.0009343624114990234	12	011
31	513.2091064453125	148.81631469726562	1.0	323.49188232421875	148.53482055664062	0.0025616884231567383	550.2420654296875	189.73365783691406	1.0	548.02099609375	189.96282958984375	0.0004165768623352051	12	011
32	514.1279907226562	148.65130615234375	1.0	517.2890014648438	151.69125366210938	0.00018128752708435059	550.09375	189.8921356201172	1.0	547.8333740234375	190.37001037597656	0.0010786950588226318	12	011
33	514.6613159179688	148.38070678710938	1.0	548.7081909179688	191.65269470214844	0.00011110305786132812	549.92822265625	190.0904998779297	1.0	547.8695068359375	190.33334350585938	0.0008153915405273438	12	011
34	513.1325073242188	145.30709838867188	1.0	514.8703002929688	149.11074829101562	0.0001799464225769043	550.0738525390625	190.29302978515625	1.0	547.3656616210938	190.6699676513672	0.0006032586097717285	12	011
35	513.8535766601562	149.30862426757812	0.9999997615814209	326.0931701660156	148.9488983154297	0.01926243305206299	549.3594360351562	189.74081420898438	1.0	547.0379638671875	190.22926330566406	0.0010354220867156982	12	011
36	512.84228515625	147.89727783203125	1.0	515.1884155273438	150.9648895263672	0.0001621842384338379	550.19287109375	189.23583984375	1.0	547.9714965820312	189.45791625976562	0.0008669197559356689	12	011
37	505.0528259277344	147.40045166015625	1.0	548.4153442382812	191.0849609375	0.000193864107131958	549.9882202148438	189.79725646972656	1.0	547.6342163085938	189.76614379882812	0.0013554394245147705	12	011
38	376.32342529296875	151.6576690673828	1.0	329.04644775390625	150.99295043945312	0.0007139146327972412	550.158203125	189.50242614746094	1.0	547.6299438476562	190.00485229492188	0.0009296834468841553	12	011
39	504.04302978515625	145.7794952392578	0.9999994039535522	548.4134521484375	191.60736083984375	0.0003077685832977295	549.87744140625	190.22525024414062	0.9999999403953552	547.4545288085938	190.33750915527344	0.0027002692222595215	12	011
40	389.1285705566406	147.49180603027344	1.0	512.8460083007812	143.83070373535156	0.001298666000366211	549.3563842773438	190.3038330078125	1.0	547.5248413085938	190.07777404785156	0.0032579004764556885	12	011
41	395.94525146484375	145.1895751953125	1.0	510.2102355957031	145.69662475585938	0.0009137988090515137	550.1130981445312	190.6843719482422	1.0	547.5062255859375	190.71942138671875	0.00098341703414917	12	011
42	403.30780029296875	143.07505798339844	1.0	518.9041748046875	147.80270385742188	0.7230570316314697	549.8072509765625	190.0142364501953	1.0	547.1058959960938	190.33596801757812	0.0012863576412200928	12	011
43	412.1279296875	145.05172729492188	1.0	519.1709594726562	148.2352294921875	0.7314102649688721	549.6497192382812	189.9869842529297	1.0	546.7047729492188	190.0933380126953	0.0011065304279327393	12	011
44	417.1766052246094	144.49183654785156	1.0	517.1115112304688	144.2423858642578	1.0	549.115234375	189.59326171875	1.0	546.908447265625	190.38365173339844	0.0009928643703460693	12	011
45	422.18218994140625	143.63267517089844	1.0	515.8876342773438	145.45877075195312	1.0	549.5177001953125	189.95423889160156	1.0	547.1832885742188	190.3755645751953	0.0011681616306304932	12	011
46	428.8348693847656	146.0704803466797	1.0	516.0948486328125	147.09962463378906	0.9999995231628418	549.4595947265625	188.76376342773438	1.0	547.3890991210938	189.3761749267578	0.0012176334857940674	12	011
47	431.5946044921875	145.75009155273438	1.0	511.3217468261719	143.00230407714844	0.9999403953552246	549.4840087890625	189.56973266601562	1.0	547.5020141601562	189.9574737548828	0.0009973645210266113	12	011
48	436.2355651855469	145.87867736816406	1.0	340.39642333984375	150.48614501953125	0.9999998807907104	549.7058715820312	189.85418701171875	1.0	547.6895141601562	190.30630493164062	0.0016769170761108398	12	011
49	440.4593505859375	145.1560516357422	1.0	506.0771179199219	142.27232360839844	0.999995231628418	549.0714111328125	189.41717529296875	1.0	547.1337280273438	189.6891632080078	0.0014333128929138184	12	011
50	443.4662780761719	144.86424255371094	0.9999658465385437	349.8434753417969	152.30426025390625	0.9999997615814209	549.7145385742188	189.98411560058594	1.0	547.5963134765625	190.63394165039062	0.000995546579360962	12	011
51	450.4173278808594	139.68275451660156	0.9997697472572327	351.86376953125	153.53488159179688	0.9994537830352783	549.5618286132812	189.70521545410156	1.0	547.5687255859375	190.36497497558594	0.0009615719318389893	12	011
52	507.511474609375	143.7124786376953	0.9965875148773193	351.8244323730469	151.84326171875	0.9999990463256836	549.3323974609375	189.80621337890625	1.0	546.92529296875	190.28469848632812	0.0016309916973114014	12	011
53	507.9413757324219	142.93069458007812	0.8563379645347595	353.17889404296875	152.72021484375	1.0	549.1103515625	190.53759765625	1.0	546.9713745117188	190.80661010742188	0.002503901720046997	12	011
54	503.8313903808594	144.9951629638672	0.9956235885620117	353.6114807128906	154.23777770996094	0.9999998807907104	548.5191650390625	190.00172424316406	1.0	546.600341796875	190.07911682128906	0.0020141899585723877	12	011
55	507.82208251953125	144.206298828125	0.9999973773956299	354.6869201660156	156.8617401123047	0.9999766945838928	549.6109008789062	190.28578186035156	1.0	547.3682861328125	190.45249938964844	0.001832813024520874	12	011
56	505.3433837890625	143.68666076660156	0.9998429417610168	502.0027770996094	145.0920867919922	0.022728383541107178	549.5849609375	189.61888122558594	1.0	547.4127197265625	189.88916015625	0.001826256513595581	12	011
57	448.5165710449219	139.74737548828125	0.9999151229858398	500.0374450683594	144.72689819335938	0.6290171146392822	549.068359375	190.4313201904297	1.0	546.6658935546875	190.38916015625	0.0027957260608673096	12	011
58	450.52197265625	140.83697509765625	0.9992179870605469	497.3912658691406	146.67623901367188	0.9999998807907104	549.5991821289062	190.46310424804688	1.0	547.0609130859375	190.66949462890625	0.0014473199844360352	12	011
59	500.89581298828125	145.50901794433594	0.9998925924301147	498.5911560058594	147.23011779785156	0.06478449702262878	548.9507446289062	190.0937042236328	1.0	546.5570678710938	190.2142333984375	0.0017401278018951416	12	011
60	447.5087890625	154.3756103515625	0.9999569058418274	496.2871398925781	136.45840454101562	1.0	548.7486572265625	189.91526794433594	1.0	546.2470703125	190.35964965820312	0.0015815794467926025	12	011
61	443.9331970214844	159.7131805419922	1.0	498.8228759765625	133.48509216308594	0.9999998211860657	549.3946533203125	190.00302124023438	1.0	546.96044921875	190.4146270751953	0.0025212466716766357	12	011
62	444.24664306640625	159.52464294433594	1.0	365.6554260253906	153.64334106445312	0.9999125599861145	549.5177001953125	189.95237731933594	1.0	546.9944458007812	190.21649169921875	0.0012516379356384277	12	011
63	444.1393737792969	162.62539672851562	1.0	497.96148681640625	135.37542724609375	1.0	548.931396484375	189.6965789794922	1.0	546.570556640625	189.9281463623047	0.0018023550510406494	12	011
64	447.1122131347656	163.5089111328125	1.0	494.80975341796875	134.45433044433594	0.9999999403953552	548.9052734375	190.23423767089844	1.0	546.7154541015625	190.21957397460938	0.0025050342082977295	12	011
65	448.3824462890625	165.59486389160156	1.0	501.96142578125	133.25445556640625	1.0	548.8236083984375	190.24267578125	1.0	546.7483520507812	190.56712341308594	0.0018782615661621094	12	011
66	449.1858215332031	166.49169921875	1.0	493.1011657714844	130.88848876953125	1.0	548.7675170898438	190.74734497070312	1.0	546.5824584960938	190.77134704589844	0.003359466791152954	12	011
67	447.1229248046875	164.90028381347656	1.0	486.02203369140625	129.62936401367188	1.0	548.9457397460938	189.79530334472656	1.0	546.7793579101562	190.06338500976562	0.0021777451038360596	12	011
68	446.9259948730469	165.56980895996094	1.0	483.3685302734375	129.4920196533203	1.0	549.0479125976562	189.56239318847656	1.0	547.504638671875	189.7356414794922	0.004447460174560547	12	011
69	446.7212219238281	165.46310424804688	1.0	486.0337219238281	129.0332489013672	1.0	548.92822265625	189.90328979492188	1.0	546.9469604492188	189.87893676757812	0.0016314983367919922	12	011
70	443.9925537109375	166.00418090820312	1.0	487.6753234863281	127.12959289550781	1.0	549.0111694335938	190.1394500732422	1.0	546.8768310546875	190.3048095703125	0.0013675093650817871	12	011
71	444.1546325683594	165.94595336914062	1.0	489.6654357910156	126.33455657958984	1.0	548.81591796875	190.4192657470703	1.0	546.8233032226562	190.34657287597656	0.0024778246879577637	12	011
72	442.52691650390625	165.70252990722656	1.0	488.4266052246094	125.8851089477539	1.0	549.3990478515625	189.7647705078125	1.0	547.3232421875	189.7257843017578	0.0008616745471954346	12	011
73	446.1757507324219	166.9755096435547	1.0	367.979248046875	129.88333129882812	1.0	548.8526000976562	190.47540283203125	1.0	546.7534790039062	190.55801391601562	0.0022755563259124756	12	011
74	443.0816955566406	166.3150177001953	1.0	367.364013671875	126.78629302978516	1.0	548.6690673828125	189.30520629882812	1.0	546.8959350585938	189.5922088623047	0.0021597445011138916	12	011
75	442.96246337890625	165.2949676513672	1.0	366.677490234375	127.10723114013672	1.0	548.8892822265625	190.4584197998047	1.0	546.72802734375	190.3844451904297	0.002596557140350342	12	011
76	441.402099609375	165.6429443359375	1.0	486.5694885253906	120.68955993652344	1.0	548.9299926757812	190.59144592285156	1.0	546.8128662109375	190.682373046875	0.0018423199653625488	12	011
77	438.7273254394531	165.4617156982422	1.0	358.5285339355469	127.572265625	1.0	549.3490600585938	189.37615966796875	1.0	546.8818359375	189.33042907714844	0.0006166696548461914	12	011
78	435.712646484375	164.32089233398438	1.0	370.402587890625	128.37408447265625	1.0	549.2137451171875	190.2661590576172	1.0	546.9629516601562	190.16986083984375	0.002509206533432007	12	011
79	434.1585388183594	163.4202117919922	1.0	372.83160400390625	127.14895629882812	1.0	549.0543212890625	190.23760986328125	1.0	547.19189453125	190.48475646972656	0.0033928751945495605	12	011
80	432.9500427246094	163.71058654785156	1.0	373.0865783691406	125.5595932006836	1.0	548.8494262695312	190.0782928466797	1.0	546.9166259765625	190.40701293945312	0.0023232996463775635	12	011
81	432.5278625488281	163.44981384277344	1.0	372.1032409667969	125.93292236328125	1.0	548.454345703125	189.95066833496094	0.9999999403953552	546.4287719726562	190.02584838867188	0.005923092365264893	12	011
82	433.21630859375	162.69656372070312	1.0	369.8314208984375	124.74058532714844	1.0	548.9178466796875	190.4586181640625	1.0	546.7008056640625	190.5865478515625	0.0020275115966796875	12	011
83	435.92108154296875	158.82427978515625	1.0	369.2782287597656	125.59800720214844	1.0	548.9114379882812	189.6930389404297	1.0	546.6928100585938	189.88746643066406	0.0008840858936309814	12	011
84	441.0830383300781	155.47360229492188	1.0	364.2076110839844	123.44881439208984	1.0	548.9149780273438	190.16497802734375	1.0	546.7659301757812	190.32029724121094	0.0024934709072113037	12	011
85	440.489501953125	151.906982421875	1.0	356.54010009765625	118.86490631103516	1.0	549.2432250976562	189.6295623779297	1.0	546.8953247070312	189.96063232421875	0.001039355993270874	12	011
86	443.200439453125	146.48980712890625	1.0	352.2211608886719	116.64092254638672	1.0	549.00439453125	190.2294158935547	0.9999999403953552	546.93798828125	190.37428283691406	0.004157036542892456	12	011
87	436.1689758300781	145.7727813720703	1.0	347.1697692871094	118.1369400024414	1.0	549.09912109375	190.04502868652344	1.0	546.8295288085938	190.43272399902344	0.0017991960048675537	12	011
88	436.866455078125	143.50401306152344	1.0	342.88861083984375	125.18021392822266	0.9999988675117493	548.9425048828125	189.68653869628906	1.0	546.9080810546875	190.0957794189453	0.001856982707977295	12	011
89	439.3517761230469	142.07920837402344	1.0	339.9664001464844	125.00926971435547	1.0	549.8348388671875	190.07293701171875	1.0	547.3024291992188	190.3046417236328	0.0013977587223052979	12	011
90	435.667236328125	139.6183319091797	1.0	337.7962951660156	127.28062438964844	1.0	548.615478515625	189.82757568359375	1.0	546.5413818359375	190.07418823242188	0.0016828477382659912	12	011
91	443.1811828613281	137.9156494140625	1.0	329.9580078125	134.9291229248047	1.0	549.26953125	189.97254943847656	1.0	547.58154296875	190.34458923339844	0.0022191405296325684	12	011
92	439.33685302734375	137.50579833984375	1.0	327.0416564941406	137.14845275878906	1.0	549.4905395507812	190.42538452148438	1.0	546.963623046875	190.76092529296875	0.0009621679782867432	12	011
93	436.4974060058594	136.8047637939453	1.0	516.1500854492188	132.99411010742188	1.0	549.1299438476562	189.5421142578125	1.0	547.1436157226562	190.2467803955078	0.0013770759105682373	12	011
94	436.65155029296875	136.26483154296875	1.0	515.072509765625	130.26763916015625	1.0	549.0975952148438	190.070556640625	1.0	547.0509033203125	190.56661987304688	0.0020172595977783203	12	011
95	436.1044616699219	137.60169982910156	0.9998894929885864	514.9443359375	129.7504425048828	1.0	549.72119140625	189.81553649902344	1.0	547.6100463867188	190.34986877441406	0.002355247735977173	12	011
96	434.6600341796875	139.7147979736328	1.0	515.0067749023438	129.42962646484375	0.9999998807907104	549.7993774414062	189.73570251464844	1.0	547.7423706054688	190.2070770263672	0.0014754831790924072	12	011
97	434.3064880371094	137.58938598632812	1.0	508.6805725097656	124.60420227050781	0.9999879598617554	549.33447265625	189.44052124023438	1.0	547.060791015625	189.7861328125	0.0008588731288909912	12	011
98	435.9652404785156	137.88619995117188	0.9999997615814209	326.016845703125	136.81044006347656	0.9999898076057434	549.0631713867188	189.82254028320312	1.0	547.1784057617188	190.38565063476562	0.0020960569381713867	12	011
99	433.02484130859375	135.99790954589844	1.0	326.4112854003906	138.4479217529297	0.9999992847442627	549.158203125	190.14781188964844	1.0	546.9732666015625	190.6750030517578	0.002493560314178467	12	011
100	433.1614074707031	137.34776306152344	0.9999998807907104	333.7764892578125	137.25436401367188	0.9999951720237732	549.0485229492188	189.81594848632812	1.0	546.871337890625	190.25607299804688	0.001603156328201294	12	011
101	433.56634521484375	141.0565185546875	1.0	335.33929443359375	130.48114013671875	0.9997755289077759	548.870361328125	189.5818634033203	0.9999999403953552	547.025634765625	189.75140380859375	0.00439104437828064	12	011
102	433.67742919921875	147.4554901123047	1.0	508.1526794433594	117.04114532470703	1.0	549.177978515625	189.87176513671875	1.0	546.727294921875	190.27297973632812	0.0018098056316375732	12	011
103	434.6134033203125	149.06729125976562	1.0	503.3262634277344	110.87358856201172	0.9992533326148987	549.4360961914062	189.38919067382812	1.0	546.8238525390625	189.71978759765625	0.0010883510112762451	12	011
104	431.8163146972656	148.0861358642578	1.0	506.3722229003906	114.42282104492188	0.9999999403953552	549.0322875976562	190.09320068359375	1.0	546.4014892578125	190.40647888183594	0.0018794834613800049	12	011
105	432.697021484375	151.7274932861328	1.0	482.6502380371094	112.91886901855469	1.0	548.869384765625	189.82481384277344	1.0	546.868408203125	190.28439331054688	0.0019889473915100098	12	011
106	432.5417785644531	154.81771850585938	1.0	351.17242431640625	123.87744903564453	0.9999988079071045	549.1860961914062	190.50430297851562	1.0	546.7297973632812	190.66842651367188	0.002727806568145752	12	011
107	435.0387268066406	158.24647521972656	1.0	482.0078430175781	110.8679428100586	0.9999991655349731	548.68212890625	189.8823699951172	1.0	546.7152099609375	190.20254516601562	0.0014293491840362549	12	011
108	434.4322814941406	157.50257873535156	1.0	479.55389404296875	108.66141510009766	0.9999999403953552	549.1912231445312	189.84532165527344	1.0	546.7307739257812	190.18930053710938	0.0016526877880096436	12	011
109	435.05035400390625	157.34774780273438	1.0	367.306396484375	110.74058532714844	1.0	548.8491821289062	189.73109436035156	1.0	546.9046630859375	190.2255859375	0.001077026128768921	12	011
110	433.8564758300781	156.75006103515625	1.0	362.3226318359375	112.45328521728516	1.0	548.9689331054688	190.01853942871094	1.0	546.8583984375	190.47427368164062	0.0014326870441436768	12	011
111	435.2649841308594	158.17559814453125	1.0	362.0556640625	111.68804931640625	1.0	548.754638671875	189.88121032714844	1.0	546.6133422851562	190.3309783935547	0.0012846887111663818	12	011
112	435.00982666015625	159.78311157226562	1.0	480.5460205078125	105.81974792480469	1.0	549.3425903320312	189.7918243408203	1.0	547.172607421875	189.86505126953125	0.0021601319313049316	12	011
113	433.6974182128906	157.57337951660156	1.0	362.8142395019531	108.1864242553711	0.9999996423721313	549.2407836914062	189.93365478515625	1.0	547.1190795898438	190.44741821289062	0.001294463872909546	12	011
114	434.35711669921875	158.38916015625	1.0	480.81402587890625	107.18207550048828	1.0	548.5623168945312	189.7803192138672	1.0	546.5184326171875	190.29273986816406	0.0011522471904754639	12	011
115	434.3496398925781	158.47337341308594	1.0	366.7146301269531	106.42859649658203	0.9999998807907104	548.2133178710938	190.21022033691406	1.0	546.4888305664062	190.48123168945312	0.0017807483673095703	12	011
116	434.470947265625	158.80364990234375	1.0	367.2404479980469	107.50740051269531	0.9999998807907104	548.6392822265625	189.53858947753906	1.0	546.7112426757812	190.08213806152344	0.0018129050731658936	12	011
117	433.9321594238281	157.30062866210938	1.0	481.2091979980469	107.04397583007812	1.0	548.6624145507812	190.5933837890625	1.0	546.55224609375	190.31590270996094	0.0017407536506652832	12	011
118	432.6294250488281	157.5209503173828	1.0	363.712890625	106.61607360839844	1.0	549.0693359375	189.6075897216797	1.0	547.2880249023438	189.93203735351562	0.0033374428749084473	12	011
119	423.520263671875	149.3677215576172	1.0	367.4378662109375	103.94109344482422	1.0	549.0639038085938	189.3873291015625	1.0	546.8882446289062	189.75660705566406	0.0006014108657836914	12	011
120	404.3349304199219	147.1265411376953	0.9999977350234985	365.54791259765625	101.52601623535156	0.9980721473693848	548.650146484375	190.34689331054688	1.0	546.3396606445312	190.51632690429688	0.0014617741107940674	12	011
121	479.7456970214844	108.4559097290039	1.0	404.35504150390625	114.89822387695312	0.003489851951599121	548.9725341796875	189.77284240722656	1.0	546.2735595703125	190.3946075439453	0.0009857416152954102	12	011
122	486.3152160644531	100.81723022460938	1.0	447.4858703613281	148.0181121826172	0.0006452798843383789	549.1130981445312	189.58416748046875	1.0	547.218017578125	189.8760528564453	0.0013457834720611572	12	011
123	488.7350158691406	97.02215576171875	1.0	547.822265625	191.22027587890625	0.00019422173500061035	549.2347412109375	189.55010986328125	1.0	546.7698974609375	190.03933715820312	0.0010934770107269287	12	011
124	386.1398010253906	92.01410675048828	1.0	449.390625	153.74346923828125	0.7968399524688721	548.9229736328125	189.7849578857422	1.0	546.5493774414062	189.95445251464844	0.0009388923645019531	12	011
125	373.3493347167969	89.6507797241211	1.0	456.2693176269531	149.98251342773438	1.0	548.7564086914062	188.97459411621094	1.0	546.46240234375	189.50057983398438	0.0012544095516204834	12	011
126	517.4647216796875	77.93585968017578	1.0	458.4884948730469	145.05850219726562	0.03513091802597046	548.8281860351562	188.99903869628906	1.0	546.8093872070312	189.4823455810547	0.0011136829853057861	12	011
127	521.0269165039062	73.55274200439453	1.0	446.2292785644531	148.37779235839844	0.8879058361053467	548.8934936523438	189.34820556640625	1.0	546.3070068359375	189.80795288085938	0.0012686848640441895	12	011
128	521.4511108398438	71.17557525634766	1.0	422.46929931640625	152.68753051757812	1.0	548.71435546875	189.6111602783203	1.0	546.3784790039062	189.90121459960938	0.0014608800411224365	12	011
129	518.87353515625	72.94036865234375	1.0	474.9288635253906	142.5421905517578	1.0	549.1275634765625	190.40267944335938	1.0	546.5264892578125	190.34768676757812	0.0024955272674560547	12	011
130	302.4179382324219	99.65058135986328	1.0	485.59295654296875	125.29428100585938	1.0	548.9617309570312	189.7969207763672	1.0	546.648193359375	189.7639617919922	0.0009386241436004639	12	011
131	293.065673828125	99.76203155517578	1.0	381.6848449707031	96.08154296875	0.9999990463256836	549.3034057617188	189.8555908203125	1.0	547.0438232421875	190.1014404296875	0.0016075372695922852	12	011
132	288.8616638183594	101.83687591552734	1.0	494.46844482421875	82.73654174804688	1.0	549.2190551757812	189.78163146972656	1.0	546.7511596679688	190.41366577148438	0.001575171947479248	12	011
133	282.38470458984375	102.26702880859375	1.0	360.2601013183594	107.43453979492188	1.0	549.0689697265625	189.82508850097656	1.0	546.7098999023438	190.03240966796875	0.0014790892601013184	12	011
134	278.52386474609375	98.17819213867188	1.0	336.9895935058594	92.19608306884766	1.0	548.9192504882812	189.79884338378906	1.0	546.9649658203125	190.02476501464844	0.0010438263416290283	12	011
135	274.5908508300781	97.017578125	1.0	328.3053283691406	98.75173950195312	1.0	548.914306640625	190.0336151123047	1.0	546.7425537109375	190.19537353515625	0.0014107227325439453	12	011
136	270.3768005371094	95.48162078857422	1.0	315.3976745605469	109.81089782714844	0.9999716281890869	548.9710693359375	189.5991668701172	1.0	546.8786010742188	190.21051025390625	0.0007921755313873291	12	011
137	269.328369140625	96.08722686767578	1.0	303.7001037597656	114.88660430908203	1.0	548.6011352539062	189.75369262695312	1.0	546.3684692382812	190.0629425048828	0.0018062293529510498	12	011
138	268.2318115234375	97.12501525878906	1.0	301.7378234863281	107.84772491455078	0.999995231628418	548.7722778320312	190.41253662109375	1.0	546.6050415039062	190.379638671875	0.0012686550617218018	12	011
139	267.1751708984375	95.88994598388672	0.9991558790206909	300.4471740722656	104.69998168945312	0.9999997019767761	548.6456298828125	190.42840576171875	1.0	546.5404052734375	190.69151306152344	0.0017818808555603027	12	011
140	264.64422607421875	95.022705078125	0.6747574806213379	300.2233581542969	106.15727233886719	0.9999991655349731	548.6527709960938	190.04319763183594	1.0	546.4249877929688	190.25823974609375	0.0011107027530670166	12	011
141	268.8470764160156	101.76765441894531	0.01863577961921692	275.6958312988281	102.17464447021484	0.9989755749702454	548.7294921875	190.37796020507812	1.0	546.6874389648438	190.48728942871094	0.001960545778274536	12	011
142	273.97930908203125	102.39310455322266	0.4456563889980316	281.1221923828125	103.53166198730469	0.9884679317474365	549.0121459960938	190.1199188232422	1.0	546.75048828125	190.39474487304688	0.0011872947216033936	12	011
143	276.7131042480469	102.4743423461914	0.9479166865348816	298.3336486816406	106.00784301757812	0.9982001781463623	549.1324462890625	189.7239990234375	1.0	546.9082641601562	190.38119506835938	0.0008094310760498047	12	011
144	277.7207946777344	101.83384704589844	0.9175134897232056	302.3662414550781	107.67230224609375	0.9901348352432251	548.809326171875	190.10118103027344	1.0	546.5765380859375	190.29624938964844	0.0015570521354675293	12	011
145	282.9623107910156	103.65482330322266	0.6968410015106201	300.5091857910156	105.60050201416016	0.994744598865509	549.0698852539062	189.82948303222656	1.0	546.9614868164062	189.91542053222656	0.002018570899963379	12	011
146	280.0752258300781	101.34162139892578	0.9999818801879883	302.5599670410156	105.91635131835938	0.9936568140983582	549.322265625	189.6617889404297	1.0	546.721923828125	190.1298370361328	0.0013457536697387695	12	011
147	283.2283020019531	102.65474700927734	0.9995760917663574	303.4368896484375	106.265869140625	0.9932217597961426	548.713623046875	190.69692993164062	1.0	546.2706909179688	190.98797607421875	0.0012413561344146729	12	011
148	282.27069091796875	101.18223571777344	0.9983037710189819	304.0826721191406	105.37965393066406	0.9948495030403137	548.7318115234375	190.3438262939453	1.0	546.3359375	190.5050811767578	0.0018428266048431396	12	011
149	280.0663146972656	101.72626495361328	0.9983157515525818	297.85845947265625	103.27320861816406	0.765379786491394	549.3387451171875	189.33444213867188	1.0	546.9689331054688	189.84689331054688	0.0007728338241577148	12	011
150	283.6394348144531	101.45094299316406	0.9998586177825928	303.0357971191406	105.4526596069336	0.7254418730735779	549.1771240234375	190.01272583007812	1.0	546.8742065429688	190.3516082763672	0.0012485980987548828	12	011
151	277.204345703125	101.19718933105469	0.7780386209487915	302.0042724609375	105.7293930053711	0.9045148491859436	549.0648193359375	190.04562377929688	1.0	546.557861328125	190.23001098632812	0.0014538168907165527	12	011
152	276.9340515136719	99.46686553955078	0.926181435585022	301.7994689941406	106.30307006835938	0.20500019192695618	548.736572265625	190.1370391845703	1.0	546.6678466796875	190.51065063476562	0.0013293325901031494	12	011
153	279.7382507324219	101.1014404296875	0.960686445236206	282.8613586425781	100.41158294677734	0.7046164870262146	548.5791625976562	190.2982635498047	1.0	546.1602172851562	190.55287170410156	0.0009072721004486084	12	011
154	276.65118408203125	100.43531036376953	0.999850869178772	281.4435729980469	100.67757415771484	0.41116759181022644	549.0975341796875	189.856689453125	1.0	547.1085815429688	190.095947265625	0.002699941396713257	12	011
155	273.1355895996094	91.95755004882812	1.0	308.1215515136719	110.3886947631836	0.6052126288414001	548.9087524414062	189.8990020751953	1.0	546.793212890625	190.09327697753906	0.0016259551048278809	12	011
156	268.2843017578125	86.90817260742188	1.0	302.30029296875	109.39156341552734	0.9988453984260559	549.0925903320312	190.37265014648438	1.0	546.623779296875	190.58364868164062	0.0012163817882537842	12	011
157	262.28533935546875	81.78703308105469	1.0	309.3480529785156	104.72151184082031	0.9996693134307861	549.1942749023438	189.88461303710938	1.0	546.7225341796875	190.26071166992188	0.0007240772247314453	12	011
158	256.7741394042969	77.87480926513672	1.0	305.17034912109375	115.75739288330078	1.0	549.1754760742188	189.65724182128906	1.0	546.7047729492188	190.10345458984375	0.0008658766746520996	12	011
159	254.5972137451172	71.94564056396484	1.0	301.60601806640625	110.83246612548828	1.0	548.9199829101562	189.8414306640625	1.0	546.4097900390625	189.9335479736328	0.0013107657432556152	12	011
160	254.2961883544922	65.07493591308594	1.0	303.1322021484375	103.40734100341797	0.9992899894714355	548.3748779296875	190.05899047851562	1.0	546.2194213867188	190.34457397460938	0.0009376406669616699	12	011
161	259.5158386230469	60.5859260559082	1.0	299.76690673828125	99.63652801513672	0.8407961130142212	549.3828735351562	190.37109375	1.0	546.6749877929688	190.98179626464844	0.0007159709930419922	12	011
162	264.0460510253906	62.59736633300781	1.0	268.7319641113281	122.17743682861328	0.994572639465332	548.6151123046875	190.06936645507812	1.0	546.5503540039062	190.47445678710938	0.0012737810611724854	12	011
163	267.9101257324219	64.47740936279297	1.0	270.71051025390625	124.98478698730469	1.0	549.2794189453125	189.8343505859375	1.0	546.7138671875	190.36082458496094	0.0009999275207519531	12	011
164	273.1349182128906	64.61721801757812	1.0	272.37200927734375	125.86149597167969	1.0	548.8643798828125	189.74452209472656	1.0	546.583251953125	190.42013549804688	0.0018152296543121338	12	011
165	274.6105651855469	77.81855010986328	0.08162945508956909	268.2272644042969	122.56025695800781	1.0	549.2212524414062	189.9336395263672	1.0	271.5190734863281	123.64665222167969	0.001284956932067871	12	011
166	289.83343505859375	81.94725799560547	0.004008650779724121	547.6675415039062	191.6271514892578	0.00037044286727905273	548.8323974609375	190.14739990234375	1.0	546.4495239257812	189.9326629638672	0.0021435320377349854	12	011
167	304.8511047363281	79.61115264892578	1.0	259.2471618652344	84.9330825805664	1.0	548.8186645507812	189.79978942871094	1.0	546.377685546875	190.30946350097656	0.0012668371200561523	12	011
168	310.1817932128906	83.30868530273438	1.0	516.7610473632812	76.36146545410156	1.0	548.8909912109375	189.2073974609375	1.0	546.6382446289062	189.9410858154297	0.0019344687461853027	12	011
169	444.9084167480469	70.601806640625	1.0	510.68841552734375	79.24554443359375	0.9999998807907104	548.73828125	190.11154174804688	1.0	546.1934204101562	190.6356658935547	0.0018420815467834473	12	011
170	313.4340515136719	72.43143463134766	1.0	284.0997009277344	101.35844421386719	0.9999998211860657	549.3060913085938	189.75436401367188	1.0	546.7702026367188	190.29139709472656	0.0016562044620513916	12	011
171	316.009521484375	71.41587829589844	1.0	287.060546875	103.34683227539062	1.0	549.0389404296875	190.70709228515625	1.0	546.8943481445312	190.4689178466797	0.002632647752761841	12	011
172	316.2124328613281	70.4928970336914	1.0	289.4259338378906	105.24594116210938	1.0	549.2470703125	190.87098693847656	1.0	546.7178955078125	191.01092529296875	0.0022707879543304443	12	011
173	317.181396484375	70.21976470947266	1.0	479.96612548828125	100.25052642822266	1.0	549.0630493164062	190.69630432128906	1.0	546.0533447265625	190.94659423828125	0.0011855065822601318	12	011
174	431.5264892578125	65.4087905883789	1.0	482.40167236328125	97.82965087890625	1.0	548.9312133789062	189.70632934570312	1.0	546.6034545898438	190.17550659179688	0.0014529228210449219	12	011
175	434.2697448730469	64.11354064941406	1.0	476.68646240234375	102.88768768310547	0.9999999403953552	548.8833618164062	190.13294982910156	1.0	547.0780029296875	190.2476806640625	0.0019387900829315186	12	011
176	433.64990234375	66.5029067993164	1.0	478.34033203125	102.09426879882812	1.0	548.8623657226562	190.06105041503906	1.0	546.6232299804688	190.58575439453125	0.0008478164672851562	12	011
177	433.23736572265625	63.769622802734375	1.0	475.55206298828125	104.66389465332031	1.0	549.0003662109375	190.01341247558594	1.0	546.3690795898438	190.31321716308594	0.0011078119277954102	12	011
178	433.8487243652344	63.6507453918457	1.0	477.9344482421875	104.67144012451172	1.0	549.2431640625	190.1207275390625	1.0	546.8074951171875	190.3748779296875	0.0014087557792663574	12	011
179	433.265625	63.2595329284668	1.0	471.72064208984375	103.29975128173828	1.0	549.236083984375	189.4175567626953	1.0	546.8892211914062	190.00350952148438	0.0012160837650299072	12	011
180	318.7305603027344	77.8468246459961	0.9999973177909851	547.4425048828125	191.841796875	0.00025269389152526855	548.5354614257812	190.1125030517578	1.0	546.1594848632812	190.6886749267578	0.0010381340980529785	12	011
181	426.6395263671875	78.71752166748047	0.005207151174545288	547.65283203125	192.43228149414062	0.00017580389976501465	548.9636840820312	190.24842834472656	1.0	546.31787109375	191.01382446289062	0.000791400671005249	12	011
182	309.9864807128906	99.81065368652344	0.001059204339981079	318.49884033203125	79.77704620361328	0.004277527332305908	548.8016357421875	189.7064971923828	1.0	546.7532348632812	190.17271423339844	0.0013983845710754395	12	011
183	305.1031494140625	103.35284423828125	1.0	548.0599365234375	191.51548767089844	0.0003008544445037842	549.4450073242188	190.2469482421875	1.0	546.9927978515625	190.23577880859375	0.0014790594577789307	12	011
184	335.67095947265625	84.29548645019531	0.9982389211654663	547.9437866210938	191.57476806640625	0.00033354759216308594	548.7499389648438	189.8523712158203	1.0	546.7664794921875	190.1699981689453	0.002485036849975586	12	011
185	283.4820556640625	53.80625915527344	0.9999829530715942	333.7720031738281	93.70635986328125	0.8733528852462769	548.6602783203125	189.89248657226562	1.0	546.4896240234375	190.2027130126953	0.0019096732139587402	12	011
186	273.54400634765625	91.52181243896484	1.0	329.8185729980469	98.00718688964844	0.9999992847442627	548.8165893554688	189.72288513183594	1.0	546.6181030273438	190.2409210205078	0.0011286735534667969	12	011
187	474.1291198730469	81.70267486572266	1.0	324.5283508300781	98.98135375976562	0.9999997615814209	548.9268798828125	190.4133758544922	1.0	546.593505859375	190.35337829589844	0.0023391246795654297	12	011
188	242.37420654296875	72.6264877319336	1.0	426.7116394042969	103.70709228515625	0.9999999403953552	549.230712890625	189.42926025390625	1.0	443.46173095703125	8.716727256774902	0.004993081092834473	12	011
189	502.889892578125	73.52594757080078	1.0	432.0915832519531	106.92131042480469	1.0	548.9580078125	189.91397094726562	1.0	546.5155029296875	190.31053161621094	0.0015110969543457031	12	011
190	512.7374877929688	71.7496337890625	1.0	272.4860534667969	28.54120635986328	0.9999549388885498	548.7346801757812	190.1334228515625	1.0	459.0597229003906	7.692556381225586	0.0035064220428466797	12	011
191	516.9050903320312	74.12718963623047	1.0	453.61328125	105.42285919189453	1.0	548.8588256835938	189.63845825195312	1.0	546.534912109375	190.0272979736328	0.0010896027088165283	12	011
192	203.53305053710938	83.22990417480469	1.0	459.17144775390625	109.46015930175781	1.0	549.165283203125	189.52796936035156	1.0	546.884033203125	189.6493377685547	0.0011928081512451172	12	011
193	197.84214782714844	84.02796936035156	1.0	467.88580322265625	111.1186752319336	1.0	548.5919799804688	189.96099853515625	1.0	546.0590209960938	190.45750427246094	0.0012718737125396729	12	011
194	521.8487548828125	73.40108489990234	1.0	478.6256408691406	103.11446380615234	0.9905064105987549	548.7747802734375	189.76675415039062	1.0	546.4896240234375	190.2266082763672	0.0010522007942199707	12	011
195	195.0709228515625	84.3453140258789	1.0	472.3851013183594	106.5575180053711	0.9999998807907104	549.184326171875	189.58804321289062	1.0	546.7515258789062	190.03103637695312	0.0006845295429229736	12	011
196	192.3362274169922	81.53106689453125	1.0	277.03857421875	114.85054016113281	0.9999985694885254	549.2665405273438	189.48704528808594	1.0	546.93798828125	190.05291748046875	0.0015761852264404297	12	011
197	189.6908416748047	82.86820220947266	1.0	481.34490966796875	107.94224548339844	1.0	549.2528686523438	189.48880004882812	1.0	546.8740234375	190.0160675048828	0.0010898411273956299	12	011
198	184.950439453125	83.0589828491211	1.0	527.3883666992188	77.74261474609375	0.0024161934852600098	548.7266845703125	189.61325073242188	1.0	546.3536376953125	189.8521728515625	0.00141984224319458	12	011
199	175.6314239501953	84.20233154296875	1.0	249.0653533935547	118.01437377929688	0.9999991655349731	549.237060546875	189.38540649414062	1.0	546.90576171875	189.8516387939453	0.0011390149593353271	12	011
200	168.22119140625	86.91996002197266	1.0	249.4525604248047	120.61000061035156	0.9999996423721313	549.047119140625	189.7838134765625	1.0	546.7535400390625	190.19358825683594	0.001091986894607544	12	011
201	161.69569396972656	90.43550872802734	1.0	232.1160125732422	114.9784164428711	0.08951765298843384	548.537841796875	189.74783325195312	1.0	546.4110717773438	189.87220764160156	0.0014995336532592773	12	011
202	153.26719665527344	83.27117919921875	0.9999792575836182	219.68589782714844	122.20975494384766	0.9926503300666809	548.9381713867188	190.55068969726562	1.0	546.72412109375	191.00192260742188	0.0015048980712890625	12	011
203	141.3502960205078	77.60135650634766	1.0	211.94589233398438	126.38580322265625	0.9896904230117798	549.4308471679688	190.39028930664062	1.0	546.7088623046875	190.64804077148438	0.0014182031154632568	12	011
204	135.16188049316406	84.54666900634766	1.0	210.3538055419922	123.43377685546875	0.9999991655349731	548.9505615234375	190.00904846191406	1.0	546.6911010742188	190.22909545898438	0.0013656020164489746	12	011
205	127.74537658691406	82.63495635986328	1.0	196.88941955566406	123.318603515625	0.8224225640296936	549.2680053710938	190.26051330566406	1.0	546.7384643554688	190.4419403076172	0.0015322566032409668	12	011
206	124.22050476074219	84.08592987060547	1.0	189.6265411376953	122.16289520263672	1.0	549.033447265625	190.47889709472656	1.0	546.6190185546875	190.9794464111328	0.0030917227268218994	12	011
207	127.7869873046875	95.08708190917969	0.999999463558197	188.2267608642578	119.71829986572266	1.0	548.7318115234375	190.10015869140625	1.0	546.4492797851562	190.1808319091797	0.00154954195022583	12	011
208	125.30358123779297	95.57552337646484	0.9999986886978149	166.2525634765625	101.36979675292969	0.030566692352294922	548.9572143554688	189.9066162109375	1.0	546.6137084960938	190.3656463623047	0.0012888908386230469	12	011
209	121.67550659179688	86.83702087402344	1.0	136.30917358398438	93.89891815185547	0.0014937520027160645	549.167236328125	190.3255615234375	1.0	546.9631958007812	190.48439025878906	0.0015009045600891113	12	011
210	123.2814712524414	92.75750732421875	1.0	138.82388305664062	95.93659973144531	0.001453310251235962	549.2742919921875	189.76756286621094	0.9999999403953552	547.2535400390625	189.8135986328125	0.0034964382648468018	12	011
211	125.80318450927734	91.7191390991211	1.0	149.43479919433594	110.77471160888672	0.9999831914901733	548.7564086914062	190.50167846679688	1.0	546.3555908203125	190.77764892578125	0.001261681318283081	12	011
212	123.44925689697266	84.59211730957031	1.0	548.2022705078125	191.26495361328125	0.00039017200469970703	549.0315551757812	189.85581970214844	1.0	547.0139770507812	190.13388061523438	0.002092033624649048	12	011
213	126.13959503173828	88.53041076660156	0.9710049629211426	547.7923583984375	191.70233154296875	0.0003472864627838135	549.0372314453125	190.27284240722656	1.0	546.5943603515625	190.38612365722656	0.0015588998794555664	12	011
214	122.88848114013672	84.07373046875	1.0	137.10110473632812	108.0248031616211	0.03803560137748718	549.058837890625	190.5929718017578	1.0	546.6995239257812	190.95028686523438	0.0013733208179473877	12	011
215	120.88203430175781	82.74056243896484	0.9999894499778748	547.5350952148438	191.79376220703125	0.00017711520195007324	549.3489990234375	190.10678100585938	1.0	546.392578125	190.52740478515625	0.0008072555065155029	12	011
216	121.75996398925781	80.28604888916016	0.9999998807907104	547.8153686523438	192.3379364013672	0.000415116548538208	548.68359375	190.62362670898438	1.0	546.5418701171875	190.83807373046875	0.0024841725826263428	12	011
217	121.94011688232422	86.1083984375	1.0	133.97021484375	92.80619049072266	0.0006045997142791748	549.2455444335938	190.28945922851562	1.0	546.570556640625	190.52919006347656	0.0016209781169891357	12	011
218	122.21695709228516	88.28892517089844	1.0	128.9237823486328	91.12718963623047	0.00026619434356689453	549.1063232421875	190.081787109375	1.0	546.7520141601562	190.26419067382812	0.0008834600448608398	12	011
219	121.96929931640625	85.63666534423828	1.0	128.9456329345703	89.89287567138672	0.0004557669162750244	549.1303100585938	190.13206481933594	0.9999999403953552	547.0144653320312	190.20509338378906	0.001957327127456665	12	011
220	120.12738037109375	81.89124298095703	1.0	138.63241577148438	89.67198944091797	0.000970005989074707	549.321044921875	190.30799865722656	1.0	546.784912109375	190.53475952148438	0.0011359751224517822	12	011
221	118.78015899658203	81.49636840820312	1.0	548.0354614257812	191.6951446533203	0.0003921389579772949	549.218017578125	190.17111206054688	1.0	546.5830078125	190.5191192626953	0.0019880831241607666	12	011
222	117.79007720947266	80.27127838134766	1.0	548.0017700195312	191.26319885253906	0.00024753808975219727	549.1600952148438	189.78890991210938	1.0	546.705810546875	190.17784118652344	0.001201540231704712	12	011
223	117.57685852050781	80.0593490600586	1.0	547.8816528320312	192.08546447753906	0.00030604004859924316	548.989990234375	190.24166870117188	1.0	546.5888061523438	190.75701904296875	0.001570373773574829	12	011
224	117.96768951416016	79.55681610107422	1.0	547.4056396484375	191.3554229736328	0.00028643012046813965	548.3295288085938	190.0303497314453	1.0	546.1539306640625	190.25897216796875	0.0015318989753723145	12	011
225	119.64775848388672	78.96705627441406	1.0	547.4534301757812	192.2933807373047	0.0003122091293334961	549.0775146484375	190.90692138671875	1.0	546.1200561523438	190.881103515625	0.0018339455127716064	12	011
226	119.4805908203125	78.6395263671875	1.0	548.2084350585938	191.95449829101562	0.0002543926239013672	549.0430297851562	190.0894775390625	1.0	546.90478515625	190.69065856933594	0.001214355230331421	12	011
227	118.54750061035156	79.36808776855469	1.0	548.2073364257812	191.3264923095703	0.00021776556968688965	549.3936767578125	189.77679443359375	1.0	546.7978515625	190.05027770996094	0.0008923113346099854	12	011
228	108.9328842163086	81.3589096069336	1.0	161.9683380126953	87.16584014892578	0.08364364504814148	549.0795288085938	190.35035705566406	1.0	546.5436401367188	190.7618865966797	0.0008233487606048584	12	011
229	90.40641021728516	86.2535629272461	1.0	95.2766342163086	86.97981262207031	0.0005055367946624756	549.216064453125	190.0235137939453	1.0	546.6310424804688	190.37167358398438	0.0007870495319366455	12	011
230	80.60147857666016	91.36965942382812	1.0	160.61509704589844	98.83541107177734	0.014691323041915894	548.9258422851562	189.78343200683594	1.0	546.4965209960938	190.1986541748047	0.001659095287322998	12	011
231	73.70612335205078	94.43280029296875	0.9999998807907104	164.73025512695312	100.78924560546875	0.9999972581863403	548.82568359375	190.26890563964844	1.0	546.654052734375	190.4506378173828	0.0011321306228637695	12	011
232	67.40057373046875	97.99274444580078	1.0	161.77696228027344	102.87033081054688	0.9999996423721313	549.1242065429688	189.90171813964844	1.0	546.550537109375	190.6171875	0.001317352056503296	12	011
233	63.131996154785156	100.10840606689453	1.0	160.86306762695312	103.92214965820312	0.33212289214134216	549.2103881835938	190.0661163330078	1.0	546.5509643554688	190.6768341064453	0.001049041748046875	12	011
234	60.7979621887207	103.80725860595703	1.0	158.97732543945312	104.74713897705078	0.927085280418396	548.142822265625	189.9788818359375	1.0	546.2479248046875	190.489501953125	0.00272369384765625	12	011
235	55.01530456542969	109.64361572265625	1.0	161.0087890625	112.90116119384766	0.6040525436401367	549.2953491210938	190.13232421875	1.0	546.7723999023438	190.67483520507812	0.0008610785007476807	12	011
236	49.51158142089844	118.37377166748047	1.0	160.17483520507812	104.81561279296875	1.0	549.2394409179688	190.6006317138672	1.0	546.8917846679688	190.90818786621094	0.0011305809020996094	12	011
237	37.298805236816406	127.0397720336914	1.0	138.9493408203125	100.8318099975586	0.9999997615814209	549.1790771484375	189.84927368164062	1.0	546.7933349609375	190.56271362304688	0.0009675920009613037	12	011
238	29.652772903442383	129.39698791503906	1.0	142.65536499023438	93.58867645263672	0.9999793767929077	549.3333740234375	190.35369873046875	1.0	546.9848022460938	190.5759735107422	0.0016316473484039307	12	011
239	21.853349685668945	132.3238983154297	1.0	132.05099487304688	96.6357650756836	0.9999663829803467	549.2138671875	189.94309997558594	1.0	546.8554077148438	190.36033630371094	0.0017726123332977295	12	011
240	17.73979949951172	132.6172637939453	1.0	115.97652435302734	111.13021087646484	1.0	549.0411987304688	190.28475952148438	1.0	546.6761474609375	190.5813751220703	0.0014964640140533447	12	011
241	14.013768196105957	134.2056884765625	1.0	112.31326293945312	114.45513153076172	1.0	548.62109375	190.14920043945312	1.0	546.0972290039062	189.96310424804688	0.0019246935844421387	12	011
242	12.388195037841797	135.48695373535156	1.0	111.2388687133789	119.64569854736328	1.0	548.5809936523438	190.26199340820312	1.0	546.531005859375	190.6060791015625	0.002709895372390747	12	011
243	11.816117286682129	135.2987823486328	1.0	114.66571044921875	115.79064178466797	1.0	549.1115112304688	190.0288543701172	1.0	547.3452758789062	190.3883056640625	0.003287792205810547	12	011
244	12.220771789550781	134.4683837890625	1.0	116.4761962890625	112.30731964111328	1.0	548.929931640625	190.17626953125	1.0	546.7738037109375	190.34300231933594	0.0015117824077606201	12	011
245	11.879929542541504	134.40794372558594	1.0	116.24327087402344	110.2716064453125	1.0	549.1941528320312	190.2246551513672	1.0	547.1207275390625	190.33290100097656	0.0014265179634094238	12	011
246	8.938926696777344	132.30784606933594	1.0	109.93141174316406	120.36761474609375	0.9994311332702637	549.1948852539062	189.84359741210938	1.0	547.0462036132812	190.22438049316406	0.003872811794281006	12	011
247	3.173586845397949	129.4335479736328	0.9999996423721313	114.56990814208984	123.32305145263672	1.0	549.2978515625	190.27964782714844	1.0	547.0054931640625	190.5127410888672	0.0015614628791809082	12	011
248	2.7907204627990723	127.92861938476562	0.999982476234436	110.2927474975586	136.59425354003906	1.0	549.0477294921875	190.2949981689453	1.0	546.8746337890625	190.710205078125	0.0014941692352294922	12	011
249	3.3727047443389893	126.87914276123047	0.9999932050704956	108.6068344116211	139.13961791992188	0.9999995231628418	549.300537109375	190.1301727294922	1.0	547.23876953125	190.2599639892578	0.001911848783493042	12	011
250	3.2885403633117676	126.00556945800781	0.9999872446060181	108.94770050048828	138.04017639160156	1.0	548.83837890625	190.3291015625	1.0	546.6242065429688	190.65603637695312	0.0016910731792449951	12	011
251	3.092020034790039	124.31004333496094	0.9999619722366333	108.86800384521484	136.62222290039062	1.0	548.7014770507812	190.13182067871094	1.0	546.6357421875	190.3999786376953	0.0014033913612365723	12	011
252	3.325444221496582	124.36103820800781	0.9997002482414246	106.1418228149414	145.2079620361328	1.0	549.5881958007812	189.87071228027344	1.0	547.063720703125	190.68905639648438	0.001309037208557129	12	011
253	2.589189052581787	123.39608764648438	0.9997482299804688	104.48584747314453	149.82168579101562	1.0	548.66796875	189.62216186523438	1.0	546.694091796875	189.94723510742188	0.0017392635345458984	12	011
254	2.278911590576172	123.61305236816406	0.9994978904724121	104.29798889160156	150.95347595214844	1.0	548.9893188476562	190.2444610595703	1.0	546.4739990234375	190.40428161621094	0.0021161437034606934	12	011
255	2.466140031814575	123.61864471435547	0.999351978302002	102.63479614257812	150.48277282714844	1.0	548.592529296875	190.69168090820312	1.0	546.2229614257812	190.95236206054688	0.0014653801918029785	12	011
256	2.893968105316162	124.45806121826172	0.999836802482605	103.10567474365234	149.0142822265625	1.0	548.8540649414062	190.03060913085938	1.0	546.5796508789062	190.396484375	0.0012111365795135498	12	011
257	1.7057311534881592	124.95947265625	0.9997508525848389	102.5291976928711	153.179931640625	1.0	548.921630859375	189.5020294189453	1.0	546.8085327148438	189.8777618408203	0.0016637444496154785	12	011
258	1.309462547302246	125.88570404052734	0.999378502368927	99.63137817382812	156.04473876953125	1.0	548.9202880859375	189.99005126953125	1.0	546.6769409179688	190.3409423828125	0.0010841190814971924	12	011
259	2.0722365379333496	126.94342041015625	0.9999874830245972	97.70413208007812	161.59494018554688	1.0	548.7714233398438	189.8821563720703	1.0	546.766357421875	190.2054443359375	0.001672118902206421	12	011
260	11.845340728759766	135.375	1.0	89.57852172851562	164.03411865234375	1.0	549.703125	189.98353576660156	1.0	547.33349609375	190.18170166015625	0.001705765724182129	12	011
261	12.117816925048828	146.1657257080078	1.0	72.8951644897461	162.04205322265625	1.0	548.8812255859375	189.6959228515625	1.0	546.4804077148438	190.17189025878906	0.0008152127265930176	12	011
262	11.053658485412598	153.59280395507812	1.0	66.23644256591797	150.10394287109375	1.0	549.1476440429688	189.56893920898438	1.0	546.5723876953125	190.24708557128906	0.0012584924697875977	12	011
263	11.491813659667969	155.35183715820312	1.0	59.5637321472168	138.0726776123047	0.9999997615814209	549.0095825195312	189.94696044921875	1.0	546.4177856445312	190.50990295410156	0.001081615686416626	12	011
264	12.586580276489258	156.1685333251953	1.0	49.91073989868164	123.4915771484375	1.0	548.6806030273438	189.80857849121094	1.0	546.4137573242188	190.3938446044922	0.0018447935581207275	12	011
265	13.38711166381836	155.08311462402344	1.0	43.62854766845703	116.23018646240234	1.0	548.9082641601562	189.8513946533203	1.0	546.8544921875	190.09832763671875	0.001732170581817627	12	011
266	16.322717666625977	154.10552978515625	1.0	43.40180969238281	126.52845001220703	1.0	549.0072021484375	189.6840362548828	1.0	546.6932373046875	190.06927490234375	0.0009411275386810303	12	011
267	19.415021896362305	155.93209838867188	1.0	34.87334060668945	131.49610900878906	0.7851574420928955	549.4696655273438	189.52389526367188	1.0	547.1323852539062	190.1053466796875	0.0019591450691223145	12	011
268	20.793947219848633	155.87527465820312	1.0	548.138671875	191.54624938964844	0.0002651810646057129	549.2174072265625	189.95602416992188	1.0	546.8247680664062	190.3717803955078	0.0012468695640563965	12	011
269	18.76927375793457	153.90623474121094	1.0	33.64220428466797	133.490966796875	0.9885367155075073	548.9573974609375	189.6887664794922	1.0	546.7296142578125	189.8489532470703	0.0031231343746185303	12	011
270	18.555034637451172	152.89735412597656	0.9999999403953552	31.15858268737793	131.68052673339844	0.9999999403953552	548.8821411132812	190.09579467773438	1.0	546.9478759765625	190.2174835205078	0.002208501100540161	12	011
271	19.338552474975586	154.50311279296875	0.999999463558197	37.458251953125	131.06185913085938	0.9999997615814209	548.8357543945312	189.47195434570312	1.0	546.6141967773438	190.10333251953125	0.0023891329765319824	12	011
272	16.497251510620117	154.3167266845703	0.999998927116394	41.431884765625	131.28871154785156	0.9999804496765137	548.5625610351562	189.5322723388672	1.0	546.4500122070312	190.011962890625	0.0024862587451934814	12	011
273	18.953414916992188	156.52838134765625	1.0	42.10736083984375	131.5275421142578	0.9999970197677612	548.7124633789062	189.83119201660156	1.0	546.6331787109375	190.14308166503906	0.0018336474895477295	12	011
274	20.315658569335938	155.99172973632812	1.0	44.779964447021484	132.72940063476562	0.999535858631134	549.3351440429688	189.17251586914062	1.0	547.1988525390625	189.82827758789062	0.0027266740798950195	12	011
275	22.6458740234375	163.46682739257812	1.0	548.2108154296875	191.826416015625	0.0003962516784667969	549.1133422851562	189.95263671875	1.0	546.9719848632812	190.49481201171875	0.002722412347793579	12	011
276	15.902105331420898	170.47103881835938	1.0	48.43056869506836	140.9722137451172	1.0	548.412841796875	189.595703125	1.0	546.5079345703125	190.2057647705078	0.0036323964595794678	12	011
277	12.989534378051758	168.9549560546875	1.0	58.492591857910156	129.9813995361328	1.0	548.73779296875	189.68972778320312	1.0	546.8015747070312	189.98272705078125	0.003396332263946533	12	011
278	8.111910820007324	162.19174194335938	1.0	57.106536865234375	130.5436248779297	1.0	548.7996826171875	189.6163787841797	1.0	546.5064086914062	190.4842987060547	0.0010746121406555176	12	011
279	7.4015913009643555	157.24765014648438	1.0	57.79463195800781	134.5625457763672	0.8094093203544617	548.7540893554688	189.548095703125	1.0	546.7215576171875	190.0923309326172	0.0031017065048217773	12	011
280	9.808073043823242	160.33250427246094	1.0	63.95444869995117	150.68194580078125	1.0	549.3377685546875	188.83290100097656	1.0	547.453125	189.36697387695312	0.0034355521202087402	12	011
281	10.659331321716309	162.42453002929688	1.0	63.1851921081543	158.64479064941406	1.0	549.2725219726562	189.6951446533203	1.0	547.06396484375	190.24342346191406	0.002389073371887207	12	011
282	11.627654075622559	160.33413696289062	1.0	57.29762649536133	148.5668487548828	1.0	549.159912109375	189.7417449951172	1.0	547.1084594726562	190.23170471191406	0.0032986700534820557	12	011
283	14.016416549682617	160.383056640625	1.0	55.52946472167969	155.02896118164062	1.0	548.3236694335938	189.1745147705078	1.0	546.6102294921875	189.6102294921875	0.0031993985176086426	12	011
284	17.09456443786621	165.07595825195312	1.0	56.42794418334961	154.0048828125	1.0	549.1652221679688	189.02816772460938	1.0	547.4060668945312	189.48719787597656	0.0032613277435302734	12	011
285	13.68172836303711	171.29148864746094	0.9999978542327881	59.83989334106445	147.5081787109375	1.0	548.90771484375	189.685546875	1.0	546.8336791992188	189.9213409423828	0.0037647485733032227	12	011
286	13.438764572143555	186.76283264160156	1.0	51.648380279541016	152.51947021484375	1.0	548.618896484375	190.12783813476562	1.0	546.5569458007812	190.5942840576172	0.002840191125869751	12	011
287	14.730199813842773	195.24208068847656	1.0	59.009761810302734	143.1089630126953	1.0	548.6849365234375	190.1725616455078	0.9999999403953552	546.7928466796875	190.45172119140625	0.0026680827140808105	12	011
288	15.13366413116455	203.9022674560547	1.0	59.45441818237305	137.9053955078125	1.0	548.5635375976562	190.6312713623047	1.0	546.4033813476562	190.78271484375	0.0034998059272766113	12	011
289	16.0537052154541	210.82322692871094	1.0	60.2931022644043	149.27706909179688	1.0	548.2066650390625	190.37130737304688	1.0	545.8689575195312	190.86732482910156	0.0014581084251403809	12	011
290	18.946731567382812	217.9272918701172	1.0	56.84061050415039	152.5152130126953	1.0	548.3685302734375	190.2897186279297	1.0	546.0623779296875	190.6573944091797	0.001103818416595459	12	011
291	21.48308753967285	229.84645080566406	0.9634515047073364	54.54490661621094	156.2316436767578	1.0	548.2896118164062	190.69737243652344	0.9999999403953552	546.3853149414062	190.7431182861328	0.002425074577331543	12	011
292	20.880746841430664	244.0976104736328	0.9533200263977051	49.149539947509766	169.6923828125	0.9999994039535522	548.7491455078125	189.99151611328125	1.0	546.827880859375	190.03369140625	0.0017134249210357666	12	011
293	21.011280059814453	251.9285125732422	1.0	56.459415435791016	172.1520233154297	1.0	548.9783325195312	190.54409790039062	1.0	546.4894409179688	190.58157348632812	0.002339690923690796	12	011
294	20.913469314575195	255.86312866210938	1.0	19.92647361755371	257.1775817871094	0.00393986701965332	549.1170654296875	190.3262481689453	1.0	2.1292052268981934	242.32492065429688	0.002970486879348755	12	011
295	20.98222541809082	261.4980773925781	1.0	20.69112205505371	262.27618408203125	0.003637075424194336	549.1015625	189.88218688964844	1.0	546.6678466796875	190.3393096923828	0.0012246966361999512	12	011
296	21.288097381591797	260.6324462890625	0.9999889135360718	58.10478973388672	213.265625	0.9884240627288818	549.1295776367188	189.98475646972656	1.0	546.5302124023438	190.34457397460938	0.0006163120269775391	12	011
297	65.11085510253906	232.87486267089844	0.001332610845565796	51.59696960449219	214.8249969482422	0.4361700415611267	549.0777587890625	189.79510498046875	1.0	546.947509765625	190.14187622070312	0.0012778937816619873	12	011
298	65.00884246826172	241.91232299804688	1.0	547.7272338867188	191.85154724121094	0.00034865736961364746	548.8499145507812	190.26856994628906	1.0	546.4618530273438	190.46697998046875	0.002124696969985962	12	011
299	29.730043411254883	237.35601806640625	0.9999995231628418	82.15460968017578	236.460693359375	0.9999974966049194	548.4263305664062	190.5342559814453	1.0	546.0634155273438	190.9153594970703	0.0018055737018585205	12	011
300	29.585451126098633	236.9320068359375	0.9999872446060181	88.50236511230469	233.97454833984375	1.0	549.3955078125	190.13600158691406	1.0	546.797119140625	190.16651916503906	0.0010044574737548828	12	011
301	24.413881301879883	232.67626953125	0.9997571110725403	83.00679779052734	241.33055114746094	0.9991040229797363	549.14990234375	190.29635620117188	1.0	546.6763916015625	190.47344970703125	0.0016206204891204834	12	011
302	23.000690460205078	230.67831420898438	0.996322512626648	104.29173278808594	240.36648559570312	0.9998915195465088	548.9070434570312	190.01068115234375	1.0	546.5438232421875	190.4722900390625	0.00116005539894104	12	011
303	23.21135711669922	229.0042724609375	0.9999738931655884	109.64830780029297	243.45755004882812	1.0	549.2760009765625	189.7833251953125	1.0	547.0831909179688	190.2157440185547	0.0016156136989593506	12	011
304	20.777311325073242	222.54287719726562	0.9999999403953552	101.89330291748047	253.7730712890625	0.11731797456741333	548.9829711914062	190.212890625	1.0	546.5171508789062	190.53826904296875	0.0008689761161804199	12	011
305	19.241252899169922	214.4681854248047	1.0	106.10247802734375	257.18487548828125	0.9999998807907104	549.1519775390625	189.97621154785156	1.0	546.7930297851562	190.23228454589844	0.0010210871696472168	12	011
306	21.392921447753906	211.45318603515625	1.0	102.25721740722656	260.6695861816406	0.9852167963981628	549.0262451171875	190.1795654296875	1.0	546.5194091796875	190.7873992919922	0.0009298026561737061	12	011
307	18.549633026123047	212.1105499267578	1.0	20.406864166259766	214.30445861816406	0.001356750726699829	548.6701049804688	190.72044372558594	1.0	546.0534057617188	190.56204223632812	0.002337545156478882	12	011
308	14.999977111816406	211.92926025390625	1.0	70.83787536621094	236.56239318847656	0.9999796152114868	549.3126831054688	189.80874633789062	1.0	546.93212890625	189.98089599609375	0.0011468231678009033	12	011
309	14.221850395202637	206.40586853027344	1.0	72.0908432006836	230.42794799804688	0.9999985694885254	549.1770629882812	189.96176147460938	1.0	546.69970703125	190.4051971435547	0.0008975863456726074	12	011
310	18.280656814575195	206.5238037109375	1.0	70.94290924072266	232.26358032226562	1.0	548.5393676757812	190.48313903808594	1.0	546.2587890625	191.00753784179688	0.0011448860168457031	12	011
311	20.72710418701172	205.07054138183594	1.0	65.748291015625	222.99209594726562	0.9999755620956421	548.4990234375	190.73704528808594	1.0	546.0826416015625	190.91636657714844	0.0008159875869750977	12	011
312	18.286052703857422	197.30653381347656	1.0	60.582462310791016	214.6240234375	1.0	547.659423828125	190.4127655029297	1.0	545.0326538085938	190.572021484375	0.0010648369789123535	12	011
313	18.571134567260742	190.2705841064453	1.0	50.192195892333984	213.26344299316406	0.007862240076065063	548.2135620117188	190.4510040283203	1.0	545.9408569335938	190.75570678710938	0.00205308198928833	12	011
314	19.17409896850586	182.29910278320312	1.0	44.19173812866211	214.3079833984375	0.012186050415039062	548.1151123046875	190.20639038085938	1.0	545.7020263671875	190.77969360351562	0.0015646517276763916	12	011
315	20.063261032104492	174.2170867919922	1.0	35.293800354003906	220.6170654296875	1.0	549.1737670898438	190.66714477539062	1.0	35.25555419921875	222.56314086914062	0.00168609619140625	12	011
316	21.16878318786621	170.32383728027344	1.0	34.471439361572266	219.56553649902344	1.0	548.2030639648438	190.38755798339844	1.0	546.0153198242188	190.48731994628906	0.0019553303718566895	12	011
317	23.019859313964844	164.93719482421875	1.0	39.57057571411133	216.74021911621094	1.0	548.8018798828125	191.0152130126953	1.0	546.3848876953125	191.09393310546875	0.0029899179935455322	12	011
318	23.16280174255371	161.64993286132812	0.9998044967651367	40.67374038696289	214.6182403564453	1.0	548.6749267578125	190.7938690185547	1.0	546.1427001953125	190.93905639648438	0.002666264772415161	12	011
319	25.694364547729492	161.6504364013672	0.6506468653678894	38.339012145996094	213.82272338867188	1.0	548.4965209960938	190.12734985351562	1.0	546.139404296875	190.4910430908203	0.0012280046939849854	12	011
320	25.44062614440918	159.31497192382812	0.9998463988304138	37.95735168457031	210.68678283691406	1.0	549.0916137695312	190.8850555419922	0.9999999403953552	546.1998291015625	190.92623901367188	0.0023839473724365234	12	011
321	26.196853637695312	160.46755981445312	0.9971296787261963	39.79339599609375	211.05250549316406	0.9999998807907104	549.007080078125	190.59750366210938	1.0	546.515625	190.9345703125	0.0023903250694274902	12	011
322	24.914627075195312	160.15724182128906	0.88363116979599	44.578243255615234	213.6430206298828	0.9999998807907104	548.6779174804688	190.4188995361328	1.0	546.0015258789062	190.6776580810547	0.001214444637298584	12	011
323	25.33994483947754	157.48301696777344	0.9629358053207397	46.506935119628906	214.00489807128906	1.0	548.4476318359375	190.2628936767578	1.0	546.1262817382812	190.61703491210938	0.0019466280937194824	12	011
324	548.8448486328125	195.6446533203125	0.00027868151664733887	53.6884651184082	209.95404052734375	1.0	548.3938598632812	190.65480041503906	0.9999998807907104	546.2518310546875	190.92242431640625	0.0025327205657958984	12	011
325	48.44633483886719	134.90313720703125	0.9999998807907104	47.457584381103516	201.16473388671875	1.0	547.8162841796875	189.88832092285156	1.0	545.6632080078125	190.02281188964844	0.0034963786602020264	12	011
326	56.883697509765625	127.57720947265625	1.0	33.49576950073242	199.51942443847656	0.9999998807907104	548.6278686523438	190.7439727783203	1.0	546.1834106445312	190.78884887695312	0.00260886549949646	12	011
327	61.824981689453125	121.65648651123047	1.0	29.625200271606445	196.75164794921875	0.9999980330467224	548.7634887695312	190.29933166503906	1.0	546.3345336914062	190.4288787841797	0.0015034675598144531	12	011
328	66.68023681640625	117.54671478271484	1.0	24.433897018432617	200.0589599609375	1.0	548.96044921875	189.7499542236328	1.0	546.7828369140625	190.02587890625	0.0014162957668304443	12	011
329	71.38414764404297	115.0774917602539	1.0	24.79474639892578	201.35044860839844	1.0	548.5404052734375	190.1122589111328	1.0	546.1351318359375	190.37469482421875	0.001656949520111084	12	011
330	73.54429626464844	112.1951675415039	1.0	27.1638240814209	202.0780487060547	1.0	548.985595703125	190.1193389892578	1.0	546.723876953125	190.3053436279297	0.000998854637145996	12	011
331	74.51268005371094	111.91188049316406	1.0	30.87921142578125	202.3922882080078	1.0	548.7853393554688	190.60218811035156	1.0	546.239013671875	190.77879333496094	0.0015611052513122559	12	011
332	74.4846420288086	111.15293884277344	1.0	33.71710205078125	200.18075561523438	1.0	548.752197265625	190.6049041748047	1.0	546.27001953125	190.45068359375	0.0008031129837036133	12	011
333	75.48841094970703	110.79638671875	1.0	35.95417404174805	197.4866180419922	0.9999725818634033	548.7656860351562	190.43002319335938	1.0	546.7355346679688	190.55218505859375	0.0020907223224639893	12	011
334	75.08856964111328	110.56614685058594	1.0	42.82380676269531	198.60552978515625	0.9546582698822021	548.7054443359375	190.48875427246094	1.0	546.5348510742188	190.77108764648438	0.0014998912811279297	12	011
335	76.12203216552734	110.34465789794922	1.0	44.48337936401367	199.91270446777344	0.0033971071243286133	548.826904296875	189.8155059814453	1.0	546.5335083007812	190.09487915039062	0.001582026481628418	12	011
336	76.45718383789062	110.21812438964844	1.0	38.973228454589844	198.55209350585938	1.0	548.8431396484375	189.56863403320312	1.0	546.84130859375	189.95834350585938	0.0011845827102661133	12	011
337	77.06047058105469	110.39057922363281	1.0	39.17544937133789	200.8577423095703	1.0	548.56689453125	190.6591339111328	1.0	546.55029296875	190.74891662597656	0.0021125078201293945	12	011
338	76.3030776977539	110.88883209228516	1.0	38.36897659301758	201.00416564941406	1.0	548.7568359375	189.80245971679688	1.0	547.2256469726562	190.02822875976562	0.0023172497749328613	12	011
339	77.0945816040039	110.61751556396484	1.0	38.24044418334961	200.16278076171875	1.0	548.8788452148438	190.010009765625	1.0	546.4904174804688	190.455078125	0.0007259547710418701	12	011
340	76.84955596923828	110.50791931152344	1.0	39.84818649291992	203.3953094482422	0.999995231628418	548.82275390625	191.05958557128906	1.0	546.3153686523438	191.12484741210938	0.002073228359222412	12	011
341	77.0881118774414	112.24642944335938	1.0	40.43024444580078	203.0930633544922	0.9999999403953552	549.1189575195312	189.90386962890625	1.0	546.9522705078125	190.2596435546875	0.001125246286392212	12	011
342	77.68797302246094	111.86984252929688	1.0	39.82530212402344	202.55252075195312	1.0	548.9492797851562	190.43722534179688	1.0	546.4898071289062	190.71754455566406	0.001401662826538086	12	011
343	77.29597473144531	112.37448120117188	1.0	36.85097885131836	201.33946228027344	1.0	549.0279541015625	190.0673065185547	1.0	546.722900390625	190.52474975585938	0.0009055435657501221	12	011
344	77.26232147216797	111.32562255859375	1.0	40.4407844543457	204.5270538330078	0.999993085861206	548.7695922851562	190.3163604736328	1.0	546.5181884765625	190.70167541503906	0.0010738670825958252	12	011
345	77.64570617675781	111.33638000488281	1.0	44.59640884399414	206.07574462890625	0.9999996423721313	548.29931640625	189.7060089111328	1.0	546.2462158203125	190.0767364501953	0.0012640655040740967	12	011
346	77.3277587890625	110.29747009277344	1.0	42.5323486328125	203.64735412597656	1.0	548.8972778320312	190.43484497070312	1.0	546.5248413085938	190.6607666015625	0.001957833766937256	12	011
347	77.96055603027344	110.43732452392578	1.0	41.53103256225586	202.69802856445312	1.0	548.191650390625	190.7245330810547	1.0	546.3104858398438	190.74359130859375	0.0022391974925994873	12	011
348	77.47222900390625	109.06859588623047	1.0	40.3226432800293	201.19357299804688	1.0	548.8414916992188	190.18092346191406	1.0	546.26416015625	190.33566284179688	0.0008908212184906006	12	011
349	77.07659149169922	109.66224670410156	1.0	40.22212600708008	201.94097900390625	1.0	549.8530883789062	189.79876708984375	1.0	547.626220703125	190.08578491210938	0.0014857351779937744	12	011
350	77.4171371459961	109.08932495117188	1.0	39.8385009765625	201.09713745117188	1.0	548.880615234375	190.09083557128906	1.0	546.3900756835938	190.26345825195312	0.0010502934455871582	12	011
351	77.22923278808594	109.89125061035156	1.0	38.651039123535156	201.99949645996094	1.0	548.9486694335938	189.73948669433594	1.0	546.819580078125	190.08746337890625	0.0008791983127593994	12	011
352	76.994140625	109.37605285644531	1.0	40.09423828125	203.43878173828125	1.0	548.760498046875	190.9097442626953	1.0	546.3917846679688	190.961181640625	0.0013599395751953125	12	011
353	78.1290054321289	109.20206451416016	1.0	39.11154556274414	202.53155517578125	1.0	548.701171875	190.65078735351562	1.0	546.7176513671875	191.0043182373047	0.0026445090770721436	12	011
354	77.59146118164062	109.81495666503906	1.0	38.337799072265625	201.5322265625	1.0	548.7392578125	190.53414916992188	1.0	546.5145263671875	190.80584716796875	0.002298802137374878	12	011
355	77.54288482666016	110.42054748535156	1.0	37.209163665771484	201.5894775390625	1.0	548.7691040039062	190.27371215820312	1.0	546.5653686523438	190.5951690673828	0.0014377832412719727	12	011
356	78.02291107177734	110.09951782226562	1.0	37.99239730834961	202.41497802734375	1.0	548.80810546875	190.563232421875	1.0	546.4385375976562	190.8007049560547	0.0009721219539642334	12	011
357	77.89352416992188	111.11393737792969	1.0	41.59294128417969	204.23602294921875	0.9999998807907104	548.5106811523438	190.23008728027344	1.0	546.15283203125	190.43569946289062	0.0014496445655822754	12	011
358	77.21741485595703	111.29212951660156	1.0	39.643131256103516	202.2632293701172	1.0	548.9266967773438	190.57398986816406	1.0	40.80965042114258	204.23837280273438	0.0010357201099395752	12	011
359	78.15726470947266	109.9957046508789	1.0	39.524837493896484	200.9152374267578	1.0	548.8460083007812	190.49266052246094	1.0	546.3749389648438	190.70196533203125	0.0012101233005523682	12	011
360	78.03890991210938	110.20912170410156	1.0	38.67776870727539	199.40805053710938	1.0	548.4854125976562	190.23228454589844	1.0	546.0277709960938	190.40521240234375	0.0013506710529327393	12	011
361	77.22407531738281	110.74376678466797	1.0	37.65092086791992	199.5234375	1.0	548.7371215820312	190.74205017089844	1.0	546.2774047851562	191.05056762695312	0.0014116466045379639	12	011
362	78.08394622802734	110.33531951904297	1.0	37.08620071411133	200.1748504638672	1.0	548.36865234375	190.61038208007812	1.0	546.4562377929688	190.824951171875	0.00255700945854187	12	011
363	77.7468032836914	110.5452651977539	1.0	36.63556671142578	200.65286254882812	1.0	548.6597290039062	190.30357360839844	1.0	546.3491821289062	190.3966522216797	0.0015575885772705078	12	011
364	77.74960327148438	110.82179260253906	1.0	36.95524215698242	200.79322814941406	1.0	548.6377563476562	190.9851531982422	1.0	546.2089233398438	191.10699462890625	0.0017397105693817139	12	011
365	78.20430755615234	110.88080596923828	1.0	36.880226135253906	200.35218811035156	1.0	549.37939453125	189.6157684326172	1.0	547.1970825195312	189.80963134765625	0.0010623037815093994	12	011
366	78.23113250732422	110.94170379638672	1.0	38.04920959472656	201.40560913085938	1.0	549.18798828125	189.64605712890625	1.0	547.0090942382812	189.90066528320312	0.0010922551155090332	12	011
367	82.73175811767578	113.07006072998047	1.0	48.210269927978516	200.48350524902344	1.0	548.8185424804688	190.05104064941406	1.0	546.3552856445312	190.3655242919922	0.0013779103755950928	12	011
368	96.56060791015625	113.54217529296875	1.0	52.148963928222656	186.07801818847656	1.0	548.6547241210938	190.5468292236328	1.0	546.4191284179688	190.82994079589844	0.001557677984237671	12	011
369	110.52830505371094	111.5936508178711	1.0	41.525577545166016	180.06466674804688	1.0	548.3945922851562	191.36766052246094	1.0	546.376708984375	191.4401397705078	0.0016995072364807129	12	011
370	119.2094955444336	109.87993621826172	1.0	46.20939636230469	173.76593017578125	1.0	549.2196044921875	190.18048095703125	1.0	46.33230972290039	175.04051208496094	0.0011770427227020264	12	011
371	129.1818084716797	108.67469787597656	1.0	56.16358947753906	162.72760009765625	1.0	548.8952026367188	188.6139373779297	1.0	546.9927368164062	189.1598663330078	0.0010243356227874756	12	011
372	136.9208984375	106.15130615234375	1.0	55.55756759643555	156.92832946777344	1.0	549.0518188476562	190.36013793945312	1.0	546.6600341796875	189.9650115966797	0.0019336044788360596	12	011
373	143.58538818359375	104.25518798828125	1.0	60.760093688964844	153.79698181152344	0.9999994039535522	548.69140625	189.9267578125	1.0	546.7959594726562	190.17311096191406	0.0028669238090515137	12	011
374	146.7906494140625	102.95645904541016	1.0	66.65184783935547	152.66580200195312	1.0	548.9417114257812	190.472900390625	1.0	546.887451171875	190.32391357421875	0.0037173330783843994	12	011
375	148.72608947753906	103.16934204101562	1.0	70.08372497558594	157.63111877441406	1.0	548.8900756835938	189.74777221679688	1.0	546.8659057617188	190.03175354003906	0.0024565160274505615	12	011
376	149.6228790283203	103.79804992675781	1.0	69.39401245117188	163.53199768066406	1.0	548.9159545898438	190.04232788085938	1.0	546.5	190.46835327148438	0.0014237761497497559	12	011
377	150.4591064453125	104.08926391601562	1.0	72.02114868164062	165.2447052001953	1.0	548.9674682617188	190.0001983642578	1.0	546.5845336914062	190.3365936279297	0.0018023848533630371	12	011
378	151.29962158203125	103.81358337402344	1.0	74.08348846435547	165.8752899169922	1.0	548.8300170898438	189.96682739257812	1.0	546.7769775390625	190.13519287109375	0.0020121634006500244	12	011
379	151.1454315185547	103.64654541015625	1.0	75.31338500976562	164.9788055419922	0.9999994039535522	548.824951171875	189.19122314453125	1.0	546.8634033203125	189.50572204589844	0.0022030770778656006	12	011
380	151.6168212890625	103.1038589477539	1.0	77.54483032226562	163.31887817382812	1.0	548.7056274414062	189.9637451171875	1.0	546.754638671875	190.18728637695312	0.003878295421600342	12	011
381	151.48475646972656	103.44740295410156	1.0	80.05615234375	164.062255859375	1.0	548.7116088867188	190.17617797851562	1.0	546.2987670898438	190.00440979003906	0.0020118653774261475	12	011
382	151.81033325195312	103.31391906738281	1.0	80.37027740478516	165.22262573242188	1.0	548.7658081054688	190.19577026367188	1.0	546.4711303710938	190.3446502685547	0.0035296082496643066	12	011
383	151.57675170898438	104.09041595458984	1.0	82.00390625	170.69696044921875	1.0	549.0195922851562	190.4758758544922	1.0	546.802978515625	190.29872131347656	0.002518266439437866	12	011
384	151.69287109375	104.02098846435547	1.0	82.60902404785156	171.63385009765625	1.0	549.0728759765625	190.27247619628906	1.0	546.7578125	190.49600219726562	0.0020115673542022705	12	011
385	152.0076904296875	104.24234008789062	1.0	85.08516693115234	173.8412322998047	1.0	548.9913940429688	190.3554229736328	1.0	546.8384399414062	190.5741424560547	0.0027693212032318115	12	011
386	152.31448364257812	103.58834075927734	1.0	85.48450469970703	174.11595153808594	1.0	548.9312744140625	190.41546630859375	1.0	546.8582153320312	190.68084716796875	0.0015519261360168457	12	011
387	152.69883728027344	104.1001968383789	1.0	85.35680389404297	175.4364776611328	1.0	548.7865600585938	190.07467651367188	1.0	546.7776489257812	190.1689453125	0.002584487199783325	12	011
388	152.31321716308594	103.83787536621094	1.0	85.46821594238281	174.6194305419922	1.0	548.6349487304688	189.7794952392578	1.0	546.7865600585938	190.23635864257812	0.001902163028717041	12	011
389	152.5531463623047	104.15230560302734	1.0	85.40502166748047	173.6901397705078	1.0	548.7569580078125	189.68832397460938	1.0	546.6947631835938	190.12448120117188	0.003043442964553833	12	011
390	152.4086151123047	103.90880584716797	1.0	85.10712432861328	173.31704711914062	1.0	548.6157836914062	189.7404022216797	1.0	546.4559936523438	189.82113647460938	0.0025895535945892334	12	011
391	153.37457275390625	103.90050506591797	1.0	88.9717025756836	174.1251678466797	1.0	548.864501953125	190.64013671875	1.0	89.16448211669922	175.1232452392578	0.002961575984954834	12	011
392	160.97618103027344	100.17469024658203	0.9999956488609314	104.9969482421875	165.75527954101562	1.0	549.071044921875	190.64244079589844	1.0	546.7606201171875	190.72694396972656	0.0023287534713745117	12	011
393	176.0181121826172	93.71256256103516	1.0	103.55667114257812	165.58590698242188	1.0	548.3737182617188	189.85888671875	1.0	546.303466796875	189.71420288085938	0.002362579107284546	12	011
394	190.58189392089844	87.23949432373047	1.0	121.35474395751953	159.90145874023438	1.0	548.7222900390625	190.21958923339844	1.0	546.3336181640625	190.55242919921875	0.0014110803604125977	12	011
395	200.30747985839844	80.01024627685547	1.0	130.171875	155.0929412841797	1.0	549.1744995117188	190.75039672851562	1.0	546.7096557617188	191.0338134765625	0.0009423494338989258	12	011
396	207.06199645996094	76.98773956298828	1.0	139.31141662597656	149.1574249267578	1.0	548.7542724609375	190.31651306152344	1.0	546.3055419921875	190.81100463867188	0.0010167360305786133	12	011
397	216.23838806152344	75.23228454589844	1.0	156.30987548828125	145.8920440673828	1.0	548.8164672851562	189.91552734375	1.0	546.5240478515625	190.4627227783203	0.0008459687232971191	12	011
398	239.6618194580078	73.00140380859375	1.0	181.93463134765625	129.3022918701172	1.0	549.2733764648438	190.08445739746094	1.0	546.6448974609375	190.2031707763672	0.001421213150024414	12	011
399	247.00527954101562	70.96054077148438	1.0	189.00140380859375	118.07356262207031	1.0	549.033203125	190.62136840820312	1.0	546.8521728515625	190.68646240234375	0.0018472373485565186	12	011
400	251.56658935546875	68.92315673828125	1.0	191.98338317871094	111.55075073242188	1.0	548.5558471679688	190.33920288085938	1.0	546.1463012695312	190.3953094482422	0.001458674669265747	12	011
401	255.02330017089844	68.15946960449219	1.0	197.90440368652344	104.52342987060547	1.0	549.2101440429688	190.1564483642578	1.0	546.9202270507812	190.1399383544922	0.0019515752792358398	12	011
402	257.95037841796875	66.4777603149414	1.0	206.71438598632812	105.54734802246094	1.0	548.7543334960938	189.7473907470703	1.0	547.4126586914062	189.79971313476562	0.0034240782260894775	12	011
403	260.6156921386719	65.60275268554688	1.0	208.0082550048828	105.08621978759766	1.0	262.9250183105469	64.487548828125	5.739927291870117e-5	208.1509552001953	111.83424377441406	8.276104927062988e-5	12	011
404	262.48223876953125	64.24937438964844	1.0	210.239013671875	108.03334045410156	1.0	215.46774291992188	107.9185791015625	9.593367576599121e-5	214.17579650878906	110.18321990966797	0.00018256902694702148	12	011
405	263.19488525390625	64.56842803955078	1.0	213.7454071044922	109.73452758789062	1.0	217.5194854736328	109.51187896728516	0.00012421607971191406	214.32452392578125	111.79173278808594	0.00015541911125183105	12	011
406	264.2165832519531	64.03687286376953	1.0	215.69589233398438	111.33010864257812	1.0	263.0456848144531	64.01341247558594	7.161498069763184e-5	214.28387451171875	111.8493423461914	6.943941116333008e-5	12	011
407	264.3379821777344	64.43177032470703	1.0	217.00662231445312	113.3152847290039	1.0	263.07440185546875	64.2249984741211	5.0693750381469727e-5	215.05706787109375	3.4664597511291504	0.0002841353416442871	12	011
408	264.9237060546875	64.37877655029297	1.0	217.74398803710938	113.64097595214844	1.0	263.4280090332031	64.10812377929688	4.0978193283081055e-5	219.46974182128906	4.833956241607666	0.0004246532917022705	12	011
409	264.8935852050781	64.74017333984375	1.0	218.16844177246094	113.57493591308594	1.0	224.0355987548828	6.330282688140869	0.0002841055393218994	220.36672973632812	5.987746238708496	0.004941225051879883	12	011
410	264.66973876953125	65.14249420166016	1.0	220.449951171875	118.99313354492188	1.0	225.32464599609375	118.25944519042969	5.1140785217285156e-5	215.54481506347656	4.81597900390625	0.0005521476268768311	12	011
411	265.2157287597656	64.7406997680664	1.0	219.32150268554688	117.23846435546875	1.0	224.73629760742188	6.427090644836426	0.00045624375343322754	221.08596801757812	5.782139778137207	0.003735750913619995	12	011
412	265.2102966308594	65.660888671875	1.0	219.8885040283203	114.72616577148438	1.0	223.19921875	6.265424728393555	0.0002339482307434082	219.21420288085938	5.172122955322266	0.003398716449737549	12	011
413	264.9145812988281	65.2265853881836	1.0	225.8663330078125	116.71871185302734	1.0	223.20718383789062	5.679520606994629	9.101629257202148e-5	217.66354370117188	5.013361930847168	0.001061946153640747	12	011
414	267.70587158203125	63.57371520996094	1.0	230.33102416992188	127.64618682861328	1.0	232.55233764648438	124.9540786743164	0.00021508336067199707	218.03700256347656	5.033649444580078	0.0008069276809692383	12	011
415	275.5222473144531	59.393394470214844	1.0	238.97889709472656	122.42899322509766	1.0	226.10118103027344	7.895853042602539	0.0005774796009063721	221.0061798095703	5.908087730407715	0.0017956793308258057	12	011
416	284.9895324707031	58.657798767089844	1.0	239.86422729492188	116.69558715820312	0.9999998211860657	288.4803161621094	60.65803909301758	0.0001798570156097412	284.13275146484375	64.94175720214844	0.00018614530563354492	12	011
417	294.1357116699219	55.20136642456055	1.0	243.63490295410156	129.0750274658203	1.0	246.20562744140625	126.64232635498047	0.00028771162033081055	241.43136596679688	128.37625122070312	0.00017875432968139648	12	011
418	303.69110107421875	55.753196716308594	1.0	252.33229064941406	126.73138427734375	1.0	495.552978515625	40.84272384643555	0.0003033280372619629	256.084716796875	126.03107452392578	0.0004340708255767822	12	011
419	312.8277893066406	52.879600524902344	1.0	260.1266784667969	120.34171295166016	1.0	489.1956481933594	41.714744567871094	0.0002694129943847656	485.5274353027344	35.72341537475586	0.00041037797927856445	12	011
420	320.10931396484375	50.92665100097656	1.0	261.8702087402344	126.69509887695312	1.0	486.1960144042969	39.1392936706543	0.0002588629722595215	260.27911376953125	125.88616180419922	0.0006600916385650635	12	011
421	479.5506591796875	40.694583892822266	1.0	263.0971984863281	130.5480499267578	1.0	260.8241271972656	131.2393798828125	0.00012135505676269531	259.7626037597656	131.17440795898438	0.0002917647361755371	12	011
422	324.10736083984375	48.90217971801758	1.0	274.8860778808594	130.13807678222656	1.0	485.26629638671875	39.802040100097656	0.00014823675155639648	273.903564453125	129.82933044433594	0.0006115436553955078	12	011
423	316.79034423828125	53.99625778198242	1.0	498.056884765625	49.649864196777344	0.9797540903091431	499.803955078125	46.38888931274414	0.00010198354721069336	492.1171875	50.9139404296875	0.00010925531387329102	12	011
424	309.2109680175781	46.5245246887207	1.0	305.8838806152344	118.50971221923828	0.9998693466186523	509.14642333984375	46.0982666015625	0.00022476911544799805	503.7243347167969	35.75720977783203	0.0005323588848114014	12	011
425	308.2451477050781	45.80366897583008	1.0	470.7040100097656	99.16093444824219	0.9999999403953552	511.581787109375	44.20595169067383	9.554624557495117e-5	503.993896484375	34.86992263793945	0.0012609660625457764	12	011
426	306.0226135253906	46.312339782714844	1.0	474.5862731933594	93.12561798095703	0.9988205432891846	514.6756591796875	46.703041076660156	0.00010612607002258301	503.2032165527344	36.99473571777344	0.007631927728652954	12	011
427	305.7185363769531	41.27285385131836	1.0	323.4835205078125	79.36994171142578	0.0003476440906524658	306.6423645019531	37.34865188598633	5.900859832763672e-5	298.65264892578125	30.376853942871094	3.6597251892089844e-5	12	011
428	308.38714599609375	40.160587310791016	1.0	321.514892578125	78.13080596923828	0.024759024381637573	307.328857421875	38.26494598388672	0.0001004338264465332	296.0787048339844	34.11043930053711	0.0001824796199798584	12	011
429	304.8580322265625	36.24515914916992	1.0	328.0296325683594	4.199842929840088	0.00011098384857177734	300.9154357910156	8.451725006103516	3.7670135498046875e-5	299.79888916015625	4.819674015045166	7.319450378417969e-5	12	011
430	303.6381530761719	38.586944580078125	1.0	308.1209411621094	42.16070556640625	1.7940998077392578e-5	305.4779968261719	37.43974685668945	1.1920928955078125e-5	294.714599609375	24.800992965698242	2.4974346160888672e-5	12	011
431	288.6472473144531	35.34107208251953	1.0	323.5150146484375	70.3847427368164	0.0659480094909668	285.7922668457031	10.920031547546387	0.00041344761848449707	282.6205749511719	7.773183822631836	0.003783583641052246	12	011
432	270.1251525878906	45.125579833984375	0.9999933242797852	275.6991882324219	46.91932678222656	0.0002620518207550049	269.9443054199219	42.37123489379883	0.0001825094223022461	265.29229736328125	36.73668670654297	0.0012923777103424072	12	011
433	242.47225952148438	41.1827392578125	1.0	316.79058837890625	58.57066345214844	0.6943551301956177	247.0650177001953	39.70586013793945	3.540515899658203e-5	242.81704711914062	32.98392105102539	0.0001125335693359375	12	011
434	309.6806335449219	67.31063842773438	9.262561798095703e-5	309.7272644042969	68.40861511230469	0.044781625270843506	310.4381103515625	65.98778533935547	1.0877847671508789e-5	217.1453094482422	4.315919399261475	2.5033950805664062e-6	12	011
435	199.01416015625	40.54997253417969	0.9999998807907104	306.2205505371094	79.1853256225586	1.0	307.49127197265625	80.17670440673828	6.455183029174805e-5	305.72320556640625	80.11517333984375	0.00043895840644836426	12	011
436	171.99012756347656	46.97870635986328	0.0017035901546478271	284.4054260253906	62.44496536254883	1.0	290.096923828125	63.19233322143555	1.9609928131103516e-5	287.41986083984375	65.33819580078125	0.00012287497520446777	12	011
437	143.94212341308594	47.697059631347656	0.999961793422699	273.47637939453125	74.89512634277344	1.0	276.4787292480469	72.406494140625	5.6624412536621094e-5	274.65850830078125	77.00860595703125	4.8786401748657227e-5	12	011
438	117.4990463256836	48.12662887573242	0.9999985694885254	238.85122680664062	64.89299011230469	1.0	242.03517150878906	66.35258483886719	3.8951635360717773e-5	239.39439392089844	66.91264343261719	5.796551704406738e-5	12	011
439	94.36308288574219	50.14066696166992	1.0	226.6918487548828	76.28221893310547	1.0	229.1767120361328	74.29808807373047	5.161762237548828e-5	225.85751342773438	78.76953125	0.00013193488121032715	12	011
440	76.640380859375	50.96806335449219	1.0	192.07411193847656	77.98516845703125	0.9975910186767578	77.13487243652344	49.87103271484375	2.3245811462402344e-6	1.8420062065124512	2.249058723449707	4.947185516357422e-6	12	011
441	64.40446472167969	52.89546203613281	0.9999998807907104	168.72808837890625	82.35540008544922	0.9999555349349976	166.66702270507812	85.80532836914062	1.0848045349121094e-5	2.389853000640869	3.1417007446289062	6.645917892456055e-6	12	011
442	163.58154296875	85.3479995727539	2.4199485778808594e-5	165.6404571533203	85.57733917236328	0.9989699721336365	163.55703735351562	87.74884796142578	2.562999725341797e-6	2.4468045234680176	2.2468581199645996	1.341104507446289e-6	12	011
443	130.0501708984375	86.47816467285156	0.0001418590545654297	125.61417388916016	89.17951965332031	1.0	129.83932495117188	92.29279327392578	4.693865776062012e-5	125.29499053955078	96.2783432006836	0.00010186433792114258	12	011
444	5.844672203063965	3.7417054176330566	6.9141387939453125e-6	102.36091613769531	96.87445068359375	6.014108657836914e-5	7.815702438354492	2.850562334060669	7.539987564086914e-6	1.703582763671875	29.24787712097168	2.0802021026611328e-5	12	011
445	113.10836029052734	101.51101684570312	0.00020864605903625488	100.80537414550781	99.05380249023438	1.0	103.60382843017578	99.609375	6.118416786193848e-5	98.92029571533203	99.48057556152344	0.00012823939323425293	12	011
446	19.798460006713867	40.07524871826172	0.9999740123748779	80.37848663330078	100.86463165283203	0.9999868273735046	6.94803524017334	29.608081817626953	5.8770179748535156e-5	2.072988510131836	28.291584014892578	0.000798642635345459	12	011
447	14.359376907348633	42.60752487182617	0.9999967217445374	80.04578399658203	108.29933166503906	1.0	7.039485931396484	33.23320770263672	0.00012096762657165527	2.905348300933838	29.606781005859375	0.0017499029636383057	12	011
448	15.460838317871094	49.62123489379883	1.0	84.24583435058594	113.2620849609375	1.0	4.75291633605957	38.47677230834961	4.380941390991211e-5	3.2332892417907715	38.5955696105957	0.0004405081272125244	12	011
449	18.565526962280273	54.846195220947266	1.0	84.2425537109375	112.00823974609375	1.0	85.042236328125	110.62915802001953	0.00014650821685791016	1.5811858177185059	42.90648651123047	0.00047200918197631836	12	011
450	19.011659622192383	53.34832000732422	1.0	89.917236328125	116.45394897460938	1.0	86.53706359863281	116.3714370727539	2.7507543563842773e-5	4.40867805480957	39.03152084350586	0.0004316270351409912	12	011
451	13.618366241455078	41.101776123046875	0.9480783939361572	82.27661895751953	104.92269897460938	0.9999998211860657	5.6749653816223145	2.6336402893066406	4.819035530090332e-5	1.1998426914215088	29.44389533996582	0.0003757476806640625	12	011
452	79.780517578125	105.75717163085938	0.999722957611084	2.27670955657959	29.935123443603516	0.000428617000579834	73.94428253173828	100.58478546142578	2.5719404220581055e-5	1.0794377326965332	4.303074359893799	3.2573938369750977e-5	12	011
453	86.87178802490234	103.798828125	0.0005751252174377441	92.0733413696289	103.55781555175781	0.9999972581863403	89.63465118408203	106.95346069335938	3.427267074584961e-5	94.41249084472656	104.08859252929688	3.725290298461914e-5	12	011
454	3.7982821464538574	68.2966079711914	0.014683365821838379	99.71613311767578	101.65084075927734	1.0	103.66405487060547	102.9723129272461	4.3958425521850586e-5	94.5589599609375	109.6406021118164	0.0001550614833831787	12	011
455	113.34102630615234	85.73616027832031	0.03485715389251709	110.30424499511719	90.70108032226562	0.9999998807907104	104.7399673461914	95.7730712890625	5.239248275756836e-5	110.85006713867188	95.50113677978516	0.0003561675548553467	12	011
456	12.77441120147705	71.3528060913086	1.0	6.635634422302246	76.50752258300781	6.508827209472656e-5	6.008759498596191	71.42459106445312	2.4259090423583984e-5	1.4791157245635986	54.28917694091797	0.00012087821960449219	12	011
457	19.389625549316406	69.94667053222656	1.0	70.28446960449219	130.448974609375	1.0	7.258424282073975	68.31257629394531	4.2945146560668945e-5	66.51351165771484	131.95742797851562	0.0005998909473419189	12	011
458	22.192964553833008	60.600929260253906	0.9999998807907104	66.81767272949219	126.88880920410156	1.0	69.28820037841797	126.98504638671875	3.358721733093262e-5	66.57623291015625	129.11831665039062	0.0009163916110992432	12	011
459	25.700637817382812	65.94754028320312	0.9999462962150574	48.59982681274414	117.62599182128906	1.0	8.1104736328125	68.9489517211914	2.7060508728027344e-5	4.936269283294678	74.08802032470703	8.636713027954102e-5	12	011
460	2.7127132415771484	285.24359130859375	6.9141387939453125e-6	4.7183451652526855	76.76142883300781	4.4405460357666016e-6	641.1008911132812	5.303363800048828	9.238719940185547e-7	1.1767528057098389	72.53993225097656	3.4570693969726562e-6	12	011
461	64.15438079833984	76.18457794189453	0.9999983310699463	4.868460655212402	66.53231811523438	0.0001545250415802002	613.76123046875	226.42974853515625	0.00020226836204528809	2.675638198852539	45.010005950927734	9.119510650634766e-6	12	011
462	77.38444519042969	66.8561782836914	1.0	20.635854721069336	74.75218200683594	4.5686960220336914e-5	82.45743560791016	65.95814514160156	1.0371208190917969e-5	84.27086639404297	70.73719787597656	7.271766662597656e-6	12	011
463	90.1394271850586	61.605201721191406	1.0	95.76671600341797	62.626792907714844	5.418062210083008e-5	90.97740936279297	63.16395950317383	4.413723945617676e-5	90.29106903076172	67.26173400878906	3.6269426345825195e-5	12	011
464	102.03408813476562	54.128570556640625	1.0	108.78318786621094	53.525264739990234	2.059340476989746e-5	107.9605712890625	53.56033706665039	5.185604095458984e-6	87.6243667602539	55.64532470703125	4.887580871582031e-6	12	011
465	127.63304138183594	55.4102783203125	0.7824082970619202	129.62741088867188	54.823631286621094	0.007658660411834717	641.6417236328125	6.572136878967285	1.1920928955078125e-6	129.57818603515625	50.40833282470703	2.1457672119140625e-6	12	011
466	152.98876953125	51.86377716064453	0.999943196773529	54.153472900390625	104.46229553222656	1.0	56.85480499267578	102.24526977539062	4.5359134674072266e-5	51.88716125488281	112.00196838378906	8.39531421661377e-5	12	011
467	111.74688720703125	84.34754943847656	0.8412440419197083	104.90086364746094	86.84796142578125	0.9998916983604431	106.57208251953125	85.11687469482422	6.908178329467773e-5	113.56462860107422	87.3836441040039	3.528594970703125e-5	12	011
468	198.3580322265625	54.67891311645508	0.2637091875076294	93.16605377197266	96.30045318603516	1.0	98.18731689453125	95.77190399169922	7.155537605285645e-5	95.2975845336914	96.96097564697266	0.00014764070510864258	12	011
469	216.53245544433594	52.97225570678711	0.9999895095825195	222.26315307617188	54.171051025390625	0.0008924901485443115	219.81423950195312	53.449745178222656	2.0563602447509766e-5	205.17654418945312	49.71531677246094	9.298324584960938e-6	12	011
470	232.32029724121094	49.93171310424805	0.9999978542327881	128.06878662109375	73.02273559570312	0.9166364669799805	173.09420776367188	74.28032684326172	4.729628562927246e-5	166.90135192871094	70.06754302978516	2.8818845748901367e-5	12	011
471	248.2469940185547	48.07140350341797	1.0	155.82774353027344	75.21221160888672	1.0	159.28294372558594	75.22929382324219	7.772445678710938e-5	234.05923461914062	58.0506706237793	5.257129669189453e-5	12	011
472	260.3465270996094	45.678958892822266	1.0	161.46253967285156	79.88216400146484	1.0	257.90362548828125	49.51985168457031	8.147954940795898e-5	247.7859344482422	53.3785400390625	9.40561294555664e-5	12	011
473	268.38739013671875	44.63471221923828	1.0	173.66189575195312	95.31714630126953	1.0	270.9551696777344	45.579898834228516	6.374716758728027e-5	175.0994415283203	98.66910552978516	9.196996688842773e-5	12	011
474	275.1585998535156	43.385711669921875	1.0	182.0066375732422	100.21564483642578	0.9998980164527893	272.67340087890625	47.57926940917969	0.00014773011207580566	266.1938781738281	51.92962646484375	0.0001742541790008545	12	011
475	279.3770751953125	43.13644027709961	1.0	182.67576599121094	94.52386474609375	1.0	280.2438049316406	43.96537780761719	0.00016391277313232422	182.1422119140625	88.55464935302734	0.00019621849060058594	12	011
476	281.0664367675781	42.42457580566406	1.0	190.6893768310547	97.2011947631836	1.0	282.54388427734375	43.392677307128906	0.0003743469715118408	283.2925109863281	47.86238098144531	0.0002655982971191406	12	011
477	282.8914794921875	42.44049835205078	1.0	206.36000061035156	101.0286636352539	1.0	284.0040588378906	43.80546569824219	0.0003978610038757324	284.397216796875	47.722900390625	0.0003127157688140869	12	011
478	284.6385192871094	42.71160125732422	1.0	207.79977416992188	100.890625	1.0	284.8619384765625	44.8145751953125	0.000366896390914917	284.6832275390625	49.109012603759766	0.0003428459167480469	12	011
479	285.82421875	42.78252029418945	1.0	209.24891662597656	100.392578125	1.0	285.351318359375	45.68815612792969	0.0008319616317749023	284.6175537109375	50.07793045043945	0.0007090866565704346	12	011
480	287.38604736328125	43.585662841796875	1.0	211.5790557861328	102.53656005859375	1.0	286.44366455078125	46.19709396362305	0.0006867647171020508	283.8468933105469	50.90679931640625	0.0005089044570922852	12	011
481	289.0984191894531	43.55458068847656	1.0	212.1962890625	104.34481811523438	1.0	287.250244140625	46.44224548339844	0.0002117753028869629	284.241943359375	50.75927734375	0.00021088123321533203	12	011
482	290.0243225097656	44.53410339355469	1.0	215.9922332763672	105.96109771728516	1.0	288.1662292480469	46.93948745727539	0.0002669095993041992	218.2081298828125	106.33199310302734	0.00027635693550109863	12	011
483	289.65777587890625	44.52162170410156	1.0	215.7989044189453	102.56257629394531	1.0	288.0694274902344	46.96198272705078	0.0002167224884033203	283.6830749511719	51.69396209716797	0.00029715895652770996	12	011
484	290.3843688964844	44.885406494140625	1.0	227.29541015625	103.79167938232422	1.0	288.25225830078125	47.23884201049805	0.00025391578674316406	283.3044128417969	52.037113189697266	0.00039967894554138184	12	011
485	290.32049560546875	44.788063049316406	1.0	231.37930297851562	101.69402313232422	1.0	290.0299987792969	46.553810119628906	0.00012996792793273926	229.76553344726562	108.48861694335938	0.0003447532653808594	12	011
486	291.5376281738281	44.52824783325195	1.0	231.1587677001953	103.84504699707031	1.0	291.0250244140625	46.29630661010742	0.00010406970977783203	230.61520385742188	110.42082977294922	0.0006376504898071289	12	011
487	292.7321472167969	43.967445373535156	1.0	229.88934326171875	106.19046020507812	0.9999984502792358	236.282958984375	106.39476013183594	8.448958396911621e-5	229.34776306152344	111.56076049804688	0.0003190040588378906	12	011
488	292.84808349609375	44.12548828125	1.0	232.53195190429688	109.62583923339844	1.0	291.7975769042969	45.95353317260742	9.47415828704834e-5	229.83810424804688	106.73066711425781	0.00010067224502563477	12	011
489	292.89935302734375	43.6596565246582	1.0	232.21981811523438	110.30209350585938	1.0	292.11712646484375	45.707862854003906	4.988908767700195e-5	228.4945526123047	113.93267059326172	8.842349052429199e-5	12	011
490	292.5956115722656	44.035884857177734	1.0	235.03866577148438	114.09785461425781	1.0	292.0711364746094	45.9688720703125	8.219480514526367e-5	228.59486389160156	117.59632110595703	0.0001291334629058838	12	011
491	295.26611328125	42.367122650146484	1.0	237.84698486328125	114.7049789428711	1.0	242.5305633544922	112.949462890625	9.15825366973877e-5	298.1053161621094	49.3548698425293	9.28640365600586e-5	12	011
492	305.5399475097656	36.46233367919922	1.0	260.4233703613281	106.90961456298828	1.0	263.11444091796875	105.25039672851562	0.0001309216022491455	260.7118835449219	108.99324035644531	0.0004928112030029297	12	011
493	318.0509033203125	31.906728744506836	1.0	255.55197143554688	98.39102935791016	1.0	316.1645812988281	10.85879135131836	0.00019815564155578613	313.4333190917969	4.290281295776367	0.0002709329128265381	12	011
494	331.90679931640625	29.01420783996582	1.0	254.36468505859375	102.61454772949219	1.0	323.7261657714844	10.490486145019531	0.0009002089500427246	327.2384948730469	3.706367015838623	0.002063930034637451	12	011
495	347.115966796875	28.12789535522461	1.0	253.11566162109375	107.94926452636719	1.0	339.8787841796875	11.538877487182617	0.0010246038436889648	342.7023620605469	4.692513465881348	0.00550881028175354	12	011
496	359.0267333984375	26.037185668945312	1.0	268.2494812011719	104.20921325683594	1.0	355.20068359375	10.460856437683105	0.0018244683742523193	357.55023193359375	3.919962167739868	0.005612552165985107	12	011
497	370.3340759277344	21.452604293823242	1.0	273.1774597167969	99.31275177001953	1.0	356.54376220703125	5.264464378356934	0.001980513334274292	357.35467529296875	2.1250100135803223	0.0026266276836395264	12	011
498	381.0807800292969	20.506607055664062	1.0	283.4480895996094	98.77931213378906	1.0	497.71649169921875	9.906124114990234	0.0027666091918945312	373.88092041015625	0.5013599395751953	0.0028452277183532715	12	011
499	388.3924865722656	20.170015335083008	1.0	293.6795349121094	99.32286071777344	1.0	484.0632019042969	6.934891700744629	0.0019481480121612549	374.46722412109375	1.7138354778289795	0.002153545618057251	12	011
500	393.1260070800781	20.53568458557129	1.0	302.7586364746094	102.84978485107422	1.0	483.7059631347656	7.4291181564331055	0.002689659595489502	479.1400451660156	4.9081315994262695	0.0016901791095733643	12	011
501	396.7464599609375	20.864606857299805	1.0	304.4859619140625	106.30597686767578	1.0	484.7977294921875	10.896406173706055	0.00363197922706604	390.5654602050781	0.15070652961730957	0.0017538666725158691	12	011
502	391.9761962890625	25.121536254882812	1.0	487.4012756347656	21.136760711669922	0.9967591166496277	484.1347351074219	11.03285026550293	0.004483163356781006	390.48236083984375	1.8188891410827637	0.0032119452953338623	12	011
503	383.64208984375	33.994102478027344	1.0	341.2598571777344	100.45928192138672	0.6868627071380615	491.810302734375	14.218426704406738	0.004425466060638428	487.63519287109375	7.574310302734375	0.008358180522918701	12	011
504	363.2962646484375	29.38282012939453	1.0	518.565185546875	94.37315368652344	1.0	494.3463134765625	14.726067543029785	0.003206402063369751	358.9261779785156	4.913967609405518	0.006312668323516846	12	011
505	356.56915283203125	26.983076095581055	1.0	387.47357177734375	88.44385528564453	0.9999998807907104	359.7630310058594	11.766460418701172	0.0030789077281951904	359.57562255859375	4.497260093688965	0.009207367897033691	12	011
506	499.26239013671875	30.449039459228516	0.9999982118606567	380.31341552734375	85.83856964111328	0.003108203411102295	495.13824462890625	11.039113998413086	0.0002766251564025879	492.2890319824219	8.897974014282227	0.001959472894668579	12	011
507	337.19964599609375	57.484344482421875	1.0	340.22930908203125	5.43846321105957	0.000331193208694458	338.4320983886719	60.0496826171875	2.574920654296875e-5	343.0959777832031	3.792715549468994	0.00036385655403137207	12	011
508	332.86456298828125	56.17057800292969	1.0	346.37841796875	5.015808582305908	0.00027179718017578125	329.33135986328125	58.400638580322266	2.7000904083251953e-5	331.55426025390625	4.086986064910889	4.082918167114258e-5	12	011
509	329.2340393066406	66.90238952636719	0.9999996423721313	347.05029296875	4.326081275939941	0.0007725358009338379	319.5699157714844	4.987424850463867	5.14984130859375e-5	315.66558837890625	2.2031307220458984	0.00020188093185424805	12	011
510	325.3516845703125	65.4341049194336	1.0	348.1641540527344	2.6667838096618652	0.00038549304008483887	322.3674011230469	67.12535095214844	4.208087921142578e-5	347.74615478515625	1.7078285217285156	0.0001614391803741455	12	011
511	320.7809143066406	66.38399505615234	1.0	509.6029052734375	49.37919235229492	0.10910660028457642	505.918701171875	47.78173065185547	4.3004751205444336e-5	345.7178649902344	1.608405590057373	4.70578670501709e-5	12	011
512	319.6790771484375	70.58868408203125	1.0	502.1695251464844	48.847591400146484	0.00418621301651001	320.41900634765625	75.7589111328125	1.2785196304321289e-5	344.39361572265625	1.143083095550537	3.758072853088379e-5	12	011
513	314.6310729980469	71.3171615600586	1.0	333.284912109375	3.620377540588379	0.0002314150333404541	318.7574462890625	70.4093246459961	2.5987625122070312e-5	343.18072509765625	1.3075568675994873	3.0994415283203125e-5	12	011
514	310.8052978515625	71.27538299560547	1.0	333.0163269042969	2.57588791847229	0.00025960803031921387	316.98101806640625	71.43128967285156	3.078579902648926e-5	295.810302734375	73.91002655029297	1.5527009963989258e-5	12	011
515	309.6847839355469	64.39775085449219	1.0	338.8645324707031	79.97132873535156	0.8444234132766724	308.6304626464844	64.4408187866211	8.553266525268555e-5	296.4706115722656	72.74271392822266	3.057718276977539e-5	12	011
516	310.1683654785156	62.71000671386719	0.9946109056472778	338.6986999511719	78.52997589111328	0.9999992847442627	339.7613830566406	77.59687042236328	3.0875205993652344e-5	341.1453857421875	79.72259521484375	4.938244819641113e-5	12	011
517	308.6688537597656	61.47170639038086	0.9999998211860657	329.50286865234375	78.73948669433594	0.9999998807907104	614.1002807617188	225.2703857421875	3.6776065826416016e-5	328.8370056152344	79.76493072509766	0.00024017691612243652	12	011
518	305.7709655761719	64.36872100830078	0.9999619722366333	322.2630310058594	82.32215881347656	0.9999901056289673	307.29937744140625	5.674472332000732	0.000214308500289917	302.5528564453125	3.674553871154785	0.0002677738666534424	12	011
519	300.24481201171875	69.71400451660156	0.956986665725708	312.93524169921875	77.43989562988281	0.9999597072601318	308.84918212890625	76.59354400634766	1.4007091522216797e-5	313.5506286621094	5.7798662185668945	4.32431697845459e-5	12	011
520	286.35870361328125	61.61454391479492	0.9999992251396179	288.9715576171875	68.59858703613281	0.0004677772521972656	318.4744873046875	11.999359130859375	0.0001227259635925293	313.6271057128906	6.805980682373047	0.0004989206790924072	12	011
521	271.6440734863281	67.70645904541016	0.9999990463256836	272.28668212890625	70.44839477539062	0.5741015076637268	274.93133544921875	69.07720184326172	0.00012481212615966797	272.40191650390625	73.6448974609375	5.6743621826171875e-5	12	011
522	252.51702880859375	73.74066162109375	0.999663233757019	254.28575134277344	80.28150939941406	0.996953010559082	257.4735412597656	79.35416412353516	0.00014138221740722656	251.48289489746094	79.88545227050781	7.766485214233398e-5	12	011
523	234.9734344482422	72.05138397216797	1.0	311.00390625	77.01795959472656	0.9729456901550293	311.5968933105469	76.62296295166016	0.00015738606452941895	312.0519714355469	80.30805969238281	0.0004603862762451172	12	011
524	518.3846435546875	73.05347442626953	0.9977055788040161	212.8098907470703	82.00824737548828	0.9995028972625732	516.230224609375	73.30435180664062	7.346272468566895e-5	504.8909912109375	67.3267822265625	0.00024256110191345215	12	011
525	194.48728942871094	77.9168930053711	0.542309582233429	276.384521484375	83.96418762207031	0.9881089925765991	192.83963012695312	71.46832275390625	2.9206275939941406e-6	197.1347198486328	67.38361358642578	1.7285346984863281e-6	12	011
526	245.7747344970703	37.66303253173828	0.0035063326358795166	249.28240966796875	36.3917236328125	0.9983795881271362	248.03659057617188	34.64033889770508	3.287196159362793e-5	242.37307739257812	35.33099365234375	6.854534149169922e-6	12	011
527	156.7608642578125	83.02217102050781	7.978081703186035e-5	231.17303466796875	86.89749908447266	0.361771821975708	229.28311157226562	86.07245635986328	3.546476364135742e-6	398.1247863769531	3.2328357696533203	1.7881393432617188e-6	12	011
528	140.7645721435547	84.63021850585938	0.0006690919399261475	225.52874755859375	90.19159698486328	0.9915551543235779	226.06475830078125	92.10771942138672	3.820657730102539e-5	223.64662170410156	88.03937530517578	7.539987564086914e-6	12	011
529	131.48788452148438	97.1299819946289	5.841255187988281e-5	203.7588348388672	106.78207397460938	0.9999980926513672	203.70382690429688	107.18494415283203	1.8924474716186523e-5	207.44903564453125	112.46161651611328	0.00017756223678588867	12	011
530	109.56144714355469	87.10540008544922	2.7745962142944336e-5	111.31547546386719	98.25227355957031	0.0010025501251220703	116.87975311279297	96.1162109375	4.649162292480469e-6	2.3185203075408936	3.9469449520111084	3.993511199951172e-6	12	011
531	95.60249328613281	89.88558959960938	0.011822879314422607	175.66445922851562	119.76254272460938	0.999994158744812	96.05529022216797	89.11197662353516	2.7865171432495117e-5	96.60798645019531	98.77490997314453	3.507733345031738e-5	12	011
532	82.874755859375	94.1875991821289	0.9924294948577881	170.52935791015625	118.82222747802734	0.999967098236084	87.70117950439453	97.46937561035156	1.1056661605834961e-5	163.25985717773438	118.86271667480469	1.6421079635620117e-5	12	011
533	71.82632446289062	94.29936981201172	0.9999998807907104	153.4627685546875	128.91986083984375	1.0	613.32861328125	225.7352294921875	0.00011628866195678711	150.94168090820312	128.4966583251953	0.00010082125663757324	12	011
534	56.37278366088867	96.22435760498047	0.5403940677642822	131.38536071777344	124.77494812011719	0.00016686320304870605	55.847816467285156	93.08060455322266	6.377696990966797e-6	43.19932556152344	94.74856567382812	6.9141387939453125e-6	12	011
535	41.540061950683594	101.62652587890625	0.5694435834884644	132.3771514892578	141.3269500732422	1.0	133.9596405029297	142.51470947265625	7.784366607666016e-5	132.72915649414062	141.8675079345703	0.00031366944313049316	12	011
536	30.75499725341797	103.82447814941406	0.9999985694885254	117.69756317138672	132.73573303222656	0.005687206983566284	9.423721313476562	104.26622009277344	3.37064266204834e-5	6.102812767028809	107.44519805908203	8.77082347869873e-5	12	011
537	24.122997283935547	112.9504165649414	1.0	87.31742095947266	147.8896484375	1.0	9.776700973510742	113.46454620361328	9.545683860778809e-5	5.051002025604248	121.31326293945312	0.0006692409515380859	12	011
538	19.73540687561035	116.98185729980469	1.0	94.56106567382812	164.40280151367188	1.0	25.158918380737305	120.41365051269531	3.9637088775634766e-5	0.8340606689453125	105.86918640136719	0.0003090202808380127	12	011
539	20.62201690673828	113.41326141357422	1.0	93.19422912597656	167.310302734375	1.0	9.617142677307129	113.46536254882812	0.00014728307723999023	4.233943462371826	121.9861831665039	0.000890195369720459	12	011
540	21.640161514282227	104.05122375488281	1.0	76.79530334472656	164.40235900878906	1.0	82.75552368164062	163.6801300048828	3.960728645324707e-5	3.620154619216919	120.12689208984375	0.00020429491996765137	12	011
541	20.214963912963867	102.7083969116211	1.0	71.23499298095703	164.82566833496094	1.0	8.328598022460938	99.73339080810547	9.307265281677246e-5	2.896937847137451	107.41641998291016	0.0006791949272155762	12	011
542	20.355974197387695	103.0908203125	1.0	76.51200103759766	167.31802368164062	1.0	7.316680908203125	99.61079406738281	9.417533874511719e-5	2.033280849456787	107.61310577392578	0.0005844235420227051	12	011
