# Supplementary material for: An automated feeding system for the African killifish reveals the impact of diet on lifespan and allows scalable assessment of associative learning
Source: eLife. 2022 Nov 10;11:e69008. doi: 10.7554/eLife.69008 (PMC9788828; doi:10.7554/eLife.69008)
Supplement: Figure 6—source data 2. [file elife-69008-fig6-data2.zip › Training Trajectories/t17_REC019DLC_resnet50_TrainAllTheThingsJun28shuffle1_1030000.csv]

bodyparts_coords	fishhead_x	fishhead_y	fishhead_likelihood	fishtail_x	fishtail_y	fishtail_likelihood	redlight_x	redlight_y	redlight_likelihood	fooddrop_x	fooddrop_y	fooddrop_likelihood	fishnum	recordingnum
0	3.3376169204711914	243.60708618164062	0.003458261489868164	2.8281545639038086	240.7838592529297	0.004192233085632324	6.419310569763184	242.0203094482422	0.00014507770538330078	-0.1331038475036621	224.9123992919922	0.00014904141426086426	17	019
1	2.4461026191711426	244.56101989746094	0.00034120678901672363	2.840611457824707	240.6643829345703	0.008170217275619507	648.3800048828125	333.89923095703125	0.00010955333709716797	-0.3013648986816406	225.19680786132812	6.920099258422852e-5	17	019
2	2.6504735946655273	244.76925659179688	0.004101604223251343	2.904107093811035	242.81497192382812	0.02320176362991333	646.5422973632812	29.215660095214844	8.386373519897461e-5	-1.9933600425720215	245.29379272460938	4.3064355850219727e-5	17	019
3	2.3464770317077637	246.1060791015625	0.0011743903160095215	4.010537147521973	241.68963623046875	0.07291367650032043	6.110621452331543	243.1937713623047	6.505846977233887e-5	-0.7482967376708984	225.62322998046875	9.968876838684082e-5	17	019
4	2.793663501739502	244.9232940673828	0.0002645254135131836	2.696991443634033	240.31687927246094	0.004413217306137085	648.0924682617188	222.82763671875	7.709860801696777e-5	-0.32555103302001953	224.70968627929688	5.933642387390137e-5	17	019
5	3.0134716033935547	244.23330688476562	0.0004623234272003174	1.9510338306427002	234.08575439453125	0.0019166171550750732	641.393310546875	6.994140625	4.443526268005371e-5	-0.39298105239868164	224.8483428955078	3.337860107421875e-5	17	019
6	3.396106004714966	244.49472045898438	0.0003008842468261719	1.9786016941070557	240.87347412109375	0.005427509546279907	5.461134910583496	242.4871826171875	2.4586915969848633e-5	-2.2688426971435547	245.3083038330078	6.172060966491699e-5	17	019
7	1.5095107555389404	239.13136291503906	0.00026604533195495605	4.270525932312012	61.995513916015625	0.029854387044906616	640.3409423828125	6.720714569091797	4.813075065612793e-5	-1.7420415878295898	245.34921264648438	3.1828880310058594e-5	17	019
8	2.148292064666748	246.68215942382812	0.00011369585990905762	2.424044609069824	242.48472595214844	0.0020408034324645996	647.4602661132812	139.07518005371094	0.00011172890663146973	639.758056640625	2.7668466567993164	1.093745231628418e-5	17	019
9	1.3874146938323975	239.9197540283203	0.0002532005310058594	2.1405606269836426	242.37161254882812	0.0007942914962768555	647.3805541992188	269.6209716796875	0.00024008750915527344	0.3615081310272217	222.63275146484375	3.9130449295043945e-5	17	019
10	3.2907464504241943	246.0088348388672	0.0003267824649810791	2.0747337341308594	243.17501831054688	0.0013056695461273193	649.4370727539062	220.54437255859375	0.00013837218284606934	-0.3631601333618164	223.07557678222656	1.5467405319213867e-5	17	019
11	-0.8330631256103516	239.70457458496094	0.0010401606559753418	3.0821948051452637	242.1868896484375	0.09049946069717407	5.206304550170898	243.7318878173828	2.4497509002685547e-5	-0.8744058609008789	224.19447326660156	6.186962127685547e-5	17	019
12	4.286068916320801	242.04217529296875	0.022636771202087402	3.0755856037139893	242.49053955078125	0.0011265575885772705	649.728759765625	219.87411499023438	9.274482727050781e-5	0.25770020484924316	224.48594665527344	9.039044380187988e-5	17	019
13	1.507422924041748	241.7552032470703	0.015917867422103882	2.5273075103759766	244.49386596679688	0.03301119804382324	648.569580078125	267.3883972167969	7.164478302001953e-5	-1.8939929008483887	238.43582153320312	2.8789043426513672e-5	17	019
14	-0.07685995101928711	240.5882110595703	7.072091102600098e-5	1.9272983074188232	243.2779083251953	0.0032465457916259766	648.2979736328125	170.7906494140625	6.046891212463379e-5	640.0662841796875	2.8525290489196777	9.745359420776367e-6	17	019
15	3.497028350830078	244.41171264648438	0.0007393062114715576	2.963888168334961	241.58876037597656	0.003033936023712158	6.218282699584961	242.08114624023438	3.2067298889160156e-5	0.24628782272338867	224.37030029296875	0.00016731023788452148	17	019
16	2.273127794265747	245.35804748535156	0.0010747313499450684	2.561504364013672	243.24411010742188	0.01708674430847168	640.8602294921875	7.104619026184082	4.038214683532715e-5	-2.9821505546569824	245.74217224121094	2.6166439056396484e-5	17	019
17	1.0065014362335205	244.04153442382812	0.001050800085067749	2.7922942638397217	243.59786987304688	0.005919784307479858	648.2474975585938	348.85247802734375	4.118680953979492e-5	-0.08211851119995117	260.14459228515625	2.6106834411621094e-5	17	019
18	2.582202911376953	246.0926055908203	0.0004208385944366455	3.4787847995758057	242.3077392578125	0.009157329797744751	647.57177734375	140.5747833251953	9.21487808227539e-5	-0.47071123123168945	224.65316772460938	0.00011739134788513184	17	019
19	1.6270637512207031	245.57125854492188	0.0006046295166015625	1.9442780017852783	243.0082244873047	0.009938716888427734	641.5325317382812	7.106100082397461	3.3289194107055664e-5	-0.9772896766662598	222.63632202148438	6.008148193359375e-5	17	019
20	0.3629872798919678	240.29763793945312	0.0004328787326812744	2.1972174644470215	241.9888916015625	0.0016514360904693604	641.2379760742188	7.326426029205322	5.385279655456543e-5	638.594970703125	3.113170623779297	1.3172626495361328e-5	17	019
21	2.3026890754699707	242.65411376953125	0.005682498216629028	2.537871837615967	243.53424072265625	0.0062812864780426025	647.6222534179688	137.60069274902344	0.0001163482666015625	-2.07199764251709	246.68026733398438	4.8547983169555664e-5	17	019
22	1.3971638679504395	244.79638671875	0.00012195110321044922	2.432368040084839	241.79771423339844	0.007735848426818848	645.5142211914062	29.324186325073242	0.00012683868408203125	639.6530151367188	3.4847323894500732	1.811981201171875e-5	17	019
23	2.367994785308838	245.85008239746094	0.0004893243312835693	3.1875529289245605	241.9164276123047	0.008944392204284668	6.273871421813965	243.01736450195312	3.5703182220458984e-5	-0.3393282890319824	225.5580291748047	4.601478576660156e-5	17	019
24	2.646986484527588	245.5452423095703	0.00024360418319702148	2.3545756340026855	241.19163513183594	0.001594245433807373	640.1769409179688	7.1402587890625	3.075599670410156e-5	-2.231414794921875	245.2354278564453	2.03549861907959e-5	17	019
25	1.6384820938110352	242.44151306152344	0.023440510034561157	2.511964797973633	243.76043701171875	0.020508229732513428	6.106550216674805	245.11416625976562	3.001093864440918e-5	-1.8857135772705078	237.66778564453125	4.139542579650879e-5	17	019
26	2.2307567596435547	246.656005859375	0.0006203353404998779	1.801295280456543	246.8124542236328	0.001777350902557373	531.2201538085938	209.40367126464844	1.0	532.0797729492188	210.90740966796875	0.0005752444267272949	17	019
27	531.8543090820312	212.27310180664062	7.462501525878906e-5	640.4049682617188	2.9799141883850098	9.751319885253906e-5	531.6700439453125	208.5175018310547	1.0	530.6470947265625	209.68997192382812	0.00044018030166625977	17	019
28	531.1759033203125	212.15017700195312	8.535385131835938e-5	639.7704467773438	2.998745918273926	0.00015214085578918457	530.6618041992188	208.81040954589844	1.0	529.3178100585938	209.75775146484375	0.0005207955837249756	17	019
29	641.7005615234375	6.415707588195801	8.571147918701172e-5	65.51277923583984	266.5517578125	0.0014940500259399414	530.9782104492188	208.9335174560547	1.0	530.6154174804688	210.4718017578125	0.00041669607162475586	17	019
30	531.1121826171875	212.13037109375	7.987022399902344e-5	70.7337875366211	272.3605651855469	0.010198742151260376	530.7106323242188	208.76451110839844	1.0	529.9319458007812	210.24168395996094	0.0005624294281005859	17	019
31	51.68036651611328	286.3669738769531	0.0002993345260620117	67.9740219116211	274.5148620605469	0.9977601766586304	530.577880859375	208.43536376953125	1.0	529.4393920898438	209.2252197265625	0.0004221200942993164	17	019
32	62.696922302246094	275.86907958984375	0.0030728280544281006	57.32004928588867	276.1646728515625	1.0	531.0215454101562	208.46328735351562	1.0	529.5401000976562	208.96107482910156	0.00047463178634643555	17	019
33	35.048606872558594	280.1192321777344	0.1265263557434082	37.0433235168457	278.6010437011719	0.7216147184371948	531.0518798828125	208.68443298339844	1.0	530.185791015625	209.4337615966797	0.0005018115043640137	17	019
34	33.00101089477539	289.7766418457031	0.8567490577697754	30.338329315185547	284.929931640625	0.002062588930130005	530.2711181640625	208.36651611328125	1.0	449.5075988769531	198.49447631835938	0.012960582971572876	17	019
35	46.678489685058594	293.07305908203125	0.7465899586677551	645.6535034179688	378.5790100097656	0.00011357665061950684	530.72607421875	209.05516052246094	1.0	529.6002807617188	210.17874145507812	0.0006140172481536865	17	019
36	66.83596801757812	289.99395751953125	0.9999228715896606	68.36149597167969	280.725341796875	0.010689198970794678	531.079345703125	208.23968505859375	1.0	529.3724365234375	209.41615295410156	0.0003084242343902588	17	019
37	82.77406311035156	274.6468200683594	0.05175584554672241	84.71279907226562	273.5984802246094	1.0	531.1058959960938	208.28829956054688	1.0	529.4697875976562	209.6835174560547	0.0004616975784301758	17	019
38	92.10413360595703	262.8163757324219	0.1728275716304779	92.40121459960938	264.6647033691406	0.9986109733581543	530.9978637695312	208.63302612304688	1.0	530.0479736328125	209.47378540039062	0.0005401372909545898	17	019
39	97.00074768066406	269.44921875	0.37596675753593445	96.85382843017578	269.61737060546875	0.9998551607131958	531.0758056640625	208.98275756835938	1.0	529.7315063476562	210.1415252685547	0.0005075037479400635	17	019
40	95.52606964111328	273.7165832519531	0.0022037923336029053	92.85527801513672	273.4552307128906	1.0	530.995361328125	208.26060485839844	1.0	91.17385864257812	275.060791015625	0.0007356107234954834	17	019
41	83.73055267333984	279.04833984375	0.0014140009880065918	83.70319366455078	275.06939697265625	1.0	530.97412109375	208.47190856933594	1.0	529.67138671875	209.73936462402344	0.00041916966438293457	17	019
42	82.97817993164062	277.18817138671875	0.07790136337280273	80.35993957519531	274.9311218261719	0.9999983310699463	531.0746459960938	209.08750915527344	1.0	529.8819580078125	209.72491455078125	0.000387042760848999	17	019
43	84.14862060546875	276.4479675292969	0.7059799432754517	85.32112121582031	276.548095703125	0.9866603016853333	530.855712890625	209.12562561035156	1.0	529.8390502929688	210.01129150390625	0.000568389892578125	17	019
44	1.9171817302703857	319.49072265625	0.0006816983222961426	86.63369750976562	275.46295166015625	1.0	530.8545532226562	208.52081298828125	1.0	529.8157958984375	209.3340301513672	0.0005417764186859131	17	019
45	96.17687225341797	274.47821044921875	0.0027889609336853027	88.19841766357422	274.1943664550781	1.0	530.5498657226562	208.07736206054688	1.0	528.3117065429688	209.03225708007812	0.0005329251289367676	17	019
46	96.99799346923828	270.1005554199219	0.0009412467479705811	90.79735565185547	266.2441101074219	1.0	530.667236328125	208.89100646972656	1.0	94.11469268798828	270.3468933105469	0.0009153485298156738	17	019
47	1.6121039390563965	319.79791259765625	0.0017669200897216797	93.07855224609375	259.5225830078125	1.0	531.5277099609375	208.25405883789062	1.0	93.4263916015625	262.093994140625	0.0008126795291900635	17	019
48	96.77119445800781	255.48043823242188	0.0037164688110351562	96.29502868652344	253.3211669921875	1.0	530.9196166992188	208.1596221923828	1.0	98.0014419555664	255.83843994140625	0.0004291236400604248	17	019
49	2.3153305053710938	325.03314208984375	0.006324738264083862	97.7706527709961	251.5407257080078	1.0	530.6145629882812	208.23538208007812	1.0	98.26415252685547	251.40402221679688	0.0004070699214935303	17	019
50	2.046983242034912	325.798583984375	0.23353475332260132	98.71380615234375	248.75308227539062	1.0	531.0555419921875	208.67730712890625	1.0	530.557861328125	210.08106994628906	0.00035879015922546387	17	019
51	1.8882386684417725	324.8096008300781	0.01777106523513794	95.99093627929688	247.0567169189453	1.0	531.5276489257812	208.5770263671875	1.0	530.1234130859375	209.65634155273438	0.0003522932529449463	17	019
52	10.28596305847168	322.2952880859375	0.07282716035842896	97.94622039794922	242.94720458984375	1.0	531.1720581054688	208.79092407226562	1.0	530.582275390625	210.44033813476562	0.0003495514392852783	17	019
53	1.7099792957305908	326.30078125	0.006877422332763672	95.05964660644531	246.40969848632812	1.0	531.4801025390625	207.95252990722656	1.0	530.193603515625	209.24832153320312	0.0005363523960113525	17	019
54	96.92849731445312	244.3297882080078	0.0011138617992401123	92.98902893066406	246.20742797851562	1.0	531.1102294921875	208.6089324951172	1.0	93.30691528320312	253.12123107910156	0.0006972551345825195	17	019
55	3.49654483795166	320.9348449707031	0.0019521117210388184	93.10289001464844	248.45208740234375	1.0	530.8681640625	208.17715454101562	1.0	529.983154296875	209.09716796875	0.0004197061061859131	17	019
56	9.285205841064453	324.7213439941406	0.07101958990097046	91.69107055664062	250.4051055908203	1.0	531.0807495117188	208.82899475097656	1.0	90.06305694580078	253.05189514160156	0.0006782412528991699	17	019
57	11.568288803100586	323.7554016113281	0.7150697708129883	93.77793884277344	251.39682006835938	1.0	530.5013427734375	208.98194885253906	1.0	90.77555847167969	253.8027801513672	0.0006791353225708008	17	019
58	90.9122085571289	256.2158203125	0.1470334231853485	93.1743392944336	251.5706024169922	1.0	531.0350952148438	208.56544494628906	1.0	529.42431640625	209.61529541015625	0.0007015764713287354	17	019
59	99.36498260498047	254.873291015625	0.9222541451454163	99.1671142578125	253.32992553710938	0.9999996423721313	531.2017822265625	208.14561462402344	1.0	529.03955078125	209.2403564453125	0.0004353821277618408	17	019
60	17.48381805419922	323.3116455078125	0.10683462023735046	95.00860595703125	257.5587463378906	1.0	531.1627807617188	208.43617248535156	1.0	528.76953125	209.33070373535156	0.0004898309707641602	17	019
61	16.11098289489746	321.458740234375	0.676276445388794	96.96466064453125	255.8301239013672	0.9999999403953552	531.049560546875	208.2962646484375	1.0	1.6454391479492188	304.75531005859375	0.0010085105895996094	17	019
62	12.896838188171387	322.4438171386719	0.3602312207221985	95.01660919189453	254.4835205078125	0.9999995231628418	531.32177734375	208.65611267089844	1.0	96.65482330322266	253.9574432373047	0.0007644295692443848	17	019
63	15.412812232971191	322.4839172363281	0.010902196168899536	82.09614562988281	252.26806640625	0.9999728798866272	530.8256225585938	208.27919006347656	1.0	3.217447519302368	305.7298889160156	0.00048235058784484863	17	019
64	14.735021591186523	323.23907470703125	0.32567301392555237	82.88883209228516	251.00157165527344	1.0	530.7473754882812	208.4030303955078	1.0	529.8574829101562	209.7482452392578	0.000537186861038208	17	019
65	13.15401554107666	322.17803955078125	0.8908647894859314	82.18769836425781	247.54676818847656	0.9999999403953552	531.2150268554688	208.34310913085938	1.0	0.5305769443511963	304.48681640625	0.0006729662418365479	17	019
66	14.56895923614502	322.7104187011719	0.7212101817131042	83.68930053710938	247.32066345214844	1.0	531.5548095703125	208.88571166992188	1.0	2.0194149017333984	305.172119140625	0.0007030665874481201	17	019
67	12.111210823059082	321.8947448730469	0.9996163249015808	82.56497955322266	246.3344268798828	1.0	530.96728515625	208.38465881347656	1.0	0.5044286251068115	304.4503479003906	0.0011024773120880127	17	019
68	78.93832397460938	243.69557189941406	0.993399977684021	81.40575408935547	244.96156311035156	0.9999877214431763	530.7171020507812	208.43031311035156	1.0	2.4366250038146973	305.0650634765625	0.000873863697052002	17	019
69	81.34432983398438	242.0482177734375	0.9999277591705322	85.62156677246094	242.79531860351562	0.9999269247055054	530.8301391601562	208.3766632080078	1.0	3.408815860748291	305.9059753417969	0.0009070336818695068	17	019
70	17.168066024780273	322.25274658203125	0.9945999383926392	85.31729125976562	241.08798217773438	1.0	530.8394165039062	208.738037109375	1.0	1.4496660232543945	305.4374084472656	0.0014407634735107422	17	019
71	12.316774368286133	320.1266174316406	0.9985717535018921	86.94831085205078	237.93948364257812	1.0	530.533203125	208.88253784179688	1.0	0.5410325527191162	304.4139709472656	0.0011583268642425537	17	019
72	15.183238983154297	315.94403076171875	0.7194302082061768	88.90579223632812	240.15565490722656	1.0	531.2803955078125	208.70339965820312	1.0	1.2063941955566406	304.3629455566406	0.0011955499649047852	17	019
73	75.027587890625	237.98220825195312	0.9961133003234863	89.10208129882812	238.05996704101562	1.0	531.17578125	209.13671875	1.0	2.3740031719207764	305.0721435546875	0.0008604526519775391	17	019
74	16.738494873046875	321.0387268066406	0.27827054262161255	93.74668884277344	238.08473205566406	1.0	531.2599487304688	208.97012329101562	1.0	2.118175506591797	305.2358093261719	0.0009592771530151367	17	019
75	17.616127014160156	318.5343933105469	0.0653654932975769	92.62500762939453	237.87904357910156	1.0	530.8579711914062	209.2407989501953	1.0	3.452385187149048	305.30621337890625	0.0012383759021759033	17	019
76	14.23935317993164	317.8515930175781	0.9997161626815796	97.65824127197266	237.3179168701172	1.0	531.4193115234375	208.9491729736328	1.0	0.034421443939208984	303.89752197265625	0.0011789500713348389	17	019
77	17.811540603637695	319.6761169433594	0.9921214580535889	94.68441009521484	233.8302764892578	1.0	531.2051391601562	208.59185791015625	1.0	98.68903350830078	233.1238555908203	0.0011675059795379639	17	019
78	19.263092041015625	320.29010009765625	0.981894850730896	93.95579528808594	232.302734375	0.9999996423721313	531.1096801757812	208.3749237060547	1.0	2.1659352779388428	304.83453369140625	0.001061856746673584	17	019
79	18.659395217895508	318.3566589355469	0.9659380912780762	95.1528549194336	230.47918701171875	0.9999959468841553	531.0792236328125	207.88333129882812	1.0	1.9139769077301025	304.6529846191406	0.0005425512790679932	17	019
80	16.09926986694336	315.6438903808594	0.9896910190582275	93.4747085571289	226.21681213378906	1.0	530.5684814453125	208.61390686035156	1.0	0.8350348472595215	304.4449768066406	0.0006453990936279297	17	019
81	15.329689025878906	317.1310119628906	0.9998030066490173	97.17098236083984	225.18118286132812	0.9999998211860657	531.6315307617188	208.22589111328125	1.0	0.5954012870788574	303.8221435546875	0.0013580024242401123	17	019
82	95.80831909179688	225.67649841308594	0.9999076128005981	98.51014709472656	225.97970581054688	0.9999605417251587	531.6030883789062	208.27284240722656	1.0	0.7965435981750488	304.2411193847656	0.0008722245693206787	17	019
83	98.50114440917969	226.4445343017578	0.9999997615814209	102.81681823730469	225.9369354248047	0.807433545589447	531.707763671875	208.3843536376953	1.0	1.2951829433441162	304.4232177734375	0.001007169485092163	17	019
84	98.98819732666016	226.96995544433594	0.9999995231628418	103.38430786132812	226.37493896484375	0.9497959613800049	531.5047607421875	208.35328674316406	1.0	2.1305339336395264	304.0881652832031	0.0006253421306610107	17	019
85	99.62501525878906	226.62974548339844	0.9999991655349731	103.86022186279297	226.18106079101562	0.9765967130661011	531.572021484375	208.823974609375	1.0	0.3738892078399658	303.7033386230469	0.0008712410926818848	17	019
86	101.25877380371094	225.51197814941406	0.9999998807907104	105.07866668701172	225.43690490722656	0.9658793210983276	531.0781860351562	208.3990478515625	1.0	0.8021247386932373	304.0534973144531	0.0004101097583770752	17	019
87	99.40579223632812	226.38900756835938	0.9999953508377075	102.6884994506836	226.4498291015625	0.9945005178451538	530.9849243164062	208.4114990234375	1.0	0.9701776504516602	303.9990539550781	0.0007830262184143066	17	019
88	17.855363845825195	315.31512451171875	0.9958785772323608	101.82949829101562	226.9484405517578	1.0	531.1476440429688	209.1681365966797	1.0	1.4521455764770508	304.1441345214844	0.0005880594253540039	17	019
89	15.61536979675293	318.3768005371094	0.8774774670600891	100.08527374267578	225.31451416015625	1.0	531.2639770507812	208.6425018310547	1.0	2.0292556285858154	304.5523376464844	0.0009447932243347168	17	019
90	15.989145278930664	314.34136962890625	0.999833345413208	101.31896209716797	225.0399627685547	0.9999997615814209	530.8487548828125	208.3489990234375	1.0	453.12152099609375	198.1167449951172	0.0018498897552490234	17	019
91	99.40354919433594	225.16677856445312	0.9999999403953552	103.32292175292969	225.30630493164062	0.9365769624710083	530.8013305664062	208.048095703125	1.0	0.654088020324707	304.0122985839844	0.0004883706569671631	17	019
92	15.502955436706543	316.2602233886719	0.9998539686203003	102.07476043701172	225.6949005126953	0.9999774694442749	531.3377075195312	208.72109985351562	1.0	0.943079948425293	303.669921875	0.0009177625179290771	17	019
93	16.847326278686523	314.4723815917969	0.9999990463256836	103.55262756347656	225.09837341308594	0.9989376068115234	531.1344604492188	208.32229614257812	1.0	0.288316011428833	303.13421630859375	0.0009061098098754883	17	019
94	15.148303985595703	316.03302001953125	0.9993389844894409	101.35786437988281	225.15953063964844	1.0	531.223876953125	208.75172424316406	1.0	0.78696608543396	304.2387390136719	0.0008650720119476318	17	019
95	19.619937896728516	312.56787109375	0.999930739402771	100.88634490966797	222.4932861328125	1.0	531.495849609375	208.52687072753906	1.0	530.627685546875	209.82469177246094	0.0004126131534576416	17	019
96	19.026763916015625	316.02679443359375	0.9999523758888245	101.79920196533203	225.00238037109375	0.9999736547470093	531.5382080078125	208.40061950683594	1.0	1.1327335834503174	303.3407287597656	0.0007955729961395264	17	019
97	20.500469207763672	313.1972961425781	0.9999954104423523	103.1048583984375	223.94699096679688	0.9999644756317139	531.1796264648438	208.9186248779297	1.0	0.9883794784545898	302.9869384765625	0.000597536563873291	17	019
98	100.65131378173828	224.7789764404297	1.0	108.14140319824219	226.80685424804688	0.02336779236793518	531.1846923828125	208.30282592773438	1.0	528.5491333007812	209.18719482421875	0.0004048943519592285	17	019
99	101.65888977050781	225.14022827148438	0.9999998807907104	105.55753326416016	225.1134490966797	0.7608569264411926	531.717529296875	208.48570251464844	1.0	2.2156972885131836	304.6865539550781	0.0006455183029174805	17	019
100	102.69544982910156	226.0925750732422	0.9999998807907104	106.50364685058594	225.66371154785156	0.9253553152084351	530.974609375	208.05825805664062	1.0	529.97509765625	208.96310424804688	0.0004806816577911377	17	019
101	105.59938049316406	225.90745544433594	1.0	112.20731353759766	226.4541015625	0.014003962278366089	531.30224609375	208.819580078125	1.0	0.5926778316497803	302.9209899902344	0.00044468045234680176	17	019
102	102.39241027832031	226.79469299316406	0.9999895095825195	106.97715759277344	226.18313598632812	0.9982467889785767	531.2922973632812	208.2738800048828	1.0	1.7124054431915283	303.9537658691406	0.0006245076656341553	17	019
103	18.45438003540039	312.9947509765625	0.9995393753051758	108.19743347167969	226.05960083007812	0.9999998807907104	531.3486328125	208.80909729003906	1.0	529.25927734375	209.70089721679688	0.000495225191116333	17	019
104	108.264404296875	227.81825256347656	0.9895521402359009	108.61219024658203	225.970947265625	0.9999983310699463	530.9717407226562	208.6934814453125	1.0	529.5482177734375	209.67611694335938	0.0003649890422821045	17	019
105	106.16223907470703	225.03175354003906	1.0	111.92156982421875	226.29600524902344	0.5246260166168213	531.2782592773438	208.7223663330078	1.0	3.403182029724121	303.6480407714844	0.0004868507385253906	17	019
106	107.83114624023438	225.23239135742188	1.0	114.53713989257812	225.8710479736328	0.006440490484237671	531.605224609375	207.662109375	1.0	529.391357421875	208.86041259765625	0.00036644935607910156	17	019
107	19.999469757080078	312.7026672363281	1.0	115.37649536132812	227.31764221191406	0.9993178844451904	531.4760131835938	209.00839233398438	1.0	-0.3139514923095703	301.8168029785156	0.0007725656032562256	17	019
108	18.251535415649414	312.1699523925781	0.9999622106552124	112.2520751953125	227.42117309570312	1.0	531.4420776367188	208.61378479003906	1.0	1.0683660507202148	302.2275085449219	0.0004316866397857666	17	019
109	20.274452209472656	314.6343688964844	0.9999881982803345	110.65271759033203	227.55865478515625	1.0	530.9768676757812	208.5695343017578	1.0	529.4254150390625	209.57981872558594	0.0006327927112579346	17	019
110	101.80296325683594	224.06117248535156	0.9705165028572083	107.58209991455078	223.58193969726562	0.999444305896759	530.9798583984375	208.78665161132812	1.0	529.0260009765625	209.63796997070312	0.00060272216796875	17	019
111	100.25997161865234	221.22303771972656	0.9999997615814209	104.89669036865234	223.04161071777344	0.9847416877746582	531.5830078125	208.33493041992188	1.0	530.2528076171875	209.40664672851562	0.0004093647003173828	17	019
112	100.97019958496094	221.53302001953125	0.9999994039535522	104.53095245361328	221.66432189941406	0.9883725643157959	531.265380859375	208.58892822265625	1.0	103.69013214111328	224.22560119628906	0.000447690486907959	17	019
113	23.468677520751953	315.6419372558594	0.9946256875991821	102.97899627685547	221.4136962890625	1.0	530.9764404296875	208.30264282226562	1.0	531.1060791015625	210.03199768066406	0.0004450976848602295	17	019
114	98.88260650634766	220.88095092773438	1.0	101.5621337890625	223.4971466064453	0.02024102210998535	530.820556640625	208.5662078857422	1.0	528.6729736328125	209.34645080566406	0.0006465911865234375	17	019
115	98.95106506347656	220.25286865234375	1.0	101.5363998413086	217.8059844970703	0.7557752132415771	530.7399291992188	208.67678833007812	1.0	3.3189544677734375	303.5188903808594	0.0005923211574554443	17	019
116	99.61136627197266	220.17330932617188	1.0	108.32733154296875	222.1952667236328	0.03138953447341919	531.3502807617188	208.1493682861328	1.0	530.5967407226562	210.14480590820312	0.00045743584632873535	17	019
117	98.75151062011719	221.06973266601562	0.9999998211860657	102.51410675048828	221.7025909423828	0.9836438894271851	531.343994140625	209.10848999023438	1.0	529.6510009765625	210.15121459960938	0.0006975531578063965	17	019
118	98.41919708251953	220.4916229248047	1.0	101.49971771240234	217.6070556640625	0.011219918727874756	531.2808837890625	208.35992431640625	1.0	530.3856811523438	209.0679473876953	0.0005549490451812744	17	019
119	100.67003631591797	221.12454223632812	1.0	103.64290618896484	222.38624572753906	0.19133809208869934	531.6055297851562	208.58901977539062	1.0	0.5811753273010254	304.0182189941406	0.0005964040756225586	17	019
120	101.74749755859375	220.5819549560547	1.0	109.4788589477539	222.85623168945312	0.0713958740234375	530.912841796875	208.15029907226562	1.0	529.5759887695312	209.31588745117188	0.0004672408103942871	17	019
121	100.86875915527344	222.9461669921875	0.999772310256958	104.40437316894531	222.21556091308594	0.9999538660049438	530.824951171875	208.15911865234375	1.0	529.6241455078125	209.20294189453125	0.0005787014961242676	17	019
122	17.135669708251953	309.6824951171875	0.9999753832817078	101.03128051757812	220.10084533691406	1.0	530.9442749023438	208.9495086669922	1.0	529.7232055664062	209.7299346923828	0.00044608116149902344	17	019
123	17.325172424316406	309.9613342285156	0.9999711513519287	99.73170471191406	218.64486694335938	1.0	531.0504760742188	208.93531799316406	1.0	99.12738800048828	219.30714416503906	0.0006206929683685303	17	019
124	18.417861938476562	312.7610168457031	0.9991834759712219	99.67715454101562	217.25213623046875	1.0	532.045166015625	208.6092529296875	1.0	531.3731079101562	210.00352478027344	0.00046700239181518555	17	019
125	18.216867446899414	312.1241455078125	0.999146044254303	100.04206848144531	216.67701721191406	1.0	531.552490234375	208.9066162109375	1.0	530.1237182617188	209.720947265625	0.00033283233642578125	17	019
126	97.0093994140625	215.2064666748047	0.9997876882553101	98.28988647460938	216.47459411621094	0.9964556097984314	531.3572998046875	208.77957153320312	1.0	529.8021850585938	210.1078643798828	0.00031250715255737305	17	019
127	19.250194549560547	312.432861328125	0.9996215105056763	96.61461639404297	214.79946899414062	0.999998927116394	531.6181030273438	208.21290588378906	1.0	1.8612735271453857	303.5291442871094	0.00044927000999450684	17	019
128	95.0929946899414	213.56871032714844	0.9994314312934875	95.53153991699219	214.5806427001953	0.9996594190597534	531.5598754882812	208.4160614013672	1.0	1.9647700786590576	303.72625732421875	0.0004945099353790283	17	019
129	93.38771057128906	211.62850952148438	1.0	98.89067840576172	215.12965393066406	0.055015504360198975	531.4129028320312	208.23724365234375	1.0	530.1539306640625	209.0519256591797	0.0005330741405487061	17	019
130	19.13382339477539	309.7000427246094	0.9989849328994751	96.34806060791016	211.94000244140625	1.0	531.2300415039062	208.75640869140625	1.0	530.324951171875	209.91851806640625	0.0005321204662322998	17	019
131	18.545974731445312	309.028564453125	0.9999967813491821	94.1742935180664	210.3632049560547	0.9999999403953552	531.0737915039062	209.17076110839844	1.0	529.44482421875	209.9246368408203	0.0004845261573791504	17	019
132	18.9480037689209	309.9886474609375	0.9998372793197632	92.54283905029297	207.99534606933594	0.9999989867210388	532.0280151367188	208.56405639648438	1.0	531.2044677734375	210.5364532470703	0.00034111738204956055	17	019
133	18.475357055664062	310.4610595703125	0.9989340305328369	94.98829650878906	210.46188354492188	0.9999321699142456	531.1670532226562	208.84707641601562	1.0	529.7176513671875	210.1191864013672	0.00043252110481262207	17	019
134	18.6460018157959	308.7582702636719	0.9999629259109497	93.61744689941406	212.45970153808594	0.9980594515800476	531.5353393554688	208.99594116210938	1.0	0.37207746505737305	288.0957336425781	0.0005027055740356445	17	019
135	19.21258544921875	313.26312255859375	0.9983663558959961	94.21537780761719	209.0069580078125	0.9999986886978149	531.5922241210938	208.57772827148438	1.0	531.1150512695312	210.4343719482422	0.00034302473068237305	17	019
136	19.397966384887695	311.3988342285156	0.983961820602417	90.93628692626953	209.67160034179688	1.0	531.60986328125	208.9314727783203	1.0	530.211669921875	209.6605682373047	0.0003863871097564697	17	019
137	18.623865127563477	311.5689392089844	0.9999994039535522	89.10456848144531	212.0724334716797	1.0	531.0164794921875	208.400634765625	1.0	437.0553283691406	212.78884887695312	0.000544428825378418	17	019
138	20.40856170654297	313.23291015625	0.9784359931945801	91.07363891601562	212.0142364501953	0.9999815821647644	531.4197387695312	208.61058044433594	1.0	531.0886840820312	209.8300018310547	0.0004067420959472656	17	019
139	19.790517807006836	309.4631652832031	0.9999740123748779	90.0176773071289	215.45838928222656	0.9999618530273438	531.1524047851562	207.802001953125	1.0	530.767578125	208.76904296875	0.00045481324195861816	17	019
140	20.85198402404785	312.83074951171875	0.476584792137146	90.01691436767578	208.35531616210938	0.9999991655349731	531.3260498046875	208.68084716796875	1.0	530.1089477539062	209.36325073242188	0.0005246400833129883	17	019
141	19.345191955566406	311.56671142578125	0.9999944567680359	86.75263214111328	207.61746215820312	1.0	531.60009765625	208.41030883789062	1.0	530.9635009765625	209.99053955078125	0.0004956424236297607	17	019
142	88.7104263305664	210.51663208007812	0.9968271851539612	87.05557250976562	212.39059448242188	0.9958297610282898	531.1822509765625	208.4042205810547	1.0	529.8736572265625	209.60302734375	0.0003357231616973877	17	019
143	20.407644271850586	313.2733459472656	0.9521179795265198	88.86298370361328	207.10385131835938	1.0	531.2888793945312	208.20054626464844	1.0	531.1961669921875	210.07835388183594	0.0004590749740600586	17	019
144	17.689620971679688	309.3602600097656	0.9999937415122986	86.68909454345703	207.1296844482422	0.9999998807907104	531.46533203125	208.87353515625	1.0	529.7071533203125	209.95745849609375	0.00033611059188842773	17	019
145	19.012744903564453	310.75677490234375	0.9719000458717346	86.35066223144531	206.15786743164062	0.9999994039535522	531.7886352539062	208.62094116210938	1.0	531.0572509765625	209.8826446533203	0.00041240453720092773	17	019
146	19.724809646606445	309.11309814453125	0.9960553646087646	85.39405059814453	207.5949249267578	1.0	530.94189453125	209.5230712890625	1.0	529.6307373046875	209.9536895751953	0.0005447864532470703	17	019
147	91.47223663330078	207.3649444580078	0.9999975562095642	88.34320831298828	210.09544372558594	0.853893518447876	531.2488403320312	208.5644989013672	1.0	528.8331909179688	209.56275939941406	0.0005677640438079834	17	019
148	20.22884178161621	312.4432067871094	0.8305146098136902	86.03179931640625	208.0624542236328	0.9999908208847046	531.1693115234375	208.7478485107422	1.0	529.2366333007812	209.82025146484375	0.0006957352161407471	17	019
149	15.3264799118042	310.7249755859375	0.9585675001144409	82.49530029296875	210.6370849609375	0.9999998807907104	531.2405395507812	208.9549102783203	1.0	529.8634643554688	209.8419189453125	0.00043088197708129883	17	019
150	19.57646942138672	313.2035217285156	0.9743536710739136	81.291748046875	208.41168212890625	1.0	530.69091796875	208.5758056640625	1.0	529.1444091796875	209.9419708251953	0.0004382133483886719	17	019
151	20.42206382751465	311.6607666015625	0.9999971389770508	82.57391357421875	202.72698974609375	0.9999887943267822	531.7283325195312	208.7489013671875	1.0	531.648681640625	210.16429138183594	0.00038298964500427246	17	019
152	17.837520599365234	311.1634216308594	0.9999989867210388	82.0504150390625	210.27012634277344	0.9999999403953552	532.339111328125	207.8658447265625	1.0	531.5531616210938	209.7019500732422	0.0005019903182983398	17	019
153	17.828195571899414	311.0037841796875	0.9999626874923706	79.53398895263672	210.49978637695312	0.9999998211860657	531.0927734375	208.63540649414062	1.0	530.3607788085938	209.8173370361328	0.0005380213260650635	17	019
154	18.762948989868164	310.8027038574219	0.9999901056289673	81.14359283447266	204.56549072265625	1.0	531.722412109375	208.3916473388672	1.0	530.27099609375	209.7628173828125	0.0005548298358917236	17	019
155	20.351022720336914	312.38787841796875	0.8573773503303528	80.1761245727539	203.3076629638672	1.0	531.8984375	208.96261596679688	1.0	529.6324462890625	209.78762817382812	0.0004373788833618164	17	019
156	19.012609481811523	312.0487365722656	0.9999529123306274	80.12586975097656	200.42861938476562	1.0	531.18359375	208.70167541503906	1.0	531.0576171875	210.1201934814453	0.0004105567932128906	17	019
157	21.03539276123047	310.5390625	0.165907084941864	78.54219055175781	205.27001953125	1.0	531.1356201171875	208.30284118652344	1.0	530.0269165039062	209.3332977294922	0.0004044771194458008	17	019
158	21.450340270996094	310.23028564453125	0.013158947229385376	79.32621002197266	200.12649536132812	1.0	531.0853271484375	208.57762145996094	1.0	529.9695434570312	209.48890686035156	0.0005334019660949707	17	019
159	22.096532821655273	314.3274841308594	0.12355715036392212	82.47748565673828	198.47691345214844	1.0	530.9765625	209.0040283203125	1.0	529.63330078125	209.74072265625	0.0004393160343170166	17	019
160	17.691064834594727	311.0065002441406	0.9999138116836548	75.033203125	202.1787109375	0.9999997615814209	531.4532470703125	209.36993408203125	1.0	530.999755859375	210.45852661132812	0.0005424320697784424	17	019
161	18.946537017822266	311.2397766113281	0.9995439648628235	73.98436737060547	204.89059448242188	1.0	531.5099487304688	208.71621704101562	1.0	529.5836791992188	209.708984375	0.0005712211132049561	17	019
162	21.493947982788086	312.21624755859375	0.9938617944717407	77.03095245361328	202.739501953125	1.0	531.736328125	208.90505981445312	1.0	531.135498046875	210.1342010498047	0.0005160868167877197	17	019
163	19.424846649169922	310.9332275390625	0.9999972581863403	75.5453109741211	203.78338623046875	0.9999995231628418	531.212646484375	208.93832397460938	1.0	528.5309448242188	209.46282958984375	0.00031319260597229004	17	019
164	16.553579330444336	310.4234313964844	0.9819060564041138	72.86366271972656	206.16749572753906	0.9999987483024597	531.3854370117188	208.71957397460938	1.0	529.0955810546875	209.4071044921875	0.000475078821182251	17	019
165	18.411727905273438	312.3885803222656	0.9993822574615479	76.8639907836914	203.59971618652344	1.0	530.7051391601562	208.7356719970703	1.0	529.0694580078125	210.09890747070312	0.0005477964878082275	17	019
166	17.79768180847168	309.7184753417969	0.9999998211860657	76.2138671875	200.3919219970703	0.9999999403953552	531.3939819335938	208.49044799804688	1.0	531.0665283203125	210.0924835205078	0.0004112720489501953	17	019
167	20.913259506225586	311.4334411621094	0.9980809688568115	72.30723571777344	201.57901000976562	1.0	531.6450805664062	208.2558135986328	1.0	529.2166748046875	209.3048095703125	0.0002581179141998291	17	019
168	17.334346771240234	307.9088134765625	0.9985140562057495	71.88978576660156	195.30508422851562	1.0	531.50341796875	208.99327087402344	1.0	530.4698486328125	210.18099975585938	0.0004775822162628174	17	019
169	19.700119018554688	311.2787780761719	0.06177067756652832	74.03809356689453	196.77989196777344	0.9999957084655762	531.1915893554688	208.61216735839844	1.0	529.6358032226562	209.6992645263672	0.00033849477767944336	17	019
170	21.03291130065918	313.71771240234375	0.9360687136650085	68.90518951416016	204.11781311035156	0.9999915361404419	531.7120361328125	208.81326293945312	1.0	530.991455078125	210.20162963867188	0.00043332576751708984	17	019
171	20.037609100341797	312.2658386230469	0.9996296167373657	69.71713256835938	196.7762908935547	1.0	531.9464721679688	208.57601928710938	1.0	531.0930786132812	210.0056610107422	0.0004425048828125	17	019
172	21.172060012817383	309.4034729003906	0.8128581047058105	72.51506805419922	189.4502716064453	1.0	531.1571655273438	208.9520721435547	1.0	530.873291015625	210.43142700195312	0.00038319826126098633	17	019
173	18.92215919494629	311.1231994628906	0.9950155019760132	71.25186157226562	199.37510681152344	0.999998927116394	531.0216674804688	208.64608764648438	1.0	529.9338989257812	209.3310089111328	0.000340193510055542	17	019
174	15.847610473632812	310.9767150878906	0.3238840699195862	72.68162536621094	195.6774444580078	0.9999995231628418	531.2838745117188	208.60067749023438	1.0	529.2938842773438	209.8295440673828	0.0003420114517211914	17	019
175	21.66065788269043	309.659423828125	0.0012072920799255371	74.99349212646484	190.87677001953125	0.9995031356811523	531.4188232421875	208.81350708007812	1.0	530.5419921875	210.72976684570312	0.00044664740562438965	17	019
176	19.19944953918457	312.282958984375	0.9960611462593079	77.994384765625	192.61251831054688	0.9999999403953552	531.8936767578125	208.04681396484375	1.0	531.0548095703125	209.64573669433594	0.00047144293785095215	17	019
177	18.416501998901367	311.1280517578125	0.9997140765190125	70.18167114257812	193.14466857910156	0.9999992251396179	531.2603759765625	208.70632934570312	1.0	529.5535888671875	209.55287170410156	0.00041478872299194336	17	019
178	20.109947204589844	311.7247314453125	0.9861177206039429	70.46636199951172	191.84083557128906	0.9989750385284424	531.2350463867188	208.0693359375	1.0	529.9750366210938	209.19204711914062	0.00040081143379211426	17	019
179	16.372182846069336	310.2888488769531	0.6726647615432739	70.3218002319336	190.82823181152344	0.9999953508377075	530.9014282226562	208.72145080566406	1.0	530.1889038085938	210.18887329101562	0.0004082322120666504	17	019
180	19.096033096313477	311.1188659667969	0.9832541942596436	69.9918441772461	188.2397918701172	1.0	531.1202392578125	208.970947265625	1.0	529.9468383789062	209.64132690429688	0.0005209147930145264	17	019
181	18.724889755249023	311.46160888671875	0.9986981153488159	66.63023376464844	190.6022186279297	0.9999998807907104	531.4378662109375	208.36868286132812	1.0	530.8671875	209.92100524902344	0.00038504600524902344	17	019
182	14.20863151550293	307.3487548828125	0.9698261022567749	62.00035858154297	195.4769287109375	0.9999951720237732	531.0694580078125	208.65589904785156	1.0	530.0259399414062	209.96290588378906	0.0004620850086212158	17	019
183	19.137941360473633	309.79351806640625	0.6283659934997559	66.90101623535156	186.8507843017578	1.0	531.3087158203125	208.77638244628906	1.0	530.0215454101562	209.84759521484375	0.000403672456741333	17	019
184	14.964771270751953	308.62005615234375	0.6050764918327332	64.23133850097656	186.101806640625	1.0	532.1661987304688	207.90298461914062	1.0	529.4618530273438	209.2026824951172	0.0003667473793029785	17	019
185	15.730596542358398	308.87939453125	0.15922194719314575	63.37914276123047	186.50904846191406	1.0	531.2103271484375	209.01190185546875	1.0	529.8029174804688	209.61183166503906	0.00044336915016174316	17	019
186	64.85182189941406	186.3029327392578	0.0002459287643432617	61.09249496459961	187.14877319335938	1.0	531.2850952148438	208.65623474121094	1.0	528.9425659179688	209.4251251220703	0.0005759000778198242	17	019
187	16.65045738220215	308.42626953125	0.5119103193283081	59.191158294677734	182.96331787109375	0.9999972581863403	531.562255859375	208.93685913085938	1.0	530.8414306640625	210.05787658691406	0.00042134523391723633	17	019
188	18.748632431030273	311.885986328125	0.28507569432258606	56.531707763671875	181.81201171875	0.9993406534194946	531.2567749023438	208.84866333007812	1.0	530.3226928710938	209.66444396972656	0.0003914833068847656	17	019
189	19.258241653442383	309.93072509765625	0.015257954597473145	53.44839096069336	177.88351440429688	0.9999996423721313	531.1153564453125	208.62425231933594	1.0	49.43147277832031	180.53672790527344	0.0008283853530883789	17	019
190	14.66234016418457	309.5714111328125	0.02138391137123108	38.348594665527344	150.20639038085938	0.9930404424667358	531.108642578125	208.60696411132812	1.0	528.5277709960938	209.24444580078125	0.0004284977912902832	17	019
191	48.70729064941406	185.26336669921875	0.0001730024814605713	49.94647216796875	172.72027587890625	0.8691162467002869	530.8783569335938	208.5927276611328	1.0	529.5186157226562	209.6505584716797	0.00046312808990478516	17	019
192	12.720474243164062	308.65460205078125	0.1124708354473114	49.786766052246094	175.78819274902344	0.23758721351623535	531.4761962890625	208.42562866210938	1.0	530.06787109375	209.26803588867188	0.0004203319549560547	17	019
193	14.08243465423584	308.87652587890625	0.0010994970798492432	44.73074722290039	172.0580596923828	0.9528064131736755	531.0498046875	208.3156280517578	1.0	528.8521118164062	209.2476043701172	0.0003590881824493408	17	019
194	16.268104553222656	309.1488342285156	0.5342345237731934	35.855140686035156	149.33486938476562	0.0053186118602752686	530.7012939453125	208.4810028076172	1.0	528.615234375	209.20065307617188	0.0004716813564300537	17	019
195	12.47386360168457	308.80010986328125	0.00870397686958313	35.06068420410156	171.53199768066406	0.031631529331207275	531.8826293945312	208.56878662109375	1.0	531.1261596679688	209.8236541748047	0.000368654727935791	17	019
196	16.769248962402344	308.0766906738281	0.9592443704605103	32.88566589355469	176.20945739746094	0.34980082511901855	531.9187622070312	208.89056396484375	1.0	530.8033447265625	210.08189392089844	0.0003764331340789795	17	019
197	17.544559478759766	308.01123046875	0.9971446990966797	31.248239517211914	179.42935180664062	0.03825080394744873	531.366943359375	208.38865661621094	1.0	530.0286254882812	209.5284423828125	0.00046825408935546875	17	019
198	16.56117820739746	310.302001953125	0.061891794204711914	640.81884765625	2.8392622470855713	0.00017973780632019043	531.269287109375	208.23770141601562	1.0	528.90576171875	209.44583129882812	0.0006152689456939697	17	019
199	17.21035385131836	308.5457763671875	0.871934175491333	641.5069580078125	1.6277093887329102	0.00015160441398620605	531.4326782226562	208.61581420898438	1.0	530.9658203125	210.1832733154297	0.00043195486068725586	17	019
200	16.927104949951172	309.5736389160156	0.49905627965927124	531.3558349609375	210.61880493164062	0.0001201927661895752	531.4912719726562	208.56204223632812	1.0	436.6645202636719	209.83367919921875	0.004016786813735962	17	019
201	17.11547088623047	308.2687072753906	0.9992802143096924	530.7388916015625	210.75286865234375	0.00014010071754455566	531.0782470703125	208.6932830810547	1.0	531.0559692382812	210.1804656982422	0.0004566609859466553	17	019
202	15.823036193847656	308.8335266113281	0.1079152524471283	641.4351196289062	2.619325637817383	0.0001971423625946045	531.42578125	208.20010375976562	1.0	530.3241577148438	209.2379913330078	0.0005679428577423096	17	019
203	17.943817138671875	308.2996520996094	0.9947363138198853	11.716131210327148	174.36651611328125	0.00022521615028381348	530.9401245117188	209.1813507080078	1.0	529.7010498046875	209.88214111328125	0.0004974901676177979	17	019
204	17.563274383544922	307.7856750488281	0.9998301267623901	5.498157978057861	178.3367462158203	0.0002390146255493164	531.6697998046875	208.90292358398438	1.0	453.5165710449219	202.23406982421875	0.0006901025772094727	17	019
205	19.14690399169922	307.8298034667969	0.9999960660934448	11.312681198120117	179.044677734375	0.004430890083312988	531.1782836914062	208.17893981933594	1.0	529.5799560546875	209.6526641845703	0.0006770491600036621	17	019
206	17.82202911376953	309.83612060546875	0.9999991059303284	14.888703346252441	174.7187042236328	0.00030535459518432617	531.2325439453125	208.61212158203125	1.0	531.1305541992188	210.0357666015625	0.0005403459072113037	17	019
207	19.297409057617188	308.3991394042969	0.9999986886978149	13.34221363067627	176.44207763671875	0.004787266254425049	531.3291015625	208.52880859375	1.0	528.6346435546875	209.4504852294922	0.0004668235778808594	17	019
208	19.725631713867188	308.078125	0.9999997615814209	13.403783798217773	161.81349182128906	0.0007179677486419678	531.469970703125	208.65420532226562	1.0	2.2555415630340576	288.3963623046875	0.0009238719940185547	17	019
209	17.712459564208984	309.3736877441406	0.9999805092811584	531.242919921875	210.56460571289062	0.00016793608665466309	532.2133178710938	208.51333618164062	1.0	531.4281616210938	209.96263122558594	0.0005013942718505859	17	019
210	18.34446144104004	308.4950256347656	0.9999966621398926	12.781959533691406	162.84043884277344	0.0004626810550689697	530.96728515625	209.230224609375	1.0	2.630992889404297	288.3179016113281	0.0004806220531463623	17	019
211	16.362850189208984	307.342041015625	0.9573378562927246	4.095273494720459	293.7619934082031	0.0002662837505340576	531.56787109375	208.62245178222656	1.0	529.9406127929688	209.56314086914062	0.0005029439926147461	17	019
212	19.13176727294922	306.9147033691406	0.9999921321868896	530.5923461914062	210.4316864013672	0.00012120604515075684	530.7529907226562	208.5558624267578	1.0	1.6185717582702637	289.01092529296875	0.00044354796409606934	17	019
213	18.801937103271484	306.69610595703125	0.9999831914901733	3.6120638847351074	293.8583068847656	0.0003103315830230713	531.6475830078125	208.74636840820312	1.0	1.7857694625854492	288.44989013671875	0.0010582804679870605	17	019
214	19.448850631713867	305.85693359375	0.9999997019767761	4.053383827209473	294.39984130859375	0.0002976953983306885	531.6981201171875	209.5988006591797	1.0	1.7252936363220215	288.3964538574219	0.0017548203468322754	17	019
215	20.102169036865234	307.04071044921875	0.9999721050262451	4.005756378173828	293.65985107421875	0.00031757354736328125	531.5838623046875	208.23301696777344	1.0	1.914487361907959	288.5152893066406	0.001103043556213379	17	019
216	17.600536346435547	306.5285949707031	0.9999997019767761	641.2684936523438	2.6511659622192383	0.0003107786178588867	531.4552001953125	209.00367736816406	1.0	1.6050231456756592	289.8771667480469	0.0010808110237121582	17	019
217	17.8719425201416	306.7229919433594	0.9999996423721313	3.8738694190979004	293.7663269042969	0.00015339255332946777	531.796630859375	208.70701599121094	1.0	1.7932348251342773	288.60101318359375	0.0007136762142181396	17	019
218	18.43870735168457	308.1668395996094	0.9999998807907104	5.671135902404785	295.81884765625	0.00019490718841552734	531.1649169921875	208.78297424316406	1.0	2.004791021347046	289.5710754394531	0.0007585883140563965	17	019
219	18.013648986816406	306.9051818847656	0.999998927116394	4.1121745109558105	294.294921875	0.00022265315055847168	531.6820678710938	208.67437744140625	1.0	2.0932767391204834	289.28753662109375	0.0011226236820220947	17	019
220	16.980180740356445	305.2514953613281	0.9999986290931702	3.9009273052215576	295.61859130859375	0.00022670626640319824	532.1725463867188	208.3404541015625	1.0	1.730219841003418	289.5534362792969	0.0011219978332519531	17	019
221	17.733856201171875	306.7117614746094	0.9999954700469971	4.25245475769043	294.9297790527344	0.0001748204231262207	531.1004638671875	208.65956115722656	1.0	2.504672050476074	289.0370788574219	0.0014455318450927734	17	019
222	17.665122985839844	306.3379821777344	1.0	640.8851318359375	2.608829975128174	0.00021791458129882812	530.8251953125	208.950439453125	1.0	2.0608160495758057	288.9597473144531	0.0008209645748138428	17	019
223	17.693584442138672	306.6934509277344	0.9993763566017151	4.010711193084717	295.5889587402344	0.0006183981895446777	531.362548828125	208.72833251953125	1.0	1.5090858936309814	289.1933898925781	0.0008129775524139404	17	019
224	19.382522583007812	306.25616455078125	0.9999978542327881	3.7174136638641357	295.121337890625	0.0003323853015899658	531.7791748046875	208.78756713867188	1.0	1.0850942134857178	288.160888671875	0.0010534822940826416	17	019
225	17.86504554748535	305.5478820800781	0.9999195337295532	11.273646354675293	142.7534942626953	0.00022554397583007812	531.927978515625	208.52481079101562	1.0	1.1530728340148926	289.0707702636719	0.0008945167064666748	17	019
226	18.838069915771484	305.3221740722656	0.9999999403953552	5.212295055389404	295.2953186035156	0.0002308189868927002	531.4053955078125	208.33139038085938	1.0	2.555424928665161	288.9784851074219	0.0013581514358520508	17	019
227	19.17456817626953	305.97235107421875	0.999988317489624	4.223137855529785	294.056640625	0.00020495057106018066	531.0723876953125	208.58828735351562	1.0	2.0820162296295166	289.65777587890625	0.0010599493980407715	17	019
228	16.530853271484375	306.04656982421875	0.9999995231628418	4.911797523498535	294.7535400390625	0.00022855401039123535	531.2350463867188	208.7153778076172	1.0	2.418017864227295	288.9078369140625	0.001985609531402588	17	019
229	18.059274673461914	305.9845886230469	0.9999903440475464	641.0770263671875	2.3161239624023438	0.00031071901321411133	531.2867431640625	209.13525390625	1.0	2.9164786338806152	290.2773132324219	0.0011473000049591064	17	019
230	17.03826332092285	305.8658447265625	1.0	5.168770790100098	295.19586181640625	0.0002606213092803955	531.2120361328125	209.28871154785156	1.0	2.3120217323303223	290.0889892578125	0.0018713772296905518	17	019
231	18.81684684753418	305.21502685546875	0.9999980330467224	5.0943779945373535	294.4307556152344	0.00041621923446655273	531.4020385742188	208.62417602539062	1.0	2.8059804439544678	289.7646179199219	0.0017738044261932373	17	019
232	16.434354782104492	306.01776123046875	1.0	6.5086469650268555	295.4779357910156	0.00020587444305419922	530.9957275390625	208.93539428710938	1.0	2.6579627990722656	288.94488525390625	0.0016290247440338135	17	019
233	17.79766082763672	305.65606689453125	1.0	4.818735599517822	295.52349853515625	0.0002860724925994873	531.3019409179688	208.5485382080078	1.0	2.340806484222412	289.89910888671875	0.0015158653259277344	17	019
234	18.8214168548584	305.6914367675781	0.9999989867210388	4.758801460266113	294.41033935546875	0.0003692805767059326	531.0204467773438	209.18357849121094	1.0	1.9709796905517578	289.38372802734375	0.0013770461082458496	17	019
235	18.198808670043945	305.39666748046875	0.9999998807907104	4.449211120605469	295.1715087890625	0.0002627372741699219	531.52880859375	208.9348907470703	1.0	1.5571818351745605	288.9944763183594	0.001181185245513916	17	019
236	18.152755737304688	304.53814697265625	0.9999978542327881	4.989938735961914	295.4065856933594	0.00038561224937438965	531.0518798828125	208.71005249023438	1.0	450.8341369628906	203.95541381835938	0.9614123106002808	17	019
237	18.12687873840332	306.35321044921875	0.9999998807907104	4.533361434936523	295.0381774902344	0.00038301944732666016	531.5292358398438	208.59767150878906	1.0	453.629638671875	207.3750762939453	0.9955291748046875	17	019
238	18.88967514038086	305.6241455078125	0.9999986290931702	3.9390227794647217	295.2276916503906	0.00028654932975769043	530.2499389648438	208.78292846679688	1.0	457.2320861816406	202.87510681152344	0.9998952150344849	17	019
239	18.6496524810791	305.603515625	0.9999997615814209	4.824624538421631	295.4627380371094	0.00026747584342956543	531.8742065429688	208.45335388183594	1.0	458.7196350097656	201.08111572265625	0.9921287298202515	17	019
240	17.19579315185547	306.13323974609375	1.0	5.648477554321289	295.4873046875	0.0002473890781402588	531.2914428710938	208.9578094482422	1.0	456.12445068359375	199.48934936523438	0.12893816828727722	17	019
241	18.034683227539062	306.20135498046875	0.9999997019767761	4.883052349090576	294.9385070800781	0.00031116604804992676	531.1767578125	208.6923370361328	1.0	460.4676818847656	198.95115661621094	0.008181959390640259	17	019
242	17.81301498413086	305.76019287109375	0.9999983906745911	4.859981060028076	295.05517578125	0.0005274415016174316	531.1896362304688	208.72532653808594	1.0	458.81201171875	198.58970642089844	0.9988675117492676	17	019
243	17.986358642578125	305.07891845703125	1.0	5.162148952484131	295.1769104003906	0.00025984644889831543	531.1849365234375	208.55215454101562	1.0	452.0337219238281	210.62681579589844	0.018511205911636353	17	019
244	17.74109649658203	304.8250732421875	1.0	645.5298461914062	379.0035095214844	0.0001767575740814209	531.3844604492188	208.5322723388672	1.0	454.10791015625	207.92938232421875	0.1838538646697998	17	019
245	15.982730865478516	304.9183044433594	1.0	5.3524370193481445	295.60345458984375	0.00022879242897033691	531.125	209.17042541503906	1.0	2.6579184532165527	289.5746154785156	0.0018211603164672852	17	019
246	35.87325668334961	319.2718505859375	0.9993888139724731	35.921714782714844	320.1319580078125	0.991998553276062	531.1248779296875	208.74789428710938	1.0	30.956233978271484	321.3718566894531	0.00047132372856140137	17	019
247	35.90740966796875	322.92926025390625	0.9999995231628418	38.12150192260742	323.97735595703125	0.008237570524215698	530.6902465820312	208.22537231445312	1.0	453.79248046875	206.9041748046875	0.9543241858482361	17	019
248	39.86907958984375	324.0586853027344	1.0	45.92571258544922	323.8692321777344	0.17874297499656677	531.3599243164062	208.35296630859375	1.0	452.16851806640625	203.40090942382812	0.9884973764419556	17	019
249	40.23383331298828	324.2843017578125	0.9999999403953552	39.997432708740234	325.2841491699219	0.04992038011550903	531.3208618164062	207.9778594970703	1.0	454.7780456542969	206.0963134765625	0.9999862909317017	17	019
250	41.29964828491211	322.9693603515625	1.0	48.005374908447266	326.82391357421875	0.003383129835128784	531.2529296875	208.74781799316406	1.0	451.3924865722656	206.8876190185547	0.9999330043792725	17	019
251	46.19548416137695	326.9664611816406	0.9955779314041138	47.832420349121094	328.35906982421875	0.9999791979789734	531.0729370117188	208.26473999023438	1.0	455.51934814453125	197.3794403076172	0.1194879412651062	17	019
252	52.43733596801758	337.7844543457031	0.002366572618484497	58.32401657104492	336.81134033203125	1.0	531.6196899414062	208.98451232910156	1.0	452.4104919433594	204.00515747070312	0.9957082867622375	17	019
253	66.10696411132812	344.95257568359375	0.0005959272384643555	66.53046417236328	346.6976318359375	1.0	531.2980346679688	209.06283569335938	1.0	452.057861328125	196.12286376953125	0.9983024001121521	17	019
254	76.20890045166016	356.1554260253906	0.03851836919784546	76.17892456054688	354.7610778808594	1.0	531.3873901367188	208.09744262695312	1.0	454.3963928222656	195.05616760253906	0.9952178001403809	17	019
255	82.44136047363281	365.2624816894531	1.0	85.06539916992188	361.32818603515625	0.03039538860321045	530.68701171875	208.55221557617188	1.0	454.861083984375	199.83473205566406	0.9995919466018677	17	019
256	86.59696197509766	370.354736328125	1.0	26.54547119140625	239.2700958251953	0.01177021861076355	530.357177734375	208.67298889160156	1.0	454.36029052734375	197.70587158203125	0.9999995827674866	17	019
257	88.07196044921875	370.9806823730469	1.0	19.764690399169922	236.22222900390625	0.0688827633857727	530.7564086914062	208.26309204101562	1.0	456.4975280761719	199.42507934570312	0.9910340309143066	17	019
258	89.02584075927734	372.251708984375	1.0	17.46591567993164	230.9794464111328	0.24185848236083984	530.90673828125	208.8883819580078	1.0	457.31671142578125	199.26913452148438	0.6753300428390503	17	019
259	90.96304321289062	373.31353759765625	1.0	21.040454864501953	231.75291442871094	0.9555255174636841	530.7119140625	208.2383575439453	1.0	457.43701171875	200.4663848876953	0.8794846534729004	17	019
260	89.96247100830078	372.660888671875	1.0	22.721149444580078	239.08551025390625	0.9999986886978149	531.0023803710938	208.25094604492188	1.0	457.83001708984375	198.450927734375	0.9999808073043823	17	019
261	92.03398132324219	372.89813232421875	1.0	24.484333038330078	237.5388946533203	0.9999977350234985	530.8987426757812	208.67344665527344	1.0	457.1122741699219	203.0404510498047	0.9999988079071045	17	019
262	91.2398681640625	372.9060974121094	1.0	24.84352684020996	237.53704833984375	0.9999841451644897	529.881591796875	208.25	1.0	453.1903991699219	201.85072326660156	0.9999909400939941	17	019
263	91.8145751953125	373.8202209472656	1.0	28.790769577026367	238.75453186035156	1.0	531.1061401367188	208.18321228027344	1.0	455.1899108886719	203.1864013671875	0.9957811236381531	17	019
264	94.09136962890625	374.5839538574219	1.0	34.6410026550293	236.30784606933594	1.0	530.7343139648438	208.90902709960938	1.0	454.9544677734375	205.7605743408203	0.9999985098838806	17	019
265	98.67887878417969	379.0769348144531	1.0	33.190223693847656	240.52455139160156	0.9987518787384033	531.13232421875	208.6439971923828	1.0	455.11029052734375	203.76780700683594	0.9999978542327881	17	019
266	106.72600555419922	385.9880065917969	1.0	37.0917854309082	239.9216766357422	0.003944844007492065	530.4895629882812	209.01486206054688	1.0	455.4967346191406	201.7898406982422	0.999996542930603	17	019
267	110.68490600585938	391.6165466308594	1.0	45.03940200805664	255.0654754638672	0.9999043941497803	530.8385009765625	208.70294189453125	1.0	453.14404296875	206.5481719970703	0.9999992847442627	17	019
268	113.30361938476562	396.1354064941406	1.0	36.81928634643555	250.9431915283203	0.01579505205154419	530.9412841796875	208.3654022216797	1.0	456.0000305175781	205.16603088378906	0.9998369216918945	17	019
269	116.30046844482422	395.6324462890625	1.0	39.90631103515625	256.74609375	0.029580652713775635	530.4352416992188	208.4977569580078	1.0	455.0921936035156	204.35507202148438	0.9999988079071045	17	019
270	116.53681182861328	394.8902282714844	1.0	46.06023406982422	258.7567443847656	0.09997323155403137	531.2384033203125	208.76373291015625	1.0	456.97784423828125	203.12513732910156	0.9999986886978149	17	019
271	117.83332061767578	394.02252197265625	1.0	55.4158821105957	265.7349853515625	0.9999942779541016	530.6609497070312	208.81227111816406	1.0	458.9091491699219	206.7456512451172	0.8783489465713501	17	019
272	119.1384506225586	393.69537353515625	1.0	59.28241729736328	269.3885192871094	0.9999999403953552	530.6535034179688	209.0455780029297	1.0	455.3375244140625	207.0010223388672	0.9999997019767761	17	019
273	117.89448547363281	393.9240417480469	1.0	61.14408493041992	263.99932861328125	0.9910793304443359	531.0719604492188	208.49366760253906	1.0	454.6148376464844	204.50779724121094	0.9999898672103882	17	019
274	119.30442810058594	393.9939880371094	1.0	58.87928009033203	258.84637451171875	0.0008464455604553223	530.488037109375	208.2821502685547	1.0	455.94970703125	207.5378875732422	0.9873734712600708	17	019
275	119.74384307861328	393.7698974609375	1.0	61.46029281616211	258.2018737792969	0.0018995702266693115	530.67529296875	208.2350311279297	1.0	454.8266296386719	203.32916259765625	0.9999996423721313	17	019
276	120.95790100097656	395.47723388671875	1.0	62.86104202270508	260.7048034667969	0.8581181764602661	530.5630493164062	208.82591247558594	1.0	457.03680419921875	207.62049865722656	0.9919772148132324	17	019
277	121.43742370605469	395.6390075683594	1.0	56.25088119506836	264.0511169433594	0.9927158951759338	530.7300415039062	208.8583221435547	1.0	455.6731872558594	206.02609252929688	0.9999989867210388	17	019
278	122.25247955322266	395.44793701171875	1.0	56.73157501220703	262.3945007324219	1.0	530.5873413085938	208.4190216064453	1.0	456.5445556640625	206.5032196044922	0.8496769666671753	17	019
279	122.6282958984375	395.50567626953125	1.0	57.62083053588867	257.4315490722656	0.9999998807907104	530.1947021484375	208.72486877441406	1.0	453.6533508300781	205.61221313476562	0.9999996423721313	17	019
280	123.85400390625	395.7414855957031	1.0	123.82554626464844	400.06500244140625	0.00015056133270263672	530.575439453125	208.3056182861328	1.0	454.6662902832031	207.24081420898438	0.9510170817375183	17	019
281	126.5438003540039	396.5425109863281	1.0	63.46305465698242	262.8826599121094	0.9553906321525574	530.7478637695312	208.14598083496094	1.0	456.02154541015625	206.70155334472656	0.9999996423721313	17	019
282	128.0920867919922	397.2440490722656	1.0	53.97036361694336	258.2929382324219	1.0	531.322265625	208.798095703125	1.0	457.3941650390625	206.6940155029297	0.9999983310699463	17	019
283	129.22006225585938	397.64453125	1.0	58.482460021972656	259.4002685546875	0.9999707937240601	530.3863525390625	208.6905975341797	1.0	453.9581604003906	208.2437286376953	0.9999998211860657	17	019
284	129.89373779296875	397.5717468261719	1.0	60.27476119995117	262.6858215332031	1.0	531.0587158203125	208.4395751953125	1.0	454.99444580078125	205.7318572998047	0.9999922513961792	17	019
285	129.61146545410156	397.2279052734375	1.0	61.52431869506836	260.98712158203125	1.0	530.2696533203125	208.47308349609375	1.0	455.8405456542969	206.84298706054688	0.9999991655349731	17	019
286	128.5872039794922	396.486083984375	1.0	60.53110885620117	257.7483215332031	0.6251499056816101	530.63720703125	208.83685302734375	1.0	452.7075500488281	204.74432373046875	0.9999998807907104	17	019
287	129.02320861816406	396.75250244140625	1.0	63.6755256652832	259.4005126953125	0.9306535720825195	530.1629638671875	208.9556884765625	1.0	451.9443664550781	207.65911865234375	0.9999979734420776	17	019
288	128.70260620117188	396.5900573730469	1.0	63.011505126953125	260.8277587890625	0.9999682307243347	530.6358642578125	208.5915985107422	1.0	454.12451171875	207.56968688964844	0.9999997019767761	17	019
289	128.28311157226562	396.1375427246094	1.0	64.11295318603516	257.1443786621094	1.0	530.7328491210938	208.35829162597656	1.0	451.648193359375	205.229736328125	0.9999996423721313	17	019
290	129.7130889892578	395.93255615234375	1.0	68.00940704345703	258.1823425292969	1.0	530.6317749023438	208.499267578125	1.0	456.53985595703125	209.29969787597656	0.9999998807907104	17	019
291	134.37673950195312	395.69354248046875	1.0	70.75949096679688	256.3852233886719	1.0	530.9077758789062	208.70591735839844	1.0	453.0248718261719	203.75592041015625	0.9999897480010986	17	019
292	140.55252075195312	397.39324951171875	1.0	73.97545623779297	259.8446960449219	0.999592661857605	530.4525146484375	208.2154083251953	1.0	454.5534362792969	207.8961181640625	0.9999934434890747	17	019
293	146.83944702148438	399.6562805175781	1.0	78.28253173828125	258.50537109375	1.0	530.321533203125	208.2792205810547	1.0	453.46368408203125	205.5530548095703	0.9999998807907104	17	019
294	151.6551513671875	399.2438659667969	1.0	75.668212890625	263.4012451171875	1.0	530.50732421875	208.57183837890625	1.0	452.7235412597656	207.7381134033203	0.9999998807907104	17	019
295	152.96823120117188	398.48846435546875	1.0	74.36275482177734	265.2434387207031	1.0	530.4779663085938	208.54222106933594	1.0	453.8197326660156	207.4105682373047	0.9999998211860657	17	019
296	153.7947998046875	397.2063293457031	1.0	77.48291015625	264.86676025390625	0.9988278150558472	530.3480224609375	208.39706420898438	1.0	453.7054443359375	205.37548828125	0.9999998211860657	17	019
297	153.64735412597656	395.9470520019531	1.0	80.05094909667969	264.8980407714844	1.0	530.6729125976562	208.3621063232422	1.0	452.2489318847656	207.5899658203125	0.9999998807907104	17	019
298	159.7150421142578	396.26983642578125	1.0	87.1993637084961	263.4015808105469	1.0	530.7162475585938	209.15029907226562	1.0	450.1641540527344	207.61300659179688	0.9999998807907104	17	019
299	165.64541625976562	398.4181213378906	1.0	88.3233642578125	256.8787536621094	1.0	530.6735229492188	208.08660888671875	1.0	452.7179260253906	206.1205596923828	0.999999463558197	17	019
300	173.97030639648438	401.7644958496094	1.0	90.3670883178711	256.3874206542969	1.0	531.1339111328125	208.7935028076172	1.0	450.4906005859375	206.51077270507812	1.0	17	019
301	180.9852294921875	402.83502197265625	1.0	92.87307739257812	254.03585815429688	1.0	530.33056640625	208.9995880126953	1.0	454.05316162109375	204.715087890625	0.998464047908783	17	019
302	185.46485900878906	403.0228576660156	1.0	99.0535888671875	262.7923583984375	1.0	530.5931396484375	208.7314910888672	1.0	451.70611572265625	208.3804931640625	0.9999998807907104	17	019
303	189.91590881347656	403.69378662109375	1.0	100.00572204589844	260.9919738769531	1.0	530.9371948242188	209.10086059570312	1.0	449.80035400390625	206.60693359375	0.9999995231628418	17	019
304	192.63650512695312	402.8566589355469	1.0	101.2048568725586	259.6023864746094	1.0	530.978515625	208.4716033935547	1.0	452.9286193847656	206.1787109375	0.9999991655349731	17	019
305	195.07240295410156	400.8647155761719	1.0	104.71299743652344	258.6178283691406	1.0	531.0487060546875	208.35983276367188	1.0	456.4269104003906	207.8971405029297	0.9999995231628418	17	019
306	195.44827270507812	401.3995056152344	1.0	112.56340789794922	262.3902587890625	1.0	530.3338623046875	208.47784423828125	1.0	452.47271728515625	205.55047607421875	0.9999920129776001	17	019
307	197.20594787597656	403.17230224609375	1.0	116.77977752685547	260.0772399902344	1.0	531.234375	208.7305908203125	1.0	452.7530212402344	206.80970764160156	0.9999999403953552	17	019
308	197.72425842285156	403.49896240234375	1.0	119.12095642089844	256.52532958984375	1.0	530.197998046875	208.3865966796875	1.0	451.1148986816406	207.22659301757812	1.0	17	019
309	198.86077880859375	403.40155029296875	1.0	119.28663635253906	256.13494873046875	1.0	529.7924194335938	207.35549926757812	1.0	453.4625244140625	208.71900939941406	0.9999998807907104	17	019
310	200.00643920898438	403.5731201171875	1.0	121.45954132080078	253.88552856445312	1.0	530.570068359375	208.3150177001953	1.0	455.2651672363281	206.25486755371094	0.9999769330024719	17	019
311	201.03628540039062	405.7942810058594	1.0	124.7135238647461	256.385986328125	1.0	530.5067749023438	209.08314514160156	1.0	450.466552734375	202.63723754882812	0.9969766139984131	17	019
312	203.8005828857422	406.3591613769531	1.0	126.97173309326172	250.0819549560547	1.0	530.4501953125	208.35311889648438	1.0	451.2741394042969	206.75051879882812	0.9999999403953552	17	019
313	204.46372985839844	407.3680725097656	1.0	127.13289642333984	255.90615844726562	1.0	530.4428100585938	208.45291137695312	1.0	454.57623291015625	207.6563720703125	0.9999996423721313	17	019
314	204.26788330078125	404.58636474609375	1.0	129.72216796875	252.44073486328125	1.0	530.3453979492188	208.1749725341797	1.0	450.6201477050781	205.72537231445312	0.9999995231628418	17	019
315	204.8672332763672	405.61517333984375	1.0	128.6328582763672	256.2413635253906	1.0	530.8651123046875	208.7939910888672	1.0	454.73016357421875	207.4355010986328	0.9999998211860657	17	019
316	204.72586059570312	406.4603576660156	1.0	130.50270080566406	254.76425170898438	1.0	530.4703979492188	208.85531616210938	1.0	455.3298034667969	209.50729370117188	0.9999997615814209	17	019
317	206.28280639648438	406.32281494140625	1.0	132.396728515625	256.0677490234375	1.0	530.4866333007812	208.399658203125	1.0	456.10968017578125	211.5397491455078	0.9999934434890747	17	019
318	206.4749298095703	404.84820556640625	1.0	130.88406372070312	256.23638916015625	1.0	530.37646484375	208.55526733398438	1.0	454.97186279296875	209.38743591308594	1.0	17	019
319	208.45159912109375	404.2648010253906	1.0	134.8662109375	253.39353942871094	1.0	530.7138061523438	207.91871643066406	1.0	451.2803649902344	206.6756134033203	0.9999999403953552	17	019
320	213.8854217529297	405.8128662109375	1.0	137.0357208251953	260.0662536621094	1.0	530.6016845703125	208.9075164794922	1.0	451.51800537109375	210.57814025878906	0.9999997019767761	17	019
321	215.4268798828125	409.67413330078125	1.0	136.9805908203125	256.4342346191406	1.0	530.4529418945312	208.6242218017578	1.0	457.3157043457031	207.07644653320312	0.5280857086181641	17	019
322	217.8141326904297	410.0921325683594	1.0	135.82400512695312	255.7259979248047	1.0	530.7981567382812	208.4801788330078	1.0	454.6278381347656	210.2428436279297	0.8309813737869263	17	019
323	221.5900115966797	409.9277038574219	1.0	137.80673217773438	256.3425598144531	1.0	530.31396484375	208.7185516357422	1.0	452.14422607421875	207.51882934570312	0.999711275100708	17	019
324	223.6876220703125	411.31573486328125	1.0	140.68496704101562	262.6571960449219	1.0	530.7021484375	208.93296813964844	1.0	452.7287292480469	214.21511840820312	0.9999806880950928	17	019
325	228.3987274169922	410.5453186035156	1.0	146.04356384277344	263.1249694824219	1.0	530.3939819335938	208.5027618408203	1.0	453.9116516113281	210.1687469482422	0.9999868273735046	17	019
326	232.88609313964844	413.40386962890625	1.0	148.24667358398438	257.9453430175781	1.0	530.2263793945312	208.59434509277344	1.0	456.20428466796875	212.79251098632812	0.9997150897979736	17	019
327	241.57855224609375	413.48309326171875	1.0	154.65304565429688	260.2477722167969	1.0	530.22119140625	208.06362915039062	1.0	449.1543884277344	205.0614013671875	0.999984860420227	17	019
328	246.08489990234375	413.9229431152344	1.0	155.78530883789062	266.5124206542969	1.0	530.504638671875	208.4976348876953	1.0	455.9317321777344	214.24835205078125	0.9988158941268921	17	019
329	250.1635284423828	412.6455993652344	1.0	161.0432586669922	267.7737731933594	1.0	530.6672973632812	208.71022033691406	1.0	455.7518310546875	213.90927124023438	0.9999809265136719	17	019
330	254.72035217285156	399.8023986816406	1.0	171.3253936767578	260.7830505371094	1.0	530.6688232421875	208.8551483154297	1.0	453.84765625	211.7162322998047	0.2277413308620453	17	019
331	265.7033996582031	381.0647277832031	0.9999986886978149	190.01756286621094	264.03729248046875	0.9997802376747131	530.1864624023438	208.5527801513672	1.0	457.8687438964844	214.90322875976562	0.8067710995674133	17	019
332	274.56561279296875	372.5869140625	1.0	199.10546875	269.8580322265625	0.9990798830986023	531.1565551757812	208.72543334960938	1.0	452.24395751953125	213.04820251464844	0.9998376369476318	17	019
333	280.390380859375	368.0649719238281	1.0	201.4671173095703	274.2892761230469	1.0	529.889404296875	208.90090942382812	1.0	448.64337158203125	211.30816650390625	0.9999997615814209	17	019
334	282.6992492675781	366.6575622558594	1.0	184.43106079101562	282.138671875	1.0	530.8580932617188	208.99363708496094	1.0	445.5675964355469	210.63922119140625	0.9889650940895081	17	019
335	283.62774658203125	366.2008056640625	1.0	176.59524536132812	285.8961181640625	1.0	530.4424438476562	208.9720916748047	1.0	443.4627990722656	211.9044647216797	0.9998383522033691	17	019
336	283.29644775390625	364.5247802734375	1.0	171.72476196289062	298.4432373046875	1.0	530.7860717773438	208.67506408691406	1.0	453.6526184082031	218.8235626220703	0.641015887260437	17	019
337	284.251953125	364.88714599609375	1.0	170.90235900878906	309.0383605957031	1.0	530.7208862304688	208.22543334960938	1.0	448.9472961425781	211.4910430908203	0.9826366901397705	17	019
338	285.27447509765625	363.8644104003906	1.0	169.2817840576172	312.4653015136719	0.9999995231628418	530.7568969726562	208.52581787109375	1.0	453.6733703613281	222.52203369140625	0.1059240996837616	17	019
339	289.592041015625	356.41632080078125	1.0	173.47500610351562	315.1505126953125	1.0	530.27685546875	208.50856018066406	1.0	453.66619873046875	216.18968200683594	0.0007461607456207275	17	019
340	294.6492919921875	328.71917724609375	1.0	185.45724487304688	311.3917541503906	0.9999690055847168	530.934814453125	208.9604034423828	1.0	529.6952514648438	209.72129821777344	0.00045365095138549805	17	019
341	306.1701965332031	307.365234375	1.0	307.3933410644531	302.9140930175781	0.0014289319515228271	530.60595703125	208.30029296875	1.0	449.2322692871094	209.8219451904297	0.9996544122695923	17	019
342	316.0069885253906	293.1841125488281	1.0	321.8594970703125	291.6366882324219	0.0023722946643829346	530.9852294921875	208.9045867919922	1.0	452.9620666503906	213.34385681152344	0.014201164245605469	17	019
343	328.12890625	282.429931640625	1.0	207.82400512695312	377.2932434082031	0.9999962449073792	530.23291015625	208.70994567871094	1.0	452.5543212890625	213.6722869873047	0.9998461008071899	17	019
344	336.6680603027344	274.4643859863281	1.0	211.78402709960938	384.62872314453125	0.9999912977218628	530.6235961914062	208.28170776367188	1.0	448.5811767578125	211.374267578125	0.9999600648880005	17	019
345	345.05975341796875	265.8508605957031	1.0	220.37796020507812	386.02239990234375	0.0591503381729126	530.6325073242188	208.34326171875	1.0	449.48876953125	209.2840118408203	0.314644992351532	17	019
346	350.88421630859375	252.71717834472656	1.0	255.37954711914062	352.2509460449219	0.002755105495452881	530.1587524414062	209.22216796875	1.0	447.0400390625	214.08702087402344	0.008917778730392456	17	019
347	359.1759033203125	234.89620971679688	1.0	257.3004455566406	370.104736328125	1.0	530.8790283203125	208.23672485351562	1.0	448.5811767578125	216.326904296875	0.8903741836547852	17	019
348	369.3414611816406	220.60260009765625	1.0	260.7491149902344	369.5594482421875	1.0	530.4710693359375	207.9488067626953	1.0	452.75860595703125	209.66297912597656	0.9998100399971008	17	019
349	376.3481750488281	212.99278259277344	1.0	257.907470703125	363.3424377441406	0.9999043941497803	530.8658447265625	208.90469360351562	1.0	448.1106872558594	214.2122039794922	0.9997968077659607	17	019
350	377.7125244140625	211.14517211914062	1.0	268.8654479980469	354.4888000488281	0.13692867755889893	530.5819091796875	208.6251983642578	1.0	454.4725646972656	213.7908477783203	0.9999963045120239	17	019
351	378.3702697753906	212.018310546875	1.0	261.7021484375	351.7110290527344	0.2665329575538635	530.89208984375	208.52528381347656	1.0	448.931396484375	216.26625061035156	0.8051022291183472	17	019
352	378.22967529296875	210.9673309326172	1.0	261.24041748046875	350.3830261230469	0.8415927290916443	530.6516723632812	208.70140075683594	1.0	450.7070007324219	215.4269561767578	0.9998704195022583	17	019
353	377.2146911621094	211.0495147705078	1.0	268.91302490234375	350.93597412109375	0.169388085603714	530.8314208984375	208.44891357421875	1.0	453.1435546875	209.74441528320312	0.9992872476577759	17	019
354	380.0727233886719	210.10049438476562	1.0	269.3750915527344	355.72393798828125	0.24417179822921753	530.5179443359375	207.85630798339844	1.0	452.2608337402344	211.0583038330078	0.9987527132034302	17	019
355	380.7919921875	208.51283264160156	1.0	259.8466796875	356.231201171875	0.0013493001461029053	530.4237060546875	208.7526092529297	1.0	451.5405578613281	222.91903686523438	0.8761359453201294	17	019
356	384.3402099609375	207.94871520996094	1.0	273.6365051269531	350.6379699707031	0.004657328128814697	530.3427124023438	208.0653839111328	1.0	457.5509338378906	214.57318115234375	0.62089604139328	17	019
357	388.2762756347656	203.24334716796875	1.0	281.59832763671875	336.2018737792969	0.5193440914154053	531.0125122070312	208.57168579101562	1.0	453.5370178222656	216.7869873046875	0.1508847177028656	17	019
358	391.72161865234375	198.06231689453125	1.0	283.5801696777344	334.2570495605469	0.0010991096496582031	530.4893188476562	208.52593994140625	1.0	452.37274169921875	218.810791015625	0.09809538722038269	17	019
359	396.9916687011719	194.70651245117188	1.0	276.7717590332031	336.7841491699219	0.9424213171005249	530.2642822265625	208.1417236328125	1.0	458.6729431152344	214.8935089111328	0.41766977310180664	17	019
360	398.9122619628906	191.4195098876953	1.0	282.7983703613281	334.809814453125	0.9838669300079346	530.5950317382812	208.85971069335938	1.0	457.75189208984375	217.0321044921875	0.16940546035766602	17	019
361	397.4702453613281	190.8351287841797	1.0	284.8237609863281	339.4477844238281	1.0	530.7479248046875	208.6414031982422	1.0	459.8901672363281	215.59742736816406	0.08815282583236694	17	019
362	397.9936828613281	191.57888793945312	1.0	292.704833984375	335.331298828125	1.0	531.0952758789062	208.40512084960938	1.0	529.7984619140625	208.82464599609375	0.000261843204498291	17	019
363	398.86102294921875	193.0940399169922	1.0	294.4978332519531	335.9105224609375	0.9634476900100708	530.4407958984375	208.70489501953125	1.0	461.28021240234375	217.64358520507812	0.03940671682357788	17	019
364	401.1590270996094	190.9148712158203	1.0	293.64410400390625	337.2852783203125	0.15476587414741516	530.305908203125	208.87966918945312	1.0	529.0557250976562	209.4257049560547	0.00047075748443603516	17	019
365	403.9169006347656	191.53176879882812	1.0	640.6299438476562	2.4291911125183105	0.0002906620502471924	530.5374755859375	208.96734619140625	1.0	529.20166015625	209.26588439941406	0.000514298677444458	17	019
366	405.5404357910156	188.04522705078125	1.0	302.23486328125	332.5994567871094	0.6810476183891296	530.3724975585938	208.241943359375	1.0	464.5067138671875	203.12429809570312	0.06946635246276855	17	019
367	408.84686279296875	184.40931701660156	1.0	305.1051330566406	329.3129577636719	1.0	530.1312866210938	208.04554748535156	1.0	464.009033203125	203.7274932861328	0.09219253063201904	17	019
368	412.266357421875	184.69607543945312	1.0	307.25830078125	326.5229797363281	0.9995405077934265	530.64453125	208.0387420654297	1.0	529.7615356445312	208.62986755371094	0.0003070235252380371	17	019
369	415.4434814453125	182.8695068359375	1.0	309.9669189453125	324.7859191894531	1.0	530.3350830078125	207.70132446289062	1.0	529.4932861328125	208.80979919433594	0.00025388598442077637	17	019
370	416.1134033203125	183.77796936035156	1.0	310.12567138671875	323.72991943359375	1.0	530.1697387695312	208.13121032714844	1.0	529.6089477539062	209.3931427001953	0.0002739131450653076	17	019
371	416.6252136230469	182.71951293945312	1.0	310.34588623046875	320.8355712890625	0.999998927116394	530.0191650390625	208.20130920410156	1.0	527.0745849609375	208.49264526367188	0.0003598332405090332	17	019
372	417.9419250488281	182.1856231689453	1.0	312.1418762207031	317.7453308105469	1.0	530.4105224609375	208.4537353515625	1.0	448.48297119140625	239.81558227539062	0.0006148815155029297	17	019
373	419.1320495605469	180.0621337890625	1.0	313.56390380859375	311.0782470703125	0.9999971389770508	530.6060791015625	208.40159606933594	1.0	529.5885009765625	208.95379638671875	0.0003184080123901367	17	019
374	420.4841613769531	179.9073028564453	1.0	318.75628662109375	307.3644714355469	1.0	530.1217041015625	208.3201141357422	1.0	529.0664672851562	208.89964294433594	0.0005808472633361816	17	019
375	426.019287109375	177.7064971923828	0.9999996423721313	318.9537658691406	303.8993225097656	1.0	530.2320556640625	208.6532440185547	1.0	529.171875	209.26185607910156	0.0006322264671325684	17	019
376	428.0224304199219	176.63087463378906	0.9999734163284302	318.8883361816406	301.4339904785156	1.0	530.5332641601562	208.0775604248047	1.0	529.4432373046875	208.7881317138672	0.00030159950256347656	17	019
377	324.5732116699219	292.8508605957031	0.05778786540031433	327.6100769042969	292.1161804199219	0.9999988079071045	530.3909912109375	208.31402587890625	1.0	529.3563842773438	209.01959228515625	0.0004954338073730469	17	019
378	412.1121826171875	181.65676879882812	1.0	325.0137634277344	295.2723693847656	0.021616071462631226	530.34912109375	208.46923828125	1.0	529.3089599609375	209.65196228027344	0.0005134642124176025	17	019
379	405.7518615722656	177.8711395263672	1.0	320.5522766113281	305.1097717285156	0.9099916219711304	530.20166015625	208.41665649414062	1.0	458.9827880859375	203.2053985595703	0.003423720598220825	17	019
380	398.82147216796875	176.55296325683594	1.0	321.7489318847656	307.8980712890625	0.9999852180480957	530.3700561523438	208.8658447265625	1.0	459.3342590332031	211.95762634277344	0.051796019077301025	17	019
381	402.3484191894531	193.3573455810547	0.0526336133480072	334.7235412597656	292.8546447753906	0.0639449954032898	530.86962890625	208.5791015625	1.0	331.94140625	293.43560791015625	0.00041750073432922363	17	019
382	375.2833557128906	272.390625	0.0048895180225372314	365.29132080078125	274.3595275878906	0.6083976030349731	530.17041015625	208.8321533203125	1.0	370.78033447265625	260.3041076660156	0.0006113946437835693	17	019
383	306.84246826171875	170.71054077148438	1.0	400.0811462402344	277.01446533203125	0.999981701374054	648.0128173828125	334.18780517578125	9.039044380187988e-5	393.64239501953125	283.7685241699219	0.000174790620803833	17	019
384	294.57806396484375	172.73654174804688	1.0	406.29736328125	277.3724060058594	0.05266013741493225	646.3165893554688	30.29204559326172	9.03010368347168e-5	393.51214599609375	287.3387145996094	4.458427429199219e-5	17	019
385	278.7058410644531	172.06430053710938	1.0	393.46209716796875	269.73919677734375	0.9999998807907104	399.1197509765625	269.4354248046875	0.0001595020294189453	385.08154296875	274.6797180175781	0.0010400712490081787	17	019
386	270.7696533203125	170.24758911132812	1.0	367.082763671875	256.1544189453125	1.0	275.1695556640625	175.8102264404297	3.3974647521972656e-5	379.7377624511719	258.3750915527344	0.0001805424690246582	17	019
387	256.9635925292969	181.76100158691406	1.0	354.14862060546875	266.9793701171875	0.9999992847442627	357.7290344238281	265.30035400390625	0.00016754865646362305	352.572998046875	266.9021911621094	0.0008876025676727295	17	019
388	236.2922821044922	219.4395294189453	1.0	334.29315185546875	195.37892150878906	0.9999985694885254	647.4888916015625	366.0791320800781	8.636713027954102e-5	220.26211547851562	214.44729614257812	3.841519355773926e-5	17	019
389	221.80960083007812	230.98963928222656	1.0	317.4917297363281	213.4512481689453	0.026088207960128784	640.9302368164062	6.906648635864258	4.5239925384521484e-5	299.9867858886719	210.95867919921875	2.6017427444458008e-5	17	019
390	209.845458984375	239.15298461914062	1.0	296.38336181640625	202.9934844970703	0.9999998211860657	647.2249145507812	156.20509338378906	5.9604644775390625e-5	292.7861328125	203.98928833007812	0.00032907724380493164	17	019
391	202.6046905517578	242.7761688232422	1.0	303.11541748046875	199.01797485351562	1.0	305.8540344238281	195.53131103515625	0.0001385807991027832	440.820068359375	197.72239685058594	0.005030959844589233	17	019
392	201.5991668701172	248.98960876464844	1.0	301.0474853515625	196.4595489501953	0.9999868273735046	649.9530029296875	222.73947143554688	0.00017881393432617188	302.5694885253906	198.17391967773438	5.799531936645508e-5	17	019
393	201.1204071044922	250.35379028320312	0.9999998807907104	291.8826904296875	198.23379516601562	1.0	647.5623168945312	139.9641876220703	9.229779243469238e-5	196.06654357910156	238.81378173828125	2.676248550415039e-5	17	019
394	196.84317016601562	250.42721557617188	0.9999873638153076	285.3478088378906	199.69580078125	0.9999987483024597	289.5876159667969	199.58238220214844	0.0001723170280456543	287.0707092285156	205.24166870117188	7.107853889465332e-5	17	019
395	198.62147521972656	257.1310119628906	0.9999938011169434	281.6820983886719	202.474365234375	0.9999980926513672	282.3052062988281	202.9263153076172	0.0008672773838043213	280.391357421875	205.49949645996094	0.0002594590187072754	17	019
396	195.43856811523438	258.5708923339844	1.0	272.82623291015625	204.5354461669922	0.9948194026947021	270.5997619628906	204.847900390625	0.001174330711364746	267.17755126953125	208.0889434814453	0.001867920160293579	17	019
397	266.6238708496094	203.361328125	1.0	272.2702941894531	204.94430541992188	0.026384741067886353	267.1507568359375	204.67105102539062	0.001120835542678833	265.6190185546875	208.82362365722656	0.0002754330635070801	17	019
398	260.90313720703125	201.66500854492188	1.0	269.1654968261719	203.1587371826172	0.0007662773132324219	647.764404296875	141.64698791503906	0.0007974207401275635	263.66534423828125	208.26605224609375	6.80088996887207e-5	17	019
399	254.8870849609375	205.8036651611328	0.9999983906745911	258.0715637207031	203.4784393310547	0.07282808423042297	254.11929321289062	206.79327392578125	0.00015485286712646484	449.28741455078125	216.38409423828125	0.00032526254653930664	17	019
400	251.80381774902344	208.88035583496094	0.9464098215103149	254.1613311767578	209.37921142578125	0.9449359774589539	252.84906005859375	206.52085876464844	0.00020894408226013184	249.11895751953125	208.707275390625	0.00030994415283203125	17	019
401	189.81439208984375	255.03163146972656	0.9921979904174805	253.65048217773438	213.07968139648438	0.999878466129303	648.0787353515625	139.57627868652344	0.000168532133102417	239.5422821044922	217.87045288085938	6.508827209472656e-5	17	019
402	255.68435668945312	214.42848205566406	0.9954372644424438	255.36288452148438	215.80902099609375	0.9996817111968994	259.6215515136719	215.34451293945312	8.922815322875977e-5	253.49014282226562	210.53526306152344	9.700655937194824e-5	17	019
403	257.1476745605469	213.5662841796875	1.0	250.62356567382812	213.0462188720703	0.0005157291889190674	647.2944946289062	142.96221923828125	0.001457810401916504	244.81271362304688	207.43048095703125	1.3649463653564453e-5	17	019
404	256.8451232910156	212.29432678222656	1.0	261.4804382324219	214.4517059326172	0.00016605854034423828	649.2890014648438	221.71998596191406	6.371736526489258e-5	245.1314239501953	215.0179443359375	1.2964010238647461e-5	17	019
405	259.0957336425781	214.0589599609375	1.0	258.53582763671875	215.16812133789062	0.000788271427154541	260.4209289550781	218.859619140625	4.553794860839844e-5	245.28134155273438	224.2445526123047	2.8908252716064453e-5	17	019
406	188.5420379638672	256.03765869140625	0.45908182859420776	253.17770385742188	220.27255249023438	1.0	254.290771484375	220.4345245361328	0.0001704692840576172	445.85772705078125	228.04364013671875	0.000296860933303833	17	019
407	186.37069702148438	250.9420166015625	0.2676747441291809	249.78219604492188	227.41497802734375	1.0	246.5392608642578	229.40403747558594	0.0001214146614074707	254.30450439453125	229.24122619628906	0.00013491511344909668	17	019
408	192.43289184570312	259.6919860839844	1.0	244.1107940673828	229.3524169921875	1.0	648.8379516601562	220.84292602539062	9.518861770629883e-5	242.27334594726562	229.83853149414062	0.0007735490798950195	17	019
409	254.68849182128906	221.75694274902344	1.0	258.9835510253906	217.94203186035156	0.009756684303283691	254.27268981933594	223.4420166015625	0.0003598332405090332	185.41619873046875	240.66416931152344	0.00021409988403320312	17	019
410	201.23204040527344	265.4644470214844	1.0	256.1473388671875	221.05404663085938	0.9602880477905273	253.44815063476562	221.90985107421875	0.000805288553237915	440.0054931640625	198.98440551757812	0.012284308671951294	17	019
411	202.55087280273438	267.56854248046875	1.0	252.17758178710938	217.70574951171875	0.9999997615814209	252.62747192382812	219.95419311523438	0.0003394782543182373	250.24217224121094	220.85519409179688	0.00047081708908081055	17	019
412	204.5667266845703	266.629638671875	1.0	259.09344482421875	216.23992919921875	0.9999999403953552	262.087646484375	214.39712524414062	8.505582809448242e-5	254.26132202148438	221.78689575195312	0.00017324090003967285	17	019
413	203.35105895996094	267.7023010253906	1.0	258.8922119140625	218.17669677734375	1.0	646.5399780273438	142.41285705566406	9.614229202270508e-5	253.8609619140625	223.02903747558594	0.0004311203956604004	17	019
414	205.69149780273438	267.4134826660156	1.0	261.5411071777344	220.92489624023438	0.9996051788330078	648.18017578125	139.11386108398438	0.0005769431591033936	261.7544250488281	222.3787841796875	0.0008108019828796387	17	019
415	207.49081420898438	265.7994079589844	1.0	257.2438049316406	221.37339782714844	0.9997518062591553	264.3271789550781	218.90548706054688	0.00013905763626098633	442.97821044921875	210.517333984375	0.4737793505191803	17	019
416	209.23660278320312	266.3938293457031	1.0	258.36767578125	221.26332092285156	0.8074835538864136	257.57000732421875	220.81028747558594	0.00012919306755065918	251.8755340576172	225.96798706054688	0.0005837976932525635	17	019
417	212.04859924316406	268.1488342285156	1.0	258.0539245605469	221.3708953857422	0.2813919484615326	647.7470703125	138.50546264648438	0.0003140866756439209	200.7978057861328	275.0235595703125	0.00031757354736328125	17	019
418	233.03582763671875	278.80914306640625	1.0	192.7869415283203	216.68484497070312	0.9970893859863281	234.0376739501953	283.0753173828125	0.0001348555088043213	232.81065368652344	285.1826171875	0.0002186596393585205	17	019
419	254.71473693847656	286.6799011230469	1.0	210.66212463378906	199.5549774169922	0.9744808077812195	252.82208251953125	284.21966552734375	0.00025847554206848145	248.2155303955078	277.1123352050781	0.0005978643894195557	17	019
420	266.94366455078125	293.3714904785156	0.9999998807907104	184.63914489746094	203.384765625	0.9791549444198608	266.0829162597656	295.0871276855469	0.0002662539482116699	260.9412536621094	279.94049072265625	0.00015246868133544922	17	019
421	279.4986877441406	303.0859069824219	1.0	211.08328247070312	181.04380798339844	0.9575856924057007	287.5650939941406	303.4095764160156	0.000256955623626709	444.9669189453125	214.77011108398438	0.002928435802459717	17	019
422	284.32049560546875	305.8082580566406	1.0	208.09915161132812	166.54562377929688	1.0	282.9686584472656	299.78802490234375	0.00018864870071411133	280.7747802734375	294.0998840332031	0.0008837282657623291	17	019
423	288.274658203125	308.2301940917969	1.0	207.99488830566406	155.78636169433594	1.0	283.0188293457031	311.5039367675781	0.00010311603546142578	277.786376953125	293.59271240234375	9.21487808227539e-5	17	019
424	291.5310363769531	307.4118957519531	1.0	214.64553833007812	146.60052490234375	1.0	648.8438720703125	221.72267150878906	0.00028574466705322266	444.2052307128906	224.93112182617188	0.49343398213386536	17	019
425	294.23419189453125	307.589111328125	1.0	215.0440673828125	142.5908660888672	1.0	215.81137084960938	141.67127990722656	0.00020179152488708496	211.82359313964844	143.46612548828125	0.001995384693145752	17	019
426	305.25018310546875	305.2337951660156	1.0	213.8189239501953	138.58367919921875	0.76336669921875	302.6459655761719	300.29461669921875	7.405877113342285e-5	299.35247802734375	294.9693908691406	0.00015857815742492676	17	019
427	322.060791015625	307.44158935546875	1.0	235.46200561523438	158.96942138671875	1.0	646.0977783203125	139.35647583007812	9.524822235107422e-5	233.3103790283203	163.06683349609375	0.00042438507080078125	17	019
428	337.6145324707031	310.7635498046875	1.0	237.2335662841797	165.12254333496094	1.0	340.293701171875	314.2347106933594	0.0001017153263092041	332.1698913574219	296.51043701171875	0.0004653334617614746	17	019
429	349.4740905761719	317.2423095703125	1.0	234.15663146972656	169.16586303710938	0.9783115386962891	352.40521240234375	317.5865783691406	0.0002003014087677002	342.224365234375	304.6675720214844	0.00022366642951965332	17	019
430	359.9701843261719	319.0783386230469	1.0	239.06800842285156	176.38040161132812	0.2898542582988739	357.88580322265625	314.6617126464844	0.0003231465816497803	356.2505187988281	309.0812072753906	0.0008283555507659912	17	019
431	369.1514892578125	318.9641418457031	1.0	245.01060485839844	183.38633728027344	0.029513150453567505	361.1433410644531	312.4560546875	0.0002321302890777588	362.1523132324219	310.7845458984375	0.0016016960144042969	17	019
432	377.28643798828125	321.0655822753906	1.0	251.93743896484375	202.13314819335938	0.5008082985877991	374.9238586425781	323.3924255371094	0.00018212199211120605	374.1787414550781	309.85784912109375	0.0005459487438201904	17	019
433	384.0456237792969	324.8613586425781	1.0	259.9462890625	206.551513671875	1.0	647.9711303710938	269.5586242675781	8.39531421661377e-5	256.3004150390625	208.555419921875	0.0004735291004180908	17	019
434	388.4212951660156	324.1612548828125	1.0	266.75421142578125	211.7126007080078	1.0	646.0689697265625	28.551761627197266	6.601214408874512e-5	374.87750244140625	310.3202819824219	0.0002606511116027832	17	019
435	392.2573547363281	324.6049499511719	1.0	274.9171447753906	219.82518005371094	1.0	649.2564697265625	251.63462829589844	0.00014290213584899902	273.3702697753906	220.26551818847656	0.00011157989501953125	17	019
436	396.38134765625	326.01666259765625	1.0	281.7631530761719	213.2284393310547	1.0	393.6233825683594	326.5395202636719	9.733438491821289e-5	278.24932861328125	221.38485717773438	0.0006178915500640869	17	019
437	398.8384704589844	327.8346862792969	1.0	282.79071044921875	213.92282104492188	1.0	395.6959533691406	329.6518859863281	0.0001239478588104248	390.5967102050781	311.4968566894531	8.854269981384277e-5	17	019
438	404.75518798828125	329.47705078125	1.0	284.8690490722656	219.9861297607422	1.0	648.023681640625	346.6635437011719	9.72449779510498e-5	275.42138671875	228.47576904296875	0.00018554925918579102	17	019
439	409.8165283203125	331.0935974121094	1.0	290.22308349609375	217.94143676757812	1.0	406.771240234375	327.2471618652344	8.037686347961426e-5	290.6775817871094	220.34384155273438	0.0009674131870269775	17	019
440	412.03802490234375	332.181640625	1.0	293.9347229003906	218.52430725097656	1.0	648.7958984375	222.74339294433594	0.00024840235710144043	289.5169372558594	225.6689910888672	0.00024521350860595703	17	019
441	416.20013427734375	333.20672607421875	1.0	299.9522399902344	218.96823120117188	1.0	410.0339660644531	327.23236083984375	0.00030684471130371094	417.57440185546875	324.87237548828125	0.0004904866218566895	17	019
442	418.2442626953125	335.5315856933594	1.0	304.06488037109375	222.19961547851562	1.0	296.8680725097656	232.22998046875	0.000193864107131958	419.9021911621094	327.1910095214844	0.0003852248191833496	17	019
443	423.8292541503906	336.5896911621094	1.0	307.6989440917969	222.98948669433594	1.0	429.4026184082031	336.6112365722656	0.0001360774040222168	422.1085205078125	326.80108642578125	0.00027316808700561523	17	019
444	429.95880126953125	336.0921325683594	1.0	310.23358154296875	222.23895263671875	1.0	427.0606994628906	336.68975830078125	6.172060966491699e-5	309.7282409667969	223.88912963867188	0.00046250224113464355	17	019
445	426.9659729003906	338.0859375	1.0	318.7723693847656	226.5424041748047	0.9999998807907104	432.10693359375	337.8898620605469	0.00023797154426574707	425.2643737792969	326.9713134765625	0.0007213950157165527	17	019
446	416.6552429199219	340.64508056640625	0.997803807258606	328.0672912597656	225.33053588867188	0.9995906352996826	649.7392578125	222.23526000976562	8.96155834197998e-5	412.5058898925781	326.4714660644531	5.0395727157592773e-5	17	019
447	415.71319580078125	341.52569580078125	1.0	327.8348388671875	219.29779052734375	0.9993375539779663	405.1462097167969	331.5806884765625	5.1021575927734375e-5	338.71392822265625	279.9076843261719	0.00014013051986694336	17	019
448	410.0994873046875	338.91168212890625	1.0	337.6435546875	279.7200927734375	0.9986919164657593	411.1858825683594	332.98052978515625	9.85860824584961e-5	409.25445556640625	327.9642639160156	0.00040286779403686523	17	019
449	413.51788330078125	338.5331726074219	1.0	337.33917236328125	285.4488830566406	0.9999775886535645	408.1948547363281	343.1090087890625	8.189678192138672e-5	337.02154541015625	288.8437805175781	0.0009851455688476562	17	019
450	414.29034423828125	338.51947021484375	1.0	337.9991455078125	281.36126708984375	0.9616959095001221	406.9491882324219	332.0018310546875	7.531046867370605e-5	406.2787780761719	326.3081970214844	9.250640869140625e-5	17	019
451	415.3672180175781	337.6683349609375	1.0	325.5896911621094	216.5087432861328	0.9999982118606567	406.4685363769531	330.5088195800781	7.903575897216797e-5	322.5399475097656	223.36605834960938	0.0001665949821472168	17	019
452	415.2364196777344	337.3955078125	1.0	326.5787353515625	214.2727508544922	0.9997893571853638	406.4189453125	329.97882080078125	0.00012552738189697266	405.78021240234375	325.2038269042969	0.00017532706260681152	17	019
453	415.01416015625	337.0223693847656	1.0	324.1940612792969	216.11074829101562	1.0	328.6482238769531	215.31866455078125	0.00012820959091186523	321.5962829589844	222.83164978027344	0.00019231438636779785	17	019
454	416.1318054199219	337.7270812988281	1.0	324.79620361328125	215.79769897460938	1.0	329.3634948730469	215.1107177734375	7.927417755126953e-5	322.5284118652344	223.06678771972656	0.00024268031120300293	17	019
455	416.46026611328125	337.46978759765625	1.0	321.66259765625	217.337646484375	0.9998142123222351	645.275146484375	30.206724166870117	0.00016635656356811523	412.1365661621094	327.83953857421875	0.0003846883773803711	17	019
456	417.8911437988281	337.3151550292969	1.0	324.7772521972656	223.72811889648438	0.999882698059082	415.248046875	331.5428161621094	7.978081703186035e-5	412.87054443359375	328.30047607421875	0.0002624690532684326	17	019
457	418.48614501953125	338.42510986328125	1.0	325.1234436035156	223.554931640625	0.9999998807907104	647.861328125	139.64642333984375	0.00010389089584350586	325.6935119628906	223.00054931640625	0.00022238492965698242	17	019
458	419.0457763671875	338.48175048828125	1.0	325.3657531738281	223.9677276611328	1.0	649.6305541992188	222.27476501464844	0.00010511279106140137	340.43988037109375	256.2237548828125	0.0003008842468261719	17	019
459	419.2441711425781	337.1305847167969	1.0	327.51690673828125	224.65545654296875	1.0	332.2335205078125	220.73019409179688	0.00017118453979492188	328.0145263671875	218.71180725097656	0.0002461373805999756	17	019
460	420.6252746582031	337.2958984375	1.0	329.3751525878906	224.68777465820312	1.0	332.1993408203125	220.872802734375	0.0001621842384338379	327.8843688964844	218.68077087402344	0.00022491812705993652	17	019
461	422.247314453125	338.02142333984375	1.0	332.2898864746094	223.58001708984375	1.0	334.98016357421875	220.40847778320312	0.00017395615577697754	423.60321044921875	328.3238220214844	0.0003095269203186035	17	019
462	421.2102966308594	336.14483642578125	1.0	330.2759704589844	224.03805541992188	1.0	647.0410766601562	348.877197265625	0.00017815828323364258	422.5821228027344	327.34344482421875	0.0006799995899200439	17	019
463	422.5363464355469	337.0780944824219	1.0	328.2254943847656	225.08973693847656	1.0	428.55511474609375	337.6700439453125	0.00018477439880371094	423.8086853027344	328.65765380859375	0.00016367435455322266	17	019
464	422.3652648925781	336.9562683105469	1.0	326.51031494140625	228.32693481445312	1.0	428.2702331542969	337.7083435058594	9.906291961669922e-5	423.255126953125	329.252197265625	0.00017133355140686035	17	019
465	422.7891845703125	336.7521057128906	1.0	331.7919006347656	232.66845703125	0.9999997615814209	428.2328186035156	337.63604736328125	0.0001323223114013672	337.09649658203125	244.70553588867188	0.0009182095527648926	17	019
466	423.0252685546875	337.7200012207031	1.0	333.3828125	235.31051635742188	1.0	428.6065979003906	336.981689453125	0.0001825094223022461	423.9111633300781	329.3962097167969	0.0003769993782043457	17	019
467	425.3232421875	337.0989074707031	1.0	335.8898620605469	233.4696044921875	1.0	429.5936279296875	337.19476318359375	0.0001964867115020752	337.0740966796875	238.82833862304688	0.0023654401302337646	17	019
468	426.755126953125	337.8418273925781	1.0	333.99951171875	231.1256561279297	1.0	430.4527587890625	337.2508850097656	0.00016504526138305664	334.3052062988281	239.13023376464844	0.00048673152923583984	17	019
469	426.5301513671875	338.6911926269531	1.0	329.959228515625	231.88470458984375	1.0	429.9771728515625	337.868408203125	0.00013267993927001953	334.34747314453125	240.1197967529297	0.00027501583099365234	17	019
470	426.70526123046875	340.3859558105469	1.0	334.660888671875	234.39181518554688	1.0	432.7835998535156	339.8189392089844	0.00016608834266662598	334.7331848144531	241.135009765625	0.0033877193927764893	17	019
471	427.8971252441406	341.5743713378906	1.0	338.708740234375	237.71542358398438	1.0	640.9140014648438	6.893844127655029	4.807114601135254e-5	422.35821533203125	326.73211669921875	0.00024384260177612305	17	019
472	428.35211181640625	343.11529541015625	1.0	344.33819580078125	240.33395385742188	1.0	348.53564453125	236.21192932128906	7.727742195129395e-5	422.8392639160156	327.43597412109375	0.00022715330123901367	17	019
473	430.5809631347656	347.38299560546875	0.9999985098838806	342.82415771484375	236.89218139648438	1.0	346.95343017578125	234.24046325683594	8.943676948547363e-5	341.2078552246094	238.54385375976562	0.0002976953983306885	17	019
474	433.42529296875	354.20745849609375	1.0	341.1808166503906	236.45204162597656	1.0	648.1420288085938	347.21112060546875	7.06017017364502e-5	336.4735107421875	241.94284057617188	0.0003975033760070801	17	019
475	432.49713134765625	356.4051513671875	1.0	346.4977722167969	236.4054412841797	1.0	647.8876953125	348.1845703125	5.894899368286133e-5	350.16571044921875	237.91273498535156	0.0002911090850830078	17	019
476	347.6580505371094	234.75755310058594	0.0003268420696258545	347.75274658203125	240.61265563964844	1.0	647.942626953125	140.11123657226562	0.001547485589981079	350.04339599609375	242.20481872558594	8.165836334228516e-5	17	019
477	645.3995361328125	380.6809997558594	5.3256750106811523e-5	346.07525634765625	252.70310974121094	0.9999995231628418	648.7703857421875	223.2062225341797	0.00011923909187316895	341.40386962890625	256.0916442871094	0.0009169578552246094	17	019
478	419.30084228515625	376.4587707519531	0.9999996423721313	364.279052734375	245.2363739013672	1.0	641.6227416992188	7.46047306060791	6.35385513305664e-5	451.8746337890625	267.2764587402344	0.0017788112163543701	17	019
479	417.84417724609375	374.0461120605469	1.0	363.34930419921875	241.3174285888672	1.0	647.2450561523438	270.1258850097656	0.00011488795280456543	355.8599548339844	255.39234924316406	0.00220489501953125	17	019
480	415.0743408203125	374.81890869140625	1.0	363.8336486816406	242.10043334960938	1.0	418.8901062011719	378.7330322265625	0.00010031461715698242	448.33172607421875	266.997314453125	0.5366035103797913	17	019
481	412.89019775390625	374.94482421875	1.0	363.0135192871094	241.4317169189453	1.0	641.3601684570312	7.033757209777832	8.034706115722656e-5	357.0863037109375	244.00091552734375	0.00031369924545288086	17	019
482	409.8796081542969	372.7038879394531	1.0	353.25128173828125	242.1934051513672	0.0723554790019989	414.090576171875	371.86639404296875	5.558133125305176e-5	404.870361328125	358.525634765625	5.564093589782715e-5	17	019
483	408.4607238769531	373.6824951171875	1.0	353.1275329589844	233.32479858398438	0.9604145288467407	413.4143981933594	372.7210693359375	8.469820022583008e-5	350.0442810058594	229.34988403320312	5.2034854888916016e-5	17	019
484	406.04248046875	372.0836181640625	1.0	355.48883056640625	232.54029846191406	0.9999986290931702	648.6278076171875	221.44586181640625	0.0001316666603088379	352.8255310058594	229.3874969482422	3.126263618469238e-5	17	019
485	405.47705078125	372.9365234375	1.0	354.0871276855469	231.80821228027344	0.9996870756149292	647.1710815429688	139.90487670898438	8.460879325866699e-5	391.6203308105469	359.60797119140625	2.810359001159668e-5	17	019
486	397.55279541015625	371.728271484375	1.0	354.268310546875	237.6370086669922	0.9999919533729553	402.3416442871094	370.2906494140625	2.536177635192871e-5	355.39447021484375	237.7906951904297	4.932284355163574e-5	17	019
487	385.41302490234375	362.4460754394531	1.0	347.8416442871094	239.7018280029297	1.0	648.3353271484375	139.91380310058594	0.00013822317123413086	352.26617431640625	238.2463836669922	0.0003369450569152832	17	019
488	369.1424255371094	355.15704345703125	0.9990792274475098	355.6324157714844	241.38479614257812	0.9943665266036987	646.422119140625	141.85020446777344	0.00020226836204528809	354.9421081542969	241.11309814453125	8.109211921691895e-5	17	019
489	354.79791259765625	353.8049621582031	0.7422828078269958	354.7789611816406	353.9618225097656	0.010340720415115356	648.169677734375	347.7662048339844	4.795193672180176e-5	359.935791015625	342.5634460449219	4.3839216232299805e-5	17	019
490	338.0237121582031	343.97052001953125	0.0013685822486877441	337.18060302734375	324.3658142089844	0.1203499436378479	649.6004638671875	269.146728515625	7.265806198120117e-5	335.4630432128906	327.4627685546875	3.954768180847168e-5	17	019
491	323.93048095703125	319.91107177734375	0.7003397941589355	327.5374450683594	313.7280578613281	0.1880270540714264	325.9718322753906	316.8970947265625	0.00013333559036254883	393.52252197265625	279.20587158203125	0.0008771419525146484	17	019
492	392.4930419921875	304.12933349609375	0.43614229559898376	325.33343505859375	312.3627624511719	0.9937760829925537	323.2808532714844	314.84722900390625	5.683302879333496e-5	324.10040283203125	312.1777038574219	0.00012037158012390137	17	019
493	391.5776672363281	309.9541931152344	0.9934855699539185	391.3316650390625	309.9648132324219	0.9868316650390625	640.9940185546875	7.638466835021973	0.00012981891632080078	321.20361328125	319.0460205078125	9.945034980773926e-5	17	019
494	319.545654296875	312.00750732421875	0.9848664999008179	321.7804870605469	311.8020324707031	0.996544361114502	314.5101623535156	312.69378662109375	0.00031644105911254883	383.1397399902344	319.0770568847656	0.00039702653884887695	17	019
495	309.8662414550781	315.40374755859375	0.00683322548866272	315.8524169921875	312.2622985839844	0.9999999403953552	311.1689453125	315.6136779785156	9.274482727050781e-5	318.9373779296875	308.9045715332031	0.00010347366333007812	17	019
496	308.1583251953125	311.92120361328125	0.0020254850387573242	309.4273681640625	313.1866760253906	0.9999019503593445	373.2683410644531	320.5562438964844	5.906820297241211e-5	374.87481689453125	320.2109680175781	0.00022810697555541992	17	019
497	306.9582214355469	318.469482421875	0.000840306282043457	381.6325988769531	319.0950012207031	0.9651509523391724	640.8287353515625	7.045777797698975	2.6345252990722656e-5	378.4739685058594	320.6799011230469	0.00014957785606384277	17	019
498	385.769287109375	320.7976989746094	0.6843109726905823	304.9770202636719	319.66143798828125	0.869844377040863	385.94036865234375	317.81451416015625	0.00014507770538330078	377.8934020996094	322.33477783203125	0.00025451183319091797	17	019
499	383.2921142578125	320.1444396972656	0.9998773336410522	301.67498779296875	318.58758544921875	0.9998953342437744	383.5413513183594	319.85882568359375	0.0002950727939605713	377.75146484375	323.0307922363281	0.0004385411739349365	17	019
500	378.44134521484375	322.1007995605469	0.00021728873252868652	378.4144287109375	320.6429443359375	0.7292179465293884	641.0369262695312	7.588695526123047	7.43865966796875e-5	375.9307861328125	320.5722961425781	0.00021225214004516602	17	019
501	640.3473510742188	6.7288055419921875	7.957220077514648e-5	296.6672058105469	320.4612121582031	0.9826441407203674	646.2150268554688	29.97128677368164	7.110834121704102e-5	288.8406982421875	321.130126953125	1.6510486602783203e-5	17	019
502	304.2451477050781	325.4099426269531	0.0001526176929473877	295.80584716796875	320.6457214355469	0.9999950528144836	647.9108276367188	140.9481658935547	8.949637413024902e-5	288.6292724609375	324.4295349121094	7.238984107971191e-5	17	019
503	294.22235107421875	320.1194152832031	0.0002880394458770752	295.5726318359375	318.9344787597656	0.9999173879623413	648.4346313476562	251.15164184570312	0.0002714097499847412	291.9639892578125	312.047119140625	0.0001290738582611084	17	019
504	294.8902893066406	318.9281005859375	0.0004588663578033447	293.63531494140625	317.89080810546875	1.0	294.2079162597656	318.1313171386719	7.140636444091797e-5	291.07659912109375	317.3884582519531	0.0001328587532043457	17	019
505	350.94525146484375	327.40997314453125	0.9618409872055054	290.7494812011719	316.9255065917969	1.0	648.736328125	219.21543884277344	0.0002732574939727783	290.4610900878906	316.3068542480469	0.0002866685390472412	17	019
506	347.884521484375	321.699462890625	0.9975321888923645	294.9482421875	313.830078125	1.0	647.9364013671875	253.6329803466797	9.742379188537598e-5	290.03021240234375	319.359130859375	0.0002899765968322754	17	019
507	345.521728515625	322.6336364746094	0.5268542766571045	295.3974304199219	314.6583251953125	1.0	300.3146667480469	314.03662109375	5.5909156799316406e-5	294.648681640625	314.8548278808594	0.000171661376953125	17	019
508	347.0068664550781	321.9360046386719	0.020996302366256714	296.250732421875	315.57904052734375	1.0	294.50103759765625	316.46820068359375	7.992982864379883e-5	290.41180419921875	321.4570617675781	0.00018027424812316895	17	019
509	304.9787292480469	314.3641662597656	0.002329230308532715	296.347412109375	315.77752685546875	0.9999995827674866	641.1541748046875	6.9477643966674805	9.28640365600586e-5	295.39764404296875	316.21551513671875	0.00012752413749694824	17	019
510	305.74066162109375	313.2333984375	0.019897937774658203	300.95794677734375	313.7895202636719	0.9999718070030212	304.4157409667969	311.2566833496094	0.00014013051986694336	301.13580322265625	314.54901123046875	0.00017261505126953125	17	019
511	305.3793640136719	313.1825256347656	0.11023145914077759	302.49237060546875	313.6607360839844	0.9995962381362915	298.086669921875	315.7366638183594	0.00019189715385437012	303.97088623046875	318.5345764160156	0.00014540553092956543	17	019
512	304.7980041503906	309.8010559082031	0.0007150769233703613	301.0477600097656	312.3529052734375	0.9999999403953552	298.3013916015625	312.9258728027344	0.0002904236316680908	301.1397705078125	312.41259765625	0.0005610883235931396	17	019
513	323.1772155761719	292.4993591308594	0.00026035308837890625	308.31072998046875	300.3855285644531	0.4464542269706726	646.4122314453125	28.533113479614258	4.285573959350586e-5	299.2098083496094	302.7117919921875	9.53972339630127e-5	17	019
514	325.7239074707031	271.7811279296875	1.0	302.0843505859375	338.1898193359375	0.0012464523315429688	332.1014099121094	274.1993713378906	9.271502494812012e-5	325.02789306640625	261.16156005859375	0.0001131892204284668	17	019
515	326.8636474609375	260.3236999511719	1.0	334.12066650390625	264.62445068359375	0.0009733438491821289	332.72900390625	261.36248779296875	0.00010231137275695801	328.3566589355469	271.2948303222656	0.0001087188720703125	17	019
516	328.05670166015625	252.1385040283203	1.0	335.0723571777344	253.7501983642578	0.0016032159328460693	335.1545104980469	252.26620483398438	0.00011223554611206055	323.33770751953125	241.95558166503906	6.559491157531738e-5	17	019
517	329.987060546875	248.25518798828125	1.0	336.33087158203125	250.61285400390625	0.00025537610054016113	647.9705200195312	348.1092529296875	0.00014504790306091309	330.1734924316406	256.98193359375	0.00014546513557434082	17	019
518	329.2223205566406	249.18960571289062	1.0	310.97662353515625	374.1666564941406	0.001229315996170044	330.56085205078125	250.89952087402344	0.0002894401550292969	329.7250671386719	256.9700622558594	0.0002448856830596924	17	019
519	330.2485046386719	247.16595458984375	1.0	337.73748779296875	249.69998168945312	0.0003656446933746338	334.44598388671875	251.05499267578125	0.00012430548667907715	330.4549560546875	255.85382080078125	0.00010660290718078613	17	019
520	334.7335510253906	241.51113891601562	1.0	640.7193603515625	2.594028949737549	0.0001945197582244873	649.769775390625	223.22381591796875	8.875131607055664e-5	329.2025451660156	231.32241821289062	0.00016880035400390625	17	019
521	344.3938903808594	231.82586669921875	1.0	319.4269714355469	368.78680419921875	0.999640166759491	318.2291259765625	364.98162841796875	0.0004368722438812256	314.68878173828125	362.43499755859375	0.0008279085159301758	17	019
522	351.439208984375	220.6194305419922	1.0	313.9873962402344	367.9063720703125	1.0	316.29840087890625	364.7186279296875	0.000224381685256958	317.675048828125	368.92584228515625	0.0003731846809387207	17	019
