# Supplementary material for: An automated feeding system for the African killifish reveals the impact of diet on lifespan and allows scalable assessment of associative learning
Source: eLife. 2022 Nov 10;11:e69008. doi: 10.7554/eLife.69008 (PMC9788828; doi:10.7554/eLife.69008)
Supplement: Figure 6—source data 2. [file elife-69008-fig6-data2.zip › Training Trajectories/t5_REC056DLC_resnet50_TrainAllTheThingsJun28shuffle1_1030000.csv]

bodyparts_coords	fishhead_x	fishhead_y	fishhead_likelihood	fishtail_x	fishtail_y	fishtail_likelihood	redlight_x	redlight_y	redlight_likelihood	fooddrop_x	fooddrop_y	fooddrop_likelihood	fishnum	recordingnum
0	4.9197564125061035	483.4629211425781	2.378225326538086e-5	6.904227256774902	481.79559326171875	2.7507543563842773e-5	649.836181640625	349.3370056152344	1.6629695892333984e-5	116.1832275390625	1.4161343574523926	4.017353057861328e-5	5	056
1	0.3550832271575928	218.9644317626953	2.536177635192871e-5	14.059649467468262	478.4906311035156	0.00011184811592102051	647.6757202148438	31.12169647216797	5.933642387390137e-5	117.07882690429688	0.7010464668273926	4.8488378524780273e-5	5	056
2	4.601795673370361	3.3408467769622803	1.8775463104248047e-5	2.768827438354492	145.63351440429688	0.00012624263763427734	647.3766479492188	272.0971374511719	4.100799560546875e-5	116.0277328491211	-0.9252533912658691	4.8100948333740234e-5	5	056
3	4.790101051330566	30.498992919921875	0.00022619962692260742	3.257363796234131	30.584016799926758	0.00020265579223632812	647.1826782226562	85.74637603759766	9.632110595703125e-5	3.052381753921509	477.6327209472656	2.9414892196655273e-5	5	056
4	95.2525405883789	47.50283432006836	0.9774439334869385	95.48884582519531	40.904144287109375	0.0002854764461517334	95.5583267211914	41.53596115112305	0.00014495849609375	90.99919891357422	39.14794921875	0.00030726194381713867	5	056
5	88.74093627929688	46.248046875	0.00488397479057312	2.182668685913086	205.99649047851562	0.00011929869651794434	646.3877563476562	30.05806541442871	0.00036203861236572266	73.75064849853516	3.7862610816955566	2.6524066925048828e-5	5	056
6	84.7673110961914	49.8914794921875	0.9997283220291138	3.5841658115386963	31.210960388183594	0.00018173456192016602	648.71337890625	335.26751708984375	3.266334533691406e-5	75.0837631225586	38.0179328918457	4.220008850097656e-5	5	056
7	78.76815032958984	50.43195343017578	0.00011277198791503906	2.4488699436187744	146.6681671142578	0.0001316666603088379	648.7212524414062	28.13918685913086	0.00013697147369384766	61.56780242919922	4.812071800231934	5.0067901611328125e-5	5	056
8	2.4838199615478516	30.081226348876953	5.888938903808594e-5	13.213004112243652	480.46319580078125	0.00013384222984313965	649.215576171875	206.20025634765625	2.720952033996582e-5	59.688045501708984	5.640305042266846	0.00017455220222473145	5	056
9	4.971747398376465	482.715087890625	3.3020973205566406e-5	2.249579668045044	28.16664695739746	0.0004360973834991455	647.7808837890625	28.67798614501953	2.9861927032470703e-5	2.4644246101379395	3.859109401702881	5.441904067993164e-5	5	056
10	57.82595443725586	45.02433395385742	0.07955721020698547	4.229374408721924	26.818620681762695	0.0004144012928009033	649.1207885742188	347.5760498046875	3.2335519790649414e-5	2.232936143875122	3.4834256172180176	3.2573938369750977e-5	5	056
11	52.54740905761719	45.87607955932617	0.0007682442665100098	2.241042137145996	4.170652866363525	0.000551760196685791	6.314291000366211	3.815619945526123	6.0051679611206055e-5	2.106703996658325	3.7602152824401855	0.00019985437393188477	5	056
12	56.4847412109375	48.047523498535156	0.9999107122421265	52.31016540527344	51.143096923828125	0.00020080804824829102	646.1279296875	109.38365936279297	6.794929504394531e-5	56.546348571777344	38.216861724853516	0.00012853741645812988	5	056
13	65.20404052734375	60.91005325317383	0.0005614161491394043	3.867658853530884	30.431922912597656	0.00017252564430236816	648.4501342773438	29.76432228088379	2.3186206817626953e-5	2.20670223236084	3.0094878673553467	2.16066837310791e-5	5	056
14	67.27439880371094	60.18934631347656	0.006643563508987427	5.440474510192871	32.62324905395508	0.0003477931022644043	647.9403076171875	317.3209533691406	0.00019222497940063477	3.368675947189331	27.428834915161133	6.768107414245605e-5	5	056
15	70.36955261230469	62.02005386352539	0.0007881522178649902	4.514677047729492	149.56785583496094	0.00039249658584594727	648.1698608398438	140.7475128173828	2.2172927856445312e-5	2.0397682189941406	3.7759311199188232	2.962350845336914e-5	5	056
16	3.218289852142334	149.68130493164062	9.945034980773926e-5	4.186333179473877	154.89134216308594	0.000353008508682251	647.9580078125	77.27041625976562	9.292364120483398e-5	2.2380056381225586	2.603297710418701	1.0520219802856445e-5	5	056
17	88.16039276123047	64.09435272216797	0.06415081024169922	4.794220924377441	149.12603759765625	0.0006747543811798096	648.6951293945312	148.0913848876953	4.8100948333740234e-5	58.34812927246094	4.017560005187988	1.1086463928222656e-5	5	056
18	91.99095916748047	56.96015167236328	0.0007269680500030518	4.100236415863037	148.335693359375	0.0005263984203338623	648.1673583984375	29.238441467285156	4.991888999938965e-5	2.7587151527404785	3.1088571548461914	2.7835369110107422e-5	5	056
19	96.27057647705078	60.04533767700195	0.9980412125587463	3.7400436401367188	31.759540557861328	0.0003184378147125244	647.9462890625	316.7756652832031	2.2083520889282227e-5	3.291307210922241	27.21977424621582	2.822279930114746e-5	5	056
20	102.92245483398438	62.59733581542969	0.9999947547912598	3.3572442531585693	30.5805721282959	0.00030866265296936035	106.62620544433594	63.2353630065918	2.8133392333984375e-5	73.41525268554688	4.244285583496094	2.5510787963867188e-5	5	056
21	105.37381744384766	62.1103630065918	0.999920129776001	2.629629135131836	146.2593994140625	0.0001774430274963379	114.18224334716797	60.868507385253906	0.00015100836753845215	104.46319580078125	53.32154846191406	8.982419967651367e-5	5	056
22	107.40250396728516	61.46040344238281	0.9999996423721313	1.6181859970092773	202.53759765625	0.005395680665969849	113.45929718017578	59.687862396240234	0.0002008974552154541	92.67180633544922	54.81568145751953	0.00015404820442199707	5	056
23	111.61203002929688	60.849430084228516	0.9999998211860657	113.49913024902344	66.48674011230469	0.0005141198635101318	110.23823547363281	62.4689826965332	0.00022554397583007812	104.02503967285156	51.98811340332031	0.00035127997398376465	5	056
24	113.5652847290039	61.37614440917969	0.9999997615814209	115.41563415527344	63.9586181640625	0.015969693660736084	546.3111572265625	207.14012145996094	1.0	544.695556640625	207.30531311035156	0.0020005106925964355	5	056
25	115.69304656982422	60.2059211730957	1.0	2.205233335494995	215.8066864013672	0.0008488893508911133	546.1150512695312	207.33438110351562	1.0	544.33203125	207.99044799804688	0.001641988754272461	5	056
26	116.13484191894531	60.7744140625	1.0	4.342029571533203	151.89329528808594	0.00399896502494812	545.2772216796875	206.6302947998047	0.9999999403953552	544.018798828125	207.76036071777344	0.002085059881210327	5	056
27	116.6891860961914	59.991180419921875	1.0	4.385920524597168	147.88858032226562	0.0036728978157043457	545.7498779296875	207.04119873046875	1.0	105.71891021728516	51.63828659057617	0.001150757074356079	5	056
28	117.51265716552734	62.2060661315918	1.0	119.28492736816406	65.4642105102539	0.0011085867881774902	546.03466796875	207.5007781982422	1.0	107.90975952148438	56.68240737915039	0.0010174214839935303	5	056
29	117.87389373779297	61.10385513305664	1.0	3.0321664810180664	146.81967163085938	0.0010637640953063965	546.2806396484375	206.12741088867188	1.0	544.7194213867188	207.0469970703125	0.0009669661521911621	5	056
30	119.22842407226562	65.74417114257812	1.0	2.3738815784454346	147.4744415283203	0.0007686018943786621	545.5936279296875	206.95034790039062	1.0	544.3307495117188	207.6431121826172	0.0017319023609161377	5	056
31	113.79621124267578	63.572959899902344	1.0	3.1131715774536133	30.28973388671875	0.0010541677474975586	545.0380249023438	207.2476806640625	1.0	542.8192138671875	207.63284301757812	0.0009004175662994385	5	056
32	102.47345733642578	61.879703521728516	0.9999483227729797	102.27684783935547	62.980712890625	0.9932593107223511	545.3330688476562	207.27330017089844	1.0	138.61912536621094	107.42906188964844	0.0038902759552001953	5	056
33	101.02778625488281	55.35162353515625	0.8488900065422058	145.05758666992188	111.1200942993164	0.999998927116394	545.3551635742188	206.7635040283203	1.0	144.1127166748047	110.77542114257812	0.004639923572540283	5	056
34	150.5081329345703	118.00084686279297	0.9999951124191284	101.99113464355469	55.00674819946289	0.31943637132644653	545.356689453125	206.8524169921875	1.0	127.0068359375	5.808770179748535	0.0030160844326019287	5	056
35	155.34373474121094	118.4549560546875	0.9999997615814209	103.92799377441406	52.70847702026367	1.0	545.4801025390625	207.1279296875	1.0	543.8155517578125	207.69261169433594	0.0011050999164581299	5	056
36	156.1211700439453	116.23037719726562	1.0	105.34661102294922	53.075767517089844	1.0	545.9916381835938	206.89501953125	1.0	544.5017700195312	207.18460083007812	0.000748753547668457	5	056
37	157.7240753173828	118.36188507080078	1.0	104.71067810058594	55.76609420776367	0.9999663233757019	545.3931884765625	206.66744995117188	1.0	133.85719299316406	0.42244625091552734	0.0016741454601287842	5	056
38	157.85910034179688	119.46912384033203	0.9999989867210388	108.94512939453125	55.191932678222656	0.9381037950515747	545.8056640625	206.76156616210938	1.0	544.2804565429688	207.5105438232422	0.0012351274490356445	5	056
39	160.26272583007812	120.90756225585938	0.9995079040527344	106.05501556396484	56.33170700073242	0.9999972581863403	546.0416870117188	207.04774475097656	1.0	544.4357299804688	207.84332275390625	0.0017446279525756836	5	056
40	165.23446655273438	126.07440948486328	0.9999920725822449	113.38972473144531	58.646331787109375	0.999998927116394	545.8276977539062	207.2139892578125	1.0	543.7400512695312	208.10269165039062	0.0009087622165679932	5	056
41	176.263427734375	138.2645263671875	0.9998921155929565	179.9911651611328	137.99026489257812	0.025212079286575317	545.8300170898438	206.9576873779297	1.0	177.14483642578125	139.7572784423828	0.0029560625553131104	5	056
42	189.89715576171875	152.90292358398438	0.9999955892562866	4.663147449493408	149.56687927246094	0.02156689763069153	545.3787841796875	206.96905517578125	1.0	544.1547241210938	208.02259826660156	0.0015046000480651855	5	056
43	203.09654235839844	169.70388793945312	0.9999995231628418	206.7047576904297	172.30711364746094	0.012219637632369995	545.3550415039062	206.5533905029297	0.9999999403953552	544.0369262695312	207.778564453125	0.002407163381576538	5	056
44	211.2406768798828	185.12779235839844	1.0	3.253272533416748	146.59378051757812	0.0017518699169158936	545.6892700195312	207.27342224121094	1.0	544.1152954101562	207.78375244140625	0.0017978549003601074	5	056
45	222.0084991455078	200.71774291992188	1.0	170.11361694335938	123.823974609375	0.9991884231567383	545.810302734375	207.19398498535156	1.0	544.150634765625	207.72506713867188	0.0015274286270141602	5	056
46	232.33001708984375	214.48092651367188	1.0	174.98939514160156	131.7737579345703	0.9998811483383179	545.3901977539062	206.8780059814453	1.0	543.7919921875	207.87554931640625	0.0015807151794433594	5	056
47	246.14796447753906	229.81204223632812	0.9999994039535522	247.60919189453125	231.55160522460938	0.46333029866218567	545.865478515625	207.2883758544922	1.0	543.917236328125	207.97288513183594	0.0010582208633422852	5	056
48	260.002685546875	244.49813842773438	0.9983426332473755	262.5334777832031	245.006591796875	0.9997726678848267	545.5250854492188	207.1586456298828	1.0	544.0385131835938	208.10411071777344	0.0012624859809875488	5	056
49	274.2500915527344	259.2789306640625	0.9999995827674866	217.69586181640625	179.06982421875	0.9999979138374329	545.6641845703125	207.0543212890625	1.0	543.9439086914062	207.95399475097656	0.0015288889408111572	5	056
50	286.0472717285156	272.9413146972656	1.0	227.11582946777344	194.69476318359375	0.7977277040481567	545.2335205078125	206.8555908203125	0.9999999403953552	543.8049926757812	207.84725952148438	0.0019662678241729736	5	056
51	299.1071472167969	285.88763427734375	0.9999292492866516	241.7377471923828	210.68287658691406	0.9999434947967529	546.1264038085938	206.67857360839844	1.0	544.5033569335938	207.5463104248047	0.002781897783279419	5	056
52	309.18359375	295.8642578125	0.9999665021896362	256.5484924316406	221.13865661621094	1.0	545.3898315429688	206.73779296875	1.0	544.0130004882812	207.6033477783203	0.002058088779449463	5	056
53	263.1185302734375	230.08462524414062	0.1147691011428833	318.65087890625	307.64056396484375	1.0	545.7642822265625	206.32302856445312	0.9999998807907104	544.0364379882812	207.1866455078125	0.002042025327682495	5	056
54	326.7093811035156	315.05859375	0.962639331817627	275.551513671875	236.30899047851562	1.0	545.5162353515625	206.58399963378906	1.0	544.3099975585938	207.47682189941406	0.0010782480239868164	5	056
55	337.8211364746094	324.6297912597656	0.2535404860973358	337.7613830566406	326.0020751953125	0.9999998807907104	546.3245239257812	206.93936157226562	1.0	544.6161499023438	207.61428833007812	0.0022605955600738525	5	056
56	346.387939453125	333.1227722167969	1.0	294.3843078613281	254.6741180419922	1.0	546.1867065429688	206.80960083007812	1.0	544.362060546875	207.54000854492188	0.0012882649898529053	5	056
57	351.6795349121094	340.5614318847656	0.9999999403953552	299.5167236328125	261.6269836425781	1.0	545.5514526367188	207.2911834716797	0.9999999403953552	544.2575073242188	207.8310546875	0.003263413906097412	5	056
58	356.0596923828125	346.8646240234375	1.0	301.9169616699219	264.5279235839844	1.0	545.8815307617188	206.59698486328125	1.0	544.905029296875	207.77708435058594	0.002243608236312866	5	056
59	361.507080078125	352.9261779785156	1.0	308.2442626953125	272.04119873046875	0.9494979381561279	545.5743408203125	206.4141082763672	1.0	544.4169311523438	207.43838500976562	0.0020534098148345947	5	056
60	363.2402038574219	356.4660339355469	1.0	312.3387145996094	276.40789794921875	0.8354130983352661	546.4871826171875	206.94476318359375	1.0	544.3789672851562	207.9000244140625	0.0008938610553741455	5	056
61	367.7143859863281	356.4896240234375	0.9999998807907104	324.5018310546875	284.9008483886719	0.9999984502792358	546.2821044921875	206.7332305908203	0.9999998807907104	544.6195678710938	207.6395721435547	0.0012971758842468262	5	056
62	371.54840087890625	358.2602233886719	1.0	327.31915283203125	285.222412109375	1.0	545.9613037109375	207.17242431640625	1.0	544.478515625	208.09274291992188	0.0016269385814666748	5	056
63	373.0966796875	360.382080078125	1.0	333.5676574707031	293.41497802734375	0.11841502785682678	545.3575439453125	207.086669921875	1.0	543.6310424804688	205.97801208496094	0.0011643469333648682	5	056
64	379.5322570800781	364.3555603027344	1.0	384.0812072753906	365.5246887207031	0.0010055899620056152	546.0596313476562	206.57102966308594	1.0	544.5958251953125	207.56033325195312	0.0016663968563079834	5	056
65	383.0726013183594	363.77386474609375	0.9999998807907104	349.96112060546875	303.1594543457031	1.0	545.30419921875	207.16932678222656	1.0	543.9613647460938	208.0559539794922	0.00193747878074646	5	056
66	384.6826477050781	365.4604797363281	1.0	351.5829772949219	305.601806640625	0.9999999403953552	545.3209228515625	206.75360107421875	1.0	544.1362915039062	207.73704528808594	0.0017999708652496338	5	056
67	388.2731628417969	367.31683349609375	1.0	357.9998474121094	307.4031066894531	1.0	545.4967651367188	206.86341857910156	1.0	543.9148559570312	207.74143981933594	0.0012849867343902588	5	056
68	388.3882141113281	369.3448181152344	1.0	373.2724304199219	310.33331298828125	0.7219529747962952	545.6289672851562	207.29193115234375	1.0	544.0720825195312	207.80215454101562	0.0027910172939300537	5	056
69	387.9251403808594	375.1097106933594	1.0	375.3292541503906	303.4066467285156	0.9999998211860657	545.6227416992188	207.01632690429688	1.0	544.2595825195312	207.71026611328125	0.0013863444328308105	5	056
70	381.34857177734375	309.40313720703125	1.0	383.2866516113281	309.7342224121094	0.028322219848632812	545.5475463867188	206.9455108642578	1.0	544.08642578125	207.7096710205078	0.002043306827545166	5	056
71	379.2984924316406	304.867431640625	0.9999977350234985	382.2099609375	305.25653076171875	0.6450881361961365	545.5535888671875	206.76263427734375	0.9999999403953552	544.2202758789062	207.24668884277344	0.0013031065464019775	5	056
72	405.3684387207031	376.28082275390625	1.0	372.2308349609375	292.0137939453125	0.9999587535858154	545.98095703125	206.7347869873047	1.0	544.2395629882812	207.69143676757812	0.0016236305236816406	5	056
73	411.9793395996094	376.2492370605469	0.9999997019767761	372.3882751464844	277.83251953125	1.0	545.927490234375	206.8625030517578	1.0	544.1627197265625	207.67047119140625	0.0009541809558868408	5	056
74	425.4292907714844	376.3419494628906	1.0	371.876953125	276.88916015625	1.0	545.3480834960938	207.2134246826172	1.0	544.194580078125	207.682861328125	0.001643538475036621	5	056
75	429.7314758300781	374.7575988769531	1.0	382.668701171875	291.52728271484375	0.9999997019767761	545.6127319335938	206.1055145263672	1.0	544.1260375976562	207.21731567382812	0.0008358359336853027	5	056
76	428.8505554199219	374.3824768066406	1.0	392.8395080566406	285.4912414550781	1.0	545.99609375	207.1655731201172	1.0	543.873779296875	207.87686157226562	0.0010804235935211182	5	056
77	417.376220703125	373.4343566894531	1.0	409.6965026855469	291.9223327636719	1.0	545.9078979492188	207.27862548828125	1.0	544.4900512695312	207.897216796875	0.00246545672416687	5	056
78	412.311767578125	370.966552734375	1.0	422.0080871582031	286.6440124511719	0.9998840093612671	546.08642578125	206.11705017089844	1.0	544.228759765625	207.27944946289062	0.0013843178749084473	5	056
79	411.51251220703125	371.4104919433594	1.0	425.32965087890625	282.2841491699219	0.9999743700027466	546.2040405273438	206.7108154296875	1.0	544.125732421875	207.59605407714844	0.002065420150756836	5	056
80	412.6543884277344	373.52459716796875	1.0	419.1229553222656	271.51080322265625	0.3602178692817688	545.6026611328125	207.2626953125	1.0	543.9600219726562	207.81436157226562	0.0012480616569519043	5	056
81	417.8273620605469	374.9255065917969	1.0	409.98248291015625	269.7554016113281	0.8142906427383423	546.210205078125	208.06423950195312	1.0	544.21044921875	208.34869384765625	0.0017199814319610596	5	056
82	422.4280090332031	377.81304931640625	0.9999995827674866	3.7555367946624756	147.24713134765625	0.00046437978744506836	546.46240234375	207.50836181640625	1.0	544.3851928710938	207.84982299804688	0.0019340217113494873	5	056
83	422.9472351074219	376.9960632324219	1.0	5.501905918121338	33.912559509277344	0.0019580423831939697	545.901123046875	207.46670532226562	1.0	544.234375	207.97201538085938	0.0011092126369476318	5	056
84	420.3314208984375	378.66558837890625	1.0	4.5299177169799805	151.04345703125	0.012184083461761475	545.9498291015625	207.3794708251953	1.0	544.6893310546875	207.94985961914062	0.0014706850051879883	5	056
85	418.01910400390625	379.6419982910156	1.0	409.1419677734375	286.1483154296875	0.9999997615814209	546.8030395507812	206.8874053955078	1.0	544.8228149414062	207.4071044921875	0.0006937086582183838	5	056
86	414.03070068359375	378.4755554199219	0.9999999403953552	412.99951171875	297.6716003417969	0.9999998211860657	546.5155639648438	207.4955596923828	1.0	544.89599609375	207.69790649414062	0.0016007721424102783	5	056
87	407.9781188964844	379.1681213378906	1.0	417.34954833984375	294.1794738769531	1.0	546.0025634765625	207.3892364501953	1.0	544.6959838867188	207.88693237304688	0.0040663182735443115	5	056
88	404.0641784667969	379.005126953125	1.0	419.42205810546875	289.4567565917969	1.0	546.3876953125	207.25611877441406	1.0	544.7382202148438	207.75360107421875	0.002775251865386963	5	056
89	399.997314453125	374.9725341796875	1.0	416.7373352050781	287.7041320800781	0.9999183416366577	546.8075561523438	207.57228088378906	1.0	544.7903442382812	207.8517608642578	0.0023187994956970215	5	056
90	394.50054931640625	376.590576171875	1.0	412.7482604980469	278.33111572265625	1.0	546.010498046875	207.7889404296875	1.0	544.37646484375	208.23362731933594	0.002414524555206299	5	056
91	398.3352966308594	374.9233093261719	1.0	405.8743896484375	283.3170166015625	0.9991095066070557	545.804443359375	207.107666015625	1.0	544.3294677734375	207.622802734375	0.0014367103576660156	5	056
92	406.17608642578125	375.7784729003906	1.0	393.14764404296875	271.1488037109375	0.9999933242797852	545.6600952148438	207.67034912109375	1.0	544.0773315429688	208.03952026367188	0.004395395517349243	5	056
93	415.28955078125	374.5578918457031	1.0	385.0818786621094	272.9371337890625	1.0	546.5654296875	207.25296020507812	1.0	545.0155639648438	207.6649627685547	0.0019622445106506348	5	056
94	426.60321044921875	375.4674072265625	0.9999998807907104	385.38836669921875	276.47381591796875	0.9999209642410278	546.6678466796875	206.95057678222656	0.9999999403953552	544.7529907226562	207.9190673828125	0.00263214111328125	5	056
95	432.0836181640625	377.3708190917969	1.0	4.839810848236084	150.849365234375	0.007773995399475098	545.9586791992188	207.14739990234375	1.0	544.3834228515625	207.73291015625	0.001323103904724121	5	056
96	417.35174560546875	372.4823913574219	0.9999957084655762	417.582275390625	281.3971252441406	1.0	545.8824462890625	206.73570251464844	1.0	543.9241333007812	205.53204345703125	0.0008774995803833008	5	056
97	402.87030029296875	366.5940856933594	0.9999998807907104	427.68072509765625	285.69720458984375	1.0	545.366943359375	206.80178833007812	1.0	543.6463623046875	207.77053833007812	0.0017892122268676758	5	056
98	392.10986328125	363.2454833984375	1.0	426.09600830078125	309.0648193359375	0.9999997615814209	545.767578125	207.52626037597656	1.0	544.4967041015625	207.71531677246094	0.002732902765274048	5	056
99	385.256591796875	360.7522277832031	1.0	411.5628967285156	303.9283447265625	0.6948390007019043	546.203125	207.16204833984375	1.0	544.2529296875	207.70603942871094	0.001957833766937256	5	056
100	384.3722229003906	359.5824279785156	1.0	399.9001770019531	313.93603515625	0.1692955493927002	546.345458984375	207.07861328125	1.0	544.539794921875	207.20266723632812	0.0010914504528045654	5	056
101	379.5888671875	356.6331787109375	1.0	388.48773193359375	299.581787109375	0.9999885559082031	545.9718627929688	207.86685180664062	1.0	544.5769653320312	207.9114227294922	0.0015094578266143799	5	056
102	384.6911315917969	358.3267822265625	0.9999998211860657	385.3077392578125	304.6684875488281	0.999997615814209	546.2905883789062	207.21214294433594	1.0	544.5892944335938	207.73501586914062	0.0034738779067993164	5	056
103	406.28741455078125	364.1224365234375	1.0	368.0687561035156	287.9453430175781	0.9999989867210388	546.5857543945312	206.84776306152344	1.0	544.7471923828125	207.41854858398438	0.003344208002090454	5	056
104	417.251708984375	365.79412841796875	1.0	369.67156982421875	278.7375183105469	0.05616259574890137	545.8971557617188	206.9064178466797	1.0	544.2742309570312	207.56459045410156	0.002146005630493164	5	056
105	416.5946350097656	364.6761169433594	1.0	418.3682556152344	368.2392883300781	0.0007648169994354248	545.52197265625	206.02774047851562	1.0	543.9016723632812	206.76254272460938	0.001416712999343872	5	056
106	408.9851379394531	365.16424560546875	1.0	391.1377868652344	285.9927062988281	0.9999426007270813	546.0386352539062	208.18800354003906	1.0	544.3601684570312	208.0706787109375	0.001033872365951538	5	056
107	397.9563293457031	366.4312744140625	0.9999998807907104	408.9055480957031	305.4577331542969	0.999893307685852	546.690673828125	207.20791625976562	1.0	545.247314453125	207.84571838378906	0.0027073919773101807	5	056
108	385.9042053222656	369.1048583984375	1.0	407.7682800292969	308.55908203125	0.9990386366844177	546.1919555664062	207.1213836669922	1.0	544.4187622070312	207.91099548339844	0.0006912350654602051	5	056
109	384.5238952636719	370.90545654296875	1.0	404.7049560546875	322.4523620605469	0.9655414819717407	545.6927490234375	206.49697875976562	1.0	544.44140625	207.34303283691406	0.0009709298610687256	5	056
110	386.330078125	373.6847839355469	1.0	394.7337951660156	317.4148864746094	0.9999000430107117	546.37841796875	207.15960693359375	1.0	544.8740844726562	207.9281768798828	0.001627892255783081	5	056
111	394.1018371582031	377.357666015625	0.9687044620513916	382.2384338378906	314.6463928222656	0.988972544670105	545.77587890625	207.67884826660156	1.0	544.360595703125	208.05357360839844	0.003056943416595459	5	056
112	416.2478332519531	376.26458740234375	0.9999991655349731	373.4417419433594	305.0209045410156	0.9846771359443665	545.2250366210938	207.21546936035156	0.9999998807907104	543.8818969726562	207.6759796142578	0.0036278069019317627	5	056
113	428.67431640625	378.88214111328125	1.0	373.3642272949219	279.3161315917969	1.0	546.3901977539062	206.88632202148438	0.9999998807907104	544.802978515625	207.4356231689453	0.004208296537399292	5	056
114	432.4964294433594	378.0215148925781	1.0	383.25445556640625	275.55859375	0.9952800273895264	545.53662109375	206.71542358398438	1.0	544.0504150390625	207.6750946044922	0.0024622976779937744	5	056
115	430.6639099121094	379.24041748046875	0.9999992847442627	3.5881223678588867	147.18930053710938	0.00025731325149536133	546.2537231445312	206.80062866210938	1.0	544.6892700195312	207.63671875	0.0015749037265777588	5	056
116	405.75653076171875	369.044921875	0.0008187592029571533	406.4576721191406	367.8791198730469	0.643572986125946	545.3895263671875	206.28631591796875	1.0	544.5296630859375	206.69979858398438	0.004711508750915527	5	056
117	423.20587158203125	308.0099182128906	0.9999842047691345	399.1556396484375	366.1946716308594	0.47393599152565	545.8609008789062	206.98956298828125	0.9999998807907104	544.27587890625	207.6111602783203	0.005554020404815674	5	056
118	383.2599792480469	361.78179931640625	0.9999969601631165	422.8025817871094	308.45556640625	0.9995553493499756	546.3338623046875	208.4935302734375	1.0	544.6182861328125	208.5570526123047	0.0018388032913208008	5	056
119	370.3383483886719	359.9002990722656	0.9999974370002747	372.8084716796875	360.8724365234375	0.972357988357544	546.3754272460938	207.16246032714844	1.0	544.8936767578125	207.29483032226562	0.0023999810218811035	5	056
120	358.82196044921875	353.2200012207031	1.0	390.7612609863281	323.62164306640625	0.9956424236297607	545.7645874023438	207.39663696289062	1.0	543.7203369140625	207.9590606689453	0.001595139503479004	5	056
121	351.1385192871094	352.6949157714844	1.0	389.7811279296875	314.5838317871094	0.9999986886978149	546.5716552734375	207.6499786376953	1.0	544.5242309570312	208.05921936035156	0.0013649165630340576	5	056
122	342.45172119140625	349.578125	1.0	386.77020263671875	305.79486083984375	1.0	545.707763671875	206.8633270263672	1.0	544.1597900390625	207.5538787841797	0.0012995600700378418	5	056
123	339.56939697265625	349.5188293457031	1.0	356.101806640625	306.3787841796875	0.9999725222587585	546.2633056640625	207.2901153564453	1.0	544.015869140625	207.83482360839844	0.0015496015548706055	5	056
124	338.818115234375	348.4918212890625	1.0	355.9773864746094	296.58917236328125	0.9999857544898987	546.357177734375	206.7665557861328	0.9999999403953552	544.3990478515625	207.48435974121094	0.002822965383529663	5	056
125	340.7047119140625	350.1204528808594	1.0	355.00335693359375	289.3434143066406	0.9999673366546631	545.56591796875	207.87103271484375	0.9999999403953552	544.1989135742188	208.12147521972656	0.0051229000091552734	5	056
126	353.91253662109375	350.7495422363281	1.0	336.0248107910156	286.2684326171875	1.0	546.5128173828125	207.5210418701172	1.0	544.5658569335938	207.88131713867188	0.0017897486686706543	5	056
127	363.1567687988281	352.7490539550781	1.0	334.57354736328125	277.9217529296875	0.9831035733222961	545.9939575195312	207.54412841796875	0.9999999403953552	544.3591918945312	207.68711853027344	0.0019313395023345947	5	056
128	367.4822692871094	355.76190185546875	1.0	337.55865478515625	280.4287109375	1.0	546.2650146484375	206.72763061523438	1.0	544.196044921875	207.05564880371094	0.0027942955493927	5	056
129	371.3203430175781	357.9475402832031	1.0	346.0404968261719	291.6349792480469	1.0	546.866943359375	206.68833923339844	0.9999999403953552	545.1190795898438	207.65357971191406	0.0021675825119018555	5	056
130	373.6977844238281	360.6951599121094	1.0	354.8022155761719	301.40460205078125	0.999962329864502	546.5817260742188	207.42164611816406	1.0	544.8198852539062	207.8252410888672	0.002424269914627075	5	056
131	377.53082275390625	362.3515930175781	1.0	355.0006408691406	298.2534484863281	0.9999998807907104	545.6627807617188	206.5660400390625	0.9999999403953552	544.4359741210938	207.1117706298828	0.0010055601596832275	5	056
132	388.21282958984375	368.8548889160156	0.9999988079071045	358.4927978515625	309.6526794433594	1.0	546.0548095703125	207.1824493408203	1.0	544.1406860351562	207.74273681640625	0.0008884966373443604	5	056
133	404.57366943359375	372.6814880371094	0.7443094253540039	406.8936462402344	373.3951721191406	0.9999408721923828	545.64306640625	206.634033203125	1.0	543.7193603515625	207.40147399902344	0.0005662143230438232	5	056
134	421.63372802734375	372.3321838378906	0.9999697208404541	391.1678466796875	287.7651672363281	0.9997832775115967	546.117431640625	206.64462280273438	0.9999998807907104	544.5362548828125	207.4305419921875	0.0014051198959350586	5	056
135	429.4710693359375	373.6937561035156	1.0	2.388937473297119	145.09893798828125	0.0005129575729370117	545.244384765625	207.0429229736328	1.0	543.593505859375	207.91603088378906	0.001148611307144165	5	056
136	424.2475891113281	372.7251892089844	1.0	429.6416320800781	372.45806884765625	0.0005440115928649902	545.458251953125	206.99996948242188	1.0	543.7589721679688	207.8019561767578	0.0008592009544372559	5	056
137	419.8354187011719	372.60626220703125	1.0	420.7218933105469	372.9565124511719	0.0011169016361236572	545.0564575195312	206.8698272705078	1.0	544.20166015625	207.3916778564453	0.0031512677669525146	5	056
138	414.917724609375	367.614990234375	1.0	419.9024658203125	369.1607666015625	0.0005952417850494385	545.9675903320312	206.86624145507812	1.0	544.3272705078125	207.73451232910156	0.0012104511260986328	5	056
139	405.767578125	363.5399169921875	1.0	415.55499267578125	285.1200256347656	0.9999998807907104	546.068115234375	207.24842834472656	1.0	544.1195678710938	208.01956176757812	0.0021829605102539062	5	056
140	395.1051330566406	358.8035583496094	1.0	422.1385192871094	298.6636657714844	0.9997856616973877	545.9030151367188	206.402587890625	1.0	544.6954956054688	207.15415954589844	0.0031813979148864746	5	056
141	387.27435302734375	357.0545654296875	1.0	417.90240478515625	295.2821960449219	0.9994342923164368	546.027587890625	207.51600646972656	1.0	544.4539794921875	207.93751525878906	0.0010806620121002197	5	056
142	382.3650207519531	356.19500732421875	1.0	410.4718322753906	296.4591979980469	0.9965413212776184	546.7012939453125	207.0652313232422	1.0	544.729248046875	207.4863739013672	0.002439945936203003	5	056
143	382.65875244140625	360.65374755859375	1.0	392.34259033203125	293.3542785644531	0.9726369380950928	546.7030639648438	207.3804473876953	1.0	544.5678100585938	207.5687713623047	0.0029661953449249268	5	056
144	385.2463684082031	362.5135192871094	1.0	381.44476318359375	288.46600341796875	0.9999444484710693	545.1820068359375	207.0404510498047	1.0	544.1573486328125	207.83120727539062	0.0012693405151367188	5	056
145	388.9234924316406	364.33660888671875	1.0	373.69915771484375	289.52081298828125	1.0	545.0577392578125	206.71360778808594	1.0	543.8751220703125	207.44378662109375	0.0038238167762756348	5	056
146	393.4444885253906	367.5693054199219	1.0	375.9088134765625	303.912353515625	0.9999998807907104	546.737060546875	207.13287353515625	1.0	544.96044921875	207.62033081054688	0.0014933645725250244	5	056
147	395.7228698730469	368.661865234375	1.0	386.2505798339844	299.1861877441406	0.9998494386672974	546.1544189453125	206.87350463867188	1.0	544.2732543945312	207.68914794921875	0.0008864402770996094	5	056
148	394.86700439453125	370.3815002441406	1.0	390.47430419921875	293.9635009765625	1.0	546.2764282226562	207.44190979003906	1.0	544.1434936523438	207.78271484375	0.0018092095851898193	5	056
149	392.90179443359375	369.49749755859375	1.0	395.48382568359375	294.270263671875	1.0	545.9945678710938	207.56063842773438	1.0	544.6221313476562	207.7843780517578	0.0026271939277648926	5	056
150	394.3575439453125	368.5703430175781	1.0	395.1387939453125	290.57110595703125	1.0	546.5667724609375	207.93814086914062	1.0	544.4208984375	208.0809326171875	0.002091735601425171	5	056
151	395.2720947265625	368.059326171875	1.0	398.3828430175781	285.26568603515625	1.0	546.5451049804688	206.60008239746094	1.0	544.9181518554688	207.61138916015625	0.0028499066829681396	5	056
152	394.55352783203125	367.7219543457031	1.0	397.37841796875	281.40447998046875	1.0	546.010009765625	206.98910522460938	1.0	544.40185546875	207.43685913085938	0.0023824870586395264	5	056
153	396.84747314453125	366.8772888183594	1.0	397.9434814453125	281.1974792480469	1.0	546.4240112304688	207.3692169189453	1.0	544.3955688476562	208.17138671875	0.0013023018836975098	5	056
154	397.0835266113281	368.089599609375	1.0	400.4550476074219	282.6445007324219	0.9999979734420776	546.2681274414062	206.84747314453125	1.0	544.3782958984375	207.78367614746094	0.0014164447784423828	5	056
155	396.6426086425781	369.8939514160156	1.0	394.6937255859375	278.7594299316406	1.0	546.2266235351562	207.18145751953125	1.0	544.3207397460938	207.3300323486328	0.001021653413772583	5	056
156	392.6698913574219	370.6934509277344	1.0	397.1796569824219	286.8607482910156	1.0	546.1537475585938	206.718505859375	1.0	544.529296875	207.0943603515625	0.0020589828491210938	5	056
157	387.5652770996094	371.21221923828125	1.0	396.89349365234375	287.60223388671875	1.0	545.923583984375	206.4075164794922	1.0	544.4713745117188	207.4040985107422	0.0013710260391235352	5	056
158	385.1536560058594	372.6729736328125	1.0	400.0505065917969	301.24267578125	0.9999998807907104	546.08642578125	207.69288635253906	1.0	544.315185546875	208.0830841064453	0.001205533742904663	5	056
159	399.4743957519531	369.7416076660156	1.0	385.80059814453125	274.09417724609375	1.0	546.0430908203125	206.5639190673828	0.9999999403953552	544.4927368164062	207.75650024414062	0.0013741552829742432	5	056
160	396.707275390625	367.2328796386719	1.0	399.2887878417969	291.5743103027344	0.9999957084655762	546.2014770507812	207.07684326171875	1.0	544.7838134765625	207.58908081054688	0.0016507208347320557	5	056
161	399.8283996582031	365.43426513671875	1.0	399.4049072265625	290.5814208984375	1.0	546.59619140625	207.30279541015625	1.0	544.9125366210938	207.7935333251953	0.0020352602005004883	5	056
162	404.9023132324219	364.59014892578125	1.0	403.1089172363281	299.36712646484375	0.9355676174163818	546.2559814453125	207.40052795410156	1.0	544.190673828125	208.0079803466797	0.0009737908840179443	5	056
163	402.3700866699219	364.1211242675781	1.0	402.4281921386719	288.220458984375	1.0	546.1106567382812	206.46981811523438	1.0	544.05810546875	207.31898498535156	0.000683516263961792	5	056
164	392.8160400390625	356.47406005859375	1.0	411.30670166015625	302.228759765625	0.9857744574546814	545.7036743164062	206.69615173339844	1.0	544.3180541992188	207.60617065429688	0.0015247166156768799	5	056
165	378.06829833984375	352.47412109375	0.9997462034225464	413.7365417480469	297.3044128417969	0.9999997019767761	546.260009765625	206.87062072753906	1.0	544.6459350585938	207.59336853027344	0.0019856691360473633	5	056
166	367.9970397949219	350.3076477050781	1.0	412.17755126953125	307.31536865234375	0.9817007184028625	546.3284301757812	206.29957580566406	1.0	544.8237915039062	207.14231872558594	0.0014942586421966553	5	056
167	356.3055419921875	346.6101989746094	1.0	394.37066650390625	304.7979431152344	0.997215211391449	545.7451171875	206.78106689453125	0.9999998807907104	544.4703369140625	207.7093505859375	0.002270728349685669	5	056
168	347.816162109375	337.90777587890625	1.0	392.4126281738281	296.333740234375	1.0	545.9462280273438	207.0946807861328	1.0	544.4510498046875	207.9219512939453	0.0019399821758270264	5	056
169	344.1670227050781	339.7508239746094	1.0	365.21478271484375	309.01531982421875	0.011635273694992065	546.3019409179688	207.11767578125	1.0	544.1762084960938	207.5604248046875	0.0012294650077819824	5	056
170	343.13482666015625	339.74639892578125	0.9999990463256836	352.8730163574219	305.5632629394531	0.017226040363311768	545.4141235351562	207.66064453125	1.0	543.9657592773438	207.6924285888672	0.0024775564670562744	5	056
171	338.8972473144531	336.28985595703125	0.9987643957138062	342.57110595703125	307.0594482421875	0.0005691945552825928	546.062744140625	206.94166564941406	1.0	544.292236328125	207.29208374023438	0.002001345157623291	5	056
172	337.9226379394531	333.744140625	0.9994029998779297	340.4066467285156	302.4185485839844	0.0930088460445404	546.0986328125	207.28431701660156	1.0	544.3167724609375	208.16156005859375	0.0011272132396697998	5	056
173	338.923583984375	335.64422607421875	1.0	337.3050231933594	337.5484924316406	0.000295490026473999	545.4534301757812	206.7217254638672	1.0	543.9729614257812	207.569580078125	0.001323699951171875	5	056
174	342.7576599121094	340.3407897949219	1.0	328.89599609375	286.8416748046875	1.0	546.2557983398438	206.78460693359375	1.0	544.5051879882812	207.49835205078125	0.001684337854385376	5	056
175	329.07171630859375	285.8947448730469	0.998382568359375	355.5638732910156	337.8651428222656	1.0	546.150390625	207.15997314453125	1.0	544.47802734375	207.81619262695312	0.0007849633693695068	5	056
176	364.1365966796875	341.92364501953125	1.0	326.28033447265625	278.3387145996094	1.0	545.640869140625	207.001953125	1.0	543.792236328125	207.70840454101562	0.001562952995300293	5	056
177	368.6765441894531	343.82586669921875	1.0	327.70123291015625	274.052001953125	0.9999992847442627	545.8341064453125	206.8378143310547	1.0	544.6007080078125	207.587890625	0.0013483166694641113	5	056
178	371.483642578125	343.7637939453125	1.0	338.7185363769531	285.3935241699219	1.0	545.5043334960938	207.1837615966797	0.9999996423721313	544.225341796875	207.60708618164062	0.009374111890792847	5	056
179	372.54150390625	344.8902587890625	1.0	341.9208679199219	296.0111389160156	1.0	545.0436401367188	207.7523956298828	1.0	543.4498901367188	208.0219268798828	0.0009666681289672852	5	056
180	370.0992126464844	346.50457763671875	1.0	346.4482116699219	288.3348083496094	1.0	545.7445068359375	207.18411254882812	1.0	544.2726440429688	207.84609985351562	0.0018040239810943604	5	056
181	366.79119873046875	347.16400146484375	1.0	350.8713073730469	294.5141906738281	0.9975602626800537	546.062744140625	206.90553283691406	1.0	544.306884765625	207.63153076171875	0.001593947410583496	5	056
182	367.10333251953125	347.6571044921875	1.0	351.4908447265625	296.49688720703125	0.9999991059303284	545.4956665039062	206.7828369140625	1.0	544.2583618164062	207.58575439453125	0.00217553973197937	5	056
183	369.2435607910156	353.64288330078125	0.999999463558197	349.7472229003906	309.8755187988281	0.9999904632568359	545.4956665039062	206.06893920898438	1.0	544.1163940429688	207.47567749023438	0.0011685490608215332	5	056
184	373.9519348144531	353.904052734375	1.0	347.356201171875	309.8722839355469	1.0	545.72705078125	206.97283935546875	1.0	543.9608154296875	207.9727325439453	0.0010628700256347656	5	056
185	375.152099609375	358.980224609375	0.9058142900466919	351.10614013671875	328.5072326660156	0.9963657259941101	546.2437744140625	207.17843627929688	1.0	544.1921997070312	208.14561462402344	0.0009846091270446777	5	056
186	379.21917724609375	360.80975341796875	0.9999998807907104	352.65557861328125	321.7554626464844	0.9999680519104004	546.4255981445312	207.07455444335938	1.0	544.5853271484375	207.67462158203125	0.0011820495128631592	5	056
187	385.6344909667969	366.7605285644531	0.9999536275863647	359.45233154296875	325.94793701171875	0.9999992847442627	545.9322509765625	207.1522216796875	1.0	544.1469116210938	207.76722717285156	0.0014598965644836426	5	056
188	387.6925964355469	370.32489013671875	1.0	374.6425476074219	321.6057434082031	0.0007908940315246582	545.373291015625	206.90834045410156	1.0	544.0003662109375	207.51553344726562	0.0009597837924957275	5	056
189	385.01910400390625	375.70318603515625	0.9999986886978149	386.7745361328125	318.00164794921875	0.99785977602005	546.022705078125	206.65188598632812	1.0	544.145263671875	207.39224243164062	0.0006202757358551025	5	056
190	386.2307434082031	377.1757507324219	0.999980092048645	384.1830139160156	321.6951904296875	0.9996386170387268	545.9074096679688	206.9352264404297	1.0	544.1669311523438	207.5967559814453	0.0008894503116607666	5	056
191	393.3504943847656	378.092529296875	0.9999972581863403	382.82037353515625	309.11053466796875	0.9999208450317383	545.6484985351562	206.7457275390625	1.0	543.957275390625	207.68638610839844	0.0009498000144958496	5	056
192	398.514404296875	378.2777099609375	1.0	385.2260437011719	293.6706848144531	1.0	545.8804321289062	206.46189880371094	1.0	544.2874145507812	207.1547088623047	0.0006730258464813232	5	056
193	399.3742370605469	378.2923889160156	0.9999998807907104	389.5477294921875	293.44439697265625	1.0	545.7127075195312	207.00108337402344	1.0	543.6324462890625	207.08358764648438	0.000822901725769043	5	056
194	400.00274658203125	374.99609375	1.0	395.2841491699219	285.0085754394531	0.9891060590744019	546.2045288085938	207.3346405029297	1.0	544.4871215820312	207.55987548828125	0.0016020536422729492	5	056
195	402.399169921875	375.8038635253906	1.0	389.36236572265625	271.7158203125	1.0	545.6695556640625	207.2677459716797	0.9999998807907104	544.2942504882812	208.04544067382812	0.0012346506118774414	5	056
196	401.7356262207031	373.2030029296875	1.0	389.4041748046875	272.7333984375	0.9999215602874756	545.962646484375	207.66114807128906	0.9999998807907104	545.003173828125	207.67652893066406	0.0026260018348693848	5	056
197	402.49114990234375	373.19842529296875	1.0	394.2502746582031	285.79241943359375	0.9999994039535522	546.468994140625	206.27696228027344	1.0	544.52587890625	207.3867645263672	0.0006687045097351074	5	056
198	401.4798889160156	370.8918151855469	1.0	392.5615539550781	285.4676208496094	1.0	545.9010620117188	206.5177459716797	1.0	544.609130859375	207.4803009033203	0.002328842878341675	5	056
199	399.3908996582031	368.4671630859375	1.0	397.3161926269531	304.7432861328125	0.9999995827674866	546.22900390625	207.094482421875	1.0	544.8330078125	207.757080078125	0.0010683834552764893	5	056
200	396.4378662109375	364.6197814941406	1.0	397.1965637207031	304.5337829589844	1.0	544.778076171875	206.3115692138672	0.9999997615814209	544.0927734375	207.2037353515625	0.006362497806549072	5	056
201	387.2708435058594	359.82550048828125	1.0	407.1354675292969	320.34210205078125	0.5720047950744629	544.439208984375	206.2838134765625	0.9999999403953552	543.6751708984375	207.3875274658203	0.0017878413200378418	5	056
202	404.021484375	314.3966064453125	0.9999772310256958	378.4491271972656	356.75811767578125	0.999964714050293	546.0874633789062	206.51544189453125	1.0	544.6932983398438	207.1371612548828	0.0020779073238372803	5	056
203	368.36932373046875	352.69329833984375	1.0	401.06201171875	319.8587341308594	1.0	546.1438598632812	206.68728637695312	1.0	544.3133544921875	207.22598266601562	0.001416534185409546	5	056
204	361.6246643066406	348.9456481933594	1.0	394.2485656738281	316.9496154785156	0.9999938607215881	546.4442138671875	207.35398864746094	1.0	544.807861328125	207.87570190429688	0.0020543932914733887	5	056
205	359.4688415527344	346.08038330078125	1.0	390.8465270996094	313.98199462890625	1.0	545.5682373046875	207.2119140625	0.9999998807907104	543.9833374023438	207.77206420898438	0.0030171871185302734	5	056
206	354.23583984375	343.6829833984375	1.0	378.4779968261719	311.06512451171875	0.9974990487098694	545.7510375976562	206.94886779785156	1.0	544.3780517578125	207.66552734375	0.0016403496265411377	5	056
207	349.6642761230469	344.4552001953125	1.0	372.85986328125	310.53369140625	0.9999998807907104	545.4744873046875	206.04348754882812	1.0	544.167724609375	206.7756805419922	0.0009940564632415771	5	056
208	348.7648010253906	340.9149169921875	0.014282196760177612	545.4022827148438	208.5433349609375	0.00015559792518615723	546.2105712890625	207.33230590820312	1.0	544.3411254882812	207.9833526611328	0.0012198686599731445	5	056
209	455.9945068359375	349.11578369140625	0.8858761787414551	471.80841064453125	319.9118957519531	0.023254722356796265	546.4555053710938	206.6385498046875	1.0	544.8325805664062	207.4069061279297	0.000967562198638916	5	056
210	446.157958984375	345.8385314941406	0.9999772310256958	350.2010192871094	306.10400390625	0.02394568920135498	545.2863159179688	207.43272399902344	1.0	543.46337890625	207.4174041748047	0.0013934969902038574	5	056
211	440.1969909667969	345.275390625	1.0	367.0649108886719	342.60003662109375	0.9999997019767761	545.7909545898438	206.6798553466797	1.0	544.5028076171875	207.5015869140625	0.0015363693237304688	5	056
212	434.4609375	346.4687194824219	1.0	336.822509765625	281.5444030761719	1.0	545.5505981445312	206.78677368164062	1.0	543.9140625	207.7064666748047	0.0005461275577545166	5	056
213	375.8213195800781	345.4226989746094	1.0	338.83349609375	271.6504821777344	0.9999983310699463	545.60888671875	207.32542419433594	1.0	543.9926147460938	207.78758239746094	0.0021528303623199463	5	056
214	373.5364990234375	341.49237060546875	1.0	342.44219970703125	284.10662841796875	0.030386298894882202	545.5652465820312	205.87744140625	1.0	544.0151977539062	207.08456420898438	0.0006412267684936523	5	056
215	368.974609375	344.4317321777344	1.0	354.66131591796875	289.236572265625	1.0	545.7521362304688	206.24949645996094	1.0	544.2164916992188	207.42205810546875	0.0011728405952453613	5	056
216	368.2402038574219	346.0528564453125	1.0	359.6201477050781	286.6170654296875	1.0	545.7491455078125	206.40902709960938	1.0	544.4215087890625	207.08946228027344	0.0019307434558868408	5	056
217	368.98577880859375	346.4397277832031	1.0	445.1001281738281	297.3697814941406	0.9999998807907104	545.9351806640625	206.7406768798828	1.0	544.5211181640625	207.29209899902344	0.0019740164279937744	5	056
218	373.53216552734375	350.3531799316406	1.0	350.7418212890625	306.7888488769531	1.0	545.8914794921875	206.6194610595703	1.0	544.4869995117188	207.55154418945312	0.0010443031787872314	5	056
219	450.1719665527344	358.84710693359375	1.0	350.1758117675781	308.74920654296875	1.0	545.8658447265625	206.69102478027344	1.0	544.4615478515625	207.27557373046875	0.0012449026107788086	5	056
220	384.93292236328125	355.1038818359375	1.0	352.10980224609375	321.553955078125	1.0	545.959716796875	207.05267333984375	0.9999998807907104	544.959228515625	207.39942932128906	0.0021337568759918213	5	056
221	386.91180419921875	357.0255432128906	1.0	358.7399597167969	323.1009521484375	0.9975101351737976	545.9171752929688	206.35565185546875	1.0	544.103759765625	207.27732849121094	0.0008746087551116943	5	056
222	387.9132995605469	359.58148193359375	0.9999997615814209	545.2265625	208.54808044433594	0.00018024444580078125	546.3722534179688	207.39459228515625	1.0	544.5949096679688	207.7248077392578	0.0018905997276306152	5	056
223	462.6820373535156	368.4878845214844	0.9999997615814209	380.1778564453125	318.8810119628906	0.13050153851509094	545.9354858398438	206.91885375976562	1.0	544.1481323242188	207.88128662109375	0.0013958513736724854	5	056
224	465.7945556640625	370.1907958984375	0.9999971389770508	382.8062438964844	322.0633544921875	0.9697128534317017	545.2833862304688	207.0696563720703	1.0	543.89794921875	207.78880310058594	0.00209084153175354	5	056
225	388.09954833984375	320.01544189453125	0.9999672174453735	388.8044738769531	320.4724426269531	0.41355791687965393	545.515869140625	207.26612854003906	1.0	543.832763671875	208.06602478027344	0.0011402666568756104	5	056
226	386.028564453125	326.0362854003906	0.5531280636787415	385.6911926269531	328.1693115234375	0.9999872446060181	546.6002197265625	207.5369873046875	1.0	544.3814697265625	207.92193603515625	0.0011430084705352783	5	056
227	383.0042419433594	328.2827453613281	0.9999655485153198	384.6086120605469	327.5619812011719	0.8512116074562073	545.34814453125	206.94650268554688	1.0	543.890380859375	207.9181671142578	0.0013463795185089111	5	056
228	370.00885009765625	369.66339111328125	0.9999362230300903	376.32476806640625	324.101806640625	0.9976124167442322	546.0267944335938	206.44473266601562	1.0	544.6829833984375	207.4033203125	0.0012872517108917236	5	056
229	372.60504150390625	324.5724182128906	0.999974250793457	373.2481689453125	324.7929382324219	0.9947696328163147	545.6211547851562	207.20359802246094	1.0	544.5977172851562	207.87091064453125	0.0009697675704956055	5	056
230	371.9688415527344	374.1309814453125	0.9999998807907104	361.5759582519531	321.6124572753906	0.9999790191650391	545.7702026367188	206.3324432373047	1.0	544.29443359375	207.232421875	0.000902026891708374	5	056
231	372.87701416015625	373.0951232910156	1.0	359.47357177734375	315.34814453125	1.0	545.973388671875	206.39004516601562	1.0	544.6385498046875	207.1848602294922	0.0010277330875396729	5	056
232	373.879638671875	372.8517761230469	1.0	358.7198791503906	310.69781494140625	0.9980267286300659	544.9816284179688	206.42298889160156	1.0	543.6056518554688	207.31785583496094	0.001677185297012329	5	056
233	373.9595642089844	372.23504638671875	1.0	354.6248779296875	305.9490966796875	0.9995409250259399	545.6992797851562	207.1769561767578	0.9999998807907104	544.1649780273438	207.82794189453125	0.0014858245849609375	5	056
234	374.2481384277344	373.087158203125	1.0	355.6583557128906	302.28656005859375	0.9999985694885254	545.4857788085938	207.32369995117188	1.0	543.9807739257812	208.60421752929688	0.000595778226852417	5	056
235	374.4906311035156	371.8581848144531	1.0	357.02569580078125	301.2016906738281	1.0	546.0029296875	206.21189880371094	1.0	544.6298828125	207.09971618652344	0.0011242926120758057	5	056
236	375.03570556640625	372.2004089355469	1.0	359.32330322265625	300.5098876953125	0.45466071367263794	545.6735229492188	206.9864501953125	1.0	544.2705688476562	207.59278869628906	0.0021094083786010742	5	056
237	375.9288330078125	373.8004150390625	1.0	352.6226501464844	296.93695068359375	1.0	546.3480834960938	207.19964599609375	0.9999999403953552	544.87060546875	207.50669860839844	0.0009775757789611816	5	056
238	380.45306396484375	373.2060852050781	1.0	352.0806884765625	301.0577087402344	1.0	545.4453125	207.3285369873047	1.0	543.3436279296875	207.3655548095703	0.0008393526077270508	5	056
239	386.334228515625	374.6478271484375	1.0	353.85845947265625	301.0923767089844	0.9999881982803345	546.020751953125	207.06251525878906	1.0	544.5716552734375	207.66452026367188	0.001452416181564331	5	056
240	351.7109375	292.76556396484375	0.9999995231628418	390.36395263671875	374.234375	0.9998890161514282	545.4541625976562	206.2536163330078	1.0	543.2899169921875	206.64418029785156	0.0005012452602386475	5	056
241	388.2036437988281	371.9112548828125	0.9999999403953552	350.7060241699219	289.9168395996094	1.0	545.3714599609375	206.87681579589844	1.0	541.8173217773438	206.28317260742188	0.0006077587604522705	5	056
242	388.3583068847656	364.1132507324219	1.0	355.8673095703125	291.6387939453125	0.9650963544845581	545.8114013671875	208.07510375976562	1.0	543.998046875	208.26560974121094	0.0012489855289459229	5	056
243	391.33856201171875	368.1807556152344	1.0	360.97265625	281.0785827636719	1.0	545.7200317382812	206.42404174804688	1.0	543.5624389648438	206.1422882080078	0.0005463063716888428	5	056
244	394.5940246582031	370.5347900390625	1.0	3.698230743408203	148.5333709716797	0.0007411837577819824	545.3773803710938	206.5115966796875	1.0	544.2026977539062	207.3900909423828	0.0007605850696563721	5	056
245	394.7076110839844	368.114013671875	1.0	358.15594482421875	290.69354248046875	0.7178341150283813	545.3684692382812	206.8948974609375	1.0	544.12060546875	207.87603759765625	0.00209161639213562	5	056
246	396.8852844238281	366.5235900878906	1.0	1.7208118438720703	143.70281982421875	0.0024409890174865723	546.3045654296875	206.80470275878906	1.0	544.925048828125	207.3665771484375	0.000987410545349121	5	056
247	397.30712890625	367.8467102050781	1.0	368.69158935546875	299.8344421386719	1.0	546.48828125	206.8472900390625	1.0	545.0662231445312	207.4967041015625	0.0021531879901885986	5	056
248	394.30194091796875	362.9474792480469	1.0	373.7841796875	311.5364990234375	0.0009069144725799561	546.0211791992188	206.84889221191406	1.0	544.0228881835938	207.8532257080078	0.0010606944561004639	5	056
249	389.77294921875	361.5334167480469	1.0	4.031496524810791	145.35044860839844	0.00024449825286865234	546.2728881835938	207.51332092285156	1.0	544.079345703125	208.47853088378906	0.0007641017436981201	5	056
250	377.7120056152344	356.0084533691406	1.0	395.1624450683594	315.8816833496094	0.9990004301071167	546.0626831054688	206.49807739257812	1.0	544.4034423828125	207.28440856933594	0.0010672211647033691	5	056
251	374.10040283203125	355.9707336425781	1.0	392.55413818359375	317.49835205078125	0.9611207246780396	546.0897216796875	206.15737915039062	1.0	544.8235473632812	207.26821899414062	0.00099143385887146	5	056
252	371.7882385253906	351.9523010253906	1.0	390.04827880859375	312.9338073730469	0.9999810457229614	545.550048828125	206.732421875	0.9999999403953552	544.0699462890625	207.63404846191406	0.00323331356048584	5	056
253	460.9191589355469	357.7939453125	1.0	387.0936584472656	312.8880920410156	0.9808862209320068	545.318115234375	206.5969696044922	1.0	543.9343872070312	207.38699340820312	0.001359701156616211	5	056
254	457.7327575683594	355.8074645996094	1.0	383.1161193847656	315.2602844238281	0.9962341785430908	545.4854125976562	206.6630859375	1.0	544.3797607421875	207.51148986816406	0.0014190971851348877	5	056
255	456.9768371582031	355.4347229003906	1.0	471.0151062011719	318.3352355957031	0.8125441670417786	545.64404296875	206.2288360595703	0.9999999403953552	543.2913208007812	206.10382080078125	0.001095116138458252	5	056
256	371.98333740234375	350.84356689453125	1.0	468.97430419921875	315.0501403808594	0.1476232409477234	545.9259643554688	206.61563110351562	1.0	544.48388671875	207.61041259765625	0.0008994638919830322	5	056
257	371.8594665527344	350.7571716308594	1.0	368.3284606933594	303.2878112792969	0.981253981590271	545.9925537109375	206.89791870117188	1.0	544.3150024414062	207.52508544921875	0.0019498169422149658	5	056
258	378.2698669433594	351.7695617675781	0.9999997615814209	467.7125244140625	314.4283447265625	1.0	545.7274169921875	206.69985961914062	1.0	544.3466796875	207.49832153320312	0.0010824501514434814	5	056
259	384.21868896484375	349.7640075683594	1.0	463.826171875	301.788818359375	0.9999076128005981	546.04248046875	206.9545135498047	1.0	544.816162109375	207.77001953125	0.00129738450050354	5	056
260	384.669189453125	349.1732482910156	1.0	468.29888916015625	293.393310546875	0.9999997615814209	545.7742309570312	206.9864501953125	1.0	544.15380859375	207.87303161621094	0.0027507543563842773	5	056
261	386.45111083984375	346.8516540527344	1.0	364.1019592285156	278.8168640136719	1.0	546.0789794921875	206.41795349121094	0.9999998807907104	544.467041015625	207.19761657714844	0.0008996129035949707	5	056
262	385.754150390625	348.8586120605469	1.0	363.9633483886719	280.1461181640625	1.0	545.9613647460938	206.77032470703125	1.0	544.0195922851562	207.67234802246094	0.0009521245956420898	5	056
263	385.3250427246094	349.1180725097656	1.0	367.6025085449219	282.447998046875	0.9999999403953552	545.3084106445312	206.29574584960938	1.0	544.0960083007812	207.24716186523438	0.0016722381114959717	5	056
264	386.3742980957031	350.6658630371094	1.0	365.4466552734375	274.77001953125	0.02313855290412903	545.7656860351562	206.54769897460938	0.9999999403953552	544.2904663085938	207.4502716064453	0.0010716915130615234	5	056
265	384.1199951171875	349.4508361816406	1.0	365.4731140136719	266.1545715332031	0.9882664680480957	545.6993408203125	207.2318572998047	1.0	543.8679809570312	207.885498046875	0.0011326372623443604	5	056
266	382.5992126464844	338.6220703125	1.0	370.500244140625	276.9194641113281	0.9330936670303345	545.5681762695312	206.82211303710938	1.0	544.1190185546875	207.70262145996094	0.0013675391674041748	5	056
267	381.2146911621094	339.6851806640625	1.0	430.3153076171875	294.9097595214844	0.005334019660949707	545.2880249023438	206.53091430664062	1.0	543.9219360351562	207.3839569091797	0.0010589659214019775	5	056
268	378.06591796875	343.5035705566406	1.0	377.95550537109375	290.6643981933594	0.9999996423721313	545.6776123046875	207.1991424560547	0.9999999403953552	544.312255859375	208.00633239746094	0.001424342393875122	5	056
269	462.33062744140625	356.5633850097656	1.0	432.54364013671875	299.8891906738281	0.9988281726837158	546.1566772460938	206.2447509765625	1.0	376.3475646972656	305.19732666015625	0.001172482967376709	5	056
270	374.0612487792969	355.37481689453125	1.0	436.4347229003906	308.29400634765625	0.9999988079071045	545.6862182617188	206.52239990234375	1.0	544.5762329101562	207.26368713378906	0.002594858407974243	5	056
271	372.1712646484375	358.6454772949219	1.0	370.0754089355469	303.4500732421875	1.0	545.6704711914062	206.40870666503906	1.0	544.1339111328125	207.4437255859375	0.00097617506980896	5	056
272	373.1468505859375	359.65802001953125	1.0	367.61163330078125	315.4454345703125	0.9999999403953552	545.4749755859375	207.2207489013672	1.0	543.900634765625	207.98892211914062	0.001193702220916748	5	056
273	369.5024719238281	360.81048583984375	0.9999243021011353	4.66930627822876	161.2380828857422	0.00038743019104003906	545.1014404296875	206.06065368652344	1.0	544.1126098632812	206.99874877929688	0.001356750726699829	5	056
274	547.2341918945312	212.03952026367188	0.00028008222579956055	4.63131046295166	147.38848876953125	0.006445199251174927	546.1179809570312	206.9718780517578	1.0	544.3048095703125	207.70547485351562	0.0010568499565124512	5	056
275	374.3472900390625	369.1892395019531	0.9852803945541382	369.2245178222656	329.0610046386719	0.4808957874774933	545.6033935546875	207.37469482421875	1.0	543.962158203125	207.7445526123047	0.0009323060512542725	5	056
276	375.9084777832031	370.7345275878906	0.9999855756759644	367.1596374511719	330.6329040527344	0.9998917579650879	545.578369140625	206.32864379882812	1.0	544.3911743164062	207.50143432617188	0.00102272629737854	5	056
277	384.35797119140625	373.4952087402344	0.9999998807907104	359.54217529296875	324.50811767578125	1.0	545.9649658203125	207.08717346191406	1.0	544.31787109375	207.7886505126953	0.001092672348022461	5	056
278	388.42462158203125	375.35882568359375	1.0	355.94464111328125	320.2100524902344	1.0	545.7289428710938	207.00704956054688	1.0	543.319091796875	206.72398376464844	0.001023322343826294	5	056
279	392.2649841308594	377.1253356933594	0.9999994039535522	361.3778991699219	323.7759094238281	1.0	546.3600463867188	206.84156799316406	1.0	544.8453369140625	207.78994750976562	0.0010301768779754639	5	056
280	399.1098327636719	379.317138671875	0.9999985098838806	362.80291748046875	315.85565185546875	0.9997592568397522	546.1005249023438	207.0960693359375	1.0	544.164306640625	207.94625854492188	0.0006567835807800293	5	056
281	401.75543212890625	380.3941955566406	1.0	367.685791015625	313.8620300292969	0.9943565726280212	546.3080444335938	206.8296661376953	1.0	544.7295532226562	207.7674102783203	0.0010345876216888428	5	056
282	401.0821533203125	381.13232421875	1.0	374.5624084472656	310.4908447265625	0.5642039179801941	546.1243896484375	206.57113647460938	1.0	544.4631958007812	207.50669860839844	0.0007469356060028076	5	056
283	398.7555847167969	385.29876708984375	1.0	388.9925537109375	320.4077453613281	1.0	546.3535766601562	206.7511749267578	1.0	544.8612060546875	207.22073364257812	0.0017448663711547852	5	056
284	401.2112121582031	388.015625	1.0	392.241455078125	313.6593933105469	0.9998799562454224	546.2305297851562	207.0303497314453	1.0	544.4940185546875	207.6160430908203	0.002044856548309326	5	056
285	391.0364074707031	320.28240966796875	1.0	392.3755798339844	321.6814270019531	0.0022949278354644775	545.6228637695312	206.9462432861328	1.0	543.5231323242188	207.68966674804688	0.0016839206218719482	5	056
286	386.35003662109375	312.2606201171875	1.0	389.31903076171875	314.7294006347656	0.0005402565002441406	545.337890625	206.69137573242188	0.9999999403953552	544.2238159179688	207.4956512451172	0.0016398131847381592	5	056
287	409.12554931640625	389.6958923339844	1.0	384.280517578125	312.6279296875	0.005866825580596924	545.5975341796875	206.53257751464844	0.9999999403953552	544.1172485351562	207.68490600585938	0.0015434622764587402	5	056
288	416.6748962402344	388.8420104980469	1.0	372.4485168457031	299.6351318359375	0.49187642335891724	545.9974365234375	205.95413208007812	1.0	544.2164916992188	206.97216796875	0.0008045732975006104	5	056
289	421.7257080078125	389.44110107421875	1.0	368.40484619140625	285.90155029296875	0.9923210144042969	546.2682495117188	207.36544799804688	1.0	544.1492919921875	208.08843994140625	0.0011304616928100586	5	056
290	420.7940673828125	386.8466491699219	1.0	369.2315673828125	284.4415588378906	0.007998347282409668	545.84521484375	207.26197814941406	1.0	544.5327758789062	207.96299743652344	0.0017770230770111084	5	056
291	419.2363586425781	387.2886657714844	1.0	3.2290968894958496	147.5973358154297	0.0004730522632598877	545.4899291992188	206.8790740966797	1.0	544.1526489257812	207.34886169433594	0.0008213520050048828	5	056
292	417.5655822753906	384.96649169921875	1.0	393.1198425292969	302.8680114746094	0.9999955892562866	545.7012939453125	207.1170654296875	1.0	544.0333862304688	207.72857666015625	0.0021830499172210693	5	056
293	414.6668395996094	380.6720886230469	0.9999963045120239	544.9663696289062	209.017822265625	0.00012040138244628906	545.2598266601562	207.67039489746094	1.0	544.0048828125	208.06138610839844	0.0024065375328063965	5	056
294	413.2999572753906	381.5108337402344	0.9999839663505554	419.94366455078125	381.7386169433594	0.000532686710357666	546.0154418945312	207.8214111328125	0.9999999403953552	544.064208984375	208.2188720703125	0.0010156631469726562	5	056
295	410.2021179199219	379.283935546875	0.9999996423721313	414.05218505859375	328.9323425292969	0.9977402687072754	546.1040649414062	207.122802734375	0.9999999403953552	544.3560180664062	207.70787048339844	0.00139540433883667	5	056
296	405.7512512207031	375.6104431152344	1.0	545.3493041992188	208.34576416015625	0.00025969743728637695	545.9871215820312	206.6479949951172	0.9999999403953552	544.5308227539062	207.7156219482422	0.0017581582069396973	5	056
297	396.2494812011719	373.2835388183594	1.0	416.1465148925781	334.2980651855469	0.002527862787246704	546.2173461914062	206.9760284423828	1.0	544.719482421875	207.71694946289062	0.0018070042133331299	5	056
298	387.113525390625	368.1601867675781	0.9999973773956299	387.8065490722656	370.3061218261719	0.09412506222724915	545.566162109375	206.6800994873047	0.9999999403953552	544.494140625	207.51930236816406	0.0017108321189880371	5	056
299	410.1732177734375	336.59637451171875	0.999910295009613	409.4286804199219	337.78765869140625	0.709926426410675	545.5970458984375	207.19435119628906	1.0	543.8303833007812	207.8644561767578	0.001314789056777954	5	056
300	370.544189453125	357.7144775390625	0.9999998807907104	372.2098083496094	360.25555419921875	0.001621156930923462	545.486328125	206.67010498046875	1.0	544.2418823242188	207.72950744628906	0.0007904767990112305	5	056
301	368.35546875	357.35919189453125	1.0	394.34075927734375	328.3918762207031	0.9999997615814209	544.9447021484375	206.4955596923828	1.0	544.2864379882812	207.3113555908203	0.0034139156341552734	5	056
302	372.1499328613281	359.0674743652344	1.0	384.8982849121094	322.38323974609375	0.991666316986084	546.037841796875	206.449951171875	1.0	544.7333374023438	207.43551635742188	0.0015499889850616455	5	056
303	375.29998779296875	358.3203430175781	1.0	381.993408203125	360.51983642578125	0.00038614869117736816	545.5103759765625	206.47018432617188	1.0	544.138916015625	207.3999786376953	0.0012493729591369629	5	056
304	379.8224182128906	357.845703125	1.0	366.9666442871094	316.9549255371094	0.07178699970245361	545.6937255859375	207.05120849609375	1.0	544.0042724609375	207.72503662109375	0.0011272132396697998	5	056
305	383.762451171875	355.7861022949219	1.0	359.075927734375	318.6730651855469	0.9998216032981873	545.884765625	207.20265197753906	1.0	543.8233032226562	207.88645935058594	0.0008688569068908691	5	056
306	385.1451416015625	353.6623229980469	1.0	478.2612609863281	318.9476013183594	0.9999914169311523	545.9150390625	207.00833129882812	1.0	544.4611206054688	207.47085571289062	0.0019597411155700684	5	056
307	384.49432373046875	355.0539855957031	1.0	473.4461669921875	311.6206970214844	0.019019126892089844	546.5352783203125	207.0797119140625	1.0	545.0101928710938	207.65982055664062	0.0018718242645263672	5	056
308	478.078369140625	308.5386657714844	1.0	359.8150939941406	304.197998046875	0.6411120891571045	545.5489501953125	207.05364990234375	1.0	544.296875	207.74490356445312	0.0011558830738067627	5	056
309	383.6885681152344	351.13824462890625	1.0	476.6432800292969	303.6781311035156	0.9999802112579346	545.5471801757812	207.2127227783203	1.0	544.1381225585938	208.09007263183594	0.0016061067581176758	5	056
310	383.45245361328125	350.57464599609375	1.0	472.98565673828125	305.1605224609375	0.17810773849487305	546.0935668945312	207.27859497070312	1.0	544.3560791015625	207.81680297851562	0.001223832368850708	5	056
311	383.7945861816406	351.11639404296875	1.0	376.939208984375	292.6883239746094	0.9995198249816895	545.9246215820312	207.11280822753906	1.0	544.0047607421875	207.8975830078125	0.0009712278842926025	5	056
312	384.3432922363281	351.0653381347656	1.0	375.6540832519531	286.3736267089844	1.0	545.7011108398438	206.50131225585938	0.9999998807907104	544.5938720703125	207.52059936523438	0.0012600123882293701	5	056
313	384.57611083984375	351.3575439453125	1.0	373.72015380859375	282.05010986328125	1.0	545.9723510742188	206.90017700195312	1.0	544.225341796875	207.95387268066406	0.0011010468006134033	5	056
314	478.1169738769531	283.8726501464844	1.0	373.43359375	277.11944580078125	1.0	545.6631469726562	206.99961853027344	1.0	544.1141357421875	207.5753631591797	0.0013156235218048096	5	056
315	479.5214538574219	281.507568359375	1.0	368.7393798828125	273.7533264160156	1.0	546.48046875	207.13644409179688	1.0	544.6118774414062	207.5460205078125	0.00145682692527771	5	056
316	389.54083251953125	352.9573059082031	1.0	366.8861389160156	274.23968505859375	1.0	546.0000610351562	206.7113037109375	1.0	544.324951171875	207.54351806640625	0.00220644474029541	5	056
317	391.3255920410156	352.8670959472656	1.0	366.3987121582031	274.36962890625	1.0	545.6795043945312	206.2165985107422	0.9999999403953552	544.04736328125	206.89364624023438	0.0024949610233306885	5	056
318	392.0265197753906	351.6171875	1.0	364.9646911621094	271.6092834472656	1.0	546.458740234375	206.3286895751953	1.0	544.7522583007812	207.20602416992188	0.0017168521881103516	5	056
319	436.8419494628906	353.05047607421875	1.0	359.9373474121094	267.5466003417969	1.0	546.0919799804688	206.2798309326172	1.0	543.931884765625	206.93402099609375	0.0016250014305114746	5	056
320	391.02850341796875	351.2347106933594	1.0	358.8327941894531	267.6051025390625	1.0	546.1084594726562	206.8410186767578	1.0	544.624267578125	207.0046844482422	0.001280367374420166	5	056
321	392.4675598144531	351.433837890625	1.0	359.0697937011719	266.4650573730469	1.0	546.2880249023438	207.23696899414062	1.0	544.2445068359375	207.75721740722656	0.0018877685070037842	5	056
322	392.6429748535156	350.28875732421875	1.0	357.8608093261719	266.6546936035156	0.9999992251396179	546.0389404296875	206.6521453857422	1.0	544.1669921875	207.2886962890625	0.0012297630310058594	5	056
323	392.19219970703125	351.22491455078125	1.0	357.3533935546875	263.6754150390625	1.0	546.1343994140625	206.5563201904297	0.9999998807907104	544.8012084960938	207.1099090576172	0.004002898931503296	5	056
324	391.8927917480469	352.4790344238281	1.0	350.385009765625	259.6719665527344	0.9519848227500916	545.5770874023438	206.52940368652344	1.0	544.1573486328125	207.32061767578125	0.0012941062450408936	5	056
325	433.3736572265625	353.6134338378906	1.0	357.791015625	269.3431701660156	1.0	545.9830932617188	207.0686798095703	1.0	543.9630737304688	207.76217651367188	0.0009699165821075439	5	056
326	433.59283447265625	354.041015625	1.0	355.603759765625	269.4815673828125	1.0	545.8588256835938	206.9520263671875	1.0	544.1329956054688	207.51478576660156	0.0009412765502929688	5	056
327	432.7048034667969	354.2082824707031	1.0	353.5596008300781	267.1257019042969	1.0	546.1207885742188	206.5809783935547	1.0	544.477294921875	207.49652099609375	0.0009176731109619141	5	056
328	396.78717041015625	352.9151916503906	1.0	348.5830078125	263.0216064453125	1.0	546.3445434570312	206.65548706054688	1.0	544.7023315429688	207.45956420898438	0.0012807846069335938	5	056
329	394.8688659667969	354.0806884765625	1.0	346.8746032714844	265.6968078613281	0.9999951124191284	545.9209594726562	206.7374267578125	1.0	544.3018798828125	207.62884521484375	0.002093583345413208	5	056
330	391.841796875	352.95965576171875	1.0	355.6977233886719	271.17254638671875	1.0	545.7330932617188	206.75563049316406	1.0	544.0469970703125	207.522216796875	0.00069466233253479	5	056
331	390.9740295410156	355.8157958984375	1.0	358.29632568359375	271.9090881347656	1.0	545.5874633789062	206.8944549560547	1.0	544.0415649414062	207.67323303222656	0.0010870397090911865	5	056
332	390.96533203125	357.0746765136719	1.0	356.0003356933594	272.5018615722656	0.9999951124191284	545.7279052734375	207.21702575683594	0.9999999403953552	544.0419921875	207.85855102539062	0.0020562708377838135	5	056
333	390.0156555175781	356.3005065917969	1.0	366.33978271484375	283.0703430175781	0.33862191438674927	545.62353515625	207.1946258544922	1.0	544.0186767578125	207.61276245117188	0.0020049214363098145	5	056
334	390.58709716796875	360.2763366699219	1.0	371.88189697265625	289.2341003417969	1.0	545.8693237304688	206.22967529296875	1.0	544.5770263671875	207.08155822753906	0.0008420050144195557	5	056
335	388.9783630371094	359.6785583496094	1.0	368.421630859375	290.0659484863281	0.9999963641166687	546.1959838867188	207.01930236816406	1.0	544.1851196289062	207.51673889160156	0.0005343854427337646	5	056
336	386.6871643066406	362.44830322265625	1.0	376.20819091796875	309.0021667480469	0.9999962449073792	545.7445678710938	206.25442504882812	1.0	544.309326171875	207.22096252441406	0.0012328922748565674	5	056
337	381.4757080078125	363.2755432128906	1.0	379.88555908203125	310.0519104003906	1.0	545.7354736328125	206.90524291992188	1.0	544.3036499023438	207.61495971679688	0.0008113682270050049	5	056
338	392.38641357421875	322.4960632324219	0.9991046190261841	392.8681945800781	323.1424865722656	0.858660101890564	545.9385375976562	206.86978149414062	1.0	544.0009155273438	207.3150177001953	0.0017824172973632812	5	056
339	366.33282470703125	366.06427001953125	0.9997973442077637	388.3990783691406	317.8868103027344	1.0	546.6773071289062	206.44020080566406	1.0	545.2854614257812	207.10372924804688	0.004365980625152588	5	056
340	379.80078125	326.18634033203125	0.8112812042236328	377.62359619140625	326.63092041015625	0.993407666683197	545.828369140625	206.9988555908203	1.0	544.2095947265625	207.9345245361328	0.0007230043411254883	5	056
341	373.4794921875	323.955322265625	0.9997043609619141	375.17193603515625	325.1252746582031	0.9986555576324463	545.0541381835938	206.66073608398438	1.0	543.7897338867188	207.54237365722656	0.0011222362518310547	5	056
342	368.2884521484375	323.6349792480469	1.0	368.4406433105469	324.8598937988281	0.06577509641647339	545.5458984375	207.2498321533203	1.0	544.1537475585938	208.656982421875	0.0011832714080810547	5	056
343	374.6849060058594	376.81097412109375	0.9999998807907104	354.4390563964844	316.3007507324219	0.9999475479125977	545.778564453125	206.5806427001953	1.0	544.2315673828125	207.22723388671875	0.001576453447341919	5	056
344	378.2989501953125	378.38592529296875	0.9999998807907104	350.9844665527344	311.58099365234375	0.9999879598617554	545.8116455078125	206.82875061035156	1.0	544.0840454101562	207.57513427734375	0.0024977028369903564	5	056
345	349.2694396972656	318.7746276855469	0.9999998807907104	385.16998291015625	384.3011779785156	0.22995349764823914	545.9373779296875	206.51681518554688	1.0	544.0546264648438	207.93792724609375	0.0006381571292877197	5	056
346	388.9856872558594	382.82037353515625	1.0	350.7049560546875	314.30523681640625	0.9940623641014099	545.9950561523438	207.34100341796875	1.0	544.3052978515625	207.93955993652344	0.002080678939819336	5	056
347	395.9193115234375	385.79547119140625	1.0	399.768798828125	387.2182922363281	0.0010495483875274658	545.7387084960938	206.8612060546875	1.0	544.315185546875	207.71829223632812	0.001333773136138916	5	056
348	404.2940368652344	388.5834045410156	1.0	368.86370849609375	311.6917419433594	0.057762593030929565	546.463134765625	207.0272674560547	1.0	544.6520385742188	207.635498046875	0.0010662972927093506	5	056
349	410.1371154785156	389.534423828125	1.0	366.6866760253906	306.5600891113281	1.0	546.18505859375	207.30224609375	1.0	544.6223754882812	207.68038940429688	0.001415163278579712	5	056
350	415.6784362792969	391.6676330566406	0.9999997615814209	371.37811279296875	309.3186950683594	1.0	546.1137084960938	206.453369140625	0.9999998807907104	542.4038696289062	206.1885528564453	0.0007549524307250977	5	056
351	416.630126953125	394.213134765625	0.9998804330825806	372.4560852050781	307.6002197265625	1.0	545.4691162109375	207.02777099609375	1.0	544.3428344726562	207.72503662109375	0.0010808706283569336	5	056
352	417.527099609375	394.0473327636719	0.9999960660934448	369.9640808105469	300.3700866699219	1.0	546.5003662109375	207.30685424804688	1.0	544.3919677734375	208.3101043701172	0.0007294118404388428	5	056
353	421.7875061035156	392.8905029296875	1.0	370.0450134277344	304.73736572265625	0.08401155471801758	545.4972534179688	206.75843811035156	1.0	544.0440673828125	207.72161865234375	0.0018652677536010742	5	056
354	429.8604736328125	393.3918151855469	1.0	389.90594482421875	283.520751953125	1.0	546.5878295898438	206.31866455078125	1.0	544.5555419921875	207.12664794921875	0.0009840130805969238	5	056
355	430.2823486328125	391.8458557128906	1.0	399.8403625488281	288.2883605957031	0.9999852776527405	545.5167236328125	206.7708740234375	1.0	544.0844116210938	207.45916748046875	0.0010432898998260498	5	056
356	430.6387939453125	390.9898986816406	1.0	415.68914794921875	309.0187072753906	0.9999995827674866	545.6544189453125	206.41368103027344	1.0	544.2129516601562	207.37667846679688	0.0020120441913604736	5	056
357	427.40606689453125	388.63299560546875	1.0	424.2545166015625	307.6456604003906	0.005073904991149902	545.369873046875	206.4189453125	1.0	543.8695678710938	207.3023681640625	0.0011431574821472168	5	056
358	412.8716125488281	383.6726379394531	0.9999971389770508	416.1283264160156	384.204833984375	0.5101244449615479	545.446044921875	206.52259826660156	1.0	543.764892578125	207.49278259277344	0.0017486810684204102	5	056
359	444.98736572265625	323.4587707519531	1.0	447.78472900390625	323.4685363769531	0.12865203619003296	546.5728149414062	206.69752502441406	1.0	544.73095703125	207.56707763671875	0.001429438591003418	5	056
360	436.2047119140625	319.7392272949219	0.9999432563781738	402.9812316894531	379.6250305175781	0.9998762607574463	546.5347900390625	206.78761291503906	1.0	544.8058471679688	207.41827392578125	0.0011585652828216553	5	056
361	399.20159912109375	376.3380126953125	1.0	433.30572509765625	318.2820739746094	1.0	546.1426391601562	207.14418029785156	1.0	544.10986328125	207.61236572265625	0.0013170242309570312	5	056
362	399.9894714355469	373.8382568359375	1.0	425.35809326171875	326.93707275390625	0.9999010562896729	545.8148803710938	207.1201629638672	1.0	544.6266479492188	206.90773010253906	0.0011700093746185303	5	056
363	399.89398193359375	375.4015197753906	1.0	5.895167350769043	149.46778869628906	0.002597242593765259	545.5493774414062	206.73841857910156	1.0	544.2902221679688	207.39169311523438	0.002838641405105591	5	056
364	398.2400207519531	375.506103515625	1.0	410.730712890625	318.0545654296875	0.0005207359790802002	545.8760986328125	206.89442443847656	0.9999998807907104	544.3123168945312	207.6876983642578	0.0012849867343902588	5	056
365	397.9482116699219	376.4002990722656	1.0	403.19647216796875	310.599853515625	0.9998677968978882	545.60498046875	206.2178192138672	1.0	543.9373779296875	207.06741333007812	0.00119858980178833	5	056
366	396.2353820800781	376.4918212890625	1.0	401.98822021484375	305.16204833984375	1.0	546.097900390625	207.32408142089844	1.0	544.3280029296875	207.86431884765625	0.0013754069805145264	5	056
367	398.17669677734375	376.31781005859375	0.9999996423721313	405.16192626953125	307.3897399902344	1.0	546.3848266601562	207.35568237304688	1.0	544.4345092773438	208.09420776367188	0.0007638931274414062	5	056
368	401.6752014160156	380.5513610839844	1.0	398.9392395019531	313.5080261230469	0.1108018159866333	545.9273071289062	207.2015838623047	1.0	544.4335327148438	207.99497985839844	0.002513498067855835	5	056
369	408.4204406738281	382.2538757324219	0.9999998807907104	393.9114990234375	298.75726318359375	1.0	545.307373046875	206.41014099121094	1.0	544.1195068359375	207.22689819335938	0.001262068748474121	5	056
370	409.41650390625	382.1419982910156	1.0	398.8004455566406	293.7315673828125	1.0	546.1556396484375	207.2897491455078	1.0	544.4364013671875	207.93299865722656	0.0012184977531433105	5	056
371	412.4530944824219	387.1648254394531	1.0	390.5418395996094	288.7966613769531	0.999984085559845	546.2256469726562	207.16397094726562	1.0	544.2850341796875	208.0305633544922	0.001381516456604004	5	056
372	416.898193359375	387.839599609375	1.0	392.384033203125	277.5006408691406	0.9999986290931702	546.5159301757812	206.97439575195312	1.0	545.2117309570312	207.61912536621094	0.0007195770740509033	5	056
373	420.0728759765625	391.62750244140625	1.0	400.3288269042969	292.3983154296875	0.029941201210021973	546.2215576171875	207.31246948242188	0.9999999403953552	544.699462890625	208.1397247314453	0.0023485422134399414	5	056
374	427.4570007324219	394.40087890625	1.0	408.2917785644531	304.0505065917969	1.0	546.19677734375	206.87417602539062	1.0	544.4956665039062	207.568115234375	0.0009240806102752686	5	056
375	428.64715576171875	396.6879577636719	1.0	408.55657958984375	300.06536865234375	1.0	545.9282836914062	206.84634399414062	1.0	544.5675048828125	207.68324279785156	0.0012412965297698975	5	056
376	427.390869140625	399.5294189453125	0.9999999403953552	405.7203369140625	292.6069641113281	1.0	545.9541015625	206.5543670654297	0.9999999403953552	544.2119140625	207.62332153320312	0.0012285411357879639	5	056
377	424.39892578125	394.63909912109375	0.9999999403953552	409.3069152832031	297.85089111328125	1.0	545.2759399414062	206.2653350830078	1.0	544.2713623046875	207.06207275390625	0.0021385550498962402	5	056
378	420.5003662109375	391.8613586425781	1.0	422.0656433105469	291.8115539550781	0.9980741739273071	545.7951049804688	206.77590942382812	1.0	544.3367309570312	207.4333953857422	0.0016613304615020752	5	056
379	417.165771484375	387.1914367675781	1.0	545.1909790039062	208.51187133789062	0.00019475817680358887	546.0390625	206.86087036132812	1.0	544.338134765625	207.579833984375	0.0026008784770965576	5	056
380	415.8476867675781	386.1004333496094	1.0	545.4386596679688	207.9256591796875	0.00014579296112060547	545.6451416015625	206.52439880371094	1.0	544.5281982421875	207.33139038085938	0.002095848321914673	5	056
381	407.7707824707031	381.0618896484375	0.9999997615814209	410.35498046875	379.06103515625	0.0037407875061035156	545.6580200195312	207.13563537597656	1.0	543.7686157226562	208.1832275390625	0.0010467171669006348	5	056
382	433.47784423828125	321.52911376953125	0.9998941421508789	401.9793701171875	377.4152526855469	0.9921873807907104	546.736083984375	206.94400024414062	1.0	544.830322265625	207.36412048339844	0.003295332193374634	5	056
383	386.7633056640625	373.83416748046875	0.9992169737815857	430.737548828125	307.05657958984375	1.0	545.6489868164062	207.79466247558594	1.0	544.2416381835938	207.99464416503906	0.002670764923095703	5	056
384	379.8561096191406	370.62554931640625	1.0	421.85205078125	324.3584899902344	1.0	546.3147583007812	207.2085723876953	1.0	544.5551147460938	207.28421020507812	0.0021772682666778564	5	056
385	372.26983642578125	367.6926574707031	1.0	407.5450439453125	324.62200927734375	0.9999974370002747	546.4443359375	206.63502502441406	1.0	544.8018798828125	207.47381591796875	0.0021442770957946777	5	056
386	361.4979553222656	360.84442138671875	0.7833352088928223	401.8997802734375	323.9505310058594	1.0	546.2855834960938	206.84132385253906	1.0	544.4473266601562	207.80792236328125	0.0015575587749481201	5	056
387	360.7780456542969	363.46697998046875	0.9999927878379822	384.5938720703125	333.6611022949219	0.04307299852371216	545.7149047851562	207.5229949951172	1.0	543.9944458007812	208.07093811035156	0.0012776851654052734	5	056
388	374.9132080078125	336.64990234375	0.9357887506484985	4.7798943519592285	146.6234130859375	0.00027358531951904297	546.55615234375	206.68206787109375	1.0	544.7550659179688	207.49008178710938	0.0011886358261108398	5	056
389	2.7155699729919434	31.47467803955078	0.0005158483982086182	4.189101696014404	32.162960052490234	0.0005946159362792969	546.520751953125	207.15383911132812	1.0	544.1181030273438	207.79689025878906	0.0008552372455596924	5	056
390	12.590710639953613	36.76438522338867	0.002282381057739258	345.4387512207031	338.17901611328125	0.05616697669029236	546.523681640625	207.1370849609375	1.0	544.5504760742188	207.84088134765625	0.0012638270854949951	5	056
391	365.0243225097656	368.89630126953125	0.0007815957069396973	3.549419403076172	146.62001037597656	0.0001799464225769043	545.28662109375	207.012451171875	0.9999998807907104	544.198974609375	207.3056182861328	0.0032204389572143555	5	056
392	369.6049499511719	363.4512023925781	0.9999936819076538	348.2065734863281	322.3429260253906	0.8123970031738281	546.4290771484375	206.97113037109375	1.0	544.40185546875	207.74681091308594	0.001427382230758667	5	056
393	369.58160400390625	361.3048095703125	0.9999998807907104	345.10882568359375	318.73187255859375	0.9999988079071045	545.9039306640625	206.98318481445312	1.0	544.3553466796875	207.82485961914062	0.001546621322631836	5	056
394	371.48211669921875	360.94732666015625	1.0	344.6242980957031	320.60406494140625	0.9999072551727295	545.7859497070312	207.0264892578125	1.0	544.269287109375	207.6520233154297	0.0008715391159057617	5	056
395	371.66815185546875	360.28375244140625	1.0	345.2462463378906	315.9877014160156	0.9999988079071045	546.1456298828125	205.80929565429688	0.9999999403953552	544.6913452148438	207.02804565429688	0.0012128949165344238	5	056
396	373.57659912109375	360.68450927734375	1.0	342.6026916503906	314.6051025390625	1.0	545.7044677734375	206.0665283203125	0.9999999403953552	543.7493896484375	205.94996643066406	0.001046895980834961	5	056
397	374.79718017578125	360.1391296386719	1.0	341.34326171875	308.7218017578125	1.0	546.2528686523438	207.58177185058594	1.0	544.3528442382812	208.26792907714844	0.0008450448513031006	5	056
398	376.75445556640625	359.04071044921875	1.0	341.24853515625	303.3406677246094	1.0	545.3453369140625	206.44007873535156	0.9999999403953552	544.2721557617188	207.3131866455078	0.0007325112819671631	5	056
399	376.6145324707031	358.852783203125	1.0	344.5605773925781	299.7119140625	1.0	545.5736083984375	206.52333068847656	1.0	543.8017578125	207.60850524902344	0.0007176697254180908	5	056
400	383.4471740722656	361.49920654296875	0.9999851584434509	346.4674987792969	301.0644836425781	1.0	545.8176879882812	206.87139892578125	1.0	543.9547729492188	207.67950439453125	0.0019933879375457764	5	056
401	349.2171936035156	297.0258483886719	1.0	389.154052734375	362.5001525878906	0.9895462393760681	545.6475830078125	206.6599884033203	1.0	544.2000732421875	207.5643768310547	0.001712411642074585	5	056
402	392.3641662597656	360.5014343261719	0.9999999403953552	344.4151611328125	285.6386413574219	1.0	394.2887878417969	362.60321044921875	0.0001340806484222412	387.68829345703125	351.181640625	0.0001951754093170166	5	056
403	390.96905517578125	359.5630187988281	1.0	343.7242431640625	277.480712890625	1.0	393.1827087402344	362.6176452636719	0.0001341700553894043	387.9488830566406	367.8670654296875	6.61611557006836e-5	5	056
404	389.1337890625	354.73095703125	1.0	352.4272766113281	276.39068603515625	1.0	356.1614685058594	274.5607604980469	9.939074516296387e-5	466.58819580078125	350.9315185546875	5.3435564041137695e-5	5	056
405	389.4147644042969	357.76361083984375	1.0	357.2861022949219	273.78076171875	1.0	359.4758605957031	272.39239501953125	0.00024381279945373535	356.158447265625	275.5059509277344	0.00010058283805847168	5	056
406	389.2502136230469	362.7991027832031	1.0	354.759521484375	270.91864013671875	0.6197734475135803	467.95050048828125	368.66949462890625	0.00011882185935974121	459.0141296386719	374.2841491699219	0.00015819072723388672	5	056
407	392.211669921875	368.2157287597656	1.0	366.3031921386719	281.3952331542969	0.10487580299377441	388.6701965332031	371.71630859375	9.685754776000977e-5	379.9501647949219	375.08966064453125	7.43865966796875e-5	5	056
408	394.7018127441406	370.2093200683594	1.0	370.3901672363281	284.8846740722656	1.0	470.303955078125	373.0882568359375	0.00019410252571105957	460.0865478515625	368.605224609375	0.00014975666999816895	5	056
409	396.5889587402344	370.77850341796875	1.0	367.1416931152344	288.0420837402344	0.9999998807907104	401.35113525390625	370.2047119140625	0.00016203522682189941	368.57080078125	287.7912292480469	0.00042006373405456543	5	056
410	399.19512939453125	371.54888916015625	1.0	467.9391784667969	375.3827209472656	0.0069776177406311035	467.9262390136719	375.80670166015625	0.00023114681243896484	464.2908935546875	368.8697509765625	0.0002193152904510498	5	056
411	400.1188049316406	371.5182189941406	1.0	358.525634765625	290.2188415527344	0.9929995536804199	471.3695983886719	375.0820617675781	0.00011220574378967285	465.4035949707031	368.76190185546875	0.00022876262664794922	5	056
412	398.5259704589844	370.9067077636719	1.0	357.0667724609375	291.8515319824219	1.0	402.551513671875	370.1787414550781	0.0001615583896636963	355.9482421875	293.3205871582031	0.00012734532356262207	5	056
413	398.31683349609375	370.60186767578125	1.0	358.2317810058594	291.94403076171875	1.0	402.10919189453125	369.7073059082031	0.0001913905143737793	356.1801452636719	291.9387512207031	0.00010561943054199219	5	056
414	396.1002197265625	370.0809631347656	1.0	355.1811218261719	293.08502197265625	1.0	401.9964599609375	369.9068603515625	0.00018608570098876953	353.7122497558594	295.69122314453125	0.00010693073272705078	5	056
415	395.012939453125	369.4998474121094	1.0	354.9808654785156	292.46759033203125	1.0	401.8811950683594	369.41851806640625	0.0001233518123626709	4.365133285522461	477.0412902832031	7.125735282897949e-5	5	056
416	395.6479797363281	369.9642028808594	1.0	354.87567138671875	290.1427307128906	1.0	357.5568542480469	289.3056335449219	0.00019168853759765625	4.296308517456055	477.328369140625	9.489059448242188e-5	5	056
417	395.8485107421875	369.28515625	1.0	351.0115051269531	287.00042724609375	1.0	401.92059326171875	368.9981689453125	0.00021153688430786133	350.610107421875	286.82110595703125	0.00011038780212402344	5	056
418	396.7574768066406	368.7613525390625	1.0	348.8717956542969	287.0547790527344	1.0	401.6285400390625	368.41748046875	0.00017642974853515625	346.9293212890625	287.906494140625	0.00010594725608825684	5	056
419	397.0775146484375	369.5928039550781	1.0	348.3280944824219	289.03546142578125	1.0	401.87701416015625	369.41290283203125	0.00021257996559143066	345.0477294921875	289.4983215332031	0.0002048015594482422	5	056
420	397.8489074707031	369.55462646484375	1.0	349.6139221191406	290.8287658691406	1.0	401.9010314941406	369.06658935546875	0.0001321732997894287	350.9605712890625	291.94805908203125	0.00019818544387817383	5	056
421	397.323974609375	368.6385192871094	1.0	350.00146484375	291.3612365722656	1.0	647.211669921875	28.754486083984375	0.0003637373447418213	397.30718994140625	369.8460693359375	5.888938903808594e-5	5	056
422	397.1075134277344	368.76416015625	1.0	347.9898681640625	289.29241943359375	1.0	401.4513244628906	368.6309509277344	0.00018665194511413574	348.0303955078125	287.58721923828125	6.246566772460938e-5	5	056
423	397.733154296875	368.999755859375	1.0	347.4462585449219	288.205810546875	1.0	401.50604248046875	368.4570617675781	0.0001933276653289795	340.87420654296875	293.4195251464844	0.0003000795841217041	5	056
424	399.39453125	369.056396484375	1.0	346.2835388183594	287.7054138183594	1.0	402.6292724609375	368.5450439453125	0.0001652538776397705	343.4158935546875	289.52386474609375	0.0001881420612335205	5	056
425	397.76971435546875	368.4710998535156	1.0	344.7070007324219	286.29779052734375	1.0	401.4776306152344	367.77227783203125	0.00015419721603393555	342.4489440917969	289.5880432128906	0.00032910704612731934	5	056
426	395.75457763671875	367.5812072753906	1.0	348.4664306640625	293.8114013671875	0.9999991655349731	401.75665283203125	367.22796630859375	9.781122207641602e-5	340.26220703125	296.56585693359375	8.508563041687012e-5	5	056
427	392.2938537597656	370.3711853027344	1.0	397.4669494628906	370.4117431640625	0.00025647878646850586	647.6787109375	335.46063232421875	0.0001857280731201172	3.1914680004119873	477.74688720703125	3.540515899658203e-5	5	056
428	391.7451477050781	370.48919677734375	1.0	397.6471252441406	370.68011474609375	8.922815322875977e-5	647.4046020507812	28.45095443725586	0.000160902738571167	3.216435194015503	477.4027404785156	2.726912498474121e-5	5	056
429	392.1109619140625	371.353271484375	1.0	365.09576416015625	301.453369140625	0.9975096583366394	647.5919799804688	29.675048828125	0.0001214444637298584	360.82257080078125	302.5000305175781	4.5925378799438477e-5	5	056
430	392.6949768066406	370.5220031738281	1.0	365.29339599609375	301.7574462890625	0.9999987483024597	647.3367919921875	31.252519607543945	0.000604778528213501	362.26904296875	303.6421203613281	0.0009944736957550049	5	056
431	392.95928955078125	369.75164794921875	1.0	362.0461730957031	299.3590393066406	1.0	649.7179565429688	187.15101623535156	0.00013247132301330566	361.5657653808594	302.1570129394531	0.001776963472366333	5	056
432	393.1823425292969	369.9254150390625	1.0	361.9432373046875	298.03326416015625	1.0	364.1917724609375	299.8767395019531	6.940960884094238e-5	362.2605285644531	300.59210205078125	0.00040084123611450195	5	056
433	393.1973876953125	370.0754089355469	1.0	358.9817810058594	299.9064636230469	1.0	360.24163818359375	302.1207580566406	0.0002155601978302002	358.2038879394531	303.4086608886719	0.0018364489078521729	5	056
434	392.687744140625	369.2400817871094	1.0	358.38616943359375	299.3313293457031	1.0	359.6679992675781	301.4993896484375	8.758902549743652e-5	357.66455078125	303.33917236328125	0.0005552768707275391	5	056
435	392.7903747558594	369.7205505371094	1.0	356.7564392089844	298.73748779296875	1.0	648.4454956054688	318.0151062011719	0.00012427568435668945	357.7218933105469	301.8227233886719	6.008148193359375e-5	5	056
436	391.18817138671875	368.93505859375	1.0	357.072021484375	298.28912353515625	1.0	359.77496337890625	296.7156677246094	6.842613220214844e-5	357.3406677246094	301.9405212402344	0.00011947751045227051	5	056
437	390.3756408691406	368.8779602050781	1.0	357.1263122558594	301.4627685546875	1.0	647.0697631835938	29.138940811157227	0.0002497732639312744	357.25830078125	303.7364196777344	0.0003520548343658447	5	056
438	391.0007629394531	369.0149841308594	1.0	356.7325744628906	300.7297668457031	1.0	359.0146179199219	300.63446044921875	8.952617645263672e-5	357.49517822265625	302.82476806640625	0.00026091933250427246	5	056
439	390.7239074707031	368.45977783203125	1.0	357.4555358886719	302.3694152832031	1.0	359.05303955078125	301.458740234375	0.0002925992012023926	356.8446960449219	305.2980041503906	0.0003453493118286133	5	056
440	391.2489318847656	368.55712890625	1.0	356.4574279785156	299.7496032714844	1.0	647.1458129882812	317.72222900390625	7.966160774230957e-5	357.92291259765625	301.8393859863281	0.00020590424537658691	5	056
441	391.7294616699219	368.92449951171875	1.0	354.8616943359375	298.3113098144531	1.0	648.2052001953125	318.17474365234375	9.09566879272461e-5	3.592318058013916	476.8982238769531	5.581974983215332e-5	5	056
442	391.3082275390625	368.42730712890625	0.9999998807907104	355.0666809082031	295.6851501464844	1.0	646.6363525390625	318.8168029785156	6.389617919921875e-5	3.9941723346710205	28.449216842651367	3.981590270996094e-5	5	056
443	391.1920166015625	368.0296936035156	1.0	354.3872985839844	296.5684814453125	1.0	647.005615234375	31.16670799255371	0.00010293722152709961	351.92730712890625	302.6881408691406	4.3839216232299805e-5	5	056
444	391.7283630371094	368.869384765625	1.0	353.8190612792969	296.1868591308594	1.0	647.69384765625	47.154144287109375	0.0001831352710723877	3.4330368041992188	477.58734130859375	4.780292510986328e-5	5	056
445	391.798828125	368.3586120605469	1.0	353.62994384765625	293.54559326171875	1.0	356.59442138671875	292.1945495605469	8.001923561096191e-5	352.2555236816406	294.3167419433594	5.733966827392578e-5	5	056
446	391.6934509277344	368.130615234375	1.0	353.5688781738281	294.1331481933594	1.0	356.52874755859375	292.2337646484375	7.43567943572998e-5	352.6368713378906	295.58685302734375	5.08725643157959e-5	5	056
447	390.7458801269531	372.22601318359375	1.0	351.76251220703125	297.63116455078125	1.0	647.339599609375	316.69366455078125	6.389617919921875e-5	351.0799560546875	302.6231994628906	6.744265556335449e-5	5	056
448	388.4393310546875	374.33917236328125	0.9999999403953552	355.3412170410156	302.280517578125	0.9999988079071045	390.58282470703125	373.1813659667969	0.00017917156219482422	385.36004638671875	366.4494323730469	0.00015234947204589844	5	056
449	392.8238220214844	376.20013427734375	0.9999995231628418	348.89447021484375	295.4917907714844	1.0	647.7890625	317.92236328125	0.00012376904487609863	387.66278076171875	366.5856018066406	0.00034159421920776367	5	056
450	395.46453857421875	377.37255859375	0.9990215301513672	355.77008056640625	306.0775146484375	1.0	358.0964050292969	304.4908447265625	0.0003727078437805176	391.2693176269531	370.5188293457031	0.000338822603225708	5	056
451	388.7845458984375	379.4936218261719	0.9999974966049194	4.907644271850586	146.03021240234375	0.0028483569622039795	392.681396484375	377.7127990722656	0.00010117888450622559	390.1263122558594	372.5170593261719	0.00032716989517211914	5	056
452	381.97283935546875	382.43798828125	0.999999463558197	384.9917297363281	317.45709228515625	0.9999964237213135	387.73565673828125	381.9900817871094	0.0001195073127746582	374.1867370605469	372.2291259765625	0.00010988116264343262	5	056
453	367.21514892578125	382.81658935546875	0.999976396560669	368.82940673828125	383.5924987792969	0.007289290428161621	648.5564575195312	335.0047607421875	0.00020882487297058105	368.2901916503906	384.47442626953125	5.429983139038086e-5	5	056
454	352.22802734375	383.15484619140625	0.9999397993087769	397.5717468261719	325.26629638671875	0.7851980924606323	397.5064697265625	324.1751708984375	5.790591239929199e-5	399.6337585449219	328.05841064453125	3.841519355773926e-5	5	056
455	386.4510192871094	342.82977294921875	0.0009058713912963867	388.00640869140625	343.0576477050781	0.9969894886016846	646.59228515625	30.079723358154297	3.1560659408569336e-5	387.8785095214844	341.5814208984375	4.610419273376465e-5	5	056
456	4.392064094543457	3.6005666255950928	3.999471664428711e-5	2.7458248138427734	144.14630126953125	0.00010952353477478027	645.948486328125	318.8683776855469	5.441904067993164e-5	638.3696899414062	3.5823888778686523	1.0579824447631836e-5	5	056
457	294.2783203125	385.03387451171875	0.030011236667633057	295.7832336425781	386.3768615722656	0.0027090907096862793	647.4781494140625	318.9294128417969	0.0006605088710784912	3.2196269035339355	29.012165069580078	0.0001309216022491455	5	056
458	281.8661193847656	387.6515808105469	0.006273835897445679	285.5238342285156	388.1264343261719	0.0008707940578460693	648.4588623046875	334.22802734375	0.000929415225982666	643.2810668945312	336.06695556640625	1.2814998626708984e-5	5	056
459	4.166455268859863	30.902210235595703	0.0009215772151947021	325.1585693359375	337.4754943847656	0.0011681020259857178	648.4075317382812	331.922119140625	0.0001226663589477539	3.8281214237213135	476.4698791503906	0.00013011693954467773	5	056
460	262.96246337890625	384.9300842285156	0.9872745275497437	325.50701904296875	333.1217041015625	0.9547140002250671	648.4620971679688	254.58578491210938	0.00010687112808227539	325.8808898925781	327.3453674316406	6.0945749282836914e-5	5	056
461	256.52569580078125	384.388671875	0.9999988079071045	307.07000732421875	333.80517578125	0.9752918481826782	304.1385803222656	331.5349426269531	0.00011077523231506348	300.5739440917969	329.0643005371094	0.00012192130088806152	5	056
462	6.648838996887207	32.6322135925293	0.0004169046878814697	317.04779052734375	333.13153076171875	0.01106974482536316	648.6432495117188	336.4072265625	0.00015968084335327148	4.084141254425049	28.398887634277344	6.22868537902832e-5	5	056
463	258.8999328613281	379.42425537109375	0.7615179419517517	299.95074462890625	314.7434387207031	0.0011209547519683838	646.8792724609375	318.509033203125	0.00012561678886413574	295.75250244140625	310.49639892578125	2.9593706130981445e-5	5	056
464	268.489501953125	373.0986633300781	1.0	294.5462646484375	298.527099609375	0.026661425828933716	647.9873657226562	318.161865234375	0.0001939833164215088	291.2803039550781	292.28387451171875	0.00012111663818359375	5	056
465	272.7178039550781	377.7769775390625	1.0	301.0408935546875	282.71551513671875	1.0	301.8214111328125	284.0365905761719	0.00020864605903625488	300.3406066894531	285.6367492675781	0.00015792250633239746	5	056
466	275.3763732910156	374.6993713378906	1.0	296.5522155761719	285.2658386230469	0.9999992847442627	292.56939697265625	290.30438232421875	7.975101470947266e-5	287.4519348144531	290.7378845214844	0.00029990077018737793	5	056
467	282.67156982421875	366.1322021484375	1.0	7.34755802154541	480.9195251464844	0.00011199712753295898	647.8115844726562	319.92071533203125	7.82012939453125e-5	279.507568359375	358.7811279296875	8.165836334228516e-5	5	056
468	293.81646728515625	360.95452880859375	1.0	4.669921875	34.244407653808594	0.0014500021934509277	648.7645263671875	335.6815490722656	7.966160774230957e-5	3.370102643966675	30.066368103027344	0.00019726157188415527	5	056
469	302.45703125	357.9521789550781	1.0	256.0538330078125	316.1321105957031	0.9998453855514526	256.97479248046875	314.5606994628906	0.00020125508308410645	252.43833923339844	313.28265380859375	0.0001564323902130127	5	056
470	310.1861877441406	354.18939208984375	1.0	259.36505126953125	320.3506774902344	1.0	261.9729309082031	318.7415466308594	9.432435035705566e-5	259.5610656738281	322.3647766113281	0.00011262297630310059	5	056
471	312.27001953125	353.68768310546875	1.0	3.403273582458496	146.2415771484375	0.00016698241233825684	647.8165283203125	334.04815673828125	2.136826515197754e-5	296.2322082519531	348.8855895996094	1.7404556274414062e-5	5	056
472	315.4277648925781	354.98492431640625	1.0	272.6617736816406	321.031982421875	0.17025253176689148	647.1322631835938	28.510072708129883	8.919835090637207e-5	3.163862705230713	477.44091796875	6.902217864990234e-5	5	056
473	315.9995422363281	357.87921142578125	1.0	265.41180419921875	319.6734619140625	0.05717653036117554	321.3523254394531	356.2818603515625	4.9233436584472656e-5	311.4118347167969	342.8170471191406	2.1457672119140625e-5	5	056
474	316.6687927246094	358.4018859863281	1.0	321.1932067871094	361.1552734375	0.00013262033462524414	321.2875671386719	356.6532287597656	0.00010946393013000488	311.71234130859375	343.259033203125	2.5153160095214844e-5	5	056
475	316.8106994628906	359.3500061035156	1.0	267.0572814941406	315.0959777832031	0.19918662309646606	646.1488037109375	26.410533905029297	0.0002452731132507324	264.6744079589844	312.5572204589844	0.0005191266536712646	5	056
476	318.00360107421875	358.04815673828125	1.0	265.455810546875	308.9471435546875	0.6363589763641357	647.6117553710938	29.84731101989746	0.00016415119171142578	310.9935607910156	343.0730895996094	4.073977470397949e-5	5	056
477	320.8494873046875	358.4909973144531	1.0	268.04388427734375	312.78948974609375	0.9999703168869019	646.5955810546875	316.50225830078125	7.668137550354004e-5	269.333740234375	313.9664306640625	7.703900337219238e-5	5	056
478	320.2599792480469	358.3258361816406	1.0	264.9795227050781	309.2406005859375	0.9981759190559387	646.6708374023438	319.10772705078125	0.00033468008041381836	257.002685546875	311.495361328125	3.460049629211426e-5	5	056
479	321.9697265625	358.3945617675781	1.0	268.1328125	311.36029052734375	0.06642976403236389	647.081298828125	30.291973114013672	8.115172386169434e-5	310.72943115234375	347.5786437988281	2.6613473892211914e-5	5	056
480	320.93975830078125	355.7078857421875	1.0	276.8193054199219	304.728515625	0.9686450958251953	647.9563598632812	130.18255615234375	0.00015178322792053223	310.7720031738281	342.9090881347656	3.522634506225586e-5	5	056
481	326.0325927734375	347.3554382324219	0.997749924659729	281.6682434082031	303.5337219238281	0.9999929666519165	647.2372436523438	317.1158142089844	0.00022470951080322266	280.02288818359375	297.623291015625	0.0002008974552154541	5	056
482	338.8277282714844	338.48724365234375	0.18450653553009033	7.646481513977051	481.7613525390625	4.538893699645996e-5	648.1845703125	203.6516876220703	2.562999725341797e-5	3.1973717212677	477.750732421875	1.6391277313232422e-5	5	056
483	280.1308898925781	321.97772216796875	0.11931309103965759	2.8698678016662598	148.53878784179688	0.0003598332405090332	647.1731567382812	317.8721008300781	0.00010842084884643555	3.1988365650177	477.7045593261719	2.4199485778808594e-5	5	056
484	358.7143249511719	328.2977600097656	0.9993478059768677	357.3727111816406	327.3836364746094	0.00018170475959777832	648.490478515625	334.2433776855469	6.082653999328613e-5	357.9408264160156	321.361328125	2.4259090423583984e-5	5	056
485	360.2033386230469	327.2723083496094	0.11780199408531189	3.564845561981201	148.1914520263672	0.00023755431175231934	647.2452392578125	86.10145568847656	5.40316104888916e-5	1.7560653686523438	2.824643611907959	1.901388168334961e-5	5	056
486	4.076170921325684	30.076812744140625	0.0004279613494873047	7.230832099914551	481.0099182128906	7.241964340209961e-5	646.28466796875	317.1204528808594	4.881620407104492e-5	3.0114598274230957	477.41357421875	2.2232532501220703e-5	5	056
487	368.226806640625	328.90081787109375	0.9999997019767761	371.950439453125	327.1633605957031	0.0002823770046234131	370.8194580078125	328.3992614746094	7.411837577819824e-5	370.13360595703125	320.7171936035156	6.264448165893555e-5	5	056
488	366.8379211425781	331.6666259765625	0.9999992847442627	371.8578796386719	327.7089538574219	5.111098289489746e-5	370.4128723144531	332.8212585449219	6.851553916931152e-5	362.62872314453125	321.21051025390625	6.219744682312012e-5	5	056
489	368.5874328613281	332.6960144042969	0.9999983906745911	4.138673305511475	147.69384765625	0.00041487812995910645	368.2309265136719	329.3932189941406	0.00010600686073303223	362.9276123046875	324.3460693359375	0.00018334388732910156	5	056
490	368.9510498046875	333.0340270996094	0.9002820253372192	6.271456718444824	33.52605056762695	0.0015666186809539795	6.676168441772461	31.129222869873047	0.0001437067985534668	3.9333035945892334	28.9339599609375	0.00013577938079833984	5	056
491	369.77044677734375	332.4881286621094	0.9999996423721313	4.557646751403809	150.32882690429688	0.001882702112197876	648.1905517578125	333.8466796875	0.00011011958122253418	363.3855285644531	323.23748779296875	0.00011566281318664551	5	056
492	370.66046142578125	331.4838562011719	0.9998713135719299	5.435563087463379	149.2245635986328	0.000635683536529541	647.14208984375	332.6298828125	8.669495582580566e-5	361.88385009765625	322.3472900390625	9.256601333618164e-5	5	056
493	369.04248046875	332.5354919433594	0.9999992847442627	5.875264644622803	150.616455078125	0.0017893612384796143	367.91357421875	329.41339111328125	4.410743713378906e-5	363.25048828125	323.6648254394531	9.164214134216309e-5	5	056
494	367.3454895019531	335.1416931152344	0.2228924036026001	288.6086730957031	321.3312683105469	0.0046371519565582275	646.7607421875	29.395767211914062	4.0203332901000977e-5	2.8139142990112305	478.1460876464844	2.3573637008666992e-5	5	056
495	369.2259826660156	333.59112548828125	0.9999873638153076	2.1977486610412598	2.0430002212524414	7.292628288269043e-5	647.5703125	314.3386535644531	5.638599395751953e-5	362.5116882324219	324.3346252441406	7.954239845275879e-5	5	056
496	367.9167785644531	333.77593994140625	0.9999986290931702	3.0829858779907227	148.4636688232422	0.0011390745639801025	648.4905395507812	316.38372802734375	5.2362680435180664e-5	363.2415771484375	325.5495300292969	6.22868537902832e-5	5	056
497	370.28472900390625	333.55963134765625	0.821645975112915	5.3944315910339355	150.72860717773438	0.00044423341751098633	648.33349609375	206.8175048828125	6.42240047454834e-5	362.24285888671875	325.21881103515625	3.9577484130859375e-5	5	056
498	368.96600341796875	332.6206970214844	0.9999030828475952	3.342864751815796	32.10262680053711	0.0003711879253387451	646.8201904296875	29.480472564697266	0.00012698769569396973	3.3985037803649902	477.4705505371094	2.2172927856445312e-5	5	056
499	370.83721923828125	332.5626220703125	0.9999993443489075	291.9546813964844	320.9471435546875	0.9999873638153076	647.8514404296875	319.0364685058594	0.00013259053230285645	362.8653564453125	323.9061584472656	9.039044380187988e-5	5	056
500	370.0404052734375	333.21783447265625	0.9153059720993042	3.1946656703948975	145.40029907226562	5.128979682922363e-5	648.3533935546875	316.75787353515625	3.287196159362793e-5	3.0816216468811035	478.02703857421875	1.3023614883422852e-5	5	056
501	372.4030456542969	330.0069580078125	0.9921672344207764	371.2923583984375	328.9377136230469	0.00014650821685791016	369.77392578125	328.0132751464844	3.6597251892089844e-5	363.0238342285156	324.7021484375	5.933642387390137e-5	5	056
502	368.9748229980469	334.85137939453125	0.993716835975647	4.277257919311523	31.57662582397461	0.00011840462684631348	368.7392578125	334.01690673828125	3.0279159545898438e-5	2.7387356758117676	2.9024147987365723	2.0891427993774414e-5	5	056
503	369.1283264160156	334.8824462890625	0.9998467564582825	5.590663909912109	148.08856201171875	0.001926034688949585	649.245361328125	187.65194702148438	6.636977195739746e-5	362.8017578125	324.640625	2.002716064453125e-5	5	056
504	370.6480407714844	332.6582946777344	0.9999988079071045	292.6307373046875	320.4781494140625	0.13092905282974243	647.677734375	204.69947814941406	3.635883331298828e-5	362.4613037109375	322.662841796875	3.1501054763793945e-5	5	056
505	370.6525573730469	334.7878723144531	0.24350446462631226	290.3646545410156	320.277099609375	0.9999798536300659	292.7875061035156	318.4845275878906	6.338953971862793e-5	290.2099609375	322.5287780761719	7.507205009460449e-5	5	056
506	370.615234375	332.4836730957031	1.0	3.505502462387085	32.966548919677734	0.00033167004585266113	369.0884704589844	329.844970703125	5.704164505004883e-5	363.8008728027344	324.988525390625	0.00014069676399230957	5	056
507	364.9305114746094	334.3687438964844	0.438823938369751	5.348527431488037	33.32748031616211	0.003105759620666504	6.276237487792969	31.253177642822266	0.0001679062843322754	2.9600863456726074	28.6473388671875	0.00016584992408752441	5	056
508	346.5358581542969	349.5933532714844	0.9997537136077881	307.3771667480469	314.6550598144531	0.1266295611858368	647.103759765625	104.2491683959961	3.3974647521972656e-5	344.7513122558594	339.14630126953125	6.702542304992676e-5	5	056
509	341.23687744140625	352.2784423828125	1.0	3.120232105255127	147.10133361816406	0.00020524859428405762	646.6112060546875	285.1211242675781	2.8878450393676758e-5	326.7714538574219	342.3489990234375	2.6702880859375e-5	5	056
510	334.9664001464844	353.86358642578125	1.0	2.703220844268799	145.85940551757812	6.818771362304688e-5	647.6345825195312	319.4089050292969	5.2541494369506836e-5	326.3388977050781	340.444091796875	1.7434358596801758e-5	5	056
511	330.4687194824219	355.86688232421875	1.0	3.2098803520202637	148.1175079345703	0.00017499923706054688	337.2565612792969	354.96209716796875	0.00015693902969360352	338.2835693359375	359.14764404296875	3.8743019104003906e-5	5	056
512	323.4435729980469	360.66229248046875	1.0	5.732055187225342	148.98634338378906	0.00034874677658081055	647.3054809570312	317.8155212402344	0.0001907944679260254	327.07159423828125	368.59808349609375	4.836916923522949e-5	5	056
513	314.9967041015625	361.2321472167969	1.0	336.6067810058594	313.8152160644531	0.9324913024902344	341.35369873046875	311.5882263183594	0.00025790929794311523	336.7138366699219	308.73553466796875	0.0005550980567932129	5	056
514	306.57525634765625	362.5583801269531	1.0	333.9117736816406	307.8911437988281	0.9977403879165649	338.33709716796875	307.149658203125	0.00011473894119262695	333.2476501464844	306.25677490234375	0.00013387203216552734	5	056
515	302.4267272949219	363.04376220703125	0.9999998807907104	324.6994323730469	312.78839111328125	0.18447229266166687	328.2404479980469	312.9268493652344	7.572770118713379e-5	322.7580871582031	307.2583312988281	0.00010994076728820801	5	056
516	302.1262512207031	356.76995849609375	1.0	322.9808654785156	312.3538513183594	0.3418826162815094	305.3431396484375	355.4998474121094	5.793571472167969e-5	323.5943908691406	311.1897277832031	0.00016355514526367188	5	056
517	299.03631591796875	354.8561706542969	1.0	297.22564697265625	357.5522155761719	0.0004603564739227295	648.7352294921875	140.65789794921875	0.00020372867584228516	305.11590576171875	359.6243896484375	6.175041198730469e-5	5	056
518	297.1900939941406	352.99505615234375	0.9980682134628296	4.158535480499268	149.97193908691406	0.0002676844596862793	648.2312622070312	334.4465637207031	6.42240047454834e-5	3.559037685394287	477.36151123046875	2.9265880584716797e-5	5	056
519	295.31036376953125	350.80828857421875	1.0	3.9137794971466064	147.58460998535156	0.00048536062240600586	291.8332214355469	353.5738830566406	8.168816566467285e-5	283.4498291015625	356.9020690917969	0.0001271963119506836	5	056
520	290.9019775390625	350.7838134765625	0.9999879598617554	3.4580423831939697	147.7413787841797	0.0039670467376708984	646.7077026367188	320.6637878417969	4.595518112182617e-5	293.3387145996094	336.9669189453125	6.943941116333008e-5	5	056
521	291.1717529296875	348.4971008300781	1.0	291.19744873046875	352.13995361328125	0.00017365813255310059	291.0628662109375	350.3475646972656	4.744529724121094e-5	283.627685546875	355.2601013183594	5.644559860229492e-5	5	056
522	287.2140808105469	349.6477966308594	1.0	289.1832275390625	353.2110900878906	0.00015944242477416992	286.4476623535156	352.3110046386719	4.729628562927246e-5	282.1883544921875	354.7563171386719	4.699826240539551e-5	5	056
523	287.1012878417969	346.13494873046875	1.0	285.173095703125	350.998046875	0.0001563727855682373	283.0534362792969	347.14056396484375	0.00010353326797485352	269.1716003417969	352.3753967285156	0.0001138150691986084	5	056
524	283.3039855957031	343.61260986328125	1.0	3.3098440170288086	149.36163330078125	0.005710959434509277	281.05438232421875	343.16204833984375	0.0001233816146850586	265.6329040527344	347.8643798828125	7.224082946777344e-5	5	056
525	280.6177062988281	343.5888977050781	1.0	294.9278869628906	307.54498291015625	0.9607160091400146	647.0883178710938	31.04652214050293	0.00016200542449951172	282.21453857421875	321.5752258300781	7.364153861999512e-5	5	056
526	280.54632568359375	343.35162353515625	1.0	295.31988525390625	300.5044860839844	0.9732568264007568	646.8291015625	28.322593688964844	0.000159531831741333	295.4543151855469	295.7557067871094	0.00035181641578674316	5	056
527	280.6180419921875	343.78875732421875	1.0	291.8736572265625	298.076171875	0.9979225397109985	296.69268798828125	297.6035461425781	0.0009312629699707031	293.01080322265625	294.91375732421875	0.0021504461765289307	5	056
528	279.3202209472656	343.5870666503906	1.0	292.5889892578125	297.4163513183594	0.9999164342880249	296.6252136230469	298.1101989746094	0.0005228221416473389	292.0297546386719	295.0997009277344	0.0010290145874023438	5	056
529	279.85107421875	341.2052917480469	1.0	290.4717102050781	297.2554626464844	0.9997995495796204	296.8302307128906	297.264892578125	0.00027230381965637207	291.9195556640625	294.912109375	0.0006749927997589111	5	056
530	280.369873046875	341.3340148925781	1.0	288.7958679199219	294.77081298828125	0.9999933242797852	293.77508544921875	294.485107421875	0.00011593103408813477	288.8584899902344	293.4385681152344	0.0003032088279724121	5	056
531	280.2049255371094	341.3029479980469	1.0	286.7497863769531	292.4100646972656	0.9999999403953552	647.3106689453125	317.5318298339844	9.721517562866211e-5	285.6634521484375	290.86041259765625	0.00013947486877441406	5	056
532	280.8901062011719	340.6265563964844	1.0	287.6463317871094	290.423095703125	0.9999998807907104	647.566650390625	318.9185791015625	0.00015482306480407715	285.42449951171875	288.6402587890625	0.0003330111503601074	5	056
533	284.8802185058594	335.72613525390625	1.0	287.2765808105469	285.5807800292969	0.9999966621398926	287.40142822265625	284.1434020996094	0.0001488029956817627	4.778261184692383	30.471790313720703	0.0003381073474884033	5	056
534	288.0102844238281	331.8927307128906	0.9999279975891113	2.5486440658569336	1.5322363376617432	6.443262100219727e-5	649.3487548828125	206.92388916015625	3.960728645324707e-5	278.0483093261719	320.95855712890625	4.64320182800293e-5	5	056
535	4.05058479309082	30.55791473388672	0.0002937912940979004	4.025402069091797	31.25309181213379	8.362531661987305e-5	647.2896728515625	30.41543960571289	8.383393287658691e-5	3.3178672790527344	477.45849609375	1.0401010513305664e-5	5	056
536	316.2908020019531	306.8829650878906	0.999996542930603	318.6234436035156	306.84161376953125	0.3027358949184418	319.1305236816406	305.0872497558594	0.0002562999725341797	317.6160888671875	304.4286804199219	0.00013557076454162598	5	056
537	321.30279541015625	303.0419006347656	0.9999998807907104	268.98895263671875	325.7090759277344	1.0	263.8986511230469	327.7384338378906	0.00016632676124572754	314.94189453125	308.8067626953125	0.00010880827903747559	5	056
538	325.5237121582031	301.7093811035156	0.967732310295105	269.4316711425781	325.7120056152344	0.9999999403953552	329.6416931152344	302.576904296875	0.00013127923011779785	327.0908508300781	294.26690673828125	8.422136306762695e-5	5	056
539	333.83306884765625	302.2347106933594	0.9999952912330627	328.58636474609375	296.0306701660156	0.0030531585216522217	338.007568359375	301.5223693847656	0.0003566443920135498	327.7068176269531	294.27215576171875	0.00027379393577575684	5	056
540	336.6836853027344	301.7495422363281	1.0	477.7442626953125	313.7649230957031	0.9998230934143066	335.6355285644531	304.3028564453125	0.00018069148063659668	478.09295654296875	317.9691162109375	0.0005627572536468506	5	056
