# Supplementary material for: An automated feeding system for the African killifish reveals the impact of diet on lifespan and allows scalable assessment of associative learning
Source: eLife. 2022 Nov 10;11:e69008. doi: 10.7554/eLife.69008 (PMC9788828; doi:10.7554/eLife.69008)
Supplement: Figure 6—source data 2. [file elife-69008-fig6-data2.zip › Training Trajectories/t1_REC005DLC_resnet50_TrainAllTheThingsJun28shuffle1_1030000.csv]

bodyparts_coords	fishhead_x	fishhead_y	fishhead_likelihood	fishtail_x	fishtail_y	fishtail_likelihood	redlight_x	redlight_y	redlight_likelihood	fooddrop_x	fooddrop_y	fooddrop_likelihood	fishnum	recordingnum
0	331.73486328125	131.96315002441406	1.0	449.8809509277344	135.14891052246094	0.00092354416847229	336.7054443359375	132.10401916503906	3.221631050109863e-5	638.9412841796875	2.475369930267334	9.208917617797852e-6	1	005
1	330.99151611328125	132.4140625	1.0	359.8576965332031	134.3599090576172	0.9999560713768005	638.9397583007812	7.232487678527832	8.45193862915039e-5	636.9677124023438	2.893944263458252	1.4871358871459961e-5	1	005
2	332.0496826171875	133.7404022216797	1.0	359.3542175292969	134.75881958007812	0.9953122138977051	344.4515686035156	133.66184997558594	6.631016731262207e-5	344.8728332519531	137.65283203125	1.0848045349121094e-5	1	005
3	331.6343078613281	132.9874267578125	1.0	358.9134216308594	135.5887908935547	0.9959405660629272	640.3825073242188	7.087127685546875	4.202127456665039e-5	315.5935974121094	139.41192626953125	9.775161743164062e-6	1	005
4	331.7908630371094	132.46310424804688	1.0	355.4106140136719	132.25732421875	0.003167480230331421	640.047607421875	7.401285171508789	4.521012306213379e-5	469.7511291503906	131.3367156982422	0.00016739964485168457	1	005
5	331.3084716796875	132.21310424804688	1.0	338.6308898925781	135.48175048828125	7.49826431274414e-5	648.865478515625	222.1854248046875	0.00015458464622497559	317.71240234375	138.23297119140625	1.570582389831543e-5	1	005
6	332.1037902832031	133.3580322265625	0.9999999403953552	354.0384521484375	133.37274169921875	0.1762966811656952	640.3958129882812	5.933076858520508	3.266334533691406e-5	317.2117614746094	138.69320678710938	7.778406143188477e-6	1	005
7	330.7308349609375	134.00990295410156	1.0	339.32061767578125	136.83714294433594	3.236532211303711e-5	334.6531982421875	133.5818328857422	3.743171691894531e-5	315.8454895019531	139.22560119628906	1.6033649444580078e-5	1	005
8	332.3652648925781	133.23971557617188	0.9999998807907104	337.8358154296875	135.392822265625	0.00012230873107910156	335.3658142089844	133.04965209960938	5.733966827392578e-5	318.7508544921875	138.70208740234375	1.576542854309082e-5	1	005
9	331.8897705078125	132.1254119873047	1.0	337.43780517578125	135.75588989257812	0.00010660290718078613	335.2011413574219	131.50979614257812	6.750226020812988e-5	337.7059020996094	136.50990295410156	1.5735626220703125e-5	1	005
10	331.6047058105469	132.48989868164062	1.0	338.7764892578125	134.8282470703125	0.00020805001258850098	649.8861694335938	220.6756134033203	0.0005906522274017334	338.25616455078125	135.53494262695312	2.276897430419922e-5	1	005
11	330.93701171875	133.31346130371094	1.0	639.8780517578125	3.210996150970459	6.67870044708252e-5	334.8232727050781	133.2420196533203	4.348158836364746e-5	316.72747802734375	139.0161895751953	8.374452590942383e-6	1	005
12	330.63616943359375	134.30630493164062	1.0	639.31689453125	2.9152207374572754	3.713369369506836e-5	327.35504150390625	135.24844360351562	2.5719404220581055e-5	317.276611328125	139.25074768066406	3.197789192199707e-5	1	005
13	332.5448303222656	133.18902587890625	0.9999999403953552	647.740966796875	224.34521484375	5.194544792175293e-5	649.1923217773438	224.43601989746094	4.9620866775512695e-5	327.1708068847656	121.28971862792969	1.7911195755004883e-5	1	005
14	331.96234130859375	131.9324951171875	1.0	336.9689636230469	135.3464813232422	8.016824722290039e-5	649.0155029296875	220.2728271484375	0.0003420114517211914	319.4742126464844	138.03054809570312	2.2023916244506836e-5	1	005
15	332.6306457519531	131.27658081054688	1.0	337.2534484863281	135.5389862060547	7.730722427368164e-5	335.79327392578125	130.67660522460938	7.131695747375488e-5	338.9246826171875	136.9425048828125	2.0503997802734375e-5	1	005
16	332.582763671875	133.53965759277344	1.0	638.6051635742188	4.07110071182251	0.00010165572166442871	639.3235473632812	8.079923629760742	0.00014495849609375	336.8562316894531	137.5018768310547	2.6553869247436523e-5	1	005
17	333.3146667480469	134.5433349609375	1.0	638.8363037109375	3.0925021171569824	0.00020304322242736816	336.3623046875	133.8578338623047	6.264448165893555e-5	338.2491149902344	137.53805541992188	6.377696990966797e-6	1	005
18	334.264404296875	132.05142211914062	1.0	337.540283203125	135.30494689941406	9.40561294555664e-5	337.5617370605469	130.92926025390625	8.890032768249512e-5	338.5062255859375	136.76181030273438	2.244114875793457e-5	1	005
19	333.3002624511719	131.95252990722656	1.0	337.619384765625	135.18801879882812	0.00010991096496582031	337.8363342285156	130.89413452148438	0.00015226006507873535	338.7864685058594	136.59727478027344	3.063678741455078e-5	1	005
20	332.72723388671875	132.99661254882812	1.0	337.362060546875	136.10549926757812	6.517767906188965e-5	336.423828125	132.5665740966797	7.608532905578613e-5	334.5822448730469	121.04053497314453	1.2606382369995117e-5	1	005
21	332.2754211425781	134.36904907226562	0.9999998807907104	338.2130126953125	135.4677734375	6.902217864990234e-5	639.1306762695312	6.158876419067383	6.502866744995117e-5	638.6520385742188	2.2370033264160156	1.0907649993896484e-5	1	005
22	332.8282470703125	132.97604370117188	1.0	337.2779846191406	135.359130859375	9.861588478088379e-5	336.4427795410156	132.1540069580078	6.285309791564941e-5	338.3771057128906	136.46066284179688	1.8149614334106445e-5	1	005
23	333.65655517578125	131.80857849121094	1.0	337.7120666503906	135.27252197265625	0.00010910630226135254	649.22802734375	220.03465270996094	0.00032442808151245117	338.6326904296875	136.71188354492188	2.1189451217651367e-5	1	005
24	334.0348205566406	132.61048889160156	1.0	638.4947509765625	3.3418679237365723	8.460879325866699e-5	337.51251220703125	131.12228393554688	9.402632713317871e-5	326.3247985839844	119.54269409179688	2.2232532501220703e-5	1	005
25	333.72479248046875	133.83688354492188	1.0	337.60595703125	136.03346252441406	7.06017017364502e-5	336.6517639160156	133.097900390625	6.860494613647461e-5	327.3596496582031	121.71480560302734	2.2739171981811523e-5	1	005
26	333.77044677734375	132.9481964111328	1.0	460.6472473144531	134.68080139160156	0.011944413185119629	527.4204711914062	207.56219482421875	0.9999998807907104	526.8225708007812	208.8508758544922	0.0010714530944824219	1	005
27	332.94000244140625	133.6118621826172	1.0	638.9573974609375	3.666027307510376	0.00015753507614135742	528.2088623046875	207.60549926757812	0.9999998807907104	526.993408203125	207.95291137695312	0.0006530880928039551	1	005
28	330.6598815917969	132.402099609375	1.0	527.802734375	208.53665161132812	0.0001068115234375	528.5927124023438	207.1787872314453	1.0	527.2647705078125	207.7220458984375	0.0004515647888183594	1	005
29	333.657470703125	129.74203491210938	1.0	349.8438415527344	129.98190307617188	0.0025750398635864258	528.3299560546875	207.7037811279297	1.0	526.6179809570312	207.73675537109375	0.00042617321014404297	1	005
30	333.9071350097656	128.6109619140625	1.0	527.70947265625	208.57603454589844	0.0001100003719329834	528.6542358398438	207.38037109375	0.9999999403953552	527.3325805664062	207.88180541992188	0.00039061903953552246	1	005
31	334.9533996582031	128.36463928222656	1.0	337.6468505859375	132.8021240234375	0.00010439753532409668	528.5010986328125	207.69561767578125	1.0	526.8734130859375	208.4276123046875	0.0003632009029388428	1	005
32	335.29901123046875	128.15350341796875	1.0	523.9229736328125	209.83010864257812	0.00012680888175964355	527.8573608398438	207.27696228027344	1.0	526.44970703125	207.75535583496094	0.0006067752838134766	1	005
33	336.778076171875	126.01504516601562	1.0	334.0788879394531	130.16067504882812	0.00021392107009887695	527.563232421875	206.59693908691406	1.0	524.0931396484375	206.1626739501953	0.00039768218994140625	1	005
34	339.78936767578125	123.46475982666016	1.0	338.60614013671875	131.01934814453125	0.00019502639770507812	528.7748413085938	207.2908935546875	1.0	527.0692138671875	207.8398895263672	0.000565946102142334	1	005
35	346.0569763183594	114.63713073730469	1.0	331.5177307128906	148.0196075439453	0.9999958872795105	527.7747802734375	206.5956573486328	1.0	527.0215454101562	207.82235717773438	0.00044804811477661133	1	005
36	348.6322937011719	111.01053619384766	1.0	331.7909851074219	151.06625366210938	1.0	528.2423095703125	206.7176971435547	1.0	526.679931640625	207.77174377441406	0.00030043721199035645	1	005
37	351.059326171875	109.00884246826172	1.0	329.4381408691406	151.80224609375	1.0	528.2027587890625	207.35647583007812	1.0	526.5106811523438	207.90066528320312	0.00030937790870666504	1	005
38	353.39849853515625	108.25309753417969	1.0	331.5897216796875	155.33392333984375	0.9999998807907104	527.9190063476562	206.2811737060547	1.0	524.5296630859375	205.86012268066406	0.00034689903259277344	1	005
39	354.0697021484375	107.55699920654297	1.0	331.521240234375	155.56826782226562	1.0	528.6055908203125	207.46368408203125	1.0	525.0320434570312	207.43798828125	0.00024586915969848633	1	005
40	355.0979309082031	107.68004608154297	1.0	330.49420166015625	156.24502563476562	1.0	528.2096557617188	207.6220703125	1.0	526.9512939453125	208.08279418945312	0.0005684494972229004	1	005
41	355.7223815917969	107.67440032958984	1.0	329.98443603515625	156.27053833007812	1.0	527.72412109375	207.1366424560547	1.0	524.262451171875	206.55801391601562	0.00037166476249694824	1	005
42	355.87701416015625	107.60648345947266	1.0	331.82342529296875	154.9785919189453	1.0	528.9826049804688	207.0431671142578	1.0	332.2361755371094	155.78627014160156	0.00023686885833740234	1	005
43	356.23138427734375	108.30524444580078	1.0	331.87860107421875	156.02674865722656	1.0	528.4642333984375	207.169921875	1.0	527.0760498046875	207.6300048828125	0.0008475184440612793	1	005
44	356.6085510253906	107.9505386352539	1.0	331.5358581542969	153.82669067382812	1.0	528.1336669921875	207.50552368164062	1.0	526.5421752929688	207.84901428222656	0.00048604607582092285	1	005
45	357.19140625	106.46134185791016	1.0	332.49505615234375	153.27352905273438	1.0	527.981201171875	206.74600219726562	1.0	526.8892822265625	207.37643432617188	0.0004086494445800781	1	005
46	358.0502624511719	107.53816223144531	1.0	331.41046142578125	153.81997680664062	1.0	528.405517578125	207.072509765625	1.0	526.6524047851562	207.65866088867188	0.0003185570240020752	1	005
47	361.75262451171875	104.59097290039062	1.0	333.8394775390625	153.93356323242188	1.0	527.7723999023438	207.1202850341797	0.9999998807907104	526.5926513671875	207.74880981445312	0.00034695863723754883	1	005
48	368.2853698730469	100.42800903320312	1.0	336.0539245605469	149.3468780517578	1.0	528.655029296875	207.28482055664062	1.0	461.9212646484375	201.05604553222656	0.004328548908233643	1	005
49	374.23883056640625	99.99810028076172	1.0	335.14202880859375	149.4171142578125	0.9999995231628418	528.3388061523438	207.3667449951172	1.0	527.1043701171875	207.89395141601562	0.000515669584274292	1	005
50	380.06304931640625	99.57711791992188	1.0	336.029541015625	148.3271484375	1.0	528.0692749023438	207.60292053222656	1.0	527.1076049804688	208.16143798828125	0.0007613301277160645	1	005
51	384.97576904296875	97.27117919921875	1.0	338.3021545410156	143.84519958496094	0.6038596034049988	527.8912963867188	207.16949462890625	1.0	526.02099609375	206.70669555664062	0.00040963292121887207	1	005
52	394.9808044433594	99.3072738647461	1.0	341.5873107910156	134.61451721191406	0.017012417316436768	528.508056640625	207.41529846191406	1.0	524.6380004882812	207.3898468017578	0.00025331974029541016	1	005
53	403.13494873046875	100.35702514648438	1.0	346.4038391113281	132.26136779785156	0.0011556148529052734	528.5758666992188	207.6566619873047	1.0	526.6624755859375	208.86314392089844	0.00030359625816345215	1	005
54	408.1433410644531	98.87357330322266	1.0	349.5437316894531	126.4162826538086	0.9999964237213135	528.4196166992188	206.96511840820312	1.0	526.2828369140625	208.40966796875	0.000310361385345459	1	005
55	412.4911804199219	96.34162139892578	1.0	353.8951416015625	119.04600524902344	0.9933115243911743	528.3271484375	206.70823669433594	1.0	524.6416015625	206.30137634277344	0.00029900670051574707	1	005
56	413.12921142578125	95.27570343017578	0.9999744892120361	359.2170104980469	119.20733642578125	0.725195586681366	528.6103515625	207.12057495117188	1.0	526.5525512695312	208.02110290527344	0.0003923475742340088	1	005
57	411.7369384765625	95.9728012084961	0.9999995827674866	357.3342590332031	119.04068756103516	0.9995089769363403	527.861328125	206.54348754882812	1.0	526.2325439453125	208.5931396484375	0.0005396902561187744	1	005
58	413.0182189941406	95.44902038574219	0.9999970197677612	356.12451171875	119.94322204589844	1.0	528.8917236328125	207.0604705810547	1.0	525.2635498046875	207.25262451171875	0.00034874677658081055	1	005
59	414.3338623046875	94.97760009765625	0.9999998807907104	358.6443786621094	118.1362075805664	0.5488190650939941	527.926025390625	207.28713989257812	1.0	526.2986450195312	208.2949676513672	0.00047719478607177734	1	005
60	413.6146240234375	92.70024871826172	0.999996542930603	455.521484375	110.04470825195312	0.30319416522979736	528.5581665039062	206.969482421875	1.0	526.989990234375	207.5830841064453	0.0003781616687774658	1	005
61	412.328369140625	92.8633804321289	1.0	365.5588684082031	118.03564453125	0.9999998807907104	528.5397338867188	207.04405212402344	1.0	526.6276245117188	208.0113067626953	0.00044339895248413086	1	005
62	414.7608642578125	93.0218505859375	0.9999998807907104	361.31744384765625	120.0713882446289	0.9999999403953552	528.5286865234375	206.21275329589844	1.0	524.693359375	205.77069091796875	0.0003161132335662842	1	005
63	415.51959228515625	92.7872543334961	0.9999955296516418	360.40673828125	119.21984100341797	1.0	528.118896484375	207.24468994140625	1.0	524.7201538085938	206.8358917236328	0.00047260522842407227	1	005
64	415.16204833984375	93.20024871826172	0.9999469518661499	358.78662109375	115.73175048828125	0.9999998807907104	528.2658081054688	206.7702178955078	1.0	524.5341796875	206.44052124023438	0.00040075182914733887	1	005
65	416.0893859863281	94.7570571899414	0.999587893486023	362.5849304199219	113.33596801757812	0.9858208894729614	528.5415649414062	207.2696533203125	1.0	526.458740234375	208.28746032714844	0.0004609525203704834	1	005
66	416.9830322265625	95.76611328125	0.9973022937774658	364.3760986328125	113.06938171386719	0.7375840544700623	528.0707397460938	206.69578552246094	1.0	527.28662109375	207.62277221679688	0.00043264031410217285	1	005
67	417.8545227050781	96.9341049194336	0.008970409631729126	360.6955871582031	114.56171417236328	1.0	528.1007080078125	206.90774536132812	1.0	524.3063354492188	206.4942626953125	0.0002917051315307617	1	005
68	419.25042724609375	95.60379028320312	0.6348231434822083	360.0989074707031	112.93733215332031	1.0	528.262939453125	205.99839782714844	1.0	524.5498657226562	205.18373107910156	0.0005273222923278809	1	005
69	418.4505310058594	96.74528503417969	0.9964444041252136	359.00958251953125	110.50753784179688	1.0	528.2952270507812	207.2412109375	1.0	524.6707153320312	206.64659118652344	0.00039628148078918457	1	005
70	417.929931640625	96.40605163574219	0.274089515209198	363.30792236328125	106.72042846679688	0.9999773502349854	527.98876953125	207.65753173828125	1.0	525.6865844726562	208.14614868164062	0.0004138648509979248	1	005
71	414.3699645996094	97.00196075439453	0.04309728741645813	460.9626770019531	103.8101806640625	0.9999687671661377	528.6443481445312	207.2434844970703	1.0	526.458984375	207.76336669921875	0.00042256712913513184	1	005
72	418.6030578613281	95.54605102539062	0.08518403768539429	361.2798767089844	110.35519409179688	1.0	528.2742919921875	206.5352783203125	1.0	360.8618469238281	110.77562713623047	0.0007304847240447998	1	005
73	418.8214416503906	95.7624740600586	0.011977821588516235	360.062744140625	110.96073913574219	0.9999998807907104	528.3714599609375	206.96078491210938	1.0	359.7067565917969	110.81993865966797	0.00040274858474731445	1	005
74	420.0863037109375	96.77527618408203	0.8593145608901978	360.20318603515625	108.93196105957031	1.0	528.5741577148438	207.01951599121094	1.0	360.070556640625	109.72599029541016	0.0003370046615600586	1	005
75	419.4051818847656	96.96186065673828	0.9999700784683228	360.94012451171875	103.93719482421875	1.0	528.455810546875	207.0160369873047	1.0	524.769775390625	206.69493103027344	0.0004016757011413574	1	005
76	416.09857177734375	98.32180786132812	0.9998667240142822	361.62945556640625	100.84701538085938	0.9999997019767761	527.92138671875	206.0013427734375	0.9999999403953552	524.6267700195312	205.52996826171875	0.0005260705947875977	1	005
77	418.184326171875	96.95489501953125	0.9999755620956421	361.62615966796875	104.8353042602539	0.9999978542327881	528.6259765625	206.21615600585938	1.0	527.0939331054688	207.44720458984375	0.0002811253070831299	1	005
78	420.4190673828125	96.89643859863281	0.5624342560768127	361.6421203613281	104.90979766845703	0.999992847442627	528.6983642578125	206.81155395507812	1.0	525.0921630859375	206.34033203125	0.0004616379737854004	1	005
79	419.02587890625	96.9746322631836	0.9999995231628418	361.61175537109375	103.37593841552734	1.0	528.2413330078125	206.79576110839844	1.0	526.7665405273438	208.11871337890625	0.0003732144832611084	1	005
80	417.8867492675781	98.54885864257812	0.9999604225158691	358.5862121582031	103.47722625732422	1.0	528.840576171875	206.93373107910156	1.0	525.0205078125	206.51287841796875	0.0003573894500732422	1	005
81	421.0044250488281	97.6055908203125	0.9818348288536072	359.1026916503906	101.09026336669922	1.0	527.8512573242188	207.34632873535156	1.0	524.1603393554688	206.83511352539062	0.00045484304428100586	1	005
82	420.9744873046875	98.60490417480469	0.4939328134059906	360.0042419433594	100.26371765136719	0.9999999403953552	527.8257446289062	207.00894165039062	1.0	526.3379516601562	206.79457092285156	0.0005977749824523926	1	005
83	416.0144348144531	101.2282485961914	0.9978660941123962	357.1891174316406	99.97659301757812	0.9999998211860657	528.111572265625	206.9300537109375	1.0	526.715576171875	207.9420166015625	0.0004137754440307617	1	005
84	421.6266174316406	99.4688491821289	0.9993653893470764	358.4320983886719	102.67605590820312	1.0	527.825927734375	207.4397430419922	1.0	524.4326171875	207.19985961914062	0.00036528706550598145	1	005
85	420.4089660644531	98.50282287597656	0.14514842629432678	357.0461730957031	100.21682739257812	1.0	528.2490234375	206.65975952148438	1.0	524.4169921875	206.15049743652344	0.0002359151840209961	1	005
86	464.75518798828125	95.60523223876953	0.9919716715812683	357.24005126953125	97.53431701660156	1.0	528.2883911132812	206.86343383789062	1.0	524.6343383789062	206.37318420410156	0.00042432546615600586	1	005
87	463.72198486328125	95.66513061523438	0.9999819993972778	352.1667175292969	98.22349548339844	1.0	528.658203125	206.23097229003906	1.0	459.64453125	99.46742248535156	0.00030365586280822754	1	005
88	464.5856628417969	94.78012084960938	0.6647816300392151	356.66009521484375	96.60005950927734	1.0	528.2905883789062	207.11265563964844	1.0	526.8231201171875	207.90928649902344	0.00041997432708740234	1	005
89	421.6922912597656	99.2722396850586	0.7434771656990051	355.0257873535156	95.46109008789062	1.0	528.46337890625	206.67709350585938	1.0	526.649658203125	207.9761199951172	0.00041413307189941406	1	005
90	420.74456787109375	99.9573745727539	0.1296212077140808	356.0206604003906	99.48795318603516	1.0	528.6134033203125	206.53392028808594	1.0	524.9328002929688	206.15289306640625	0.00046706199645996094	1	005
91	463.68060302734375	98.22394561767578	0.9801799058914185	359.35540771484375	100.2883071899414	1.0	528.468017578125	207.17906188964844	1.0	524.7401733398438	207.0836639404297	0.0003237426280975342	1	005
92	418.71343994140625	99.87224578857422	0.9998126029968262	357.14276123046875	96.16111755371094	0.9999403953552246	528.3550415039062	207.13844299316406	1.0	524.673583984375	206.68858337402344	0.0003731846809387207	1	005
93	420.3481750488281	97.61650085449219	0.9940555095672607	354.4098205566406	94.74885559082031	1.0	528.2489624023438	206.9912872314453	1.0	524.5424194335938	206.43556213378906	0.0003318488597869873	1	005
94	419.0312194824219	96.63212585449219	0.9998828172683716	357.4882507324219	99.34564971923828	1.0	527.855224609375	206.71669006347656	1.0	524.3488159179688	206.207763671875	0.000412672758102417	1	005
95	422.67108154296875	97.52296447753906	0.9956680536270142	357.60540771484375	100.07086944580078	1.0	528.0274658203125	206.90943908691406	1.0	526.44677734375	208.23643493652344	0.0005134642124176025	1	005
96	419.41162109375	96.03736877441406	0.9998964071273804	356.4595031738281	102.80721282958984	1.0	528.2275390625	206.6715850830078	1.0	526.5634765625	207.4287109375	0.0006267428398132324	1	005
97	420.6883850097656	94.86617279052734	0.9999970197677612	355.52740478515625	103.46624755859375	1.0	528.59130859375	206.19488525390625	1.0	527.2335815429688	207.09292602539062	0.00040277838706970215	1	005
98	421.6789855957031	96.32820892333984	0.9588446021080017	356.0644226074219	99.28775787353516	1.0	528.408935546875	206.80482482910156	1.0	526.5169067382812	207.93338012695312	0.00039774179458618164	1	005
99	419.55438232421875	95.80714416503906	0.9999381899833679	357.0826416015625	97.45652770996094	0.9999991059303284	528.5299072265625	207.0634307861328	1.0	527.1419067382812	208.1845703125	0.0004061460494995117	1	005
100	466.2752990722656	98.3245849609375	0.020981311798095703	355.42474365234375	101.04718017578125	1.0	527.9711303710938	205.67233276367188	1.0	527.006591796875	206.97251892089844	0.0005379915237426758	1	005
101	465.9053039550781	98.0467529296875	0.00852501392364502	357.8714599609375	103.72044372558594	1.0	528.2306518554688	207.1693572998047	0.9999998807907104	524.7820434570312	206.35951232910156	0.000611037015914917	1	005
102	423.6583557128906	89.17220306396484	0.0058120787143707275	356.3149108886719	102.86817932128906	1.0	527.6677856445312	206.49978637695312	1.0	526.7857666015625	205.96337890625	0.0005427002906799316	1	005
103	423.3479309082031	89.99850463867188	0.5287415385246277	355.3542175292969	100.2978744506836	1.0	528.6655883789062	206.86378479003906	1.0	525.026611328125	206.6947784423828	0.0003547072410583496	1	005
104	467.6131896972656	93.33316040039062	0.0006803572177886963	355.76239013671875	97.99382019042969	1.0	528.6925048828125	206.61334228515625	1.0	526.8394775390625	205.7211456298828	0.0003795325756072998	1	005
105	422.7054748535156	89.79473876953125	0.0006992220878601074	356.5706481933594	97.41667938232422	1.0	528.7747192382812	206.47474670410156	1.0	526.28271484375	206.5609893798828	0.0005111992359161377	1	005
106	422.2390441894531	89.57814025878906	0.006651848554611206	356.4292907714844	97.83450317382812	1.0	528.2747192382812	206.4284210205078	1.0	526.5098266601562	205.8813018798828	0.0006074607372283936	1	005
107	467.1967468261719	91.65447235107422	0.004624009132385254	355.7253112792969	98.29329681396484	1.0	527.8402709960938	207.1840362548828	0.9999998807907104	526.4091186523438	207.97695922851562	0.0006850659847259521	1	005
108	464.66522216796875	88.01313781738281	0.003265589475631714	354.9683837890625	96.6120834350586	1.0	528.4873657226562	207.3349151611328	1.0	526.6124877929688	208.01527404785156	0.00047028064727783203	1	005
109	429.32000732421875	87.83064270019531	0.003191530704498291	352.56549072265625	95.44691467285156	1.0	528.7002563476562	206.57638549804688	1.0	526.966064453125	207.6114959716797	0.0004500150680541992	1	005
110	466.1595764160156	85.5746078491211	0.8977131247520447	352.720947265625	97.05897521972656	0.999999463558197	527.7132568359375	207.27676391601562	1.0	526.4117431640625	206.62789916992188	0.0004419088363647461	1	005
111	466.34075927734375	85.2348861694336	0.9991094470024109	354.6551818847656	92.10964965820312	0.9914675951004028	528.1333618164062	206.8609161376953	1.0	526.2556762695312	208.779541015625	0.0004920363426208496	1	005
112	464.6234436035156	86.44573211669922	0.5812751650810242	357.59130859375	95.75250244140625	1.0	528.5487670898438	207.1883544921875	1.0	526.9463500976562	207.60797119140625	0.00035700201988220215	1	005
113	465.2813415527344	85.46287536621094	0.4076186418533325	358.6685791015625	92.73995208740234	1.0	528.0147094726562	207.49058532714844	1.0	525.9674072265625	208.01405334472656	0.0005568563938140869	1	005
114	464.21533203125	85.09959411621094	0.984789252281189	360.6260681152344	89.22193908691406	0.9999998211860657	528.8504028320312	206.50390625	1.0	527.11572265625	207.46148681640625	0.0005248785018920898	1	005
115	422.8111572265625	88.94525909423828	0.03994232416152954	359.33892822265625	89.73828887939453	1.0	528.501220703125	206.27838134765625	1.0	526.66552734375	205.8966064453125	0.0004279911518096924	1	005
116	423.6675109863281	89.00879669189453	0.31037530303001404	359.2030029296875	85.92265319824219	1.0	527.8471069335938	207.48638916015625	1.0	525.8887939453125	208.23654174804688	0.00040644407272338867	1	005
117	426.9557189941406	89.38638305664062	0.06524336338043213	354.45721435546875	92.64187622070312	1.0	528.3277587890625	207.27500915527344	1.0	526.5093994140625	208.08636474609375	0.0004825890064239502	1	005
118	423.82720947265625	94.3199462890625	0.9916035532951355	357.80078125	88.38954162597656	1.0	528.27978515625	207.00628662109375	1.0	526.323486328125	207.54486083984375	0.0005446672439575195	1	005
119	467.1370849609375	79.93339538574219	0.9999996423721313	357.6683654785156	86.52580261230469	1.0	528.3272705078125	206.7082977294922	1.0	524.5070190429688	206.47048950195312	0.0003457069396972656	1	005
120	424.3672790527344	94.56434631347656	0.9999411106109619	360.18072509765625	80.47521209716797	0.9999999403953552	528.2481079101562	207.29580688476562	1.0	526.431884765625	206.227294921875	0.00037792325019836426	1	005
121	423.52850341796875	93.30469512939453	1.0	359.5149841308594	80.47100830078125	0.9999997019767761	528.0851440429688	206.95407104492188	1.0	524.3929443359375	206.04214477539062	0.00040286779403686523	1	005
122	421.8813171386719	93.9704818725586	0.9999991059303284	361.3381652832031	79.30484771728516	0.9999999403953552	528.6040649414062	206.73333740234375	1.0	524.6857299804688	206.3490753173828	0.0003236234188079834	1	005
123	422.9863586425781	93.15430450439453	0.999998927116394	360.6595153808594	79.4500961303711	0.9999985694885254	528.1095581054688	206.9923095703125	1.0	526.6453247070312	208.03163146972656	0.00030794739723205566	1	005
124	423.1606750488281	91.69510650634766	1.0	359.1706848144531	79.50299835205078	0.9999999403953552	528.8416748046875	207.14852905273438	1.0	526.8984375	208.20950317382812	0.00030669569969177246	1	005
125	422.6157531738281	92.64196014404297	1.0	361.9826965332031	78.2828598022461	0.9999994039535522	528.9088134765625	207.26576232910156	1.0	527.1154174804688	207.4609375	0.0004678964614868164	1	005
126	425.1824035644531	91.96807098388672	0.9999999403953552	361.2811279296875	74.72206115722656	0.9999963045120239	528.2530517578125	206.84251403808594	1.0	524.269287109375	206.32040405273438	0.000254213809967041	1	005
127	426.4547119140625	89.5334243774414	0.9989351630210876	359.2732238769531	70.96730041503906	1.0	528.6098022460938	207.09963989257812	1.0	524.6422119140625	206.8386993408203	0.00036194920539855957	1	005
128	427.42437744140625	89.0680923461914	0.9999808073043823	354.68414306640625	73.143798828125	1.0	527.9645385742188	206.8261260986328	1.0	526.2161254882812	207.56419372558594	0.0007257461547851562	1	005
129	426.66448974609375	89.18408966064453	0.9999980926513672	355.246826171875	76.77127075195312	1.0	529.2230224609375	206.659912109375	1.0	527.2060546875	207.8116912841797	0.00030422210693359375	1	005
130	428.8646545410156	88.06511688232422	0.9998242855072021	358.54949951171875	80.24562072753906	1.0	528.1625366210938	207.14964294433594	1.0	526.8309936523438	207.94615173339844	0.00046440958976745605	1	005
131	427.5191345214844	88.89073181152344	0.49831584095954895	362.5570983886719	75.63352966308594	0.9999999403953552	527.6863403320312	207.0889434814453	1.0	526.7894287109375	207.97988891601562	0.0005389750003814697	1	005
132	425.3018798828125	90.97718048095703	0.9999998211860657	363.78802490234375	72.05181884765625	0.9999947547912598	528.62060546875	206.4976043701172	1.0	527.194580078125	207.463134765625	0.00034672021865844727	1	005
133	424.7316589355469	91.43201446533203	0.9999997615814209	360.6521911621094	71.0967788696289	1.0	528.3197631835938	206.86705017089844	1.0	526.7449340820312	206.03387451171875	0.0004368722438812256	1	005
134	427.9299011230469	91.18645477294922	0.9999992847442627	358.9962158203125	70.93179321289062	1.0	528.0227661132812	206.7270965576172	1.0	526.8265380859375	207.5499725341797	0.0007382035255432129	1	005
135	426.44647216796875	91.70464324951172	1.0	359.7691345214844	69.61279296875	1.0	528.6321411132812	206.93704223632812	1.0	526.7938232421875	207.78472900390625	0.00033041834831237793	1	005
136	427.0821533203125	90.53221893310547	0.9999998807907104	359.59912109375	70.90660095214844	1.0	528.0328369140625	206.87156677246094	1.0	526.5774536132812	207.52938842773438	0.0008619129657745361	1	005
137	425.6474914550781	89.99076843261719	0.9999997615814209	361.28045654296875	71.950927734375	1.0	527.974853515625	206.8771514892578	1.0	524.592529296875	206.23497009277344	0.00048741698265075684	1	005
138	425.8085632324219	91.08500671386719	1.0	362.6143493652344	68.96292877197266	1.0	528.2448120117188	207.1023406982422	1.0	526.546142578125	206.04287719726562	0.00032716989517211914	1	005
139	425.8753967285156	91.94782257080078	1.0	362.7258605957031	67.84954833984375	1.0	528.4396362304688	207.4508056640625	1.0	526.5361938476562	208.14956665039062	0.0005662739276885986	1	005
140	428.0867919921875	92.15293884277344	1.0	358.3519287109375	68.02423095703125	1.0	528.0972900390625	206.6752166748047	1.0	526.4736328125	207.5721435546875	0.0006154179573059082	1	005
141	425.9448547363281	91.69535064697266	1.0	359.0674743652344	66.39018249511719	1.0	528.6491088867188	206.86575317382812	1.0	524.8609008789062	206.36219787597656	0.00038927793502807617	1	005
142	427.61358642578125	92.58228302001953	1.0	359.83087158203125	68.8426284790039	1.0	528.8369750976562	207.20004272460938	1.0	526.478271484375	208.5374298095703	0.00046366453170776367	1	005
143	425.05694580078125	93.41667938232422	0.999994158744812	360.80548095703125	67.30035400390625	1.0	527.97900390625	207.0647430419922	1.0	526.3829345703125	207.81072998046875	0.0007074475288391113	1	005
144	424.4286804199219	93.10336303710938	1.0	359.7565002441406	65.58765411376953	1.0	528.701171875	206.94386291503906	1.0	525.077392578125	206.94944763183594	0.00031071901321411133	1	005
145	429.78662109375	91.29852294921875	1.0	356.52313232421875	61.852210998535156	1.0	527.9594116210938	207.02227783203125	1.0	527.0645141601562	207.58795166015625	0.0006362497806549072	1	005
146	429.2433166503906	92.40086364746094	1.0	357.2198181152344	60.16925048828125	1.0	528.2033081054688	207.52127075195312	1.0	526.0714721679688	208.41212463378906	0.000710219144821167	1	005
147	427.9732971191406	91.47730255126953	1.0	359.76019287109375	65.53931427001953	1.0	527.7865600585938	206.36151123046875	1.0	527.0472412109375	207.39292907714844	0.00044539570808410645	1	005
148	427.29559326171875	93.48860168457031	1.0	358.5035400390625	65.90261840820312	1.0	527.7870483398438	207.346923828125	1.0	525.9891357421875	207.97299194335938	0.0009296238422393799	1	005
149	428.6056213378906	93.90792846679688	1.0	362.59918212890625	65.19708251953125	1.0	528.253662109375	207.0088653564453	1.0	526.189453125	206.34555053710938	0.0003654360771179199	1	005
150	428.39019775390625	94.86431121826172	1.0	361.22222900390625	64.96002197265625	1.0	527.6852416992188	206.60580444335938	1.0	525.6129760742188	206.0429229736328	0.00043255090713500977	1	005
151	429.7812194824219	95.08525848388672	1.0	361.39910888671875	64.36177825927734	1.0	528.3906860351562	206.46337890625	0.9999999403953552	524.4318237304688	206.08729553222656	0.00034481287002563477	1	005
152	427.7867126464844	95.05923461914062	1.0	359.4239196777344	62.728668212890625	1.0	528.7855834960938	207.17173767089844	1.0	526.686767578125	207.83200073242188	0.0004661679267883301	1	005
153	429.2314147949219	94.74785614013672	1.0	356.32086181640625	61.38984298706055	1.0	528.2809448242188	206.28871154785156	1.0	527.2882690429688	207.25534057617188	0.0008531808853149414	1	005
154	428.5984802246094	94.65631103515625	1.0	357.8779602050781	63.420650482177734	1.0	528.6371459960938	207.45843505859375	1.0	527.034912109375	208.05471801757812	0.000398099422454834	1	005
155	429.0234680175781	94.44824981689453	1.0	361.0577392578125	65.3918228149414	1.0	528.2696533203125	206.74502563476562	1.0	526.8828125	207.7558135986328	0.00047275424003601074	1	005
156	430.548828125	95.0306396484375	1.0	360.8476867675781	63.05567169189453	1.0	528.2870483398438	206.82412719726562	1.0	526.9066162109375	207.42262268066406	0.00039130449295043945	1	005
157	430.4128723144531	93.5167465209961	1.0	358.53271484375	60.21077346801758	1.0	528.518310546875	207.71363830566406	1.0	526.473388671875	207.09634399414062	0.0004635155200958252	1	005
158	431.6190185546875	92.92891693115234	1.0	356.82513427734375	56.479095458984375	1.0	528.569580078125	207.30943298339844	1.0	526.966064453125	206.9604949951172	0.0004952549934387207	1	005
159	431.5896301269531	93.91522979736328	1.0	357.3880615234375	60.50206756591797	1.0	528.4963989257812	207.09304809570312	1.0	524.9459228515625	204.11782836914062	0.00030350685119628906	1	005
160	432.7004699707031	95.3951187133789	1.0	359.5797424316406	64.36400604248047	1.0	528.4134521484375	206.44735717773438	1.0	527.1696166992188	207.5911102294922	0.0003924071788787842	1	005
161	431.7829895019531	96.59880828857422	1.0	365.05804443359375	63.042518615722656	1.0	528.7109375	206.54844665527344	1.0	526.9122924804688	207.70724487304688	0.00044664740562438965	1	005
162	431.8226013183594	97.55474090576172	1.0	361.22332763671875	62.22217559814453	1.0	528.2293090820312	207.3418426513672	1.0	526.4765625	206.6770782470703	0.0007942914962768555	1	005
163	432.902587890625	98.74288940429688	1.0	358.6210632324219	59.77683639526367	1.0	528.8505249023438	207.4788360595703	1.0	526.6566772460938	207.67591857910156	0.0006462335586547852	1	005
164	432.0049743652344	98.66694641113281	1.0	356.46832275390625	54.924922943115234	1.0	528.8853759765625	206.5845947265625	1.0	527.455078125	207.2423553466797	0.00034233927726745605	1	005
165	432.6748962402344	100.57688903808594	1.0	357.7624816894531	55.733333587646484	1.0	528.9795532226562	206.8599090576172	1.0	527.2627563476562	207.64906311035156	0.00037169456481933594	1	005
166	433.4892883300781	102.04609680175781	1.0	360.133544921875	59.572410583496094	1.0	528.6526489257812	206.80557250976562	1.0	527.0198974609375	207.6468505859375	0.0003542304039001465	1	005
167	430.7919006347656	102.12916564941406	1.0	360.5793762207031	59.22666931152344	1.0	527.84326171875	206.75674438476562	0.9999998807907104	526.8502807617188	207.50180053710938	0.0005991756916046143	1	005
168	431.1453857421875	101.63311004638672	1.0	361.76275634765625	59.047706604003906	1.0	528.1426391601562	206.78746032714844	1.0	524.5974731445312	206.3717803955078	0.0005056560039520264	1	005
169	431.7127380371094	101.31474304199219	1.0	358.5733337402344	54.600013732910156	1.0	528.229248046875	207.0576629638672	1.0	527.4693603515625	207.877685546875	0.00044345855712890625	1	005
170	434.0511779785156	100.34493255615234	1.0	356.06329345703125	50.674888610839844	1.0	528.072265625	206.18414306640625	0.9999998807907104	526.9025268554688	207.43310546875	0.000603795051574707	1	005
171	434.0417785644531	101.32527160644531	1.0	361.19671630859375	53.394222259521484	0.9999989867210388	527.996337890625	206.7091827392578	1.0	462.3081970214844	203.6817626953125	0.0028183460235595703	1	005
172	433.5577087402344	102.03431701660156	1.0	362.0350646972656	57.54412841796875	1.0	528.4436645507812	207.4210968017578	1.0	526.7463989257812	207.92990112304688	0.0005460977554321289	1	005
173	433.3728942871094	103.29493713378906	1.0	363.1075134277344	60.892879486083984	1.0	528.269775390625	206.90272521972656	1.0	526.8987426757812	207.61993408203125	0.00033733248710632324	1	005
174	433.7992858886719	103.17806243896484	1.0	365.1280517578125	60.59119415283203	1.0	528.5318603515625	206.47557067871094	1.0	527.0792846679688	207.25392150878906	0.00035318732261657715	1	005
175	434.08624267578125	104.58929443359375	1.0	365.6463928222656	59.384666442871094	1.0	528.3375244140625	206.75662231445312	1.0	524.49658203125	206.2418975830078	0.00029978156089782715	1	005
176	433.56622314453125	104.22444152832031	1.0	364.60235595703125	57.47356414794922	1.0	527.823974609375	206.7586669921875	1.0	526.431396484375	207.6324462890625	0.0004995167255401611	1	005
177	433.2967224121094	104.7613296508789	1.0	361.59197998046875	55.7784423828125	1.0	527.9000244140625	207.25047302246094	1.0	526.5274047851562	206.23428344726562	0.000611037015914917	1	005
178	431.6921691894531	104.19554901123047	1.0	359.9934387207031	54.561580657958984	1.0	528.0993041992188	207.4993896484375	1.0	526.2810668945312	208.19461059570312	0.0005345046520233154	1	005
179	432.9183654785156	105.21438598632812	1.0	363.9222106933594	57.548561096191406	1.0	528.3096313476562	206.91741943359375	1.0	526.3678588867188	206.0121612548828	0.00040280818939208984	1	005
180	433.0533752441406	106.26668548583984	1.0	365.80780029296875	57.85694885253906	1.0	528.6094360351562	207.3249053955078	1.0	527.0840454101562	208.0057830810547	0.0005698502063751221	1	005
181	435.57720947265625	107.40110778808594	1.0	361.48687744140625	56.432151794433594	1.0	528.4943237304688	206.90798950195312	1.0	526.9451293945312	206.42747497558594	0.00035008788108825684	1	005
182	435.3890380859375	107.98140716552734	1.0	359.9201354980469	52.1446418762207	1.0	528.2308349609375	206.20962524414062	1.0	527.0603637695312	207.2015838623047	0.0005086660385131836	1	005
183	435.9012756347656	108.7328109741211	1.0	358.7421875	50.67776107788086	1.0	528.5385131835938	206.7034912109375	1.0	426.1859130859375	114.20647430419922	0.00030672550201416016	1	005
184	436.2818908691406	108.98402404785156	1.0	360.7696533203125	52.43661117553711	1.0	528.6586303710938	206.8989715576172	1.0	524.9723510742188	206.273681640625	0.00037300586700439453	1	005
185	435.18121337890625	109.38214874267578	1.0	361.8868713378906	53.77544403076172	1.0	528.173828125	206.570556640625	1.0	524.30517578125	206.06687927246094	0.00040206313133239746	1	005
186	435.9697265625	111.15917205810547	1.0	362.8525695800781	55.55257034301758	1.0	528.2557983398438	206.9006805419922	1.0	526.9462280273438	207.83665466308594	0.0006423294544219971	1	005
187	436.310791015625	111.65361785888672	1.0	362.25189208984375	56.103004455566406	1.0	528.3947143554688	207.04006958007812	1.0	526.3881225585938	208.26348876953125	0.000676959753036499	1	005
188	436.1549377441406	110.53462219238281	1.0	362.3208312988281	53.27864074707031	1.0	527.3839721679688	207.05935668945312	0.9999999403953552	525.8934936523438	206.29360961914062	0.0004986226558685303	1	005
189	436.8269958496094	109.06574249267578	1.0	358.9010925292969	48.133567810058594	1.0	528.2547607421875	207.20245361328125	1.0	524.674072265625	206.92330932617188	0.00033292174339294434	1	005
190	436.55303955078125	109.99860382080078	1.0	359.7279968261719	49.12543487548828	1.0	527.8284912109375	207.5718231201172	1.0	526.1598510742188	208.19879150390625	0.0007132589817047119	1	005
191	436.9090881347656	109.2352066040039	1.0	363.5368347167969	56.67744827270508	1.0	527.9942626953125	206.74327087402344	1.0	526.8831787109375	207.6767578125	0.0005916059017181396	1	005
192	438.01611328125	109.25923919677734	1.0	364.81927490234375	59.66382598876953	1.0	528.5685424804688	206.43646240234375	1.0	526.669677734375	207.60765075683594	0.0004572570323944092	1	005
193	437.5783996582031	109.0326156616211	1.0	364.7862548828125	60.65650939941406	1.0	528.3934326171875	206.33436584472656	1.0	524.836181640625	206.0278778076172	0.00038042664527893066	1	005
194	437.64239501953125	107.2587890625	1.0	365.75091552734375	60.73471450805664	1.0	528.5313110351562	207.2652130126953	1.0	526.7973022460938	208.024169921875	0.00040084123611450195	1	005
195	436.8977355957031	103.98709869384766	1.0	363.56439208984375	55.40378952026367	1.0	527.430908203125	207.22384643554688	1.0	526.1859130859375	206.3368377685547	0.0004387795925140381	1	005
196	437.6000061035156	100.78343200683594	1.0	361.9828186035156	52.64197540283203	1.0	528.0328979492188	206.8343963623047	1.0	526.998046875	207.9635772705078	0.0004228353500366211	1	005
197	439.3465270996094	100.98518371582031	1.0	363.1940002441406	53.410987854003906	1.0	528.620361328125	206.86740112304688	1.0	524.7173461914062	206.4486083984375	0.0003381967544555664	1	005
198	438.5594177246094	100.74967956542969	1.0	365.59759521484375	59.451026916503906	1.0	528.5125122070312	207.05001831054688	1.0	526.41650390625	206.16864013671875	0.000517040491104126	1	005
199	440.1434326171875	99.03981018066406	1.0	365.779296875	63.165557861328125	1.0	528.4124145507812	206.5149688720703	1.0	524.6171875	206.2998046875	0.00032970309257507324	1	005
200	439.859619140625	99.74154663085938	1.0	368.4092712402344	62.09852600097656	1.0	528.0137329101562	206.95989990234375	1.0	527.0308837890625	207.58543395996094	0.00039440393447875977	1	005
201	440.1748046875	99.71551513671875	1.0	364.47076416015625	58.7175407409668	1.0	528.9730224609375	207.42959594726562	1.0	526.7492065429688	208.08372497558594	0.00048047304153442383	1	005
202	439.24444580078125	100.44329833984375	1.0	361.5372314453125	55.12799835205078	1.0	528.5006103515625	207.25857543945312	1.0	526.3487548828125	208.14356994628906	0.00044098496437072754	1	005
203	439.8765563964844	100.47056579589844	1.0	364.2912902832031	55.626163482666016	1.0	528.22314453125	206.67237854003906	1.0	525.8939819335938	208.41700744628906	0.00044608116149902344	1	005
204	440.4505615234375	102.3758544921875	1.0	365.2278747558594	58.42533493041992	1.0	528.8269653320312	207.16949462890625	1.0	526.6784057617188	207.8726348876953	0.0003158748149871826	1	005
205	440.5165710449219	103.37090301513672	1.0	369.6322326660156	61.48474884033203	1.0	528.2401123046875	206.69659423828125	1.0	526.793701171875	207.94448852539062	0.00037783384323120117	1	005
206	440.6347351074219	104.91537475585938	1.0	370.3056945800781	59.761802673339844	1.0	528.2490234375	206.7519989013672	1.0	526.8068237304688	206.12139892578125	0.0004089474678039551	1	005
207	441.7606506347656	104.89263153076172	1.0	367.3282470703125	57.43860626220703	1.0	528.4761352539062	206.8033905029297	1.0	524.9505615234375	206.4351348876953	0.0004526376724243164	1	005
208	439.8974304199219	104.03623962402344	1.0	364.0003662109375	54.92161560058594	1.0	528.4603881835938	207.2248077392578	1.0	526.1196899414062	208.4206085205078	0.0005772113800048828	1	005
209	440.3909912109375	104.29658508300781	1.0	362.7712707519531	53.12457275390625	1.0	527.7457885742188	206.985107421875	0.9999999403953552	526.1011352539062	208.83396911621094	0.0005750358104705811	1	005
210	440.93017578125	107.353759765625	1.0	362.75445556640625	51.14937210083008	1.0	528.7255249023438	207.30809020996094	1.0	526.9275512695312	207.97108459472656	0.0005738735198974609	1	005
211	440.60150146484375	108.57960510253906	1.0	364.2767333984375	53.83843231201172	1.0	527.9602661132812	206.83248901367188	1.0	525.844482421875	206.26287841796875	0.0005122721195220947	1	005
212	441.4230041503906	110.55547332763672	1.0	367.8700256347656	55.13687515258789	1.0	528.2777709960938	207.25491333007812	1.0	526.6005859375	208.1874237060547	0.0006897449493408203	1	005
213	441.05902099609375	112.0801010131836	1.0	366.12469482421875	51.976627349853516	1.0	528.1673583984375	206.67236328125	0.9999999403953552	526.8250732421875	207.7300262451172	0.00041800737380981445	1	005
214	440.87115478515625	112.75841522216797	1.0	363.6517028808594	49.53269958496094	1.0	528.5018310546875	207.2217559814453	1.0	526.9413452148438	207.94163513183594	0.0006001293659210205	1	005
215	441.4017333984375	113.3074722290039	1.0	360.1606140136719	48.697391510009766	1.0	528.6107177734375	206.9931640625	1.0	526.7688598632812	208.16238403320312	0.0005712211132049561	1	005
216	441.0216369628906	114.41304779052734	1.0	359.1086730957031	46.851470947265625	1.0	528.1212768554688	206.87501525878906	1.0	526.6741943359375	207.92079162597656	0.0004430115222930908	1	005
217	440.8168029785156	114.6401596069336	1.0	358.244873046875	46.52962875366211	1.0	528.0087280273438	206.78224182128906	0.9999998807907104	527.1444702148438	207.30184936523438	0.0007667839527130127	1	005
218	440.05780029296875	115.62643432617188	1.0	359.3060607910156	45.33950424194336	1.0	528.318115234375	207.0553436279297	0.9999999403953552	524.85009765625	206.6161346435547	0.0002773106098175049	1	005
219	439.41925048828125	113.08926391601562	1.0	358.0146789550781	42.801856994628906	1.0	527.3330688476562	206.88485717773438	0.9999998807907104	526.0023193359375	206.52243041992188	0.0006155073642730713	1	005
220	439.28509521484375	110.24256896972656	1.0	355.2313537597656	39.14859390258789	1.0	528.255126953125	206.9521942138672	1.0	526.98583984375	207.68643188476562	0.0003444254398345947	1	005
221	439.51898193359375	109.12796783447266	1.0	352.6703186035156	39.890960693359375	1.0	528.8568115234375	206.1348876953125	1.0	525.1162109375	205.86636352539062	0.00039950013160705566	1	005
222	440.3853454589844	107.05714416503906	1.0	441.419677734375	110.33621215820312	0.0003883242607116699	527.9654541015625	207.37754821777344	1.0	526.392822265625	207.93963623046875	0.00044077634811401367	1	005
223	439.8942565917969	104.35537719726562	1.0	349.20068359375	42.727142333984375	0.9998886585235596	527.7650146484375	206.94927978515625	1.0	526.586669921875	206.16567993164062	0.0005139410495758057	1	005
224	441.3994140625	102.08256530761719	1.0	355.3346252441406	47.405887603759766	1.0	528.4259643554688	207.32232666015625	1.0	526.4365844726562	207.61578369140625	0.0003584921360015869	1	005
225	442.5875549316406	99.26866149902344	1.0	353.9080505371094	48.53384017944336	1.0	528.1550903320312	206.64073181152344	1.0	527.3345336914062	207.72853088378906	0.0004552900791168213	1	005
226	445.0090026855469	94.92888641357422	1.0	352.7940979003906	46.399269104003906	1.0	528.5980834960938	206.81655883789062	1.0	527.388427734375	207.79222106933594	0.00030490756034851074	1	005
227	448.41827392578125	93.6055679321289	0.9999985694885254	355.96014404296875	48.866676330566406	0.9069148302078247	527.9037475585938	206.76390075683594	1.0	527.0458374023438	207.58810424804688	0.0004932880401611328	1	005
228	451.970947265625	92.19033813476562	0.9070985317230225	357.0765075683594	53.806697845458984	0.10125324130058289	528.8322143554688	207.47520446777344	1.0	526.6406860351562	208.0325469970703	0.0006158947944641113	1	005
229	451.2528076171875	92.78607177734375	0.9999974370002747	358.7148132324219	62.0008659362793	0.9995229244232178	528.409423828125	207.57882690429688	1.0	526.6791381835938	208.62403869628906	0.0002827644348144531	1	005
230	451.7496643066406	94.37622833251953	0.999999463558197	361.76348876953125	65.64805603027344	1.0	528.5593872070312	206.2439422607422	1.0	526.993408203125	207.53384399414062	0.00047212839126586914	1	005
231	448.7020263671875	92.71575164794922	1.0	359.96563720703125	69.28831481933594	0.9999998807907104	528.2078857421875	207.1450653076172	1.0	525.9877319335938	207.90621948242188	0.00030735135078430176	1	005
232	447.3014831542969	92.10873413085938	1.0	360.1295471191406	71.52571105957031	0.9999549388885498	527.8975830078125	206.943603515625	1.0	460.0393371582031	202.7355499267578	0.002311497926712036	1	005
233	448.68377685546875	92.9681625366211	1.0	365.3558654785156	77.1224594116211	0.9999999403953552	527.7724609375	206.54855346679688	1.0	457.8450927734375	202.79925537109375	0.9959001541137695	1	005
234	448.1142578125	91.93291473388672	1.0	369.2726135253906	75.41593170166016	0.9999954104423523	527.593017578125	207.11241149902344	1.0	452.84979248046875	205.83827209472656	0.8890084028244019	1	005
235	447.7516784667969	91.11206817626953	1.0	367.4444885253906	74.8042221069336	0.9999997615814209	527.6685180664062	206.8052978515625	1.0	458.1969909667969	199.65370178222656	0.9999996423721313	1	005
236	447.72967529296875	91.00535583496094	1.0	364.7984924316406	75.3418197631836	1.0	528.0582275390625	207.07701110839844	1.0	454.28076171875	201.92713928222656	0.9999879598617554	1	005
237	446.4454345703125	91.38658142089844	1.0	361.8918762207031	73.82728576660156	1.0	527.7488403320312	206.46142578125	1.0	458.8649597167969	196.50460815429688	0.9999996423721313	1	005
238	447.1603088378906	91.45835876464844	1.0	362.12213134765625	68.40837860107422	1.0	527.6861572265625	207.01026916503906	1.0	457.23675537109375	199.97817993164062	0.9999997615814209	1	005
239	446.15826416015625	94.66514587402344	1.0	364.545654296875	79.22731018066406	0.15995880961418152	528.1593627929688	207.152587890625	1.0	457.22320556640625	193.99295043945312	0.9999997615814209	1	005
240	445.5601501464844	103.81857299804688	1.0	379.0035095214844	67.90148162841797	1.0	527.717529296875	206.3822784423828	1.0	455.3720397949219	199.82608032226562	1.0	1	005
241	446.423583984375	110.29446411132812	1.0	376.1033630371094	66.01593780517578	1.0	527.9183959960938	206.10614013671875	1.0	454.3478088378906	204.38327026367188	0.999998927116394	1	005
242	447.61932373046875	112.71729278564453	1.0	373.5794372558594	63.42414474487305	1.0	528.1937866210938	207.3550567626953	1.0	453.12646484375	205.01487731933594	0.9999969005584717	1	005
243	447.1942443847656	114.014404296875	1.0	374.6775817871094	62.06952667236328	0.9999994039535522	527.3086547851562	207.25991821289062	1.0	452.8260498046875	207.35675048828125	0.9999998807907104	1	005
244	447.13348388671875	116.02967834472656	1.0	376.4761047363281	57.85778045654297	1.0	528.3853759765625	206.2347869873047	1.0	452.90673828125	203.68594360351562	0.9999995231628418	1	005
245	447.02294921875	116.44190979003906	1.0	376.7566833496094	54.76945114135742	1.0	527.8576049804688	206.68435668945312	1.0	451.79022216796875	205.33460998535156	0.9999996423721313	1	005
246	446.0626220703125	115.53532409667969	1.0	376.39019775390625	52.15915298461914	1.0	527.6953125	206.95704650878906	1.0	453.0875549316406	205.72189331054688	0.9999998807907104	1	005
247	445.2812194824219	115.71532440185547	1.0	376.2280578613281	53.29074478149414	1.0	527.9020385742188	206.24168395996094	1.0	451.6092224121094	204.2727813720703	0.9999997615814209	1	005
248	444.0569763183594	116.19186401367188	1.0	377.2412414550781	53.60598373413086	1.0	528.2767333984375	206.9125518798828	1.0	454.01806640625	204.8101043701172	0.9999977350234985	1	005
249	443.3396301269531	115.48397827148438	1.0	377.6876220703125	50.306278228759766	1.0	528.5372314453125	206.7077178955078	1.0	452.57550048828125	205.70042419433594	0.9999997615814209	1	005
250	442.08807373046875	113.8697280883789	1.0	376.0728759765625	48.273895263671875	1.0	528.09814453125	206.93572998046875	1.0	452.44927978515625	206.67161560058594	0.999992847442627	1	005
251	441.3360290527344	115.10655975341797	1.0	377.2635498046875	50.810997009277344	1.0	527.7395629882812	207.01394653320312	1.0	451.8458557128906	201.8011474609375	0.9999980926513672	1	005
252	441.2899169921875	115.9290542602539	1.0	381.16802978515625	50.161285400390625	1.0	528.0231323242188	206.49771118164062	1.0	449.2666320800781	204.50633239746094	0.9999959468841553	1	005
253	440.1044921875	114.9298095703125	1.0	381.2388916015625	47.6065673828125	0.9999992847442627	528.5374145507812	207.2195281982422	1.0	450.6925964355469	205.55039978027344	0.9999841451644897	1	005
254	440.3512268066406	115.72071075439453	1.0	376.8226013183594	42.18021774291992	0.999998152256012	527.9037475585938	206.9234161376953	1.0	448.1554870605469	208.71987915039062	0.3500712513923645	1	005
255	439.9459533691406	117.81104278564453	1.0	372.7698669433594	34.12218475341797	1.0	528.33056640625	206.70388793945312	1.0	450.593994140625	204.46348571777344	0.9999991655349731	1	005
256	439.24139404296875	118.33466339111328	1.0	366.0228271484375	30.165958404541016	1.0	527.8187866210938	206.6291046142578	1.0	448.4105224609375	201.4106903076172	0.9884334206581116	1	005
257	439.1878356933594	119.31840515136719	1.0	362.6613464355469	27.77105140686035	1.0	528.5911254882812	207.12216186523438	1.0	451.2869567871094	203.52061462402344	0.9999983310699463	1	005
258	439.25665283203125	121.76144409179688	1.0	360.1125183105469	28.854116439819336	0.6505705714225769	527.8453979492188	206.57240295410156	1.0	450.5430908203125	205.84669494628906	0.949104905128479	1	005
259	438.8162536621094	122.33061981201172	1.0	358.2030334472656	26.89338493347168	0.9994485378265381	527.8685302734375	207.05958557128906	1.0	451.1878967285156	202.9653778076172	0.9999992847442627	1	005
260	439.619873046875	123.79856872558594	1.0	359.081787109375	26.755455017089844	0.9996715188026428	528.2767333984375	207.13119506835938	1.0	451.4138488769531	203.01174926757812	0.7267976999282837	1	005
261	437.85906982421875	124.81327056884766	1.0	357.6227111816406	20.702625274658203	0.9729694128036499	528.3070068359375	206.363525390625	1.0	450.82025146484375	204.07830810546875	0.9997339248657227	1	005
262	437.7619934082031	124.60513305664062	1.0	360.3443603515625	29.152931213378906	1.0	527.8184814453125	206.68296813964844	1.0	449.4222717285156	197.6445770263672	0.19060394167900085	1	005
263	437.7746887207031	125.7603988647461	1.0	359.0634765625	27.058666229248047	1.0	527.8796997070312	206.3311309814453	1.0	449.71368408203125	196.96910095214844	0.9999971389770508	1	005
264	437.2817077636719	125.4583740234375	1.0	358.31768798828125	27.443727493286133	0.9908679723739624	528.8316040039062	206.42095947265625	1.0	447.85791015625	201.9601593017578	0.9947291016578674	1	005
265	436.4101257324219	125.295654296875	1.0	357.28076171875	29.1547794342041	0.941435694694519	528.0875244140625	207.48822021484375	1.0	447.19482421875	202.7570343017578	0.9999525547027588	1	005
266	436.4503479003906	126.1532974243164	1.0	363.62249755859375	32.3890380859375	1.0	528.569091796875	207.08131408691406	1.0	444.44293212890625	200.18011474609375	0.45933109521865845	1	005
267	435.5762023925781	127.42645263671875	1.0	361.9186096191406	29.31659507751465	1.0	528.0545654296875	206.32728576660156	1.0	443.4677429199219	198.22625732421875	0.003865540027618408	1	005
268	435.8924255371094	129.63865661621094	1.0	361.1673583984375	29.360858917236328	1.0	528.465087890625	206.6144561767578	1.0	451.8754577636719	198.58251953125	0.07780337333679199	1	005
269	438.83245849609375	132.22193908691406	1.0	357.8707275390625	28.883262634277344	1.0	527.7925415039062	206.07119750976562	1.0	450.69378662109375	201.33468627929688	0.9929294586181641	1	005
270	439.3083801269531	133.65948486328125	1.0	356.73553466796875	32.71724319458008	0.6601376533508301	527.8394165039062	206.4354248046875	1.0	452.0640563964844	198.96728515625	0.9997796416282654	1	005
271	440.095458984375	134.0971221923828	1.0	359.67889404296875	32.236846923828125	0.9999997615814209	528.3536987304688	206.04501342773438	1.0	450.9778747558594	200.7639617919922	0.9962870478630066	1	005
272	440.471923828125	134.10812377929688	1.0	364.224365234375	35.90068054199219	1.0	528.4774780273438	206.69395446777344	1.0	448.2109375	198.87509155273438	0.11819338798522949	1	005
273	440.522216796875	134.51341247558594	1.0	366.560302734375	37.131553649902344	0.9944514036178589	528.5723876953125	207.0081787109375	1.0	445.79083251953125	198.34298706054688	0.0007312297821044922	1	005
274	439.3083190917969	135.73489379882812	1.0	364.35809326171875	36.033748626708984	0.9988405704498291	528.4360961914062	207.09591674804688	1.0	447.34844970703125	201.9508819580078	0.9999332427978516	1	005
275	438.14300537109375	137.53518676757812	1.0	368.1110534667969	39.87995529174805	0.9999990463256836	527.3365478515625	206.7018585205078	1.0	450.202392578125	198.10340881347656	0.5033106207847595	1	005
276	438.3461608886719	138.83544921875	1.0	371.49853515625	44.06471252441406	0.9999984502792358	528.3587646484375	206.16676330566406	1.0	447.6645812988281	202.47543334960938	0.0810880959033966	1	005
277	435.4419860839844	137.38818359375	1.0	372.46417236328125	47.394718170166016	0.9999977946281433	527.3943481445312	206.82943725585938	1.0	449.5020751953125	204.2742156982422	0.29125887155532837	1	005
278	430.4801940917969	136.02220153808594	1.0	373.5690002441406	46.0675048828125	0.9997778534889221	527.4295654296875	205.95196533203125	1.0	449.8277893066406	199.91372680664062	0.9999998211860657	1	005
279	426.76983642578125	138.1036376953125	1.0	372.7285461425781	44.469451904296875	0.9999414682388306	528.1303100585938	206.63929748535156	1.0	450.70599365234375	203.46041870117188	0.9999909400939941	1	005
280	427.07666015625	137.65391540527344	1.0	372.7973937988281	41.46711349487305	1.0	528.323486328125	207.42311096191406	1.0	450.81884765625	204.21307373046875	0.9999624490737915	1	005
281	425.7710876464844	135.35369873046875	1.0	374.974609375	42.93416976928711	1.0	528.3921508789062	206.4189453125	1.0	449.6260070800781	201.10031127929688	0.9999377131462097	1	005
282	425.0903625488281	134.87307739257812	1.0	377.54644775390625	39.20619583129883	0.9999975562095642	528.1050415039062	206.225830078125	1.0	446.3686828613281	201.9532928466797	0.9999957084655762	1	005
283	422.5040588378906	132.82131958007812	1.0	379.36944580078125	41.26470947265625	0.9999998807907104	528.0200805664062	206.7998046875	1.0	449.5068054199219	201.00143432617188	0.9996970295906067	1	005
284	417.4665222167969	132.23876953125	1.0	380.6381530761719	37.40483856201172	1.0	527.595947265625	206.34844970703125	1.0	449.5876159667969	199.7435302734375	0.9999969005584717	1	005
285	415.745849609375	133.88165283203125	1.0	372.0961608886719	34.06000900268555	0.9999998807907104	527.774169921875	206.29324340820312	1.0	444.50323486328125	205.7154998779297	0.9986875057220459	1	005
286	411.7098388671875	131.1739959716797	1.0	370.1651611328125	27.625808715820312	0.9996241331100464	527.7589721679688	206.81527709960938	1.0	443.6445617675781	199.56666564941406	0.7327258586883545	1	005
287	410.56182861328125	131.95516967773438	1.0	373.282470703125	28.20002555847168	0.9982784986495972	527.8259887695312	206.928466796875	1.0	447.6097106933594	195.05735778808594	0.9999999403953552	1	005
288	408.9527893066406	131.15309143066406	1.0	374.4784851074219	25.43148422241211	0.9991605281829834	527.666748046875	207.0079803466797	1.0	443.090576171875	198.3851776123047	0.0178472101688385	1	005
289	406.11102294921875	130.6923065185547	1.0	371.3197326660156	25.306299209594727	1.0	528.3126831054688	207.13095092773438	1.0	373.2799987792969	8.310771942138672	0.0052686333656311035	1	005
290	404.7834167480469	130.55470275878906	1.0	367.098876953125	24.687339782714844	0.9999959468841553	528.14404296875	206.2718505859375	1.0	445.4444274902344	208.1070098876953	0.029503285884857178	1	005
291	403.0103759765625	131.0115203857422	1.0	369.4964599609375	24.542587280273438	0.9996275901794434	527.9647216796875	206.9431610107422	1.0	448.0048828125	208.82537841796875	0.34496861696243286	1	005
292	402.0568542480469	132.50985717773438	1.0	357.1882629394531	28.862411499023438	0.04172426462173462	528.2459716796875	206.71751403808594	1.0	361.1677551269531	9.040122985839844	0.0006398260593414307	1	005
293	401.25030517578125	134.6285400390625	1.0	362.3973388671875	25.634334564208984	0.9999911189079285	528.0143432617188	207.1078338623047	1.0	445.06591796875	196.1229705810547	0.7245936393737793	1	005
294	400.0906066894531	134.8870086669922	1.0	355.8454895019531	23.6010684967041	0.9999995827674866	528.2435913085938	206.74375915527344	1.0	448.7794189453125	202.95846557617188	0.08205714821815491	1	005
295	400.66436767578125	138.16696166992188	1.0	355.06353759765625	32.91834259033203	0.9999988079071045	528.2786865234375	206.5899658203125	1.0	524.508056640625	206.18234252929688	0.00043529272079467773	1	005
296	399.48065185546875	139.7039031982422	1.0	355.7243347167969	33.05937576293945	1.0	528.2743530273438	206.31198120117188	1.0	360.3611145019531	8.546862602233887	0.0006763339042663574	1	005
297	397.3207092285156	141.61341857910156	1.0	355.5356750488281	33.05440902709961	0.9869771003723145	527.6862182617188	206.4801788330078	1.0	450.04632568359375	202.81759643554688	0.9789646863937378	1	005
298	396.3254699707031	145.41978454589844	1.0	353.96533203125	33.3116340637207	0.999989926815033	527.5411376953125	206.8765869140625	1.0	445.9158935546875	209.3129119873047	0.9188584685325623	1	005
299	396.3708801269531	148.49574279785156	1.0	349.759521484375	32.45931625366211	0.01891431212425232	527.7706909179688	207.11134338378906	1.0	445.0699157714844	206.4951934814453	0.22229638695716858	1	005
300	395.42730712890625	150.8200225830078	1.0	348.1731872558594	40.485225677490234	0.9993529319763184	527.3028564453125	206.76425170898438	1.0	447.9656677246094	204.69493103027344	0.8493262529373169	1	005
301	395.35980224609375	152.3784637451172	1.0	344.8398742675781	38.6383171081543	0.26900094747543335	527.7359619140625	206.42396545410156	1.0	440.390869140625	211.9586639404297	0.9985352754592896	1	005
302	394.0428771972656	153.67872619628906	1.0	349.7532043457031	46.79352569580078	0.9874845147132874	527.2619018554688	206.5173797607422	1.0	443.8977355957031	200.49978637695312	0.040909916162490845	1	005
303	395.294677734375	153.6959991455078	1.0	350.4551696777344	50.87059783935547	1.0	528.0342407226562	207.3485870361328	1.0	438.66448974609375	206.86439514160156	0.010184288024902344	1	005
304	395.36456298828125	153.71983337402344	1.0	350.8417663574219	49.5142707824707	1.0	527.4357299804688	207.27761840820312	0.9999998807907104	449.3852233886719	210.22450256347656	0.020426005125045776	1	005
305	395.7396545410156	154.0962371826172	1.0	343.233642578125	47.39764404296875	0.999958872795105	527.6956176757812	206.6637420654297	1.0	450.8761901855469	199.87461853027344	0.9672180414199829	1	005
306	397.0208435058594	153.16136169433594	1.0	350.6136169433594	51.355926513671875	1.0	527.5599365234375	207.25936889648438	1.0	524.0224609375	206.97279357910156	0.00027126073837280273	1	005
307	397.548095703125	153.7411346435547	1.0	350.03253173828125	53.835426330566406	1.0	527.5015258789062	207.3637237548828	1.0	443.0595703125	211.9281005859375	0.06880268454551697	1	005
308	397.251708984375	155.23704528808594	1.0	351.82086181640625	58.119102478027344	1.0	528.0157470703125	207.42344665527344	1.0	451.3616027832031	207.23629760742188	0.25790536403656006	1	005
309	397.0775146484375	156.50326538085938	1.0	350.0344543457031	59.83035659790039	1.0	527.153564453125	206.80299377441406	0.9999999403953552	525.7885131835938	208.37545776367188	0.00037157535552978516	1	005
310	396.9244689941406	157.4564208984375	1.0	347.7113952636719	59.44255447387695	1.0	528.029052734375	206.9818878173828	1.0	450.38592529296875	210.84312438964844	0.1144590675830841	1	005
311	396.9451599121094	157.9463348388672	1.0	345.3546142578125	62.66922378540039	1.0	527.0556640625	207.06597900390625	0.9999999403953552	453.7596130371094	207.19374084472656	0.006035596132278442	1	005
312	399.0041198730469	157.39022827148438	1.0	345.83367919921875	59.557613372802734	1.0	527.71923828125	206.9465789794922	1.0	451.99237060546875	200.11166381835938	0.9748481512069702	1	005
313	399.2277526855469	157.77626037597656	1.0	346.6752014160156	68.57727813720703	1.0	528.1620483398438	207.33544921875	1.0	448.6134338378906	208.85195922851562	0.9989335536956787	1	005
314	400.4502258300781	159.3354034423828	1.0	349.6722106933594	69.04532623291016	1.0	527.5807495117188	206.94578552246094	1.0	449.5772399902344	209.18850708007812	0.7432157397270203	1	005
315	399.96307373046875	160.0653839111328	1.0	345.1946105957031	76.61322021484375	0.9999997615814209	527.7454223632812	207.33761596679688	1.0	450.106201171875	208.7449188232422	0.770883321762085	1	005
316	401.4094543457031	160.2753143310547	1.0	346.9543762207031	75.06573486328125	0.9999999403953552	528.2052001953125	207.08331298828125	1.0	453.0205078125	208.04103088378906	0.29843375086784363	1	005
317	402.9979248046875	162.7939910888672	1.0	347.5277099609375	77.0670166015625	0.9999998807907104	528.1162109375	206.7794952392578	1.0	451.7484436035156	209.90943908691406	0.9995772838592529	1	005
318	402.9513244628906	165.23199462890625	1.0	348.3397521972656	81.80522155761719	0.9999999403953552	527.0081176757812	206.94850158691406	0.9999998807907104	452.3583984375	208.4688262939453	0.009127795696258545	1	005
319	403.69647216796875	164.6416473388672	1.0	350.93316650390625	82.06465148925781	1.0	528.4427490234375	207.67181396484375	1.0	452.1939697265625	211.7852783203125	0.05064329504966736	1	005
320	403.10528564453125	165.34310913085938	1.0	350.3582458496094	82.83386993408203	1.0	527.3607177734375	207.0030975341797	1.0	453.2421875	214.05384826660156	0.9994326233863831	1	005
321	402.2156066894531	166.1949920654297	1.0	350.1054382324219	86.83995056152344	1.0	526.8997802734375	207.26170349121094	0.9999998807907104	450.0981750488281	208.4070587158203	0.9998143911361694	1	005
322	401.7539978027344	167.8507080078125	1.0	347.1496276855469	90.96165466308594	0.9999989867210388	527.8041381835938	206.85433959960938	1.0	453.8512268066406	210.38137817382812	0.9804641008377075	1	005
323	401.9691467285156	168.06549072265625	1.0	352.0728759765625	92.49525451660156	1.0	527.6221923828125	207.28500366210938	1.0	453.3514404296875	210.07777404785156	0.9992727041244507	1	005
324	402.3297119140625	168.59690856933594	1.0	351.2563171386719	90.70662689208984	1.0	527.46337890625	207.1966094970703	0.9999998807907104	449.86749267578125	208.79190063476562	0.03603750467300415	1	005
325	402.333251953125	168.46151733398438	1.0	349.1591796875	92.47396087646484	0.9999997615814209	527.8108520507812	206.85423278808594	1.0	524.4425048828125	206.57374572753906	0.0004839599132537842	1	005
326	403.30218505859375	169.8059844970703	1.0	351.8983459472656	90.1754379272461	1.0	527.85546875	206.92724609375	1.0	446.5932922363281	210.51727294921875	0.013874650001525879	1	005
327	404.3536071777344	171.71942138671875	1.0	353.5447082519531	91.72089385986328	1.0	527.1600341796875	206.85281372070312	1.0	524.1162719726562	206.58644104003906	0.000461578369140625	1	005
328	403.9765930175781	172.79393005371094	1.0	344.70635986328125	92.59425354003906	1.0	527.6661376953125	206.90269470214844	1.0	345.791259765625	95.57036590576172	0.00047963857650756836	1	005
329	404.6051025390625	173.55775451660156	1.0	349.30572509765625	87.61156463623047	1.0	527.6558837890625	207.0847930908203	1.0	524.4879760742188	207.02645874023438	0.00046050548553466797	1	005
330	405.9447021484375	174.32777404785156	1.0	344.1426086425781	89.83226776123047	0.9999994039535522	527.54150390625	206.65480041503906	1.0	524.1226196289062	206.0514678955078	0.0005254745483398438	1	005
331	406.0205383300781	174.51092529296875	1.0	342.3893737792969	90.83336639404297	0.9999998807907104	527.6285400390625	206.80215454101562	1.0	524.137451171875	206.5399932861328	0.00032973289489746094	1	005
332	406.6282653808594	177.884765625	1.0	340.2430114746094	92.66453552246094	0.9999969005584717	527.9769897460938	206.86712646484375	1.0	524.6317138671875	204.5814971923828	0.00038939714431762695	1	005
333	405.82403564453125	179.0388946533203	1.0	343.7205505371094	91.99842071533203	0.9999998211860657	526.909423828125	206.46737670898438	0.9999999403953552	523.7605590820312	206.1807403564453	0.0004037618637084961	1	005
334	406.36907958984375	179.63487243652344	1.0	345.0141296386719	94.64813995361328	1.0	527.6810913085938	207.0619659423828	0.9999998807907104	345.2060546875	96.64171600341797	0.0006726384162902832	1	005
335	406.80743408203125	179.57339477539062	1.0	344.8404846191406	92.22240447998047	1.0	527.6807250976562	206.86953735351562	1.0	345.20843505859375	94.23943328857422	0.0005396902561187744	1	005
336	407.04443359375	180.4090576171875	1.0	338.26776123046875	91.58748626708984	1.0	527.4365234375	206.47189331054688	1.0	524.1690063476562	206.3555908203125	0.0005121231079101562	1	005
337	408.09820556640625	180.57839965820312	1.0	340.58074951171875	91.08486938476562	1.0	527.673828125	207.1901397705078	0.9999998807907104	524.3463745117188	206.85287475585938	0.00046449899673461914	1	005
338	410.40264892578125	182.79330444335938	1.0	336.2456970214844	90.19685363769531	0.9999998807907104	527.8529663085938	206.8292236328125	1.0	524.2371215820312	206.2313232421875	0.0004941225051879883	1	005
339	411.826416015625	183.76063537597656	1.0	344.4866027832031	94.10161590576172	0.9999999403953552	527.4473266601562	206.9143524169922	1.0	524.1115112304688	206.66351318359375	0.000280916690826416	1	005
340	412.9937744140625	185.99070739746094	1.0	344.64898681640625	94.03401184082031	1.0	527.8494262695312	206.92596435546875	1.0	524.4754638671875	206.7008819580078	0.000563889741897583	1	005
341	413.4620056152344	188.63555908203125	1.0	344.240234375	96.10012817382812	1.0	527.8596801757812	206.75064086914062	1.0	343.9327087402344	96.08006286621094	0.0006980299949645996	1	005
342	413.8005676269531	188.78518676757812	1.0	342.68609619140625	94.65808868408203	1.0	527.8705444335938	206.75408935546875	1.0	524.6544189453125	206.3251190185547	0.00044795870780944824	1	005
343	414.20147705078125	189.28477478027344	1.0	338.68438720703125	94.66809844970703	0.9999998211860657	527.8321533203125	206.4826202392578	1.0	524.4711303710938	206.1213836669922	0.0003021359443664551	1	005
344	414.73974609375	188.13255310058594	1.0	334.7254943847656	92.37830352783203	1.0	528.0037841796875	206.52960205078125	1.0	524.6278686523438	206.33570861816406	0.0005012750625610352	1	005
345	414.7054138183594	188.28140258789062	1.0	334.0989990234375	95.58138275146484	0.999994695186615	527.525634765625	206.986328125	0.9999999403953552	524.5770874023438	206.37677001953125	0.0005009472370147705	1	005
346	414.5933532714844	187.47889709472656	1.0	336.37078857421875	95.93590545654297	0.9999101161956787	527.5665283203125	207.3575897216797	1.0	523.9464111328125	204.47216796875	0.00035256147384643555	1	005
347	413.93450927734375	184.85191345214844	1.0	338.00732421875	96.5022201538086	0.9994380474090576	527.9861450195312	206.8997802734375	0.9999998807907104	524.4833374023438	206.62582397460938	0.0004974603652954102	1	005
348	413.47705078125	183.12380981445312	1.0	338.2845153808594	95.90058898925781	0.9965534210205078	527.0506591796875	206.99945068359375	1.0	524.032958984375	206.6916961669922	0.00028645992279052734	1	005
349	412.1297302246094	181.19760131835938	1.0	336.6058654785156	94.4255142211914	0.999999463558197	527.1566162109375	206.85223388671875	0.9999999403953552	523.7742919921875	206.6409149169922	0.00025346875190734863	1	005
350	410.7497863769531	180.10235595703125	1.0	338.3437194824219	94.78350830078125	0.9999305009841919	527.5995483398438	206.70858764648438	1.0	524.240966796875	206.5692596435547	0.00043717026710510254	1	005
351	408.7899475097656	179.38807678222656	1.0	335.602294921875	91.34263610839844	0.9999992847442627	527.3820190429688	206.69679260253906	1.0	523.9277954101562	206.2621307373047	0.0003948509693145752	1	005
352	409.407470703125	178.48394775390625	1.0	333.4077453613281	91.94178009033203	0.9999998807907104	526.9989624023438	206.8610382080078	1.0	523.9243774414062	206.5232391357422	0.0003682374954223633	1	005
353	410.6408386230469	178.2391357421875	1.0	336.03485107421875	94.69330596923828	0.9999986290931702	527.6354370117188	206.62496948242188	0.9999999403953552	524.2611083984375	206.30943298339844	0.0003426074981689453	1	005
354	410.5666198730469	176.95433044433594	1.0	337.3990783691406	95.50261688232422	1.0	527.2418823242188	207.4813995361328	1.0	525.2711791992188	207.57794189453125	0.0006369948387145996	1	005
355	410.9800109863281	174.8929901123047	1.0	337.76837158203125	96.40515899658203	1.0	527.5841064453125	207.10218811035156	1.0	525.5187377929688	207.26473999023438	0.0005087554454803467	1	005
356	411.7906799316406	173.2760467529297	1.0	334.0677795410156	96.49590301513672	1.0	527.001708984375	206.56924438476562	1.0	524.22216796875	206.34446716308594	0.000570148229598999	1	005
357	410.2690124511719	173.46383666992188	1.0	329.9399108886719	92.06782531738281	0.9999999403953552	527.7719116210938	207.102783203125	1.0	524.6643676757812	206.65756225585938	0.00041729211807250977	1	005
358	410.91339111328125	173.8378448486328	1.0	326.50262451171875	92.32377624511719	1.0	527.3743896484375	207.83328247070312	1.0	524.2279663085938	205.61688232421875	0.00037416815757751465	1	005
359	410.87322998046875	174.16531372070312	1.0	334.9006652832031	96.07740783691406	0.9986857175827026	527.2573852539062	206.86412048339844	1.0	524.0945434570312	206.50315856933594	0.00041791796684265137	1	005
360	410.6980895996094	173.9722137451172	1.0	334.9527587890625	99.89157104492188	1.0	527.3448486328125	206.51881408691406	0.9999999403953552	524.2593994140625	205.83033752441406	0.0005276501178741455	1	005
361	411.6026611328125	174.54971313476562	1.0	334.8812255859375	99.38251495361328	0.9999998807907104	528.0736083984375	206.98997497558594	1.0	524.7235107421875	204.3174285888672	0.0003497600555419922	1	005
362	410.43609619140625	173.50747680664062	1.0	335.1591796875	97.05369567871094	0.999953031539917	527.341552734375	207.45599365234375	0.9999998807907104	524.4436645507812	206.6088104248047	0.0005986392498016357	1	005
363	410.4416809082031	174.14419555664062	1.0	336.1882019042969	97.24172973632812	0.9999982118606567	527.7501831054688	207.22535705566406	0.9999999403953552	524.6614990234375	204.8374786376953	0.0004609823226928711	1	005
364	409.4090270996094	174.53858947753906	1.0	330.6537170410156	94.6534652709961	0.9999964237213135	527.5671997070312	207.27488708496094	0.9999998807907104	524.3699951171875	206.7742462158203	0.0005162954330444336	1	005
365	410.1280822753906	174.830078125	1.0	334.91229248046875	97.249755859375	0.9999806880950928	527.3034057617188	206.0995330810547	1.0	524.1207275390625	205.615478515625	0.0005951225757598877	1	005
366	410.4690246582031	173.43515014648438	1.0	335.9903564453125	94.42987060546875	0.9999997019767761	526.9512329101562	207.35140991210938	1.0	524.1217041015625	206.7264862060547	0.0004985034465789795	1	005
367	410.7811279296875	173.64112854003906	1.0	336.14617919921875	98.51519775390625	1.0	527.1752319335938	206.8516387939453	0.9999998807907104	526.9325561523438	207.40757751464844	0.0006837546825408936	1	005
368	411.3708801269531	174.98898315429688	1.0	336.7401428222656	98.48121643066406	1.0	527.6253051757812	207.5872344970703	1.0	524.45166015625	207.1904754638672	0.0005106627941131592	1	005
369	413.1111145019531	175.5162811279297	1.0	337.4472961425781	97.1827392578125	0.9999999403953552	527.3549194335938	206.9295654296875	0.9999998807907104	524.1061401367188	206.0399932861328	0.0003921687602996826	1	005
370	416.14117431640625	179.12210083007812	1.0	336.31793212890625	96.688720703125	0.9999935626983643	527.4317626953125	206.910400390625	1.0	524.0921020507812	206.2653350830078	0.00039055943489074707	1	005
371	416.01629638671875	180.90443420410156	1.0	337.2178039550781	95.48507690429688	1.0	527.5146484375	207.0215301513672	1.0	524.4429321289062	206.57614135742188	0.0004502832889556885	1	005
372	418.96856689453125	182.2682342529297	1.0	337.1705017089844	95.08734130859375	0.9999926090240479	526.7260131835938	206.7980499267578	0.9999998807907104	526.01171875	208.35325622558594	0.0007153749465942383	1	005
373	421.5968017578125	187.020751953125	1.0	338.5541076660156	100.27981567382812	0.9737006425857544	528.2647094726562	207.5679168701172	1.0	422.6642150878906	193.02481079101562	0.0008622109889984131	1	005
374	421.4413757324219	188.52272033691406	1.0	343.0243225097656	103.66342163085938	0.9996448755264282	527.1181030273438	206.76089477539062	1.0	524.0404663085938	206.19642639160156	0.0003104209899902344	1	005
375	423.119140625	190.1938934326172	1.0	342.6980285644531	100.74054718017578	0.9999823570251465	527.7885131835938	206.94219970703125	0.9999998807907104	524.4857177734375	206.31622314453125	0.0005871057510375977	1	005
376	424.2941589355469	190.4421844482422	1.0	347.739501953125	104.7161865234375	0.9999984502792358	527.4859008789062	207.654541015625	0.9999999403953552	524.3870239257812	207.10691833496094	0.0005552470684051514	1	005
377	423.5594787597656	190.409423828125	1.0	344.330810546875	101.11200714111328	0.9999946355819702	527.162353515625	206.76109313964844	0.9999998807907104	524.2989501953125	206.0333251953125	0.0004818439483642578	1	005
378	423.1083679199219	191.39549255371094	1.0	346.0069274902344	101.88396453857422	0.9999169111251831	527.4356079101562	207.100341796875	1.0	524.9940185546875	207.69003295898438	0.0002931654453277588	1	005
379	422.47528076171875	190.22674560546875	1.0	349.6997985839844	104.4376220703125	0.9999998807907104	527.0343627929688	206.75657653808594	1.0	524.2630615234375	206.18882751464844	0.0004876554012298584	1	005
380	420.8868713378906	188.38404846191406	1.0	342.437255859375	96.14534759521484	0.9999995231628418	527.3541870117188	206.18954467773438	1.0	524.2489013671875	205.78732299804688	0.0004190504550933838	1	005
381	420.3673400878906	184.02120971679688	1.0	343.7286376953125	97.37985229492188	0.9999990463256836	527.3038330078125	206.88726806640625	1.0	430.1377258300781	191.53245544433594	0.0004220902919769287	1	005
382	420.78857421875	181.86758422851562	1.0	333.3108215332031	94.00111389160156	0.9991405010223389	527.6320190429688	206.8404083251953	1.0	524.3765869140625	206.12625122070312	0.0004845857620239258	1	005
383	418.6829833984375	178.8001251220703	1.0	340.2359619140625	93.83271026611328	0.9994574785232544	527.7098388671875	207.10818481445312	1.0	524.4736938476562	206.3709716796875	0.0006097853183746338	1	005
384	416.81134033203125	175.85301208496094	1.0	348.2398681640625	92.97945404052734	0.9999999403953552	527.5023803710938	206.80413818359375	1.0	524.2305297851562	206.54345703125	0.0003357529640197754	1	005
385	415.7405090332031	173.91607666015625	1.0	343.3288269042969	92.43865966796875	1.0	527.0409545898438	206.4437255859375	1.0	524.0303344726562	206.1134796142578	0.0003161132335662842	1	005
386	415.55792236328125	173.69146728515625	1.0	338.55389404296875	91.21546936035156	1.0	527.8313598632812	207.1641387939453	0.9999999403953552	524.8311767578125	207.0824432373047	0.0007413327693939209	1	005
387	414.8917541503906	173.25372314453125	1.0	338.0837707519531	92.40681457519531	0.9997462034225464	527.4446411132812	207.4084930419922	1.0	524.1279296875	206.90042114257812	0.0004407167434692383	1	005
388	415.2791442871094	172.2409210205078	1.0	341.610595703125	96.67656707763672	0.040250688791275024	526.7651977539062	206.79124450683594	1.0	523.88818359375	206.2705841064453	0.0004260838031768799	1	005
389	416.3069763183594	171.35189819335938	1.0	340.5315246582031	93.2461166381836	0.9999998807907104	527.5560302734375	206.95860290527344	1.0	444.28936767578125	216.6779022216797	0.0012976229190826416	1	005
390	416.5923156738281	171.1295928955078	1.0	341.9056701660156	93.25464630126953	1.0	527.2245483398438	206.7073211669922	1.0	443.4658203125	214.6610107421875	0.0010384321212768555	1	005
391	416.8443603515625	171.24594116210938	1.0	336.4117126464844	92.79508972167969	1.0	527.0535888671875	206.69595336914062	1.0	524.5875244140625	207.1197052001953	0.00028517842292785645	1	005
392	416.79705810546875	168.48867797851562	1.0	335.15045166015625	94.15967559814453	0.9999998211860657	526.5227661132812	206.64877319335938	0.9999997615814209	440.9840393066406	216.32688903808594	0.009671419858932495	1	005
393	416.3363342285156	167.30801391601562	1.0	332.22711181640625	93.76512908935547	0.990815281867981	527.3635864257812	206.9851837158203	1.0	442.41766357421875	215.96981811523438	0.002054572105407715	1	005
394	415.8128967285156	164.29847717285156	1.0	332.5347595214844	92.96043395996094	0.9894964694976807	527.6956176757812	206.79556274414062	1.0	443.37091064453125	214.3936767578125	0.10057318210601807	1	005
395	414.068603515625	164.47674560546875	1.0	333.3162536621094	91.94469451904297	0.9139955043792725	526.8637084960938	207.1111297607422	0.9999998807907104	444.93304443359375	214.46676635742188	0.030037641525268555	1	005
396	415.8274841308594	165.63719177246094	1.0	332.43341064453125	92.25625610351562	0.9999750852584839	526.9214477539062	206.99192810058594	0.9999998807907104	443.7860412597656	216.58474731445312	0.7158633470535278	1	005
397	417.1383972167969	164.200927734375	1.0	334.503173828125	92.1963882446289	0.9999600648880005	527.5391235351562	207.0807647705078	0.9999999403953552	442.3453063964844	216.79376220703125	0.0014471113681793213	1	005
398	419.4655456542969	160.6239471435547	1.0	334.2720642089844	94.18900299072266	0.9912450313568115	528.0904541015625	207.1005859375	1.0	449.966796875	214.57359313964844	0.6195274591445923	1	005
399	422.27899169921875	161.22462463378906	1.0	349.95111083984375	111.60807800292969	0.905220627784729	527.7890625	207.45260620117188	1.0	449.5114440917969	209.89540100097656	0.0023516416549682617	1	005
400	473.3834533691406	133.59303283691406	0.9999971389770508	355.00445556640625	135.9011993408203	0.0009385049343109131	528.6281127929688	206.80259704589844	1.0	526.9107666015625	207.27642822265625	0.0001869499683380127	1	005
401	420.65386962890625	161.05419921875	1.0	422.25732421875	163.44723510742188	0.004365354776382446	527.836669921875	207.16470336914062	1.0	526.2374267578125	208.8037872314453	0.0002995729446411133	1	005
402	418.3082275390625	156.74855041503906	1.0	340.592529296875	103.57720947265625	0.005858719348907471	527.640625	206.57015991210938	1.0	526.5308837890625	207.08595275878906	0.0003941357135772705	1	005
403	416.8984680175781	157.3195037841797	1.0	356.8190612792969	120.30313873291016	0.998932957649231	527.68701171875	207.0052032470703	1.0	445.4017333984375	218.0366668701172	0.0003600120544433594	1	005
404	415.3150329589844	155.97108459472656	1.0	349.0193176269531	112.7145004272461	0.9999993443489075	527.4512939453125	206.4254608154297	1.0	443.8874206542969	215.10260009765625	0.0016956031322479248	1	005
405	411.0390930175781	154.4732208251953	1.0	356.3764953613281	121.89329528808594	0.9989902973175049	527.955322265625	206.6096649169922	1.0	524.2249145507812	206.09600830078125	0.00027042627334594727	1	005
406	405.1465759277344	154.95387268066406	1.0	342.66302490234375	108.3741455078125	1.0	527.525634765625	206.7352294921875	0.9999999403953552	449.5959777832031	207.55662536621094	0.006528496742248535	1	005
407	401.0516052246094	155.00567626953125	1.0	341.6287841796875	106.0616226196289	1.0	527.7946166992188	207.56838989257812	1.0	450.2886047363281	208.95150756835938	0.03991672396659851	1	005
408	398.7052917480469	152.4267120361328	1.0	340.00982666015625	104.70362091064453	1.0	528.0946044921875	207.27243041992188	1.0	450.9084777832031	210.38604736328125	0.9599398374557495	1	005
409	394.3816223144531	154.76266479492188	1.0	337.48614501953125	102.94342803955078	1.0	527.3712158203125	206.67449951171875	0.9999999403953552	451.1414489746094	209.35719299316406	0.8247267007827759	1	005
410	390.0230712890625	154.9541015625	1.0	338.1930847167969	104.87096405029297	1.0	528.055419921875	207.7892303466797	1.0	456.4961853027344	213.16311645507812	0.1963079571723938	1	005
411	386.4324951171875	156.447998046875	1.0	335.58013916015625	102.97470092773438	0.9999998807907104	527.7780151367188	207.3255615234375	1.0	524.7084350585938	207.2166748046875	0.0004883408546447754	1	005
412	382.593994140625	154.1593017578125	1.0	335.7900390625	105.32667541503906	1.0	384.87127685546875	156.68661499023438	0.00014215707778930664	336.0284118652344	110.07655334472656	0.00016063451766967773	1	005
413	377.7825012207031	154.902099609375	1.0	331.3062438964844	98.42689514160156	1.0	378.4650573730469	156.62167358398438	0.0005396604537963867	377.0694885253906	160.1320037841797	0.00048658251762390137	1	005
414	374.3211669921875	155.35885620117188	1.0	334.1651611328125	103.68147277832031	1.0	373.8075866699219	157.84445190429688	0.00018608570098876953	335.5589599609375	111.0459213256836	0.0002694129943847656	1	005
415	371.4283447265625	157.4592742919922	1.0	333.3373107910156	105.13211059570312	1.0	371.31585693359375	158.95382690429688	9.98079776763916e-5	334.93389892578125	110.49116516113281	0.00015559792518615723	1	005
416	366.0321960449219	161.27662658691406	1.0	334.5058898925781	105.27317810058594	1.0	368.01300048828125	160.39610290527344	0.00010585784912109375	334.3250732421875	109.70989990234375	7.838010787963867e-5	1	005
417	363.6499938964844	162.11912536621094	1.0	333.6316833496094	104.168701171875	1.0	366.6368408203125	161.30746459960938	0.00014495849609375	333.77789306640625	108.89738464355469	9.253621101379395e-5	1	005
418	360.5555114746094	163.49710083007812	1.0	327.07073974609375	101.31083679199219	1.0	365.1914367675781	162.83383178710938	0.00021979212760925293	324.66748046875	101.1683120727539	0.00011932849884033203	1	005
419	357.75238037109375	166.9226531982422	1.0	330.97552490234375	110.51547241210938	0.9999999403953552	362.8819885253906	166.32595825195312	0.00028321146965026855	328.47320556640625	111.68121337890625	0.00031757354736328125	1	005
420	355.4593200683594	166.68490600585938	1.0	329.2110900878906	109.74176788330078	0.9999999403953552	356.108154296875	171.0975341796875	0.0001093149185180664	327.006103515625	111.78303527832031	0.0020613670349121094	1	005
421	353.1933898925781	168.20111083984375	1.0	328.3363342285156	113.13722229003906	1.0	353.1177062988281	172.55543518066406	0.00013497471809387207	324.3399963378906	114.61195373535156	0.0003948807716369629	1	005
422	350.6457824707031	170.21754455566406	1.0	326.75555419921875	112.61543273925781	1.0	350.01361083984375	172.97486877441406	0.0004303157329559326	323.492919921875	112.39068603515625	0.00043123960494995117	1	005
423	350.4436950683594	171.8507537841797	1.0	323.769287109375	112.95452117919922	1.0	349.62786865234375	174.01333618164062	0.0003063976764678955	322.1594543457031	114.10469818115234	0.0008425116539001465	1	005
424	348.94647216796875	173.60162353515625	1.0	321.3720703125	115.27495574951172	1.0	323.3119812011719	113.31708526611328	0.00011327862739562988	444.5736999511719	215.02149963378906	0.7792940139770508	1	005
425	347.08306884765625	180.21139526367188	1.0	316.4941711425781	126.12646484375	0.9999762177467346	352.8419494628906	179.08096313476562	0.00022995471954345703	352.8087158203125	182.98678588867188	4.163384437561035e-5	1	005
426	348.2521057128906	183.98031616210938	1.0	314.38873291015625	128.39427185058594	0.9995886087417603	647.9374389648438	143.53668212890625	0.00015783309936523438	443.2044982910156	214.98583984375	0.7351269125938416	1	005
427	348.64569091796875	188.43008422851562	1.0	320.3512878417969	122.16255950927734	0.0014713704586029053	352.7320861816406	189.64749145507812	0.00030159950256347656	346.9455261230469	193.36151123046875	0.00012487173080444336	1	005
428	348.380615234375	192.05638122558594	1.0	314.5407409667969	118.55006408691406	1.0	351.39654541015625	191.4968719482422	0.00023251771926879883	434.7004089355469	213.8379669189453	0.727878987789154	1	005
429	348.4485168457031	197.82774353027344	1.0	316.9766540527344	129.0049591064453	1.0	352.4706115722656	195.38885498046875	0.00023615360260009766	319.5445861816406	129.4991912841797	7.82012939453125e-5	1	005
430	350.07830810546875	202.38983154296875	1.0	314.736083984375	132.47314453125	1.0	349.3982849121094	204.71998596191406	0.0002823173999786377	347.147216796875	208.21514892578125	0.0001862943172454834	1	005
431	351.3363037109375	205.73175048828125	1.0	318.13995361328125	130.11392211914062	1.0	648.388916015625	189.615966796875	0.00025716423988342285	444.5938720703125	218.47557067871094	0.0004343092441558838	1	005
432	353.0146484375	209.4151153564453	1.0	318.75244140625	127.2875747680664	1.0	649.4208374023438	204.6711883544922	4.741549491882324e-5	318.3379211425781	126.64939880371094	5.835294723510742e-5	1	005
433	357.2948303222656	213.6864013671875	1.0	323.7383728027344	130.86021423339844	1.0	359.6705627441406	216.18359375	0.0002612173557281494	356.2563171386719	222.14251708984375	0.00015041232109069824	1	005
434	362.6775817871094	218.0522918701172	1.0	323.6020202636719	138.7222442626953	1.0	366.6373596191406	221.12086486816406	0.0003516077995300293	356.71575927734375	206.96902465820312	0.00018897652626037598	1	005
435	365.190673828125	220.5525665283203	1.0	325.48101806640625	140.28900146484375	1.0	368.78033447265625	220.91893005371094	0.00013718008995056152	359.8028564453125	211.00567626953125	0.00028780102729797363	1	005
436	367.8695373535156	223.4398956298828	1.0	323.9355163574219	139.02609252929688	1.0	369.504150390625	222.37771606445312	5.510449409484863e-5	362.54254150390625	214.6535186767578	8.729100227355957e-5	1	005
437	370.4074401855469	225.73573303222656	1.0	323.5949401855469	141.0884246826172	1.0	325.0496520996094	139.2499237060547	3.993511199951172e-5	358.96466064453125	213.9941864013672	9.867548942565918e-5	1	005
438	372.12744140625	225.9547119140625	1.0	324.7294921875	144.54188537597656	1.0	639.8543090820312	6.755179405212402	8.353590965270996e-5	323.6767272949219	144.3619842529297	9.116530418395996e-5	1	005
439	373.9063720703125	224.7047576904297	1.0	329.4061584472656	146.54933166503906	1.0	379.426513671875	225.69784545898438	0.00010496377944946289	326.3287353515625	149.30999755859375	6.332993507385254e-5	1	005
440	376.62896728515625	221.70436096191406	1.0	330.6748046875	142.1539764404297	1.0	381.15869140625	222.90423583984375	0.0001418590545654297	374.5223388671875	212.4245147705078	0.000399172306060791	1	005
441	381.89202880859375	217.25619506835938	1.0	329.8323669433594	144.5380859375	1.0	385.10302734375	219.93609619140625	0.0004081130027770996	462.52520751953125	225.2001953125	0.0006539523601531982	1	005
442	386.5872802734375	217.4888153076172	1.0	332.7591247558594	150.6116180419922	1.0	388.7311096191406	216.6273651123047	0.0001818835735321045	374.3809814453125	225.83494567871094	0.00012996792793273926	1	005
443	391.3781433105469	217.18240356445312	1.0	336.6728820800781	159.40696716308594	1.0	396.39404296875	216.18124389648438	0.00024238228797912598	336.54608154296875	160.90794372558594	0.00022780895233154297	1	005
444	396.1328430175781	216.67868041992188	1.0	337.2644348144531	162.86878967285156	1.0	460.6458435058594	220.01983642578125	0.0002200007438659668	458.6605224609375	222.3748779296875	0.0001716315746307373	1	005
445	399.45166015625	216.750244140625	1.0	339.25634765625	162.4052734375	1.0	460.02679443359375	219.6312255859375	0.0004145801067352295	458.07220458984375	222.36196899414062	0.00048547983169555664	1	005
446	401.8695373535156	213.0997772216797	1.0	342.1034240722656	163.89122009277344	1.0	343.5780029296875	162.73167419433594	0.00011470913887023926	336.44976806640625	164.69509887695312	5.4776668548583984e-5	1	005
447	404.9204406738281	210.75401306152344	1.0	347.1536560058594	162.5127410888672	1.0	420.7630615234375	210.415771484375	0.00028330087661743164	414.538330078125	210.25714111328125	4.2825937271118164e-5	1	005
448	408.9007873535156	207.35946655273438	1.0	348.8482971191406	163.6942138671875	1.0	418.23052978515625	207.44476318359375	0.00015813112258911133	415.0234375	208.06753540039062	6.818771362304688e-5	1	005
449	412.68408203125	204.48951721191406	1.0	348.7627258300781	167.34141540527344	1.0	411.5739440917969	206.547607421875	0.0001437067985534668	409.0257568359375	210.47549438476562	7.56680965423584e-5	1	005
450	414.476806640625	203.06105041503906	1.0	349.14398193359375	169.02517700195312	0.9999999403953552	413.3595275878906	205.2374725341797	0.00028142333030700684	410.58648681640625	209.30545043945312	0.00017464160919189453	1	005
451	416.5581970214844	201.9709930419922	1.0	348.6117248535156	174.495361328125	0.9809252023696899	639.7100219726562	7.854605197906494	8.752942085266113e-5	417.0371398925781	192.86842346191406	8.079409599304199e-5	1	005
452	418.3147277832031	200.45921325683594	1.0	352.2246398925781	173.41455078125	0.0002779364585876465	422.26678466796875	202.2998504638672	5.015730857849121e-5	422.1778259277344	207.94442749023438	2.86102294921875e-5	1	005
453	419.17596435546875	200.75656127929688	1.0	351.5902099609375	174.21812438964844	0.9999969005584717	356.1553649902344	174.3046417236328	0.00011211633682250977	348.57696533203125	178.5603790283203	5.7071447372436523e-5	1	005
454	420.3304748535156	201.35768127441406	1.0	353.8238525390625	174.80624389648438	0.9999986886978149	357.54693603515625	174.2527618408203	8.949637413024902e-5	350.41748046875	178.98170471191406	6.607174873352051e-5	1	005
455	420.4315490722656	200.6519012451172	1.0	353.2123107910156	175.5221405029297	0.9999998807907104	423.716552734375	202.47386169433594	7.328391075134277e-5	349.1844482421875	179.1899871826172	7.05718994140625e-5	1	005
456	422.5809020996094	200.9522247314453	1.0	353.9598388671875	177.60324096679688	0.9999990463256836	424.6130065917969	203.4669189453125	0.00021132826805114746	424.1817321777344	207.6402587890625	0.00017890334129333496	1	005
457	421.3883056640625	199.81910705566406	1.0	356.3614501953125	178.39810180664062	1.0	467.2696228027344	174.7733612060547	7.864832878112793e-5	354.90667724609375	178.7621307373047	0.000374525785446167	1	005
458	421.5954284667969	200.8441162109375	1.0	356.4755554199219	176.45791625976562	0.9999998807907104	424.1466369628906	203.4807891845703	0.00015863776206970215	354.5176696777344	177.11007690429688	0.00014612078666687012	1	005
459	424.40106201171875	199.16856384277344	1.0	360.8475036621094	172.89276123046875	0.9998390674591064	361.277587890625	172.41714477539062	5.525350570678711e-5	423.5940856933594	206.005615234375	3.311038017272949e-5	1	005
460	425.32427978515625	197.69740295410156	0.9999998807907104	361.0448913574219	171.3225860595703	0.999995231628418	361.76708984375	171.14073181152344	7.402896881103516e-5	364.3417053222656	171.8361358642578	3.769993782043457e-5	1	005
461	439.4275817871094	194.8416290283203	0.3288377523422241	364.8605651855469	179.31341552734375	1.0	370.12457275390625	177.672119140625	6.332993507385254e-5	364.01837158203125	178.3639678955078	8.720159530639648e-5	1	005
462	452.1065673828125	193.31491088867188	0.002122431993484497	465.6818542480469	182.27708435058594	1.0	469.7471618652344	182.4793243408203	0.00016558170318603516	466.9764099121094	188.75326538085938	0.00013554096221923828	1	005
463	469.9700927734375	180.535888671875	0.9246081113815308	468.4935302734375	181.94277954101562	0.9999983310699463	471.8482360839844	182.0981903076172	0.00010329484939575195	468.4278564453125	188.87545776367188	6.315112113952637e-5	1	005
464	467.18646240234375	184.06613159179688	0.9951106309890747	468.13079833984375	185.4678955078125	0.0741545557975769	466.90740966796875	184.81930541992188	0.00010210275650024414	471.1822204589844	188.96559143066406	0.00021013617515563965	1	005
465	425.3900451660156	183.3158721923828	0.3484381437301636	471.0757141113281	186.97361755371094	0.8957582712173462	470.6649169921875	185.53070068359375	0.00011619925498962402	471.4290771484375	188.75985717773438	0.0013233721256256104	1	005
466	422.9126892089844	182.7139434814453	0.005812346935272217	470.74566650390625	188.26905822753906	0.7193621397018433	470.7602233886719	186.6425323486328	0.00010135769844055176	471.17022705078125	189.16192626953125	0.0006423592567443848	1	005
467	425.18988037109375	179.63143920898438	0.030577510595321655	469.51324462890625	192.1107635498047	0.04948917031288147	469.375732421875	190.8451385498047	3.11732292175293e-5	468.00634765625	191.40872192382812	6.321072578430176e-5	1	005
468	420.24163818359375	177.40457153320312	0.7924564480781555	362.5619201660156	192.23631286621094	0.2832847237586975	639.6489868164062	5.573385715484619	0.0001080930233001709	468.94354248046875	191.89772033691406	0.00025409460067749023	1	005
469	420.662109375	174.97787475585938	0.9999489784240723	367.9156799316406	194.61097717285156	0.9999994039535522	370.64703369140625	194.07237243652344	5.704164505004883e-5	368.1302185058594	194.9957275390625	0.0004647970199584961	1	005
470	414.42254638671875	176.63551330566406	0.9997197389602661	365.4647521972656	194.81414794921875	0.9999998807907104	420.418212890625	175.58128356933594	3.165006637573242e-5	366.75927734375	195.45050048828125	0.0011555850505828857	1	005
471	415.6785888671875	176.71669006347656	0.9999998807907104	358.4422607421875	196.19773864746094	1.0	358.3980407714844	196.54147338867188	6.732344627380371e-5	353.76055908203125	197.4127960205078	0.0002695918083190918	1	005
472	411.91241455078125	176.51351928710938	0.9999995231628418	358.6028747558594	196.5891571044922	0.9999987483024597	468.9615783691406	191.84677124023438	8.26716423034668e-5	353.4307861328125	198.1566162109375	0.0006500780582427979	1	005
473	410.097900390625	175.9820098876953	0.9999963641166687	357.4303894042969	194.5218505859375	0.9999986886978149	358.91180419921875	195.45115661621094	3.698468208312988e-5	353.6089782714844	195.99758911132812	0.0002365708351135254	1	005
474	409.36297607421875	172.4579620361328	1.0	361.423828125	193.1554412841797	0.9999549388885498	414.16998291015625	172.9099578857422	6.663799285888672e-5	367.0352783203125	195.01084899902344	0.0006666779518127441	1	005
475	409.0946350097656	172.13848876953125	0.9998328685760498	366.2785949707031	191.19435119628906	0.9531887769699097	649.2880249023438	220.25987243652344	8.985400199890137e-5	362.41864013671875	192.01123046875	3.24249267578125e-5	1	005
476	409.0831298828125	167.61846923828125	0.9999998807907104	365.2505187988281	194.65394592285156	0.9999995827674866	417.1944274902344	167.1646728515625	0.00014513731002807617	366.9342041015625	195.13523864746094	3.921985626220703e-5	1	005
477	408.8360290527344	166.24851989746094	1.0	362.1537780761719	195.243896484375	0.9999991655349731	414.41461181640625	166.1199493408203	8.034706115722656e-5	352.4177551269531	198.17092895507812	7.858872413635254e-5	1	005
478	408.5886535644531	164.55177307128906	1.0	356.53485107421875	195.36512756347656	0.9958633184432983	417.1327209472656	163.9095458984375	0.00012192130088806152	414.59332275390625	164.40386962890625	3.758072853088379e-5	1	005
479	408.5174560546875	160.75779724121094	0.9999999403953552	355.2112731933594	195.55528259277344	0.9988818168640137	638.88623046875	7.155910968780518	0.00015297532081604004	459.4625244140625	197.482177734375	0.0008316636085510254	1	005
480	406.7026672363281	161.6443634033203	1.0	359.0220642089844	197.12962341308594	1.0	358.399658203125	195.882080078125	8.943676948547363e-5	352.7702941894531	197.12313842773438	0.00018385052680969238	1	005
481	406.2688903808594	158.48777770996094	1.0	359.10009765625	197.02139282226562	1.0	358.0312194824219	195.8758544921875	0.00017008185386657715	353.76702880859375	197.2011260986328	0.0003845691680908203	1	005
482	405.83477783203125	155.62220764160156	1.0	357.86553955078125	197.08558654785156	1.0	468.48565673828125	194.17784118652344	0.00021028518676757812	352.52288818359375	196.3148956298828	0.00016495585441589355	1	005
483	403.1646728515625	155.429443359375	1.0	354.9431457519531	197.19276428222656	1.0	467.5924987792969	193.41232299804688	0.00018554925918579102	461.621826171875	195.8179168701172	0.0012427270412445068	1	005
484	400.555908203125	155.3416290283203	1.0	354.189208984375	198.70616149902344	1.0	403.5578308105469	156.46218872070312	9.468197822570801e-5	353.40087890625	205.3943634033203	4.217028617858887e-5	1	005
485	398.28607177734375	157.0364532470703	1.0	352.0061340332031	198.0390625	1.0	397.95343017578125	159.09725952148438	0.00010135769844055176	395.05621337890625	163.98146057128906	5.564093589782715e-5	1	005
486	396.63238525390625	157.2691650390625	1.0	352.1478576660156	198.9073486328125	1.0	347.69073486328125	200.7565155029297	7.876753807067871e-5	351.7698974609375	205.68603515625	5.882978439331055e-5	1	005
487	397.21820068359375	158.06539916992188	1.0	350.39892578125	199.02340698242188	1.0	400.1650695800781	158.05833435058594	6.082653999328613e-5	456.5909423828125	197.02304077148438	0.00011244416236877441	1	005
488	396.8913269042969	157.95106506347656	1.0	350.54071044921875	198.44483947753906	1.0	347.26959228515625	199.7624969482422	0.00013193488121032715	351.843994140625	204.51634216308594	4.494190216064453e-5	1	005
489	396.69000244140625	158.9283905029297	1.0	349.1310119628906	198.35633850097656	1.0	346.49114990234375	199.50741577148438	0.00027295947074890137	339.0373229980469	202.7706298828125	9.328126907348633e-5	1	005
490	394.2702331542969	159.0404815673828	1.0	347.9800720214844	197.15219116210938	1.0	649.423828125	219.41278076171875	0.00018516182899475098	338.53961181640625	200.9374237060547	3.185868263244629e-5	1	005
491	396.1122741699219	158.66761779785156	1.0	347.920166015625	195.1434783935547	1.0	399.55450439453125	158.66441345214844	4.76837158203125e-5	458.1024169921875	193.9759063720703	8.344650268554688e-5	1	005
492	395.8653564453125	159.80653381347656	1.0	346.85357666015625	195.02743530273438	1.0	343.9314270019531	196.29432678222656	0.00014826655387878418	339.287841796875	197.91619873046875	6.121397018432617e-5	1	005
493	396.5688781738281	158.838134765625	1.0	345.20452880859375	191.90130615234375	1.0	347.7181396484375	189.78810119628906	0.0001462996006011963	450.7138977050781	199.36134338378906	0.0012339949607849121	1	005
494	398.5997314453125	159.96986389160156	1.0	349.8659362792969	188.68280029296875	0.999987781047821	350.5267639160156	187.83636474609375	0.0003502368927001953	348.966552734375	189.85812377929688	0.00038310885429382324	1	005
495	399.1678771972656	160.78900146484375	1.0	345.47076416015625	190.45091247558594	0.9999983310699463	347.6104736328125	188.69525146484375	0.0005100667476654053	453.72796630859375	194.9818115234375	0.001222461462020874	1	005
496	402.12872314453125	162.18832397460938	1.0	345.9611511230469	196.45652770996094	1.0	344.7051696777344	197.6649627685547	0.0001741945743560791	339.9178466796875	199.18626403808594	0.00013491511344909668	1	005
497	403.3251037597656	159.8666229248047	1.0	348.8978271484375	185.91514587402344	0.9999997019767761	349.3509521484375	186.2984161376953	0.00018107891082763672	348.45074462890625	187.73092651367188	0.0002726912498474121	1	005
498	405.6913757324219	155.734619140625	1.0	352.9738464355469	185.8137969970703	0.9999996423721313	407.7868347167969	156.13172912597656	5.179643630981445e-5	353.25830078125	189.79049682617188	0.00013080239295959473	1	005
499	407.3195495605469	154.48934936523438	1.0	355.8403625488281	186.80014038085938	1.0	359.1198425292969	184.60076904296875	0.00012958049774169922	358.564453125	189.16720581054688	9.414553642272949e-5	1	005
500	408.6940002441406	153.56556701660156	1.0	354.36651611328125	188.00143432617188	1.0	416.42236328125	152.94232177734375	0.00010970234870910645	354.3186950683594	188.467529296875	0.00018131732940673828	1	005
501	411.14276123046875	150.81396484375	1.0	352.68646240234375	190.450927734375	0.9999561905860901	417.7957763671875	150.60289001464844	0.00014695525169372559	349.6157531738281	190.963623046875	0.0001684427261352539	1	005
502	411.59521484375	148.7667694091797	1.0	353.0111999511719	190.43479919433594	0.9999999403953552	352.7718505859375	189.40890502929688	0.0003490149974822998	465.93707275390625	189.52157592773438	0.0003192722797393799	1	005
503	411.9048156738281	144.96334838867188	1.0	357.9649353027344	188.2051544189453	1.0	360.2708740234375	188.13668823242188	0.00018519163131713867	358.4684143066406	189.79844665527344	0.000539243221282959	1	005
504	412.5517272949219	142.81149291992188	0.9999999403953552	362.65533447265625	189.35594177246094	0.9999904036521912	363.7912902832031	186.97955322265625	0.0004526078701019287	361.7832946777344	189.81362915039062	0.0005069971084594727	1	005
505	413.13970947265625	140.7205047607422	0.9999999403953552	359.9710998535156	190.326416015625	0.9999997019767761	361.36346435546875	187.99224853515625	0.0004074275493621826	465.76177978515625	190.36781311035156	0.0006390213966369629	1	005
506	414.005859375	139.79229736328125	1.0	355.9985046386719	190.5404815673828	1.0	468.8889465332031	187.77197265625	0.0009420514106750488	470.3111267089844	190.48709106445312	0.0008960366249084473	1	005
507	415.9098205566406	139.9337615966797	0.9999998211860657	356.317138671875	191.97601318359375	1.0	467.56268310546875	187.88282775878906	0.0007395744323730469	465.63970947265625	189.28884887695312	0.0037142932415008545	1	005
508	415.1255798339844	138.36280822753906	1.0	358.52154541015625	192.99195861816406	1.0	468.1500549316406	188.61843872070312	0.0005222856998443604	466.9419250488281	189.48716735839844	0.0012451112270355225	1	005
509	416.1503601074219	137.69598388671875	1.0	357.1112060546875	194.61569213867188	1.0	468.6044006347656	189.14105224609375	0.0005519986152648926	466.5274353027344	189.8945770263672	0.0008040666580200195	1	005
510	415.4112854003906	136.80032348632812	1.0	358.9287414550781	196.12193298339844	1.0	468.0055847167969	189.04290771484375	0.0002351999282836914	466.5121765136719	189.8474578857422	0.0014946162700653076	1	005
511	415.0567626953125	136.57154846191406	1.0	359.3990783691406	196.01657104492188	1.0	469.1236267089844	188.7969512939453	0.00018718838691711426	469.97723388671875	192.31753540039062	0.0003381967544555664	1	005
512	466.99896240234375	186.96136474609375	1.0	358.61767578125	195.01133728027344	1.0	467.54119873046875	189.10012817382812	0.00025156140327453613	408.730712890625	129.81875610351562	0.00017967820167541504	1	005
513	413.05194091796875	139.89157104492188	1.0	358.07086181640625	195.0845184326172	1.0	469.18609619140625	190.39381408691406	0.00024583935737609863	411.9527282714844	144.50582885742188	0.00048664212226867676	1	005
514	411.13427734375	140.92665100097656	1.0	357.20465087890625	195.63697814941406	0.9999997615814209	468.8810119628906	193.20828247070312	0.0004968345165252686	460.8117980957031	195.88621520996094	0.0014638304710388184	1	005
515	409.57684326171875	140.81033325195312	1.0	355.6950378417969	196.95468139648438	1.0	469.0085754394531	193.38839721679688	0.00022026896476745605	459.2564392089844	196.9630584716797	0.0008917450904846191	1	005
516	410.4743347167969	141.0791015625	1.0	355.7543029785156	197.92633056640625	1.0	467.06121826171875	194.1421356201172	0.00020763278007507324	460.2838134765625	196.7535858154297	0.0011146366596221924	1	005
517	410.27862548828125	141.64796447753906	1.0	357.9603576660156	196.91102600097656	0.9999990463256836	467.3536376953125	194.38406372070312	0.00022673606872558594	459.1678466796875	196.8466033935547	0.0007256567478179932	1	005
518	412.4757995605469	141.4285888671875	1.0	356.5406799316406	195.560302734375	0.9999985694885254	468.6486511230469	195.467529296875	0.00014609098434448242	460.4381408691406	197.0738067626953	0.00027748942375183105	1	005
519	413.1464538574219	140.8260040283203	1.0	353.94024658203125	196.9185333251953	0.8857157230377197	409.7669982910156	140.45701599121094	8.478760719299316e-5	415.3423767089844	146.22511291503906	0.0002086162567138672	1	005
520	414.3605041503906	139.60665893554688	1.0	350.489990234375	203.70098876953125	1.0	351.56768798828125	202.26673889160156	0.00021016597747802734	415.5950622558594	144.99154663085938	0.000463634729385376	1	005
521	415.3780517578125	136.7375946044922	1.0	355.6007995605469	203.59933471679688	1.0	467.585205078125	193.16627502441406	0.00017130374908447266	462.68365478515625	196.36788940429688	0.0018084049224853516	1	005
522	415.6938781738281	134.8351287841797	1.0	359.2137451171875	199.13772583007812	1.0	467.8993835449219	193.6419219970703	0.00011211633682250977	467.87908935546875	197.78604125976562	0.00010055303573608398	1	005
523	417.19537353515625	131.9509735107422	1.0	359.6038818359375	196.34564208984375	1.0	470.5027160644531	197.71421813964844	9.85264778137207e-5	464.9942932128906	199.918701171875	0.0004043281078338623	1	005
524	418.2012023925781	128.9220733642578	1.0	357.48468017578125	199.0204315185547	1.0	359.4576416015625	197.54827880859375	9.882450103759766e-5	359.2986145019531	203.5104217529297	0.0005023777484893799	1	005
525	421.52618408203125	124.01129913330078	1.0	356.0387268066406	201.7141571044922	1.0	358.93060302734375	199.21578979492188	0.00022873282432556152	357.9230041503906	204.18203735351562	0.00015398859977722168	1	005
526	417.2738037109375	125.46773529052734	1.0	356.9784240722656	206.21090698242188	1.0	359.47882080078125	204.859619140625	0.0002390444278717041	354.411865234375	206.05502319335938	0.0005658268928527832	1	005
527	415.65802001953125	123.6158447265625	1.0	358.3833312988281	207.0548095703125	1.0	361.60235595703125	206.69761657714844	0.00012063980102539062	354.67218017578125	207.9933624267578	0.00037994980812072754	1	005
528	415.46881103515625	125.77081298828125	1.0	356.7872314453125	210.0404815673828	1.0	360.3985595703125	208.7248992919922	0.00010335445404052734	352.4391784667969	210.3201904296875	0.00017854571342468262	1	005
529	412.874755859375	124.88091278076172	1.0	358.33831787109375	211.0858154296875	1.0	408.58245849609375	127.33780670166016	7.617473602294922e-5	355.17669677734375	218.1103973388672	0.00021779537200927734	1	005
530	410.11474609375	126.57386779785156	1.0	358.728759765625	215.52806091308594	1.0	360.9156494140625	216.2930908203125	8.219480514526367e-5	359.4156188964844	219.17666625976562	0.00020775198936462402	1	005
531	407.59893798828125	126.22454833984375	1.0	358.287109375	218.5613250732422	1.0	358.8509826660156	219.06787109375	0.00021955370903015137	355.8648681640625	219.3075714111328	0.0005929470062255859	1	005
532	405.16986083984375	129.37496948242188	1.0	361.57763671875	219.13818359375	1.0	361.9762878417969	219.05482482910156	0.00036975741386413574	359.7713623046875	220.9799346923828	0.00042691826820373535	1	005
533	403.2197265625	130.46160888671875	1.0	359.39642333984375	222.80606079101562	1.0	361.1700439453125	223.26040649414062	0.00010663270950317383	355.8153381347656	224.65399169921875	0.0003205537796020508	1	005
534	401.1382751464844	131.06314086914062	1.0	358.2734069824219	221.55702209472656	1.0	360.063720703125	220.70799255371094	0.0006158351898193359	357.123291015625	223.40853881835938	0.00023740530014038086	1	005
535	400.1489562988281	130.94183349609375	1.0	357.2519836425781	224.07208251953125	1.0	359.0437927246094	224.2027130126953	0.00011730194091796875	353.621826171875	223.74658203125	0.00020131468772888184	1	005
536	398.70233154296875	130.8738250732422	1.0	356.15606689453125	225.20945739746094	1.0	358.56884765625	226.213134765625	0.00011217594146728516	353.1424560546875	233.37242126464844	0.0002472996711730957	1	005
537	398.5497131347656	132.06414794921875	1.0	356.5931091308594	224.82760620117188	1.0	450.7671813964844	128.64669799804688	7.709860801696777e-5	354.2451477050781	233.1907196044922	0.00025528669357299805	1	005
538	398.4699401855469	132.28858947753906	1.0	356.82952880859375	224.23574829101562	1.0	452.5652160644531	128.75958251953125	0.0005048513412475586	354.0592346191406	224.06161499023438	0.00018084049224853516	1	005
539	397.5653991699219	132.86744689941406	1.0	357.0819396972656	223.44210815429688	1.0	359.13470458984375	222.47230529785156	0.00017142295837402344	354.72509765625	224.1896209716797	0.00020810961723327637	1	005
540	397.4149475097656	133.17181396484375	1.0	357.4692077636719	223.4892120361328	1.0	453.1025390625	127.76341247558594	0.00019127130508422852	354.1267395019531	224.2591094970703	0.00014701485633850098	1	005
541	397.8843688964844	133.95834350585938	1.0	351.9037170410156	225.49853515625	1.0	453.9091491699219	128.10882568359375	0.0002518594264984131	352.014404296875	227.35150146484375	0.00013193488121032715	1	005
542	400.0263671875	132.5098419189453	1.0	355.06671142578125	218.65423583984375	1.0	453.8275451660156	128.0215606689453	0.0003063678741455078	354.9718017578125	222.37081909179688	0.0007171630859375	1	005
543	401.7304382324219	130.4921112060547	1.0	356.4898986816406	213.2666473388672	1.0	451.1956787109375	128.2440948486328	0.0001760423183441162	353.9620666503906	219.8693084716797	0.0001786351203918457	1	005
544	402.4657897949219	127.41360473632812	1.0	355.834716796875	211.60894775390625	1.0	450.74932861328125	125.91110229492188	0.00012344121932983398	436.167724609375	131.97048950195312	8.037686347961426e-5	1	005
545	403.5379638671875	126.12351989746094	1.0	354.9013671875	210.54530334472656	1.0	403.1087951660156	127.62105560302734	0.00013872981071472168	393.48016357421875	133.6758575439453	0.00010946393013000488	1	005
546	404.87481689453125	124.67009735107422	1.0	355.0749206542969	210.41563415527344	1.0	449.02227783203125	123.94935607910156	0.00016254186630249023	354.41400146484375	217.59146118164062	9.614229202270508e-5	1	005
547	405.5140075683594	123.838134765625	1.0	353.4244079589844	208.315673828125	1.0	355.7516784667969	205.8095245361328	0.00014275312423706055	352.0575866699219	207.3381805419922	0.00017473101615905762	1	005
548	404.71966552734375	122.81053161621094	1.0	354.7251281738281	206.0521697998047	1.0	356.6125793457031	205.2444610595703	0.0001977384090423584	352.9541015625	206.0146484375	0.0006658732891082764	1	005
549	404.6688232421875	121.54048156738281	1.0	354.7850341796875	203.4404296875	1.0	358.4117431640625	203.21763610839844	0.0004442930221557617	354.5848693847656	203.91270446777344	0.0004088878631591797	1	005
550	405.40509033203125	121.09326934814453	1.0	357.1384582519531	201.8671875	1.0	359.2079162597656	202.40676879882812	0.00030684471130371094	357.8705139160156	204.16754150390625	0.0003789067268371582	1	005
551	406.70294189453125	120.7383804321289	1.0	356.5515441894531	200.75540161132812	1.0	359.0262145996094	198.2198028564453	9.366869926452637e-5	416.0807189941406	128.7075653076172	4.607439041137695e-5	1	005
