# Supplementary material for: An automated feeding system for the African killifish reveals the impact of diet on lifespan and allows scalable assessment of associative learning
Source: eLife. 2022 Nov 10;11:e69008. doi: 10.7554/eLife.69008 (PMC9788828; doi:10.7554/eLife.69008)
Supplement: Figure 6—source data 2. [file elife-69008-fig6-data2.zip › Training Trajectories/t4_REC032DLC_resnet50_TrainAllTheThingsJun28shuffle1_1030000.csv]

bodyparts_coords	fishhead_x	fishhead_y	fishhead_likelihood	fishtail_x	fishtail_y	fishtail_likelihood	redlight_x	redlight_y	redlight_likelihood	fooddrop_x	fooddrop_y	fooddrop_likelihood	fishnum	recordingnum
0	352.1202087402344	75.72482299804688	0.9999986886978149	276.42047119140625	145.3980255126953	1.0	565.2394409179688	266.6273498535156	0.9999992251396179	562.1577758789062	264.96343994140625	0.00035887956619262695	4	032
1	367.99884033203125	71.43448638916016	1.0	275.9381103515625	124.94401550292969	0.9999392032623291	564.4280395507812	266.5460510253906	0.9999974966049194	561.7174682617188	264.8901062011719	0.000427931547164917	4	032
2	382.3019104003906	68.4424057006836	1.0	2.9801511764526367	108.2386703491211	8.13901424407959e-5	565.6761474609375	266.02239990234375	0.9999984502792358	562.693603515625	264.51336669921875	0.0002142786979675293	4	032
3	393.934814453125	67.13473510742188	1.0	301.8924560546875	121.54131317138672	1.0	564.989501953125	265.91595458984375	0.9999987483024597	562.1171264648438	264.26519775390625	0.0002722442150115967	4	032
4	400.09771728515625	65.24688720703125	1.0	306.053955078125	119.31907653808594	1.0	565.3798217773438	266.3111267089844	0.9999915361404419	562.4401245117188	264.53729248046875	0.00021246075630187988	4	032
5	409.2221984863281	62.447731018066406	1.0	316.13983154296875	116.21119689941406	1.0	565.4157104492188	266.8052062988281	0.9999995231628418	562.3865356445312	265.20391845703125	0.0003040134906768799	4	032
6	416.1151123046875	60.62693405151367	1.0	322.269775390625	112.96543884277344	0.9985895752906799	564.8948974609375	267.1598815917969	0.9999982714653015	561.4924926757812	268.0115966796875	0.0006885230541229248	4	032
7	419.637451171875	57.712181091308594	1.0	420.4013977050781	61.69200134277344	0.0009161233901977539	565.14794921875	266.45684814453125	0.9999992251396179	562.6836547851562	264.7512512207031	0.0003997683525085449	4	032
8	422.9129333496094	55.03471374511719	1.0	335.71832275390625	111.42890930175781	0.07672268152236938	564.4404907226562	267.7318115234375	0.9999984502792358	561.7455444335938	265.7502136230469	0.0005547404289245605	4	032
9	424.25213623046875	53.140262603759766	1.0	342.98284912109375	112.69486999511719	0.9981931447982788	565.47119140625	266.8197326660156	0.9999984502792358	562.7597045898438	265.5536193847656	0.0005384385585784912	4	032
10	427.0724792480469	53.69367218017578	1.0	349.18292236328125	115.56819915771484	0.9999560117721558	565.74365234375	265.9327392578125	0.9999977350234985	562.8433227539062	264.6784362792969	0.0003853440284729004	4	032
11	430.97747802734375	53.28532791137695	1.0	352.4996337890625	114.88552856445312	0.999988317489624	565.1287841796875	266.82537841796875	0.9999986886978149	561.1055297851562	267.9473571777344	0.0004800856113433838	4	032
12	434.18621826171875	53.01569366455078	1.0	356.36444091796875	114.69023895263672	0.7261463403701782	564.8955688476562	267.265380859375	0.9999990463256836	562.111572265625	265.8538513183594	0.00035449862480163574	4	032
13	436.6945495605469	52.74243927001953	1.0	362.0505065917969	117.3792495727539	0.9999438524246216	565.4755859375	266.61651611328125	0.999981701374054	562.748779296875	265.2821350097656	0.00032660365104675293	4	032
14	438.076171875	54.462459564208984	1.0	365.21826171875	120.57926177978516	0.9999994039535522	565.6021728515625	266.8179931640625	0.9999891519546509	562.4258422851562	265.3091125488281	0.00044292211532592773	4	032
15	441.9085998535156	53.90027618408203	1.0	358.5653991699219	112.75377655029297	1.0	565.1316528320312	267.0650634765625	0.9999986290931702	562.3643188476562	265.8223876953125	0.0006292760372161865	4	032
16	446.54644775390625	53.544681549072266	1.0	363.97344970703125	109.66413116455078	1.0	564.7429809570312	266.5920715332031	0.9999865293502808	562.216796875	264.6390686035156	0.00039133429527282715	4	032
17	449.5855407714844	53.483577728271484	1.0	365.6003112792969	105.06185150146484	1.0	565.2234497070312	266.1151428222656	0.9999984502792358	562.58740234375	264.4117126464844	0.00021579861640930176	4	032
18	452.29034423828125	52.782867431640625	1.0	368.12005615234375	100.1908187866211	1.0	564.9802856445312	266.690673828125	0.9999902248382568	562.0910034179688	265.4841613769531	0.0003711879253387451	4	032
19	455.3672180175781	51.758480072021484	1.0	368.7139892578125	97.55406951904297	1.0	564.7003173828125	267.04815673828125	0.9999944567680359	562.5540771484375	264.90887451171875	0.00022411346435546875	4	032
20	457.55267333984375	50.39374923706055	1.0	371.0954284667969	94.15242004394531	1.0	565.3369140625	267.8598937988281	0.9999986886978149	562.8597412109375	265.8894348144531	0.0005352497100830078	4	032
21	463.14434814453125	49.50556945800781	0.9999998807907104	379.4777526855469	89.96112823486328	0.7117103338241577	565.203857421875	266.9951477050781	0.9999991059303284	562.5546264648438	265.4952697753906	0.0003917217254638672	4	032
22	467.2346496582031	49.76768112182617	0.9999985694885254	383.6260986328125	85.14566040039062	1.0	564.7280883789062	265.84210205078125	0.9999967813491821	474.50921630859375	3.287307024002075	0.0006436407566070557	4	032
23	471.0064697265625	49.41099548339844	0.9999904632568359	383.50286865234375	85.26683807373047	1.0	564.897705078125	267.2224426269531	0.9999980926513672	476.2162780761719	3.3874762058258057	0.0013275444507598877	4	032
24	471.5869140625	47.87091827392578	0.9999988079071045	384.2569885253906	83.81031036376953	1.0	564.7681884765625	266.64453125	0.9999995231628418	471.33428955078125	38.58086395263672	0.0006466805934906006	4	032
25	471.09967041015625	47.99875259399414	1.0	384.5435485839844	82.17819213867188	0.9999998211860657	543.0526733398438	219.99102783203125	1.0	474.8470458984375	4.097979545593262	0.00181540846824646	4	032
26	474.02197265625	46.25779724121094	0.9999717473983765	384.8877868652344	81.40865325927734	1.0	544.5931396484375	220.19723510742188	1.0	475.8726806640625	4.298826694488525	0.0024373233318328857	4	032
27	473.16766357421875	47.0621452331543	0.7241874933242798	383.6996765136719	79.98825073242188	0.9999995827674866	544.426513671875	219.9041748046875	1.0	539.9111328125	219.3537139892578	0.00037676095962524414	4	032
28	474.988525390625	48.085243225097656	0.20993417501449585	379.9710693359375	79.38318634033203	0.8411273956298828	543.6936645507812	219.93052673339844	1.0	539.3507080078125	219.1842498779297	0.0005308687686920166	4	032
29	475.8968811035156	51.237892150878906	0.9999008178710938	372.40936279296875	70.74707794189453	0.2587100863456726	543.6309204101562	219.98867797851562	1.0	539.2169189453125	219.1809539794922	0.0004642009735107422	4	032
30	477.0859069824219	55.015968322753906	0.9998418688774109	372.97076416015625	70.85131072998047	0.005035221576690674	544.1387329101562	219.91986083984375	1.0	539.6290283203125	219.28591918945312	0.0003453493118286133	4	032
31	472.6950378417969	60.10932540893555	0.9996783137321472	475.9075622558594	65.70790100097656	0.00044205784797668457	544.3126220703125	219.50013732910156	1.0	539.7968139648438	218.95794677734375	0.00047200918197631836	4	032
32	370.1018371582031	60.88975143432617	0.04465898871421814	370.9603271484375	61.130714416503906	0.0005846321582794189	544.1243286132812	219.76321411132812	1.0	539.4503173828125	219.1850128173828	0.0003389418125152588	4	032
33	481.21099853515625	65.80120086669922	0.041498035192489624	399.5923767089844	83.9533462524414	0.002707868814468384	543.959716796875	219.7232208251953	1.0	539.6195678710938	219.1883087158203	0.0006448626518249512	4	032
34	542.8358764648438	224.22218322753906	0.00044915080070495605	1.9439940452575684	107.25748443603516	0.0005571544170379639	544.1263427734375	219.9246826171875	1.0	539.5933227539062	219.38381958007812	0.0004115104675292969	4	032
35	481.9003601074219	69.64656829833984	0.1739700734615326	542.8618774414062	219.59715270996094	0.0001456737518310547	544.0741577148438	219.76870727539062	1.0	539.722900390625	218.9316864013672	0.00032147765159606934	4	032
36	546.5426635742188	225.32296752929688	0.0006492733955383301	542.8779296875	219.39218139648438	0.00028082728385925293	544.133056640625	219.76722717285156	1.0	539.5573120117188	219.31593322753906	0.00047519803047180176	4	032
37	542.5044555664062	224.48907470703125	0.0005483627319335938	542.364501953125	219.72366333007812	0.00026282668113708496	543.6513671875	219.82864379882812	1.0	539.122802734375	219.1345977783203	0.00046131014823913574	4	032
38	542.8826904296875	224.4683837890625	0.0005139708518981934	542.8530883789062	220.06332397460938	0.00016516447067260742	544.3176879882812	220.1371612548828	1.0	539.9788208007812	219.64468383789062	0.0004354119300842285	4	032
39	480.3671875	82.81523895263672	0.0026869475841522217	446.02691650390625	77.54411315917969	0.0006155669689178467	544.8904418945312	220.20025634765625	1.0	540.2767944335938	219.7694854736328	0.0003089606761932373	4	032
40	542.939697265625	223.99075317382812	0.00046771764755249023	3.185969114303589	107.79933166503906	0.0005407333374023438	544.0557861328125	219.75440979003906	1.0	539.7289428710938	219.18865966796875	0.00048363208770751953	4	032
41	482.4565124511719	82.46881866455078	0.012331843376159668	542.8269653320312	219.21719360351562	0.00018745660781860352	544.1915283203125	219.5528106689453	0.9999999403953552	539.9327392578125	218.60902404785156	0.00044661760330200195	4	032
42	546.6749267578125	224.95594787597656	0.0007290244102478027	542.7548217773438	219.20054626464844	0.00020456314086914062	544.0315551757812	219.51353454589844	1.0	539.6057739257812	219.02780151367188	0.0004795193672180176	4	032
43	493.8970947265625	82.58773803710938	0.0072172582149505615	498.7370300292969	88.52375030517578	0.0003857910633087158	543.2591552734375	219.80870056152344	1.0	539.1050415039062	218.88844299316406	0.0004570186138153076	4	032
44	497.6593017578125	82.82220458984375	0.0530642569065094	498.1909484863281	85.36365509033203	0.007294684648513794	544.0435180664062	220.13856506347656	1.0	539.4016723632812	219.68527221679688	0.0003688335418701172	4	032
45	498.8673095703125	83.28246307373047	0.9990526437759399	500.04345703125	83.75144958496094	0.04698598384857178	543.853515625	219.57032775878906	1.0	539.6700439453125	218.6430206298828	0.00040274858474731445	4	032
46	498.7191467285156	83.09611511230469	0.9992180466651917	499.394775390625	84.18727111816406	0.005428612232208252	544.2735595703125	220.27468872070312	1.0	539.805419921875	219.7403106689453	0.0003845393657684326	4	032
47	499.6454772949219	83.01606750488281	0.9793888330459595	499.8861999511719	85.91651153564453	0.005826056003570557	544.3824462890625	220.00921630859375	1.0	539.7615356445312	219.32110595703125	0.00033804774284362793	4	032
48	494.35919189453125	82.77888488769531	0.16414311528205872	496.91748046875	87.13081359863281	0.0025481879711151123	544.2205810546875	219.82327270507812	0.9999999403953552	539.8191528320312	218.85231018066406	0.0004208683967590332	4	032
49	494.9986267089844	84.11603546142578	0.7718239426612854	497.8671875	86.32166290283203	0.0023331046104431152	544.0972290039062	219.8146514892578	1.0	539.8909912109375	219.11607360839844	0.0004451274871826172	4	032
50	495.40167236328125	85.07548522949219	0.0015977919101715088	498.744873046875	89.91987609863281	0.008679330348968506	543.4667358398438	219.41787719726562	0.9999999403953552	539.3236694335938	218.89175415039062	0.0005631446838378906	4	032
51	496.3414611816406	85.35610961914062	0.008807748556137085	498.8776550292969	90.63673400878906	0.001482844352722168	543.9657592773438	219.26943969726562	1.0	539.6318359375	218.6493682861328	0.0003680586814880371	4	032
52	496.13623046875	82.87963104248047	0.999614417552948	499.2882995605469	85.67013549804688	0.014970183372497559	543.931396484375	219.76927185058594	1.0	539.6868286132812	219.02835083007812	0.0005673766136169434	4	032
53	496.3028259277344	82.99132537841797	0.8678503632545471	497.66058349609375	85.43171691894531	0.00044485926628112793	543.7587280273438	220.47535705566406	1.0	539.2788696289062	219.63412475585938	0.0004874765872955322	4	032
54	496.71075439453125	83.33257293701172	0.0570007860660553	497.2055358886719	84.44696044921875	0.0010188519954681396	544.2390747070312	219.91212463378906	1.0	539.8917236328125	219.50540161132812	0.00048547983169555664	4	032
55	480.02606201171875	85.00143432617188	0.09152179956436157	496.8519287109375	84.53997039794922	0.0008676350116729736	544.016357421875	220.32908630371094	1.0	539.3533935546875	219.7843780517578	0.0004329383373260498	4	032
56	467.0657043457031	87.85919189453125	0.9191452264785767	497.9837951660156	84.53690338134766	0.0027874410152435303	543.2987060546875	220.0504913330078	1.0	538.9287719726562	219.1343994140625	0.0004608333110809326	4	032
57	498.2718200683594	83.4639892578125	0.992354691028595	499.8156433105469	85.0213394165039	0.005586594343185425	543.4890747070312	219.910888671875	1.0	539.4837646484375	219.02871704101562	0.0007498264312744141	4	032
58	496.3623046875	82.57762145996094	0.9977161288261414	498.28143310546875	84.30123138427734	0.0034281909465789795	543.4166259765625	220.07310485839844	1.0	539.2689208984375	219.2423553466797	0.00044661760330200195	4	032
59	499.5167236328125	81.72521209716797	0.9913662672042847	498.7363586425781	85.40548706054688	0.0013824999332427979	544.0396118164062	220.18222045898438	1.0	539.651611328125	219.5465545654297	0.0004692971706390381	4	032
60	499.7837219238281	83.0672836303711	0.9011917114257812	389.6424865722656	82.40441131591797	0.002611786127090454	544.0862426757812	219.30372619628906	1.0	539.7120361328125	218.76954650878906	0.00039511919021606445	4	032
61	500.5640563964844	81.49408721923828	0.9999855756759644	500.3892517089844	83.03498840332031	0.012960195541381836	543.4900512695312	219.85572814941406	1.0	539.0725708007812	219.0272979736328	0.00041154026985168457	4	032
62	501.90045166015625	81.05439758300781	0.9999992847442627	352.4229736328125	73.65630340576172	0.2591986060142517	543.5110473632812	220.20254516601562	1.0	539.1896362304688	219.44032287597656	0.0003929436206817627	4	032
63	503.5948181152344	81.24531555175781	0.9999998807907104	503.1458740234375	82.8663558959961	0.024025708436965942	543.1057739257812	220.1305694580078	1.0	542.4268188476562	220.00169372558594	0.000486522912979126	4	032
64	503.95660400390625	79.25988006591797	0.9961527585983276	503.16009521484375	82.93923950195312	0.001035153865814209	543.2093505859375	219.61631774902344	1.0	539.336669921875	218.8507537841797	0.0007117092609405518	4	032
65	470.599609375	97.75947570800781	0.9996465444564819	543.07568359375	219.9448699951172	0.00015997886657714844	544.2849731445312	220.0558319091797	1.0	539.8820190429688	218.9250030517578	0.0003433823585510254	4	032
66	467.3215637207031	98.19620513916016	0.9997310042381287	351.9263916015625	67.15229034423828	0.013081520795822144	543.770263671875	219.80023193359375	1.0	539.5248413085938	219.23715209960938	0.00041043758392333984	4	032
67	465.69366455078125	98.83894348144531	0.9999943971633911	357.8686828613281	67.66973114013672	0.998854398727417	543.8255615234375	219.98358154296875	1.0	539.439453125	218.79812622070312	0.0005026757717132568	4	032
68	507.4496154785156	81.71615600585938	0.6766496300697327	542.57421875	220.29273986816406	0.0002678036689758301	543.9265747070312	219.86927795410156	1.0	539.6329956054688	219.1094970703125	0.0004610717296600342	4	032
69	464.6592102050781	99.45858001708984	0.9999997615814209	357.45989990234375	62.46100997924805	0.9990764856338501	543.495849609375	219.69622802734375	1.0	539.4125366210938	218.82066345214844	0.0008212924003601074	4	032
70	464.954345703125	99.25384521484375	0.9999972581863403	542.4691772460938	220.6072998046875	0.0003826022148132324	543.8085327148438	219.92852783203125	1.0	543.4365234375	219.63897705078125	0.0005554556846618652	4	032
71	464.6065673828125	100.27067565917969	1.0	343.4290771484375	40.44932556152344	0.006094932556152344	543.9847412109375	220.11024475097656	1.0	543.5340576171875	219.81814575195312	0.0007108151912689209	4	032
72	465.2386474609375	101.00875091552734	1.0	343.44061279296875	46.587154388427734	0.1358415186405182	543.7867431640625	219.9687957763672	0.9999999403953552	543.293212890625	219.93312072753906	0.0006503164768218994	4	032
73	466.2845458984375	101.86923217773438	1.0	346.45947265625	50.15477752685547	0.015604525804519653	543.8133544921875	219.86204528808594	1.0	539.2775268554688	219.18641662597656	0.0003572702407836914	4	032
74	464.6976318359375	100.75542449951172	1.0	353.8492126464844	60.761199951171875	0.9997328519821167	544.1428833007812	219.95697021484375	1.0	539.5574951171875	219.24351501464844	0.00045058131217956543	4	032
75	466.9414367675781	101.32466888427734	0.9982439875602722	342.9014587402344	44.07291030883789	0.006459832191467285	544.0551147460938	220.48135375976562	1.0	542.90869140625	220.31483459472656	0.0007608234882354736	4	032
76	469.2099914550781	101.40291595458984	0.9958115816116333	542.362548828125	220.85775756835938	0.0004725158214569092	543.488037109375	219.96148681640625	1.0	543.0972290039062	219.9761199951172	0.0006076395511627197	4	032
77	545.998291015625	225.6427459716797	0.000979006290435791	542.2673950195312	220.7363739013672	0.00039908289909362793	543.3038940429688	220.24114990234375	0.9999999403953552	543.1124877929688	219.80953979492188	0.0007434487342834473	4	032
78	510.785400390625	86.14501190185547	0.3781076967716217	353.7925109863281	64.6096420288086	0.9996238946914673	543.8358764648438	219.9248046875	0.9999999403953552	543.2640991210938	220.13546752929688	0.0007108449935913086	4	032
79	344.7935791015625	52.97621154785156	0.13771137595176697	344.61773681640625	54.4371223449707	0.08543586730957031	543.9613037109375	220.45082092285156	1.0	542.8274536132812	220.23960876464844	0.0005807876586914062	4	032
80	361.736328125	63.5797233581543	0.9999078512191772	365.1568603515625	65.70571899414062	0.6532427668571472	543.324462890625	219.86032104492188	1.0	539.01416015625	218.81272888183594	0.0005368590354919434	4	032
81	469.3049011230469	100.56675720214844	0.992868185043335	542.4274291992188	220.7047119140625	0.00034883618354797363	543.5823364257812	219.91912841796875	1.0	539.4324340820312	219.12796020507812	0.0005694031715393066	4	032
82	470.1630554199219	99.43659210205078	0.010529190301895142	542.594482421875	220.58834838867188	0.00029465556144714355	544.0033569335938	219.95816040039062	1.0	539.3916625976562	219.3905792236328	0.0003781318664550781	4	032
83	469.23541259765625	100.30715942382812	0.9875770211219788	360.527587890625	70.46532440185547	0.9999865293502808	542.8737182617188	220.04049682617188	1.0	543.0022583007812	220.0222625732422	0.0010926425457000732	4	032
84	361.3218078613281	66.49878692626953	0.0016719698905944824	361.4648742675781	67.33940887451172	0.996651291847229	543.771484375	219.9161834716797	1.0	539.423095703125	218.90025329589844	0.00047966837882995605	4	032
85	470.55816650390625	99.2407455444336	0.019720107316970825	359.131103515625	63.660491943359375	0.9954595565795898	544.1425170898438	219.9758758544922	1.0	539.7960815429688	219.1996612548828	0.00041487812995910645	4	032
86	353.266845703125	62.15485382080078	0.5766584873199463	542.5572509765625	220.81072998046875	0.0003083944320678711	543.9562377929688	219.687744140625	1.0	539.5888061523438	218.89511108398438	0.0005322098731994629	4	032
87	345.1249694824219	52.777061462402344	0.9971597194671631	348.76220703125	53.67618179321289	0.01339462399482727	543.3577270507812	219.88433837890625	1.0	539.1268920898438	218.77793884277344	0.00042432546615600586	4	032
88	477.24884033203125	98.35228729248047	0.16586968302726746	542.3289794921875	219.66616821289062	0.00026935338973999023	543.6283569335938	219.97207641601562	1.0	539.3406372070312	218.98658752441406	0.0005128085613250732	4	032
89	471.14892578125	98.82304382324219	0.003322005271911621	341.9538879394531	61.81563949584961	0.02481222152709961	543.7680053710938	219.9630889892578	1.0	539.60791015625	219.30601501464844	0.0005861222743988037	4	032
90	471.2940979003906	98.49475860595703	0.8175039291381836	345.005859375	65.92452239990234	0.9985483884811401	544.1297607421875	220.11480712890625	1.0	543.3931274414062	220.14056396484375	0.0005521476268768311	4	032
91	470.9676818847656	99.23103332519531	0.9965686202049255	356.2589111328125	70.4281005859375	0.03469347953796387	543.9541625976562	219.85704040527344	0.9999999403953552	543.1751098632812	220.0774383544922	0.00033345818519592285	4	032
92	475.3421630859375	98.55802917480469	0.49266481399536133	347.3000183105469	65.3755874633789	0.9999569058418274	543.4339599609375	219.7140350341797	1.0	539.1979370117188	219.055419921875	0.0005056560039520264	4	032
93	472.4029541015625	98.73177337646484	0.9824589490890503	2.6084108352661133	110.64033508300781	0.0006072819232940674	544.016357421875	219.65774536132812	1.0	539.5762939453125	219.1188507080078	0.0003648698329925537	4	032
94	470.9672546386719	100.27342987060547	1.0	334.6852722167969	66.28386688232422	0.9569301605224609	543.8157348632812	220.1115264892578	1.0	542.9419555664062	219.9107208251953	0.0005728006362915039	4	032
95	471.0741271972656	99.91355895996094	0.5369446873664856	2.6686530113220215	108.05878448486328	0.0005174577236175537	543.9729614257812	219.870361328125	1.0	539.62255859375	219.26773071289062	0.00036916136741638184	4	032
96	542.570556640625	224.6387176513672	0.0006353557109832764	337.1208190917969	69.24315643310547	0.00836336612701416	544.008544921875	220.07028198242188	1.0	539.4700927734375	219.695068359375	0.0004951655864715576	4	032
97	643.0588989257812	453.8530578613281	0.0013130605220794678	339.75531005859375	63.51011276245117	0.9183847904205322	543.6865234375	220.17079162597656	1.0	543.153076171875	220.10418701171875	0.0006459057331085205	4	032
98	476.4678039550781	100.62876892089844	0.2530069053173065	337.87677001953125	61.68373489379883	0.01447528600692749	543.6929321289062	219.90390014648438	1.0	543.0043334960938	219.8983612060547	0.00045928359031677246	4	032
99	476.0555114746094	102.9412841796875	0.9959334135055542	335.5562438964844	65.13977813720703	0.0005501806735992432	544.2399291992188	220.00677490234375	1.0	539.7761840820312	219.5138397216797	0.000399172306060791	4	032
100	478.3116149902344	102.51859283447266	0.1993030607700348	336.1347961425781	70.18315887451172	0.28989529609680176	544.1698608398438	220.05221557617188	1.0	543.3568725585938	220.24172973632812	0.0004639923572540283	4	032
101	475.9931945800781	108.09538269042969	0.8219348192214966	2.080044746398926	106.72396850585938	0.0014860928058624268	544.3814697265625	219.5019073486328	1.0	539.7487182617188	218.6842803955078	0.0003294944763183594	4	032
102	477.79571533203125	108.96604919433594	0.7728524208068848	337.9447021484375	65.28748321533203	0.999049186706543	543.7816772460938	219.75486755371094	1.0	543.1871948242188	220.05010986328125	0.00046765804290771484	4	032
103	479.537109375	108.99390411376953	0.45556196570396423	542.3330688476562	220.6705322265625	0.00036031007766723633	544.0131225585938	219.7093048095703	1.0	543.1073608398438	220.00100708007812	0.0005708634853363037	4	032
104	479.35760498046875	109.14418029785156	0.31816568970680237	338.5650329589844	63.74842834472656	0.8040953278541565	543.929931640625	219.76119995117188	1.0	539.52001953125	218.9001007080078	0.00040972232818603516	4	032
105	483.75390625	108.5280990600586	0.10118937492370605	339.8327941894531	69.51414489746094	0.011725366115570068	543.7283935546875	219.61695861816406	1.0	539.2739868164062	218.97840881347656	0.00038430094718933105	4	032
106	546.2599487304688	225.3753204345703	0.0008570849895477295	542.1453857421875	220.5017852783203	0.0006083250045776367	543.52197265625	219.6331329345703	1.0	540.1597900390625	219.74708557128906	0.0008699893951416016	4	032
107	542.7532348632812	224.1658172607422	0.0007340312004089355	339.56781005859375	63.833290100097656	0.9997942447662354	543.8018798828125	219.39663696289062	1.0	539.3616943359375	218.77081298828125	0.00046503543853759766	4	032
108	342.5632629394531	60.936973571777344	0.034023165702819824	348.07275390625	61.593414306640625	0.13809862732887268	543.33447265625	220.040771484375	1.0	543.2919921875	219.4753875732422	0.0005651116371154785	4	032
109	542.7227172851562	224.71487426757812	0.0007810890674591064	342.39984130859375	64.75511169433594	0.910620927810669	543.985595703125	219.81822204589844	1.0	539.6868896484375	219.2740936279297	0.0005984306335449219	4	032
110	542.5440063476562	224.50289916992188	0.0004881918430328369	542.28125	220.64671325683594	0.0002009868621826172	543.820068359375	220.20761108398438	1.0	539.2731323242188	219.4070587158203	0.00032132863998413086	4	032
111	542.5458984375	224.90794372558594	0.0006509125232696533	542.2794799804688	221.26467895507812	0.0003349483013153076	543.9614868164062	220.323974609375	1.0	543.163818359375	220.22801208496094	0.0007793009281158447	4	032
112	542.7618408203125	224.06195068359375	0.0008994340896606445	343.14703369140625	61.76194381713867	0.9977946281433105	544.0073852539062	219.70028686523438	1.0	543.4802856445312	219.94070434570312	0.0004520118236541748	4	032
113	481.3580017089844	116.00176239013672	0.9992799758911133	2.5294342041015625	108.50360107421875	0.0007640719413757324	544.3378295898438	220.3560028076172	1.0	539.6590576171875	219.66004943847656	0.0003541707992553711	4	032
114	480.9019775390625	117.30242156982422	0.9999864101409912	340.61004638671875	64.98890686035156	0.9128066301345825	544.281494140625	219.6617889404297	1.0	539.6776123046875	219.1352996826172	0.0003813803195953369	4	032
115	480.6971435546875	117.14678192138672	0.9770829081535339	339.87701416015625	73.30923461914062	0.9999800324440002	543.9717407226562	219.45401000976562	1.0	539.5491943359375	218.70350646972656	0.0005066394805908203	4	032
116	480.4098205566406	117.66790771484375	0.9993553757667542	470.10272216796875	118.43685913085938	0.00020071864128112793	544.4200439453125	219.3972930908203	1.0	539.971923828125	218.7095947265625	0.00030943751335144043	4	032
117	479.1955261230469	118.86560821533203	0.9999083280563354	342.6856994628906	66.48190307617188	0.9696248769760132	544.0299682617188	219.74041748046875	0.9999999403953552	539.8141479492188	219.064453125	0.0005067586898803711	4	032
118	481.2017517089844	119.05047607421875	0.9982773065567017	344.32037353515625	64.55621337890625	0.9996256232261658	543.8082275390625	219.75143432617188	1.0	539.4009399414062	219.23802185058594	0.00047713518142700195	4	032
119	479.97119140625	119.07994079589844	0.11722123622894287	336.864501953125	61.10408401489258	0.9999997019767761	543.9044189453125	219.8476104736328	1.0	539.590087890625	219.73602294921875	0.0005038976669311523	4	032
120	479.9283447265625	118.98614501953125	0.28734153509140015	334.69830322265625	64.11399841308594	0.999991774559021	543.9888916015625	219.78904724121094	1.0	539.328125	219.61537170410156	0.00040206313133239746	4	032
121	479.1648864746094	120.5676498413086	0.0035094022750854492	333.3130798339844	68.73223876953125	0.9999996423721313	544.1404418945312	220.1163330078125	1.0	539.4222412109375	219.69976806640625	0.0003998279571533203	4	032
122	482.28033447265625	122.9323501586914	0.15428012609481812	341.18817138671875	66.78157043457031	0.0032744407653808594	544.0782470703125	219.71424865722656	1.0	539.710205078125	219.03955078125	0.0003997683525085449	4	032
123	480.95489501953125	123.37816619873047	0.9999771118164062	341.4297790527344	64.06686401367188	0.9949524402618408	544.4163208007812	219.98387145996094	1.0	539.9144897460938	219.77896118164062	0.0003649294376373291	4	032
124	333.8901062011719	66.39534759521484	0.716887354850769	335.9135437011719	67.17632293701172	0.9991559982299805	544.2025756835938	219.4895782470703	1.0	541.4634399414062	220.1988525390625	0.0003662705421447754	4	032
125	485.1006164550781	124.09600830078125	0.0014946460723876953	334.0841979980469	72.58272552490234	0.9999998807907104	544.260986328125	220.02188110351562	1.0	539.90087890625	219.72561645507812	0.0004391670227050781	4	032
126	545.9425659179688	225.42063903808594	0.0008889436721801758	329.0914611816406	80.64738464355469	0.9994351863861084	543.5680541992188	220.19186401367188	1.0	539.1738891601562	219.5257568359375	0.0005110800266265869	4	032
127	484.40350341796875	121.09062194824219	0.14740446209907532	1.957176923751831	105.00985717773438	0.00012993812561035156	544.2907104492188	219.47828674316406	1.0	539.61962890625	218.6612548828125	0.0003355443477630615	4	032
128	542.7874145507812	224.07284545898438	0.00082358717918396	331.21954345703125	72.57756042480469	0.024353444576263428	543.940673828125	219.44012451171875	0.9999998807907104	539.6213989257812	218.89402770996094	0.0005389153957366943	4	032
129	328.9695129394531	75.53515625	0.0010306835174560547	332.3636474609375	75.87223052978516	0.9998885989189148	544.3892211914062	219.68495178222656	1.0	539.9325561523438	219.29092407226562	0.0004493594169616699	4	032
130	546.7890625	225.31814575195312	0.0006501972675323486	329.1430358886719	83.4925537109375	0.9999995827674866	544.7966918945312	220.32952880859375	1.0	541.6847534179688	220.94619750976562	0.00031173229217529297	4	032
131	484.4158020019531	120.42321014404297	0.0053712427616119385	542.8528442382812	218.98841857910156	0.00018593668937683105	543.9625854492188	219.6531982421875	1.0	539.4060668945312	219.04261779785156	0.00044777989387512207	4	032
132	483.21533203125	120.74625396728516	0.2523418664932251	542.8988647460938	220.1988983154297	0.00023692846298217773	544.044189453125	220.3311309814453	1.0	539.6038208007812	219.78079223632812	0.0004590749740600586	4	032
133	482.7162780761719	119.5051498413086	0.7375574707984924	543.0325927734375	219.11209106445312	0.00015613436698913574	544.6114501953125	219.84901428222656	1.0	539.9442138671875	219.40647888183594	0.00036531686782836914	4	032
134	479.2685241699219	116.75501251220703	0.002046138048171997	326.868896484375	84.45282745361328	0.02076059579849243	544.422119140625	219.83221435546875	1.0	539.7860717773438	219.18032836914062	0.00041431188583374023	4	032
135	542.87353515625	224.3857421875	0.00023743510246276855	542.8314208984375	219.83351135253906	0.00016251206398010254	543.9962768554688	220.10743713378906	1.0	539.4075927734375	220.05091857910156	0.00040730834007263184	4	032
136	542.7421875	224.1062774658203	0.0009410977363586426	2.3438193798065186	106.66593170166016	0.0018680095672607422	544.13623046875	220.018798828125	1.0	539.4091796875	219.15240478515625	0.0003037452697753906	4	032
137	543.0840454101562	223.80015563964844	0.000770866870880127	326.5329284667969	88.35691833496094	0.3270221948623657	544.4244995117188	219.6903533935547	1.0	539.8748779296875	219.1739044189453	0.0003094673156738281	4	032
138	543.0868530273438	224.01217651367188	0.0008443892002105713	335.5419006347656	83.51981353759766	0.026149630546569824	544.2700805664062	219.59413146972656	1.0	539.9205322265625	218.85626220703125	0.0005215108394622803	4	032
139	542.7841796875	224.1297607421875	0.0005456507205963135	333.35797119140625	96.46590423583984	1.0	544.0596313476562	219.9658203125	1.0	539.719970703125	219.48553466796875	0.0004342198371887207	4	032
140	546.720458984375	225.23532104492188	0.0005739331245422363	2.365561008453369	108.56022644042969	0.00022175908088684082	544.1727905273438	219.84304809570312	1.0	539.5599365234375	219.7316436767578	0.00044417381286621094	4	032
141	546.468017578125	225.52493286132812	0.001136183738708496	542.72802734375	221.2210693359375	0.0002472400665283203	544.4915161132812	220.12466430664062	1.0	539.9813232421875	219.62010192871094	0.0003291666507720947	4	032
142	542.86083984375	224.2869110107422	0.0006408095359802246	542.88623046875	219.45838928222656	0.0002535581588745117	543.86376953125	219.8170166015625	1.0	539.6008911132812	219.1425323486328	0.0007108151912689209	4	032
143	546.4072875976562	225.3477783203125	0.0007422864437103271	542.8886108398438	219.90911865234375	0.0002396702766418457	544.2516479492188	219.85528564453125	1.0	539.69873046875	219.4014892578125	0.0004481077194213867	4	032
144	542.78564453125	223.66177368164062	0.000388413667678833	542.5900268554688	218.55792236328125	0.00017875432968139648	543.8299560546875	219.3986053466797	1.0	539.3433227539062	218.92791748046875	0.00047460198402404785	4	032
145	542.4182739257812	224.027587890625	0.00032570958137512207	542.1318359375	219.1283721923828	0.000186234712600708	543.5269165039062	219.6678466796875	1.0	539.1422119140625	219.26141357421875	0.00047704577445983887	4	032
146	542.859375	224.14749145507812	0.0012555718421936035	334.77423095703125	113.53746795654297	1.0	544.0968627929688	219.8248748779297	1.0	539.5717163085938	218.93551635742188	0.00041797757148742676	4	032
147	546.075927734375	225.53396606445312	0.0010534226894378662	542.4737548828125	221.4026641845703	0.0002321302890777588	544.302734375	219.90699768066406	1.0	539.5842895507812	219.0084686279297	0.00033482909202575684	4	032
148	546.3687744140625	225.49444580078125	0.0008195638656616211	338.83837890625	116.16515350341797	0.9853439331054688	544.314208984375	220.13267517089844	1.0	539.8212280273438	219.5930633544922	0.0003234446048736572	4	032
149	542.4940795898438	224.4111328125	0.0010764598846435547	340.777099609375	124.8175048828125	1.0	543.8357543945312	219.52809143066406	1.0	340.54736328125	125.44754028320312	0.001146167516708374	4	032
150	546.2799682617188	225.17030334472656	0.0006120502948760986	336.5093078613281	122.4896240234375	1.0	543.474609375	219.68060302734375	0.9999999403953552	539.278564453125	219.1446075439453	0.0006660521030426025	4	032
151	546.4429931640625	225.2142333984375	0.00041788816452026367	333.5251770019531	113.659423828125	1.0	544.0806884765625	219.6811981201172	1.0	539.5182495117188	219.23851013183594	0.00041535496711730957	4	032
152	542.7109985351562	224.40682983398438	0.00059548020362854	3.117598056793213	110.3286361694336	0.0003305375576019287	544.0838623046875	219.63186645507812	1.0	539.9061889648438	219.27786254882812	0.0004576742649078369	4	032
153	483.23223876953125	117.81328582763672	0.8897947669029236	542.8972778320312	219.3041229248047	0.00017139315605163574	544.2857666015625	219.6201171875	1.0	539.7146606445312	219.07394409179688	0.0002834498882293701	4	032
154	486.011962890625	117.04183197021484	0.002310723066329956	2.313426971435547	107.93020629882812	0.00032082200050354004	544.0006713867188	219.85679626464844	1.0	539.6292114257812	219.27915954589844	0.0003687143325805664	4	032
155	484.7010498046875	115.7674789428711	0.018623322248458862	337.0079650878906	114.54389953613281	0.0035680532455444336	544.0953369140625	220.04725646972656	1.0	539.70751953125	219.60984802246094	0.00044271349906921387	4	032
156	546.3895263671875	225.29205322265625	0.0007843077182769775	330.0347595214844	113.60322570800781	0.9986573457717896	544.3878173828125	220.08270263671875	1.0	539.9002685546875	219.505126953125	0.00032275915145874023	4	032
157	485.643310546875	116.41136169433594	0.005342572927474976	543.0740356445312	218.70730590820312	0.0001876354217529297	544.2974853515625	219.36231994628906	1.0	539.775634765625	218.72637939453125	0.0004342198371887207	4	032
158	482.50299072265625	116.69811248779297	0.9999963045120239	542.683837890625	219.87074279785156	0.0002994537353515625	544.1522827148438	219.83056640625	1.0	539.579345703125	219.2397918701172	0.0004265308380126953	4	032
159	482.7325439453125	116.31780242919922	0.0023786425590515137	542.2756958007812	221.3333740234375	0.0002447962760925293	543.9293212890625	219.9521026611328	1.0	539.3753662109375	219.05409240722656	0.00034165382385253906	4	032
160	542.602294921875	224.339599609375	0.0009524226188659668	330.5348205566406	116.58820343017578	0.9994814395904541	543.6780395507812	219.49209594726562	1.0	539.530517578125	219.0102996826172	0.0007422864437103271	4	032
161	542.7891845703125	224.21615600585938	0.0009285509586334229	322.50115966796875	110.4412841796875	0.9999995231628418	544.2208862304688	219.9301300048828	1.0	539.6720581054688	219.17115783691406	0.000421375036239624	4	032
162	542.9254150390625	224.5979766845703	0.0006206333637237549	1.5951778888702393	106.68321228027344	0.0003387331962585449	544.3564453125	220.41738891601562	1.0	539.922119140625	219.74038696289062	0.00046747922897338867	4	032
163	546.6864013671875	225.05369567871094	0.0003896951675415039	543.0066528320312	219.38497924804688	0.0001780688762664795	544.2596435546875	219.5331573486328	1.0	539.9228515625	219.31207275390625	0.0004532933235168457	4	032
164	546.3052978515625	225.44970703125	0.0005068480968475342	542.3663330078125	220.0522003173828	0.00022861361503601074	543.6774291992188	220.16661071777344	0.9999999403953552	539.26611328125	219.78135681152344	0.0006013810634613037	4	032
165	343.1040954589844	116.0772705078125	0.0016640126705169678	338.8345947265625	118.44214630126953	1.0	543.8248291015625	219.7469940185547	1.0	539.2908935546875	219.28883361816406	0.00042748451232910156	4	032
166	542.7077026367188	224.16465759277344	0.0006411373615264893	329.59661865234375	119.6429672241211	1.0	544.1749877929688	219.96473693847656	1.0	539.4307250976562	219.4319610595703	0.0004030466079711914	4	032
167	545.9892578125	225.62051391601562	0.0007094740867614746	321.5246887207031	114.72926330566406	0.0014550983905792236	543.5841674804688	220.06362915039062	0.9999999403953552	539.2881469726562	219.37960815429688	0.0006594061851501465	4	032
168	542.8104858398438	224.20298767089844	0.0008769035339355469	542.8014526367188	219.80874633789062	0.00022432208061218262	544.239990234375	219.9601287841797	1.0	539.8002319335938	219.45640563964844	0.0004260241985321045	4	032
169	542.4669799804688	224.386962890625	0.0010462701320648193	338.0763854980469	122.04669952392578	0.9999712705612183	543.738525390625	220.07032775878906	1.0	336.3495178222656	127.13236236572266	0.0007365643978118896	4	032
170	543.1698608398438	223.87399291992188	0.0005304813385009766	333.4387512207031	124.27576446533203	1.0	544.4395141601562	219.8089141845703	1.0	539.896728515625	219.32496643066406	0.00037547945976257324	4	032
171	542.7550659179688	224.49278259277344	0.0005074739456176758	326.8696594238281	117.98573303222656	0.9999750852584839	544.3120727539062	220.10427856445312	1.0	539.68994140625	219.59042358398438	0.0003618001937866211	4	032
172	542.9742431640625	223.79026794433594	0.0010662674903869629	543.0196533203125	219.17453002929688	0.00018605589866638184	544.4113159179688	219.50709533691406	1.0	539.8358764648438	218.75054931640625	0.00034481287002563477	4	032
173	543.1068725585938	223.9296875	0.0007874369621276855	543.4270629882812	219.64404296875	0.00015360116958618164	544.5096435546875	219.60714721679688	1.0	540.111328125	218.98263549804688	0.00040417909622192383	4	032
174	543.0125122070312	224.03265380859375	0.0004639625549316406	335.7728576660156	121.2425308227539	1.0	544.2109375	219.58917236328125	1.0	539.9292602539062	219.0028533935547	0.00040400028228759766	4	032
175	542.6351928710938	224.5619354248047	0.0010068714618682861	331.56500244140625	118.54085540771484	1.0	543.9730834960938	219.69638061523438	1.0	539.5108032226562	218.838134765625	0.0004190802574157715	4	032
176	546.83544921875	225.03541564941406	0.0007207691669464111	328.1719055175781	111.72401428222656	0.999984085559845	544.4580078125	219.8246307373047	1.0	539.9935913085938	219.16712951660156	0.00037556886672973633	4	032
177	546.4630737304688	225.4883270263672	0.0008202195167541504	517.6458129882812	112.19768524169922	0.997023344039917	544.5508422851562	220.09898376464844	1.0	540.1449584960938	219.32888793945312	0.0003705620765686035	4	032
178	542.9241943359375	223.7899627685547	0.0005380809307098389	515.3777465820312	117.74745178222656	0.0010896027088165283	543.9685668945312	219.44064331054688	1.0	539.4837646484375	218.69281005859375	0.00039967894554138184	4	032
179	546.7925415039062	225.2115478515625	0.00048664212226867676	515.2171630859375	116.21856689453125	0.0005585551261901855	544.1630249023438	219.9606475830078	1.0	539.6326293945312	219.3714141845703	0.0003885924816131592	4	032
180	542.7686157226562	224.25079345703125	0.0007529258728027344	515.0003051757812	115.30610656738281	0.0004786550998687744	543.977783203125	219.86380004882812	1.0	539.61669921875	219.4732666015625	0.0004781484603881836	4	032
181	480.9009094238281	132.6205596923828	0.003002464771270752	645.3543090820312	456.1422424316406	0.0003191232681274414	544.1958618164062	220.15524291992188	1.0	539.7620849609375	219.73707580566406	0.00027695298194885254	4	032
182	546.6240844726562	225.2462921142578	0.0009899437427520752	323.87225341796875	90.5165786743164	0.4922969937324524	544.4683837890625	220.0444793701172	1.0	540.04638671875	219.43209838867188	0.0004845261573791504	4	032
183	546.5167846679688	225.8040771484375	0.0005313754081726074	325.922119140625	84.19631958007812	0.002161860466003418	544.1748046875	220.68466186523438	1.0	539.6891479492188	220.19882202148438	0.0004532337188720703	4	032
184	542.9583129882812	224.11842346191406	0.0011376142501831055	543.0853881835938	219.75888061523438	0.00023806095123291016	544.1180419921875	220.21896362304688	1.0	539.5611572265625	219.36671447753906	0.0004398822784423828	4	032
185	546.7410888671875	225.22329711914062	0.0008749961853027344	543.0586547851562	219.47418212890625	0.00020894408226013184	544.5482177734375	219.98146057128906	1.0	539.7723999023438	219.4585723876953	0.00033101439476013184	4	032
186	542.766845703125	224.2040557861328	0.0008342862129211426	478.29888916015625	128.19775390625	0.0003541111946105957	543.7998046875	219.90357971191406	1.0	539.3309936523438	219.40493774414062	0.0005132555961608887	4	032
187	542.799072265625	224.47235107421875	0.0015576183795928955	324.5830383300781	94.81920623779297	0.14312568306922913	544.0817260742188	219.9507293701172	1.0	539.6831665039062	218.97903442382812	0.0005101561546325684	4	032
188	546.5584716796875	225.22317504882812	0.0005098581314086914	323.96942138671875	88.41555786132812	0.06081867218017578	544.08349609375	220.04884338378906	1.0	539.5100708007812	219.6116180419922	0.0004056990146636963	4	032
189	543.1271362304688	224.08799743652344	0.0005755722522735596	2.5549328327178955	105.2594985961914	0.0011181831359863281	544.6107788085938	220.13955688476562	1.0	539.9118041992188	219.51161193847656	0.0003853440284729004	4	032
190	546.4879760742188	225.4781494140625	0.0007523000240325928	540.6460571289062	221.0125732421875	0.00018528103828430176	544.3928833007812	220.30226135253906	1.0	540.00927734375	219.48007202148438	0.0005068778991699219	4	032
191	319.74609375	107.24652862548828	0.0006389319896697998	322.88037109375	114.01639556884766	0.9999923706054688	544.2200317382812	219.95648193359375	1.0	539.6624755859375	219.39788818359375	0.00042504072189331055	4	032
192	546.6553344726562	225.4883270263672	0.0004959404468536377	327.3582458496094	106.6250991821289	0.0005910396575927734	544.7282104492188	220.4329376220703	1.0	540.3228149414062	220.1639862060547	0.00047087669372558594	4	032
193	542.8825073242188	223.98687744140625	0.0008904039859771729	542.8272705078125	219.14483642578125	0.0001634061336517334	544.1873779296875	220.147216796875	1.0	539.5775756835938	219.23753356933594	0.00033536553382873535	4	032
194	332.60797119140625	103.67208862304688	0.0012510716915130615	334.30859375	110.52819061279297	0.9999768733978271	544.1739501953125	220.1988067626953	1.0	539.6302490234375	219.6952667236328	0.00046518445014953613	4	032
195	329.24066162109375	115.88082122802734	0.008806884288787842	327.9656982421875	117.02181243896484	0.9999842047691345	544.4959106445312	220.23548889160156	1.0	539.865234375	219.8052215576172	0.00038486719131469727	4	032
196	542.7405395507812	224.24488830566406	0.0010514259338378906	327.79632568359375	119.8586196899414	0.9983608722686768	543.847900390625	220.01698303222656	0.9999999403953552	539.3073120117188	219.2598114013672	0.0005165636539459229	4	032
197	328.1670227050781	106.53451538085938	0.0028553009033203125	326.60894775390625	112.94001007080078	0.9999988079071045	543.9851684570312	219.7481231689453	1.0	539.5208129882812	219.235107421875	0.0006743967533111572	4	032
198	542.7456665039062	224.55380249023438	0.0010348856449127197	333.0399169921875	108.96339416503906	0.9493139386177063	544.2539672851562	220.43580627441406	1.0	539.7933349609375	219.77740478515625	0.00035312771797180176	4	032
199	331.81561279296875	105.73506927490234	0.0014839470386505127	333.0200500488281	111.87239837646484	0.9998780488967896	544.1322631835938	219.93724060058594	1.0	539.7530517578125	219.3297882080078	0.00039017200469970703	4	032
200	328.3608093261719	117.63957214355469	0.08284807205200195	327.95611572265625	118.5126724243164	0.9992550611495972	544.4475708007812	219.90951538085938	1.0	539.8406372070312	219.3423614501953	0.0005404949188232422	4	032
201	542.8969116210938	224.4687957763672	0.0010297894477844238	330.7089538574219	119.23514556884766	0.021754145622253418	544.334716796875	220.25344848632812	1.0	539.768310546875	219.58370971679688	0.0004375576972961426	4	032
202	329.00286865234375	106.67036437988281	0.009518325328826904	327.65966796875	112.85187530517578	0.9999963045120239	544.3267211914062	220.0221405029297	1.0	539.6956176757812	219.751220703125	0.0004717707633972168	4	032
203	326.95745849609375	113.39657592773438	0.7683616876602173	331.8568420410156	115.0462875366211	0.24679440259933472	544.0074462890625	219.66900634765625	1.0	539.9692993164062	219.17010498046875	0.0010309815406799316	4	032
204	324.9871520996094	115.71553802490234	0.08351293206214905	323.9164123535156	116.04727935791016	0.9999890327453613	544.3775024414062	219.66392517089844	1.0	539.8641967773438	219.26608276367188	0.0004969239234924316	4	032
205	325.80902099609375	122.0219955444336	0.06748715043067932	327.50433349609375	121.47250366210938	0.30437514185905457	544.1724853515625	219.6143798828125	1.0	539.806884765625	218.73419189453125	0.00037619471549987793	4	032
206	481.54595947265625	116.55960845947266	0.9893749952316284	321.55487060546875	121.71479797363281	0.9999983310699463	544.1200561523438	220.34698486328125	1.0	539.7190551757812	219.81103515625	0.00043088197708129883	4	032
207	480.622802734375	115.1459732055664	0.9999915957450867	318.86346435546875	113.6283187866211	0.9736435413360596	544.48779296875	219.57823181152344	1.0	540.0162353515625	219.1240997314453	0.0003794729709625244	4	032
208	481.6438293457031	115.06623840332031	0.999998927116394	484.7952880859375	114.04147338867188	0.2920280694961548	544.120361328125	219.3782501220703	1.0	539.765869140625	218.74472045898438	0.00043070316314697266	4	032
209	478.4239196777344	114.37599182128906	1.0	484.1234130859375	113.71591186523438	0.03561726212501526	544.1259155273438	219.52772521972656	1.0	539.5697021484375	219.0217742919922	0.00046688318252563477	4	032
210	478.09173583984375	113.77433776855469	1.0	318.5510559082031	125.20147705078125	0.9977703094482422	544.1862182617188	219.8917236328125	1.0	539.642333984375	219.44029235839844	0.00038242340087890625	4	032
211	475.2438049316406	113.49127960205078	1.0	315.9730224609375	123.50782012939453	0.9999991059303284	543.9572143554688	219.3216552734375	1.0	539.4535522460938	218.8937225341797	0.0005637407302856445	4	032
212	473.6792907714844	113.48273468017578	1.0	312.7151794433594	124.9654769897461	0.8696834444999695	544.2081298828125	219.62840270996094	1.0	539.8538818359375	219.3281707763672	0.0005435645580291748	4	032
213	476.4173583984375	113.57206726074219	1.0	319.9150085449219	144.7394256591797	0.9470483064651489	544.4312744140625	219.3931121826172	1.0	540.0468139648438	218.4062042236328	0.000354766845703125	4	032
214	473.6961669921875	114.36791229248047	1.0	318.47149658203125	144.7989501953125	0.9994385242462158	544.2304077148438	219.48512268066406	1.0	539.8507080078125	218.8883514404297	0.00041803717613220215	4	032
215	473.6433410644531	113.91641235351562	1.0	313.89373779296875	147.674072265625	0.9995353817939758	544.14599609375	219.72447204589844	1.0	539.7845458984375	219.30381774902344	0.0005255043506622314	4	032
216	470.7799072265625	117.80537414550781	1.0	314.9840087890625	153.36572265625	0.06536462903022766	544.7936401367188	219.82272338867188	1.0	540.32421875	218.93043518066406	0.0003713667392730713	4	032
217	469.94390869140625	119.29334259033203	1.0	311.1923828125	159.00843811035156	0.6517069339752197	544.2504272460938	219.3529510498047	1.0	539.8912963867188	218.30184936523438	0.00037974119186401367	4	032
218	467.5474548339844	121.9850845336914	1.0	315.2115478515625	163.6099395751953	0.09914284944534302	544.8300170898438	219.543701171875	1.0	540.1380004882812	219.03536987304688	0.00040718913078308105	4	032
219	466.6158752441406	124.49138641357422	1.0	476.5102844238281	121.0036392211914	0.010745882987976074	544.2505493164062	219.56988525390625	1.0	543.5316162109375	219.32688903808594	0.0006692707538604736	4	032
220	464.345458984375	128.15960693359375	1.0	472.6284484863281	123.41594696044922	0.0017729103565216064	543.9898681640625	220.05262756347656	0.9999999403953552	539.2068481445312	218.9108123779297	0.0004820823669433594	4	032
221	465.0870361328125	132.38099670410156	1.0	316.6711120605469	191.59950256347656	0.2319054901599884	545.0241088867188	219.94664001464844	1.0	540.289794921875	219.6143341064453	0.0003853440284729004	4	032
222	462.0202331542969	137.64390563964844	1.0	470.94671630859375	138.6361846923828	0.0004291832447052002	544.659423828125	220.39964294433594	1.0	540.1005859375	219.47042846679688	0.00047907233238220215	4	032
223	458.3716125488281	144.12924194335938	1.0	459.3103942871094	146.27957153320312	0.0005568861961364746	545.390380859375	220.37286376953125	1.0	540.5955810546875	219.5257568359375	0.0005163848400115967	4	032
224	454.34539794921875	152.4806365966797	1.0	464.4449462890625	155.453125	0.00016802549362182617	544.75	220.62496948242188	1.0	540.1464233398438	219.68405151367188	0.00040262937545776367	4	032
225	452.36712646484375	163.5928955078125	1.0	329.6187438964844	209.35650634765625	0.9671169519424438	544.674072265625	220.4247589111328	1.0	539.6038818359375	219.5258331298828	0.00030604004859924316	4	032
226	448.0860290527344	174.33099365234375	1.0	446.7794494628906	176.98406982421875	0.00020611286163330078	544.8006591796875	220.37265014648438	1.0	539.3593139648438	219.13644409179688	0.00021091103553771973	4	032
227	444.6329650878906	186.08741760253906	0.9999999403953552	453.04022216796875	186.09664916992188	0.00038051605224609375	544.8792114257812	220.5812530517578	1.0	541.8411254882812	220.7949981689453	0.00028011202812194824	4	032
228	437.4363708496094	204.13900756835938	0.9999992847442627	326.7226257324219	231.4814910888672	0.0017702877521514893	544.2051391601562	220.35057067871094	1.0	539.9437866210938	218.8699493408203	0.0004366934299468994	4	032
229	440.20703125	211.13929748535156	0.9999998807907104	440.22015380859375	213.8955535888672	0.0003654360771179199	544.15771484375	219.73098754882812	1.0	539.7510375976562	218.43836975097656	0.00044533610343933105	4	032
230	433.7765808105469	220.01345825195312	0.9999999403953552	320.7261657714844	244.1014404296875	0.9962879419326782	544.2539672851562	219.77015686035156	1.0	449.0904846191406	213.0454559326172	0.0007953941822052002	4	032
231	431.6138916015625	231.99449157714844	1.0	441.4342346191406	227.2056121826172	0.00019744038581848145	544.2162475585938	219.69642639160156	1.0	541.4625854492188	221.64369201660156	0.0006685853004455566	4	032
232	432.759521484375	239.44332885742188	1.0	2.7989630699157715	107.13307189941406	0.0007136762142181396	544.1004028320312	219.35476684570312	1.0	428.0429382324219	230.42149353027344	0.0004369020462036133	4	032
233	439.0213623046875	244.0891571044922	1.0	644.9022216796875	434.26483154296875	0.0004898309707641602	543.8873901367188	219.5478057861328	1.0	539.2413940429688	218.29896545410156	0.00038677453994750977	4	032
234	439.5970764160156	248.25320434570312	1.0	2.5541229248046875	106.0337142944336	0.000627666711807251	544.0133056640625	219.4342041015625	1.0	542.3243408203125	220.4024658203125	0.0005638301372528076	4	032
235	434.9211730957031	255.36399841308594	1.0	542.828369140625	221.51333618164062	0.0004798769950866699	544.363525390625	219.7794952392578	1.0	543.0825805664062	220.3291015625	0.0008561015129089355	4	032
236	436.3182678222656	255.844482421875	1.0	542.4678344726562	221.621826171875	0.00040024518966674805	544.4667358398438	220.0410919189453	1.0	539.8787231445312	219.81857299804688	0.00047451257705688477	4	032
237	439.9458923339844	255.7103271484375	1.0	543.6666259765625	222.17689514160156	0.00042381882667541504	543.801025390625	220.4001007080078	1.0	542.2301025390625	220.71726989746094	0.0006238818168640137	4	032
238	444.29266357421875	254.11526489257812	1.0	293.6382141113281	183.11386108398438	0.9569054841995239	544.1688232421875	219.66183471679688	1.0	539.4840087890625	219.29205322265625	0.000423431396484375	4	032
239	446.617919921875	250.96481323242188	1.0	295.8968200683594	175.45570373535156	0.9999951124191284	544.215576171875	219.80813598632812	1.0	542.937744140625	220.56544494628906	0.0006971657276153564	4	032
240	452.09185791015625	248.198974609375	1.0	307.3334655761719	159.23989868164062	1.0	543.9989013671875	219.29318237304688	1.0	539.6259765625	219.1107940673828	0.00042065978050231934	4	032
241	457.5926513671875	244.31753540039062	1.0	311.98931884765625	158.72117614746094	1.0	543.8385620117188	219.4578399658203	1.0	539.277099609375	218.82101440429688	0.0004553794860839844	4	032
242	459.75848388671875	244.50787353515625	1.0	319.4008483886719	162.04708862304688	0.9999999403953552	543.57080078125	219.8877716064453	1.0	538.8389892578125	219.11549377441406	0.00037410855293273926	4	032
243	461.6108093261719	239.0706024169922	1.0	323.0312194824219	161.1909942626953	1.0	543.9757080078125	219.71661376953125	1.0	539.4227294921875	219.01321411132812	0.00036150217056274414	4	032
244	462.8056335449219	230.02243041992188	1.0	312.26910400390625	142.35537719726562	1.0	544.5244140625	219.38002014160156	1.0	541.1868286132812	220.38290405273438	0.0002956092357635498	4	032
245	461.7158203125	218.16490173339844	1.0	317.3390197753906	138.29771423339844	0.9999997615814209	544.22998046875	219.64230346679688	1.0	539.3915405273438	218.2996368408203	0.0002981424331665039	4	032
246	461.1878967285156	211.06369018554688	1.0	322.6512145996094	146.93975830078125	0.0013482868671417236	543.9479370117188	219.875732421875	0.9999998807907104	542.9240112304688	220.52613830566406	0.0004214048385620117	4	032
247	463.7643737792969	207.53379821777344	1.0	542.5541381835938	221.6712188720703	0.0001303553581237793	545.0369262695312	219.63153076171875	1.0	541.87548828125	220.5435333251953	0.0003503859043121338	4	032
248	466.21539306640625	205.7006378173828	1.0	320.61993408203125	162.49502563476562	0.05003049969673157	544.531005859375	219.51683044433594	0.9999999403953552	541.4441528320312	220.26895141601562	0.0003565549850463867	4	032
249	466.9546203613281	204.72540283203125	1.0	314.8246765136719	157.58770751953125	0.9999960660934448	544.8222045898438	219.4064483642578	1.0	539.9558715820312	218.99537658691406	0.0003269314765930176	4	032
250	467.7309265136719	203.31890869140625	1.0	307.0161437988281	160.32330322265625	1.0	544.8616943359375	219.59286499023438	1.0	539.9780883789062	218.62252807617188	0.0003329813480377197	4	032
251	468.2607421875	204.4172821044922	1.0	646.3922729492188	417.12445068359375	0.0005712807178497314	544.593017578125	219.72312927246094	1.0	539.9844970703125	218.44725036621094	0.00048232078552246094	4	032
252	469.4183349609375	210.11415100097656	1.0	328.12689208984375	141.13436889648438	0.9999994039535522	544.7266235351562	219.7744598388672	1.0	541.6839599609375	220.8079833984375	0.0003764331340789795	4	032
253	473.5738830566406	215.49134826660156	1.0	363.6776428222656	151.87210083007812	0.008580029010772705	544.8041381835938	219.94700622558594	1.0	541.0943603515625	220.75790405273438	0.00027886033058166504	4	032
254	474.340576171875	224.77481079101562	1.0	368.2334289550781	139.41488647460938	1.0	544.75	220.0042266845703	1.0	541.3062133789062	220.9964141845703	0.00035959482192993164	4	032
255	477.8424072265625	236.59744262695312	1.0	373.26043701171875	122.8979263305664	1.0	544.7892456054688	220.2380828857422	1.0	541.7210693359375	220.73504638671875	0.00021752715110778809	4	032
256	476.71600341796875	249.5965576171875	1.0	381.41326904296875	123.75957489013672	0.9999958276748657	544.8142700195312	217.5541229248047	1.0	542.0756225585938	220.24778747558594	0.00022116303443908691	4	032
257	476.6195373535156	270.6917724609375	1.0	391.3498229980469	125.17945861816406	1.0	543.7103881835938	218.0312042236328	1.0	538.9000854492188	218.452392578125	0.0003478825092315674	4	032
258	465.4307861328125	270.2091979980469	0.9997928142547607	396.7809753417969	131.2193603515625	1.0	543.4835205078125	218.5052490234375	1.0	538.64453125	218.9249267578125	0.0003622472286224365	4	032
259	453.99481201171875	267.7693786621094	1.0	403.8447570800781	122.81232452392578	1.0	542.3546752929688	217.9248504638672	1.0	537.9765625	218.73239135742188	0.0006693601608276367	4	032
260	451.23284912109375	267.75189208984375	1.0	406.80609130859375	116.49793243408203	1.0	544.0987548828125	219.13897705078125	1.0	539.3016967773438	220.12991333007812	0.0004133284091949463	4	032
261	448.75469970703125	268.4559631347656	1.0	414.53204345703125	110.62124633789062	1.0	543.733642578125	220.33741760253906	1.0	415.8497619628906	111.3281021118164	0.0005659759044647217	4	032
262	449.09869384765625	267.6258544921875	1.0	419.4076232910156	107.19007873535156	0.9988567233085632	544.2218017578125	219.3795623779297	1.0	539.3475341796875	220.21218872070312	0.0003726482391357422	4	032
263	453.5772705078125	264.18719482421875	1.0	646.71533203125	413.6213684082031	0.00040155649185180664	544.5294799804688	220.11228942871094	1.0	539.420166015625	219.51206970214844	0.00033420324325561523	4	032
264	453.9481201171875	259.7026062011719	1.0	417.4699401855469	104.75300598144531	0.9807589054107666	544.500732421875	220.12757873535156	1.0	539.1063842773438	219.16983032226562	0.00029903650283813477	4	032
265	453.9907531738281	255.77655029296875	1.0	406.47845458984375	100.20299530029297	0.999992847442627	544.0945434570312	220.12332153320312	1.0	538.9967041015625	219.51376342773438	0.0004227757453918457	4	032
266	455.6446228027344	250.64959716796875	1.0	403.2145080566406	98.2064437866211	0.9917420148849487	543.910888671875	219.17079162597656	1.0	538.8837890625	218.8413848876953	0.00047269463539123535	4	032
267	456.3318786621094	249.03732299804688	1.0	544.564453125	222.26739501953125	0.00025412440299987793	543.7686767578125	220.4003143310547	1.0	538.7587890625	219.51077270507812	0.0008002817630767822	4	032
268	458.34332275390625	244.3103485107422	1.0	2.001263380050659	103.91342163085938	0.0018827617168426514	544.3622436523438	220.39935302734375	1.0	539.1932373046875	218.94509887695312	0.0003699362277984619	4	032
269	458.05645751953125	242.30039978027344	1.0	387.4942932128906	110.43534088134766	0.000703275203704834	544.0913696289062	219.36802673339844	1.0	539.3696899414062	219.2955780029297	0.00038000941276550293	4	032
270	456.5912170410156	239.9751739501953	1.0	387.8064880371094	109.49998474121094	0.6646333336830139	544.2066650390625	220.6675567626953	1.0	539.1383056640625	219.76890563964844	0.0003101527690887451	4	032
271	455.16778564453125	237.1736297607422	1.0	385.0935974121094	107.19015502929688	0.5489089488983154	544.3230590820312	220.6494598388672	1.0	539.1632690429688	218.98947143554688	0.000317305326461792	4	032
272	455.8115234375	237.2528076171875	1.0	400.0770263671875	92.78722381591797	0.003585219383239746	544.4556274414062	220.80322265625	1.0	539.05908203125	219.16896057128906	0.00023883581161499023	4	032
273	454.465087890625	237.15185546875	1.0	399.73199462890625	92.25677490234375	0.027463555335998535	544.0156860351562	220.2880859375	1.0	539.1427612304688	218.8290557861328	0.0004048347473144531	4	032
274	451.6047668457031	236.6265869140625	1.0	398.31304931640625	93.99871826171875	0.9984745979309082	543.7926635742188	219.9674072265625	0.9999999403953552	538.86669921875	218.5970916748047	0.0003879070281982422	4	032
275	449.5247802734375	236.51390075683594	1.0	397.49627685546875	93.82697296142578	0.999991774559021	543.8059692382812	220.26153564453125	0.9999999403953552	539.03759765625	218.7071533203125	0.00034177303314208984	4	032
276	449.0516357421875	235.87283325195312	1.0	393.42987060546875	95.17875671386719	0.9999998807907104	543.969482421875	220.0110321044922	1.0	543.0191650390625	220.75636291503906	0.0004374086856842041	4	032
277	449.27374267578125	235.5439910888672	1.0	391.0863037109375	97.33004760742188	0.03523710370063782	544.3609008789062	220.15126037597656	0.9999999403953552	542.7239379882812	220.87820434570312	0.00041621923446655273	4	032
278	447.64874267578125	234.52682495117188	1.0	388.91943359375	97.97423553466797	0.999758243560791	544.1326293945312	220.2554931640625	1.0	542.8352661132812	220.82073974609375	0.0007035732269287109	4	032
279	447.6534729003906	233.25234985351562	1.0	387.4300537109375	98.22296142578125	0.9998124241828918	544.0685424804688	220.06094360351562	1.0	542.59521484375	221.01705932617188	0.000701904296875	4	032
280	447.3359375	232.32449340820312	1.0	384.90130615234375	98.03240966796875	0.9207243919372559	543.2068481445312	218.6068115234375	1.0	538.8548583984375	218.83839416503906	0.0005908310413360596	4	032
281	445.5787353515625	231.67652893066406	1.0	383.51519775390625	96.52649688720703	0.33386439085006714	543.9298706054688	219.5860137939453	1.0	543.19091796875	220.00209045410156	0.0005780160427093506	4	032
282	445.2840881347656	230.62974548339844	1.0	384.5431823730469	95.14221954345703	0.9334718585014343	543.7152099609375	219.34637451171875	0.9999999403953552	539.106689453125	218.189697265625	0.000490725040435791	4	032
283	443.9602966308594	226.39173889160156	1.0	382.90093994140625	93.708984375	0.0021170973777770996	543.7400512695312	219.6368408203125	1.0	539.117919921875	218.49456787109375	0.00041684508323669434	4	032
284	443.7424011230469	221.55807495117188	1.0	379.05029296875	90.6998519897461	0.33658117055892944	544.131103515625	219.78074645996094	1.0	539.330810546875	219.34109497070312	0.0004425048828125	4	032
285	442.43511962890625	218.09817504882812	1.0	372.4471740722656	86.30215454101562	0.11075231432914734	544.3392944335938	219.50392150878906	1.0	539.7286376953125	218.77626037597656	0.0005019903182983398	4	032
286	439.0550842285156	212.9378204345703	1.0	368.3894348144531	85.39412689208984	1.0	544.2533569335938	219.7142791748047	0.9999998807907104	539.6836547851562	218.45765686035156	0.0005602836608886719	4	032
287	438.7494201660156	209.26060485839844	1.0	363.89410400390625	80.43260955810547	1.0	543.989990234375	219.68934631347656	1.0	539.2340087890625	219.00953674316406	0.0004748404026031494	4	032
288	439.7723083496094	205.81277465820312	1.0	358.731689453125	83.80306243896484	0.0006484091281890869	544.1697387695312	219.51104736328125	1.0	539.610107421875	218.97918701171875	0.0005062222480773926	4	032
289	439.43963623046875	201.9224090576172	1.0	358.3960876464844	81.44498443603516	0.001103907823562622	544.6405639648438	219.8391876220703	1.0	540.0204467773438	219.04180908203125	0.00040021538734436035	4	032
290	439.9818115234375	200.0626678466797	1.0	542.4530639648438	221.52456665039062	0.00029724836349487305	544.3626098632812	220.15931701660156	1.0	539.6426391601562	219.0766143798828	0.00048607587814331055	4	032
291	440.66900634765625	196.8923797607422	1.0	350.6082458496094	88.45523071289062	0.9995976686477661	544.6157836914062	220.20956420898438	1.0	539.7579956054688	219.50575256347656	0.0004099607467651367	4	032
292	438.5682373046875	194.13543701171875	1.0	344.7518615722656	92.59566497802734	0.9999128580093384	544.4277954101562	220.32431030273438	1.0	539.6007690429688	219.84678649902344	0.00036221742630004883	4	032
293	438.4900817871094	191.44601440429688	1.0	341.3048400878906	95.44141387939453	0.005689024925231934	544.3778076171875	220.19610595703125	1.0	539.5587158203125	219.3715362548828	0.00036981701850891113	4	032
294	439.23211669921875	190.01902770996094	1.0	343.09991455078125	101.0320816040039	0.00034734606742858887	544.0598754882812	220.19012451171875	1.0	539.354248046875	219.83233642578125	0.0004387795925140381	4	032
295	439.9039306640625	188.83248901367188	1.0	542.524169921875	221.32286071777344	0.00019359588623046875	544.8092041015625	219.73670959472656	1.0	540.1143798828125	219.60032653808594	0.000364840030670166	4	032
296	440.16961669921875	185.77503967285156	1.0	336.02703857421875	101.88442993164062	0.022721856832504272	544.6358642578125	220.40647888183594	1.0	539.93798828125	220.14785766601562	0.0003743469715118408	4	032
297	440.96014404296875	182.73289489746094	1.0	643.6013793945312	142.4507293701172	0.0002478957176208496	544.6319580078125	220.653564453125	1.0	539.971923828125	220.30792236328125	0.0003007948398590088	4	032
298	441.63494873046875	180.3828887939453	1.0	322.9154357910156	113.52259826660156	0.0017333626747131348	544.2147216796875	220.64413452148438	1.0	539.4419555664062	219.4641876220703	0.0002709925174713135	4	032
299	443.811279296875	180.3887176513672	1.0	338.7999572753906	102.43019104003906	0.00820612907409668	544.8927001953125	220.33277893066406	1.0	541.6348266601562	220.75257873535156	0.00027820467948913574	4	032
300	446.3074951171875	178.74717712402344	1.0	335.9873046875	109.17110443115234	0.8050309419631958	544.5655517578125	220.2814483642578	1.0	540.080810546875	219.71066284179688	0.0003402233123779297	4	032
301	448.3438720703125	178.7703857421875	1.0	340.43096923828125	110.83212280273438	0.036878496408462524	544.5034790039062	219.8145751953125	1.0	539.9248046875	219.32049560546875	0.00030922889709472656	4	032
302	450.3831481933594	179.0	1.0	543.0299682617188	221.4495086669922	0.00015434622764587402	544.927734375	220.06683349609375	1.0	540.079833984375	219.58303833007812	0.00027629733085632324	4	032
303	452.5209045410156	181.2671661376953	1.0	1.837010145187378	104.91068267822266	0.00039187073707580566	544.5421142578125	220.25827026367188	1.0	539.937744140625	219.87879943847656	0.0003528892993927002	4	032
304	455.58367919921875	183.0740203857422	1.0	363.97869873046875	102.89414978027344	0.0007172226905822754	544.2379760742188	220.12181091308594	1.0	539.4404907226562	219.5694122314453	0.0003100931644439697	4	032
305	457.5481262207031	183.0464324951172	1.0	341.9871520996094	112.85565185546875	0.9960168600082397	543.9905395507812	220.29942321777344	1.0	539.2427978515625	219.9705810546875	0.00034359097480773926	4	032
306	458.9277038574219	182.6313934326172	1.0	342.1360778808594	114.63523864746094	0.0005256533622741699	544.2760620117188	219.91307067871094	1.0	539.6668701171875	219.41941833496094	0.00034353137016296387	4	032
307	461.41796875	183.74960327148438	1.0	2.6958167552948	106.69879150390625	0.0003784298896789551	544.4168090820312	220.02145385742188	1.0	539.8203735351562	219.55055236816406	0.00032195448875427246	4	032
308	463.55560302734375	185.51766967773438	1.0	540.3128051757812	221.85894775390625	0.00011628866195678711	544.2130126953125	220.51470947265625	1.0	539.4998779296875	219.89962768554688	0.00024113059043884277	4	032
309	466.25201416015625	190.21286010742188	1.0	2.335993766784668	107.53739929199219	0.0009732842445373535	544.0243530273438	220.55743408203125	1.0	539.4366455078125	219.98558044433594	0.0005185306072235107	4	032
310	471.7589416503906	196.95208740234375	1.0	359.9468994140625	105.51335144042969	0.9692103862762451	544.1320190429688	220.1262969970703	1.0	539.44775390625	219.9565887451172	0.0003757774829864502	4	032
311	474.3971862792969	200.2650909423828	1.0	371.18212890625	96.15242767333984	0.1062258780002594	544.0473022460938	220.11038208007812	1.0	472.99658203125	208.5022735595703	0.0014379322528839111	4	032
312	467.1671447753906	198.4187469482422	1.0	368.24212646484375	86.29068756103516	0.9999915957450867	544.2890625	220.21682739257812	1.0	539.4330444335938	219.84674072265625	0.000290602445602417	4	032
313	462.92376708984375	199.96954345703125	1.0	367.8981628417969	87.91748809814453	0.9956550598144531	544.2752075195312	220.47654724121094	1.0	539.4281005859375	219.53463745117188	0.0003122687339782715	4	032
314	457.5158996582031	200.16648864746094	1.0	378.520751953125	79.00425720214844	0.9999994039535522	544.5802612304688	220.3113555908203	1.0	539.69287109375	219.83045959472656	0.0003389418125152588	4	032
315	452.67706298828125	198.13417053222656	1.0	381.82403564453125	68.67119598388672	0.9999999403953552	544.7080078125	220.82199096679688	1.0	539.655517578125	220.02001953125	0.0003304779529571533	4	032
316	449.0942077636719	197.1984405517578	1.0	381.8026428222656	59.24562454223633	0.9999997615814209	544.7891235351562	220.4536895751953	1.0	539.9954833984375	220.09762573242188	0.00028076767921447754	4	032
317	446.32989501953125	194.4005584716797	1.0	381.2347717285156	54.84029769897461	0.9999997615814209	544.5225219726562	220.44400024414062	1.0	543.0328369140625	220.9984588623047	0.00038871169090270996	4	032
318	447.083984375	192.5277862548828	1.0	384.4601745605469	48.82161331176758	0.9999663829803467	544.3165283203125	220.13511657714844	1.0	539.6720581054688	219.65557861328125	0.0003635585308074951	4	032
319	444.55853271484375	191.69981384277344	1.0	383.0838928222656	45.82209014892578	0.9999978542327881	544.355712890625	220.43408203125	1.0	543.3842163085938	220.24697875976562	0.0002931654453277588	4	032
320	442.6819763183594	189.2895050048828	1.0	385.5975036621094	43.0276985168457	0.9999986886978149	544.4862060546875	220.1964111328125	1.0	539.5758666992188	220.04171752929688	0.0003020167350769043	4	032
321	439.3387756347656	188.90602111816406	1.0	383.85333251953125	39.24739074707031	0.9999213218688965	544.231689453125	220.56573486328125	1.0	539.546142578125	220.68072509765625	0.00043261051177978516	4	032
322	438.4183654785156	188.88551330566406	1.0	379.3974304199219	36.04320526123047	0.9999997019767761	545.2616577148438	220.6201934814453	1.0	543.548095703125	221.18919372558594	0.000415116548538208	4	032
323	437.7546691894531	189.40316772460938	1.0	373.46533203125	32.0841178894043	0.9999961853027344	544.3763427734375	220.71128845214844	1.0	543.1377563476562	220.5463409423828	0.00044161081314086914	4	032
324	436.7449951171875	188.84832763671875	1.0	372.6842956542969	28.287317276000977	0.9597899913787842	544.4844360351562	219.9334259033203	1.0	424.55877685546875	197.6653594970703	0.0007008612155914307	4	032
325	433.95355224609375	188.49417114257812	1.0	376.3593444824219	21.651227951049805	0.9999897480010986	544.2728271484375	220.705810546875	1.0	373.32733154296875	6.955425262451172	0.005963146686553955	4	032
326	433.0657958984375	188.17652893066406	1.0	378.135498046875	21.284940719604492	1.0	544.0271606445312	220.29763793945312	1.0	374.3008728027344	7.594010353088379	0.004484266042709351	4	032
327	433.236083984375	188.978759765625	1.0	378.8343200683594	15.902395248413086	0.9999047517776489	544.3271484375	220.084228515625	1.0	375.7222900390625	6.4638590812683105	0.0089016854763031	4	032
328	431.83544921875	188.54058837890625	1.0	375.2099304199219	17.687358856201172	0.9986401796340942	544.35498046875	220.1241912841797	0.9999999403953552	374.6628723144531	6.304522514343262	0.007319092750549316	4	032
329	430.0771484375	188.00526428222656	1.0	371.1302795410156	31.45281219482422	0.9998522996902466	544.0661010742188	220.59490966796875	0.9999998807907104	373.57122802734375	5.102750778198242	0.0005672872066497803	4	032
330	428.79296875	185.6127166748047	1.0	362.66033935546875	34.887542724609375	0.9999998807907104	544.976806640625	220.28599548339844	1.0	540.1945190429688	219.7850341796875	0.0004144608974456787	4	032
331	427.76580810546875	184.45925903320312	1.0	367.4954833984375	37.712039947509766	0.9999999403953552	544.4950561523438	220.29884338378906	1.0	539.8756713867188	220.19064331054688	0.0004467964172363281	4	032
332	427.3001708984375	186.2737579345703	1.0	367.6481628417969	41.982112884521484	1.0	545.0693969726562	219.94528198242188	1.0	541.9693603515625	220.39974975585938	0.0003078877925872803	4	032
333	427.0533752441406	186.91836547851562	1.0	362.5612487792969	48.18790054321289	1.0	544.6346435546875	219.946533203125	1.0	360.25567626953125	48.480072021484375	0.0004570186138153076	4	032
334	426.60223388671875	188.1127471923828	1.0	359.7414245605469	52.42483139038086	1.0	544.9848022460938	220.70082092285156	1.0	540.170654296875	220.2110137939453	0.0003498494625091553	4	032
335	427.2409973144531	187.1241455078125	1.0	357.79644775390625	54.85205841064453	1.0	544.4984741210938	220.62042236328125	1.0	355.8171691894531	61.39935302734375	0.0003769993782043457	4	032
336	425.84521484375	183.59857177734375	1.0	357.82720947265625	53.721187591552734	1.0	544.1806640625	220.7180938720703	1.0	541.281982421875	221.1248016357422	0.0004495978355407715	4	032
337	425.4331970214844	177.7445831298828	1.0	357.97845458984375	52.41082000732422	1.0	544.79345703125	220.2263641357422	1.0	543.4043579101562	220.80174255371094	0.00037783384323120117	4	032
338	423.7544860839844	174.87477111816406	1.0	358.48297119140625	51.536502838134766	1.0	544.4490356445312	220.11666870117188	1.0	539.7693481445312	219.83370971679688	0.0003139078617095947	4	032
339	423.585693359375	173.87876892089844	1.0	357.5915222167969	59.31126022338867	1.0	544.1227416992188	220.2307586669922	1.0	480.09222412109375	231.27627563476562	0.001532524824142456	4	032
340	423.9940185546875	175.42691040039062	1.0	365.4903869628906	66.56307220458984	0.08358809351921082	544.3641967773438	220.5890350341797	1.0	482.4958801269531	230.93951416015625	0.0020057857036590576	4	032
341	425.1487121582031	178.09938049316406	1.0	354.2822570800781	109.35955810546875	0.0461764931678772	545.019775390625	220.09677124023438	1.0	540.509521484375	219.58908081054688	0.0003228187561035156	4	032
342	425.9464416503906	181.11532592773438	1.0	362.2407531738281	92.80211639404297	0.9999999403953552	544.3916625976562	220.4373321533203	1.0	483.54833984375	235.4545440673828	0.31647294759750366	4	032
343	426.5838928222656	186.7134246826172	1.0	359.8318176269531	92.50049591064453	0.40493226051330566	544.4854736328125	220.63633728027344	1.0	485.54205322265625	235.84378051757812	0.006986051797866821	4	032
344	427.6900939941406	190.59373474121094	1.0	360.88262939453125	93.09423828125	0.9661960601806641	544.1452026367188	219.8380584716797	1.0	539.4378051757812	218.7913055419922	0.00035691261291503906	4	032
345	428.8995666503906	194.54922485351562	1.0	365.2472839355469	91.03878784179688	0.9999637603759766	544.0568237304688	220.8264617919922	1.0	539.6408081054688	219.9829864501953	0.0003331303596496582	4	032
346	428.28094482421875	197.4108123779297	1.0	372.63568115234375	93.66302490234375	1.0	544.047119140625	220.3614501953125	1.0	539.4730834960938	219.7855224609375	0.0003713071346282959	4	032
347	429.21435546875	198.12315368652344	1.0	370.4188232421875	96.49407196044922	0.9999998807907104	544.17041015625	220.3459014892578	1.0	539.572021484375	219.70947265625	0.00033020973205566406	4	032
348	429.2973937988281	197.10520935058594	1.0	542.867431640625	221.99957275390625	0.0002034008502960205	543.7384033203125	220.26785278320312	1.0	539.7544555664062	219.59815979003906	0.00030228495597839355	4	032
349	430.0111999511719	197.76773071289062	1.0	542.7529296875	222.2898712158203	0.00026032328605651855	543.9532470703125	220.29367065429688	1.0	539.6296997070312	219.77931213378906	0.00041538476943969727	4	032
350	431.1707763671875	196.89932250976562	1.0	542.427734375	221.9785614013672	0.0002048015594482422	543.3675537109375	220.22872924804688	1.0	539.450927734375	219.86431884765625	0.0006041228771209717	4	032
351	432.0907897949219	196.21762084960938	1.0	542.5072631835938	221.70472717285156	0.00017395615577697754	544.271240234375	219.97183227539062	1.0	539.7404174804688	219.40211486816406	0.00033849477767944336	4	032
352	432.1184997558594	196.20909118652344	1.0	371.89617919921875	86.24148559570312	0.0022136569023132324	543.9830322265625	220.0399932861328	1.0	539.6900634765625	219.6627960205078	0.0003673136234283447	4	032
353	431.0832824707031	196.80897521972656	1.0	542.5244750976562	222.21786499023438	0.00016430020332336426	543.9862670898438	220.79238891601562	1.0	539.551025390625	220.37428283691406	0.00039118528366088867	4	032
354	430.3495788574219	194.80081176757812	1.0	370.06219482421875	92.2561264038086	0.999985933303833	544.0689086914062	220.47390747070312	1.0	539.5137939453125	219.97482299804688	0.00038358569145202637	4	032
355	431.8542785644531	194.51951599121094	1.0	370.19158935546875	93.3347396850586	0.6902719736099243	544.2074584960938	220.16343688964844	1.0	540.00341796875	219.44247436523438	0.0004190206527709961	4	032
356	432.3223876953125	194.76705932617188	1.0	3.001504421234131	107.81922149658203	0.0004488229751586914	544.1687622070312	219.83570861816406	1.0	540.1337280273438	218.8397216796875	0.0004017949104309082	4	032
357	433.240966796875	193.38015747070312	1.0	359.05133056640625	87.10550689697266	0.01082184910774231	544.22412109375	219.86451721191406	1.0	539.9205322265625	219.06460571289062	0.0004241764545440674	4	032
358	434.1642150878906	192.7505645751953	1.0	3.1858115196228027	109.20355987548828	0.0002986788749694824	543.6445922851562	220.30255126953125	1.0	539.3878173828125	219.2110595703125	0.00044801831245422363	4	032
359	431.9787292480469	191.95147705078125	1.0	365.8299255371094	82.90266418457031	1.0	544.1058959960938	219.8955841064453	0.9999999403953552	539.5404663085938	218.77256774902344	0.0003866851329803467	4	032
360	431.3456726074219	192.62661743164062	1.0	365.50579833984375	86.820556640625	0.9996604919433594	544.1753540039062	220.68849182128906	1.0	539.8490600585938	219.99530029296875	0.00027501583099365234	4	032
361	432.08026123046875	193.39695739746094	1.0	540.0995483398438	221.68032836914062	0.00014731287956237793	543.6741943359375	220.29025268554688	1.0	539.6951904296875	219.6585235595703	0.00042170286178588867	4	032
362	433.04351806640625	194.1862335205078	1.0	540.8698120117188	220.97508239746094	0.00018724799156188965	544.0709838867188	219.9141082763672	0.9999998807907104	539.6971435546875	219.27383422851562	0.00048479437828063965	4	032
363	433.3729553222656	194.2039794921875	1.0	366.4443664550781	81.73128509521484	0.82926344871521	543.4794311523438	220.0311737060547	1.0	539.30517578125	219.1953887939453	0.00047704577445983887	4	032
364	432.7997741699219	195.1165008544922	1.0	369.40875244140625	81.91209411621094	1.0	544.1387939453125	220.02589416503906	0.9999999403953552	539.7869873046875	219.153076171875	0.00032073259353637695	4	032
365	433.2677917480469	194.50189208984375	1.0	370.5959167480469	82.68312072753906	1.0	544.09716796875	220.27183532714844	1.0	540.1101684570312	219.5258026123047	0.0002931952476501465	4	032
366	431.74163818359375	192.57879638671875	1.0	373.74017333984375	79.17459106445312	1.0	543.4744873046875	220.47792053222656	1.0	539.3884887695312	219.63473510742188	0.0004450082778930664	4	032
367	432.0967102050781	190.66773986816406	1.0	377.2766418457031	82.86746215820312	1.0	544.2577514648438	220.0355987548828	1.0	539.8446044921875	219.2515106201172	0.00029209256172180176	4	032
368	433.0920104980469	188.32965087890625	1.0	383.26202392578125	81.0235366821289	0.9998800754547119	544.4920654296875	220.12158203125	1.0	539.98046875	219.6780548095703	0.0002983510494232178	4	032
369	433.1984558105469	186.25428771972656	1.0	389.13421630859375	66.15082550048828	0.9999938011169434	545.2905883789062	220.1492156982422	1.0	540.984375	219.65843200683594	0.00031810998916625977	4	032
370	431.85791015625	183.67779541015625	1.0	385.5811462402344	76.20110321044922	0.9999703168869019	544.776123046875	220.75146484375	1.0	540.1563110351562	220.26593017578125	0.0003204047679901123	4	032
371	431.85113525390625	180.24978637695312	1.0	394.8121337890625	67.1100845336914	0.9999997019767761	544.7457275390625	220.1888427734375	1.0	540.4635009765625	219.9639892578125	0.00040540099143981934	4	032
372	433.68365478515625	178.23416137695312	1.0	388.67877197265625	67.90673828125	1.0	544.625	220.06065368652344	1.0	540.1536254882812	219.9099884033203	0.00033482909202575684	4	032
373	434.53546142578125	176.1834259033203	1.0	382.40435791015625	65.96631622314453	0.9999999403953552	544.4765625	220.18182373046875	1.0	539.97021484375	220.052001953125	0.00042566657066345215	4	032
374	435.79229736328125	173.6197052001953	1.0	513.9037475585938	117.95879364013672	0.010089695453643799	544.849853515625	219.88888549804688	1.0	540.5557861328125	219.82125854492188	0.0004655420780181885	4	032
375	438.2056884765625	174.61131286621094	1.0	381.86553955078125	53.962852478027344	0.9535826444625854	544.1574096679688	219.8497772216797	1.0	539.7510375976562	219.64183044433594	0.000393599271774292	4	032
376	440.0025939941406	179.40391540527344	1.0	386.6354675292969	61.16575241088867	0.9999731779098511	544.3357543945312	219.75267028808594	1.0	539.7589721679688	219.15277099609375	0.000380784273147583	4	032
377	441.9918212890625	183.58969116210938	1.0	375.36309814453125	68.5321273803711	1.0	544.893310546875	220.11843872070312	1.0	540.375732421875	219.90478515625	0.00035640597343444824	4	032
378	445.57916259765625	188.43869018554688	1.0	369.8305969238281	63.62430953979492	1.0	544.0067138671875	219.97048950195312	1.0	539.4512329101562	219.49151611328125	0.0004188716411590576	4	032
379	449.2222595214844	194.24131774902344	1.0	377.0160827636719	66.78852081298828	0.9999919533729553	544.3443603515625	219.9516143798828	1.0	539.5813598632812	219.602783203125	0.00042364001274108887	4	032
380	449.94659423828125	200.1739044189453	1.0	385.1274719238281	73.40397644042969	0.999970018863678	544.2244873046875	220.44534301757812	1.0	539.4324951171875	220.53834533691406	0.00047346949577331543	4	032
381	456.8899841308594	209.9967041015625	1.0	379.97186279296875	80.84573364257812	1.0	544.06982421875	220.70498657226562	1.0	383.3253479003906	81.52373504638672	0.0005587339401245117	4	032
382	458.0084228515625	216.4098663330078	1.0	379.267578125	79.18120574951172	1.0	543.9198608398438	220.5727996826172	0.9999999403953552	539.6307983398438	220.1007843017578	0.00031834840774536133	4	032
383	458.4873046875	224.39234924316406	1.0	384.2594909667969	87.15670013427734	0.9999854564666748	544.4346313476562	220.21461486816406	1.0	540.2365112304688	220.03610229492188	0.00034877657890319824	4	032
384	454.3199768066406	231.67605590820312	1.0	507.0303955078125	116.38923645019531	0.0002294480800628662	543.9400634765625	220.32814025878906	1.0	539.8038330078125	219.718994140625	0.0004273355007171631	4	032
385	454.6183776855469	238.47427368164062	1.0	384.5263366699219	112.30203247070312	0.9999805688858032	544.2677612304688	220.329833984375	1.0	539.8977661132812	220.35760498046875	0.0003637373447418213	4	032
386	433.667236328125	247.15582275390625	1.0	389.7073059082031	114.05559539794922	1.0	544.1311645507812	221.0527801513672	1.0	542.3357543945312	220.95187377929688	0.00047007203102111816	4	032
387	425.2471923828125	250.88504028320312	1.0	400.2882080078125	116.25340270996094	1.0	543.49462890625	220.45953369140625	1.0	541.7019653320312	220.92333984375	0.00032004714012145996	4	032
388	420.9229431152344	255.32191467285156	1.0	409.44683837890625	121.3662109375	0.9999818801879883	543.693359375	219.40684509277344	1.0	539.0103759765625	219.56539916992188	0.00028589367866516113	4	032
389	415.7742919921875	260.49932861328125	1.0	503.2867126464844	133.1606903076172	0.9885528683662415	543.8096923828125	220.3997802734375	1.0	539.1766967773438	220.41236877441406	0.00032579898834228516	4	032
390	412.94805908203125	265.3448486328125	1.0	426.81829833984375	143.620849609375	0.9999998807907104	543.823486328125	219.94325256347656	1.0	491.8077087402344	270.4659423828125	0.000407487154006958	4	032
391	405.9658508300781	275.2167053222656	0.9999995827674866	429.8950500488281	149.7266082763672	0.9999999403953552	543.4483032226562	220.2021942138672	1.0	538.8615112304688	220.3839569091797	0.00042298436164855957	4	032
392	404.93658447265625	281.8190002441406	1.0	416.11767578125	151.867431640625	0.9999955892562866	543.7955322265625	220.17381286621094	1.0	539.0274658203125	220.50856018066406	0.00035625696182250977	4	032
393	401.29302978515625	291.3931884765625	1.0	413.48101806640625	155.20162963867188	1.0	543.9270629882812	220.58929443359375	1.0	538.9478149414062	220.5198211669922	0.00037357211112976074	4	032
394	397.22802734375	298.64691162109375	1.0	418.0321960449219	160.54873657226562	1.0	542.9683227539062	220.8384246826172	1.0	538.67138671875	220.84178161621094	0.0005676448345184326	4	032
395	394.23406982421875	305.0472106933594	1.0	414.69805908203125	169.55210876464844	1.0	543.6741943359375	220.5688934326172	1.0	538.920654296875	220.64764404296875	0.0005602538585662842	4	032
396	390.14739990234375	313.9150390625	1.0	402.71392822265625	174.03762817382812	1.0	543.7330322265625	220.6020050048828	1.0	538.795166015625	220.32374572753906	0.0005360543727874756	4	032
397	386.24981689453125	320.4232482910156	1.0	398.9408874511719	174.3746337890625	1.0	543.4242553710938	220.9124755859375	1.0	538.69140625	220.9578094482422	0.0005718469619750977	4	032
398	382.507568359375	327.53326416015625	1.0	398.6152038574219	175.6031951904297	1.0	543.1964111328125	220.55857849121094	1.0	538.4427490234375	220.22052001953125	0.00042811036109924316	4	032
399	383.4162902832031	330.3952331542969	1.0	394.8945617675781	185.84568786621094	0.9999999403953552	543.8081665039062	221.12234497070312	1.0	384.6917724609375	322.6499328613281	0.0004482269287109375	4	032
400	388.1221008300781	330.11480712890625	1.0	392.0877380371094	203.80325317382812	1.0	543.46630859375	220.54551696777344	1.0	538.91943359375	219.97962951660156	0.0004092752933502197	4	032
401	392.4704895019531	329.5048828125	1.0	388.8690490722656	214.322509765625	1.0	544.0307006835938	220.3336944580078	1.0	539.2850341796875	219.42141723632812	0.0003732442855834961	4	032
402	398.0877380371094	328.0874328613281	1.0	378.6908264160156	225.41046142578125	0.9919538497924805	544.0812377929688	219.956787109375	0.9999999403953552	539.6551513671875	219.2042236328125	0.0004315674304962158	4	032
403	401.7172546386719	326.4931335449219	1.0	369.81463623046875	228.9472198486328	0.9999548196792603	543.5897216796875	220.5260467529297	1.0	539.0713500976562	220.06930541992188	0.00045746564865112305	4	032
404	407.31097412109375	325.37969970703125	1.0	366.6499938964844	231.47023010253906	0.9988865852355957	543.9152221679688	220.19764709472656	0.9999999403953552	539.476318359375	219.13592529296875	0.0004604458808898926	4	032
405	410.0567932128906	324.44830322265625	1.0	363.8837585449219	234.16964721679688	0.9999998807907104	543.9035034179688	220.36549377441406	1.0	539.2506713867188	219.1558074951172	0.000314176082611084	4	032
406	413.821533203125	323.2784423828125	1.0	359.0204772949219	239.42288208007812	1.0	544.1663208007812	220.49627685546875	1.0	539.4725952148438	219.62229919433594	0.00033470988273620605	4	032
407	417.3492431640625	317.0198059082031	1.0	357.83416748046875	242.517333984375	1.0	544.1028442382812	220.18067932128906	1.0	539.5079345703125	219.34422302246094	0.00045859813690185547	4	032
408	421.4472961425781	312.0732727050781	1.0	353.7397155761719	245.79551696777344	1.0	544.2339477539062	220.00511169433594	1.0	539.8754272460938	219.29840087890625	0.00045603513717651367	4	032
409	425.5258483886719	309.57171630859375	1.0	356.31219482421875	247.65455627441406	0.9998934268951416	544.35302734375	220.08558654785156	1.0	541.9342041015625	219.60826110839844	0.000596463680267334	4	032
410	429.2984313964844	308.36053466796875	1.0	352.1958312988281	257.87939453125	0.5181341767311096	543.115478515625	220.31378173828125	1.0	539.1469116210938	219.46444702148438	0.0005058944225311279	4	032
411	434.111572265625	309.1972351074219	1.0	342.73089599609375	254.1556854248047	0.9904744625091553	565.0616455078125	266.14874267578125	0.9999860525131226	561.9779663085938	264.2199401855469	6.851553916931152e-5	4	032
412	440.119140625	309.1212463378906	1.0	344.11279296875	255.90103149414062	0.0011452138423919678	564.8460083007812	265.74249267578125	0.9999909400939941	561.9590454101562	264.33013916015625	0.00020051002502441406	4	032
413	445.906005859375	308.8298645019531	1.0	440.6606750488281	310.4302062988281	0.00028014183044433594	564.4564208984375	267.19049072265625	0.9999778270721436	561.7689208984375	264.4090881347656	5.844235420227051e-5	4	032
414	449.99603271484375	310.322265625	1.0	647.4057006835938	240.8025360107422	0.00016418099403381348	564.6381225585938	266.7650146484375	0.999862790107727	438.0138244628906	296.3376770019531	1.4871358871459961e-5	4	032
415	452.92498779296875	310.8348083496094	1.0	646.41357421875	431.4396667480469	9.53972339630127e-5	564.7872924804688	267.49920654296875	0.9999912977218628	562.218994140625	264.51605224609375	0.0001399219036102295	4	032
416	455.53082275390625	314.178955078125	1.0	457.4649963378906	319.063720703125	0.00019690394401550293	564.2515258789062	266.9981689453125	0.9999978542327881	441.2195739746094	308.29791259765625	0.0001932084560394287	4	032
417	460.9058532714844	315.5440673828125	1.0	461.3203125	320.4475402832031	0.00011682510375976562	563.6746826171875	268.4713134765625	0.9999411106109619	448.550537109375	306.6587829589844	8.252263069152832e-5	4	032
418	462.3124084472656	318.9252624511719	1.0	372.3622131347656	275.98297119140625	0.005675286054611206	563.4945678710938	267.83624267578125	0.9999878406524658	455.0831298828125	307.25341796875	0.00025087594985961914	4	032
419	465.5565490722656	321.6651611328125	1.0	464.5537414550781	324.01556396484375	6.836652755737305e-5	564.614501953125	266.81695556640625	0.9999685287475586	452.6853942871094	309.0041198730469	0.00011709332466125488	4	032
420	468.7601623535156	327.63690185546875	1.0	374.4873046875	277.96209716796875	0.8010611534118652	564.5880737304688	266.8534851074219	0.9998708963394165	562.5928955078125	264.7823486328125	4.225969314575195e-5	4	032
421	470.2601318359375	329.5328674316406	1.0	383.50115966796875	285.2835388183594	1.0	564.6346435546875	267.8480529785156	0.9999849796295166	385.2391357421875	285.6094970703125	0.0005539655685424805	4	032
422	471.1643981933594	331.2608947753906	1.0	376.8172607421875	279.2123107910156	1.0	564.642333984375	267.70599365234375	0.9999948143959045	562.2957763671875	265.7391662597656	0.0003465116024017334	4	032
423	470.0613098144531	333.6579284667969	1.0	375.57208251953125	278.282470703125	0.9999995231628418	564.1111450195312	267.91632080078125	0.9999905824661255	458.63116455078125	326.9988098144531	0.0001519322395324707	4	032
424	470.5038757324219	333.19305419921875	1.0	377.0381164550781	276.8692321777344	0.9999828338623047	563.3621826171875	268.7557373046875	0.9999794960021973	458.1896667480469	326.9273376464844	0.0003129541873931885	4	032
425	467.6863098144531	332.3299865722656	1.0	378.9403991699219	274.28253173828125	1.0	563.9376831054688	268.2070617675781	0.9999950528144836	456.77203369140625	324.2590637207031	0.0007264614105224609	4	032
426	467.7834167480469	332.1321105957031	1.0	377.3134460449219	270.51702880859375	1.0	563.7496337890625	268.18853759765625	0.999967098236084	456.5144348144531	324.4103698730469	0.0010037124156951904	4	032
427	466.3885803222656	330.9966125488281	1.0	379.56396484375	270.3609924316406	1.0	563.81591796875	267.8843688964844	0.9999971985816956	455.04852294921875	320.8595275878906	0.0002790391445159912	4	032
428	465.8249206542969	331.1317443847656	1.0	379.85137939453125	271.7669372558594	1.0	563.5746459960938	267.7056579589844	0.9999977350234985	560.7171630859375	268.3489074707031	0.0002976059913635254	4	032
429	465.87066650390625	330.9670104980469	1.0	379.8053894042969	270.513427734375	0.9999997615814209	564.283447265625	267.41546630859375	0.9999880790710449	454.36669921875	320.3697204589844	0.0003319382667541504	4	032
430	466.5628967285156	331.7677917480469	1.0	377.953857421875	268.76361083984375	1.0	563.4548950195312	266.98443603515625	0.9999958276748657	455.3067321777344	321.4939270019531	0.0004820525646209717	4	032
431	467.1380920410156	333.7153015136719	1.0	376.72821044921875	265.30889892578125	0.9999998807907104	564.9176635742188	267.5516357421875	0.9999938011169434	457.34539794921875	324.5641784667969	0.0008120238780975342	4	032
432	470.3188781738281	340.7068786621094	1.0	374.2098388671875	267.4374084472656	0.8134031295776367	565.3264770507812	267.0465087890625	0.9999614953994751	472.5171813964844	351.1673583984375	0.00010994076728820801	4	032
433	469.4803161621094	346.5674743652344	1.0	382.21826171875	276.5131530761719	0.9999967813491821	564.6280517578125	267.3723449707031	0.9999627470970154	457.99981689453125	355.47076416015625	7.781386375427246e-5	4	032
434	471.1763916015625	353.1475830078125	1.0	384.072509765625	276.5697937011719	1.0	564.28369140625	267.301513671875	0.9998354315757751	460.06121826171875	342.3006286621094	0.0003820359706878662	4	032
435	471.5838928222656	363.47564697265625	1.0	380.7004089355469	273.1471862792969	1.0	564.8239135742188	267.1991882324219	0.9999818205833435	562.9208984375	265.1595153808594	9.647011756896973e-5	4	032
436	470.611328125	371.93084716796875	1.0	378.7290344238281	274.11907958984375	0.9999565482139587	563.949462890625	267.9771728515625	0.9999834299087524	468.5561218261719	383.213134765625	0.00010502338409423828	4	032
437	461.3564758300781	373.20941162109375	1.0	381.59716796875	276.5169372558594	1.0	565.0115356445312	267.1586608886719	0.9999690055847168	382.17138671875	280.4540710449219	0.00011199712753295898	4	032
438	460.5622253417969	374.57177734375	1.0	384.3187255859375	272.0143737792969	1.0	564.9248657226562	267.2748107910156	0.9999761581420898	454.0038757324219	357.4382629394531	0.0003324747085571289	4	032
439	458.6019592285156	376.3558044433594	1.0	388.3721008300781	269.4775695800781	1.0	564.4653930664062	267.71978759765625	0.9999935626983643	454.14532470703125	358.2392883300781	0.0004094839096069336	4	032
440	455.4615783691406	378.9620361328125	1.0	391.31158447265625	266.9116516113281	1.0	565.1844482421875	268.0793151855469	0.999998927116394	444.18426513671875	388.1753234863281	0.00013235211372375488	4	032
441	455.9488220214844	377.03826904296875	1.0	397.740234375	267.58404541015625	1.0	563.4374389648438	267.4146423339844	0.9999223947525024	396.9695739746094	268.1597900390625	0.000183790922164917	4	032
442	454.8117980957031	373.26031494140625	1.0	402.9021911621094	272.2765808105469	1.0	564.570068359375	267.43634033203125	0.9999984502792358	397.82989501953125	275.25238037109375	0.000125885009765625	4	032
443	454.662353515625	364.5823669433594	1.0	396.45538330078125	281.614013671875	0.9999998807907104	564.6953735351562	268.17120361328125	0.9999841451644897	450.5648193359375	350.8649597167969	0.0002041459083557129	4	032
444	450.98724365234375	358.5358581542969	1.0	394.83935546875	286.7933349609375	1.0	565.333251953125	265.97503662109375	0.999980092048645	562.09765625	264.0323486328125	0.00011488795280456543	4	032
445	444.8721618652344	354.6749267578125	0.999008059501648	394.5635070800781	291.107666015625	1.0	563.978271484375	267.240478515625	0.9999966025352478	454.6729431152344	342.0660400390625	0.00075492262840271	4	032
446	433.4217529296875	353.9480895996094	0.9999627470970154	394.35699462890625	296.2799072265625	0.9999995827674866	565.3572387695312	266.1582946777344	0.9999768733978271	452.9920959472656	340.92156982421875	0.0002726912498474121	4	032
447	427.69622802734375	350.0878601074219	0.9999770522117615	391.4942321777344	298.4366149902344	1.0	564.5469360351562	266.12286376953125	0.9999955892562866	562.1615600585938	264.2486877441406	0.00013959407806396484	4	032
448	438.0121765136719	336.8499450683594	0.9997543096542358	434.4697265625	339.1836242675781	7.131695747375488e-5	564.852783203125	266.0953369140625	0.9999878406524658	562.5134887695312	264.5415344238281	0.00014272332191467285	4	032
449	432.87115478515625	317.6834716796875	0.9999997615814209	436.5751953125	313.5279846191406	0.2724187970161438	565.174560546875	266.31085205078125	0.9999940991401672	428.0988464355469	321.89556884765625	0.0008080601692199707	4	032
450	435.6112365722656	304.92169189453125	1.0	438.1665954589844	306.7344970703125	0.0013601183891296387	565.3894653320312	265.6524353027344	0.999997615814209	562.6266479492188	264.8309020996094	0.00037401914596557617	4	032
451	437.0707702636719	298.8875732421875	1.0	439.1357421875	302.8687744140625	0.0003663599491119385	565.4091186523438	265.82867431640625	0.9999833106994629	563.1259155273438	264.32427978515625	0.00015035271644592285	4	032
452	437.04046630859375	294.8373107910156	1.0	445.0467529296875	296.91064453125	0.00041288137435913086	565.129150390625	265.89337158203125	0.9999989867210388	562.6948852539062	265.0468444824219	0.0011363625526428223	4	032
453	437.9266662597656	288.4440612792969	1.0	384.0679931640625	361.70452880859375	0.9999998807907104	565.2034301757812	265.3748474121094	0.9999934434890747	561.8439331054688	264.2835998535156	0.0002245008945465088	4	032
454	438.3538513183594	283.2903747558594	1.0	385.63671875	364.2498474121094	1.0	565.1182861328125	266.25970458984375	0.9999977946281433	562.6101684570312	264.90850830078125	0.00047346949577331543	4	032
455	439.2228698730469	280.2852478027344	1.0	383.7328186035156	368.5483093261719	1.0	564.3484497070312	265.7628479003906	0.9999873638153076	383.8811340332031	368.3182678222656	0.0005951821804046631	4	032
456	442.4776916503906	276.4747314453125	1.0	376.10223388671875	372.00494384765625	1.0	564.1210327148438	266.7382507324219	0.9999988079071045	560.7761840820312	267.6481628417969	0.00045818090438842773	4	032
457	442.6112060546875	274.06658935546875	1.0	378.96624755859375	365.7611389160156	1.0	564.4254150390625	266.1363830566406	0.9999977350234985	376.42095947265625	362.50140380859375	0.0006514191627502441	4	032
458	443.8500061035156	270.2998962402344	1.0	373.52435302734375	363.641357421875	1.0	564.4417114257812	266.5340881347656	0.9999984502792358	372.9072265625	365.58819580078125	0.0009428262710571289	4	032
459	445.784423828125	267.4855041503906	1.0	373.00933837890625	364.50714111328125	0.49067091941833496	563.56982421875	267.24420166015625	0.9999923706054688	559.84228515625	268.1818542480469	0.0003840029239654541	4	032
460	449.06927490234375	262.59747314453125	1.0	384.32147216796875	349.5796813964844	0.9999990463256836	564.5643920898438	266.0723571777344	0.9999905824661255	562.043701171875	264.5777282714844	0.0002684295177459717	4	032
461	453.4016418457031	261.90155029296875	1.0	384.9728088378906	345.3464660644531	1.0	564.5812377929688	266.996826171875	0.9999992251396179	560.1763916015625	268.0989990234375	0.000318378210067749	4	032
462	454.2387390136719	263.8598327636719	1.0	388.3690490722656	337.7041015625	0.0016838312149047852	564.9886474609375	266.0230712890625	0.9999988079071045	562.33056640625	264.02618408203125	0.0002473890781402588	4	032
463	456.34619140625	265.37823486328125	1.0	399.1183166503906	341.77191162109375	0.05994898080825806	564.8303833007812	267.1483154296875	0.999996542930603	457.7789306640625	272.5505065917969	0.0002956092357635498	4	032
464	457.1233215332031	265.6458435058594	1.0	399.02532958984375	339.8250732421875	0.8815572261810303	564.2327880859375	266.0605773925781	0.9999954700469971	458.0685729980469	272.8045654296875	0.0002836287021636963	4	032
465	456.4941101074219	266.6059875488281	1.0	4.59777307510376	110.17999267578125	0.0039976537227630615	565.4864501953125	266.3081970214844	0.9999959468841553	562.1934204101562	264.8836669921875	0.00022035837173461914	4	032
466	457.0434875488281	267.8074035644531	1.0	458.4241943359375	270.2748718261719	0.00235024094581604	564.8789672851562	266.5284118652344	0.9999986886978149	562.1409912109375	264.5739440917969	0.0002003312110900879	4	032
467	459.4431457519531	267.8553161621094	1.0	390.887451171875	342.265380859375	0.9999421834945679	564.8175048828125	266.8828430175781	0.9999942779541016	560.6680297851562	267.7651672363281	0.00013276934623718262	4	032
468	462.9722595214844	268.4212341308594	1.0	387.5260925292969	338.9718017578125	0.9999904632568359	564.3382568359375	266.812744140625	0.9999980926513672	562.1976928710938	264.6803894042969	0.0003159046173095703	4	032
469	464.42486572265625	268.19049072265625	1.0	397.72186279296875	333.295654296875	0.23193806409835815	565.1404418945312	266.6833190917969	0.999994158744812	459.3188781738281	273.97509765625	0.00023514032363891602	4	032
470	465.7149658203125	269.23834228515625	1.0	396.3735656738281	336.0077819824219	0.18466132879257202	564.8162231445312	266.4872131347656	0.9999963045120239	459.1952819824219	261.8099365234375	0.0001367330551147461	4	032
471	465.99774169921875	270.96759033203125	1.0	387.8193359375	334.59735107421875	0.9687767028808594	565.1511840820312	266.3628845214844	0.9999901056289673	562.2008056640625	264.4285888671875	0.0001067817211151123	4	032
472	466.0814208984375	271.1297607421875	1.0	388.0078430175781	336.9055480957031	0.01086205244064331	564.36328125	266.29083251953125	0.9999818205833435	560.1781616210938	267.77593994140625	0.00013363361358642578	4	032
473	464.68212890625	272.086181640625	1.0	390.0585021972656	342.0892028808594	0.22980263829231262	564.8963623046875	267.72900390625	0.9999961853027344	561.7854614257812	264.99114990234375	9.131431579589844e-5	4	032
474	467.6115417480469	270.6160888671875	1.0	389.4582824707031	341.83905029296875	0.021767735481262207	565.5343017578125	266.4572448730469	0.9999994039535522	561.0099487304688	267.4486389160156	0.00016298890113830566	4	032
475	469.0337219238281	269.7930908203125	1.0	470.0082702636719	272.8387451171875	0.0015767216682434082	564.8731689453125	267.4554443359375	0.999964714050293	463.9238586425781	261.0551452636719	8.079409599304199e-5	4	032
476	469.62518310546875	269.37091064453125	1.0	470.02801513671875	272.8227233886719	0.0009705722332000732	565.2891845703125	266.8561706542969	0.9999877214431763	461.0167541503906	263.6516418457031	0.0001297295093536377	4	032
477	472.4425048828125	268.0326843261719	1.0	389.5315856933594	341.9582214355469	0.845604419708252	564.6298828125	266.6357727050781	0.9999874830245972	560.678955078125	267.1462707519531	9.456276893615723e-5	4	032
478	473.4632568359375	266.08990478515625	1.0	474.1841735839844	269.0792236328125	0.001048743724822998	565.4664916992188	267.5501708984375	0.9999575614929199	474.0091247558594	272.5177307128906	0.00017559528350830078	4	032
479	473.2596740722656	264.5972900390625	1.0	388.77276611328125	360.06622314453125	0.9885962009429932	565.2596435546875	267.6773986816406	0.9999837875366211	474.09765625	272.08197021484375	0.0001628100872039795	4	032
480	474.88873291015625	263.3990478515625	1.0	387.4017333984375	358.87139892578125	0.9999997615814209	564.23876953125	268.10009765625	0.9999960660934448	475.466064453125	271.5088806152344	0.00018808245658874512	4	032
481	475.6625671386719	262.4734802246094	1.0	397.7798767089844	357.7438659667969	0.05498021841049194	564.9429321289062	267.9755554199219	0.9999950528144836	475.97491455078125	270.8294982910156	0.00014385581016540527	4	032
482	474.4363098144531	261.508056640625	1.0	390.6981506347656	359.9227294921875	0.9748115539550781	564.0867309570312	267.581787109375	0.9999946355819702	386.72991943359375	357.7506103515625	0.0002034902572631836	4	032
483	475.2709655761719	258.1903076171875	1.0	484.6943664550781	255.809814453125	0.00014543533325195312	563.8331298828125	266.767578125	0.9999891519546509	561.4613037109375	264.62725830078125	4.559755325317383e-5	4	032
484	478.2275695800781	253.26571655273438	1.0	397.04510498046875	370.2686767578125	0.1455586552619934	563.9219970703125	267.5184326171875	0.9999905824661255	471.2524719238281	242.94644165039062	7.203221321105957e-5	4	032
485	481.3958435058594	244.69305419921875	1.0	406.36724853515625	360.9054870605469	0.18347245454788208	563.322265625	267.927978515625	0.9999372363090515	404.74957275390625	357.8427429199219	0.0002123117446899414	4	032
486	485.53289794921875	237.2384490966797	1.0	495.74224853515625	233.9376220703125	0.018348395824432373	563.1719970703125	268.5457763671875	0.9999992251396179	559.6245727539062	268.4058837890625	0.00014850497245788574	4	032
487	476.2975769042969	233.4833526611328	0.9999991655349731	402.734130859375	384.63275146484375	0.9992467164993286	562.8215942382812	268.5155944824219	0.9999861717224121	400.96484375	387.3032531738281	0.0007355213165283203	4	032
488	468.73284912109375	228.79962158203125	1.0	411.9241027832031	386.5184631347656	0.14847075939178467	563.7696533203125	267.8609313964844	0.9999983310699463	559.9405517578125	268.035400390625	0.00011807680130004883	4	032
489	463.70538330078125	221.9890899658203	1.0	420.7082214355469	387.0067443847656	0.9999431371688843	565.036376953125	267.48919677734375	0.9999929070472717	416.6357116699219	388.5308837890625	0.0003847479820251465	4	032
490	461.58544921875	220.45401000976562	1.0	427.68743896484375	386.11968994140625	1.0	563.9976806640625	267.2672119140625	0.9999908208847046	457.2620849609375	227.62290954589844	0.0003705918788909912	4	032
491	462.9627990722656	219.00442504882812	1.0	427.5021667480469	382.7418518066406	0.8821111917495728	563.5569458007812	267.3680419921875	0.9999597072601318	457.0657653808594	227.67921447753906	0.0003158152103424072	4	032
492	466.1331787109375	217.15371704101562	1.0	429.523193359375	383.4110107421875	0.0016209781169891357	564.4152221679688	267.86474609375	0.9999982118606567	561.529296875	265.19635009765625	7.495284080505371e-5	4	032
493	467.8443908691406	214.94876098632812	1.0	427.8253173828125	382.99029541015625	0.05607026815414429	563.631591796875	267.53057861328125	0.9999910593032837	560.3408203125	268.1779479980469	0.0002479255199432373	4	032
494	471.6389465332031	216.0931396484375	1.0	430.3671569824219	386.289794921875	0.05185878276824951	564.18798828125	267.24249267578125	0.9999973773956299	473.27679443359375	224.64076232910156	0.00038176774978637695	4	032
495	469.734375	215.92588806152344	1.0	417.667724609375	368.7434387207031	0.9868592619895935	563.4622192382812	267.7854309082031	0.9999915957450867	472.4081726074219	225.7905731201172	0.00030726194381713867	4	032
496	469.5555419921875	212.97900390625	1.0	420.7230224609375	355.3828430175781	0.9999997615814209	563.580078125	267.68878173828125	0.9999979734420776	561.2267456054688	265.1758117675781	0.0001767873764038086	4	032
497	469.94195556640625	206.79165649414062	1.0	419.3252258300781	355.7691955566406	0.05429986119270325	563.366455078125	267.0544738769531	0.9999954700469971	561.1073608398438	265.1767578125	0.00015211105346679688	4	032
498	467.92877197265625	203.21408081054688	1.0	470.43438720703125	207.3290557861328	0.0006792545318603516	563.88037109375	267.3958435058594	0.9999986886978149	561.3115844726562	265.6800537109375	0.00022223591804504395	4	032
499	466.784912109375	200.3721466064453	1.0	423.87841796875	358.5286865234375	0.9978311061859131	564.4652099609375	267.98040771484375	0.9999987483024597	561.6679077148438	265.3465576171875	9.039044380187988e-5	4	032
500	466.5703125	200.80792236328125	1.0	469.0220642089844	207.40274047851562	0.00046765804290771484	564.3394165039062	267.74285888671875	0.9999991655349731	469.8717346191406	209.12860107421875	0.00013250112533569336	4	032
501	466.3330993652344	197.49957275390625	1.0	470.4413757324219	199.46343994140625	0.0010918974876403809	564.36083984375	267.06964111328125	0.9999985694885254	561.9611206054688	265.2796936035156	8.71121883392334e-5	4	032
502	467.0972595214844	193.6564483642578	0.9999999403953552	434.3541259765625	338.2902526855469	0.006101131439208984	564.1431274414062	267.089599609375	0.9999976754188538	561.4749755859375	265.3279724121094	5.0395727157592773e-5	4	032
503	466.63653564453125	189.51686096191406	1.0	435.6269836425781	334.2167053222656	0.9995756149291992	564.3827514648438	266.9676513671875	0.9999950528144836	561.6238403320312	265.2383117675781	9.435415267944336e-5	4	032
504	465.3331604003906	187.08810424804688	1.0	432.70452880859375	328.9048156738281	0.9999368786811829	563.5415649414062	266.4695739746094	0.9999890327453613	468.6693115234375	193.03067016601562	0.00030303001403808594	4	032
505	464.0442810058594	182.22640991210938	1.0	429.8977966308594	320.05267333984375	0.010572195053100586	564.290771484375	267.6773376464844	0.9999879002571106	561.7174682617188	265.4989929199219	9.241700172424316e-5	4	032
506	463.17730712890625	177.4500274658203	1.0	426.1299133300781	311.6531677246094	1.0	564.3518676757812	267.23992919921875	0.9999952912330627	560.8157348632812	267.6199951171875	0.00010040402412414551	4	032
507	463.9531555175781	177.30020141601562	1.0	425.79229736328125	307.8904113769531	1.0	563.1341552734375	267.75396728515625	0.9999877214431763	466.0346984863281	191.44076538085938	0.00010687112808227539	4	032
508	464.17718505859375	178.9518280029297	0.9999999403953552	423.9472351074219	304.0726318359375	1.0	564.528564453125	267.4212341308594	0.9999903440475464	429.9517822265625	305.5111083984375	9.813904762268066e-5	4	032
509	463.1984558105469	177.72494506835938	1.0	422.1427001953125	299.6231689453125	1.0	564.1107788085938	266.4757080078125	0.9999958276748657	417.635498046875	304.3816223144531	0.00014409422874450684	4	032
510	460.0374755859375	175.4196319580078	1.0	427.3055114746094	294.3170471191406	1.0	564.09375	266.51641845703125	0.999993622303009	478.4269104003906	181.39340209960938	7.614493370056152e-5	4	032
511	459.37548828125	174.0893096923828	1.0	425.5950012207031	290.2532043457031	1.0	565.1119995117188	266.3082275390625	0.9999969005584717	462.1659240722656	179.56117248535156	0.00017780065536499023	4	032
512	459.945068359375	171.84457397460938	1.0	421.89019775390625	283.107177734375	1.0	564.6195678710938	266.5027160644531	0.9999974966049194	457.9873352050781	176.99652099609375	0.0005189776420593262	4	032
513	461.7448425292969	168.98422241210938	1.0	422.4175109863281	277.9046325683594	1.0	565.0654296875	266.00830078125	0.9999986290931702	458.154541015625	176.53651428222656	0.00034049153327941895	4	032
514	462.3240051269531	167.83541870117188	1.0	427.1464538574219	274.4967956542969	1.0	564.0702514648438	266.1671447753906	0.999999463558197	561.525390625	264.73992919921875	0.00039777159690856934	4	032
515	466.12298583984375	166.65618896484375	1.0	429.50689697265625	271.0026550292969	0.9999999403953552	564.2399291992188	266.7978515625	0.9999982714653015	431.3315124511719	271.8957824707031	0.0001379251480102539	4	032
516	467.55462646484375	163.59461975097656	1.0	424.0470275878906	278.9957580566406	0.784992516040802	564.6032104492188	266.2775573730469	0.9999942183494568	562.6065673828125	264.5503845214844	6.765127182006836e-5	4	032
517	467.6333312988281	157.2748565673828	1.0	421.53668212890625	270.5368347167969	1.0	564.2889404296875	266.9487609863281	0.9999910593032837	419.226318359375	271.3122253417969	0.00015658140182495117	4	032
518	473.1340026855469	143.61386108398438	1.0	417.3257751464844	249.1334686279297	0.009430766105651855	564.900146484375	266.01708984375	0.9999986886978149	562.1862182617188	264.9000244140625	0.0002391040325164795	4	032
519	468.2109069824219	143.8363494873047	0.9999449253082275	405.1976318359375	247.9973602294922	0.9999535083770752	565.1353759765625	266.0623779296875	0.9999964833259583	407.01654052734375	252.17721557617188	0.00027555227279663086	4	032
520	452.3482360839844	136.2432403564453	1.0	414.71514892578125	247.6050567626953	0.9999998807907104	565.1629638671875	265.7385559082031	0.9999990463256836	463.32904052734375	144.86419677734375	0.00022482872009277344	4	032
521	445.32745361328125	132.4813690185547	1.0	417.4930114746094	249.5682373046875	1.0	565.1474609375	266.6598205566406	0.9999934434890747	421.0829772949219	253.45071411132812	0.00011941790580749512	4	032
522	440.5993957519531	127.57272338867188	1.0	416.9838562011719	253.42721557617188	1.0	565.1184692382812	265.4591369628906	0.9999925494194031	416.8709716796875	253.7582244873047	0.0003625154495239258	4	032
523	439.45367431640625	125.92157745361328	1.0	427.94744873046875	258.5588684082031	1.0	565.1271362304688	265.6943054199219	0.9999988079071045	562.7772216796875	264.17144775390625	0.00012245774269104004	4	032
524	438.5105285644531	123.63037109375	1.0	430.1006164550781	261.63751220703125	1.0	564.5738525390625	265.9408264160156	0.9999992847442627	561.7982788085938	264.163330078125	0.0002542436122894287	4	032
525	439.97064208984375	126.06304931640625	1.0	430.6893005371094	263.0207214355469	1.0	564.8021850585938	267.08367919921875	0.9999990463256836	562.3368530273438	264.9929504394531	0.00020101666450500488	4	032
526	441.1010437011719	126.57527923583984	1.0	429.5939636230469	262.6941223144531	1.0	565.4201049804688	265.97808837890625	0.999995231628418	430.7154846191406	270.1213073730469	0.00020763278007507324	4	032
527	440.8930969238281	128.0029754638672	1.0	425.2843017578125	260.9975280761719	1.0	565.23388671875	266.4639587402344	0.9999974966049194	562.5653686523438	264.359130859375	9.119510650634766e-5	4	032
528	441.5900573730469	129.091796875	1.0	420.6338806152344	261.1876525878906	1.0	564.6765747070312	266.1712341308594	0.999997079372406	562.4338989257812	264.28143310546875	8.374452590942383e-5	4	032
529	441.2442321777344	129.4967803955078	1.0	417.11920166015625	262.2975769042969	1.0	564.5172729492188	266.3601379394531	0.9999974966049194	562.4447021484375	264.58984375	0.00010529160499572754	4	032
530	441.19525146484375	129.56124877929688	1.0	410.92474365234375	264.6952209472656	1.0	564.8652954101562	266.97796630859375	0.9999950528144836	562.3699340820312	265.4368896484375	0.00013893842697143555	4	032
531	439.42877197265625	128.99864196777344	1.0	406.0843505859375	264.9246826171875	1.0	564.7987060546875	265.9839172363281	0.9999961256980896	562.5030517578125	264.2597961425781	0.0002149641513824463	4	032
532	436.2112731933594	128.27239990234375	1.0	395.30120849609375	263.5364685058594	1.0	565.689453125	266.4444885253906	0.999998927116394	562.797119140625	264.9410705566406	0.00013500452041625977	4	032
533	430.8655090332031	128.4375	1.0	397.4638366699219	260.4963073730469	1.0	564.9219970703125	266.8221740722656	0.9999995231628418	561.9652099609375	265.7543029785156	0.0003815591335296631	4	032
534	425.95782470703125	124.127685546875	1.0	401.2063903808594	260.2293395996094	1.0	565.025634765625	264.93133544921875	0.9999769926071167	425.4517517089844	131.9107208251953	0.0001283884048461914	4	032
535	422.8189697265625	124.59111785888672	1.0	415.6062927246094	259.3896179199219	1.0	564.6968994140625	266.4068908691406	0.9999933838844299	417.0541687011719	267.527587890625	0.0002773106098175049	4	032
536	420.2943115234375	123.98063659667969	1.0	417.5436706542969	261.6455993652344	1.0	564.9166259765625	266.54681396484375	0.9999977946281433	562.3475341796875	265.0353088378906	0.00023120641708374023	4	032
537	418.8204040527344	125.62295532226562	1.0	421.14593505859375	252.81842041015625	0.9661633372306824	565.0592041015625	267.4938659667969	0.9999979734420776	562.90283203125	265.9742736816406	0.0003668069839477539	4	032
538	418.2717590332031	129.35653686523438	0.9999986886978149	422.70928955078125	244.197509765625	1.0	565.1382446289062	265.7938537597656	0.9999986886978149	411.88909912109375	132.03358459472656	0.0005124211311340332	4	032
539	414.3396911621094	129.5206756591797	1.0	426.673095703125	241.9199676513672	1.0	565.4837036132812	266.8936462402344	0.9999978542327881	562.8125	264.91961669921875	0.00017330050468444824	4	032
540	413.1302795410156	133.86761474609375	1.0	426.9968566894531	238.22976684570312	1.0	565.4835205078125	266.05560302734375	0.9999994039535522	562.4386596679688	265.34326171875	0.0003961324691772461	4	032
541	413.6642761230469	134.04541015625	1.0	420.0313720703125	238.2133026123047	1.0	565.5816040039062	266.1599426269531	0.9999972581863403	419.0207824707031	238.26605224609375	0.0003593564033508301	4	032
542	413.0044860839844	134.26747131347656	1.0	420.32843017578125	236.64163208007812	1.0	564.6934814453125	266.8427429199219	0.9999984502792358	419.8509826660156	238.87916564941406	0.0003024637699127197	4	032
543	412.9853515625	135.240234375	1.0	411.9350280761719	237.0491180419922	1.0	565.2603149414062	267.1501159667969	0.999998927116394	561.7176513671875	265.4453125	0.0003101825714111328	4	032
544	414.2890319824219	137.96827697753906	1.0	410.8260192871094	235.57554626464844	1.0	565.5577392578125	266.8797607421875	0.9999961853027344	562.8579711914062	265.0521545410156	0.00020959973335266113	4	032
545	415.63128662109375	136.9442901611328	1.0	411.2599792480469	235.2882843017578	1.0	565.5042724609375	267.7586975097656	0.9999982714653015	563.2235107421875	265.74072265625	0.000330120325088501	4	032
546	419.0522155761719	133.5484619140625	1.0	414.7581787109375	235.35986328125	1.0	565.5628662109375	265.8669738769531	0.9999741315841675	562.7547607421875	264.0752258300781	0.00018280744552612305	4	032
547	422.5080261230469	131.0585174560547	1.0	409.2750549316406	225.8863983154297	0.8905683755874634	565.0112915039062	266.7140808105469	0.9999971389770508	561.8753662109375	264.7178039550781	0.0002473294734954834	4	032
548	426.2149963378906	129.81051635742188	1.0	432.5540771484375	132.80015563964844	0.0003637075424194336	565.8021850585938	266.9065246582031	0.9999969601631165	562.5805053710938	264.766845703125	0.0001558363437652588	4	032
549	430.017578125	128.70184326171875	1.0	395.6321716308594	207.61117553710938	0.18900862336158752	566.369140625	266.5424499511719	0.9999986886978149	395.1842041015625	207.56776428222656	0.0002084970474243164	4	032
