# Supplementary material for: An automated feeding system for the African killifish reveals the impact of diet on lifespan and allows scalable assessment of associative learning
Source: eLife. 2022 Nov 10;11:e69008. doi: 10.7554/eLife.69008 (PMC9788828; doi:10.7554/eLife.69008)
Supplement: Figure 6—source data 2. [file elife-69008-fig6-data2.zip › Training Trajectories/t19_REC009DLC_resnet50_TrainAllTheThingsJun28shuffle1_1030000.csv]

bodyparts_coords	fishhead_x	fishhead_y	fishhead_likelihood	fishtail_x	fishtail_y	fishtail_likelihood	redlight_x	redlight_y	redlight_likelihood	fooddrop_x	fooddrop_y	fooddrop_likelihood	fishnum	recordingnum
0	135.33636474609375	119.46569061279297	1.0	105.86260223388672	160.39056396484375	0.9896938800811768	140.7701873779297	119.2807846069336	0.00014230608940124512	143.0391845703125	118.74970245361328	2.771615982055664e-5	19	009
1	136.64744567871094	118.57818603515625	1.0	107.53826904296875	158.0252227783203	0.2642994523048401	141.78115844726562	117.26992797851562	0.00024044513702392578	144.8291015625	120.94139099121094	6.73830509185791e-5	19	009
2	136.906005859375	120.73955535888672	1.0	106.03755187988281	156.92178344726562	0.9252115488052368	142.24293518066406	119.67178344726562	0.00024110078811645508	143.78948974609375	122.92408752441406	9.974837303161621e-5	19	009
3	136.27293395996094	120.16655731201172	1.0	106.68431854248047	158.15821838378906	0.999992311000824	141.81619262695312	118.95923614501953	0.0002586245536804199	109.69627380371094	161.3635711669922	6.42240047454834e-5	19	009
4	135.0271453857422	122.4506607055664	1.0	108.15351104736328	155.7672882080078	0.9976999759674072	136.70423889160156	124.52716827392578	4.997849464416504e-5	2.4642038345336914	78.3748550415039	4.786252975463867e-5	19	009
5	134.3323211669922	124.01753997802734	1.0	109.98416137695312	157.3212127685547	0.0002181529998779297	135.27484130859375	124.5936279296875	8.478760719299316e-5	136.4395294189453	130.64935302734375	7.075071334838867e-5	19	009
6	133.3670654296875	122.19915008544922	1.0	103.54107666015625	161.45098876953125	0.025875449180603027	135.50596618652344	123.97059631347656	9.953975677490234e-5	136.53460693359375	129.51486206054688	4.544854164123535e-5	19	009
7	131.85372924804688	123.72990417480469	1.0	102.4592514038086	164.95066833496094	0.006257355213165283	133.63543701171875	125.16718292236328	0.00013744831085205078	135.16702270507812	130.21408081054688	4.1961669921875e-5	19	009
8	131.05999755859375	123.2635726928711	1.0	102.88385009765625	166.09315490722656	0.999994158744812	133.60906982421875	123.97726440429688	0.0001437067985534668	130.81173706054688	129.3173370361328	4.234910011291504e-5	19	009
9	130.55580139160156	122.66765594482422	1.0	103.59223175048828	165.90194702148438	0.9999908208847046	133.2896270751953	123.31583404541016	0.00018265843391418457	131.09239196777344	114.34430694580078	3.865361213684082e-5	19	009
10	132.34500122070312	122.57182312011719	1.0	102.3456039428711	164.2469940185547	0.9999740123748779	134.60055541992188	124.2923583984375	0.00012925267219543457	101.29576873779297	165.9329071044922	3.0994415283203125e-5	19	009
11	132.2932586669922	123.38898468017578	1.0	99.72594451904297	168.22010803222656	0.9999999403953552	133.9698028564453	125.12393188476562	0.0001195669174194336	97.50764465332031	167.20028686523438	4.3958425521850586e-5	19	009
12	132.10867309570312	122.84285736083984	1.0	102.08373260498047	167.3607635498047	1.0	134.74928283691406	123.33052062988281	0.00016266107559204102	99.24077606201172	167.24752807617188	4.9591064453125e-5	19	009
13	132.8095703125	122.77290344238281	1.0	99.23846435546875	167.81851196289062	0.999981164932251	135.02442932128906	124.1344985961914	0.0001264810562133789	130.70138549804688	129.29965209960938	3.5196542739868164e-5	19	009
14	132.9775390625	121.53496551513672	1.0	99.28662872314453	169.1621856689453	0.1724666953086853	134.9718780517578	123.15763854980469	8.979439735412598e-5	130.77273559570312	129.0734405517578	2.6911497116088867e-5	19	009
15	132.86082458496094	122.44917297363281	1.0	97.32575988769531	172.8309783935547	0.9951918125152588	134.96316528320312	123.70083618164062	8.082389831542969e-5	130.3507843017578	129.3316650390625	2.2649765014648438e-5	19	009
16	131.5540313720703	122.43341064453125	0.9999997615814209	93.70152282714844	171.8220672607422	0.9117190837860107	134.4060821533203	121.69766998291016	0.00011783838272094727	131.0731658935547	115.20223236083984	0.00011816620826721191	19	009
17	133.14437866210938	123.0890884399414	1.0	96.0744400024414	169.40550231933594	0.25632670521736145	649.0530395507812	170.98342895507812	0.00010854005813598633	135.90159606933594	129.10455322265625	4.431605339050293e-5	19	009
18	138.23992919921875	123.53819274902344	1.0	143.62786865234375	124.89669799804688	0.016854077577590942	138.17218017578125	123.5208740234375	0.00024083256721496582	137.84007263183594	128.16787719726562	0.00010690093040466309	19	009
19	148.5408172607422	127.74775695800781	0.999934196472168	152.34454345703125	127.80633544921875	0.9754898548126221	152.52996826171875	126.4207534790039	0.0004704892635345459	151.17344665527344	130.532958984375	0.00013834238052368164	19	009
20	161.03466796875	131.4105987548828	0.9999913573265076	163.41720581054688	131.9490509033203	0.9612224698066711	165.1307830810547	128.77767944335938	0.0002200007438659668	163.75245666503906	133.7823486328125	8.502602577209473e-5	19	009
21	165.385009765625	132.08236694335938	0.9999955892562866	168.59323120117188	131.94973754882812	0.9476815462112427	169.873046875	131.0531005859375	0.00035390257835388184	174.8011016845703	133.35055541992188	5.137920379638672e-5	19	009
22	171.99058532714844	134.5513458251953	0.999990701675415	174.6279296875	136.38853454589844	0.6510618329048157	173.18048095703125	133.07943725585938	0.00019657611846923828	175.7010040283203	136.37454223632812	5.84721565246582e-5	19	009
23	169.6822967529297	135.6624298095703	1.0	175.94984436035156	137.45913696289062	0.02418026328086853	174.050537109375	134.08409118652344	0.00024831295013427734	174.8484344482422	137.05467224121094	6.961822509765625e-5	19	009
24	169.7946319580078	136.155029296875	0.999998927116394	175.48983764648438	137.83172607421875	0.2122504711151123	173.63011169433594	135.01173400878906	0.0001842975616455078	175.22691345214844	137.9438934326172	5.644559860229492e-5	19	009
25	165.22775268554688	135.40579223632812	0.9999891519546509	169.5760040283203	135.4434356689453	0.9823991060256958	169.2327117919922	134.22055053710938	0.00022169947624206543	175.9164276123047	136.90928649902344	8.01384449005127e-5	19	009
26	169.16952514648438	137.74462890625	0.9999821186065674	174.22811889648438	138.63616943359375	0.6524490714073181	541.6513061523438	204.64239501953125	0.9999994039535522	540.0945434570312	205.2945556640625	0.03469356894493103	19	009
27	169.09593200683594	136.46441650390625	1.0	175.62684631347656	138.1104736328125	0.012116342782974243	543.3029174804688	204.97555541992188	0.9999998807907104	541.9619140625	205.60215759277344	0.05702179670333862	19	009
28	165.65965270996094	137.265380859375	1.0	172.84396362304688	138.30984497070312	0.01161143183708191	543.0276489257812	204.3394012451172	0.9999992847442627	542.2391357421875	204.6833038330078	0.1556241512298584	19	009
29	167.34732055664062	137.8907012939453	1.0	174.14517211914062	139.2784881591797	0.0025306642055511475	543.1207885742188	204.9068145751953	0.9999990463256836	542.146484375	205.203369140625	0.2812640368938446	19	009
30	165.81906127929688	138.2359619140625	1.0	173.24957275390625	139.5423126220703	0.005717426538467407	542.8986206054688	203.6409454345703	0.9999996423721313	541.723876953125	202.84434509277344	0.12241426110267639	19	009
31	164.3430938720703	138.12535095214844	1.0	167.53530883789062	140.50253295898438	0.004690945148468018	542.6705322265625	204.31610107421875	0.9999985694885254	541.9949951171875	204.5343475341797	0.2675716280937195	19	009
32	164.2040557861328	140.08465576171875	0.9999996423721313	167.53790283203125	141.04681396484375	0.08221375942230225	542.4537353515625	204.53799438476562	0.9999986886978149	540.0977172851562	204.6706085205078	0.16051027178764343	19	009
33	162.62709045410156	138.98973083496094	0.9999966621398926	167.34182739257812	139.8587646484375	0.7207650542259216	542.8108520507812	204.89523315429688	0.9999996423721313	541.8346557617188	204.2039337158203	0.1525757610797882	19	009
34	163.03823852539062	139.88429260253906	0.9999812841415405	167.68760681152344	139.7371063232422	0.9363316297531128	543.12890625	205.1980743408203	0.9999995231628418	542.294189453125	204.89134216308594	0.3574630618095398	19	009
35	163.8314666748047	140.1900177001953	0.9999998807907104	167.21839904785156	141.04222106933594	0.11197268962860107	542.31787109375	202.77076721191406	0.9999990463256836	540.19921875	203.83880615234375	0.3552083671092987	19	009
36	164.73187255859375	138.27999877929688	1.0	172.66998291015625	139.41162109375	0.0008407235145568848	542.5831909179688	203.23068237304688	0.9999988079071045	542.2488403320312	204.52459716796875	0.27948203682899475	19	009
37	166.22021484375	138.92588806152344	1.0	173.14256286621094	140.15467834472656	0.009515911340713501	542.9360961914062	204.5261993408203	0.9999996423721313	541.998046875	204.63720703125	0.09651276469230652	19	009
38	164.99595642089844	138.9525146484375	0.9999997615814209	168.1541290283203	139.62844848632812	0.04772716760635376	542.775146484375	204.92361450195312	0.9999997019767761	541.968017578125	203.9954833984375	0.14268159866333008	19	009
39	167.9189453125	135.18209838867188	1.0	175.11428833007812	137.15309143066406	0.0038336217403411865	543.092529296875	204.8922576904297	0.9999994039535522	542.3822021484375	204.0547332763672	0.2177552580833435	19	009
40	174.13052368164062	129.5681915283203	1.0	4.450007438659668	226.11151123046875	0.0066680908203125	542.9862060546875	204.60400390625	0.9999992847442627	541.8665771484375	203.64016723632812	0.2609051465988159	19	009
41	183.73101806640625	126.62934875488281	1.0	189.8348846435547	127.15682983398438	0.028253883123397827	543.27099609375	204.5859375	0.9999995827674866	542.4788818359375	205.00645446777344	0.14618569612503052	19	009
42	199.87457275390625	117.09031677246094	1.0	205.52264404296875	116.76708984375	0.6807210445404053	542.7220458984375	204.72525024414062	0.9999971389770508	542.0039672851562	204.66275024414062	0.4155293405056	19	009
43	211.37557983398438	114.83525848388672	1.0	213.6321258544922	116.26992797851562	0.0017913877964019775	542.9019775390625	205.00015258789062	0.9999992847442627	541.8587646484375	204.88296508789062	0.1880781054496765	19	009
44	214.6865692138672	115.59147644042969	1.0	221.79151916503906	118.50018310546875	0.0074450671672821045	543.0888671875	204.66404724121094	0.9999995827674866	541.943359375	205.65127563476562	0.10091233253479004	19	009
45	217.78778076171875	114.96664428710938	1.0	224.65907287597656	118.22124481201172	0.00293576717376709	542.7839965820312	204.4111785888672	0.9999995231628418	541.6400146484375	203.690673828125	0.11915737390518188	19	009
46	218.8619842529297	115.4194107055664	1.0	225.24853515625	118.91602325439453	0.0006701052188873291	543.2208251953125	204.88172912597656	0.9999996423721313	542.5429077148438	205.3413848876953	0.14718753099441528	19	009
47	219.93858337402344	115.27594757080078	1.0	2.2725744247436523	165.82040405273438	0.0008575916290283203	542.7146606445312	204.66688537597656	0.9999983310699463	541.6354370117188	203.3546905517578	0.45802271366119385	19	009
48	220.1126708984375	115.5406494140625	1.0	226.4136505126953	115.65695190429688	0.004244416952133179	542.6036376953125	204.79722595214844	0.9999984502792358	541.8206787109375	203.74417114257812	0.6936402320861816	19	009
49	220.6438446044922	116.03318786621094	1.0	226.69290161132812	118.94591522216797	0.004819005727767944	542.334228515625	204.49386596679688	0.9999963641166687	541.4186401367188	203.7386016845703	0.590965747833252	19	009
50	223.90524291992188	116.00045013427734	1.0	543.1630249023438	205.80177307128906	0.00039955973625183105	543.0320434570312	205.5800323486328	0.9999986290931702	542.1127319335938	205.92764282226562	0.39007139205932617	19	009
51	237.8454132080078	111.41514587402344	1.0	194.49693298339844	149.3052520751953	0.9905127286911011	542.25244140625	204.5354461669922	0.9999931454658508	541.56591796875	204.61953735351562	0.6861553192138672	19	009
52	251.29066467285156	104.46961212158203	1.0	542.300048828125	204.3480224609375	0.00048089027404785156	542.606689453125	203.89712524414062	0.9999980926513672	541.36572265625	202.825927734375	0.4508967101573944	19	009
53	264.3553771972656	98.23320007324219	1.0	221.33216857910156	137.9783477783203	0.9999973177909851	542.7210693359375	204.7749481201172	0.9999992251396179	541.8463134765625	205.2191925048828	0.19944682717323303	19	009
54	270.4902648925781	92.18681335449219	1.0	227.62176513671875	139.76480102539062	0.9999998807907104	543.2721557617188	205.11114501953125	0.999998927116394	542.330322265625	205.42718505859375	0.3197489380836487	19	009
55	274.59393310546875	90.01654052734375	1.0	225.3882598876953	142.10855102539062	1.0	542.7845458984375	204.50637817382812	0.9999994039535522	541.8660888671875	205.34671020507812	0.1912970244884491	19	009
56	278.4574279785156	87.77237701416016	1.0	226.64840698242188	142.33470153808594	1.0	543.1694946289062	204.7019500732422	0.9999997019767761	542.4371337890625	205.0646209716797	0.08283442258834839	19	009
57	279.96209716796875	86.87464141845703	1.0	230.80911254882812	141.49974060058594	0.9999991655349731	543.7070922851562	205.0289764404297	0.9999998211860657	542.678955078125	205.47723388671875	0.07723483443260193	19	009
58	281.09674072265625	85.93690490722656	1.0	232.2512969970703	142.3482208251953	0.9999998807907104	542.7101440429688	204.47625732421875	0.999998152256012	541.3016967773438	203.38156127929688	0.4641457200050354	19	009
59	281.2585754394531	85.79329681396484	1.0	235.7164306640625	140.7071990966797	0.9981025457382202	543.0906982421875	204.4528350830078	0.9999997615814209	542.4701538085938	204.97109985351562	0.058895647525787354	19	009
60	281.5963134765625	86.31378936767578	1.0	238.37815856933594	140.7410125732422	0.10875833034515381	542.9819946289062	204.724853515625	0.9999995827674866	542.1172485351562	205.1080780029297	0.1660122275352478	19	009
61	282.8844909667969	86.03506469726562	1.0	239.16067504882812	140.18199157714844	0.9974805116653442	542.8419799804688	205.29087829589844	0.9999996423721313	541.3565063476562	205.06295776367188	0.2036653757095337	19	009
62	282.22967529296875	85.79033660888672	1.0	239.20486450195312	142.4772186279297	0.4730171263217926	543.02783203125	204.82505798339844	0.9999995231628418	542.0200805664062	204.1035614013672	0.2749544382095337	19	009
63	283.3252258300781	86.80921936035156	1.0	4.905362129211426	149.09725952148438	0.0022391080856323242	543.171630859375	204.45297241210938	0.9999997615814209	542.3533325195312	204.67745971679688	0.053554922342300415	19	009
64	282.9441223144531	87.120849609375	1.0	243.148193359375	141.8530731201172	0.005146622657775879	543.4886474609375	205.29605102539062	0.9999997615814209	542.375	205.8321533203125	0.08151742815971375	19	009
65	282.7746276855469	87.26081085205078	1.0	243.99688720703125	141.58262634277344	0.9998505115509033	543.039794921875	204.9989471435547	0.9999960064888	542.1214599609375	205.22325134277344	0.6294457912445068	19	009
66	283.5643005371094	86.47579193115234	1.0	243.9451904296875	137.89601135253906	0.010263174772262573	542.1932373046875	202.5516815185547	0.9999994039535522	540.307861328125	204.24713134765625	0.1656925082206726	19	009
67	285.89422607421875	85.2604751586914	1.0	245.35028076171875	137.224365234375	0.9999995231628418	543.4105834960938	205.28778076171875	0.9999999403953552	542.5845336914062	206.22499084472656	0.0480978786945343	19	009
68	292.0646057128906	80.1274642944336	1.0	252.42295837402344	134.3815460205078	1.0	542.9705200195312	204.47125244140625	0.9999986886978149	541.801025390625	204.47813415527344	0.1696711778640747	19	009
69	301.6610412597656	74.56151580810547	0.9999999403953552	255.27450561523438	133.4113006591797	1.0	543.16845703125	204.5488739013672	0.9999997019767761	542.44921875	205.19781494140625	0.0928550660610199	19	009
70	309.4737243652344	70.11979675292969	1.0	257.8306579589844	133.2596435546875	1.0	543.0901489257812	205.0989532470703	0.999999463558197	542.0228881835938	205.80880737304688	0.2780335545539856	19	009
71	312.9916687011719	69.19432830810547	1.0	260.1312561035156	131.82534790039062	1.0	543.54638671875	205.20162963867188	1.0	542.1663818359375	206.0599365234375	0.01524198055267334	19	009
72	314.7343444824219	69.14158630371094	1.0	266.5660705566406	129.56874084472656	1.0	543.334716796875	204.43557739257812	0.9999999403953552	542.5443115234375	205.22674560546875	0.04176574945449829	19	009
73	317.5260925292969	68.72827911376953	1.0	270.944091796875	126.64108276367188	1.0	542.60498046875	204.11270141601562	0.9999996423721313	541.5307006835938	202.94435119628906	0.1394684612751007	19	009
74	318.3504638671875	69.10508728027344	1.0	271.2464294433594	127.74828338623047	1.0	543.2169799804688	204.6336669921875	0.9999997615814209	541.6903686523438	203.91871643066406	0.08767566084861755	19	009
75	318.1961975097656	69.2064208984375	1.0	274.1877136230469	126.06245422363281	1.0	543.0750732421875	204.43624877929688	0.9999998211860657	541.7550048828125	203.62034606933594	0.04064971208572388	19	009
76	318.86328125	68.652587890625	1.0	274.7718200683594	126.75779724121094	1.0	543.078857421875	204.06492614746094	0.9999997019767761	540.6085815429688	204.4913787841797	0.10812678933143616	19	009
77	320.5164794921875	68.48374938964844	1.0	275.29876708984375	127.6541976928711	1.0	543.799560546875	205.27186584472656	0.9999998211860657	542.9690551757812	205.76268005371094	0.09531736373901367	19	009
78	319.5599060058594	68.96465301513672	1.0	276.7791442871094	126.37901306152344	1.0	542.7900390625	204.8075408935547	0.9999988079071045	540.1838989257812	204.78070068359375	0.2626384198665619	19	009
79	320.7597961425781	67.99085235595703	1.0	276.7240295410156	126.35333251953125	1.0	543.1435546875	204.44203186035156	0.9999995231628418	542.0728149414062	205.05270385742188	0.1638525426387787	19	009
80	325.5943908691406	66.23454284667969	1.0	282.28912353515625	120.93472290039062	1.0	543.009765625	204.5309600830078	0.9999980330467224	542.5316772460938	204.72454833984375	0.5289098024368286	19	009
81	337.3292541503906	61.06672286987305	1.0	285.10443115234375	119.35682678222656	1.0	543.0217895507812	204.6914520263672	0.9999982714653015	542.3794555664062	205.19180297851562	0.3800356388092041	19	009
82	349.90240478515625	55.337982177734375	1.0	292.48968505859375	111.96745300292969	1.0	542.8533325195312	204.667724609375	0.9999985694885254	542.2688598632812	204.99606323242188	0.27792221307754517	19	009
83	357.75994873046875	50.738441467285156	1.0	299.1667175292969	108.0745620727539	1.0	542.6342163085938	202.5372772216797	0.9999997615814209	542.2865600585938	203.6243438720703	0.035551995038986206	19	009
84	361.3605651855469	49.49869918823242	1.0	306.3311767578125	107.42964935302734	0.9997345209121704	543.6148071289062	205.69422912597656	0.9999999403953552	541.9888916015625	205.25439453125	0.03394046425819397	19	009
85	365.0068664550781	47.18813705444336	1.0	313.1412048339844	103.06110382080078	0.4289788007736206	542.6650390625	204.1524658203125	0.9999996423721313	541.85693359375	204.20603942871094	0.058016955852508545	19	009
86	368.56512451171875	45.94679260253906	1.0	319.91156005859375	103.7347640991211	0.9987210631370544	542.7769165039062	204.65184020996094	0.9999995231628418	540.2301635742188	205.0084228515625	0.06882867217063904	19	009
87	368.6851501464844	45.95793914794922	1.0	322.1407775878906	101.08499145507812	1.0	542.9855346679688	205.3157501220703	0.999998927116394	542.1748657226562	205.78335571289062	0.25367364287376404	19	009
88	370.5727233886719	44.87293243408203	1.0	325.6008605957031	99.60553741455078	1.0	542.949951171875	204.75975036621094	0.9999982118606567	542.3322143554688	204.70021057128906	0.3406006693840027	19	009
89	372.0604248046875	45.58610916137695	1.0	326.15087890625	98.68865203857422	1.0	543.3939208984375	204.68650817871094	0.9999997019767761	542.2066040039062	205.40760803222656	0.17889460921287537	19	009
90	373.4388122558594	44.70125198364258	1.0	328.4612121582031	98.82987976074219	1.0	543.5260009765625	205.75119018554688	0.999999463558197	542.0899047851562	206.37496948242188	0.20893073081970215	19	009
91	374.8194580078125	45.45024108886719	1.0	328.22735595703125	100.0625	1.0	543.4940185546875	204.66177368164062	0.9999998807907104	542.3717651367188	205.12738037109375	0.037865638732910156	19	009
92	375.6772155761719	45.24732208251953	1.0	330.26361083984375	99.62983703613281	1.0	543.3418579101562	205.1343536376953	0.9999997615814209	542.1044311523438	205.8035125732422	0.07895824313163757	19	009
93	375.9323425292969	45.392154693603516	1.0	332.4803466796875	99.73750305175781	1.0	543.0690307617188	205.19097900390625	0.999998152256012	542.2099609375	204.94432067871094	0.5752647519111633	19	009
94	376.35430908203125	45.451148986816406	1.0	331.5577392578125	99.83363342285156	1.0	543.1800537109375	204.28457641601562	0.9999997615814209	542.2903442382812	204.49270629882812	0.04511865973472595	19	009
95	376.89166259765625	43.94799041748047	1.0	333.55023193359375	100.38634490966797	1.0	543.2305297851562	203.67626953125	0.9999996423721313	542.1397094726562	204.4595947265625	0.09138345718383789	19	009
96	377.7062683105469	43.95838928222656	1.0	334.0992736816406	99.7369384765625	1.0	543.0325927734375	205.1777801513672	0.9999998211860657	541.80908203125	205.90101623535156	0.07146331667900085	19	009
97	380.87384033203125	39.898014068603516	1.0	337.0820617675781	97.79345703125	1.0	542.88916015625	205.17344665527344	0.9999995231628418	542.0313720703125	205.6759796142578	0.16645285487174988	19	009
98	384.7872009277344	36.79255294799805	1.0	340.7628173828125	96.69152069091797	1.0	543.449951171875	205.3986053466797	0.9999991655349731	541.98876953125	206.20677185058594	0.2223292887210846	19	009
99	396.0378112792969	35.68683624267578	1.0	542.6688842773438	203.72213745117188	0.0003711283206939697	542.926025390625	204.6768035888672	0.9999996423721313	541.7157592773438	203.7820281982422	0.08785578608512878	19	009
100	405.9730224609375	33.16959762573242	1.0	545.6616821289062	207.1295623779297	0.0004874765872955322	543.2222290039062	204.64747619628906	0.9999997615814209	542.3526000976562	205.1862335205078	0.09859535098075867	19	009
101	407.53662109375	33.3043327331543	1.0	373.69085693359375	85.62075805664062	0.018527358770370483	543.2333374023438	204.71548461914062	0.9999997615814209	542.750732421875	205.623046875	0.11449065804481506	19	009
102	409.98529052734375	33.98501968383789	1.0	371.09759521484375	90.8056411743164	0.5708016753196716	544.0419921875	204.55223083496094	0.9999998211860657	542.9974365234375	205.3907928466797	0.056430965662002563	19	009
103	411.7920837402344	32.817115783691406	1.0	368.68231201171875	92.97840881347656	0.9999996423721313	543.8256225585938	204.67254638671875	0.9999998807907104	542.829833984375	205.48052978515625	0.039494335651397705	19	009
104	412.468017578125	32.510616302490234	1.0	369.1462707519531	93.8035659790039	1.0	543.4417724609375	204.2768096923828	0.9999998807907104	542.9085693359375	204.84231567382812	0.06361201405525208	19	009
105	411.8980712890625	33.59192657470703	1.0	368.0055847167969	97.97344970703125	1.0	543.4816284179688	205.19570922851562	0.9999992847442627	542.6914672851562	205.20924377441406	0.16564568877220154	19	009
106	411.7926025390625	33.385597229003906	1.0	368.89324951171875	96.96286010742188	0.9999998807907104	542.7650146484375	205.11648559570312	0.9999987483024597	541.5707397460938	204.5288543701172	0.3108343482017517	19	009
107	411.3871765136719	33.297428131103516	1.0	366.67034912109375	99.8915786743164	1.0	543.3961181640625	204.78167724609375	0.9999995827674866	542.6526489257812	205.57786560058594	0.16205501556396484	19	009
108	412.0386047363281	33.08028030395508	1.0	365.95635986328125	97.74850463867188	1.0	543.230224609375	203.4232177734375	0.9999991059303284	540.7185668945312	203.7099609375	0.19851204752922058	19	009
109	412.4649963378906	32.475013732910156	1.0	366.12615966796875	99.07278442382812	1.0	543.6795654296875	204.0919189453125	0.9999997615814209	543.2035522460938	204.943359375	0.05753776431083679	19	009
110	417.05194091796875	31.277616500854492	1.0	371.8475646972656	98.792236328125	0.033390700817108154	542.6385498046875	203.64434814453125	0.9999996423721313	542.1250610351562	205.15274047851562	0.15821611881256104	19	009
111	421.23651123046875	29.062057495117188	1.0	542.96533203125	204.72853088378906	0.00023576617240905762	542.9937133789062	205.06631469726562	0.9999998807907104	542.123779296875	205.66172790527344	0.023566901683807373	19	009
112	425.3786926269531	30.19000816345215	1.0	431.4094543457031	30.91215705871582	0.001070469617843628	543.0950927734375	204.44786071777344	0.9999996423721313	542.1220703125	204.70010375976562	0.09490308165550232	19	009
113	431.7449645996094	24.650665283203125	1.0	430.05279541015625	8.74848747253418	0.0006149113178253174	543.0570068359375	204.8003387451172	0.999999463558197	542.4641723632812	205.14385986328125	0.09769481420516968	19	009
114	435.1466064453125	26.553634643554688	1.0	542.77783203125	205.85302734375	0.00046244263648986816	542.6859741210938	205.17820739746094	0.9999984502792358	541.6853637695312	204.51766967773438	0.5236552357673645	19	009
115	436.432861328125	24.81432342529297	1.0	543.0906982421875	204.861328125	0.0011316239833831787	542.8215942382812	204.67689514160156	0.9999984502792358	542.2778930664062	205.0317840576172	0.5614884495735168	19	009
116	436.6185302734375	26.04804801940918	1.0	441.98681640625	7.992185592651367	0.0004062950611114502	543.2320556640625	204.76803588867188	0.9999997615814209	542.391845703125	205.46788024902344	0.12522000074386597	19	009
117	437.2198181152344	25.781288146972656	1.0	4.030247211456299	150.84385681152344	0.005129814147949219	543.1974487304688	203.63270568847656	0.9999998807907104	541.9308471679688	202.83143615722656	0.043432921171188354	19	009
118	440.3270568847656	23.17547607421875	1.0	400.9999084472656	87.90434265136719	0.02176576852798462	542.7318115234375	205.19305419921875	0.9999979734420776	542.1489868164062	205.98495483398438	0.5125998854637146	19	009
119	439.34228515625	25.77484703063965	1.0	442.7797546386719	8.19655990600586	0.0005511045455932617	542.9805908203125	205.25064086914062	0.9999994039535522	541.8682861328125	204.45059204101562	0.26635482907295227	19	009
120	440.6092834472656	24.947776794433594	1.0	542.5671997070312	205.6839141845703	0.0010180473327636719	543.0286254882812	205.2888946533203	0.9999994039535522	541.6912841796875	204.9603729248047	0.205938458442688	19	009
121	440.04107666015625	25.915889739990234	1.0	401.7698974609375	94.45993041992188	0.02261921763420105	543.0402221679688	204.3983612060547	0.9999998211860657	541.8796997070312	205.08425903320312	0.05849313735961914	19	009
122	440.5843811035156	24.915714263916016	1.0	443.0230407714844	8.233573913574219	0.0004748702049255371	543.11572265625	204.94313049316406	0.9999990463256836	542.1810302734375	205.36973571777344	0.34842151403427124	19	009
123	440.82330322265625	24.518997192382812	1.0	545.5339965820312	207.4470977783203	0.0004892945289611816	543.2056884765625	204.9581298828125	0.9999995827674866	542.1568603515625	205.5955352783203	0.1399657130241394	19	009
124	440.6739501953125	25.17859649658203	1.0	403.4867248535156	99.88555908203125	0.9986547231674194	543.71533203125	204.71405029296875	1.0	542.7957153320312	205.5762176513672	0.0068337321281433105	19	009
125	442.1330261230469	25.093385696411133	1.0	405.0926818847656	97.20242309570312	0.798766553401947	542.6439208984375	203.83486938476562	0.9999997019767761	541.0819702148438	203.10887145996094	0.045828431844711304	19	009
126	443.1507263183594	23.59144401550293	1.0	543.66650390625	205.1356658935547	0.0009019374847412109	543.2783813476562	204.27410888671875	0.9999997019767761	542.7781982421875	204.62261962890625	0.1567365527153015	19	009
127	443.9591979980469	23.422466278076172	1.0	403.9977111816406	99.056396484375	0.8943018913269043	543.1548461914062	204.06527709960938	0.9999998807907104	542.5670776367188	204.55860900878906	0.04403334856033325	19	009
128	443.27349853515625	23.585187911987305	1.0	406.0869445800781	98.32456970214844	0.9996103048324585	542.7511596679688	204.7722930908203	0.9999996423721313	542.0443115234375	205.43447875976562	0.14617115259170532	19	009
129	443.5933837890625	25.33742904663086	1.0	405.1342468261719	98.33536529541016	0.9644040465354919	543.5418090820312	205.083740234375	0.9999997615814209	542.4063110351562	205.7235107421875	0.14322561025619507	19	009
130	446.02337646484375	21.90247917175293	1.0	404.2070617675781	98.83628845214844	0.21491709351539612	542.9537353515625	204.7591094970703	0.999999463558197	542.0916748046875	205.22532653808594	0.10986679792404175	19	009
131	444.0804138183594	25.362380981445312	1.0	542.6529541015625	205.0033416748047	0.0016246438026428223	542.7606201171875	204.7391815185547	0.9999985694885254	541.5479125976562	203.91900634765625	0.2718261182308197	19	009
132	445.7331848144531	22.897890090942383	1.0	456.4324035644531	6.153972625732422	0.0008743405342102051	543.1484375	204.1837158203125	0.9999986886978149	542.1392211914062	204.34373474121094	0.4720040261745453	19	009
133	444.9529724121094	25.198467254638672	1.0	403.6211242675781	97.8851089477539	0.0012538731098175049	543.1582641601562	204.2258758544922	0.9999996423721313	542.4448852539062	204.78811645507812	0.0725240409374237	19	009
134	445.10418701171875	25.383018493652344	1.0	403.4952087402344	100.55584716796875	0.849759578704834	543.211181640625	204.85806274414062	0.9999995231628418	542.2275390625	205.93753051757812	0.27933454513549805	19	009
135	447.55865478515625	24.156108856201172	1.0	402.7028503417969	97.6778793334961	0.0018294453620910645	543.4757080078125	204.8617706298828	0.9999997615814209	542.94970703125	205.01278686523438	0.07745027542114258	19	009
136	446.4726867675781	24.557395935058594	1.0	403.5434265136719	98.76760864257812	0.0006521046161651611	543.7189331054688	204.85580444335938	0.9999997615814209	543.0513305664062	205.47108459472656	0.09675794839859009	19	009
137	445.4704895019531	25.834060668945312	1.0	13.657835006713867	218.0023956298828	0.058855533599853516	542.6566162109375	203.68997192382812	0.9999969005584717	542.3070678710938	203.77549743652344	0.4099162817001343	19	009
138	446.8212585449219	23.704933166503906	1.0	457.41680908203125	6.033928871154785	0.0006316006183624268	543.2898559570312	204.79588317871094	0.9999995231628418	542.472412109375	205.49868774414062	0.33113282918930054	19	009
139	445.8050537109375	24.452320098876953	1.0	543.0722045898438	205.00103759765625	0.0008917748928070068	542.8383178710938	205.2589569091797	0.9999982118606567	542.1680297851562	204.9899444580078	0.47629213333129883	19	009
140	446.90673828125	23.524991989135742	1.0	456.9621276855469	6.337886810302734	0.0008038580417633057	543.3575439453125	204.6987762451172	0.9999994039535522	542.5655517578125	205.40499877929688	0.17839184403419495	19	009
141	445.9591369628906	24.505859375	1.0	542.6424560546875	205.2202606201172	0.0008687674999237061	542.9819946289062	205.1890411376953	0.9999979734420776	541.8032836914062	204.17227172851562	0.5324915647506714	19	009
142	445.8959655761719	24.087909698486328	1.0	456.90966796875	6.0797271728515625	0.0006743967533111572	543.4855346679688	204.99700927734375	0.9999998807907104	542.5313720703125	205.369384765625	0.03190508484840393	19	009
143	446.21514892578125	22.091737747192383	1.0	456.7478332519531	5.815123081207275	0.0008414387702941895	543.1607055664062	204.6327362060547	0.9999995231628418	541.9522094726562	205.0139617919922	0.16254723072052002	19	009
144	446.0671081542969	20.55923080444336	1.0	404.2575988769531	101.08601379394531	0.0033790767192840576	543.0130004882812	204.08419799804688	0.9999995231628418	541.5392456054688	203.16567993164062	0.3558608889579773	19	009
145	445.70684814453125	21.23573875427246	1.0	3.137105941772461	151.56468200683594	0.0015707314014434814	543.0409545898438	204.8209991455078	0.9999994039535522	542.1854858398438	204.0517578125	0.2036951780319214	19	009
146	444.97625732421875	20.947330474853516	1.0	456.1689758300781	5.728281497955322	0.0009666979312896729	543.2681884765625	205.1143341064453	0.9999997019767761	542.2440185546875	206.08709716796875	0.1281837522983551	19	009
147	443.8813781738281	18.863595962524414	1.0	411.7497863769531	90.53056335449219	0.0013830959796905518	543.3616333007812	205.0572967529297	0.9999997019767761	542.4097900390625	206.022705078125	0.08355709910392761	19	009
148	443.59039306640625	20.033403396606445	1.0	406.282958984375	95.95094299316406	0.998039960861206	542.6871337890625	204.8649139404297	0.9999997019767761	542.1166381835938	205.18624877929688	0.0925649106502533	19	009
149	444.7681579589844	20.257015228271484	1.0	408.5638427734375	96.79243469238281	1.0	542.6939697265625	204.55503845214844	0.9999984502792358	541.6467895507812	203.70132446289062	0.3376588225364685	19	009
150	445.54486083984375	19.097455978393555	1.0	3.648002862930298	153.9536895751953	0.00362512469291687	542.564697265625	204.12416076660156	0.9999994039535522	541.4771118164062	203.30641174316406	0.2690006494522095	19	009
151	446.2449035644531	19.774349212646484	1.0	407.0726318359375	96.13121032714844	0.9989396333694458	543.2508544921875	204.49313354492188	0.9999997615814209	542.4539794921875	204.96957397460938	0.04615822434425354	19	009
152	445.8978271484375	20.47151756286621	1.0	455.88983154296875	6.294156551361084	0.0011845231056213379	543.2493286132812	204.21475219726562	0.9999997615814209	542.6182861328125	204.91383361816406	0.17410317063331604	19	009
153	446.59503173828125	23.830162048339844	1.0	406.70880126953125	97.4863052368164	0.9997508525848389	543.535400390625	204.77659606933594	0.9999998211860657	542.3587036132812	205.4006805419922	0.051027655601501465	19	009
154	451.04339599609375	25.393962860107422	1.0	404.42364501953125	96.43156433105469	0.01868283748626709	543.684326171875	205.31512451171875	0.9999998807907104	543.1577758789062	206.33958435058594	0.10706108808517456	19	009
155	452.56097412109375	28.21537971496582	1.0	543.032470703125	204.81825256347656	0.0004882514476776123	542.9700927734375	204.28958129882812	0.9999986886978149	542.0302124023438	203.91995239257812	0.41023126244544983	19	009
156	453.57611083984375	28.492748260498047	1.0	543.1112670898438	204.9486846923828	0.0007175803184509277	542.91650390625	204.50299072265625	0.999998927116394	542.7151489257812	204.50059509277344	0.2649272680282593	19	009
157	453.3899841308594	30.59485626220703	1.0	546.1546630859375	206.92628479003906	0.00044858455657958984	543.84130859375	204.5262451171875	0.9999998807907104	542.8734130859375	205.22271728515625	0.04426810145378113	19	009
158	452.46368408203125	30.928823471069336	1.0	542.8485107421875	205.49472045898438	0.0003733634948730469	543.0763549804688	204.38743591308594	0.9999997615814209	542.4691162109375	205.0951690673828	0.12396416068077087	19	009
159	454.0943603515625	29.773950576782227	1.0	542.7420654296875	205.11331176757812	0.0005825459957122803	543.2251586914062	203.91775512695312	0.9999995827674866	540.4935913085938	204.13011169433594	0.09484153985977173	19	009
160	451.0217590332031	31.74275779724121	1.0	402.408447265625	94.94844055175781	0.00074043869972229	543.566650390625	204.45928955078125	0.9999997019767761	542.9637451171875	205.0154571533203	0.12055495381355286	19	009
161	444.74383544921875	34.97008514404297	1.0	543.2314453125	205.5912322998047	0.0005945563316345215	543.2000732421875	204.5106201171875	0.999998927116394	542.3773193359375	203.7839813232422	0.3339688181877136	19	009
162	436.38037109375	36.606201171875	1.0	545.9085083007812	207.39585876464844	0.0002886354923248291	543.3964233398438	205.3524932861328	0.9999997615814209	542.1790771484375	205.7451171875	0.06489449739456177	19	009
163	430.9777526855469	37.867897033691406	1.0	1.446894645690918	215.78707885742188	0.00193709135055542	542.65673828125	204.63040161132812	0.9999974966049194	541.336669921875	203.765625	0.4614810049533844	19	009
164	426.0667419433594	38.470088958740234	1.0	545.4976196289062	206.59762573242188	0.0006414353847503662	543.5618286132812	204.4523468017578	0.9999994039535522	542.69970703125	204.81521606445312	0.19061338901519775	19	009
165	422.8947448730469	36.101924896240234	1.0	543.8221435546875	206.48411560058594	0.0003438591957092285	544.0765991210938	205.0263214111328	0.9999997615814209	543.08984375	205.8372344970703	0.14745888113975525	19	009
166	418.1805419921875	37.825321197509766	1.0	421.8402099609375	38.797481536865234	0.0007763803005218506	543.2568359375	204.58006286621094	0.9999997615814209	542.249755859375	204.74667358398438	0.038243889808654785	19	009
167	410.17547607421875	40.06330490112305	0.950314462184906	361.08416748046875	93.47640228271484	0.9999974966049194	543.34765625	205.32220458984375	0.9999998807907104	542.0195922851562	205.35166931152344	0.09582594037055969	19	009
168	395.3602600097656	48.89762878417969	0.9998104572296143	344.9043884277344	93.91889190673828	1.0	542.9825439453125	203.76564025878906	0.9999997019767761	541.4740600585938	203.1121826171875	0.09981337189674377	19	009
169	374.2388000488281	55.47509765625	0.7816243171691895	326.37054443359375	95.42931365966797	0.999997615814209	542.805419921875	205.15232849121094	0.9999991655349731	541.7183837890625	205.17225646972656	0.2868357300758362	19	009
170	306.4482421875	98.69075775146484	0.0740724503993988	307.3299255371094	97.10518646240234	0.9999992251396179	542.63623046875	203.8272705078125	0.9999985694885254	540.20556640625	204.09487915039062	0.3299328088760376	19	009
171	289.9843444824219	104.12943267822266	0.014494329690933228	289.1131591796875	102.74539184570312	1.0	543.0857543945312	204.69204711914062	0.9999997615814209	542.2064819335938	205.63006591796875	0.08612123131752014	19	009
172	272.6373291015625	108.53321075439453	0.9996830224990845	275.20880126953125	109.72322845458984	0.9997970461845398	542.7455444335938	204.94711303710938	0.9999995231628418	541.9050903320312	205.65147399902344	0.1380913257598877	19	009
173	314.72430419921875	68.92910766601562	0.9600976705551147	262.9013366699219	111.8854751586914	0.999998927116394	543.55419921875	204.7337188720703	0.9999998807907104	542.2501831054688	205.33047485351562	0.020344853401184082	19	009
174	301.5347900390625	73.00875854492188	0.9999054670333862	249.9259796142578	117.69440460205078	0.9801657795906067	543.6141357421875	204.5477294921875	0.9999998211860657	542.6506958007812	204.77647399902344	0.10638982057571411	19	009
175	236.24594116210938	119.21553039550781	1.0	288.7760314941406	76.38805389404297	0.2436196208000183	543.3756713867188	202.55258178710938	0.9999998211860657	542.8176879882812	203.87789916992188	0.059378623962402344	19	009
176	224.98606872558594	125.08724975585938	0.9999999403953552	227.87417602539062	127.34626770019531	0.06574326753616333	543.1338500976562	204.06797790527344	0.9999995231628418	543.0145263671875	204.3852081298828	0.09027150273323059	19	009
177	220.7515869140625	123.1875	1.0	271.5404968261719	80.69502258300781	0.019282668828964233	543.46240234375	205.03602600097656	0.9999998807907104	542.4376831054688	205.66380310058594	0.057678431272506714	19	009
178	217.50662231445312	123.52637481689453	0.9999998807907104	223.0105743408203	125.31128692626953	0.018001854419708252	543.7352905273438	205.29876708984375	0.9999997615814209	543.1900024414062	206.0506134033203	0.10145425796508789	19	009
179	207.08160400390625	125.59608459472656	1.0	257.02197265625	88.10950469970703	0.9786266684532166	543.1700439453125	204.82522583007812	0.9999998211860657	542.2353515625	205.4888458251953	0.0430682897567749	19	009
180	194.81309509277344	123.83470153808594	1.0	288.22369384765625	85.23221588134766	0.782668948173523	543.0220947265625	204.64674377441406	0.9999991655349731	541.9886474609375	203.838134765625	0.29681140184402466	19	009
181	184.8672332763672	124.13967895507812	1.0	285.60772705078125	87.1142807006836	0.9998832941055298	543.2186279296875	205.01571655273438	0.9999991655349731	541.6868896484375	204.36508178710938	0.23874008655548096	19	009
182	172.3552703857422	125.89859008789062	1.0	276.9532775878906	91.82798767089844	0.0936412513256073	543.291015625	204.70791625976562	0.9999998807907104	541.9424438476562	204.4628143310547	0.0672578513622284	19	009
183	164.16024780273438	129.4906005859375	1.0	264.4485778808594	98.90830993652344	0.9894812107086182	542.9645385742188	204.0764617919922	0.9999997615814209	541.9266967773438	204.53753662109375	0.04463300108909607	19	009
184	156.06777954101562	131.48899841308594	1.0	257.59490966796875	99.85541534423828	1.0	543.3849487304688	204.0644989013672	0.9999998807907104	543.0177001953125	204.3003387451172	0.06059461832046509	19	009
185	150.67918395996094	133.01731872558594	1.0	252.66905212402344	98.42810821533203	0.9999998211860657	543.5253295898438	204.8665313720703	0.9999991059303284	542.4964599609375	205.0904998779297	0.43735623359680176	19	009
186	147.1696014404297	135.46322631835938	1.0	247.81295776367188	100.83757781982422	0.9999997615814209	543.2132568359375	205.76611328125	0.9999994039535522	542.1864624023438	206.12110900878906	0.07838770747184753	19	009
187	143.69635009765625	135.44020080566406	1.0	245.45115661621094	101.87261199951172	0.9999999403953552	543.2684936523438	204.9764404296875	0.9999997615814209	541.8369140625	205.42926025390625	0.13412877917289734	19	009
188	142.144287109375	134.65005493164062	1.0	241.96885681152344	102.83658599853516	1.0	542.8016967773438	204.2473907470703	0.9999992847442627	542.3057861328125	204.69027709960938	0.23686477541923523	19	009
189	141.58865356445312	135.32891845703125	1.0	242.10711669921875	104.39534759521484	0.9999995231628418	543.367431640625	204.25106811523438	0.9999997615814209	542.81201171875	205.04806518554688	0.05521818995475769	19	009
190	141.6774444580078	136.41749572753906	1.0	241.28436279296875	104.5027847290039	1.0	542.7509155273438	205.17169189453125	0.9999992251396179	541.5384521484375	204.7955780029297	0.4307411313056946	19	009
191	141.1855010986328	135.52027893066406	1.0	239.5332794189453	105.3903579711914	1.0	543.044921875	204.89968872070312	0.9999991655349731	542.4512329101562	205.72897338867188	0.3146328330039978	19	009
192	139.65457153320312	138.23550415039062	1.0	240.08338928222656	104.65586853027344	1.0	543.1558837890625	205.18568420410156	0.9999991655349731	542.0653076171875	205.23687744140625	0.26323848962783813	19	009
193	134.24539184570312	133.36703491210938	1.0	234.0398406982422	107.33747100830078	0.9999819993972778	543.5079956054688	203.9946746826172	0.9999998807907104	543.131591796875	204.83062744140625	0.022335916757583618	19	009
194	112.39453125	126.47138214111328	1.0	220.9871063232422	119.77940368652344	1.0	542.9530639648438	204.16371154785156	0.9999996423721313	540.6943969726562	204.72503662109375	0.08527866005897522	19	009
195	105.35163116455078	125.76132202148438	1.0	215.12265014648438	120.62801361083984	1.0	543.1973876953125	204.1628875732422	0.9999995827674866	542.4563598632812	204.0033416748047	0.0954936146736145	19	009
196	95.15973663330078	123.68199920654297	1.0	208.248779296875	122.92218780517578	0.9999999403953552	542.6367797851562	204.03738403320312	0.9999985694885254	541.6466674804688	202.9484100341797	0.33821219205856323	19	009
197	92.59416198730469	122.55105590820312	0.9999998211860657	188.96774291992188	124.64884948730469	0.0023385286331176758	543.2095336914062	204.83872985839844	0.9999992847442627	542.1934814453125	205.5824737548828	0.25872015953063965	19	009
198	84.73731231689453	124.08827209472656	0.9999998807907104	191.6732635498047	126.77457427978516	0.9569777250289917	543.3177490234375	204.58229064941406	0.9999998807907104	541.9727172851562	205.01744079589844	0.06599536538124084	19	009
199	84.81194305419922	121.6730728149414	0.9999998211860657	194.1913604736328	126.68314361572266	1.0	543.0077514648438	204.15415954589844	0.9999997615814209	542.3629760742188	204.3681640625	0.14313331246376038	19	009
200	83.03388214111328	120.03726196289062	0.9999925494194031	192.15985107421875	124.12254333496094	0.9325830936431885	543.6476440429688	204.83340454101562	0.9999998807907104	542.8839721679688	205.7478790283203	0.026341378688812256	19	009
201	82.43916320800781	122.6081314086914	0.9999997615814209	187.86717224121094	126.54740142822266	0.015476733446121216	543.2612915039062	204.81715393066406	0.9999997019767761	542.2750244140625	204.07089233398438	0.1233568787574768	19	009
202	83.2968521118164	122.4192123413086	0.9999737739562988	183.12464904785156	128.5790252685547	0.9038388729095459	543.5117797851562	204.03004455566406	0.9999998807907104	542.6995239257812	204.3379364013672	0.02435794472694397	19	009
203	83.2778091430664	122.30044555664062	0.9999964237213135	185.02682495117188	130.1934814453125	1.0	542.8739624023438	204.01150512695312	0.9999988079071045	540.362060546875	204.18035888671875	0.37757498025894165	19	009
204	82.76026153564453	123.61080169677734	1.0	187.65032958984375	129.1224822998047	0.9999997019767761	543.0515747070312	204.79693603515625	0.9999983906745911	542.3602905273438	204.16368103027344	0.27264612913131714	19	009
205	84.16973876953125	119.82382202148438	0.4950575828552246	184.50970458984375	130.48060607910156	0.9999998807907104	542.9276733398438	203.0013427734375	0.9999998211860657	540.0116577148438	204.24618530273438	0.04815566539764404	19	009
206	83.19552612304688	120.92139434814453	0.9999993443489075	183.02391052246094	129.089111328125	0.9999998807907104	543.1840209960938	204.48406982421875	0.9999982118606567	542.4320068359375	204.5871124267578	0.5745913982391357	19	009
207	85.58001708984375	118.71675872802734	0.3552411198616028	184.26136779785156	130.81443786621094	1.0	543.9048461914062	204.00930786132812	0.9999999403953552	543.2255859375	205.05575561523438	0.0337674617767334	19	009
208	82.97428894042969	118.42528533935547	0.9999189376831055	185.11009216308594	127.50984954833984	1.0	543.2984008789062	204.0984344482422	0.9999994039535522	542.8638916015625	204.4970703125	0.12101906538009644	19	009
209	85.05195617675781	112.4660415649414	0.78207927942276	183.66793823242188	125.13276672363281	1.0	543.2572021484375	205.15371704101562	0.9999996423721313	541.5188598632812	204.51780700683594	0.12421783804893494	19	009
210	83.05681610107422	107.7270736694336	0.0283108651638031	174.83802795410156	131.64358520507812	1.0	542.7841796875	205.54440307617188	0.9999985098838806	542.1707153320312	205.76950073242188	0.22697943449020386	19	009
211	75.03181457519531	103.38292694091797	0.9995661973953247	154.59860229492188	133.2313690185547	0.9999989867210388	543.4901123046875	205.01004028320312	1.0	542.8900146484375	205.81495666503906	0.02112862467765808	19	009
212	77.51790618896484	101.4638671875	0.9977843761444092	154.0267333984375	132.7449493408203	0.16225460171699524	543.2711181640625	204.8487091064453	0.9999997615814209	542.3406982421875	205.95855712890625	0.13330304622650146	19	009
213	76.9306411743164	98.1573486328125	0.9993792772293091	152.3929901123047	132.77999877929688	0.9999910593032837	542.9910888671875	205.08255004882812	0.9999993443489075	542.4851684570312	205.8170928955078	0.2862319052219391	19	009
214	545.5166015625	209.70269775390625	0.00029456615447998047	151.0701446533203	129.84390258789062	0.7466337084770203	542.904052734375	204.81263732910156	0.9999987483024597	541.77099609375	203.90391540527344	0.3112483620643616	19	009
215	74.21099853515625	100.72412872314453	0.007717698812484741	1.3882639408111572	225.6168975830078	0.00044596195220947266	542.9925537109375	204.4810333251953	0.9999992847442627	541.998046875	204.10580444335938	0.2755795121192932	19	009
216	75.54460906982422	98.54846954345703	0.025720059871673584	6.556354522705078	224.79933166503906	0.07508328557014465	542.6177368164062	204.83453369140625	0.9999997615814209	541.244873046875	204.2461395263672	0.05489698052406311	19	009
217	546.4347534179688	210.58322143554688	0.0001767277717590332	107.59001159667969	96.7559585571289	0.009832620620727539	542.6148681640625	204.42266845703125	0.9999995231628418	541.41845703125	203.744873046875	0.2880897521972656	19	009
218	546.7539672851562	210.68093872070312	0.0001678168773651123	545.7611083984375	206.60267639160156	0.00027257204055786133	543.2199096679688	204.44383239746094	0.9999998807907104	542.1983642578125	204.9689483642578	0.032637715339660645	19	009
219	546.651123046875	210.25486755371094	0.00027561187744140625	545.3983764648438	206.73141479492188	0.0003509819507598877	543.2388916015625	204.4570770263672	0.9999997615814209	542.5646362304688	204.93862915039062	0.024906009435653687	19	009
220	546.5275268554688	210.76071166992188	0.00026658177375793457	152.4901580810547	122.50438690185547	0.8826251029968262	543.3179931640625	204.9342498779297	0.9999995827674866	542.1924438476562	204.13900756835938	0.09756478667259216	19	009
221	545.3929443359375	210.16311645507812	0.00017771124839782715	101.96026611328125	91.07223510742188	0.3544486165046692	543.4923706054688	205.2723846435547	0.9999997615814209	542.6478881835938	205.97781372070312	0.13395342230796814	19	009
222	546.919677734375	210.94602966308594	0.00023749470710754395	545.6533203125	207.64346313476562	0.0002582967281341553	543.4441528320312	205.1625518798828	0.9999998211860657	542.462158203125	205.22535705566406	0.09000110626220703	19	009
223	545.7481079101562	209.59132385253906	0.0002492070198059082	155.6833953857422	119.57669067382812	0.08469879627227783	543.7666625976562	204.59178161621094	0.9999998807907104	542.6863403320312	205.1541748046875	0.021694451570510864	19	009
224	79.42025756835938	92.16696166992188	0.9999991655349731	147.90591430664062	115.80484771728516	0.0007191598415374756	544.6145629882812	205.73036193847656	1.0	543.4899291992188	206.8983612060547	0.01280909776687622	19	009
225	91.53378295898438	82.63948822021484	0.9959421753883362	144.64686584472656	121.6562271118164	1.0	543.6801147460938	204.31863403320312	1.0	542.770751953125	205.19540405273438	0.016675114631652832	19	009
226	105.06146240234375	70.89645385742188	0.9999927282333374	125.19827270507812	131.69021606445312	0.9999951720237732	543.3960571289062	203.86212158203125	0.9999998807907104	542.67138671875	205.1707763671875	0.009889185428619385	19	009
227	112.91268920898438	67.68792724609375	1.0	123.78990173339844	141.0936279296875	0.9999999403953552	543.6808471679688	205.2444305419922	1.0	542.5121459960938	205.82496643066406	0.027828603982925415	19	009
228	120.26188659667969	62.6578254699707	1.0	118.51393127441406	144.63169860839844	1.0	543.4073486328125	205.07952880859375	0.9999997019767761	542.271728515625	205.39816284179688	0.10076329112052917	19	009
229	124.7175521850586	62.5522346496582	1.0	116.34126281738281	149.57351684570312	0.3602448105812073	543.4857788085938	204.87135314941406	0.9999998211860657	542.2164306640625	205.94654846191406	0.0354519784450531	19	009
230	127.81108093261719	61.515254974365234	1.0	116.54499053955078	152.7318878173828	0.8873505592346191	543.6486206054688	202.962646484375	0.9999998807907104	542.3353271484375	204.65943908691406	0.022823631763458252	19	009
231	126.91655731201172	61.2893180847168	1.0	113.17337799072266	155.3389129638672	0.9999384880065918	543.8228759765625	204.68923950195312	0.9999999403953552	542.9464721679688	205.33547973632812	0.02819421887397766	19	009
232	128.2651824951172	63.590576171875	0.9999999403953552	130.94430541992188	64.96387481689453	0.5435431599617004	544.1610107421875	204.82151794433594	0.9999998807907104	543.3844604492188	205.7928924560547	0.017228037118911743	19	009
233	129.54684448242188	63.15208053588867	1.0	132.0159454345703	64.64469146728516	0.2858748435974121	544.043212890625	204.88934326171875	1.0	542.9761962890625	206.04232788085938	0.0073289573192596436	19	009
234	130.71080017089844	61.44411849975586	1.0	132.53292846679688	64.0151138305664	0.019141316413879395	544.3630981445312	204.8431396484375	0.9999999403953552	543.546142578125	205.67465209960938	0.030537009239196777	19	009
235	131.75350952148438	60.675228118896484	1.0	123.74810028076172	142.73374938964844	0.007753700017929077	543.545166015625	204.9150390625	0.9999997615814209	542.6453857421875	205.3693389892578	0.10062670707702637	19	009
236	131.1124725341797	61.663780212402344	1.0	132.64013671875	63.75839614868164	0.6906123161315918	544.2699584960938	204.2186279296875	0.9999999403953552	543.2029418945312	205.5748748779297	0.006631195545196533	19	009
237	131.7236328125	62.00531005859375	1.0	122.90065002441406	144.83961486816406	0.5350000858306885	544.2103271484375	204.8599395751953	1.0	542.8729248046875	205.8164520263672	0.009963303804397583	19	009
238	132.34857177734375	62.004554748535156	1.0	123.29191589355469	147.433837890625	0.05960655212402344	544.0081787109375	205.02760314941406	1.0	543.3374633789062	206.1192169189453	0.021509170532226562	19	009
239	132.25982666015625	61.712303161621094	1.0	133.19273376464844	63.9352912902832	0.11969637870788574	543.9459838867188	205.21546936035156	0.9999998807907104	542.5880737304688	205.83908081054688	0.018458306789398193	19	009
240	132.2163848876953	61.47502517700195	1.0	133.23086547851562	64.14122009277344	0.059307247400283813	543.9832763671875	205.28172302246094	1.0	543.118408203125	206.013916015625	0.011887609958648682	19	009
241	131.490966796875	61.34355926513672	1.0	126.99699401855469	141.80667114257812	0.8544477224349976	543.5826416015625	204.81515502929688	0.9999998807907104	542.55859375	205.53598022460938	0.024743765592575073	19	009
242	130.90968322753906	59.821529388427734	1.0	130.0514678955078	137.11045837402344	0.02551102638244629	543.7637939453125	204.58596801757812	0.9999998807907104	542.69287109375	205.53530883789062	0.017119765281677246	19	009
243	118.12268829345703	69.23889923095703	0.6796790361404419	116.61073303222656	70.56021118164062	0.9999999403953552	543.7681274414062	204.88888549804688	0.9999999403953552	542.877685546875	205.88893127441406	0.011218041181564331	19	009
244	146.97943115234375	127.97996520996094	0.0054454505443573	109.4430923461914	80.58580017089844	0.0025405287742614746	543.4002685546875	204.8911895751953	0.9999998807907104	542.2442626953125	205.8025665283203	0.032736778259277344	19	009
245	95.43763732910156	79.24346160888672	0.9999995231628418	147.15138244628906	131.9371337890625	0.9590373635292053	544.497314453125	204.2344970703125	1.0	543.43359375	205.0550079345703	0.0085887610912323	19	009
246	81.98070526123047	81.84419250488281	1.0	156.22952270507812	116.93192291259766	0.9999997615814209	543.4140014648438	204.96180725097656	0.9999998807907104	542.3211669921875	205.86392211914062	0.03225225210189819	19	009
247	545.3824462890625	209.97935485839844	0.00033995509147644043	151.07687377929688	107.35401916503906	0.9993407726287842	543.8470458984375	205.4420166015625	0.9999998807907104	542.7926635742188	206.36795043945312	0.02671670913696289	19	009
248	547.2239379882812	210.4850616455078	0.00041303038597106934	3.499516725540161	150.99130249023438	0.002489149570465088	543.7902221679688	204.6634979248047	0.9999998807907104	543.123046875	205.1968536376953	0.016254812479019165	19	009
249	547.2630004882812	210.24647521972656	0.0003333091735839844	4.999405860900879	146.45675659179688	0.0012432336807250977	543.8619995117188	204.50054931640625	0.9999998211860657	543.2354125976562	205.3546905517578	0.032354921102523804	19	009
250	545.0977172851562	210.4393768310547	0.00034552812576293945	543.0836791992188	205.88014221191406	0.0004521608352661133	542.9181518554688	205.35787963867188	0.9999980926513672	541.953369140625	205.94464111328125	0.3946387767791748	19	009
251	546.6983642578125	211.3293914794922	0.0002668797969818115	3.995759963989258	152.99752807617188	0.0019128620624542236	543.722900390625	205.56231689453125	0.9999997615814209	542.80810546875	206.18295288085938	0.03686204552650452	19	009
252	546.0285034179688	210.3860626220703	0.00026977062225341797	5.125812530517578	151.86660766601562	0.00041729211807250977	544.2796630859375	205.13330078125	0.9999999403953552	543.7354125976562	205.664794921875	0.03909990191459656	19	009
253	546.6688842773438	210.56350708007812	0.00028192996978759766	4.697751998901367	148.3502960205078	0.0009609758853912354	543.753173828125	204.97854614257812	1.0	542.7303466796875	206.30833435058594	0.007424592971801758	19	009
254	545.8921508789062	209.96815490722656	0.0002136528491973877	546.2319946289062	206.98683166503906	0.0003351271152496338	543.8974609375	204.8147430419922	0.9999998807907104	543.2513427734375	205.5742950439453	0.04658028483390808	19	009
255	547.1376953125	210.19332885742188	0.00016775727272033691	3.4535272121429443	150.4183349609375	0.0003992617130279541	543.81201171875	204.35914611816406	1.0	542.9187622070312	204.93438720703125	0.019679725170135498	19	009
256	546.7347412109375	210.97274780273438	0.00016075372695922852	545.9044799804688	206.98379516601562	0.00029200315475463867	543.4118041992188	205.15296936035156	0.9999994039535522	542.2090454101562	205.73519897460938	0.12802249193191528	19	009
257	546.8342895507812	210.4872589111328	0.0003166794776916504	545.853515625	207.02296447753906	0.00031891465187072754	543.6508178710938	204.5692138671875	0.9999998807907104	542.599609375	205.33653259277344	0.013458818197250366	19	009
258	2.1590771675109863	221.57131958007812	0.0006242096424102783	1.0845205783843994	221.22698974609375	0.0007926225662231445	543.4519653320312	203.84410095214844	0.9999998807907104	542.7949829101562	204.39820861816406	0.017461061477661133	19	009
259	546.67529296875	210.6599884033203	0.00019678473472595215	546.1905517578125	207.72467041015625	0.0003872513771057129	544.0471801757812	205.20974731445312	1.0	542.6915893554688	206.10960388183594	0.011356949806213379	19	009
260	547.3079223632812	210.57839965820312	0.00025263428688049316	546.3221435546875	207.32611083984375	0.000361025333404541	544.03369140625	204.57098388671875	0.9999998807907104	542.9415283203125	205.370849609375	0.010449022054672241	19	009
261	17.817626953125	61.38615036010742	0.0011009573936462402	3.9332149028778076	225.94287109375	0.008603513240814209	543.3269653320312	205.1952667236328	0.9999998807907104	542.1658935546875	206.07899475097656	0.01929113268852234	19	009
262	64.61235046386719	169.84365844726562	0.0002468228340148926	546.0813598632812	207.4203643798828	0.00023248791694641113	543.8846435546875	204.98876953125	0.9999998807907104	542.5232543945312	205.82113647460938	0.021479398012161255	19	009
263	546.7551879882812	210.71128845214844	0.00046640634536743164	545.4562377929688	206.79905700683594	0.0004177093505859375	543.0401000976562	204.56695556640625	0.9999997615814209	542.3972778320312	205.24298095703125	0.04823926091194153	19	009
264	4.66290283203125	59.77975082397461	0.00047972798347473145	3.6967556476593018	149.9274444580078	0.0011938810348510742	543.6421508789062	204.94754028320312	0.9999998807907104	542.727783203125	205.8191680908203	0.028777241706848145	19	009
265	547.220703125	210.27049255371094	0.0004566609859466553	545.8875732421875	206.71731567382812	0.00041344761848449707	543.279541015625	204.5350341796875	0.9999998211860657	542.9635620117188	204.8799591064453	0.02267509698867798	19	009
266	547.1334228515625	210.03465270996094	0.0003479123115539551	545.5957641601562	206.861328125	0.0003313124179840088	543.4813842773438	204.31687927246094	0.9999998807907104	542.7666015625	204.87088012695312	0.011235833168029785	19	009
267	546.4431762695312	210.43484497070312	0.000193864107131958	3.7766480445861816	157.80718994140625	0.00033730268478393555	543.3016967773438	204.69931030273438	0.9999998807907104	541.599853515625	204.3080291748047	0.015013009309768677	19	009
268	18.89818000793457	56.814903259277344	0.0015777051448822021	545.5418090820312	207.03323364257812	0.0002479255199432373	543.2935791015625	204.6973419189453	0.9999998807907104	542.1936645507812	205.14666748046875	0.031331658363342285	19	009
269	546.8070678710938	210.81430053710938	0.0003174245357513428	3.953430652618408	150.23348999023438	0.002887159585952759	543.63623046875	205.19541931152344	0.9999999403953552	542.6926879882812	205.8653106689453	0.025729387998580933	19	009
270	545.806884765625	210.41148376464844	0.0002752840518951416	2.210491418838501	31.827693939208984	0.000462949275970459	544.0348510742188	205.1760711669922	0.9999998807907104	543.4141235351562	206.10047912597656	0.029723703861236572	19	009
271	5.932784557342529	58.08807373046875	0.0004127323627471924	545.9649658203125	207.03785705566406	0.0002719759941101074	543.7564697265625	204.64083862304688	1.0	542.8451538085938	205.39208984375	0.007025688886642456	19	009
272	18.651227951049805	58.25260925292969	0.003147900104522705	545.5067749023438	206.55880737304688	0.00047919154167175293	543.1375122070312	204.79457092285156	0.9999995827674866	542.6407470703125	205.32815551757812	0.09799042344093323	19	009
273	547.3809204101562	210.1776580810547	0.00016435980796813965	546.06884765625	206.88050842285156	0.00039896368980407715	543.8111572265625	204.50181579589844	0.9999998807907104	541.07958984375	204.93914794921875	0.010084331035614014	19	009
274	63.83684158325195	63.49297332763672	0.003482043743133545	545.9401245117188	207.31053161621094	0.00026977062225341797	543.602783203125	205.28294372558594	0.9999999403953552	542.6397705078125	205.92481994628906	0.03194814920425415	19	009
275	18.209346771240234	56.70192337036133	0.00021034479141235352	13.729098320007324	481.367919921875	0.0002339780330657959	543.82763671875	205.36572265625	1.0	542.5844116210938	206.3267364501953	0.004758358001708984	19	009
276	61.20087432861328	63.502105712890625	0.0005503296852111816	546.2208251953125	206.82537841796875	0.00022846460342407227	543.5455932617188	204.34884643554688	1.0	542.2842407226562	205.244873046875	0.0027914047241210938	19	009
277	546.7785034179688	210.36695861816406	0.00022345781326293945	545.3187255859375	206.98513793945312	0.0004730224609375	543.5152587890625	204.38648986816406	0.9999998211860657	542.4887084960938	205.08633422851562	0.042526423931121826	19	009
278	547.0908203125	210.5749969482422	0.0002891719341278076	545.7444458007812	206.8299560546875	0.0005432367324829102	543.7456665039062	204.75672912597656	0.9999997615814209	542.8720703125	205.17515563964844	0.05463051795959473	19	009
279	20.20049476623535	51.44292449951172	0.00024086236953735352	546.1586303710938	207.02435302734375	0.0003466606140136719	543.9649658203125	204.573974609375	1.0	542.8464965820312	205.58412170410156	0.007347136735916138	19	009
280	17.38642120361328	49.2928581237793	0.8250976204872131	17.348220825195312	49.14981460571289	0.0009719431400299072	543.3594360351562	204.40414428710938	0.9999999403953552	540.7074584960938	204.9101104736328	0.0065170228481292725	19	009
281	4.186575412750244	33.61940002441406	0.0007014870643615723	3.446133613586426	33.776920318603516	0.0018703341484069824	543.8338623046875	204.7403106689453	0.9999999403953552	540.9471435546875	204.99960327148438	0.013589441776275635	19	009
282	16.521732330322266	47.07036590576172	0.6581125259399414	545.8900146484375	207.23269653320312	0.0004558563232421875	543.695556640625	204.954833984375	0.9999998211860657	542.8870239257812	205.58473205566406	0.05041894316673279	19	009
283	18.417573928833008	48.016700744628906	0.07732060551643372	3.7369489669799805	148.5545196533203	0.0002659261226654053	543.7025756835938	204.87655639648438	1.0	542.7103881835938	205.63685607910156	0.011207222938537598	19	009
284	17.8874568939209	42.875755310058594	0.017064839601516724	3.5939390659332275	152.45236206054688	0.0013902783393859863	544.0164184570312	205.09359741210938	0.9999998807907104	541.5180053710938	205.59292602539062	0.037173837423324585	19	009
285	17.127281188964844	48.348236083984375	0.09663605690002441	13.914315223693848	48.034114837646484	0.0004679262638092041	543.560791015625	204.73855590820312	0.9999998807907104	542.31591796875	205.5938720703125	0.005884438753128052	19	009
286	19.169876098632812	49.808074951171875	0.004620015621185303	543.1071166992188	203.11282348632812	0.0005182027816772461	543.2296142578125	203.8419647216797	0.9999998807907104	540.8195190429688	204.34510803222656	0.014247536659240723	19	009
287	16.732276916503906	45.901100158691406	0.9981515407562256	545.9384155273438	206.74688720703125	0.0003132820129394531	543.7523193359375	204.45254516601562	0.9999998807907104	542.5526123046875	205.1918487548828	0.0058692097663879395	19	009
288	21.024805068969727	43.34640884399414	0.9565544128417969	22.56168556213379	45.24119567871094	0.0006187558174133301	543.296142578125	204.31729125976562	0.9999998211860657	542.7189331054688	205.04432678222656	0.035198062658309937	19	009
289	40.52161407470703	31.992116928100586	0.5605534315109253	33.075687408447266	35.37790298461914	0.001418769359588623	543.2258911132812	204.82192993164062	0.9999997615814209	542.1629638671875	205.25657653808594	0.030854225158691406	19	009
290	53.35002517700195	31.0860595703125	0.9999991655349731	52.999263763427734	32.334877014160156	0.18513169884681702	543.2109985351562	205.0834503173828	0.9999998807907104	541.7882080078125	205.36036682128906	0.020737409591674805	19	009
291	65.13834381103516	28.273303985595703	1.0	4.3163299560546875	149.4019317626953	0.0011804401874542236	543.6297607421875	205.0595703125	0.9999998807907104	542.67138671875	205.97259521484375	0.02781301736831665	19	009
292	69.7118148803711	28.62138557434082	1.0	5.263007164001465	148.80429077148438	0.0042226314544677734	543.0045776367188	204.81427001953125	0.9999996423721313	542.6307983398438	205.19287109375	0.06965625286102295	19	009
293	78.59178924560547	27.199739456176758	0.9790595769882202	79.01350402832031	27.08368682861328	0.9989703893661499	543.5645751953125	204.4796905517578	0.9999998807907104	540.8151245117188	205.02935791015625	0.006732434034347534	19	009
294	81.42325592041016	22.746435165405273	0.2190895974636078	81.20550537109375	26.11687660217285	0.9999996423721313	543.6596069335938	204.5713348388672	0.9999998807907104	542.9227905273438	205.3522186279297	0.01629599928855896	19	009
295	89.54945373535156	24.457761764526367	0.9999996423721313	88.3036880493164	23.229528427124023	0.0914216935634613	543.4469604492188	204.75302124023438	0.9999997019767761	540.8521728515625	205.1544952392578	0.04881417751312256	19	009
296	97.69558715820312	19.22771453857422	1.0	103.9872055053711	8.451654434204102	0.0024477243423461914	543.4725952148438	204.9605712890625	0.9999997615814209	542.6078491210938	205.619873046875	0.018849700689315796	19	009
297	103.36847686767578	15.660938262939453	1.0	114.54277801513672	5.1238884925842285	0.0018856227397918701	543.3753662109375	204.37901306152344	0.9999998211860657	542.8817749023438	205.65867614746094	0.03109818696975708	19	009
298	116.1526870727539	8.774765014648438	1.0	121.06571960449219	4.148801803588867	0.0038309693336486816	543.4363403320312	204.63648986816406	0.9999998807907104	542.8690795898438	205.04632568359375	0.010905861854553223	19	009
299	124.15930938720703	8.443071365356445	1.0	131.7139434814453	4.583449840545654	0.018693476915359497	544.0311279296875	205.003173828125	0.9999998807907104	542.9812622070312	205.93190002441406	0.009434610605239868	19	009
300	126.86048126220703	11.96310043334961	1.0	134.4209442138672	5.594595909118652	0.0066901445388793945	543.5133056640625	204.56898498535156	0.9999998807907104	542.706787109375	205.45574951171875	0.02022448182106018	19	009
301	132.47816467285156	13.550743103027344	1.0	73.73716735839844	111.51304626464844	0.02709031105041504	543.4189453125	205.31622314453125	0.9999998211860657	542.4288940429688	206.04425048828125	0.019617527723312378	19	009
302	138.63511657714844	11.085454940795898	1.0	147.30740356445312	4.9586405754089355	0.011119633913040161	543.536865234375	204.395263671875	0.9999998807907104	543.6218872070312	204.6876678466797	0.040860891342163086	19	009
303	140.9283905029297	10.106143951416016	1.0	150.34291076660156	4.737671852111816	0.006220191717147827	543.8862915039062	204.17376708984375	0.9999998807907104	543.2273559570312	204.88833618164062	0.009937047958374023	19	009
304	143.7665557861328	10.019736289978027	1.0	151.68411254882812	4.288259506225586	0.006725221872329712	544.1787719726562	204.96653747558594	1.0	543.0009155273438	205.7606964111328	0.009748011827468872	19	009
305	145.40708923339844	11.160118103027344	1.0	152.5760955810547	4.88864278793335	0.005440115928649902	543.9851684570312	205.1100311279297	1.0	540.8956298828125	205.86309814453125	0.002180129289627075	19	009
306	147.7271728515625	10.846174240112305	1.0	153.4949188232422	4.320887088775635	0.003861069679260254	543.730712890625	204.73301696777344	1.0	542.6658935546875	205.23751831054688	0.013432860374450684	19	009
307	147.6361846923828	12.616939544677734	1.0	153.45594787597656	5.211920261383057	0.0033485591411590576	543.8755493164062	204.97056579589844	0.9999998807907104	541.3946533203125	205.35733032226562	0.013960212469100952	19	009
308	149.2508087158203	13.290155410766602	1.0	161.32015991210938	5.13480281829834	0.0051032304763793945	543.6027221679688	203.96942138671875	0.9999998807907104	541.2195434570312	204.70860290527344	0.01044115424156189	19	009
309	151.42665100097656	14.575491905212402	1.0	162.2864532470703	5.65500545501709	0.008928507566452026	543.8693237304688	204.57614135742188	0.9999998807907104	543.052978515625	205.47586059570312	0.023969531059265137	19	009
310	158.54885864257812	17.54764175415039	1.0	167.37142944335938	7.029537200927734	0.0026308000087738037	543.7359008789062	205.27896118164062	0.9999998807907104	542.9135131835938	205.962158203125	0.025729775428771973	19	009
311	161.67291259765625	23.15705108642578	1.0	13.535362243652344	481.0159606933594	0.00046384334564208984	543.7784423828125	204.41531372070312	0.9999998807907104	542.8406982421875	205.3585662841797	0.008591771125793457	19	009
312	167.31199645996094	27.211517333984375	1.0	174.48974609375	28.180484771728516	0.0008287727832794189	542.9859619140625	203.7447052001953	0.9999997615814209	542.7401733398438	204.24102783203125	0.03775152564048767	19	009
313	177.1228790283203	28.441801071166992	1.0	2.9944190979003906	151.85113525390625	0.000622093677520752	543.6932373046875	204.80406188964844	1.0	542.3139038085938	205.5121612548828	0.005134463310241699	19	009
314	192.40069580078125	31.82874870300293	1.0	197.5072784423828	32.172271728515625	0.03337422013282776	543.815185546875	205.28665161132812	0.9999998807907104	542.73876953125	205.96913146972656	0.01938629150390625	19	009
315	207.25572204589844	33.15814208984375	1.0	545.8895874023438	206.94979858398438	0.00028392672538757324	544.2045288085938	204.287353515625	1.0	541.1458129882812	204.66029357910156	0.003265947103500366	19	009
316	219.63058471679688	34.377017974853516	1.0	227.2902374267578	34.10221862792969	0.007938802242279053	543.4251708984375	204.97023010253906	0.9999998807907104	542.6068115234375	205.9897918701172	0.02682533860206604	19	009
317	232.95651245117188	36.95295715332031	1.0	239.0681610107422	36.48860549926758	0.003496229648590088	543.13720703125	204.690185546875	0.9999995231628418	542.7520751953125	205.02838134765625	0.14381089806556702	19	009
318	243.9985809326172	39.30451583862305	1.0	546.2265625	207.3848419189453	0.0002397596836090088	543.685546875	205.0508270263672	1.0	542.6363525390625	206.06057739257812	0.005542337894439697	19	009
319	254.42587280273438	41.28787612915039	0.9999997019767761	261.70111083984375	37.064598083496094	0.003654688596725464	543.76953125	204.6826629638672	0.9999998807907104	542.9208374023438	205.65243530273438	0.010518044233322144	19	009
320	272.1308898925781	41.531429290771484	1.0	278.1975402832031	39.14182662963867	0.00097617506980896	543.5051879882812	204.6309356689453	0.9999997615814209	542.6325073242188	205.32623291015625	0.0402294397354126	19	009
321	287.6376953125	40.721092224121094	0.9999998807907104	292.7433776855469	38.85417556762695	0.02208438515663147	543.4249267578125	203.61204528808594	0.9999998211860657	540.7019653320312	203.87240600585938	0.03182801604270935	19	009
322	301.99298095703125	38.484615325927734	1.0	546.0151977539062	207.66708374023438	0.0002830028533935547	543.7860717773438	205.0717315673828	0.9999999403953552	542.5407104492188	205.8297882080078	0.01749289035797119	19	009
323	316.0504150390625	35.0	1.0	323.1781921386719	35.284950256347656	0.0005135536193847656	543.558349609375	205.71099853515625	0.9999998807907104	542.3291625976562	206.74920654296875	0.036152541637420654	19	009
324	329.406005859375	30.924922943115234	1.0	336.7106018066406	31.862125396728516	0.004015743732452393	543.859619140625	205.01739501953125	0.9999999403953552	542.8228759765625	205.6156005859375	0.016167104244232178	19	009
325	343.3877258300781	25.407020568847656	1.0	3.9037702083587646	155.62574768066406	0.001402527093887329	543.476806640625	204.81524658203125	0.9999998807907104	542.8818969726562	205.74514770507812	0.0164564847946167	19	009
326	359.93499755859375	18.425392150878906	1.0	268.96112060546875	93.1109390258789	0.011451631784439087	543.5145263671875	204.47386169433594	1.0	542.2998657226562	205.50062561035156	0.008122414350509644	19	009
327	375.6576843261719	13.648326873779297	1.0	278.0301513671875	96.08827209472656	0.5885425209999084	543.7410888671875	205.1348114013672	1.0	542.233642578125	206.0869903564453	0.003741532564163208	19	009
328	381.7383117675781	15.039790153503418	1.0	391.4468078613281	6.636882305145264	0.003457963466644287	543.5115356445312	204.26864624023438	0.9999998807907104	543.051513671875	204.8587188720703	0.04828596115112305	19	009
329	385.67999267578125	17.409717559814453	1.0	292.64044189453125	96.57312774658203	0.4327556788921356	543.9325561523438	204.7161407470703	1.0	541.3092651367188	205.27685546875	0.00554165244102478	19	009
330	386.8738708496094	20.26058578491211	1.0	400.93524169921875	8.052116394042969	0.00102311372756958	543.7540283203125	205.53565979003906	0.9999998807907104	542.994873046875	206.28866577148438	0.009269148111343384	19	009
331	393.07525634765625	19.13107681274414	1.0	304.8934020996094	99.12309265136719	0.004665940999984741	543.5317993164062	205.567626953125	0.9999999403953552	542.2030029296875	206.02027893066406	0.008610278367996216	19	009
332	394.47052001953125	20.551616668701172	1.0	308.1620178222656	101.74725341796875	0.3659447133541107	543.3317260742188	205.58251953125	0.9999997615814209	542.2359619140625	206.1204376220703	0.05467545986175537	19	009
333	399.1385192871094	20.265342712402344	1.0	319.24755859375	104.48661804199219	0.5310879349708557	542.8475341796875	202.86935424804688	0.9999998807907104	542.2298583984375	204.34002685546875	0.01995411515235901	19	009
334	395.3675537109375	23.33257293701172	1.0	320.6483459472656	104.8109130859375	0.9991030693054199	544.1832275390625	205.8517608642578	0.9999998807907104	543.2286987304688	206.6009063720703	0.013313621282577515	19	009
335	396.603271484375	31.787633895874023	1.0	322.8837585449219	103.43145751953125	0.6508809328079224	544.180908203125	204.19168090820312	1.0	541.0799560546875	205.06320190429688	0.0013113617897033691	19	009
336	411.1149597167969	41.271583557128906	0.001751631498336792	4.55867338180542	148.8942413330078	0.0010898411273956299	543.829345703125	204.56105041503906	0.9999997615814209	543.1741943359375	205.1436767578125	0.08453986048698425	19	009
337	419.6612548828125	49.536808013916016	0.6169084310531616	543.5209350585938	204.6763153076172	0.0002862513065338135	543.6409912109375	204.7760772705078	0.9999999403953552	542.93994140625	205.73358154296875	0.009767204523086548	19	009
338	428.7014465332031	56.216835021972656	0.9995023012161255	432.2751159667969	55.848392486572266	0.009214997291564941	543.4371337890625	204.3601837158203	0.9999998807907104	542.5186157226562	205.05453491210938	0.00798797607421875	19	009
339	432.654541015625	60.66127014160156	0.08143681287765503	5.3044023513793945	149.12184143066406	0.0005119442939758301	543.3536987304688	204.66937255859375	1.0	542.4816284179688	205.44955444335938	0.014181941747665405	19	009
340	546.8291625976562	210.47802734375	0.0001589357852935791	1.6341359615325928	204.57083129882812	0.0005633234977722168	543.083251953125	204.7736053466797	0.9999998807907104	540.6092529296875	205.29713439941406	0.022505521774291992	19	009
341	547.0638427734375	210.9013214111328	0.00022619962692260742	546.3593139648438	207.7459259033203	0.00023952126502990723	544.1406860351562	205.5287322998047	0.9999998807907104	542.9972534179688	206.078125	0.018503934144973755	19	009
342	546.5709838867188	210.85169982910156	0.0001500546932220459	545.9058837890625	207.34559631347656	0.00025400519371032715	543.3856811523438	205.21690368652344	0.9999999403953552	542.3528442382812	205.94027709960938	0.012573570013046265	19	009
343	462.3472900390625	79.56953430175781	0.9999998807907104	467.3821716308594	81.35469055175781	0.0004101693630218506	543.0792846679688	205.30531311035156	0.9999996423721313	542.486328125	205.64187622070312	0.06696826219558716	19	009
344	460.1130065917969	88.01676177978516	0.9999997615814209	3.5230581760406494	149.95240783691406	0.005712687969207764	543.765625	205.42198181152344	0.9999999403953552	542.6693725585938	206.100341796875	0.02592429518699646	19	009
345	458.0743408203125	97.7956771850586	0.999995231628418	462.90399169921875	98.25807189941406	0.0031757354736328125	543.5380249023438	204.148193359375	0.9999999403953552	541.1482543945312	204.8751678466797	0.020549654960632324	19	009
346	461.5127258300781	98.45523834228516	0.9999997615814209	464.7288818359375	98.66521453857422	0.0031058788299560547	543.7562866210938	205.744873046875	0.9999998807907104	542.8508911132812	206.36244201660156	0.021225035190582275	19	009
347	458.1788330078125	101.87657928466797	0.9920245409011841	462.9686584472656	101.06259155273438	0.0020231306552886963	543.7544555664062	204.45877075195312	0.9999999403953552	542.8216552734375	205.4550323486328	0.005261242389678955	19	009
348	460.6217041015625	103.2949447631836	0.9999948740005493	464.8243713378906	102.76821899414062	0.0031882822513580322	543.4479370117188	205.02589416503906	0.9999998807907104	542.2425537109375	205.3548583984375	0.014425009489059448	19	009
349	458.785400390625	113.79435729980469	1.0	545.9536743164062	207.0625762939453	0.00030359625816345215	543.760009765625	204.69155883789062	0.9999998807907104	543.4154663085938	205.5908966064453	0.013266533613204956	19	009
350	460.5255126953125	119.56629180908203	1.0	545.58251953125	207.15283203125	0.00028133392333984375	543.22216796875	204.58084106445312	0.9999999403953552	542.1663818359375	204.63455200195312	0.02743077278137207	19	009
351	461.1217346191406	124.6216049194336	1.0	546.45654296875	207.0997314453125	0.00039643049240112305	544.0460205078125	204.88021850585938	1.0	543.5118408203125	205.52496337890625	0.013496965169906616	19	009
352	462.0347595214844	128.4212188720703	1.0	545.3594970703125	207.30728149414062	0.0003889799118041992	543.2318725585938	205.2236328125	0.999999463558197	540.62841796875	205.28488159179688	0.15141704678535461	19	009
353	461.5566101074219	130.41209411621094	1.0	545.8298950195312	206.62940979003906	0.00036984682083129883	543.8547973632812	204.0954132080078	0.9999998807907104	543.1232299804688	204.68040466308594	0.008101731538772583	19	009
354	464.06243896484375	136.45004272460938	1.0	406.0725402832031	94.48432159423828	0.9263436794281006	543.968994140625	204.77340698242188	1.0	543.16455078125	205.55258178710938	0.0025991499423980713	19	009
355	458.7071838378906	138.43943786621094	1.0	410.33477783203125	97.27238464355469	0.9982544779777527	543.5831909179688	204.3932342529297	0.9999999403953552	541.00732421875	205.0284423828125	0.020284324884414673	19	009
356	455.2008361816406	140.41725158691406	1.0	413.9013671875	94.10234832763672	0.9999969005584717	543.4617919921875	204.74000549316406	0.9999998807907104	542.3706665039062	205.35865783691406	0.02793869376182556	19	009
357	452.79046630859375	142.08154296875	1.0	411.42742919921875	94.35336303710938	0.0190676748752594	543.86376953125	204.69496154785156	1.0	542.4051513671875	205.16758728027344	0.0052332282066345215	19	009
358	450.1563415527344	142.73817443847656	1.0	542.7056884765625	205.95947265625	0.00027510523796081543	543.3816528320312	205.36363220214844	0.9999997615814209	542.0457153320312	205.68820190429688	0.07335418462753296	19	009
359	449.0500183105469	144.8347625732422	1.0	545.4489135742188	206.70835876464844	0.00024706125259399414	543.1513061523438	204.2817840576172	0.9999998807907104	542.3628540039062	204.6627655029297	0.04540830850601196	19	009
360	448.56060791015625	147.25927734375	1.0	427.08782958984375	70.73359680175781	0.46345993876457214	543.537841796875	205.00753784179688	0.9999999403953552	542.4300537109375	205.2902374267578	0.028812438249588013	19	009
361	447.77154541015625	147.60198974609375	1.0	545.2903442382812	207.0684356689453	0.00023156404495239258	543.33984375	204.69943237304688	1.0	540.1703491210938	205.32992553710938	0.006197869777679443	19	009
362	445.37518310546875	147.46243286132812	1.0	428.933349609375	61.06788635253906	0.0008110702037811279	543.7636108398438	204.84866333007812	0.9999998807907104	542.68310546875	205.79075622558594	0.009727239608764648	19	009
363	447.2179260253906	148.70643615722656	1.0	425.49041748046875	70.73368835449219	0.017937958240509033	543.7446899414062	204.82162475585938	1.0	542.866943359375	205.2322540283203	0.013906538486480713	19	009
364	444.8142395019531	150.0504913330078	1.0	0.38706111907958984	220.33790588378906	0.0013613104820251465	542.486328125	204.963623046875	0.9999992847442627	541.7222900390625	204.97274780273438	0.2771899998188019	19	009
365	444.42120361328125	151.2404022216797	1.0	405.4014587402344	86.47889709472656	0.0004414021968841553	543.7901000976562	205.37879943847656	0.9999998211860657	542.7605590820312	206.0836181640625	0.04545852541923523	19	009
366	442.73260498046875	152.16485595703125	1.0	405.38238525390625	92.39848327636719	0.0024836361408233643	543.7822875976562	204.96583557128906	1.0	542.9779663085938	205.30442810058594	0.025180846452713013	19	009
367	440.6371765136719	154.94444274902344	1.0	545.549560546875	206.64476013183594	0.0002148747444152832	543.5504150390625	204.21649169921875	1.0	542.5676879882812	205.2360076904297	0.010816216468811035	19	009
368	440.1219787597656	155.46351623535156	1.0	545.6229858398438	207.35125732421875	0.0002631545066833496	543.8611450195312	205.01925659179688	1.0	543.4743041992188	205.4402313232422	0.02301141619682312	19	009
369	439.736083984375	155.69757080078125	1.0	402.6089172363281	96.52995300292969	0.0007996261119842529	543.9881591796875	204.96043395996094	0.9999998807907104	543.1050415039062	205.87432861328125	0.015685468912124634	19	009
370	439.3273620605469	157.17356872558594	1.0	1.4816837310791016	202.1228790283203	0.0003193318843841553	543.9322509765625	204.4749298095703	1.0	542.6940307617188	205.3582305908203	0.011100351810455322	19	009
371	438.11334228515625	156.67767333984375	1.0	401.18194580078125	100.1353988647461	0.002319037914276123	543.84521484375	205.79615783691406	1.0	542.8966064453125	206.3097381591797	0.008405089378356934	19	009
372	438.731689453125	157.0243377685547	1.0	399.8449401855469	104.6016616821289	0.03336265683174133	543.6409301757812	204.3771514892578	0.9999998807907104	542.7304077148438	204.8197021484375	0.025456905364990234	19	009
373	438.45843505859375	157.09225463867188	1.0	397.6405334472656	101.25780487060547	0.9782952070236206	543.8187255859375	204.82073974609375	1.0	543.3590698242188	205.4585723876953	0.02329292893409729	19	009
374	434.27789306640625	158.82032775878906	1.0	545.5075073242188	206.77516174316406	0.000387340784072876	543.5768432617188	204.42298889160156	0.9999998807907104	542.6148071289062	205.1148223876953	0.010830909013748169	19	009
375	433.3370361328125	163.4347381591797	1.0	398.17657470703125	106.81596374511719	0.9768463969230652	544.431640625	205.26060485839844	1.0	543.0650634765625	205.7274932861328	0.007811814546585083	19	009
376	431.91986083984375	170.60206604003906	1.0	400.2575378417969	102.92597961425781	0.04296579957008362	544.3992309570312	204.7477569580078	1.0	543.357177734375	205.59014892578125	0.009756922721862793	19	009
377	431.0055236816406	173.06466674804688	1.0	546.6900024414062	207.08953857421875	0.0002828240394592285	544.714599609375	204.45794677734375	1.0	543.3104248046875	205.413818359375	0.0048597753047943115	19	009
378	431.94903564453125	178.78790283203125	1.0	409.667724609375	110.62789154052734	0.16903847455978394	544.0831909179688	204.46546936035156	1.0	542.7625122070312	205.88418579101562	0.0031471848487854004	19	009
379	434.0103454589844	181.40985107421875	1.0	408.6177062988281	114.79837036132812	0.9981183409690857	543.5927124023438	203.43345642089844	0.9999998807907104	542.6777954101562	205.82608032226562	0.0039174556732177734	19	009
380	434.73126220703125	186.86334228515625	1.0	409.5614929199219	116.51543426513672	0.9999999403953552	544.0629272460938	204.33596801757812	0.9999998807907104	542.4483642578125	205.35389709472656	0.0009049177169799805	19	009
381	434.53973388671875	187.20826721191406	1.0	407.4288635253906	117.81416320800781	1.0	544.3679809570312	204.450439453125	1.0	542.7743530273438	204.67953491210938	0.001103222370147705	19	009
382	430.9021911621094	188.19351196289062	1.0	409.11297607421875	116.1914291381836	1.0	544.2783203125	204.90867614746094	1.0	542.3349609375	205.99610900878906	0.0007044076919555664	19	009
383	429.794189453125	188.4250946044922	1.0	408.60595703125	121.1522216796875	1.0	543.54345703125	204.0097198486328	1.0	539.7503051757812	204.24691772460938	0.0006350576877593994	19	009
384	428.1734619140625	188.25979614257812	0.9999998807907104	406.6112976074219	118.02754974365234	0.999914824962616	543.34130859375	203.99539184570312	1.0	540.2936401367188	204.32156372070312	0.001103430986404419	19	009
385	428.4555969238281	187.86473083496094	1.0	407.1620788574219	125.13890075683594	1.0	543.2152709960938	204.4540252685547	1.0	540.2382202148438	204.01112365722656	0.0008785426616668701	19	009
386	428.9798278808594	187.9439239501953	1.0	405.1038513183594	124.19119262695312	1.0	543.9351196289062	204.34805297851562	1.0	540.1569213867188	204.96871948242188	0.0009129643440246582	19	009
387	429.519775390625	185.989501953125	1.0	400.0688171386719	126.697265625	0.9999971389770508	543.0446166992188	203.77101135253906	1.0	540.1768798828125	204.6997833251953	0.0011925995349884033	19	009
388	428.3367919921875	185.17445373535156	1.0	398.22943115234375	124.90778350830078	0.9999982714653015	543.3634643554688	204.0739288330078	1.0	542.0778198242188	205.11781311035156	0.0015851855278015137	19	009
389	426.18365478515625	183.90863037109375	1.0	397.21051025390625	127.38115692138672	0.7551901936531067	543.2925415039062	204.26634216308594	1.0	540.2941284179688	205.1782684326172	0.0008637905120849609	19	009
390	426.2591247558594	183.19374084472656	1.0	394.40740966796875	129.07704162597656	1.0	543.650634765625	204.71946716308594	1.0	540.5391235351562	205.34214782714844	0.0026897788047790527	19	009
391	425.3941650390625	183.36874389648438	1.0	392.72393798828125	129.17556762695312	1.0	543.1754760742188	203.94566345214844	1.0	540.47900390625	204.9880828857422	0.001649022102355957	19	009
392	424.9122619628906	183.23486328125	1.0	392.8268737792969	129.90109252929688	1.0	542.625	204.08103942871094	0.9999998807907104	540.12353515625	204.55247497558594	0.005475640296936035	19	009
393	425.0306091308594	183.60574340820312	1.0	388.93353271484375	130.18060302734375	1.0	543.2777709960938	203.9665069580078	1.0	540.1741333007812	204.52047729492188	0.004347890615463257	19	009
394	426.7862854003906	184.8745880126953	1.0	390.03814697265625	130.5267791748047	1.0	543.0068969726562	205.36741638183594	1.0	540.684814453125	205.2198944091797	0.00255778431892395	19	009
395	428.53643798828125	185.89169311523438	1.0	388.4363098144531	132.65744018554688	1.0	544.005859375	204.19569396972656	0.9999999403953552	540.8434448242188	204.7686767578125	0.002059340476989746	19	009
396	429.96405029296875	186.5565948486328	1.0	388.98651123046875	130.5695343017578	1.0	543.3936767578125	204.32199096679688	1.0	470.3106384277344	173.8172149658203	0.0025526881217956543	19	009
397	430.4547119140625	188.88616943359375	1.0	386.1737976074219	127.48822021484375	1.0	543.1162719726562	204.3282012939453	1.0	539.712890625	204.96340942382812	0.0007407665252685547	19	009
398	431.651611328125	189.75181579589844	1.0	385.93365478515625	131.52166748046875	1.0	543.9625854492188	204.30874633789062	0.9999998807907104	542.5748291015625	204.8887939453125	0.001197904348373413	19	009
399	432.0815124511719	189.6411590576172	1.0	386.6696472167969	131.11570739746094	1.0	543.6575317382812	203.82861328125	1.0	540.1432495117188	203.89199829101562	0.0007752180099487305	19	009
400	431.8504333496094	190.99252319335938	1.0	389.1601257324219	132.30577087402344	1.0	543.7943725585938	204.37814331054688	1.0	541.29052734375	204.45228576660156	0.001210629940032959	19	009
401	432.12164306640625	190.8143310546875	1.0	386.28582763671875	131.79168701171875	1.0	543.1470336914062	204.95025634765625	0.9999999403953552	540.9579467773438	204.5902099609375	0.012870073318481445	19	009
402	432.0838317871094	191.76943969726562	1.0	386.3107604980469	131.51646423339844	1.0	543.3277587890625	204.42242431640625	1.0	540.77392578125	204.38282775878906	0.0019873380661010742	19	009
403	432.1096496582031	191.9584197998047	1.0	385.2664489746094	132.21661376953125	1.0	543.5455932617188	204.3719024658203	1.0	540.5149536132812	204.45655822753906	0.000863879919052124	19	009
404	432.78851318359375	195.7211151123047	1.0	386.5908203125	135.2761688232422	1.0	543.6110229492188	203.92491149902344	1.0	540.0059814453125	204.36192321777344	0.0006312727928161621	19	009
405	434.1077575683594	199.5250701904297	1.0	388.14642333984375	134.63433837890625	1.0	543.4570922851562	204.51046752929688	1.0	540.2936401367188	204.22584533691406	0.0022317171096801758	19	009
406	435.9278564453125	205.11585998535156	1.0	390.3836975097656	132.1822052001953	1.0	543.1983032226562	204.14633178710938	1.0	540.0228271484375	204.0480194091797	0.00044459104537963867	19	009
407	437.6120300292969	207.0804901123047	1.0	389.841064453125	129.2384796142578	1.0	543.4599609375	204.22433471679688	1.0	540.3658447265625	204.14581298828125	0.00159415602684021	19	009
408	437.9679870605469	208.8594207763672	1.0	389.0536193847656	128.1611785888672	1.0	543.4078979492188	204.4662322998047	1.0	540.03271484375	204.13475036621094	0.0009377896785736084	19	009
409	439.3848571777344	210.17190551757812	0.9999999403953552	385.7555847167969	129.27899169921875	1.0	542.7466430664062	202.6951904296875	0.9999998807907104	539.574951171875	203.4490966796875	0.0004776418209075928	19	009
410	442.3972473144531	211.77947998046875	1.0	388.8101806640625	131.10035705566406	0.9999997019767761	542.3609008789062	204.49510192871094	0.9999999403953552	539.790771484375	205.11705017089844	0.0007756948471069336	19	009
411	443.1170349121094	215.564453125	1.0	388.84124755859375	132.18038940429688	0.99998939037323	440.7322998046875	214.87506103515625	0.00010508298873901367	424.8485412597656	219.70974731445312	6.562471389770508e-5	19	009
412	445.52569580078125	216.5396270751953	1.0	389.63665771484375	132.20761108398438	0.8868955373764038	449.04254150390625	219.50851440429688	0.00010597705841064453	426.7389221191406	220.84959411621094	6.905198097229004e-5	19	009
413	445.78363037109375	217.27069091796875	1.0	388.20257568359375	133.15789794921875	0.041389524936676025	445.5726013183594	219.788330078125	0.00014132261276245117	444.1217041015625	222.56826782226562	0.00013461709022521973	19	009
414	444.9013671875	216.43545532226562	1.0	389.22369384765625	132.0525665283203	0.9997591376304626	448.4523010253906	219.80906677246094	0.0001176297664642334	443.7690124511719	222.9700164794922	0.00010395050048828125	19	009
415	441.2240905761719	216.48402404785156	1.0	448.157958984375	219.2912139892578	0.00012874603271484375	446.15771484375	220.05535888671875	0.00012508034706115723	423.94189453125	212.03207397460938	8.797645568847656e-5	19	009
416	438.2640075683594	217.07675170898438	1.0	446.127685546875	218.85751342773438	0.00022333860397338867	443.1110534667969	216.3138427734375	9.304285049438477e-5	424.24090576171875	208.51556396484375	0.0001036524772644043	19	009
417	435.7992858886719	216.5599365234375	1.0	391.27362060546875	130.452392578125	0.9999943375587463	435.06121826171875	220.58309936523438	5.665421485900879e-5	423.9916687011719	201.92306518554688	6.0886144638061523e-5	19	009
418	434.3133239746094	217.74398803710938	1.0	430.69757080078125	221.9359588623047	4.982948303222656e-5	435.8917236328125	219.69325256347656	0.00016504526138305664	426.9417724609375	224.9880828857422	0.00012892484664916992	19	009
419	431.2693786621094	220.75338745117188	1.0	4.134495735168457	146.17816162109375	0.0005331337451934814	430.7209777832031	222.73886108398438	8.103251457214355e-5	426.16754150390625	226.13795471191406	5.8144330978393555e-5	19	009
420	429.3699645996094	220.96629333496094	1.0	396.7443542480469	129.34352111816406	0.0009325742721557617	429.22265625	222.67189025878906	0.00010204315185546875	426.98089599609375	225.90380859375	6.240606307983398e-5	19	009
421	429.14691162109375	220.4464111328125	1.0	397.61572265625	125.4703369140625	0.9895737171173096	433.0577392578125	221.7628631591797	0.00013071298599243164	427.0597229003906	225.7841796875	7.18832015991211e-5	19	009
422	427.5433044433594	220.21974182128906	1.0	427.6453552246094	222.64340209960938	0.00018361210823059082	431.5315856933594	221.87896728515625	0.00012883543968200684	426.3333435058594	224.59222412109375	8.654594421386719e-5	19	009
423	428.70928955078125	218.7072296142578	1.0	399.4205627441406	123.94978332519531	0.0004970729351043701	432.3091125488281	221.1282958984375	0.00018790364265441895	427.39276123046875	224.13027954101562	6.893277168273926e-5	19	009
424	428.2753601074219	221.69940185546875	1.0	431.76593017578125	224.8545684814453	0.00020682811737060547	428.2976989746094	222.95828247070312	6.67273998260498e-5	425.8889465332031	226.0875244140625	3.8117170333862305e-5	19	009
425	428.6502380371094	220.2871551513672	1.0	428.38519287109375	223.34315490722656	0.0003279447555541992	428.4853515625	222.1645965576172	0.00017714500427246094	426.4661865234375	225.51336669921875	8.690357208251953e-5	19	009
426	427.6672668457031	223.5771026611328	1.0	431.6912536621094	226.5902099609375	0.00023043155670166016	432.514404296875	222.61245727539062	0.00010526180267333984	425.6126403808594	227.2730255126953	2.491474151611328e-5	19	009
427	428.51507568359375	231.6540069580078	1.0	433.8815612792969	233.8775177001953	0.0001634061336517334	432.384521484375	229.4457550048828	6.949901580810547e-5	432.5709228515625	233.44070434570312	2.2023916244506836e-5	19	009
428	429.7823181152344	236.51806640625	1.0	399.829345703125	124.59295654296875	1.0	433.48443603515625	236.15127563476562	0.00011432170867919922	426.3847351074219	242.18521118164062	7.781386375427246e-5	19	009
429	429.57647705078125	241.11264038085938	1.0	432.9478759765625	243.57562255859375	0.0002529919147491455	433.2795715332031	239.8166046142578	0.00020772218704223633	434.9855651855469	244.87945556640625	4.5746564865112305e-5	19	009
430	430.4300537109375	243.23077392578125	1.0	403.48052978515625	131.8310089111328	0.8617178201675415	434.1231994628906	241.30819702148438	2.5391578674316406e-5	3.7555489540100098	477.13470458984375	4.6700239181518555e-5	19	009
431	431.1789855957031	245.84970092773438	1.0	401.4182434082031	133.37826538085938	0.00017341971397399902	648.4542236328125	253.68606567382812	0.00012743473052978516	3.542071580886841	477.7862854003906	5.862116813659668e-5	19	009
432	429.59735107421875	246.2793426513672	1.0	1.807722568511963	2.188643455505371	0.00013256072998046875	647.7474975585938	126.24790954589844	0.00010445713996887207	431.739013671875	240.9878692626953	3.5315752029418945e-5	19	009
433	432.7517395019531	251.81304931640625	1.0	403.1627197265625	140.42282104492188	0.7721680402755737	436.01116943359375	252.12525939941406	8.39531421661377e-5	435.1500549316406	243.62025451660156	4.3720006942749023e-5	19	009
434	436.0077209472656	257.9718933105469	1.0	438.9756164550781	259.9403991699219	0.00023236870765686035	438.1184387207031	257.1457214355469	3.2961368560791016e-5	423.6661682128906	247.03968811035156	3.212690353393555e-5	19	009
435	437.3921203613281	261.2282409667969	1.0	445.36505126953125	264.4239807128906	0.00019311904907226562	647.625	318.5788269042969	0.00019058585166931152	436.74566650390625	248.2658233642578	5.710124969482422e-5	19	009
436	438.4702453613281	265.12371826171875	1.0	445.9544982910156	267.5312194824219	9.813904762268066e-5	440.8797912597656	267.32843017578125	0.0001386702060699463	435.6103210449219	253.41827392578125	6.791949272155762e-5	19	009
437	441.8144226074219	265.97467041015625	1.0	447.7771911621094	268.1473693847656	0.0004941821098327637	445.820068359375	269.0081481933594	0.00013741850852966309	438.0397033691406	257.06927490234375	0.00026726722717285156	19	009
438	440.9125671386719	267.7752990722656	1.0	447.17962646484375	269.64874267578125	0.00035643577575683594	445.8792419433594	270.1681213378906	0.000433504581451416	439.9952392578125	258.7676086425781	0.0002854764461517334	19	009
439	442.66986083984375	267.51800537109375	1.0	449.5819091796875	264.0097961425781	0.00023806095123291016	447.08135986328125	269.60809326171875	0.0002270042896270752	439.5016784667969	258.3170166015625	0.0005660057067871094	19	009
440	445.26458740234375	269.9487609863281	1.0	453.5781555175781	269.82684326171875	0.00032836198806762695	449.534912109375	270.2701110839844	0.00020244717597961426	441.314208984375	260.7436828613281	0.000268399715423584	19	009
441	446.814453125	269.3332824707031	1.0	452.2164611816406	271.42718505859375	0.00022089481353759766	450.2446594238281	269.5963439941406	0.0001309812068939209	440.79193115234375	260.3280944824219	0.0008488297462463379	19	009
442	449.0562744140625	269.4429931640625	1.0	414.7559814453125	194.3263702392578	0.0003999471664428711	446.3904113769531	266.7865905761719	0.00011819601058959961	440.8782043457031	259.3125305175781	0.0003599822521209717	19	009
443	449.7798156738281	267.60113525390625	1.0	414.5057678222656	187.59042358398438	0.0024305880069732666	448.2287902832031	270.9366149902344	0.00025594234466552734	449.6445007324219	259.30517578125	0.000498354434967041	19	009
444	452.163818359375	270.310302734375	1.0	414.2370910644531	190.5163116455078	0.005812406539916992	449.8545227050781	272.40216064453125	7.775425910949707e-5	441.33746337890625	276.6518249511719	0.00010144710540771484	19	009
445	455.2066650390625	270.03607177734375	1.0	410.7776794433594	214.47720336914062	0.006304234266281128	647.1485595703125	195.30966186523438	0.0001913011074066162	453.30169677734375	259.58258056640625	0.0004031062126159668	19	009
446	457.41949462890625	271.31622314453125	1.0	416.4229431152344	206.33590698242188	0.9685728549957275	456.651123046875	266.7437744140625	9.232759475708008e-5	454.7431640625	260.5318603515625	0.0003541111946105957	19	009
447	458.1302490234375	272.04388427734375	1.0	418.4228210449219	200.62913513183594	1.0	462.3857116699219	272.42608642578125	0.00012376904487609863	455.3344421386719	262.25201416015625	0.00033083558082580566	19	009
448	460.2036437988281	273.6851806640625	1.0	420.74322509765625	204.3395538330078	1.0	648.2584838867188	28.937036514282227	0.00010219216346740723	417.03472900390625	209.04092407226562	0.00012096762657165527	19	009
449	460.2044372558594	273.7688903808594	1.0	422.0699462890625	205.0464324951172	1.0	648.6641235351562	195.89512634277344	9.053945541381836e-5	453.45880126953125	260.86517333984375	9.390711784362793e-5	19	009
450	460.9021301269531	277.1325378417969	1.0	422.71673583984375	207.0719757080078	1.0	647.8736572265625	319.5381164550781	4.172325134277344e-5	420.6711120605469	207.71168518066406	0.00021472573280334473	19	009
451	461.7437438964844	277.24334716796875	1.0	425.5223693847656	206.96299743652344	1.0	426.0983581542969	206.59730529785156	3.072619438171387e-5	423.3049011230469	207.62693786621094	0.00024193525314331055	19	009
452	462.12615966796875	277.1507263183594	1.0	426.1613464355469	205.73605346679688	1.0	427.3346252441406	205.61834716796875	7.051229476928711e-5	425.2066955566406	206.24290466308594	0.0004780888557434082	19	009
453	464.3877868652344	277.16583251953125	1.0	425.107666015625	206.701416015625	1.0	425.7611389160156	205.5775146484375	5.0574541091918945e-5	423.61651611328125	206.4309844970703	0.0005541145801544189	19	009
454	463.50396728515625	275.02325439453125	1.0	425.2014465332031	204.30740356445312	1.0	646.7789306640625	283.02362060546875	4.8041343688964844e-5	424.1990966796875	205.5929718017578	0.0003357231616973877	19	009
455	469.453369140625	272.8038024902344	1.0	427.2899475097656	202.20071411132812	1.0	646.2254638671875	285.7890930175781	7.650256156921387e-5	425.8715515136719	204.63497924804688	0.00018787384033203125	19	009
456	467.0985107421875	270.2704162597656	1.0	424.1182556152344	209.53872680664062	1.0	648.4639282226562	331.34466552734375	0.00015628337860107422	457.5848083496094	262.1228332519531	0.0003865659236907959	19	009
457	463.0589599609375	266.0638122558594	1.0	425.5553894042969	206.67877197265625	0.9999997615814209	466.8987731933594	266.9703369140625	8.258223533630371e-5	422.593017578125	207.96849060058594	0.0002397298812866211	19	009
458	462.26141357421875	266.1116943359375	1.0	425.2727355957031	207.9306182861328	0.9999974370002747	466.86724853515625	267.6525573730469	0.0001327991485595703	423.13043212890625	209.12960815429688	0.00030675530433654785	19	009
459	457.9851989746094	264.7135925292969	1.0	432.7077941894531	210.2235565185547	1.0	434.7504577636719	209.39596557617188	0.00011897087097167969	452.0260009765625	252.01834106445312	0.00014138221740722656	19	009
460	458.5456237792969	264.4875183105469	1.0	426.7559509277344	210.41197204589844	1.0	458.47039794921875	267.64208984375	0.00021284818649291992	458.06451416015625	270.2137451171875	0.0002989470958709717	19	009
461	460.67822265625	262.3713684082031	1.0	428.82080078125	210.21026611328125	1.0	465.53759765625	260.43701171875	9.298324584960938e-5	452.9271240234375	247.9102020263672	8.189678192138672e-5	19	009
462	460.130859375	264.2240295410156	1.0	427.3463439941406	211.9857635498047	1.0	463.3489990234375	267.1651306152344	0.00023865699768066406	464.0078125	270.1012268066406	9.939074516296387e-5	19	009
463	458.52178955078125	262.6702880859375	1.0	426.4670104980469	212.7920379638672	1.0	462.2961120605469	261.3652038574219	0.00011923909187316895	452.340576171875	249.0849609375	8.574128150939941e-5	19	009
464	458.54412841796875	263.325439453125	1.0	425.21343994140625	213.39016723632812	1.0	462.6391296386719	262.17431640625	8.755922317504883e-5	421.0515441894531	214.95535278320312	4.157423973083496e-5	19	009
465	458.224365234375	262.869140625	1.0	425.9478759765625	213.15708923339844	1.0	464.67510986328125	261.97564697265625	9.587407112121582e-5	452.02093505859375	248.3011474609375	3.30805778503418e-5	19	009
466	457.7505798339844	262.96173095703125	1.0	421.8538513183594	214.1080322265625	1.0	462.203857421875	261.4911804199219	0.000134199857711792	448.2811584472656	252.69712829589844	5.492568016052246e-5	19	009
467	457.0448303222656	262.878173828125	1.0	423.8763122558594	212.87525939941406	1.0	461.6404113769531	261.95745849609375	0.00014087557792663574	420.07720947265625	213.55038452148438	7.507205009460449e-5	19	009
468	458.0564880371094	263.075927734375	1.0	423.53155517578125	211.37026977539062	1.0	462.1842041015625	261.2096862792969	6.499886512756348e-5	419.4141845703125	213.01988220214844	6.35683536529541e-5	19	009
469	457.6129455566406	263.47186279296875	1.0	421.67626953125	211.9960174560547	1.0	462.2352600097656	262.8035583496094	7.05420970916748e-5	418.5517883300781	212.10293579101562	6.321072578430176e-5	19	009
470	457.55047607421875	264.4313049316406	1.0	424.0013732910156	212.13885498046875	1.0	464.1547546386719	263.0502014160156	0.00011324882507324219	448.24212646484375	253.315673828125	0.00010636448860168457	19	009
471	457.55072021484375	265.541748046875	1.0	420.9858703613281	212.74440002441406	1.0	461.8789367675781	264.6847229003906	7.587671279907227e-5	452.63653564453125	251.4241485595703	4.9054622650146484e-5	19	009
472	458.81097412109375	263.56646728515625	1.0	421.4145202636719	210.9759979248047	1.0	462.77490234375	262.1861877441406	9.354948997497559e-5	418.7472229003906	211.75350952148438	0.00012415647506713867	19	009
473	458.73846435546875	262.4668273925781	1.0	420.94549560546875	211.27149963378906	1.0	423.18377685546875	210.5830078125	0.00010985136032104492	418.7493591308594	212.3594207763672	0.00013208389282226562	19	009
474	461.00592041015625	262.892578125	1.0	424.8216247558594	212.63369750976562	1.0	464.731201171875	260.5269470214844	0.00014099478721618652	420.85101318359375	214.46334838867188	0.00013467669486999512	19	009
475	459.4278869628906	263.7469177246094	1.0	423.17889404296875	218.68959045410156	0.9999995827674866	462.9857177734375	267.7619323730469	8.96453857421875e-5	452.68792724609375	249.71926879882812	0.0001023411750793457	19	009
476	459.18328857421875	265.40179443359375	1.0	425.6955261230469	219.50576782226562	1.0	463.4046325683594	268.73004150390625	0.0001875758171081543	452.7887878417969	251.19113159179688	0.00010731816291809082	19	009
477	460.2349548339844	265.3573303222656	1.0	425.77423095703125	219.1134796142578	1.0	463.82440185546875	268.544921875	0.00015267729759216309	424.4810791015625	221.00038146972656	0.00016564130783081055	19	009
478	459.614013671875	268.05108642578125	0.9999998807907104	428.68450927734375	217.9295196533203	0.9999998211860657	459.2577209472656	268.72344970703125	0.001017242670059204	457.9412536621094	272.09674072265625	0.001012951135635376	19	009
479	459.1771545410156	268.0535583496094	0.9999998807907104	430.7108459472656	217.010009765625	1.0	463.458251953125	269.0294189453125	0.00032532215118408203	458.15216064453125	272.58172607421875	0.00028377771377563477	19	009
480	459.330322265625	265.7428894042969	1.0	426.9208984375	218.34120178222656	0.9999990463256836	463.2462158203125	268.56243896484375	0.000134199857711792	452.5472106933594	253.47544860839844	0.000490039587020874	19	009
481	458.0289306640625	265.0800476074219	1.0	428.7962341308594	215.65367126464844	1.0	462.6443786621094	267.815185546875	0.00019726157188415527	457.59234619140625	270.994384765625	0.00013846158981323242	19	009
482	457.3022155761719	262.95458984375	1.0	426.6955871582031	215.74049377441406	0.9999989867210388	462.21868896484375	261.8799133300781	0.00011980533599853516	447.8824462890625	251.30960083007812	4.118680953979492e-5	19	009
483	455.1696472167969	255.86737060546875	1.0	427.42938232421875	213.18157958984375	1.0	461.0501708984375	256.5909423828125	5.27799129486084e-5	455.59185791015625	244.59312438964844	4.7773122787475586e-5	19	009
484	461.0560607910156	243.65597534179688	1.0	420.50970458984375	212.474853515625	0.09980601072311401	647.8433227539062	318.7601623535156	4.44948673248291e-5	3.966644287109375	477.8041076660156	9.647011756896973e-5	19	009
485	466.3893127441406	232.3046112060547	1.0	417.4051513671875	225.96006774902344	0.0005516409873962402	467.2274169921875	235.85362243652344	2.7120113372802734e-5	455.3427429199219	222.6591796875	3.8743019104003906e-5	19	009
486	465.31890869140625	228.52188110351562	1.0	419.0599670410156	231.27874755859375	0.9483374953269958	464.14898681640625	229.55194091796875	2.2977590560913086e-5	453.89166259765625	231.39630126953125	1.5616416931152344e-5	19	009
487	466.7361145019531	220.72901916503906	1.0	420.185302734375	234.20858764648438	0.9999390840530396	644.9788208007812	29.667451858520508	0.00014510750770568848	417.92523193359375	239.64889526367188	6.16908073425293e-5	19	009
488	466.9803466796875	217.23739624023438	1.0	422.3182678222656	237.48951721191406	0.9999923706054688	649.0582885742188	207.06069946289062	3.6209821701049805e-5	418.2022705078125	241.45191955566406	3.6716461181640625e-5	19	009
489	468.4236755371094	209.38064575195312	1.0	419.79583740234375	238.27259826660156	0.9999984502792358	475.1173095703125	210.30531311035156	4.6581029891967773e-5	417.5137023925781	240.62472534179688	3.8057565689086914e-5	19	009
490	469.7781982421875	205.19479370117188	1.0	417.2972412109375	239.36300659179688	0.9999995827674866	471.9685974121094	205.5094757080078	9.191036224365234e-5	414.50482177734375	242.71527099609375	0.0001958310604095459	19	009
491	471.12445068359375	201.3883819580078	1.0	420.0196228027344	244.44424438476562	1.0	470.6794128417969	200.04232788085938	0.0001036226749420166	457.97772216796875	194.12413024902344	7.516145706176758e-5	19	009
492	473.9627380371094	194.2652130126953	1.0	420.1093444824219	244.65415954589844	1.0	480.0560302734375	192.5898895263672	8.118152618408203e-5	415.9141845703125	244.8064422607422	6.350874900817871e-5	19	009
493	478.698974609375	187.8990020751953	1.0	421.5095520019531	245.4929656982422	1.0	477.693359375	189.94009399414062	0.000532001256942749	475.42156982421875	193.44065856933594	0.00022009015083312988	19	009
494	472.4707946777344	187.90542602539062	1.0	423.5788269042969	247.07275390625	1.0	474.3764953613281	187.52439880371094	0.0005826056003570557	473.0858154296875	192.82998657226562	0.00018593668937683105	19	009
495	470.3400573730469	184.30502319335938	1.0	421.7740478515625	249.70945739746094	1.0	476.11029052734375	184.4272918701172	9.590387344360352e-5	457.820068359375	176.86463928222656	4.997849464416504e-5	19	009
496	467.6756896972656	182.2005615234375	1.0	422.9904479980469	251.37193298339844	1.0	648.656982421875	28.85535430908203	0.00011599063873291016	423.7093811035156	254.01327514648438	7.355213165283203e-5	19	009
497	467.4902648925781	176.66751098632812	1.0	424.2484130859375	253.58554077148438	1.0	426.35955810546875	253.41439819335938	0.0001831650733947754	423.8545227050781	255.10206604003906	0.0002452731132507324	19	009
498	466.86370849609375	174.62672424316406	1.0	423.17926025390625	255.41529846191406	0.9999979734420776	464.9529113769531	176.80081176757812	0.0001608729362487793	423.307373046875	255.6588897705078	0.00012928247451782227	19	009
499	465.94140625	170.99514770507812	1.0	427.5421447753906	247.6215362548828	0.00046950578689575195	468.50750732421875	172.53720092773438	0.00016710162162780762	459.7391662597656	179.20021057128906	6.681680679321289e-5	19	009
500	464.2552795410156	169.27171325683594	1.0	429.63934326171875	251.33872985839844	0.06925657391548157	467.11834716796875	171.7470245361328	0.00014090538024902344	3.879976272583008	477.01837158203125	6.201863288879395e-5	19	009
501	463.8555908203125	167.6162567138672	1.0	469.00360107421875	169.154541015625	0.00016176700592041016	466.912841796875	171.35333251953125	6.35981559753418e-5	3.692619562149048	477.6918029785156	3.933906555175781e-5	19	009
502	462.1968688964844	166.3150634765625	1.0	467.83599853515625	169.01255798339844	0.00018131732940673828	465.41339111328125	165.4127655029297	7.393956184387207e-5	464.8271179199219	170.38711547851562	2.771615982055664e-5	19	009
503	462.4305419921875	165.49085998535156	1.0	467.78900146484375	168.29669189453125	0.00030037760734558105	465.8583068847656	164.51580810546875	8.508563041687012e-5	3.489224672317505	478.1747741699219	3.758072853088379e-5	19	009
504	460.680908203125	162.7900848388672	1.0	432.1302490234375	249.25234985351562	0.999160647392273	463.2572326660156	162.26104736328125	0.00013107061386108398	464.966552734375	167.46107482910156	4.556775093078613e-5	19	009
505	459.5929260253906	162.97381591796875	1.0	434.6000671386719	248.83413696289062	0.999366283416748	462.8514099121094	162.6218719482422	0.00021535158157348633	3.8043935298919678	478.1239318847656	8.398294448852539e-5	19	009
506	460.229736328125	163.88681030273438	1.0	435.75738525390625	244.38107299804688	0.5098134875297546	463.2492370605469	162.84805297851562	6.026029586791992e-5	465.0023193359375	168.3173370361328	2.828240394592285e-5	19	009
507	459.31597900390625	163.49693298339844	1.0	464.47589111328125	167.40087890625	0.0002503395080566406	464.2947082519531	162.64056396484375	0.00010177493095397949	464.4049377441406	168.16416931152344	3.650784492492676e-5	19	009
508	458.3655090332031	162.1791229248047	1.0	435.7571105957031	246.38186645507812	0.029566556215286255	461.4764099121094	161.8927001953125	0.00017493963241577148	2.9847254753112793	477.22491455078125	2.7507543563842773e-5	19	009
509	457.4111328125	161.6724853515625	1.0	434.44366455078125	245.53543090820312	0.019707173109054565	460.77825927734375	161.93771362304688	0.0001303553581237793	443.80328369140625	169.01771545410156	3.11434268951416e-5	19	009
510	456.9809875488281	161.35552978515625	1.0	455.9525146484375	165.15737915039062	0.0005787909030914307	460.3301696777344	161.92762756347656	0.00016251206398010254	443.43310546875	167.86495971679688	3.8743019104003906e-5	19	009
511	457.3756103515625	157.87208557128906	1.0	433.353515625	243.003662109375	0.11624222993850708	458.17822265625	158.5400848388672	0.00020575523376464844	457.2384338378906	163.64239501953125	9.131431579589844e-5	19	009
512	461.0155029296875	147.37728881835938	1.0	465.4346008300781	150.7937774658203	0.0004169940948486328	465.5198059082031	145.83323669433594	0.00012007355690002441	465.5123291015625	152.33641052246094	6.386637687683105e-5	19	009
513	464.04241943359375	141.3115692138672	1.0	431.1582336425781	238.2649688720703	0.9999985098838806	431.1355895996094	238.05184936523438	0.00018957257270812988	429.8586730957031	238.2161407470703	0.0005303323268890381	19	009
514	466.8932800292969	135.97496032714844	1.0	429.3079833984375	238.495849609375	1.0	431.117431640625	238.09002685546875	9.176135063171387e-5	428.16766357421875	238.83984375	0.00020503997802734375	19	009
515	468.09002685546875	131.9674835205078	1.0	425.12188720703125	243.36695861816406	0.9976803064346313	649.0135498046875	128.9584503173828	5.838274955749512e-5	2.641757011413574	477.4637145996094	2.384185791015625e-5	19	009
516	468.5964050292969	132.1441650390625	1.0	470.8903503417969	133.24562072753906	0.038394808769226074	469.98834228515625	131.07603454589844	5.906820297241211e-5	457.8297424316406	134.62646484375	4.7087669372558594e-5	19	009
517	470.429931640625	130.5695343017578	1.0	471.17486572265625	133.5963134765625	0.002408266067504883	475.8812561035156	130.64723205566406	8.70823860168457e-5	457.30401611328125	135.03370666503906	3.6656856536865234e-5	19	009
518	472.27978515625	128.27760314941406	1.0	470.9630432128906	131.6230010986328	0.0005427300930023193	476.396240234375	128.23202514648438	7.56680965423584e-5	458.9571533203125	135.2969970703125	5.84721565246582e-5	19	009
519	474.7124328613281	126.9847412109375	0.9999998807907104	479.0286865234375	128.51858520507812	0.12218594551086426	475.50592041015625	126.45527648925781	0.00016412138938903809	479.1407775878906	128.82327270507812	9.262561798095703e-5	19	009
520	474.58349609375	123.68598175048828	1.0	474.8128662109375	126.9755859375	0.0018184185028076172	475.2062683105469	125.09801483154297	0.0003440976142883301	474.09747314453125	130.1914825439453	0.0001392960548400879	19	009
521	478.6106262207031	117.50159454345703	1.0	483.2984313964844	119.06047058105469	0.0017394721508026123	648.5665283203125	202.60159301757812	4.178285598754883e-5	3.2595865726470947	126.4349594116211	3.546476364135742e-5	19	009
522	474.0159912109375	118.81671905517578	1.0	480.96966552734375	122.3234634399414	0.0013743042945861816	481.0135498046875	118.54975891113281	0.0001055002212524414	478.0994567871094	113.16813659667969	3.406405448913574e-5	19	009
523	467.5769348144531	120.86637115478516	1.0	468.54638671875	125.47688293457031	0.0032882094383239746	470.1677551269531	123.4775619506836	0.00016635656356811523	470.25067138671875	128.81068420410156	0.0001817941665649414	19	009
524	465.9923095703125	117.7742919921875	1.0	469.6673583984375	120.83757781982422	0.001160353422164917	468.9518737792969	122.33361053466797	6.774067878723145e-5	465.50872802734375	128.89041137695312	8.895993232727051e-5	19	009
525	462.9630432128906	120.6640853881836	1.0	467.2286682128906	123.32571411132812	0.004384756088256836	466.2952575683594	123.75141906738281	0.0004184246063232422	463.968994140625	127.68446350097656	0.0001398026943206787	19	009
526	462.0182800292969	120.02816009521484	0.9999992847442627	463.9668884277344	119.82401275634766	0.5618284344673157	464.994140625	122.29598999023438	0.00024390220642089844	464.3705139160156	127.6615219116211	0.00013190507888793945	19	009
527	459.2698974609375	117.57603454589844	0.9999999403953552	458.67681884765625	118.68312072753906	0.0507754385471344	648.3650512695312	142.30209350585938	0.0004539787769317627	455.6154479980469	127.65839385986328	0.0002357959747314453	19	009
528	456.4700927734375	115.00682830810547	1.0	456.4487609863281	118.20652770996094	0.004793018102645874	460.27569580078125	115.24384307861328	0.00017833709716796875	444.81048583984375	120.46913146972656	8.493661880493164e-5	19	009
529	452.505126953125	115.47943878173828	1.0	453.9138488769531	117.69112396240234	0.11277595162391663	457.95220947265625	116.07672119140625	7.063150405883789e-5	443.33551025390625	118.971435546875	0.00010165572166442871	19	009
530	450.4346008300781	115.30392456054688	0.9999998807907104	452.8056945800781	116.29681396484375	0.507460355758667	648.6170654296875	187.00341796875	0.00010052323341369629	442.6383361816406	118.34938049316406	0.0001030266284942627	19	009
531	450.28009033203125	114.05730438232422	0.9999998807907104	452.7053527832031	115.18225860595703	0.3894522190093994	454.0704040527344	112.26262664794922	0.0001666545867919922	443.1295471191406	117.48509216308594	0.00010737776756286621	19	009
532	450.2545166015625	113.08546447753906	0.9999998807907104	452.356201171875	114.78135681152344	0.37926220893859863	453.8251953125	111.72943878173828	0.00010955333709716797	443.5117492675781	116.81837463378906	0.00011175870895385742	19	009
533	447.16607666015625	113.89376068115234	1.0	450.82904052734375	117.287841796875	0.015461206436157227	451.23809814453125	112.63218688964844	0.00013491511344909668	450.04058837890625	119.14906311035156	4.163384437561035e-5	19	009
534	446.8876953125	113.97970581054688	0.9999998807907104	449.414794921875	115.42813873291016	0.12312045693397522	451.4349060058594	112.7818832397461	0.0002022385597229004	450.2526550292969	118.95142364501953	0.00013107061386108398	19	009
535	445.568115234375	113.46498107910156	0.9999997615814209	448.2098388671875	114.53678894042969	0.6603066921234131	449.75823974609375	111.90402221679688	0.0001207590103149414	447.680908203125	116.39875793457031	9.688735008239746e-5	19	009
536	443.4503479003906	116.82304382324219	1.0	441.9572448730469	120.64856719970703	0.007523328065872192	446.3558349609375	115.69767761230469	9.414553642272949e-5	431.1338195800781	121.87084197998047	0.00011348724365234375	19	009
537	440.3246154785156	120.80852508544922	1.0	438.9244079589844	122.67737579345703	0.000728607177734375	441.0513916015625	124.09136199951172	0.00016701221466064453	441.0352478027344	128.07119750976562	0.00014486908912658691	19	009
538	436.4001159667969	123.21186828613281	1.0	434.61102294921875	126.74793243408203	0.002598285675048828	438.1385498046875	124.26175689697266	4.7266483306884766e-5	429.2285461425781	130.2903594970703	0.00015050172805786133	19	009
539	434.72845458984375	121.77580261230469	1.0	433.1894836425781	125.38064575195312	0.0005686581134796143	436.65875244140625	123.556640625	6.002187728881836e-5	429.7373046875	128.7816619873047	6.633996963500977e-5	19	009
540	432.3788757324219	121.728271484375	1.0	419.4715270996094	186.63719177246094	0.004147648811340332	435.1881408691406	124.07166290283203	8.824467658996582e-5	427.947265625	129.13478088378906	0.00021573901176452637	19	009
541	431.523681640625	120.98088836669922	1.0	437.38067626953125	122.19961547851562	0.000125199556350708	434.9591064453125	123.78977966308594	6.145238876342773e-5	427.6153564453125	129.21847534179688	8.13603401184082e-5	19	009
542	431.72509765625	120.6613998413086	1.0	413.2331237792969	179.96865844726562	0.016785383224487305	435.0702819824219	123.32811737060547	3.802776336669922e-5	3.7601847648620605	477.2515869140625	3.501772880554199e-5	19	009
543	430.36614990234375	118.58946228027344	1.0	413.78704833984375	173.0166473388672	0.9406173229217529	433.9395446777344	116.66204833984375	3.74913215637207e-5	413.2110290527344	174.6888885498047	2.086162567138672e-5	19	009
544	430.6422424316406	118.04449462890625	1.0	411.35638427734375	170.3483428955078	0.9999707937240601	648.9547729492188	318.71221923828125	0.00010016560554504395	408.31451416015625	176.7096710205078	0.0001977086067199707	19	009
545	429.9636535644531	118.89581298828125	1.0	412.5682373046875	171.10777282714844	0.9999949932098389	646.9263305664062	29.25545883178711	0.00012561678886413574	412.1269836425781	173.44529724121094	0.0002785325050354004	19	009
546	431.1925048828125	118.21670532226562	1.0	411.3860778808594	170.20236206054688	0.9999997615814209	647.4375	318.1564025878906	4.997849464416504e-5	407.7179260253906	176.65292358398438	0.0002034604549407959	19	009
547	428.8993835449219	119.63949584960938	1.0	414.0560302734375	169.08145141601562	0.9999813437461853	647.2960815429688	317.9424743652344	0.00010648369789123535	416.2283935546875	174.82318115234375	0.0001284480094909668	19	009
548	429.9193115234375	120.08462524414062	1.0	410.0160827636719	169.59249877929688	0.9999978542327881	647.6727905273438	318.7108459472656	4.902482032775879e-5	407.3941345214844	176.1885528564453	0.0002461671829223633	19	009
549	430.9110107421875	120.0366439819336	1.0	411.22772216796875	168.55934143066406	0.9999409914016724	647.3065795898438	143.56222534179688	4.634261131286621e-5	409.14794921875	174.39581298828125	0.00011768937110900879	19	009
