# Supplementary material for: An automated feeding system for the African killifish reveals the impact of diet on lifespan and allows scalable assessment of associative learning
Source: eLife. 2022 Nov 10;11:e69008. doi: 10.7554/eLife.69008 (PMC9788828; doi:10.7554/eLife.69008)
Supplement: Figure 6—source data 2. [file elife-69008-fig6-data2.zip › Training Trajectories/t20_REC012DLC_resnet50_TrainAllTheThingsJun28shuffle1_1030000.csv]

bodyparts_coords	fishhead_x	fishhead_y	fishhead_likelihood	fishtail_x	fishtail_y	fishtail_likelihood	redlight_x	redlight_y	redlight_likelihood	fooddrop_x	fooddrop_y	fooddrop_likelihood	fishnum	recordingnum
0	205.0733184814453	177.0729522705078	0.9996711015701294	143.6494140625	173.56906127929688	0.9994549751281738	611.8521728515625	228.85276794433594	0.0007998347282409668	206.88502502441406	178.83567810058594	3.4809112548828125e-5	20	012
1	218.05426025390625	176.9171600341797	1.0	153.55552673339844	173.41773986816406	0.9989951848983765	221.80886840820312	176.8545379638672	0.000125199556350708	217.16761779785156	181.40841674804688	5.53131103515625e-5	20	012
2	231.4584197998047	177.1601104736328	1.0	159.7296142578125	178.85240173339844	0.999998152256012	231.9249267578125	177.38482666015625	0.00011610984802246094	157.7949981689453	176.78428649902344	6.136298179626465e-5	20	012
3	244.5430450439453	176.54617309570312	1.0	172.48394775390625	178.05767822265625	0.9999822378158569	244.7440948486328	176.5703125	0.00013843178749084473	234.1028289794922	183.19638061523438	6.201863288879395e-5	20	012
4	257.4567565917969	174.8444366455078	1.0	183.79823303222656	178.8818359375	0.9999996423721313	255.80865478515625	176.15365600585938	0.00021582841873168945	250.37623596191406	181.32708740234375	0.00014582276344299316	20	012
5	267.94598388671875	175.04737854003906	0.9999998807907104	188.4302520751953	183.8851318359375	0.9574447870254517	610.3928833007812	227.68626403808594	0.014005810022354126	266.37860107421875	179.74940490722656	9.807944297790527e-5	20	012
6	275.84710693359375	174.1649627685547	1.0	195.07742309570312	182.9541015625	1.0	611.3622436523438	228.12957763671875	0.00032842159271240234	279.49981689453125	178.7139434814453	0.00014966726303100586	20	012
7	284.2953186035156	174.34814453125	0.9999996423721313	208.72714233398438	175.3380889892578	1.0	211.33908081054688	174.83676147460938	0.0001322925090789795	209.27566528320312	177.17648315429688	0.000502169132232666	20	012
8	288.8748474121094	173.16773986816406	0.9999999403953552	214.7199249267578	177.21353149414062	1.0	611.6138305664062	228.33094787597656	0.0001818537712097168	212.28347778320312	178.09373474121094	0.0009153485298156738	20	012
9	290.3214416503906	172.5416259765625	1.0	217.46560668945312	178.6495819091797	0.9999963045120239	610.5653076171875	228.31304931640625	0.00022327899932861328	294.3074645996094	179.09988403320312	0.00010266900062561035	20	012
10	290.86029052734375	171.89743041992188	1.0	219.4630126953125	186.39601135253906	0.9999927878379822	611.4628295898438	228.961181640625	0.00012826919555664062	218.892822265625	187.11605834960938	0.00032702088356018066	20	012
11	290.8083190917969	171.25376892089844	0.9999985098838806	218.39239501953125	188.44064331054688	0.9998757243156433	610.8428955078125	228.3487548828125	0.0004963874816894531	215.71746826171875	189.21408081054688	0.00011020898818969727	20	012
12	291.2334289550781	172.1087188720703	0.9998871088027954	220.50450134277344	186.13584899902344	0.996295690536499	294.8674621582031	171.10806274414062	7.271766662597656e-5	296.0285949707031	176.33128356933594	0.00014644861221313477	20	012
13	291.4247741699219	173.01278686523438	0.9999995827674866	222.51904296875	188.61859130859375	0.9999914169311523	292.4019775390625	172.41526794433594	6.255507469177246e-5	220.95460510253906	189.03033447265625	0.0002963840961456299	20	012
14	292.55316162109375	171.5539093017578	0.9999999403953552	222.79359436035156	191.641845703125	0.9999998807907104	293.1663818359375	171.9613494873047	9.626150131225586e-5	221.7617950439453	191.4945068359375	0.00017657876014709473	20	012
15	292.512939453125	171.13084411621094	0.9999553561210632	221.0218505859375	192.6060791015625	1.0	294.6189270019531	171.0946044921875	9.423494338989258e-5	219.95794677734375	192.45684814453125	0.00013050436973571777	20	012
16	293.0055236816406	172.22767639160156	0.9999998807907104	223.13442993164062	193.71905517578125	1.0	293.8206481933594	172.7728271484375	8.022785186767578e-5	223.72605895996094	194.3068084716797	0.00022739171981811523	20	012
17	291.23785400390625	171.86776733398438	0.9999143481254578	225.9720001220703	192.4654541015625	1.0	293.87701416015625	171.6276092529297	0.00019809603691101074	225.1546173095703	192.8876953125	0.0006983578205108643	20	012
18	293.2672424316406	173.00747680664062	0.9999998807907104	226.18316650390625	190.13951110839844	0.9999992847442627	293.80401611328125	173.4703369140625	6.470084190368652e-5	223.46731567382812	192.9608154296875	0.00023114681243896484	20	012
19	292.618896484375	171.6630401611328	0.9999997615814209	226.9169921875	190.35293579101562	1.0	610.5969848632812	227.74842834472656	0.0034934580326080322	225.8148651123047	191.20083618164062	0.00023874640464782715	20	012
20	292.4655456542969	173.5096435546875	0.9999998807907104	230.61288452148438	190.67523193359375	1.0	294.11590576171875	174.1572723388672	0.00011372566223144531	295.552001953125	178.737060546875	0.00019925832748413086	20	012
21	292.7993469238281	172.59475708007812	1.0	232.5062713623047	188.78240966796875	0.9999997615814209	294.56597900390625	173.5996856689453	0.00010865926742553711	295.71112060546875	179.02230834960938	0.00020137429237365723	20	012
22	291.86895751953125	172.13589477539062	1.0	231.8943328857422	190.9730682373047	1.0	293.0791320800781	172.95655822753906	0.00010392069816589355	295.3568115234375	177.8490447998047	0.0001372694969177246	20	012
23	291.7200622558594	173.04452514648438	0.9999996423721313	232.54905700683594	189.4808807373047	0.9999999403953552	292.68994140625	173.18023681640625	0.00014445185661315918	295.5733947753906	177.78115844726562	0.00020891427993774414	20	012
24	291.7034606933594	174.43251037597656	0.9999999403953552	233.19580078125	190.16160583496094	0.9999998211860657	611.5869140625	228.72528076171875	0.0014991164207458496	230.33445739746094	190.1482391357422	0.00015845894813537598	20	012
25	292.3191833496094	172.79104614257812	1.0	232.35879516601562	192.34051513671875	0.9999999403953552	610.1144409179688	228.59120178222656	0.0004246532917022705	295.2550964355469	179.21395874023438	8.380413055419922e-5	20	012
26	291.11328125	173.0404052734375	1.0	231.8385467529297	194.36849975585938	0.9999991655349731	547.1919555664062	189.2835235595703	1.0	546.7272338867188	189.29637145996094	0.002512335777282715	20	012
27	289.6640319824219	172.23631286621094	1.0	234.28477478027344	191.5402069091797	0.9999986886978149	547.282958984375	188.95445251464844	1.0	546.48486328125	188.32960510253906	0.0030788183212280273	20	012
28	290.36968994140625	171.7622833251953	1.0	235.370849609375	193.27420043945312	0.9999933242797852	546.8807373046875	188.7908935546875	1.0	544.5701904296875	188.42201232910156	0.003633052110671997	20	012
29	290.95849609375	172.0784454345703	1.0	235.8795166015625	193.6457977294922	0.9999992847442627	547.1231689453125	189.17523193359375	1.0	546.3319702148438	188.68215942382812	0.00321042537689209	20	012
30	290.56060791015625	172.14328002929688	1.0	236.0400848388672	195.8092803955078	0.9999998807907104	547.4196166992188	188.35604858398438	1.0	544.6660766601562	188.22564697265625	0.0013727545738220215	20	012
31	291.7323303222656	172.51580810546875	1.0	235.6822052001953	196.22573852539062	0.20941221714019775	547.1477661132812	188.4125518798828	1.0	544.84033203125	187.9353485107422	0.0030163824558258057	20	012
32	302.89813232421875	178.43734741210938	0.9999819397926331	235.46322631835938	202.50750732421875	0.9974091053009033	547.2105712890625	188.327880859375	1.0	545.9993286132812	188.2378387451172	0.0010668635368347168	20	012
33	322.9108581542969	181.75515747070312	1.0	252.42478942871094	186.54100036621094	0.9426674842834473	547.1592407226562	189.4488067626953	1.0	544.9872436523438	188.97335815429688	0.003031104803085327	20	012
34	340.9564514160156	187.9727020263672	1.0	265.927490234375	176.96322631835938	0.9999958872795105	546.8416137695312	188.4560546875	1.0	544.5001831054688	187.75791931152344	0.0019110143184661865	20	012
35	356.4678649902344	189.37376403808594	0.003314375877380371	362.39874267578125	189.28094482421875	0.8893533945083618	547.1033325195312	189.29283142089844	1.0	545.6346435546875	189.11587524414062	0.0018070638179779053	20	012
36	375.2236022949219	188.46832275390625	0.9999998807907104	374.0289001464844	191.05963134765625	0.010823756456375122	546.6665649414062	189.06480407714844	1.0	546.3847045898438	188.27674865722656	0.0008428990840911865	20	012
37	389.5198974609375	186.9659881591797	1.0	388.8356628417969	191.0573272705078	0.00026935338973999023	546.7131958007812	188.73667907714844	1.0	546.1421508789062	188.6120147705078	0.0004814267158508301	20	012
38	400.9542236328125	185.1563720703125	1.0	403.67767333984375	183.58518981933594	0.0008741021156311035	547.9732666015625	188.0552215576172	1.0	547.123291015625	187.87310791015625	0.0008320212364196777	20	012
39	467.7962646484375	175.43788146972656	1.0	518.3923950195312	184.0041961669922	0.0024007856845855713	548.1009521484375	188.0316619873047	1.0	545.9514770507812	187.71121215820312	0.001498103141784668	20	012
40	419.07049560546875	180.19644165039062	1.0	515.7825317382812	183.6080780029297	0.9797643423080444	548.0723266601562	188.18157958984375	1.0	517.3102416992188	189.22793579101562	0.002319902181625366	20	012
41	424.9205017089844	179.93296813964844	1.0	513.1182250976562	180.44598388671875	0.9999994039535522	548.42529296875	187.91075134277344	1.0	514.1636962890625	183.76414489746094	0.010478347539901733	20	012
42	423.471435546875	184.826416015625	1.0	507.7658996582031	180.55337524414062	0.9999974370002747	548.1082763671875	187.37774658203125	1.0	509.9894714355469	182.484130859375	0.02497011423110962	20	012
43	423.95703125	197.87200927734375	1.0	493.08538818359375	165.58706665039062	0.9998874664306641	548.283203125	188.2423095703125	1.0	494.896484375	164.38037109375	0.0006675422191619873	20	012
44	431.59295654296875	201.213134765625	1.0	491.9412841796875	159.9593505859375	1.0	547.8555297851562	188.46092224121094	1.0	546.8910522460938	188.52024841308594	0.0016096532344818115	20	012
45	441.0516052246094	205.1640167236328	1.0	488.0604553222656	162.92962646484375	0.9931827783584595	548.0708618164062	188.7003936767578	1.0	547.0175170898438	188.66600036621094	0.002125382423400879	20	012
46	442.72540283203125	208.24583435058594	1.0	483.5812072753906	164.01637268066406	1.0	547.4212036132812	188.54940795898438	1.0	546.459716796875	188.4716033935547	0.002232670783996582	20	012
47	443.8092041015625	209.89385986328125	1.0	480.37261962890625	172.58775329589844	0.9999997615814209	547.6654052734375	188.12857055664062	1.0	493.7231750488281	180.25	0.01166948676109314	20	012
48	444.021484375	212.27627563476562	1.0	479.9035949707031	174.73748779296875	0.9999971389770508	547.9090576171875	188.59632873535156	1.0	492.88848876953125	181.1492919921875	0.09554794430732727	20	012
49	443.3680114746094	213.2493438720703	1.0	479.9516906738281	173.93109130859375	0.9999802112579346	547.71728515625	188.05044555664062	1.0	493.9321594238281	180.7849884033203	0.47566717863082886	20	012
50	446.2056579589844	214.95623779296875	1.0	480.20111083984375	181.01731872558594	0.9999990463256836	547.9391479492188	188.55186462402344	1.0	492.1363830566406	185.2396697998047	0.051929086446762085	20	012
51	444.7493591308594	219.984619140625	1.0	398.3830261230469	191.23985290527344	0.9865193367004395	547.6983032226562	187.89349365234375	1.0	500.53204345703125	192.15582275390625	0.3225177526473999	20	012
52	446.448974609375	222.00131225585938	1.0	388.57568359375	191.333984375	0.9584031105041504	548.0845336914062	188.46043395996094	1.0	499.1936340332031	193.46688842773438	0.1294967234134674	20	012
53	449.443115234375	223.47421264648438	1.0	480.4349365234375	186.95709228515625	0.9991538524627686	548.2158203125	188.57144165039062	1.0	498.3028259277344	193.4980926513672	0.028837472200393677	20	012
54	451.49700927734375	223.26007080078125	1.0	481.1069030761719	193.3057098388672	0.9450910687446594	547.82470703125	188.15306091308594	1.0	493.0386962890625	195.43099975585938	0.013197630643844604	20	012
55	454.3468017578125	220.42288208007812	0.9999978542327881	388.6176452636719	199.19680786132812	0.9996328353881836	548.4398803710938	187.65338134765625	1.0	496.1928405761719	198.84759521484375	0.5375466346740723	20	012
56	482.417236328125	210.9861297607422	0.999893844127655	485.9219970703125	213.82859802246094	0.0041231513023376465	548.0693359375	187.7592010498047	1.0	494.244384765625	202.67269897460938	0.10873058438301086	20	012
57	487.7142639160156	214.7982635498047	0.9999192357063293	485.4104309082031	214.8934326171875	0.005247563123703003	548.3531494140625	188.4585418701172	1.0	492.7156982421875	205.44993591308594	0.0027117133140563965	20	012
58	452.169677734375	195.6954803466797	0.999360203742981	402.76385498046875	223.39569091796875	0.0029416680335998535	547.6957397460938	188.04046630859375	1.0	495.1416015625	202.75863647460938	0.004480272531509399	20	012
59	450.1783142089844	190.36279296875	1.0	396.5082702636719	224.7517852783203	0.14540493488311768	548.8236694335938	188.20928955078125	1.0	505.10186767578125	195.61599731445312	0.005128204822540283	20	012
60	450.07745361328125	189.51840209960938	1.0	386.2066345214844	226.1525421142578	0.9999665021896362	548.5272216796875	188.3965606689453	1.0	547.1688232421875	188.43966674804688	0.001400381326675415	20	012
61	448.35418701171875	188.0718231201172	1.0	384.27288818359375	226.3976287841797	0.9999976754188538	548.7833251953125	187.84686279296875	1.0	508.5173034667969	192.4746856689453	0.03949451446533203	20	012
62	449.689697265625	187.44227600097656	1.0	373.08880615234375	228.3923797607422	0.1493440866470337	549.0856323242188	187.2069854736328	1.0	506.84014892578125	191.15966796875	0.009692788124084473	20	012
63	447.49853515625	186.5272216796875	1.0	369.1352233886719	236.32168579101562	1.0	549.311279296875	187.25741577148438	1.0	507.2957458496094	191.54571533203125	0.001976609230041504	20	012
64	447.70172119140625	186.66395568847656	1.0	368.7540283203125	236.94468688964844	1.0	548.7492065429688	187.91830444335938	1.0	547.9351196289062	187.9928436279297	0.0005837976932525635	20	012
65	448.9365234375	187.56619262695312	1.0	366.9135437011719	235.2534942626953	0.3504403531551361	549.0048828125	187.4269256591797	1.0	508.3328857421875	191.88685607910156	0.0008703768253326416	20	012
66	447.7081604003906	186.36993408203125	1.0	368.2508544921875	226.48793029785156	0.31429147720336914	549.0971069335938	187.3397674560547	1.0	546.017578125	187.34442138671875	0.00046563148498535156	20	012
67	448.6957702636719	185.5999298095703	1.0	365.589111328125	233.61741638183594	0.9820886850357056	549.3467407226562	187.4170379638672	1.0	546.5021362304688	187.2967529296875	0.00047525763511657715	20	012
68	449.4200744628906	183.40489196777344	1.0	368.020263671875	227.99217224121094	0.0039618611335754395	549.3959350585938	186.95382690429688	1.0	546.6077880859375	186.74859619140625	0.0006924569606781006	20	012
69	450.2463684082031	181.66281127929688	1.0	502.35113525390625	213.87905883789062	0.02092835307121277	549.0519409179688	187.80853271484375	1.0	545.9247436523438	187.65818786621094	0.00041869282722473145	20	012
70	449.9320983886719	179.1156463623047	1.0	501.7459716796875	213.1843719482422	0.9965919256210327	549.398681640625	187.88250732421875	1.0	546.5374145507812	187.59762573242188	0.0008727610111236572	20	012
71	450.2430725097656	177.5348358154297	1.0	501.76971435546875	212.95974731445312	0.9999978542327881	549.0565795898438	187.41749572753906	1.0	546.0429077148438	187.25210571289062	0.00041607022285461426	20	012
72	451.2879333496094	176.0008087158203	1.0	501.7410888671875	214.5818328857422	0.8273707032203674	548.9461669921875	187.46865844726562	1.0	546.2109985351562	187.4373321533203	0.0004852414131164551	20	012
73	450.7409973144531	175.40548706054688	1.0	501.73480224609375	213.9559783935547	0.02222314476966858	549.368896484375	187.54098510742188	1.0	546.4527587890625	187.4016571044922	0.0005292594432830811	20	012
74	450.8707275390625	175.6201934814453	1.0	501.919921875	211.8380584716797	0.9999842047691345	548.8323364257812	187.59246826171875	1.0	497.7623596191406	213.80194091796875	0.0009416341781616211	20	012
75	450.958251953125	175.61663818359375	1.0	500.69354248046875	213.44976806640625	0.9999995231628418	548.9969482421875	187.4816131591797	1.0	546.0623779296875	187.31065368652344	0.0004514455795288086	20	012
76	451.8080139160156	177.1450958251953	1.0	501.3682861328125	214.124267578125	0.999998927116394	549.0652465820312	187.1176300048828	1.0	499.3669128417969	214.4789581298828	0.0010550320148468018	20	012
77	455.5292663574219	180.0968475341797	0.9999860525131226	497.06329345703125	212.22467041015625	0.9662514925003052	548.6226806640625	187.23480224609375	1.0	546.0153198242188	187.037841796875	0.00055733323097229	20	012
78	456.0968017578125	180.42001342773438	0.9999998211860657	372.4996032714844	209.90066528320312	0.34573039412498474	548.935791015625	187.7619171142578	1.0	503.174560546875	198.840087890625	0.004421710968017578	20	012
79	457.0661315917969	181.97389221191406	0.9999998807907104	502.8115234375	197.92124938964844	0.035301774740219116	549.0264892578125	187.47161865234375	1.0	546.4366455078125	187.1995086669922	0.0003981590270996094	20	012
80	455.2488098144531	185.068359375	1.0	504.68218994140625	197.31161499023438	0.00694197416305542	549.095703125	187.26751708984375	1.0	509.7204284667969	195.6753692626953	0.0006447136402130127	20	012
81	453.2856140136719	185.1035919189453	1.0	505.36016845703125	197.3033905029297	0.002077847719192505	549.0375366210938	187.5245361328125	1.0	546.1542358398438	187.415771484375	0.0005031824111938477	20	012
82	452.630126953125	185.39324951171875	1.0	548.228271484375	187.5674591064453	0.00022041797637939453	549.0716552734375	187.46844482421875	1.0	546.3524780273438	187.19525146484375	0.00040644407272338867	20	012
83	451.2286376953125	186.6861114501953	1.0	501.0110168457031	199.52352905273438	0.00022655725479125977	549.408203125	187.12548828125	1.0	546.7528686523438	186.84608459472656	0.00044164061546325684	20	012
84	449.7037048339844	186.59759521484375	1.0	510.55767822265625	197.1566162109375	0.007155954837799072	549.0806274414062	187.52210998535156	1.0	546.6502075195312	187.0328369140625	0.000387340784072876	20	012
85	447.16729736328125	189.10140991210938	1.0	511.1882629394531	197.57138061523438	0.0008774399757385254	549.3265991210938	187.8796844482422	1.0	546.6634521484375	187.3760528564453	0.00043582916259765625	20	012
86	450.0787353515625	187.5091552734375	1.0	511.5637512207031	198.2047576904297	0.020434945821762085	549.0635986328125	187.34829711914062	1.0	546.8260498046875	186.74147033691406	0.0005156993865966797	20	012
87	446.6465148925781	186.818115234375	1.0	512.3084716796875	198.27630615234375	0.01668071746826172	548.8113403320312	187.68548583984375	1.0	546.6466674804688	187.31602478027344	0.00040456652641296387	20	012
88	446.4264221191406	185.39675903320312	1.0	513.1245727539062	198.3911590576172	0.1577601432800293	548.9486083984375	187.2622528076172	1.0	546.651123046875	186.68289184570312	0.0004386603832244873	20	012
89	446.5162658691406	185.96145629882812	1.0	513.5169067382812	198.39857482910156	0.09460976719856262	548.984130859375	187.43209838867188	1.0	546.5416870117188	186.97694396972656	0.00038802623748779297	20	012
90	448.4446716308594	186.80679321289062	1.0	515.3516235351562	198.78807067871094	0.23832854628562927	548.8406982421875	187.8381805419922	1.0	514.743408203125	198.9406280517578	0.0006142556667327881	20	012
91	452.9591979980469	185.7244110107422	1.0	512.5419921875	197.9994354248047	0.000645369291305542	549.3154907226562	187.49229431152344	1.0	546.7901000976562	186.94198608398438	0.00039947032928466797	20	012
92	456.1617126464844	182.3317108154297	1.0	512.0211791992188	197.6919708251953	0.9820900559425354	548.8560791015625	187.58987426757812	1.0	546.3953247070312	187.02639770507812	0.0002759397029876709	20	012
93	458.69415283203125	180.52195739746094	0.9999997019767761	512.3634033203125	199.33949279785156	0.7072153091430664	549.102783203125	188.02053833007812	1.0	546.3814697265625	187.65142822265625	0.0003070831298828125	20	012
94	403.78216552734375	200.36196899414062	1.0	510.9363708496094	199.2219696044922	0.14675256609916687	549.19091796875	188.23956298828125	1.0	546.39111328125	187.8141632080078	0.0004685819149017334	20	012
95	457.3879699707031	178.42066955566406	1.0	511.7736511230469	197.95718383789062	0.895959734916687	549.09326171875	187.20497131347656	1.0	510.8735046386719	196.51177978515625	0.0007802844047546387	20	012
96	456.5518493652344	178.2657470703125	1.0	512.4829711914062	197.568359375	0.02678591012954712	549.214599609375	187.46714782714844	1.0	546.17529296875	187.11354064941406	0.00045371055603027344	20	012
97	457.5098876953125	178.68362426757812	1.0	513.6998901367188	197.01124572753906	0.01618167757987976	548.7303466796875	188.0186309814453	1.0	545.980224609375	187.65762329101562	0.00036597251892089844	20	012
98	456.3681945800781	178.16978454589844	1.0	514.3530883789062	196.49952697753906	0.007112681865692139	548.8236694335938	188.0000457763672	1.0	546.37109375	187.5861358642578	0.0003167092800140381	20	012
99	457.2662353515625	177.01719665527344	1.0	513.9612426757812	197.10350036621094	0.006037503480911255	549.1419677734375	188.68357849121094	1.0	546.2930908203125	188.2115478515625	0.00037488341331481934	20	012
100	455.9571533203125	174.30613708496094	1.0	512.1482543945312	193.98397827148438	0.012287735939025879	549.2606811523438	187.81068420410156	1.0	546.550537109375	187.467041015625	0.0004247426986694336	20	012
101	458.9966125488281	170.9229278564453	0.9999998807907104	514.6672973632812	196.79495239257812	0.029869109392166138	548.9569702148438	188.52828979492188	1.0	546.421630859375	188.6970672607422	0.00032660365104675293	20	012
102	460.7480773925781	169.17507934570312	0.9999961256980896	464.17181396484375	168.0009307861328	0.0011708438396453857	549.4635620117188	188.07171630859375	1.0	513.1201171875	197.69577026367188	0.0003128945827484131	20	012
103	463.3138122558594	168.37161254882812	0.9999998807907104	458.36773681640625	172.2474822998047	0.0010570883750915527	549.2454833984375	188.3653106689453	1.0	514.002685546875	200.65452575683594	0.0003203451633453369	20	012
104	462.05133056640625	167.80653381347656	0.9983612298965454	366.1757507324219	204.68739318847656	0.2149617075920105	548.85400390625	188.0615234375	1.0	509.099609375	192.05630493164062	0.0003370940685272217	20	012
105	459.7859802246094	168.16636657714844	0.9999999403953552	545.1964111328125	193.22471618652344	0.0001919567584991455	548.6885986328125	188.35037231445312	1.0	516.782958984375	191.52574157714844	0.000517427921295166	20	012
106	460.494384765625	167.41464233398438	1.0	367.64630126953125	195.5821990966797	0.015091419219970703	548.671630859375	188.1358184814453	1.0	546.56689453125	188.4438018798828	0.0004424452781677246	20	012
107	461.63970947265625	165.25833129882812	1.0	517.1636352539062	183.3580780029297	0.0032505691051483154	548.5635375976562	188.18411254882812	1.0	546.4349365234375	188.42819213867188	0.0004942417144775391	20	012
108	461.9793395996094	160.90634155273438	1.0	518.25390625	182.7505645751953	0.28031426668167114	548.2108764648438	188.18234252929688	1.0	532.8274536132812	184.3553466796875	0.0012034773826599121	20	012
109	465.81890869140625	159.81289672851562	0.9999798536300659	377.0185852050781	192.15980529785156	0.6760905981063843	548.104736328125	188.5539093017578	1.0	543.9405517578125	189.62445068359375	0.0007593929767608643	20	012
110	464.25018310546875	160.65216064453125	0.9999995827674866	457.0982971191406	161.90988159179688	0.0005501210689544678	548.5818481445312	188.8653106689453	1.0	544.8883666992188	189.63491821289062	0.00086212158203125	20	012
111	463.5466003417969	160.83486938476562	1.0	548.1295166015625	192.53028869628906	0.0003096163272857666	548.3518676757812	188.1844482421875	1.0	546.0296020507812	186.41256713867188	0.0009410679340362549	20	012
112	401.74298095703125	170.98541259765625	1.0	517.3414916992188	171.10818481445312	0.00022226572036743164	548.1477661132812	188.422119140625	1.0	546.0623168945312	188.13787841796875	0.0005517303943634033	20	012
113	405.9481201171875	168.59446716308594	1.0	456.41156005859375	166.45709228515625	0.00065574049949646	548.0084228515625	188.28826904296875	1.0	545.9574584960938	188.3644561767578	0.0012637674808502197	20	012
114	405.4353332519531	167.50096130371094	1.0	547.9315185546875	189.2538299560547	0.0003903210163116455	547.8680419921875	188.65882873535156	1.0	545.5179443359375	188.60263061523438	0.0013579726219177246	20	012
115	461.96868896484375	160.10052490234375	1.0	547.8631591796875	189.14315795898438	0.00042748451232910156	547.8086547851562	188.6737060546875	1.0	545.7554321289062	188.62672424316406	0.0016337037086486816	20	012
116	467.0407409667969	159.29270935058594	1.0	547.5363159179688	189.2320556640625	0.0004297196865081787	547.7240600585938	188.76156616210938	1.0	545.3839111328125	188.5826416015625	0.002247065305709839	20	012
117	406.2591552734375	166.6172637939453	0.9999995231628418	518.5528564453125	168.00440979003906	0.001431584358215332	547.5780639648438	188.70278930664062	1.0	545.8231201171875	188.86822509765625	0.002587556838989258	20	012
118	409.1752624511719	161.46527099609375	0.9980125427246094	519.6480712890625	165.13681030273438	0.0005404949188232422	547.72900390625	188.53790283203125	1.0	545.53125	186.48062133789062	0.0019207298755645752	20	012
119	404.5243225097656	162.3278350830078	0.8865302801132202	518.8558349609375	163.23291015625	0.0006337463855743408	547.2570190429688	188.6434326171875	1.0	545.61328125	188.87445068359375	0.0020058751106262207	20	012
120	520.3314208984375	156.739013671875	0.9997135400772095	547.1464233398438	188.92306518554688	0.0006181597709655762	547.6492309570312	188.76048278808594	1.0	545.479736328125	189.144775390625	0.00415918231010437	20	012
121	462.67425537109375	159.7769775390625	0.9999905228614807	456.62896728515625	166.38494873046875	0.0008301436901092529	547.877197265625	188.0946807861328	1.0	545.7933959960938	188.3417510986328	0.007244467735290527	20	012
122	520.3345947265625	156.08961486816406	0.9999135732650757	547.0263061523438	189.3939208984375	0.0007300078868865967	547.5446166992188	188.68264770507812	1.0	545.4786987304688	188.63870239257812	0.007118523120880127	20	012
123	464.26190185546875	159.49789428710938	1.0	547.3493041992188	188.7838897705078	0.0006577968597412109	547.7525024414062	188.27517700195312	1.0	545.8097534179688	188.45716857910156	0.007101863622665405	20	012
124	521.5567626953125	151.8849334716797	0.9999998807907104	456.68475341796875	167.13739013671875	0.0008861720561981201	547.8461303710938	188.1301727294922	1.0	545.89892578125	188.42291259765625	0.0044660866260528564	20	012
125	463.294189453125	159.46617126464844	1.0	361.8935546875	155.17369079589844	0.9912360906600952	547.6613159179688	188.26329040527344	1.0	545.5369262695312	188.65362548828125	0.0037804245948791504	20	012
126	468.03228759765625	158.68309020996094	0.9993665814399719	547.4920043945312	189.30807495117188	0.0008150041103363037	548.1454467773438	188.4556427001953	1.0	546.162353515625	188.6023712158203	0.005132347345352173	20	012
127	463.66986083984375	160.84561157226562	0.9999998211860657	546.993896484375	188.8743896484375	0.0006759762763977051	547.6150512695312	188.23065185546875	1.0	545.7301025390625	188.17501831054688	0.01402503252029419	20	012
128	520.3229370117188	147.9315643310547	1.0	382.22052001953125	151.22085571289062	0.17798489332199097	547.9619140625	188.04220581054688	1.0	546.1566772460938	188.3855438232422	0.006102919578552246	20	012
129	462.18524169921875	163.0520782470703	1.0	353.7804870605469	163.21771240234375	0.0008321404457092285	547.9205322265625	188.2123260498047	0.9999999403953552	546.1890869140625	188.3572998046875	0.010094672441482544	20	012
130	462.1116943359375	163.6370391845703	1.0	368.5356140136719	152.66017150878906	0.043935298919677734	547.8515014648438	188.01197814941406	1.0	545.9774169921875	188.08981323242188	0.008813947439193726	20	012
131	462.81634521484375	164.91299438476562	1.0	547.1524047851562	188.35020446777344	0.0009250640869140625	547.1734008789062	187.87847900390625	1.0	545.52587890625	188.15333557128906	0.01390102505683899	20	012
132	463.9735412597656	165.427001953125	1.0	372.497314453125	150.288818359375	0.12498536705970764	547.4492797851562	188.24542236328125	1.0	545.9371948242188	188.4239044189453	0.01110956072807312	20	012
133	463.59375	164.97015380859375	1.0	370.44439697265625	149.05528259277344	0.9881502985954285	547.5574340820312	188.1894989013672	0.9999998807907104	546.077392578125	188.51612854003906	0.01581689715385437	20	012
134	464.8614196777344	164.55116271972656	1.0	370.4460754394531	145.82354736328125	0.9999979734420776	547.4755249023438	188.3753204345703	0.9999999403953552	545.5582275390625	188.4652099609375	0.007515758275985718	20	012
135	463.508056640625	163.82081604003906	1.0	372.60943603515625	150.53257751464844	0.8545529246330261	547.662353515625	188.43856811523438	1.0	545.6163330078125	188.7960205078125	0.00466194748878479	20	012
136	465.2406005859375	163.1858673095703	1.0	372.1260986328125	157.91842651367188	0.5804062485694885	547.7265014648438	188.34457397460938	0.9999999403953552	545.8113403320312	188.52857971191406	0.010649919509887695	20	012
137	464.088134765625	164.67977905273438	1.0	372.06610107421875	152.91009521484375	0.009398728609085083	548.0193481445312	187.85690307617188	0.9999999403953552	545.97705078125	188.1331787109375	0.009750336408615112	20	012
138	463.5107727050781	165.05355834960938	1.0	370.4555969238281	154.7272491455078	0.9996912479400635	547.5935668945312	188.3314971923828	1.0	545.7315063476562	188.32473754882812	0.008048206567764282	20	012
139	463.4100036621094	166.39871215820312	1.0	368.4232482910156	152.78457641601562	0.9999990463256836	547.7926635742188	188.4418182373047	1.0	546.0625	188.28228759765625	0.008984923362731934	20	012
140	464.91827392578125	168.50299072265625	1.0	363.3857421875	155.79818725585938	0.9958326816558838	547.3992919921875	188.36619567871094	1.0	545.7439575195312	188.48794555664062	0.008288919925689697	20	012
141	465.55780029296875	169.23635864257812	1.0	364.9588623046875	153.8307647705078	0.9818737506866455	547.4193115234375	188.31201171875	1.0	545.7634887695312	188.1053466796875	0.008147716522216797	20	012
142	465.9655456542969	169.97718811035156	1.0	366.0811462402344	149.99264526367188	0.9482799768447876	547.7976684570312	188.83763122558594	0.9999998807907104	546.0402221679688	189.046875	0.008447587490081787	20	012
143	464.6316833496094	169.93690490722656	1.0	367.6626281738281	150.1456298828125	0.02486318349838257	547.8889770507812	188.3549346923828	0.9999998807907104	546.3162231445312	188.4001007080078	0.007001996040344238	20	012
144	466.21893310546875	171.91343688964844	1.0	371.3944396972656	147.86666870117188	0.6679255962371826	547.6585083007812	187.9332733154297	1.0	546.002197265625	187.8033905029297	0.008554458618164062	20	012
145	464.6021728515625	171.185791015625	1.0	372.1761779785156	145.81431579589844	0.9999967217445374	547.6387329101562	188.65968322753906	1.0	545.7962036132812	188.50863647460938	0.007022678852081299	20	012
146	466.64642333984375	173.36651611328125	1.0	372.7552490234375	142.61012268066406	1.0	547.509765625	188.31341552734375	0.9999998807907104	545.806396484375	187.97496032714844	0.005030274391174316	20	012
147	467.4356384277344	174.1243133544922	1.0	373.4048767089844	143.05982971191406	0.9997467994689941	547.5227661132812	187.98731994628906	1.0	545.422119140625	187.7022705078125	0.003996342420578003	20	012
148	467.3544921875	174.1940460205078	1.0	374.38677978515625	144.39202880859375	0.9999999403953552	547.9011840820312	188.33248901367188	1.0	545.988037109375	188.36819458007812	0.004305779933929443	20	012
149	466.2216796875	174.79481506347656	1.0	374.42376708984375	143.08509826660156	1.0	547.7820434570312	188.566650390625	1.0	545.9583740234375	188.53756713867188	0.005288183689117432	20	012
150	464.8413391113281	176.67662048339844	1.0	374.4237976074219	140.51402282714844	1.0	548.0018920898438	188.32000732421875	1.0	545.9552612304688	188.32749938964844	0.0031443238258361816	20	012
151	464.8554992675781	178.18157958984375	1.0	373.3671569824219	136.88430786132812	1.0	548.0746459960938	188.6726837158203	1.0	546.0858764648438	188.54104614257812	0.0029429197311401367	20	012
152	465.4958801269531	179.03610229492188	1.0	371.82415771484375	132.3614044189453	1.0	547.7276611328125	187.98561096191406	1.0	545.6748046875	188.01263427734375	0.003532886505126953	20	012
153	466.1965026855469	180.18516540527344	1.0	371.8756103515625	130.95777893066406	1.0	547.8855590820312	188.46107482910156	1.0	546.2096557617188	188.47207641601562	0.00402417778968811	20	012
154	466.3719482421875	180.69642639160156	1.0	372.35382080078125	130.59085083007812	1.0	547.7247924804688	188.84378051757812	0.9999999403953552	545.83837890625	188.71319580078125	0.005117267370223999	20	012
155	465.4534606933594	180.62478637695312	1.0	372.42010498046875	131.2522735595703	1.0	548.0316162109375	188.5777587890625	1.0	547.2692260742188	188.36346435546875	0.0028471052646636963	20	012
156	465.34564208984375	182.2769775390625	1.0	372.6875305175781	129.2028045654297	1.0	547.9201049804688	188.5419464111328	1.0	547.6259155273438	187.6366424560547	0.0033850669860839844	20	012
157	465.7536315917969	182.3683319091797	1.0	372.27899169921875	128.0220489501953	1.0	547.9227905273438	188.75210571289062	1.0	547.4968872070312	187.9412078857422	0.002669781446456909	20	012
158	465.47918701171875	180.950927734375	1.0	375.4104919433594	128.12741088867188	1.0	547.8440551757812	188.0933380126953	1.0	546.0128784179688	187.80667114257812	0.0017391443252563477	20	012
159	464.5773620605469	180.96466064453125	1.0	376.59423828125	128.9936981201172	1.0	547.7669677734375	189.0242919921875	1.0	545.7376098632812	189.21145629882812	0.002981215715408325	20	012
160	465.5482482910156	181.0899658203125	1.0	376.8049621582031	129.38067626953125	1.0	547.9944458007812	188.12667846679688	1.0	545.6778564453125	188.64344787597656	0.0015383362770080566	20	012
161	465.7346496582031	181.26719665527344	1.0	376.5575866699219	128.98313903808594	1.0	548.26708984375	188.13775634765625	1.0	546.0385131835938	188.60205078125	0.0014519095420837402	20	012
162	464.9789733886719	181.20603942871094	1.0	376.46417236328125	127.12094116210938	1.0	547.8411254882812	188.69313049316406	1.0	547.2359619140625	188.0714874267578	0.0026322603225708008	20	012
163	465.7773742675781	181.35543823242188	1.0	376.6002197265625	127.76168060302734	0.9999997615814209	547.8018798828125	188.72523498535156	1.0	547.4271850585938	187.9174041748047	0.002619028091430664	20	012
164	464.3507385253906	180.72409057617188	1.0	378.3256530761719	129.38473510742188	1.0	547.9873046875	188.71749877929688	1.0	547.25537109375	188.30601501464844	0.0027594566345214844	20	012
165	465.4972229003906	182.60438537597656	1.0	379.4646301269531	130.1601104736328	1.0	547.916748046875	188.5196533203125	1.0	547.3109741210938	187.77886962890625	0.002485305070877075	20	012
166	464.99658203125	183.91018676757812	1.0	377.52880859375	125.97956085205078	1.0	547.9645385742188	188.05267333984375	1.0	545.7645263671875	188.18971252441406	0.0016019940376281738	20	012
167	463.882568359375	185.29466247558594	1.0	375.41217041015625	126.53369140625	0.9999995231628418	547.8345336914062	188.89999389648438	1.0	545.8707885742188	189.3341522216797	0.0019301772117614746	20	012
168	463.917724609375	186.0770263671875	1.0	377.7804260253906	128.4820556640625	1.0	548.0289916992188	188.60728454589844	1.0	546.1529541015625	188.725341796875	0.0021258294582366943	20	012
169	462.5359191894531	187.41302490234375	1.0	377.7102355957031	129.96072387695312	1.0	548.177734375	188.99827575683594	1.0	546.1890869140625	188.9345245361328	0.002025395631790161	20	012
170	462.2161560058594	188.9082489013672	1.0	376.9950256347656	131.73374938964844	1.0	548.2185668945312	188.8325958251953	1.0	546.4385986328125	188.2762451171875	0.0014185905456542969	20	012
171	461.36114501953125	189.79141235351562	1.0	375.67108154296875	133.04107666015625	1.0	548.2799682617188	189.04734802246094	1.0	546.1876220703125	188.87632751464844	0.0015348494052886963	20	012
172	460.646240234375	190.68927001953125	1.0	374.6204528808594	133.08546447753906	1.0	548.309326171875	189.1162567138672	1.0	546.368408203125	189.1505889892578	0.0013582110404968262	20	012
173	462.8503723144531	190.1183624267578	1.0	374.6244812011719	133.41464233398438	1.0	548.593505859375	189.3087921142578	1.0	546.5574951171875	189.39498901367188	0.0010733306407928467	20	012
174	461.952392578125	190.8277130126953	1.0	373.5773620605469	132.29415893554688	1.0	548.6997680664062	188.6841583251953	1.0	546.8113403320312	188.88841247558594	0.0011495351791381836	20	012
175	462.31805419921875	190.9056396484375	1.0	373.9534606933594	132.37510681152344	0.9999999403953552	548.3209838867188	189.33375549316406	1.0	546.5687866210938	189.28506469726562	0.0016351640224456787	20	012
176	462.4307556152344	190.44671630859375	1.0	374.4958801269531	133.3841552734375	1.0	548.5369262695312	189.19395446777344	1.0	546.6701049804688	189.28028869628906	0.0015859901905059814	20	012
177	463.06268310546875	190.0799102783203	1.0	372.7362365722656	133.48915100097656	1.0	548.5277709960938	189.4351348876953	1.0	546.4234008789062	189.4429168701172	0.0013709068298339844	20	012
178	462.0395202636719	190.63893127441406	1.0	374.1972351074219	135.46063232421875	1.0	548.6605224609375	189.17733764648438	1.0	546.7440795898438	189.25604248046875	0.0013637840747833252	20	012
179	461.4241027832031	190.54623413085938	1.0	375.3580017089844	134.9726104736328	1.0	548.3904418945312	189.11802673339844	1.0	546.6665649414062	189.0043487548828	0.0012533068656921387	20	012
180	461.689453125	190.885498046875	1.0	375.7810974121094	135.27957153320312	1.0	548.4967041015625	189.1715850830078	1.0	546.6046752929688	189.17779541015625	0.0017292201519012451	20	012
181	460.0584411621094	192.39971923828125	1.0	374.5061340332031	132.65403747558594	1.0	548.76806640625	189.12744140625	1.0	546.6698608398438	188.7871856689453	0.0015763938426971436	20	012
182	461.7029724121094	191.49417114257812	1.0	371.1112365722656	132.17343139648438	1.0	548.4188842773438	189.3623504638672	1.0	546.5269165039062	189.55735778808594	0.0014640986919403076	20	012
183	460.9253234863281	192.96011352539062	1.0	373.43017578125	135.7716827392578	0.999997615814209	548.5855712890625	189.02565002441406	1.0	546.5626220703125	188.99693298339844	0.0013310611248016357	20	012
184	461.715087890625	193.3477325439453	1.0	375.5355224609375	137.6205596923828	1.0	548.3307495117188	189.72073364257812	1.0	546.2885131835938	189.90676879882812	0.0009045600891113281	20	012
185	461.5065612792969	196.06748962402344	1.0	374.2019958496094	137.768310546875	0.9999988079071045	548.3901977539062	188.85800170898438	1.0	546.6790161132812	189.36595153808594	0.0013092458248138428	20	012
186	461.87646484375	198.1051483154297	1.0	372.9831848144531	136.2028350830078	0.999999463558197	548.8499755859375	189.2742156982422	1.0	547.2070922851562	189.67135620117188	0.001340419054031372	20	012
187	461.1348876953125	200.23304748535156	1.0	371.1649169921875	138.53872680664062	0.9999971389770508	548.653076171875	188.97764587402344	1.0	547.0725708007812	189.42848205566406	0.0009128749370574951	20	012
188	460.97479248046875	201.1168975830078	1.0	372.3057861328125	138.41250610351562	1.0	548.392578125	188.5207061767578	1.0	547.0827026367188	189.0731658935547	0.0007383227348327637	20	012
189	461.3668518066406	202.76129150390625	1.0	373.82989501953125	140.58982849121094	0.9998872876167297	548.8374633789062	188.46823120117188	1.0	547.7428588867188	188.91624450683594	0.0013775825500488281	20	012
190	462.73291015625	202.86341857910156	1.0	371.2491149902344	141.14703369140625	0.9940853118896484	548.352294921875	188.62547302246094	1.0	547.3780517578125	189.13607788085938	0.0012615025043487549	20	012
191	461.7349548339844	203.4265899658203	1.0	372.1063232421875	142.12789916992188	0.02945086359977722	548.4133911132812	188.50230407714844	1.0	547.3777465820312	189.023681640625	0.0012736618518829346	20	012
192	462.08294677734375	203.01690673828125	1.0	373.0065002441406	141.8695526123047	0.9932945966720581	548.2994995117188	188.7047119140625	1.0	547.1793212890625	189.09681701660156	0.0010450780391693115	20	012
193	461.1532287597656	203.0226593017578	1.0	368.762451171875	140.42849731445312	0.008065193891525269	548.1331787109375	188.42628479003906	1.0	547.1416015625	188.82716369628906	0.0010055899620056152	20	012
194	461.25042724609375	203.4414825439453	1.0	371.8381042480469	144.3780517578125	0.8474120497703552	548.4058227539062	188.89344787597656	1.0	547.1323852539062	189.5513458251953	0.001139819622039795	20	012
195	461.7041320800781	205.05503845214844	1.0	372.77301025390625	144.7230224609375	0.9913843870162964	548.5202026367188	188.83590698242188	1.0	547.0468139648438	189.2664337158203	0.0009384751319885254	20	012
196	461.7986755371094	205.11756896972656	1.0	372.741943359375	144.44119262695312	0.9998846650123596	548.096435546875	189.2394561767578	1.0	546.87060546875	189.72256469726562	0.0009666681289672852	20	012
197	460.7812194824219	204.6739044189453	1.0	370.9045104980469	144.75082397460938	0.977452278137207	548.418701171875	188.87481689453125	1.0	547.2616577148438	189.48072814941406	0.001064389944076538	20	012
198	462.4626770019531	203.95626831054688	1.0	375.31597900390625	145.15431213378906	0.9827442765235901	548.296142578125	188.9088134765625	1.0	546.9785766601562	189.45848083496094	0.0007874965667724609	20	012
199	461.66455078125	204.73048400878906	1.0	375.71905517578125	145.59352111816406	0.9010072946548462	548.4005126953125	189.28355407714844	1.0	546.9302978515625	189.68869018554688	0.000887453556060791	20	012
200	462.72589111328125	205.5795440673828	1.0	377.8662109375	144.7960205078125	0.999989926815033	548.3873291015625	188.72061157226562	1.0	547.0695190429688	189.28904724121094	0.0009185373783111572	20	012
201	462.4833984375	205.9266357421875	1.0	376.7532043457031	146.01988220214844	0.9707756042480469	548.5133666992188	188.0851593017578	1.0	547.0662841796875	188.3235626220703	0.0005254447460174561	20	012
202	462.52911376953125	206.07952880859375	1.0	519.3615112304688	151.5325927734375	0.00023695826530456543	548.1354370117188	189.03140258789062	1.0	546.1509399414062	189.3719482421875	0.0007056891918182373	20	012
203	462.82720947265625	206.50177001953125	1.0	382.0274963378906	145.70556640625	0.006906449794769287	548.4268798828125	189.46022033691406	1.0	546.7246704101562	189.61924743652344	0.0007669329643249512	20	012
204	464.0061950683594	205.75430297851562	1.0	382.30926513671875	145.55551147460938	0.9999998807907104	548.4019775390625	188.3257598876953	1.0	547.09521484375	188.49307250976562	0.0007572174072265625	20	012
205	463.5218811035156	206.84690856933594	1.0	379.5950927734375	144.16493225097656	1.0	548.7843627929688	188.63638305664062	1.0	547.3333129882812	189.093994140625	0.001005023717880249	20	012
206	463.6015319824219	207.23495483398438	1.0	378.3531188964844	145.50318908691406	1.0	548.5201416015625	188.98577880859375	1.0	546.890625	189.13775634765625	0.0008552670478820801	20	012
207	463.6725769042969	207.82090759277344	1.0	380.38836669921875	145.2267608642578	0.6354554295539856	548.2040405273438	188.7135009765625	1.0	546.6131591796875	189.02777099609375	0.0008225739002227783	20	012
208	464.0894775390625	207.46636962890625	1.0	383.4498291015625	146.4020233154297	1.0	548.6810913085938	188.43826293945312	1.0	547.2498168945312	188.74160766601562	0.0009663105010986328	20	012
209	463.66241455078125	207.6177520751953	1.0	384.37322998046875	146.83058166503906	1.0	548.2753295898438	188.42156982421875	1.0	547.06103515625	188.39955139160156	0.0014187395572662354	20	012
210	463.7952880859375	207.9779052734375	1.0	383.502197265625	146.24560546875	1.0	548.30224609375	188.5644073486328	1.0	547.208740234375	188.7207794189453	0.001294463872909546	20	012
211	462.686279296875	207.8018341064453	1.0	382.2810974121094	144.16592407226562	1.0	548.4391479492188	188.298583984375	1.0	547.2515869140625	188.46633911132812	0.001382976770401001	20	012
212	461.193115234375	208.3805389404297	1.0	380.6401672363281	142.17483520507812	1.0	548.4398193359375	188.3057403564453	1.0	547.232666015625	188.5915985107422	0.001247495412826538	20	012
213	461.9085388183594	209.22177124023438	1.0	376.78948974609375	138.29920959472656	1.0	548.336669921875	188.4754180908203	1.0	547.55859375	188.4501495361328	0.0013523399829864502	20	012
214	461.6361083984375	209.7096405029297	1.0	375.566162109375	138.68743896484375	1.0	548.406494140625	188.18063354492188	1.0	547.277099609375	188.36221313476562	0.0012212395668029785	20	012
215	461.5096435546875	209.43946838378906	1.0	372.6682434082031	137.72235107421875	0.9999994039535522	548.3004150390625	188.14419555664062	1.0	547.5535888671875	188.59060668945312	0.0011708736419677734	20	012
216	461.0176086425781	209.702392578125	1.0	375.0552062988281	139.30003356933594	0.9999998807907104	548.3711547851562	188.5174560546875	1.0	547.6930541992188	188.53823852539062	0.001131683588027954	20	012
217	459.9663391113281	209.52854919433594	1.0	374.75103759765625	138.39466857910156	0.9999998807907104	548.1886596679688	188.58802795410156	1.0	547.3919067382812	188.8555145263672	0.000776141881942749	20	012
218	460.2597351074219	209.29991149902344	1.0	373.39703369140625	135.16624450683594	0.6342318058013916	548.2724609375	187.98521423339844	1.0	547.4484252929688	188.0908660888672	0.0010780096054077148	20	012
219	460.2347717285156	209.17120361328125	1.0	373.8778381347656	137.2527313232422	0.9999773502349854	548.2606811523438	188.49215698242188	1.0	547.3541259765625	188.47715759277344	0.0011786818504333496	20	012
220	460.6968078613281	209.01617431640625	1.0	375.1095886230469	138.90528869628906	0.9998022317886353	548.2747802734375	188.46922302246094	1.0	547.4584350585938	188.72726440429688	0.0014410316944122314	20	012
221	461.7084045410156	209.60044860839844	1.0	374.5885925292969	139.5438690185547	0.9998524188995361	548.3237915039062	188.2377166748047	1.0	546.8828125	188.5789794921875	0.0012479722499847412	20	012
222	462.35675048828125	209.48764038085938	1.0	549.9492797851562	190.57142639160156	8.046627044677734e-5	548.2803955078125	188.59201049804688	1.0	547.1322021484375	188.95762634277344	0.0010171234607696533	20	012
223	462.7991027832031	208.46450805664062	1.0	379.03277587890625	143.43431091308594	0.9913017749786377	548.517333984375	188.90579223632812	1.0	547.3551025390625	189.3462371826172	0.0010838210582733154	20	012
224	463.7703857421875	207.825927734375	1.0	463.5494079589844	209.76495361328125	7.471442222595215e-5	548.3016357421875	189.01437377929688	1.0	546.5526123046875	189.5757293701172	0.000744253396987915	20	012
225	465.26483154296875	207.76654052734375	1.0	464.3157653808594	209.64837646484375	8.827447891235352e-5	548.3331298828125	189.04994201660156	1.0	546.6194458007812	189.1785888671875	0.0007673501968383789	20	012
226	463.6936340332031	206.9747772216797	1.0	380.5220947265625	145.08384704589844	0.99834805727005	548.681640625	188.50711059570312	1.0	546.7291259765625	188.88844299316406	0.0007350444793701172	20	012
227	463.9349670410156	205.93846130371094	1.0	382.3104248046875	143.1521759033203	0.007623046636581421	549.1129150390625	188.8305206298828	1.0	547.2265014648438	188.8960418701172	0.0010028183460235596	20	012
228	464.1813659667969	204.6167449951172	1.0	380.9302978515625	139.88368225097656	0.9999954700469971	548.8037719726562	188.79896545410156	1.0	546.922119140625	189.35455322265625	0.0010035336017608643	20	012
229	464.5217590332031	204.48812866210938	1.0	381.54876708984375	138.34176635742188	0.9998822212219238	549.1646728515625	188.98121643066406	1.0	547.11962890625	189.75372314453125	0.0006604790687561035	20	012
230	464.6120300292969	203.71400451660156	1.0	382.89434814453125	136.0786895751953	1.0	549.0767211914062	188.70938110351562	1.0	547.3040161132812	189.50938415527344	0.000921398401260376	20	012
231	465.5653381347656	204.80177307128906	1.0	384.9363708496094	136.73451232910156	1.0	548.8814697265625	189.37318420410156	1.0	547.154052734375	189.95242309570312	0.0004969537258148193	20	012
232	463.8819885253906	201.77374267578125	1.0	385.38128662109375	134.6734619140625	1.0	549.16064453125	189.08779907226562	1.0	547.3578491210938	189.77938842773438	0.0005899965763092041	20	012
233	464.6908874511719	202.30795288085938	1.0	384.8899841308594	133.63404846191406	1.0	548.9619750976562	189.17608642578125	1.0	546.9533081054688	189.83499145507812	0.0010149478912353516	20	012
234	464.8345031738281	203.25042724609375	1.0	384.6336975097656	132.3861541748047	1.0	548.6953735351562	188.78565979003906	1.0	546.7521362304688	189.15818786621094	0.0007233321666717529	20	012
235	464.44024658203125	201.68048095703125	1.0	384.41455078125	132.51768493652344	1.0	549.1137084960938	189.16050720214844	1.0	546.8617553710938	189.7642822265625	0.0007232725620269775	20	012
236	464.2969970703125	201.49778747558594	1.0	384.23248291015625	131.3771514892578	1.0	548.93115234375	189.04612731933594	1.0	546.7416381835938	189.5808868408203	0.0008767545223236084	20	012
237	464.2566833496094	200.19793701171875	1.0	385.9073791503906	132.5806884765625	1.0	548.84326171875	189.0572967529297	1.0	546.7017211914062	189.63552856445312	0.0006238818168640137	20	012
238	464.3981628417969	200.37379455566406	1.0	387.0347900390625	131.80975341796875	1.0	548.7051391601562	189.0978240966797	1.0	546.3733520507812	189.54986572265625	0.0008313655853271484	20	012
239	465.8776550292969	200.2531280517578	1.0	385.74652099609375	132.4436492919922	1.0	548.3900146484375	189.12908935546875	1.0	545.9676513671875	189.5418243408203	0.0005488395690917969	20	012
240	466.66204833984375	189.45101928710938	1.0	389.35357666015625	136.55166625976562	0.9999992847442627	548.485107421875	188.8330078125	1.0	545.8866577148438	189.16204833984375	0.0005417764186859131	20	012
241	469.2560119628906	182.7410430908203	1.0	389.1527099609375	146.7126922607422	0.27426406741142273	548.1968994140625	188.0377960205078	1.0	547.1810913085938	187.95787048339844	0.0004475414752960205	20	012
242	470.24163818359375	178.21861267089844	1.0	397.463623046875	156.3526153564453	0.9999797344207764	547.8809204101562	188.3009033203125	1.0	547.2254638671875	188.05050659179688	0.0007978379726409912	20	012
243	471.6322937011719	172.3394317626953	0.9999996423721313	399.9183349609375	162.6702880859375	1.0	547.6129150390625	188.3284454345703	1.0	544.9931030273438	188.70567321777344	0.0005257725715637207	20	012
244	464.209716796875	165.717041015625	1.0	402.3330993652344	163.675048828125	0.9998060464859009	547.7555541992188	188.38601684570312	1.0	546.9714965820312	188.31349182128906	0.000495612621307373	20	012
245	465.7930603027344	152.34295654296875	0.9999794363975525	415.3133850097656	179.74110412597656	0.0004889070987701416	547.7867431640625	187.85372924804688	1.0	546.9966430664062	187.64801025390625	0.000647813081741333	20	012
246	464.8517150878906	142.63108825683594	1.0	405.8914489746094	181.7813720703125	0.999988317489624	547.7340698242188	187.9562225341797	1.0	516.482666015625	182.0297088623047	0.0005127489566802979	20	012
247	466.8994445800781	135.02171325683594	1.0	407.0643005371094	184.7393341064453	0.7998260259628296	547.4351196289062	188.44247436523438	1.0	505.84039306640625	180.2698516845703	0.12314113974571228	20	012
248	467.1453552246094	131.5049285888672	1.0	413.4202880859375	185.1405792236328	0.9999997019767761	548.071044921875	187.91592407226562	1.0	500.9764099121094	190.7022247314453	0.2214021384716034	20	012
249	472.4030456542969	128.3813018798828	1.0	414.9013671875	188.81101989746094	0.9627151489257812	548.2997436523438	188.36981201171875	1.0	546.6995849609375	188.1307830810547	0.0009540319442749023	20	012
250	472.29254150390625	127.89765930175781	0.9999998211860657	546.9010620117188	189.17462158203125	0.0007638037204742432	547.9889526367188	187.95736694335938	1.0	546.49560546875	188.452392578125	0.0031722187995910645	20	012
251	470.9250793457031	123.7981948852539	0.9999999403953552	411.18798828125	167.6249542236328	0.9999996423721313	547.5534057617188	187.1352996826172	1.0	546.9580688476562	187.4502410888672	0.0010727643966674805	20	012
252	459.666259765625	126.72884368896484	0.9999310970306396	410.1497497558594	174.6898651123047	0.9999958872795105	547.2540893554688	187.42311096191406	1.0	546.236572265625	188.269775390625	0.0007839798927307129	20	012
253	459.369873046875	122.37260437011719	0.9999707937240601	410.39495849609375	172.7880096435547	0.9999982118606567	546.6799926757812	187.31069946289062	1.0	546.1116943359375	187.98788452148438	0.0009547770023345947	20	012
254	451.3647155761719	126.86222076416016	0.9999970197677612	409.3640441894531	170.10792541503906	0.9998229742050171	546.9488525390625	186.98577880859375	1.0	488.1741943359375	176.62030029296875	0.0017186999320983887	20	012
255	450.6455383300781	128.44602966308594	0.9999998807907104	405.32586669921875	167.76187133789062	0.9999998807907104	546.7698364257812	187.24746704101562	1.0	492.727294921875	200.623046875	0.0010178983211517334	20	012
256	448.3427429199219	131.0525665283203	0.9999992847442627	403.62847900390625	164.300537109375	1.0	546.3328247070312	186.81661987304688	1.0	490.7917785644531	202.37872314453125	0.0028333067893981934	20	012
257	444.7373962402344	135.17401123046875	0.9999999403953552	400.902587890625	164.47760009765625	1.0	547.3877563476562	187.07962036132812	1.0	491.3370056152344	209.8939208984375	0.9999697804450989	20	012
258	439.8868103027344	138.3468017578125	0.9999998807907104	400.9731750488281	166.1701202392578	0.9999998807907104	548.2288818359375	187.60775756835938	1.0	488.49932861328125	212.29232788085938	0.9989129304885864	20	012
259	426.2881164550781	134.04556274414062	1.0	545.1370239257812	188.76455688476562	0.0007598400115966797	547.4571533203125	187.72171020507812	1.0	487.44805908203125	211.43421936035156	0.0044137537479400635	20	012
260	455.0863342285156	168.64898681640625	1.0	412.9109802246094	129.89471435546875	1.0	547.7955322265625	187.4606475830078	1.0	547.0468139648438	187.91004943847656	0.00295102596282959	20	012
261	452.6212158203125	175.93414306640625	1.0	407.9054870605469	124.58413696289062	1.0	547.3984985351562	187.2235870361328	1.0	547.1836547851562	187.4851531982422	0.001849830150604248	20	012
262	449.2152099609375	180.64828491210938	1.0	406.30438232421875	121.408203125	1.0	548.0515747070312	187.19009399414062	1.0	546.367431640625	187.3689422607422	0.0013093650341033936	20	012
263	492.65936279296875	114.78636169433594	1.0	405.6814270019531	117.389404296875	1.0	548.6044921875	187.02821350097656	1.0	547.0206298828125	187.02870178222656	0.001848459243774414	20	012
264	446.572998046875	183.4965057373047	1.0	406.54364013671875	114.04607391357422	1.0	547.6873779296875	187.4569549560547	1.0	545.9616088867188	187.50343322753906	0.0008705556392669678	20	012
265	444.2287292480469	186.30079650878906	1.0	404.728271484375	111.1519546508789	1.0	548.4232177734375	186.584716796875	1.0	546.8927612304688	186.1913604736328	0.0010931789875030518	20	012
266	440.51708984375	187.8039093017578	1.0	404.2048645019531	108.20501708984375	1.0	547.5611572265625	187.86349487304688	1.0	547.0136108398438	187.9271240234375	0.0004400312900543213	20	012
267	437.43414306640625	187.77734375	1.0	405.14434814453125	110.579833984375	1.0	548.4265747070312	187.47247314453125	1.0	490.8322448730469	190.25225830078125	0.0026018619537353516	20	012
268	435.7781677246094	188.81866455078125	1.0	408.021240234375	110.41637420654297	1.0	548.5188598632812	187.25540161132812	1.0	546.583251953125	186.77528381347656	0.0007007420063018799	20	012
269	495.7044982910156	184.15423583984375	1.0	484.5547790527344	106.42178344726562	1.0	547.526123046875	187.8119354248047	1.0	485.9324951171875	194.34942626953125	0.00040081143379211426	20	012
270	498.2041015625	183.5850372314453	1.0	408.8728332519531	109.89791870117188	1.0	548.2064208984375	187.2428741455078	1.0	490.58984375	190.82479858398438	0.006252765655517578	20	012
271	496.6031188964844	182.16184997558594	1.0	408.7442321777344	110.10195922851562	1.0	548.1349487304688	187.41444396972656	1.0	546.0808715820312	186.71810913085938	0.0004228651523590088	20	012
272	429.43927001953125	185.28744506835938	1.0	406.2855529785156	109.57994079589844	1.0	547.7186279296875	187.3009033203125	1.0	486.1746826171875	194.1778564453125	0.0004220008850097656	20	012
273	429.21502685546875	183.43838500976562	1.0	406.216064453125	109.49800872802734	1.0	547.974365234375	187.36985778808594	1.0	545.9356079101562	186.74493408203125	0.0003955662250518799	20	012
274	499.2676086425781	178.2471466064453	1.0	483.3032531738281	105.9585189819336	1.0	547.5154418945312	186.98257446289062	1.0	486.1767883300781	192.23370361328125	0.0006899535655975342	20	012
275	498.9231872558594	176.35719299316406	1.0	483.0697021484375	106.48844909667969	1.0	547.0946655273438	187.41268920898438	1.0	486.3273010253906	192.28224182128906	0.013339221477508545	20	012
276	499.9318542480469	175.3778533935547	1.0	483.86273193359375	106.68627166748047	1.0	547.5953369140625	187.40350341796875	1.0	486.07733154296875	192.50228881835938	0.004325896501541138	20	012
277	499.620849609375	173.67367553710938	1.0	400.7090148925781	110.65674591064453	1.0	547.5773315429688	187.04049682617188	1.0	486.9209899902344	191.27394104003906	0.0013116896152496338	20	012
278	425.5327453613281	176.47512817382812	1.0	399.1385803222656	111.99091339111328	1.0	547.9139404296875	186.51361083984375	1.0	487.0011901855469	191.39573669433594	0.012744903564453125	20	012
279	425.189697265625	175.84555053710938	1.0	398.68505859375	111.7714614868164	1.0	547.7476196289062	186.92514038085938	1.0	545.899169921875	186.66578674316406	0.0005426406860351562	20	012
280	424.8385009765625	175.3037567138672	1.0	397.30462646484375	112.47126007080078	1.0	547.678466796875	187.26748657226562	1.0	486.320068359375	197.84263610839844	0.7443900108337402	20	012
281	424.483154296875	174.22850036621094	1.0	395.8656311035156	112.77050018310547	1.0	547.9716186523438	187.06396484375	1.0	486.7354736328125	191.8388671875	0.065314382314682	20	012
282	423.435302734375	173.8635711669922	1.0	483.31707763671875	106.62992858886719	1.0	547.4143676757812	187.5305633544922	1.0	485.9622802734375	198.52243041992188	0.49184122681617737	20	012
283	501.67431640625	170.9149932861328	1.0	394.2632751464844	112.0772705078125	1.0	547.6470947265625	187.03396606445312	1.0	487.0834655761719	192.2455596923828	0.03599494695663452	20	012
284	421.22747802734375	172.25057983398438	1.0	393.82635498046875	112.10313415527344	1.0	547.5726318359375	187.47314453125	1.0	483.7057189941406	203.3479766845703	0.9687400460243225	20	012
285	501.4432678222656	169.80560302734375	1.0	392.2364196777344	111.34490966796875	1.0	547.4534301757812	187.70457458496094	1.0	485.2550048828125	198.4651336669922	0.7144594192504883	20	012
286	500.8333435058594	169.78111267089844	1.0	487.2339172363281	106.21134185791016	1.0	547.6527709960938	187.49810791015625	1.0	486.3322448730469	192.91859436035156	0.5613759756088257	20	012
287	421.1453857421875	170.28233337402344	1.0	389.8523254394531	111.02143096923828	1.0	547.8167724609375	187.6217498779297	1.0	486.0238342285156	206.96435546875	0.9994887113571167	20	012
288	419.4332580566406	169.98085021972656	1.0	389.537109375	110.33014678955078	1.0	547.8534545898438	187.48651123046875	1.0	486.3081970214844	198.2997589111328	0.9990600347518921	20	012
289	418.0605773925781	168.0880584716797	1.0	486.2780456542969	105.29974365234375	1.0	547.6578979492188	187.48388671875	1.0	486.7475280761719	195.0926513671875	0.9953485727310181	20	012
290	417.315185546875	166.2473602294922	1.0	484.5301208496094	105.06318664550781	1.0	548.2448120117188	187.5362091064453	1.0	485.92633056640625	200.19754028320312	0.9784358739852905	20	012
291	500.0999755859375	161.90904235839844	1.0	388.96234130859375	106.34195709228516	1.0	547.8571166992188	187.588134765625	1.0	485.8598937988281	201.16159057617188	0.999997615814209	20	012
292	499.2599182128906	158.3083953857422	1.0	388.7365417480469	103.24900817871094	1.0	548.2090454101562	187.40916442871094	1.0	487.0790710449219	203.87100219726562	0.999984860420227	20	012
293	498.56005859375	157.57452392578125	1.0	386.9386901855469	100.58589172363281	1.0	547.7716674804688	187.6389923095703	1.0	486.6078186035156	199.94192504882812	0.9999744892120361	20	012
294	498.64080810546875	156.22483825683594	1.0	386.1335144042969	99.55801391601562	1.0	547.8562622070312	187.62510681152344	1.0	485.7486267089844	202.675048828125	0.9994899034500122	20	012
295	498.2085876464844	154.52244567871094	1.0	385.4365539550781	98.23079681396484	1.0	548.0122680664062	187.1619110107422	1.0	485.8902587890625	198.94715881347656	0.9999976754188538	20	012
296	497.50384521484375	154.6011962890625	1.0	384.8869934082031	97.05511474609375	1.0	547.85791015625	187.4606170654297	1.0	485.5676574707031	204.64024353027344	0.9999634027481079	20	012
297	497.4424133300781	154.02639770507812	1.0	382.0502624511719	97.76521301269531	1.0	547.9462280273438	186.97213745117188	1.0	486.2512512207031	203.19656372070312	0.9999513626098633	20	012
298	496.2188415527344	154.8277587890625	1.0	379.7379150390625	99.65281677246094	1.0	548.2496337890625	187.31861877441406	1.0	485.9948425292969	199.1602325439453	0.9999911189079285	20	012
299	496.19195556640625	156.41854858398438	1.0	376.1525573730469	100.60662841796875	1.0	548.2774658203125	187.69677734375	1.0	484.3377990722656	204.17127990722656	0.9960055351257324	20	012
300	495.1077575683594	157.7589569091797	1.0	373.3613586425781	100.82421112060547	1.0	548.0850830078125	187.44073486328125	1.0	486.5382080078125	200.05201721191406	0.9133812189102173	20	012
301	495.8004455566406	158.22869873046875	1.0	374.30078125	101.69183349609375	1.0	547.5589599609375	187.274658203125	1.0	487.8183288574219	197.7108154296875	0.9991939067840576	20	012
302	497.0025634765625	157.49368286132812	1.0	372.2115478515625	101.90125274658203	1.0	548.013916015625	187.79588317871094	1.0	484.22698974609375	202.21336364746094	0.999861478805542	20	012
303	495.88616943359375	159.06825256347656	1.0	489.98443603515625	96.28169250488281	1.0	547.7340698242188	187.41299438476562	1.0	483.17657470703125	201.92919921875	0.9899253845214844	20	012
304	496.3061828613281	159.2256317138672	1.0	487.68609619140625	95.03431701660156	1.0	547.4830932617188	187.21853637695312	1.0	484.4683532714844	205.02699279785156	0.9998669624328613	20	012
305	404.7217102050781	163.19081115722656	1.0	485.8577575683594	94.67076873779297	1.0	547.728759765625	188.0744171142578	1.0	486.837890625	204.94618225097656	0.9999897480010986	20	012
306	402.70831298828125	162.37596130371094	1.0	372.31768798828125	98.95974731445312	1.0	547.9078979492188	188.01919555664062	1.0	487.3688049316406	200.72100830078125	0.9998053312301636	20	012
307	497.6156311035156	154.50442504882812	1.0	370.13720703125	98.27633666992188	1.0	548.4065551757812	187.74024963378906	1.0	486.50244140625	204.29974365234375	0.9963710308074951	20	012
308	401.8418273925781	161.40333557128906	1.0	370.2750549316406	98.4023208618164	1.0	548.0357666015625	187.36398315429688	1.0	481.93927001953125	204.9146270751953	0.9433640837669373	20	012
309	496.3311767578125	156.15301513671875	1.0	492.2501525878906	93.53543090820312	1.0	548.1129760742188	186.72039794921875	1.0	485.675537109375	201.36683654785156	0.9952861070632935	20	012
310	401.30438232421875	162.03907775878906	1.0	366.67236328125	98.6252670288086	1.0	548.0056762695312	187.7920379638672	1.0	484.6510009765625	204.2838897705078	0.9355264902114868	20	012
311	495.2982482910156	157.5089874267578	1.0	364.5882263183594	97.50349426269531	1.0	548.0885620117188	187.48818969726562	1.0	484.791259765625	202.88616943359375	0.9965572953224182	20	012
312	400.83538818359375	161.74990844726562	1.0	365.1181945800781	98.1506576538086	1.0	548.1851196289062	187.33421325683594	1.0	485.8399963378906	203.0091552734375	0.9994752407073975	20	012
313	496.543701171875	156.1861114501953	1.0	491.7332763671875	91.24868774414062	1.0	548.2548828125	187.8433837890625	1.0	482.0828552246094	206.83010864257812	0.9752218723297119	20	012
314	400.3529357910156	160.95510864257812	1.0	365.9014892578125	98.54132080078125	1.0	548.1025390625	187.69602966308594	1.0	479.43927001953125	210.398193359375	0.004617661237716675	20	012
315	399.8128356933594	160.61807250976562	0.9999998807907104	491.23004150390625	92.35697937011719	1.0	547.9302368164062	187.72251892089844	1.0	486.5361022949219	199.12838745117188	0.9939898252487183	20	012
316	497.60101318359375	154.37940979003906	1.0	366.05975341796875	98.08155822753906	1.0	548.1655883789062	187.60614013671875	1.0	481.7611083984375	203.34373474121094	0.2572247385978699	20	012
317	497.70556640625	153.5537872314453	1.0	364.3888854980469	98.33927917480469	1.0	548.14892578125	187.66065979003906	1.0	490.1422119140625	192.31727600097656	0.2576625347137451	20	012
318	496.970947265625	153.62850952148438	1.0	490.90545654296875	92.49111938476562	1.0	548.5275268554688	187.02008056640625	1.0	489.26318359375	195.52340698242188	0.1166970431804657	20	012
319	497.00396728515625	153.32772827148438	1.0	363.3885498046875	99.40642547607422	1.0	548.1646118164062	187.2314453125	1.0	490.70819091796875	191.9092254638672	0.01588207483291626	20	012
320	496.6968994140625	151.4649658203125	1.0	363.0090026855469	101.44699096679688	1.0	548.5411376953125	186.94473266601562	1.0	491.194091796875	191.226806640625	0.2936655282974243	20	012
321	495.36859130859375	152.093994140625	0.9999998807907104	362.7585144042969	99.32779693603516	1.0	548.1529541015625	187.45993041992188	1.0	488.04290771484375	191.2627716064453	0.8673654198646545	20	012
322	494.84619140625	152.34759521484375	1.0	492.5235900878906	93.88544464111328	1.0	548.2163696289062	187.2755889892578	1.0	547.1617431640625	187.85232543945312	0.000883251428604126	20	012
323	495.10369873046875	153.44607543945312	1.0	495.6758117675781	95.55474853515625	1.0	548.4262084960938	187.18492126464844	1.0	491.3689270019531	190.66371154785156	0.0022682547569274902	20	012
324	495.27349853515625	153.7779998779297	1.0	361.4124450683594	102.17454528808594	1.0	548.3870849609375	187.68649291992188	1.0	491.7125244140625	173.5523681640625	0.001874297857284546	20	012
325	495.0975646972656	151.18649291992188	1.0	491.63427734375	93.4478759765625	1.0	548.4605712890625	187.76007080078125	1.0	490.548095703125	193.97415161132812	0.7536716461181641	20	012
326	399.6023864746094	152.3162078857422	0.9999995827674866	361.958251953125	102.01805877685547	1.0	548.1021118164062	187.36471557617188	1.0	489.4742126464844	190.83221435546875	0.9676772952079773	20	012
327	401.13482666015625	149.91690063476562	1.0	359.93115234375	102.92252349853516	1.0	548.7808837890625	187.59506225585938	1.0	493.7608947753906	193.7960968017578	0.6008501648902893	20	012
328	490.9132080078125	144.23435974121094	1.0	359.33099365234375	104.98015594482422	1.0	547.9732666015625	187.5460968017578	1.0	495.5429992675781	187.79991149902344	0.00670933723449707	20	012
329	488.6756591796875	144.19895935058594	1.0	357.3602294921875	104.77629852294922	1.0	548.3565063476562	187.51193237304688	1.0	489.26806640625	192.8839111328125	0.3626144528388977	20	012
330	489.17852783203125	143.40721130371094	1.0	356.7309265136719	104.09181213378906	1.0	548.3318481445312	187.3540496826172	1.0	491.54119873046875	194.48651123046875	0.9144564867019653	20	012
331	488.605224609375	143.17001342773438	1.0	358.41845703125	104.9299087524414	1.0	548.2406005859375	187.5332794189453	1.0	487.2810974121094	194.66635131835938	0.9996943473815918	20	012
332	404.297607421875	143.67002868652344	1.0	359.59991455078125	104.82762145996094	1.0	548.6124877929688	187.96331787109375	1.0	486.4615478515625	194.37274169921875	0.8703771233558655	20	012
333	487.7506103515625	138.34844970703125	1.0	363.4735107421875	107.70379638671875	0.999999463558197	548.4595947265625	187.4332733154297	1.0	489.26458740234375	193.1797637939453	0.999998927116394	20	012
334	486.5412292480469	130.05746459960938	1.0	415.8543701171875	131.5443115234375	0.0004107654094696045	547.8565063476562	187.23558044433594	1.0	490.76068115234375	191.3459014892578	0.9999995231628418	20	012
335	380.04412841796875	128.92367553710938	1.0	416.6396179199219	126.93190002441406	0.0013443827629089355	548.3823852539062	187.3560791015625	1.0	493.54638671875	192.3152618408203	0.9999997615814209	20	012
336	383.50079345703125	129.94525146484375	0.9999999403953552	507.360107421875	121.00310516357422	0.9710992574691772	548.1732177734375	187.37887573242188	1.0	492.0953674316406	191.51402282714844	0.9999995827674866	20	012
337	475.952392578125	119.78742980957031	0.9999998807907104	505.5794982910156	121.75348663330078	0.9963868856430054	548.2695922851562	187.10879516601562	1.0	491.56732177734375	190.42819213867188	0.9999971389770508	20	012
338	473.62261962890625	119.07555389404297	1.0	500.8477783203125	122.33551788330078	0.9301337599754333	548.1831665039062	187.70887756347656	1.0	492.7933044433594	192.52633666992188	0.9999980330467224	20	012
339	468.2444763183594	118.17384338378906	0.9985098838806152	378.38525390625	131.20054626464844	0.9981656670570374	548.46240234375	187.51214599609375	1.0	490.71112060546875	194.12123107910156	0.9999728202819824	20	012
340	465.2154846191406	115.489013671875	0.9999955892562866	381.2157287597656	130.5377960205078	0.9879100322723389	548.3378295898438	187.35743713378906	1.0	494.51318359375	187.31141662597656	0.9724189043045044	20	012
341	400.9399108886719	120.34038543701172	0.9999966621398926	388.8000793457031	128.3961639404297	0.00036531686782836914	547.7706298828125	186.75796508789062	1.0	494.07135009765625	186.02024841308594	0.002043098211288452	20	012
342	405.5003356933594	118.70968627929688	0.999407172203064	382.8372497558594	131.271484375	0.8037319183349609	547.754638671875	187.15618896484375	1.0	495.61279296875	190.8797149658203	0.32064130902290344	20	012
343	405.13177490234375	120.97179412841797	0.9998911619186401	382.2277526855469	131.33123779296875	0.6710819602012634	547.9745483398438	187.62588500976562	1.0	500.3909912109375	192.55279541015625	0.21462279558181763	20	012
344	459.94915771484375	113.46794891357422	0.9997043609619141	547.3541870117188	188.00746154785156	0.00014328956604003906	548.5826416015625	187.62112426757812	1.0	494.5927429199219	192.43760681152344	0.43320804834365845	20	012
345	437.52972412109375	115.81353759765625	0.9642887711524963	386.54339599609375	132.21372985839844	0.0025093555450439453	548.2808227539062	187.28248596191406	1.0	495.96441650390625	190.95619201660156	0.6017091274261475	20	012
346	449.2984619140625	113.89387512207031	0.9745669364929199	387.14141845703125	133.19410705566406	0.8960431218147278	548.221923828125	187.72683715820312	1.0	498.4934997558594	196.1251220703125	0.9997690916061401	20	012
347	450.49609375	113.3486328125	0.02940809726715088	389.56585693359375	133.08018493652344	0.999794602394104	548.3313598632812	187.3058319091797	1.0	496.3639221191406	193.78392028808594	0.9985377788543701	20	012
348	450.711669921875	112.26835632324219	0.8266072273254395	389.6319274902344	134.2939910888672	0.9354129433631897	547.9793701171875	187.2737579345703	1.0	493.3539733886719	191.6475372314453	0.13712871074676514	20	012
349	447.7032165527344	109.11174774169922	0.7917953729629517	390.9784851074219	134.39915466308594	0.9999844431877136	547.9091186523438	186.89605712890625	1.0	498.1008605957031	188.28753662109375	0.019488751888275146	20	012
350	443.3231201171875	106.60547637939453	0.9986909627914429	391.5615539550781	134.29165649414062	0.9982583522796631	548.3407592773438	187.25115966796875	1.0	493.92144775390625	199.36798095703125	0.0008379518985748291	20	012
351	441.40557861328125	103.18240356445312	0.9999428987503052	389.7723083496094	135.0121612548828	1.0	547.8090209960938	187.18417358398438	1.0	498.33074951171875	195.29310607910156	0.0037026405334472656	20	012
352	440.39910888671875	100.6692886352539	0.9999998211860657	394.5966491699219	135.8411407470703	0.9999969005584717	548.6173095703125	187.2589569091797	1.0	547.4077758789062	187.48782348632812	0.0004856884479522705	20	012
353	442.92462158203125	99.6880111694336	1.0	391.41705322265625	135.89422607421875	0.9999996423721313	547.9461669921875	187.1016387939453	1.0	547.2824096679688	187.33531188964844	0.0004755556583404541	20	012
354	440.2767028808594	99.35051727294922	1.0	390.857177734375	138.78135681152344	0.999998927116394	547.776611328125	187.18145751953125	1.0	546.9032592773438	187.47836303710938	0.00041475892066955566	20	012
355	441.3153381347656	98.56959533691406	1.0	392.3909606933594	138.60374450683594	0.9999862909317017	548.2571411132812	186.97702026367188	1.0	547.3634643554688	187.31797790527344	0.0005187392234802246	20	012
356	440.15289306640625	97.46818542480469	0.9999998807907104	392.1707763671875	136.34739685058594	0.9999967813491821	547.356689453125	187.49667358398438	1.0	546.6613159179688	187.61093139648438	0.0006560981273651123	20	012
357	439.64276123046875	97.08550262451172	1.0	392.70196533203125	136.37161254882812	0.9999991059303284	548.0048828125	187.38119506835938	1.0	547.6298828125	187.16586303710938	0.0006202757358551025	20	012
358	440.4291687011719	96.87682342529297	1.0	392.7434387207031	136.36355590820312	0.9999999403953552	547.7979125976562	187.2631072998047	1.0	547.0067138671875	187.190185546875	0.0007370412349700928	20	012
359	440.2687683105469	96.79462432861328	1.0	392.9039001464844	137.62228393554688	0.9999995231628418	547.9746704101562	187.1060028076172	1.0	509.5656433105469	182.57371520996094	0.043493807315826416	20	012
360	438.6427001953125	96.09659576416016	1.0	392.7823791503906	139.3281707763672	0.9999997615814209	547.8533325195312	187.09872436523438	1.0	547.09033203125	187.40023803710938	0.0005390644073486328	20	012
361	437.74591064453125	96.83013916015625	1.0	391.55023193359375	141.56173706054688	1.0	547.270263671875	187.3837432861328	1.0	546.5322265625	187.8378143310547	0.00038492679595947266	20	012
362	437.16400146484375	95.04483795166016	1.0	390.6820373535156	142.0719757080078	0.9999998807907104	547.880615234375	187.51043701171875	1.0	546.885498046875	187.538818359375	0.0004763007164001465	20	012
363	433.24493408203125	96.10150146484375	1.0	390.4784240722656	141.39845275878906	0.9750455617904663	548.127685546875	187.38185119628906	1.0	547.2349243164062	187.5072021484375	0.0009024739265441895	20	012
364	430.9259033203125	96.0141372680664	1.0	389.9936828613281	141.9874267578125	0.9181368350982666	547.8826904296875	187.2249755859375	1.0	509.8204345703125	180.45437622070312	0.4600588083267212	20	012
365	430.2099609375	95.68572998046875	1.0	388.6775817871094	144.0352325439453	0.704530656337738	547.923583984375	187.63510131835938	1.0	546.792724609375	187.561767578125	0.0008890628814697266	20	012
366	428.5263366699219	96.13261413574219	1.0	386.55072021484375	146.4187469482422	0.14075693488121033	547.5803833007812	187.33978271484375	1.0	513.3590698242188	181.5145263671875	0.0008723437786102295	20	012
367	428.5093078613281	96.05227661132812	1.0	386.0172119140625	147.77938842773438	0.9764138460159302	548.219970703125	187.40817260742188	1.0	546.968017578125	187.9666290283203	0.0009219944477081299	20	012
368	427.7071838378906	96.0625228881836	1.0	385.2922668457031	148.17677307128906	0.999995768070221	547.9053955078125	187.55596923828125	1.0	547.013671875	187.36082458496094	0.0008429884910583496	20	012
369	428.0572204589844	95.85162353515625	1.0	385.261962890625	147.98446655273438	0.9999999403953552	548.1187133789062	187.8324737548828	1.0	510.9857177734375	184.08409118652344	0.028602808713912964	20	012
370	427.9131774902344	95.3961181640625	1.0	384.2086486816406	148.97633361816406	0.999942421913147	547.8981323242188	188.1038055419922	1.0	546.601806640625	188.28636169433594	0.001210540533065796	20	012
371	427.7952880859375	95.7037582397461	1.0	383.3765563964844	151.160400390625	0.9999350309371948	548.1436767578125	187.98361206054688	1.0	546.4093017578125	188.06723022460938	0.0011485517024993896	20	012
372	428.17437744140625	94.68467712402344	1.0	382.9612731933594	151.61163330078125	0.9999886155128479	547.87109375	187.74667358398438	1.0	546.737548828125	187.83914184570312	0.001911938190460205	20	012
373	429.8524169921875	94.14087677001953	1.0	381.8326416015625	153.71144104003906	0.9999929666519165	547.8213500976562	187.5762481689453	1.0	546.6229248046875	187.62326049804688	0.0007888376712799072	20	012
374	428.9660339355469	94.38435363769531	1.0	380.8851013183594	153.02862548828125	0.9999868273735046	548.1680297851562	187.5279541015625	1.0	513.925537109375	187.5347442626953	0.0011574327945709229	20	012
375	428.55548095703125	94.84876251220703	1.0	380.1003112792969	152.51327514648438	0.9999992847442627	547.8961181640625	187.49685668945312	1.0	546.7333374023438	187.46920776367188	0.0008101463317871094	20	012
376	428.85699462890625	94.37973022460938	1.0	379.5844421386719	153.17869567871094	0.9999966621398926	547.7547607421875	187.73109436035156	1.0	546.3978881835938	187.855224609375	0.0009542107582092285	20	012
377	428.1038818359375	94.83992004394531	1.0	379.7545166015625	154.00430297851562	0.999859631061554	548.0733032226562	188.39129638671875	1.0	546.3533325195312	188.563232421875	0.000697702169418335	20	012
378	427.7033996582031	95.15911865234375	1.0	379.7720947265625	153.16285705566406	0.9999769926071167	547.9657592773438	188.17796325683594	1.0	546.6688842773438	188.1956024169922	0.0011884570121765137	20	012
379	428.6550598144531	94.65608215332031	1.0	381.3769226074219	150.9851531982422	0.9999935626983643	547.8070678710938	188.28199768066406	1.0	516.025390625	192.10791015625	0.0010633766651153564	20	012
380	429.39617919921875	94.22191619873047	1.0	379.9933166503906	151.57662963867188	0.9999975562095642	548.172607421875	187.9431915283203	1.0	508.3263854980469	192.20877075195312	0.06736162304878235	20	012
381	429.79962158203125	94.47737884521484	1.0	380.5965270996094	152.6829376220703	0.9999963045120239	547.9431762695312	188.072265625	1.0	546.5603637695312	188.44061279296875	0.0006819665431976318	20	012
382	430.3559875488281	94.52933502197266	1.0	380.399169921875	153.55189514160156	0.9999197721481323	548.2653198242188	187.76596069335938	1.0	508.8061218261719	193.7799835205078	0.7983829975128174	20	012
383	431.0461730957031	94.90788269042969	1.0	383.0584716796875	149.74879455566406	0.9999988079071045	548.1868896484375	188.64385986328125	1.0	515.4844970703125	191.431884765625	0.001519232988357544	20	012
384	431.6755065917969	95.4954833984375	1.0	380.74072265625	152.11834716796875	0.9999769926071167	548.1250610351562	188.12457275390625	1.0	516.5421752929688	191.56695556640625	0.005913853645324707	20	012
385	433.6413269042969	96.56671142578125	1.0	465.4289855957031	140.00802612304688	0.9990055561065674	548.5515747070312	187.95396423339844	1.0	511.81756591796875	187.60145568847656	0.007573843002319336	20	012
386	435.7392883300781	96.9404296875	1.0	463.2252197265625	133.54330444335938	0.9999998807907104	548.7625732421875	187.9069366455078	1.0	508.9226379394531	189.6725311279297	0.03262332081794739	20	012
387	434.32763671875	96.85778045654297	1.0	388.94378662109375	137.48638916015625	1.0	548.0615234375	188.3058624267578	1.0	508.01580810546875	188.04019165039062	0.15107432007789612	20	012
388	437.8067932128906	97.13238525390625	0.9999998211860657	391.2698059082031	135.68035888671875	0.9999998211860657	548.5044555664062	188.13919067382812	1.0	513.9143676757812	189.72021484375	0.014209508895874023	20	012
389	436.7998352050781	97.11197662353516	1.0	391.7744445800781	135.28794860839844	0.9999997615814209	547.8355712890625	188.3615264892578	1.0	546.0647583007812	188.37332153320312	0.0006246268749237061	20	012
390	437.1253967285156	95.92417907714844	1.0	391.2474060058594	135.13180541992188	1.0	548.0593872070312	188.26907348632812	1.0	501.6170654296875	190.67369079589844	0.03235766291618347	20	012
391	437.0491943359375	97.1960220336914	1.0	392.01202392578125	135.93240356445312	0.9999991059303284	548.3594970703125	188.55198669433594	1.0	508.3219299316406	195.64930725097656	0.0036234259605407715	20	012
392	436.1856384277344	97.35563659667969	1.0	392.475830078125	134.14920043945312	0.9999996423721313	548.6837768554688	187.96205139160156	1.0	507.7038879394531	189.8376007080078	0.07625290751457214	20	012
393	437.1097412109375	97.12430572509766	1.0	392.6977233886719	136.385009765625	0.9999803900718689	548.2987060546875	187.95077514648438	1.0	546.6819458007812	188.11581420898438	0.0007420182228088379	20	012
394	435.282958984375	97.77165222167969	1.0	392.8855895996094	135.5397491455078	0.999354898929596	548.2962646484375	188.26527404785156	1.0	546.4788208007812	188.22714233398438	0.0008761882781982422	20	012
395	434.2077331542969	96.6693115234375	1.0	392.54754638671875	136.06764221191406	0.9147565364837646	548.2646484375	188.57933044433594	1.0	510.1617736816406	195.5048370361328	0.1924496293067932	20	012
396	433.11248779296875	96.87271118164062	1.0	467.754150390625	127.34638214111328	0.0024439990520477295	548.4173583984375	188.1727294921875	1.0	512.8336791992188	188.48072814941406	0.005156844854354858	20	012
397	431.20941162109375	97.40515899658203	1.0	468.5376892089844	134.38131713867188	0.0007410347461700439	548.3253784179688	188.25564575195312	1.0	546.66845703125	188.21536254882812	0.0007477402687072754	20	012
398	428.8983154296875	100.0608139038086	1.0	385.8528747558594	149.7569580078125	0.9596363306045532	547.957275390625	188.2229766845703	1.0	546.4860229492188	187.81451416015625	0.0005097389221191406	20	012
399	428.1930847167969	102.74357604980469	1.0	384.0981750488281	152.24838256835938	0.44648227095603943	548.7020874023438	188.40521240234375	1.0	546.8599243164062	188.41116333007812	0.0009887516498565674	20	012
400	424.7309875488281	106.5428695678711	0.9999994039535522	383.9482421875	153.4855194091797	0.014785826206207275	548.2677612304688	188.92922973632812	1.0	509.8985595703125	195.94268798828125	0.06103140115737915	20	012
401	425.3630065917969	107.99423217773438	1.0	381.770263671875	158.2314453125	0.048617780208587646	548.1849365234375	188.23944091796875	1.0	506.88665771484375	190.9888916015625	0.0159299373626709	20	012
402	424.4925537109375	108.98881530761719	0.9999999403953552	381.8083801269531	158.74537658691406	0.035180360078811646	548.3500366210938	187.8022918701172	1.0	506.64385986328125	192.80865478515625	0.9971734881401062	20	012
403	425.21270751953125	110.39664459228516	0.9999999403953552	378.0352783203125	159.31553649902344	0.8808571100234985	548.3726806640625	188.3787384033203	1.0	546.5904541015625	188.560302734375	0.0006033182144165039	20	012
404	424.5893249511719	111.6877670288086	0.9999998807907104	378.4747009277344	160.16461181640625	0.7120004892349243	548.4471435546875	188.60574340820312	1.0	515.9229125976562	194.56781005859375	0.002071470022201538	20	012
405	423.5619812011719	114.5338363647461	1.0	382.3580322265625	160.6455841064453	0.3498775064945221	548.741455078125	188.6787109375	1.0	509.9058837890625	197.9285125732422	0.0034581124782562256	20	012
406	422.57891845703125	116.57244110107422	1.0	380.1353759765625	161.65579223632812	0.999526858329773	549.334716796875	189.6346893310547	1.0	548.5021362304688	189.52490234375	0.0008174777030944824	20	012
407	422.2901916503906	118.44835662841797	1.0	377.6315612792969	165.47972106933594	0.9999396800994873	609.750732421875	228.92311096191406	0.019812941551208496	381.91400146484375	164.82293701171875	6.079673767089844e-5	20	012
408	422.2337341308594	118.98493194580078	1.0	378.31939697265625	165.9485321044922	0.9998369216918945	428.49786376953125	119.2060546875	0.00012475252151489258	381.760009765625	165.36151123046875	0.00012111663818359375	20	012
409	422.2037353515625	120.64022827148438	1.0	379.15667724609375	165.94454956054688	0.9971563816070557	428.453369140625	121.04377746582031	9.66787338256836e-5	381.59039306640625	165.1177978515625	0.00017443299293518066	20	012
410	422.2648010253906	120.79888153076172	1.0	381.493896484375	163.16021728515625	0.9015735387802124	428.3509216308594	120.91752624511719	0.00010183453559875488	377.44256591796875	164.0637664794922	0.00015479326248168945	20	012
411	423.74151611328125	118.39043426513672	0.9999999403953552	384.2027893066406	163.09022521972656	0.7987900972366333	609.9852905273438	227.86216735839844	0.5868571400642395	378.48577880859375	164.93280029296875	0.00032213330268859863	20	012
412	426.1685485839844	116.97376251220703	1.0	382.6187744140625	166.2793426513672	0.7671438455581665	430.56109619140625	116.49507904052734	0.00020906329154968262	431.23480224609375	117.58256530761719	3.2007694244384766e-5	20	012
413	428.46099853515625	114.71189880371094	0.9999998807907104	383.1119384765625	166.98291015625	0.9999072551727295	465.642333984375	148.78323364257812	0.00013914704322814941	382.38421630859375	166.97552490234375	4.553794860839844e-5	20	012
414	429.8863525390625	112.98583221435547	1.0	383.59185791015625	166.0591583251953	0.998254656791687	383.5774841308594	165.38372802734375	0.0001214742660522461	382.28619384765625	166.8387908935547	5.379319190979004e-5	20	012
415	430.0366516113281	113.17263793945312	1.0	386.33880615234375	166.74591064453125	0.27240800857543945	384.92633056640625	165.7008514404297	9.641051292419434e-5	507.061279296875	200.71255493164062	0.00011393427848815918	20	012
416	430.69476318359375	112.25374603271484	1.0	385.6276550292969	167.27304077148438	0.9998692274093628	386.79974365234375	167.93472290039062	6.583333015441895e-5	508.1939697265625	203.3049774169922	3.960728645324707e-5	20	012
417	430.8433532714844	112.31610870361328	1.0	385.0576477050781	168.0325164794922	0.9999679327011108	610.8238525390625	228.5335693359375	0.0003635287284851074	436.50030517578125	118.3429946899414	3.218650817871094e-5	20	012
418	432.81732177734375	112.37359619140625	1.0	384.08941650390625	170.27450561523438	0.999845027923584	611.302978515625	228.6974334716797	0.00010707974433898926	437.41888427734375	118.82846069335938	4.4673681259155273e-5	20	012
419	431.6712341308594	112.1822738647461	1.0	383.6885681152344	171.6550750732422	0.997833251953125	384.0837097167969	169.34844970703125	6.461143493652344e-5	377.0977478027344	176.3516387939453	4.4792890548706055e-5	20	012
420	431.5555419921875	113.10332489013672	1.0	384.001708984375	172.2090301513672	0.9958284497261047	384.1378173828125	169.5347900390625	5.5789947509765625e-5	377.77313232421875	176.8631591796875	2.631545066833496e-5	20	012
421	429.423828125	113.57391357421875	1.0	384.673095703125	172.50633239746094	0.9594162702560425	384.7161865234375	169.8620147705078	0.0001315474510192871	379.2803955078125	176.51809692382812	6.210803985595703e-5	20	012
422	430.2757568359375	113.81792449951172	1.0	383.6135559082031	173.6527099609375	0.9857698678970337	384.0353088378906	170.17193603515625	6.80387020111084e-5	379.77386474609375	175.69398498535156	7.37309455871582e-5	20	012
423	429.9104309082031	114.06314849853516	1.0	383.86016845703125	174.9991912841797	0.9745678901672363	385.0382385253906	171.4604034423828	5.981326103210449e-5	379.8338928222656	176.53053283691406	2.3812055587768555e-5	20	012
424	429.7693176269531	115.40577697753906	1.0	383.6414794921875	175.2240753173828	0.9980629682540894	383.8345947265625	172.34657287597656	8.955597877502441e-5	380.7987060546875	175.87045288085938	0.0002652406692504883	20	012
425	429.0710144042969	117.41434478759766	1.0	383.79388427734375	177.07806396484375	0.3384057879447937	384.35943603515625	173.77850341796875	4.9740076065063477e-5	379.5650634765625	176.87384033203125	6.517767906188965e-5	20	012
426	428.01190185546875	118.93289947509766	1.0	382.3936462402344	176.69781494140625	0.1373576819896698	383.0434265136719	173.5660400390625	3.451108932495117e-5	378.5957946777344	177.3139190673828	3.263354301452637e-5	20	012
427	424.6173095703125	122.56239318847656	0.9999998807907104	383.94537353515625	176.35842895507812	0.9049676656723022	384.2266845703125	173.2553253173828	4.6700239181518555e-5	426.4646301269531	128.24710083007812	0.00020432472229003906	20	012
428	424.4425354003906	123.67431640625	0.9999992847442627	382.56451416015625	175.987548828125	0.002773106098175049	611.092529296875	227.79718017578125	0.00011777877807617188	425.7641906738281	129.15342712402344	0.00041678547859191895	20	012
429	423.3152160644531	124.11064910888672	0.9999920129776001	384.0237731933594	174.30592346191406	0.7630879878997803	384.32330322265625	171.12057495117188	5.2988529205322266e-5	425.3178405761719	129.3654327392578	0.0005438923835754395	20	012
430	422.7991027832031	125.47540283203125	0.9999988079071045	384.7850646972656	173.1533660888672	0.9593528509140015	610.7408447265625	227.68858337402344	8.156895637512207e-5	424.8070983886719	131.35650634765625	0.0006459951400756836	20	012
431	422.8493347167969	126.00225067138672	0.9999995231628418	384.6181945800781	173.5128631591797	0.0027531981468200684	424.1098937988281	126.54457092285156	0.00010788440704345703	424.1934814453125	131.9378662109375	0.000338822603225708	20	012
432	422.5302734375	126.96366882324219	0.9998299479484558	385.631591796875	172.10269165039062	0.3501783311367035	385.34075927734375	170.6102752685547	7.387995719909668e-5	423.8810119628906	130.9103240966797	0.00015553832054138184	20	012
433	422.49737548828125	127.14338684082031	0.9999956488609314	421.7839050292969	129.46755981445312	0.004952549934387207	424.0438537597656	127.095458984375	0.00010856986045837402	423.5635681152344	131.48870849609375	0.00036141276359558105	20	012
434	421.6500549316406	126.95804595947266	0.9999992847442627	384.2259826660156	173.6008758544922	0.6233888864517212	423.5837707519531	127.20112609863281	8.273124694824219e-5	422.8142395019531	132.1328887939453	0.0001653134822845459	20	012
435	420.3632507324219	128.21185302734375	0.999995231628418	385.299560546875	173.2698974609375	0.012576252222061157	422.3411560058594	127.9888916015625	6.1005353927612305e-5	429.8465881347656	132.0370635986328	0.00015422701835632324	20	012
436	420.0245666503906	128.2527313232422	0.9999979734420776	386.5019226074219	171.21543884277344	0.30633294582366943	422.304443359375	128.1181640625	0.00011926889419555664	429.6717834472656	131.72972106933594	0.00022724270820617676	20	012
437	419.914794921875	129.43905639648438	0.9999998807907104	387.72369384765625	171.0049285888672	0.002494305372238159	422.01806640625	128.9864501953125	0.0002340376377105713	429.46417236328125	133.0898895263672	0.00013384222984313965	20	012
438	419.2901916503906	129.6649627685547	0.9999998211860657	419.7757873535156	132.3216552734375	0.0005657374858856201	421.34625244140625	128.98973083496094	0.0002682507038116455	430.00213623046875	133.07525634765625	0.00023293495178222656	20	012
439	419.7698974609375	130.69154357910156	0.9999996423721313	420.6255798339844	133.09506225585938	0.00042173266410827637	421.6221923828125	129.9291534423828	0.00020775198936462402	429.92578125	133.12530517578125	0.0001868903636932373	20	012
440	418.8339538574219	130.83010864257812	0.9999998807907104	386.1246643066406	172.1818084716797	0.0013515949249267578	420.9593200683594	129.85198974609375	0.00018420815467834473	430.07684326171875	133.3746337890625	0.00011211633682250977	20	012
441	416.55828857421875	131.67431640625	1.0	419.6132507324219	134.24026489257812	0.00016164779663085938	419.26513671875	130.68748474121094	0.00012770295143127441	430.1589660644531	134.2147674560547	9.557604789733887e-5	20	012
442	418.82598876953125	131.8406219482422	1.0	384.56494140625	174.662353515625	0.00028008222579956055	383.9599914550781	173.50369262695312	0.00019153952598571777	376.89013671875	177.2711639404297	0.00029596686363220215	20	012
443	419.0282287597656	132.83969116210938	0.9999997615814209	383.8746337890625	175.2684326171875	0.0005478858947753906	421.041259765625	131.74264526367188	0.00019058585166931152	376.6446228027344	176.73797607421875	0.0004826486110687256	20	012
444	418.44146728515625	135.2647705078125	0.9999985694885254	383.3334045410156	175.02349853515625	0.00043022632598876953	610.2003784179688	227.15538024902344	0.0002815723419189453	375.828125	177.09664916992188	0.0008897185325622559	20	012
445	417.3287658691406	138.10545349121094	0.9999946355819702	373.4158935546875	176.16896057128906	0.005248129367828369	378.2774658203125	174.03404235839844	8.39531421661377e-5	374.620361328125	176.78004455566406	0.002422034740447998	20	012
446	418.01788330078125	138.4845733642578	0.9999998211860657	371.4508972167969	179.3435821533203	0.22080862522125244	419.5931396484375	137.13070678710938	2.9474496841430664e-5	371.6161804199219	179.13107299804688	0.00017899274826049805	20	012
447	420.41607666015625	137.93638610839844	0.9999979734420776	372.3892822265625	174.82115173339844	0.0008215904235839844	610.4423828125	227.40126037597656	0.0009734630584716797	374.5380554199219	175.96405029296875	0.0002276897430419922	20	012
448	423.3401184082031	137.511474609375	0.9999999403953552	430.80780029296875	138.69668579101562	0.00037288665771484375	428.5298767089844	136.95082092285156	4.991888999938965e-5	374.43365478515625	176.46774291992188	3.725290298461914e-5	20	012
449	427.83624267578125	134.2591552734375	1.0	432.37060546875	136.4169158935547	0.00048491358757019043	430.6855773925781	133.30772399902344	0.00011962652206420898	375.67962646484375	176.72735595703125	6.631016731262207e-5	20	012
450	429.4645690917969	130.9601287841797	1.0	381.4338073730469	176.40264892578125	0.5318734645843506	611.7811889648438	228.78021240234375	0.00038811564445495605	377.9664611816406	178.077880859375	0.0013512372970581055	20	012
451	429.9975280761719	127.25066375732422	1.0	384.5025634765625	176.29000854492188	0.7480515837669373	464.9449462890625	166.594970703125	0.00015214085578918457	380.8008728027344	178.08067321777344	0.00022298097610473633	20	012
452	426.7732849121094	127.52342224121094	1.0	387.3096008300781	177.2408447265625	0.999986469745636	461.9019470214844	167.1178436279297	0.00010854005813598633	425.69525146484375	134.2208709716797	0.00011670589447021484	20	012
453	422.386474609375	130.5388946533203	1.0	385.1240234375	180.27638244628906	0.9887023568153381	423.6614990234375	130.57974243164062	0.00019928812980651855	409.29522705078125	134.74462890625	5.501508712768555e-5	20	012
454	421.0037841796875	133.88380432128906	1.0	379.04449462890625	185.0537872314453	0.06362706422805786	423.13214111328125	133.476806640625	0.0001068115234375	432.57080078125	142.7876434326172	3.191828727722168e-5	20	012
455	418.0451354980469	137.1854248046875	1.0	375.10284423828125	185.08563232421875	0.0006237030029296875	610.7353515625	228.2372283935547	0.0027309060096740723	410.0352783203125	128.37841796875	7.18533992767334e-5	20	012
456	414.99755859375	138.9875946044922	0.9999997615814209	376.8922119140625	185.50747680664062	0.011165231466293335	418.88348388671875	138.5909423828125	0.0002205967903137207	409.38812255859375	130.98190307617188	0.00010916590690612793	20	012
457	408.4935302734375	141.97427368164062	1.0	406.42547607421875	145.3670654296875	0.0010076165199279785	418.5326843261719	141.0636444091797	0.0001857280731201172	416.66546630859375	144.44216918945312	0.00029405951499938965	20	012
458	406.66522216796875	144.2030029296875	1.0	406.5048522949219	147.26158142089844	0.0014563500881195068	409.2889099121094	144.53854370117188	7.87973403930664e-5	416.09588623046875	144.99472045898438	0.00011020898818969727	20	012
459	405.6575927734375	148.4516143798828	0.9976646900177002	405.39593505859375	150.69639587402344	1.6570091247558594e-5	411.1688537597656	147.23512268066406	6.854534149169922e-6	415.5003662109375	147.57037353515625	5.990266799926758e-6	20	012
460	458.88287353515625	161.2486572265625	0.9133408665657043	466.25604248046875	152.9517822265625	4.175305366516113e-5	610.115234375	228.01629638671875	0.0011381208896636963	1.9036049842834473	2.3603763580322266	3.6656856536865234e-6	20	012
461	389.87677001953125	167.98268127441406	0.9978642463684082	386.18756103515625	170.44229125976562	8.165836334228516e-6	465.8090515136719	158.8653564453125	2.3066997528076172e-5	375.06536865234375	178.57965087890625	3.3080577850341797e-6	20	012
462	464.59881591796875	160.05410766601562	1.0	466.31329345703125	164.21530151367188	3.37064266204834e-5	464.91558837890625	160.28990173339844	4.425644874572754e-5	458.2547912597656	165.61119079589844	2.7954578399658203e-5	20	012
463	462.526123046875	157.2210235595703	0.999999463558197	462.30059814453125	155.093017578125	7.283687591552734e-5	465.8895568847656	157.79258728027344	9.056925773620605e-5	457.04632568359375	147.48129272460938	2.467632293701172e-5	20	012
464	391.5841979980469	168.23641967773438	0.5551602840423584	465.736572265625	161.48336791992188	0.0001024007797241211	466.896240234375	156.769775390625	3.88026237487793e-5	469.4283142089844	161.15635681152344	2.7000904083251953e-5	20	012
465	389.7042541503906	168.90249633789062	0.9997451305389404	466.3119812011719	163.47528076171875	7.337331771850586e-5	468.82427978515625	158.5255889892578	2.1755695343017578e-5	469.72283935546875	163.6525115966797	1.8537044525146484e-5	20	012
466	466.49359130859375	158.89059448242188	0.9993488192558289	4.747866153717041	4.985389709472656	9.894371032714844e-6	467.7381591796875	158.0437469482422	2.3990869522094727e-5	470.63421630859375	164.0774383544922	1.8209218978881836e-5	20	012
467	468.0108947753906	156.87818908691406	0.9999998807907104	470.8177490234375	161.47361755371094	0.0001036226749420166	469.80059814453125	157.685302734375	0.00012740492820739746	472.0592956542969	163.49234008789062	0.0001640021800994873	20	012
468	468.61083984375	157.14698791503906	1.0	471.3185119628906	161.9778289794922	0.00013941526412963867	471.27581787109375	158.62095642089844	0.0001576840877532959	472.74517822265625	163.81137084960938	0.00018921494483947754	20	012
469	470.30291748046875	158.2655792236328	0.9999998807907104	472.81219482421875	161.70013427734375	0.00019562244415283203	472.66357421875	158.83538818359375	0.00019246339797973633	473.41387939453125	164.11827087402344	0.00017848610877990723	20	012
470	390.8679504394531	167.25625610351562	0.9999997615814209	478.2265319824219	161.9027557373047	0.00010842084884643555	477.9343566894531	160.35240173339844	7.584691047668457e-5	375.0478210449219	177.79364013671875	8.96155834197998e-5	20	012
471	474.44921875	160.55320739746094	1.0	479.0809631347656	161.00592041015625	0.00011020898818969727	388.1308898925781	165.64865112304688	7.921457290649414e-5	375.6643371582031	177.03680419921875	9.420514106750488e-5	20	012
472	390.5335388183594	165.96975708007812	1.0	475.5834655761719	163.55108642578125	6.502866744995117e-5	388.6463317871094	164.00186157226562	0.00010418891906738281	376.07135009765625	170.5135498046875	3.841519355773926e-5	20	012
473	390.70965576171875	168.51499938964844	1.0	481.08599853515625	166.69227600097656	0.0001239776611328125	388.0385437011719	166.40673828125	0.00010380148887634277	374.6835021972656	177.1840057373047	4.06801700592041e-5	20	012
474	392.06158447265625	166.8463134765625	1.0	480.540771484375	166.74380493164062	0.00022619962692260742	389.2622375488281	164.5586700439453	0.00010287761688232422	376.4757080078125	171.43212890625	5.424022674560547e-5	20	012
475	394.5604248046875	168.25254821777344	0.9999998807907104	480.2276611328125	167.78067016601562	0.00028076767921447754	610.8514404296875	228.6910400390625	0.001096487045288086	471.9173583984375	174.8137664794922	5.835294723510742e-5	20	012
476	475.107666015625	165.4294891357422	1.0	480.40032958984375	167.8470458984375	0.00029921531677246094	473.052978515625	163.83738708496094	6.818771362304688e-5	458.4046630859375	171.73924255371094	6.03795051574707e-5	20	012
477	474.25201416015625	167.50306701660156	1.0	480.0977478027344	169.00489807128906	0.00016707181930541992	478.25042724609375	164.98513793945312	6.42538070678711e-5	470.1579284667969	176.04331970214844	9.381771087646484e-5	20	012
478	473.1966857910156	169.30714416503906	0.9999998807907104	479.4378356933594	170.83541870117188	0.0001481771469116211	611.5704956054688	227.7150421142578	0.0002072155475616455	474.73760986328125	176.89707946777344	0.00021070241928100586	20	012
479	472.8276062011719	171.19601440429688	0.9999998807907104	478.50250244140625	172.2551727294922	0.00014442205429077148	477.1216735839844	173.25157165527344	7.218122482299805e-5	473.4594421386719	178.43080139160156	0.0001506209373474121	20	012
480	473.05157470703125	174.18359375	0.9999997615814209	479.1332702636719	174.2632293701172	0.0001474320888519287	477.68438720703125	174.6674041748047	7.078051567077637e-5	480.3459777832031	175.60362243652344	7.903575897216797e-5	20	012
481	470.8955993652344	174.54705810546875	0.9999998807907104	4.003619194030762	5.095118045806885	5.790591239929199e-5	400.77935791015625	167.87432861328125	6.35683536529541e-5	472.4616394042969	179.30404663085938	3.501772880554199e-5	20	012
482	403.358642578125	174.2852325439453	0.9999996423721313	469.007080078125	178.47744750976562	6.428360939025879e-5	399.9842224121094	169.0609588623047	8.606910705566406e-5	472.955322265625	179.4209442138672	6.192922592163086e-5	20	012
483	402.1636047363281	172.8131103515625	1.0	469.9136962890625	179.50137329101562	0.000172346830368042	400.32861328125	168.8391876220703	5.3763389587402344e-5	394.8008117675781	162.57138061523438	9.146332740783691e-5	20	012
484	410.9761047363281	177.43972778320312	0.9999924898147583	417.0760498046875	183.5788116455078	4.017353057861328e-5	400.4930114746094	170.00994873046875	0.00011405348777770996	472.992431640625	189.08856201171875	1.6570091247558594e-5	20	012
485	411.66949462890625	177.96510314941406	0.9999997019767761	417.5366516113281	182.87960815429688	7.897615432739258e-5	415.17431640625	178.39443969726562	4.947185516357422e-5	408.26812744140625	189.47470092773438	1.0192394256591797e-5	20	012
486	407.275146484375	176.49452209472656	0.9999996423721313	414.04290771484375	181.22793579101562	5.7369470596313477e-5	412.40313720703125	177.79388427734375	4.4792890548706055e-5	407.46185302734375	182.28659057617188	1.1235475540161133e-5	20	012
487	405.9065246582031	174.71022033691406	1.0	413.150634765625	180.2393341064453	0.0001907944679260254	611.4988403320312	228.38600158691406	0.0023987889289855957	407.15338134765625	182.35447692871094	1.800060272216797e-5	20	012
488	410.7896728515625	178.0721893310547	0.9999990463256836	465.3529968261719	181.07801818847656	5.772709846496582e-5	412.0751037597656	178.7078399658203	0.00023925304412841797	413.417236328125	170.38888549804688	1.7195940017700195e-5	20	012
489	406.37176513671875	176.36019897460938	0.9999572038650513	425.69635009765625	176.53289794921875	2.816319465637207e-5	412.5579833984375	178.99435424804688	0.00021764636039733887	416.9652404785156	177.95030212402344	2.4199485778808594e-5	20	012
490	412.0033874511719	180.14805603027344	0.9999119639396667	415.79669189453125	183.8604736328125	2.9355287551879883e-5	419.5713806152344	181.28778076171875	0.00017547607421875	417.6210632324219	178.728271484375	0.00011408329010009766	20	012
491	416.7318115234375	183.71531677246094	0.9998253583908081	416.4658508300781	184.86685180664062	3.463029861450195e-5	609.9074096679688	227.43275451660156	0.0070893168449401855	417.7272644042969	179.7491912841797	9.849667549133301e-5	20	012
492	410.3748779296875	179.21878051757812	0.9998536109924316	464.0551452636719	183.20220947265625	2.104043960571289e-5	411.85711669921875	180.69004821777344	7.662177085876465e-5	418.02197265625	178.97494506835938	1.4036893844604492e-5	20	012
493	464.0841369628906	181.43917846679688	0.9999985694885254	466.1947326660156	183.5556182861328	6.553530693054199e-5	405.7896728515625	174.82725524902344	8.52346420288086e-5	465.37713623046875	175.05894470214844	4.029273986816406e-5	20	012
494	465.4849853515625	181.82623291015625	0.9978379011154175	3.247575521469116	3.173631191253662	3.331899642944336e-5	405.8917541503906	174.89651489257812	0.00011849403381347656	420.32098388671875	179.08108520507812	2.3752450942993164e-5	20	012
495	421.66131591796875	195.08787536621094	0.9991269111633301	402.7354736328125	173.04083251953125	2.682209014892578e-5	610.34423828125	228.89015197753906	8.428096771240234e-5	406.796875	185.53477478027344	1.755356788635254e-5	20	012
496	423.7379455566406	200.23448181152344	0.9999920129776001	398.37017822265625	171.55807495117188	0.8709083199501038	426.0818786621094	201.8988494873047	0.0002122819423675537	425.2452697753906	204.12155151367188	0.00017264485359191895	20	012
497	424.51824951171875	202.87049865722656	0.9999998807907104	395.0409240722656	170.4260711669922	0.9946682453155518	430.26348876953125	205.2635498046875	0.00026977062225341797	425.78131103515625	206.67520141601562	0.000316619873046875	20	012
498	425.1966247558594	205.0592803955078	1.0	394.5155029296875	169.71469116210938	0.9999644756317139	430.6747131347656	206.6151885986328	0.00027295947074890137	425.2159118652344	208.8388214111328	0.00029912590980529785	20	012
499	426.13397216796875	207.6326446533203	1.0	394.8997497558594	170.03224182128906	0.9999467134475708	610.75146484375	227.7946014404297	0.08830711245536804	423.90936279296875	197.23196411132812	8.121132850646973e-5	20	012
500	427.4901428222656	210.54605102539062	1.0	395.73583984375	171.39056396484375	0.9999986886978149	609.9891357421875	228.1938934326172	0.03003266453742981	429.09326171875	211.66339111328125	3.510713577270508e-5	20	012
501	428.59991455078125	212.1527862548828	1.0	394.3099060058594	171.44720458984375	0.9999841451644897	434.7707214355469	212.39051818847656	0.0009008049964904785	430.7547607421875	208.3711700439453	6.827712059020996e-5	20	012
502	429.4777526855469	214.03236389160156	1.0	395.26043701171875	169.78839111328125	0.9999991655349731	434.67938232421875	213.05123901367188	0.0003590583801269531	431.6484375	208.74856567382812	4.696846008300781e-5	20	012
503	430.3640441894531	214.79135131835938	1.0	395.6872863769531	170.4063262939453	0.9999997615814209	435.0630187988281	214.0234375	0.0001728534698486328	431.8945007324219	208.7427978515625	4.559755325317383e-5	20	012
504	431.55419921875	216.40960693359375	1.0	395.0085754394531	168.00640869140625	1.0	437.19281005859375	218.05905151367188	0.00012865662574768066	433.3079833984375	224.27352905273438	9.1552734375e-5	20	012
505	429.8524169921875	215.64968872070312	1.0	395.62310791015625	169.49949645996094	0.9999999403953552	434.84210205078125	215.14706420898438	0.0002003312110900879	433.1893005371094	224.32334899902344	0.00010824203491210938	20	012
506	430.105712890625	216.2940673828125	1.0	396.2563781738281	169.593017578125	0.9999997615814209	435.1017150878906	215.9779052734375	0.0001602470874786377	433.2356262207031	224.3478240966797	0.00012069940567016602	20	012
507	430.7962646484375	216.9522705078125	1.0	395.9981994628906	169.6332244873047	0.9999998807907104	436.9168395996094	218.6062774658203	0.00019544363021850586	433.430908203125	224.61318969726562	0.00016921758651733398	20	012
508	430.34368896484375	216.768798828125	1.0	398.06011962890625	170.74620056152344	0.9999996423721313	436.1593017578125	217.0552978515625	0.00018581748008728027	433.1250305175781	224.47393798828125	0.00011554360389709473	20	012
509	430.53668212890625	218.46096801757812	1.0	397.1839294433594	171.4756622314453	0.9999998807907104	437.096923828125	219.86428833007812	0.0003337264060974121	428.4512634277344	221.74884033203125	0.0005955994129180908	20	012
510	430.4658508300781	221.3711700439453	0.9999998211860657	399.3680725097656	175.1504364013672	0.9999999403953552	437.63824462890625	222.33587646484375	0.0005117952823638916	425.4342956542969	211.83941650390625	0.00032195448875427246	20	012
511	431.48431396484375	223.005615234375	1.0	399.1739807128906	176.580078125	0.9999803304672241	435.89898681640625	222.84922790527344	0.00017258524894714355	434.8039855957031	227.3897705078125	0.00019380450248718262	20	012
512	432.5318603515625	226.23646545410156	1.0	400.6119079589844	175.15809631347656	1.0	435.7477722167969	224.64837646484375	0.00011682510375976562	494.037841796875	192.56333923339844	0.09266555309295654	20	012
513	435.28900146484375	228.4566192626953	1.0	400.00372314453125	178.75245666503906	1.0	456.97552490234375	226.27182006835938	7.05718994140625e-5	400.6105651855469	178.8715057373047	6.973743438720703e-5	20	012
514	435.35260009765625	228.65977478027344	1.0	401.1303405761719	181.222900390625	1.0	611.57861328125	228.2703399658203	0.0035831034183502197	436.0220642089844	238.49549865722656	9.72449779510498e-5	20	012
515	437.3343811035156	231.05914306640625	1.0	401.5987548828125	181.47706604003906	1.0	441.74176025390625	233.98155212402344	5.0395727157592773e-5	439.8462829589844	237.60110473632812	0.0004226565361022949	20	012
516	436.9084777832031	231.54074096679688	1.0	401.55938720703125	183.1307830810547	1.0	436.90069580078125	229.84197998046875	6.321072578430176e-5	498.72760009765625	195.33676147460938	0.00947117805480957	20	012
517	436.3934020996094	233.17184448242188	1.0	401.189697265625	182.7183837890625	1.0	440.2466125488281	234.41744995117188	5.599856376647949e-5	499.5147705078125	194.62100219726562	0.9660975337028503	20	012
518	438.58966064453125	235.31057739257812	1.0	400.1055603027344	182.105224609375	1.0	455.800048828125	235.37042236328125	0.00017473101615905762	496.36163330078125	193.85215759277344	0.08137106895446777	20	012
519	437.7010498046875	235.5658416748047	1.0	399.59307861328125	181.58282470703125	1.0	440.8221740722656	236.4589385986328	0.00015786290168762207	497.3150939941406	191.78695678710938	0.02235516905784607	20	012
520	438.0431823730469	236.01736450195312	1.0	399.4508972167969	181.57623291015625	1.0	455.51409912109375	236.18544006347656	0.00022742152214050293	440.4760437011719	240.1037139892578	0.0006921589374542236	20	012
521	437.32318115234375	237.08102416992188	1.0	397.61370849609375	181.41720581054688	1.0	440.2614440917969	236.50909423828125	0.00025153160095214844	499.0853576660156	195.5231475830078	0.23335248231887817	20	012
522	438.83203125	236.00390625	1.0	401.35797119140625	182.9078369140625	1.0	437.3483581542969	238.16976928710938	0.0001913905143737793	497.1191711425781	193.93682861328125	0.2725421190261841	20	012
523	437.83056640625	236.40147399902344	1.0	399.1188049316406	182.41567993164062	1.0	610.0195922851562	227.55340576171875	0.0005818307399749756	497.16339111328125	190.551513671875	0.3834071755409241	20	012
524	439.1058654785156	237.58740234375	1.0	398.80859375	185.69334411621094	1.0	436.2130126953125	239.2317352294922	0.0003725290298461914	498.7082824707031	190.92344665527344	0.8235867619514465	20	012
525	441.6350402832031	240.999267578125	1.0	399.61712646484375	187.9229736328125	1.0	439.0298767089844	242.04876708984375	0.000330120325088501	496.9179382324219	195.09469604492188	0.017860114574432373	20	012
526	447.1639709472656	245.9680938720703	1.0	398.9385986328125	187.71568298339844	0.9999986290931702	441.27374267578125	246.9608612060547	0.00015622377395629883	501.77154541015625	195.3867950439453	0.3174944818019867	20	012
527	444.917236328125	249.14193725585938	1.0	398.1616516113281	188.92591857910156	1.0	450.3698425292969	245.9879913330078	0.00015476346015930176	502.9649963378906	196.8500213623047	0.00606459379196167	20	012
528	440.7052001953125	248.67845153808594	1.0	396.3064880371094	189.9562530517578	1.0	439.2986145019531	247.35015869140625	9.79006290435791e-5	395.2730407714844	190.07257080078125	0.0001977384090423584	20	012
529	438.9673767089844	244.3768768310547	1.0	398.85491943359375	188.5242462158203	1.0	452.32684326171875	245.0537567138672	8.556246757507324e-5	503.7987365722656	196.80511474609375	0.0002835094928741455	20	012
530	433.1402587890625	241.66432189941406	1.0	400.0429992675781	184.62010192871094	0.9999998807907104	435.83270263671875	240.64210510253906	0.0002422630786895752	498.50738525390625	193.42001342773438	0.0006193816661834717	20	012
531	431.6112060546875	245.1320037841797	1.0	402.47174072265625	181.8591766357422	0.9999999403953552	610.7020874023438	228.90919494628906	0.0004181861877441406	505.95660400390625	186.87222290039062	0.00012040138244628906	20	012
532	426.5635681152344	244.38888549804688	1.0	403.90234375	176.556640625	1.0	433.9656982421875	244.17198181152344	0.00020310282707214355	500.35760498046875	191.23667907714844	0.0004029572010040283	20	012
533	425.4958801269531	246.02464294433594	1.0	405.5145568847656	174.38929748535156	1.0	430.5717468261719	246.26937866210938	5.456805229187012e-5	498.8492126464844	198.6724395751953	0.0002637803554534912	20	012
534	422.4578857421875	245.94679260253906	1.0	404.6745300292969	173.94082641601562	1.0	610.566650390625	228.7631072998047	0.0008019804954528809	405.2446594238281	174.67193603515625	0.00013110041618347168	20	012
535	420.8565673828125	246.22457885742188	1.0	404.5853576660156	175.04150390625	1.0	477.7732849121094	242.68980407714844	8.71419906616211e-5	448.31646728515625	177.6011962890625	0.00015014410018920898	20	012
536	418.6242980957031	249.47982788085938	1.0	403.97821044921875	176.1235809326172	1.0	420.1439514160156	247.7761993408203	0.0001666545867919922	403.7494812011719	176.41928100585938	0.00013121962547302246	20	012
537	418.5130615234375	250.88255310058594	1.0	404.0362243652344	176.41481018066406	1.0	419.5707702636719	249.0066375732422	0.00020429491996765137	505.0759582519531	191.5958709716797	0.0015175342559814453	20	012
538	480.1747131347656	247.96234130859375	1.0	403.4792175292969	177.56341552734375	1.0	405.7765197753906	175.24276733398438	0.0001551210880279541	504.5769348144531	195.29324340820312	0.0011658966541290283	20	012
539	417.5542907714844	252.0692596435547	1.0	401.876708984375	179.5494384765625	1.0	418.10516357421875	249.56082153320312	0.0002034008502960205	504.9128723144531	196.25694274902344	9.104609489440918e-5	20	012
540	480.3572998046875	248.4986114501953	1.0	462.0018615722656	176.53713989257812	1.0	418.67523193359375	249.7899627685547	0.0001729130744934082	503.0208740234375	187.2376708984375	0.007513612508773804	20	012
541	416.71026611328125	253.06002807617188	1.0	398.0167541503906	179.145751953125	1.0	417.8592834472656	250.66197204589844	8.881092071533203e-5	503.3656005859375	185.59832763671875	0.017923295497894287	20	012
542	416.8446960449219	253.93434143066406	1.0	462.982177734375	176.48561096191406	1.0	391.74346923828125	185.02035522460938	6.622076034545898e-5	505.99432373046875	184.77479553222656	0.00024262070655822754	20	012
543	482.23980712890625	249.2582244873047	1.0	463.2568054199219	177.3650665283203	1.0	391.8338623046875	184.9331817626953	9.480118751525879e-5	504.5560607910156	184.6536102294922	0.000798642635345459	20	012
