# Supplementary material for: An automated feeding system for the African killifish reveals the impact of diet on lifespan and allows scalable assessment of associative learning
Source: eLife. 2022 Nov 10;11:e69008. doi: 10.7554/eLife.69008 (PMC9788828; doi:10.7554/eLife.69008)
Supplement: Figure 6—source data 2. [file elife-69008-fig6-data2.zip › Training Trajectories/t1_REC051DLC_resnet50_TrainAllTheThingsJun28shuffle1_1030000.csv]

bodyparts_coords	fishhead_x	fishhead_y	fishhead_likelihood	fishtail_x	fishtail_y	fishtail_likelihood	redlight_x	redlight_y	redlight_likelihood	fooddrop_x	fooddrop_y	fooddrop_likelihood	fishnum	recordingnum
0	85.93440246582031	226.60227966308594	1.0	87.99818420410156	227.03065490722656	8.484721183776855e-5	83.99454498291016	226.0679931640625	2.3633241653442383e-5	73.505126953125	230.2538604736328	1.8298625946044922e-5	1	051
1	84.41407012939453	230.19398498535156	1.0	98.13457489013672	167.3698272705078	0.043737322092056274	648.8567504882812	218.90512084960938	7.158517837524414e-5	84.32593536376953	240.19281005859375	3.835558891296387e-5	1	051
2	83.3156509399414	232.11294555664062	1.0	94.16903686523438	170.14517211914062	0.9999178647994995	100.04029083251953	170.21189880371094	7.331371307373047e-5	95.70555114746094	171.00131225585938	0.00018721818923950195	1	051
3	81.67231750488281	235.058349609375	1.0	88.72017669677734	169.6878662109375	0.9997318983078003	84.29067993164062	235.3743438720703	7.593631744384766e-5	94.37261199951172	171.80953979492188	8.055567741394043e-5	1	051
4	80.47222137451172	234.95541381835938	1.0	85.53480529785156	171.1444549560547	0.9999845027923584	83.25733947753906	236.1818084716797	7.942318916320801e-5	75.60393524169922	241.52783203125	0.00012230873107910156	1	051
5	77.24580383300781	235.6600799560547	1.0	82.03489685058594	175.7714385986328	0.9999925494194031	76.53520202636719	234.39141845703125	0.00023439526557922363	59.08184814453125	238.38087463378906	9.28342342376709e-5	1	051
6	72.48838806152344	236.69943237304688	1.0	85.17156219482422	182.42005920410156	0.9998555779457092	74.04098510742188	236.81295776367188	0.00010538101196289062	54.41311264038086	243.12722778320312	7.63237476348877e-5	1	051
7	66.86695861816406	237.5519256591797	1.0	88.39747619628906	188.51316833496094	1.0	92.95709991455078	189.53231811523438	0.00011995434761047363	87.88449096679688	190.0347442626953	0.0001977682113647461	1	051
8	62.84343338012695	237.625	1.0	91.05079650878906	194.49868774414062	1.0	64.81771087646484	237.40673828125	8.365511894226074e-5	94.3890380859375	197.53253173828125	0.0002097487449645996	1	051
9	59.13325881958008	238.3358154296875	1.0	92.47164916992188	197.40676879882812	1.0	63.089515686035156	239.2775115966797	0.00010645389556884766	94.91194915771484	199.50726318359375	0.00026303529739379883	1	051
10	56.95921325683594	239.2367706298828	1.0	90.1351547241211	199.09222412109375	1.0	56.34764099121094	239.63255310058594	8.192658424377441e-5	94.21875	204.83155822753906	0.0001640617847442627	1	051
11	53.771331787109375	239.6501007080078	1.0	89.96382904052734	201.26785278320312	1.0	648.296630859375	221.11354064941406	0.00012096762657165527	93.23937225341797	206.59255981445312	0.000182420015335083	1	051
12	49.73637390136719	242.27499389648438	1.0	90.08138275146484	204.3667755126953	1.0	92.71466827392578	205.11529541015625	0.00014457106590270996	90.97974395751953	205.77105712890625	0.0007441937923431396	1	051
13	46.991493225097656	242.48121643066406	1.0	86.33180236816406	205.8839569091797	1.0	89.51554870605469	205.9593505859375	0.00037339329719543457	87.40008544921875	207.69464111328125	0.0015142858028411865	1	051
14	44.067874908447266	242.850341796875	1.0	85.53736877441406	207.8350830078125	1.0	88.5105972290039	207.14942932128906	0.0001741349697113037	84.87659454345703	209.72503662109375	0.00017505884170532227	1	051
15	42.508934020996094	244.1692657470703	1.0	84.15673065185547	209.99612426757812	1.0	87.75724029541016	209.47142028808594	0.00013834238052368164	2.5353143215179443	260.6260986328125	0.00033220648765563965	1	051
16	40.88994216918945	244.50811767578125	1.0	83.01190948486328	210.656982421875	1.0	85.96464538574219	209.8893280029297	9.438395500183105e-5	80.20722198486328	210.68812561035156	0.00014856457710266113	1	051
17	40.69646072387695	245.01026916503906	1.0	85.25904846191406	212.23548889160156	1.0	87.70649719238281	212.80714416503906	0.00011116266250610352	82.62332916259766	211.59645080566406	0.00024253129959106445	1	051
18	40.09225845336914	245.1133575439453	1.0	83.84014892578125	213.6384735107422	1.0	87.12357330322266	213.38673400878906	0.00017079710960388184	4.86598014831543	261.93475341796875	0.00016620755195617676	1	051
19	39.85470962524414	245.0517578125	1.0	82.37342834472656	215.54881286621094	1.0	85.88362884521484	215.0001678466797	0.00022166967391967773	5.499370574951172	261.1640930175781	0.0002568364143371582	1	051
20	38.551822662353516	245.53883361816406	1.0	81.3404541015625	217.08580017089844	1.0	85.5040512084961	215.8695068359375	0.00015363097190856934	5.63778018951416	261.03118896484375	0.0004417896270751953	1	051
21	38.558258056640625	243.0160675048828	1.0	79.70637512207031	216.574462890625	1.0	84.0294189453125	216.46177673339844	0.00016036629676818848	80.02494812011719	223.8662567138672	7.507205009460449e-5	1	051
22	37.05704879760742	239.65789794921875	1.0	82.77117919921875	215.81744384765625	1.0	85.39067840576172	215.56666564941406	0.00044414401054382324	85.81851959228516	221.6549530029297	0.00023096799850463867	1	051
23	34.033775329589844	237.28900146484375	1.0	81.1365737915039	218.0128631591797	1.0	84.56041717529297	217.95639038085938	0.00025731325149536133	83.32678985595703	221.68557739257812	0.00042960047721862793	1	051
24	33.74681854248047	234.0356903076172	1.0	82.65045928955078	224.88710021972656	1.0	85.2147216796875	223.9766387939453	0.00022238492965698242	82.20108795166016	225.2494659423828	0.0004812180995941162	1	051
25	33.10408401489258	231.93833923339844	1.0	84.97075653076172	228.47402954101562	1.0	528.9334716796875	207.3124237060547	0.9999998807907104	528.1168823242188	206.92562866210938	0.0007682442665100098	1	051
26	35.018150329589844	229.61351013183594	1.0	84.05902099609375	229.05709838867188	1.0	531.0507202148438	206.61598205566406	1.0	528.9075927734375	207.50978088378906	0.00021317601203918457	1	051
27	35.50343704223633	229.06546020507812	1.0	82.38832092285156	229.26431274414062	1.0	530.2396850585938	206.17543029785156	1.0	526.0386352539062	206.57838439941406	0.0002690255641937256	1	051
28	34.94071960449219	226.16139221191406	1.0	83.15841674804688	229.80169677734375	1.0	531.098388671875	206.53408813476562	1.0	529.1770629882812	207.56114196777344	0.000345379114151001	1	051
29	35.55300521850586	224.79888916015625	1.0	82.16410827636719	229.61485290527344	1.0	530.4566650390625	206.22988891601562	1.0	526.2465209960938	206.39981079101562	0.00027048587799072266	1	051
30	34.47182846069336	224.07574462890625	1.0	80.67752075195312	230.674072265625	1.0	530.29638671875	206.4266815185547	1.0	526.1160888671875	206.87156677246094	0.0002027451992034912	1	051
31	35.13923263549805	225.8671417236328	1.0	89.19348907470703	237.39805603027344	1.0	531.0291137695312	206.67117309570312	1.0	89.36247253417969	238.7675323486328	0.0016633570194244385	1	051
32	37.904075622558594	234.65283203125	1.0	80.02094268798828	226.5271759033203	1.0	530.7234497070312	206.4521942138672	1.0	81.17642211914062	227.47389221191406	0.0005755424499511719	1	051
33	42.30057907104492	240.96070861816406	1.0	77.5774917602539	214.40841674804688	1.0	531.0443115234375	206.44862365722656	1.0	526.7075805664062	206.648193359375	0.00021761655807495117	1	051
34	46.254150390625	243.82540893554688	1.0	80.32425689697266	210.5755157470703	1.0	530.6796875	206.613525390625	1.0	80.61863708496094	209.62591552734375	0.0002963542938232422	1	051
35	47.144039154052734	244.1565704345703	1.0	81.55574798583984	207.9290008544922	1.0	530.9755859375	206.01876831054688	1.0	81.99756622314453	207.1494903564453	0.0005111992359161377	1	051
36	47.7039680480957	243.8782958984375	1.0	82.30741882324219	205.4864501953125	1.0	530.570068359375	205.84518432617188	1.0	83.33121490478516	204.976318359375	0.0004900991916656494	1	051
37	47.526710510253906	243.6920623779297	1.0	79.91349792480469	204.55372619628906	1.0	530.87939453125	206.43344116210938	1.0	81.86427307128906	204.61483764648438	0.0003191232681274414	1	051
38	48.37468338012695	243.56675720214844	1.0	79.98397827148438	203.07794189453125	1.0	530.9331665039062	205.93113708496094	1.0	529.1035766601562	207.1414337158203	0.00025209784507751465	1	051
39	47.9228515625	243.46145629882812	1.0	77.84697723388672	199.09634399414062	1.0	531.11328125	206.5458526611328	1.0	528.5543212890625	207.3857879638672	0.00035327672958374023	1	051
40	48.02695083618164	243.09408569335938	1.0	78.16740417480469	195.09234619140625	1.0	530.7907104492188	206.34495544433594	1.0	79.30691528320312	195.58865356445312	0.0003514885902404785	1	051
41	47.97370147705078	244.1533966064453	1.0	77.12594604492188	191.7991180419922	1.0	530.5177612304688	206.30882263183594	1.0	76.30150604248047	191.55165100097656	0.0003934204578399658	1	051
42	51.082786560058594	248.20924377441406	1.0	78.26821899414062	191.59413146972656	1.0	530.2360229492188	206.2495880126953	1.0	77.74396514892578	191.05245971679688	0.00043573975563049316	1	051
43	57.68448257446289	249.55657958984375	1.0	78.91754150390625	198.3428192138672	0.9998735785484314	530.1256103515625	205.7413787841797	1.0	57.675323486328125	254.7050018310547	0.0006698966026306152	1	051
44	63.21113586425781	252.4487762451172	1.0	0.3451223373413086	261.933349609375	0.0014054179191589355	530.8577880859375	205.99732971191406	1.0	60.00330352783203	257.0078125	0.0007318556308746338	1	051
45	65.2374038696289	254.8741455078125	1.0	1.4588088989257812	255.6540069580078	0.0005145072937011719	530.7012939453125	206.45457458496094	1.0	58.38441848754883	259.1475830078125	0.0002779960632324219	1	051
46	67.68183898925781	254.90142822265625	1.0	65.44097137451172	255.98687744140625	0.0005036890506744385	530.783447265625	206.5456085205078	1.0	59.13912582397461	259.73651123046875	0.0010523200035095215	1	051
47	69.43563079833984	257.3558044433594	1.0	68.3258056640625	258.5200500488281	0.00042569637298583984	531.1471557617188	206.2361297607422	1.0	59.280128479003906	260.7343444824219	0.00048038363456726074	1	051
48	73.25916290283203	259.3032531738281	1.0	35.621212005615234	150.72486877441406	0.0005632340908050537	530.549072265625	206.00608825683594	1.0	58.274200439453125	259.94537353515625	0.000503242015838623	1	051
49	80.24349212646484	260.2266540527344	0.9998529553413391	80.68763732910156	259.79986572265625	0.6539829969406128	530.6446533203125	206.75193786621094	1.0	526.207763671875	206.80982971191406	0.00019738078117370605	1	051
50	88.53864288330078	261.06378173828125	0.9999948143959045	88.52432250976562	262.2676696777344	0.004305511713027954	530.4501953125	206.28280639648438	1.0	526.4666748046875	206.15382385253906	0.0003215372562408447	1	051
51	97.3731918334961	262.7943420410156	1.0	59.37702941894531	216.90382385253906	0.9684742093086243	530.5838623046875	206.1982421875	1.0	526.2234497070312	206.63304138183594	0.00026980042457580566	1	051
52	104.654296875	264.313720703125	0.9999977350234985	63.96181869506836	215.15267944335938	1.0	530.8086547851562	205.98849487304688	1.0	528.592529296875	207.36778259277344	0.0002663135528564453	1	051
53	114.35446166992188	259.26763916015625	0.15988945960998535	66.74312591552734	215.6124725341797	1.0	530.8754272460938	206.38609313964844	1.0	528.7925415039062	207.3450927734375	0.0004004538059234619	1	051
54	126.59071350097656	259.59075927734375	0.9999998807907104	78.69013977050781	235.4546661376953	1.0	530.454345703125	206.0285186767578	1.0	526.3656616210938	206.41290283203125	0.00027307868003845215	1	051
55	135.58070373535156	258.71673583984375	0.9999999403953552	80.96997833251953	242.6923065185547	1.0	530.158447265625	205.91799926757812	1.0	525.8213500976562	206.1970672607422	0.0002480745315551758	1	051
56	145.7112579345703	258.426025390625	1.0	87.35946655273438	242.2405548095703	1.0	529.9788818359375	206.1895751953125	1.0	528.592041015625	207.1959991455078	0.00034615397453308105	1	051
57	154.55699157714844	259.4736328125	0.9999994039535522	94.42996978759766	243.78245544433594	0.9999990463256836	530.281982421875	206.5055694580078	1.0	525.9208374023438	206.7200927734375	0.0002478361129760742	1	051
58	164.8265838623047	261.0785217285156	1.0	104.21729278564453	245.56175231933594	1.0	530.3905639648438	206.665771484375	1.0	526.1318359375	206.65907287597656	0.00024232268333435059	1	051
59	175.31687927246094	263.60870361328125	0.9999997615814209	110.86776733398438	239.51242065429688	1.0	530.6715698242188	206.19210815429688	1.0	528.765380859375	207.217041015625	0.00035876035690307617	1	051
60	187.83958435058594	272.1524658203125	0.9999986886978149	129.69497680664062	241.90577697753906	1.0	530.8292236328125	205.7222137451172	1.0	526.7149047851562	206.04547119140625	0.0003731846809387207	1	051
61	198.21243286132812	277.8583068847656	0.9999996423721313	137.32569885253906	234.98898315429688	1.0	530.373046875	205.70834350585938	1.0	526.4305419921875	205.97659301757812	0.0002753734588623047	1	051
62	206.92433166503906	284.3931884765625	0.9999998807907104	146.41400146484375	244.3456268310547	1.0	531.1845092773438	205.98870849609375	1.0	527.0248413085938	206.04811096191406	0.00031945109367370605	1	051
63	219.4617462158203	289.68914794921875	1.0	157.19064331054688	248.6033935546875	1.0	530.4066162109375	206.61441040039062	1.0	526.349853515625	206.58999633789062	0.0004145205020904541	1	051
64	227.23329162597656	293.951171875	1.0	166.1544189453125	246.37911987304688	1.0	530.74951171875	206.1576385498047	1.0	528.9183349609375	207.30474853515625	0.0004042387008666992	1	051
65	236.43426513671875	298.7715148925781	1.0	174.85317993164062	262.35943603515625	1.0	530.54345703125	205.69247436523438	1.0	230.13360595703125	289.1344909667969	0.00048592686653137207	1	051
66	243.36436462402344	303.7043151855469	1.0	184.0161590576172	265.1286926269531	1.0	530.8505859375	205.78060913085938	1.0	526.699951171875	206.164794921875	0.00029334425926208496	1	051
67	255.32676696777344	304.49853515625	0.9999976754188538	191.9882049560547	265.600341796875	1.0	530.426025390625	206.37513732910156	1.0	526.18701171875	206.35340881347656	0.00026860833168029785	1	051
68	270.9414978027344	306.13897705078125	0.9998214244842529	202.0284881591797	283.3521423339844	0.9999994039535522	530.4990844726562	204.82374572753906	1.0	526.2195434570312	205.08103942871094	0.0002948641777038574	1	051
69	289.63427734375	306.94769287109375	1.0	214.9725799560547	279.4883117675781	1.0	530.6370239257812	206.71414184570312	1.0	528.7019653320312	207.72740173339844	0.00020334124565124512	1	051
70	306.63983154296875	307.5450439453125	1.0	226.7493133544922	301.1444091796875	1.0	530.7772216796875	206.8331298828125	1.0	226.24752807617188	301.81494140625	0.00032526254653930664	1	051
71	323.7303771972656	308.73504638671875	1.0	240.3139190673828	295.8617858886719	1.0	530.122802734375	206.05743408203125	1.0	525.9945678710938	206.1102752685547	0.00033336877822875977	1	051
72	340.63970947265625	309.8016662597656	0.9999999403953552	257.6969909667969	307.8526611328125	1.0	531.1343383789062	206.02342224121094	1.0	529.0704345703125	207.05255126953125	0.00022712349891662598	1	051
73	356.9212951660156	308.18060302734375	0.005246758460998535	359.22406005859375	307.3734130859375	0.9999942779541016	530.7467651367188	205.6195526123047	1.0	526.6203002929688	205.63742065429688	0.00021773576736450195	1	051
74	375.4439697265625	304.663330078125	0.3352404832839966	295.42779541015625	315.2139587402344	1.0	530.4610595703125	205.55975341796875	1.0	526.1571655273438	205.614013671875	0.0003165006637573242	1	051
75	401.7105712890625	296.22137451171875	0.9999997615814209	324.1478271484375	307.4875183105469	0.9998886585235596	530.692626953125	205.9950714111328	1.0	526.5028076171875	205.91493225097656	0.00026801228523254395	1	051
76	418.6971740722656	291.29150390625	0.9999998211860657	335.66064453125	315.8663635253906	0.9999999403953552	530.3477172851562	206.68557739257812	1.0	528.4970092773438	207.6693878173828	0.0003260970115661621	1	051
77	531.8994750976562	211.37367248535156	7.236003875732422e-5	351.5219421386719	301.14227294921875	1.0	530.8173217773438	206.3076171875	1.0	528.7711791992188	207.18301391601562	0.000253140926361084	1	051
78	466.6448974609375	296.8384094238281	0.02420446276664734	356.74237060546875	302.7725830078125	0.9999998807907104	530.9881591796875	206.49911499023438	1.0	526.6882934570312	206.7465057373047	0.00030735135078430176	1	051
79	417.3664855957031	286.55517578125	1.0	351.96588134765625	304.27398681640625	1.0	531.1446533203125	206.59877014160156	1.0	528.7535400390625	207.69992065429688	0.0003279745578765869	1	051
80	417.5009765625	283.993896484375	1.0	351.56622314453125	306.2018127441406	0.9999998211860657	531.0123901367188	205.8701934814453	1.0	529.1094360351562	206.90988159179688	0.0008380115032196045	1	051
81	419.8473815917969	281.00189208984375	0.9999998807907104	350.2947082519531	293.07757568359375	1.0	531.4451293945312	206.42994689941406	1.0	529.064453125	207.40086364746094	0.00022283196449279785	1	051
82	472.20074462890625	290.32940673828125	0.9998511075973511	347.20477294921875	296.8028564453125	0.999907910823822	530.8343505859375	206.7059783935547	1.0	528.513916015625	207.3927459716797	0.00030490756034851074	1	051
83	471.1600646972656	291.5207214355469	0.9744514226913452	347.77679443359375	298.6294250488281	0.6033328175544739	530.73193359375	206.50962829589844	1.0	528.6503295898438	207.653076171875	0.0003498494625091553	1	051
84	420.7022399902344	269.66571044921875	1.0	349.62921142578125	297.5626525878906	0.9999990463256836	531.2188110351562	206.02601623535156	1.0	528.9783935546875	206.8823699951172	0.0002804994583129883	1	051
85	420.1280822753906	253.07351684570312	1.0	371.4373779296875	296.4707336425781	0.6290488839149475	530.981689453125	206.3015899658203	1.0	526.8148193359375	206.36387634277344	0.0003351867198944092	1	051
86	417.5662536621094	240.6018524169922	1.0	365.6879577636719	300.8179626464844	0.9998985528945923	530.5424194335938	205.93772888183594	1.0	525.9993286132812	205.96932983398438	0.00029781460762023926	1	051
87	419.2745056152344	229.35345458984375	1.0	364.39007568359375	304.6508483886719	0.99215167760849	529.885986328125	206.30946350097656	1.0	526.5760498046875	203.10153198242188	0.0003898739814758301	1	051
88	419.4267272949219	221.6684112548828	1.0	368.0438232421875	307.0839538574219	1.0	530.0806884765625	206.15760803222656	1.0	527.6825561523438	206.239990234375	0.0004712045192718506	1	051
89	418.86883544921875	212.537109375	1.0	361.6644592285156	311.6613464355469	1.0	530.0722045898438	206.58465576171875	1.0	526.0969848632812	206.6265411376953	0.00034993886947631836	1	051
90	419.92132568359375	205.47433471679688	1.0	364.00616455078125	312.70703125	1.0	530.5809326171875	206.49984741210938	1.0	365.25665283203125	317.31060791015625	0.0004664957523345947	1	051
91	418.1338806152344	200.44541931152344	1.0	364.2386779785156	303.17156982421875	1.0	529.978515625	206.19503784179688	1.0	366.7611999511719	304.1444091796875	0.0013728737831115723	1	051
92	416.5679931640625	198.53622436523438	1.0	365.9587097167969	295.59130859375	1.0	530.2239379882812	206.23760986328125	1.0	526.8627319335938	203.14093017578125	0.00038751959800720215	1	051
93	420.3792419433594	196.40911865234375	1.0	364.8388671875	299.1131286621094	1.0	529.8878784179688	206.15243530273438	1.0	365.19818115234375	300.4375305175781	0.0012011826038360596	1	051
94	418.3600158691406	197.45501708984375	1.0	363.36383056640625	286.16644287109375	0.9999998807907104	530.5786743164062	205.9874267578125	1.0	366.1299743652344	287.8781433105469	0.0011727213859558105	1	051
95	423.2289733886719	198.7606964111328	1.0	363.7968444824219	285.2821350097656	1.0	530.4491577148438	206.45684814453125	1.0	367.2256164550781	287.207275390625	0.0011861324310302734	1	051
96	423.4358825683594	200.72506713867188	1.0	355.8431091308594	262.5888366699219	0.006685525178909302	530.6384887695312	206.54031372070312	1.0	526.5107421875	206.4633026123047	0.00032019615173339844	1	051
97	423.34796142578125	201.62020874023438	1.0	358.7291564941406	256.5649719238281	0.9999998807907104	530.3119506835938	205.7054443359375	1.0	528.7693481445312	207.0687255859375	0.0005201399326324463	1	051
98	420.0763854980469	207.15603637695312	0.9999136924743652	361.3755798339844	258.9761047363281	1.0	530.8516845703125	206.3759307861328	1.0	529.1053466796875	207.21095275878906	0.00031751394271850586	1	051
99	422.0076599121094	221.14866638183594	0.9903011322021484	361.1374206542969	262.98345947265625	1.0	530.1156616210938	206.67703247070312	1.0	525.9851684570312	206.73281860351562	0.00029608607292175293	1	051
100	422.6787414550781	233.27210998535156	1.0	368.89996337890625	209.8537139892578	0.9999995231628418	530.9706420898438	207.0404510498047	1.0	528.9983520507812	207.79721069335938	0.00030997395515441895	1	051
101	424.1189270019531	240.7537841796875	1.0	370.062255859375	210.26239013671875	1.0	530.6083984375	206.68148803710938	1.0	529.3018188476562	207.4265594482422	0.0004509389400482178	1	051
102	423.6829833984375	243.4675750732422	1.0	358.1876525878906	207.1893768310547	1.0	531.3131713867188	206.31015014648438	1.0	526.9669189453125	206.77220153808594	0.00026157498359680176	1	051
103	424.21490478515625	245.46383666992188	1.0	353.3465270996094	204.56924438476562	1.0	531.0317993164062	206.4351806640625	1.0	526.699951171875	206.43121337890625	0.0003247857093811035	1	051
104	423.6764831542969	246.566650390625	1.0	354.6876220703125	204.89476013183594	1.0	530.625244140625	206.29067993164062	1.0	526.35498046875	206.57949829101562	0.000345379114151001	1	051
105	424.9880065917969	247.27552795410156	1.0	355.05517578125	203.4154052734375	1.0	530.4761352539062	206.00572204589844	1.0	354.6661682128906	203.66502380371094	0.0003502070903778076	1	051
106	425.13739013671875	247.50100708007812	1.0	353.4648132324219	202.14002990722656	1.0	530.587158203125	206.14486694335938	1.0	526.4351806640625	206.2369842529297	0.0003401637077331543	1	051
107	424.06793212890625	248.71578979492188	1.0	352.6836853027344	201.6558380126953	1.0	530.440185546875	206.10263061523438	1.0	526.1693725585938	206.29319763183594	0.00026166439056396484	1	051
108	424.93829345703125	251.93673706054688	1.0	353.62646484375	202.73150634765625	1.0	530.4434204101562	206.50405883789062	1.0	526.4546508789062	206.77847290039062	0.0003040134906768799	1	051
109	425.14862060546875	256.74658203125	1.0	349.2400817871094	203.45306396484375	1.0	530.8775634765625	206.5993194580078	1.0	526.7232666015625	206.9241485595703	0.00028768181800842285	1	051
110	423.4250793457031	261.12762451171875	1.0	351.71258544921875	204.17294311523438	1.0	531.0292358398438	206.41110229492188	1.0	353.06719970703125	204.2563018798828	0.00032064318656921387	1	051
111	423.64117431640625	265.5994873046875	1.0	354.0273132324219	204.05947875976562	1.0	530.6255493164062	206.33804321289062	1.0	526.638427734375	206.74607849121094	0.0003269314765930176	1	051
112	424.266357421875	268.55474853515625	1.0	354.8966369628906	200.41297912597656	0.9999998807907104	530.6552734375	206.02957153320312	1.0	526.6078491210938	206.22738647460938	0.0003393590450286865	1	051
113	423.7374267578125	271.1010437011719	1.0	358.0240173339844	200.43905639648438	0.9991933107376099	530.9326782226562	206.8404998779297	1.0	526.5401000976562	207.1744384765625	0.00023856759071350098	1	051
114	423.4849853515625	273.56048583984375	1.0	355.7348327636719	198.33042907714844	1.0	530.2940063476562	206.33358764648438	1.0	526.1565551757812	206.53778076171875	0.00030177831649780273	1	051
115	423.48382568359375	277.1664123535156	1.0	356.2472229003906	199.96018981933594	0.9933284521102905	530.2462768554688	206.63125610351562	1.0	525.9963989257812	206.7151641845703	0.00026366114616394043	1	051
116	423.3724365234375	281.047607421875	1.0	356.0533447265625	202.18434143066406	1.0	530.5807495117188	206.67312622070312	1.0	526.4259643554688	206.8814239501953	0.00024569034576416016	1	051
117	424.0021667480469	286.0886535644531	1.0	355.2580261230469	203.51968383789062	1.0	530.8441772460938	206.3169708251953	1.0	529.16259765625	207.11660766601562	0.00039821863174438477	1	051
118	424.3692626953125	290.24169921875	1.0	354.2759704589844	211.524169921875	1.0	530.654541015625	206.26609802246094	1.0	529.103759765625	206.8614044189453	0.00043392181396484375	1	051
119	423.9012756347656	294.122802734375	1.0	350.2253112792969	214.1544189453125	0.9999999403953552	530.8369140625	205.6425323486328	1.0	528.532470703125	206.8988494873047	0.0003053247928619385	1	051
120	424.8202819824219	296.83868408203125	1.0	353.6309814453125	222.0752716064453	1.0	530.14453125	206.9448699951172	1.0	525.964599609375	207.14895629882812	0.0003274679183959961	1	051
121	426.9346618652344	301.29791259765625	1.0	353.6034240722656	223.55186462402344	1.0	530.5078735351562	206.6437225341797	1.0	526.5416259765625	206.5384979248047	0.00036412477493286133	1	051
122	427.4901123046875	304.6637878417969	1.0	350.32452392578125	222.85560607910156	1.0	529.9020385742188	207.03274536132812	1.0	528.2434692382812	207.61936950683594	0.0002409219741821289	1	051
123	426.4012145996094	308.8507995605469	1.0	353.49713134765625	237.67848205566406	1.0	530.0662841796875	206.55056762695312	1.0	352.9448547363281	230.62765502929688	0.0006780922412872314	1	051
124	427.1071472167969	311.9347839355469	1.0	352.16900634765625	244.18344116210938	1.0	530.6600341796875	206.34356689453125	1.0	526.3895263671875	206.38783264160156	0.00029793381690979004	1	051
125	429.13763427734375	317.6772766113281	1.0	350.59912109375	245.31739807128906	1.0	530.4750366210938	207.06619262695312	1.0	528.6224975585938	207.73477172851562	0.0006128847599029541	1	051
126	430.2250061035156	320.0299987792969	1.0	350.7574462890625	245.2144775390625	1.0	531.188232421875	206.9359588623047	1.0	528.6278686523438	207.7278594970703	0.0003605186939239502	1	051
127	429.97906494140625	325.99285888671875	1.0	350.31134033203125	254.73780822753906	1.0	531.2652587890625	206.3851776123047	1.0	528.8262939453125	207.1521759033203	0.0003699660301208496	1	051
128	431.14910888671875	330.5392761230469	1.0	353.88165283203125	262.85919189453125	1.0	530.3912963867188	206.47352600097656	1.0	526.1021728515625	206.6693572998047	0.00028589367866516113	1	051
129	430.6842346191406	335.8260192871094	1.0	352.01507568359375	265.9468994140625	1.0	530.0457763671875	206.59719848632812	1.0	425.8570556640625	326.50274658203125	0.0005539357662200928	1	051
130	431.27471923828125	337.8690185546875	1.0	350.99725341796875	262.9659423828125	1.0	531.0718383789062	206.6422576904297	1.0	528.692138671875	207.5123291015625	0.0002200007438659668	1	051
131	432.8407897949219	340.2880859375	1.0	347.9931945800781	265.26043701171875	1.0	531.107421875	206.20602416992188	1.0	529.2235107421875	207.30909729003906	0.0005523264408111572	1	051
132	432.5178527832031	341.9344787597656	1.0	350.9292297363281	273.2279052734375	1.0	531.0469970703125	206.4002227783203	1.0	529.146240234375	207.23716735839844	0.0003777742385864258	1	051
133	431.5928649902344	344.5591735839844	1.0	351.5907897949219	278.2423095703125	1.0	531.1990966796875	206.20068359375	1.0	529.1577758789062	207.04827880859375	0.000314563512802124	1	051
134	430.0064392089844	345.0904235839844	1.0	350.296875	284.0464782714844	1.0	530.9658813476562	206.5070343017578	1.0	526.5048828125	206.61737060546875	0.00019422173500061035	1	051
135	432.65057373046875	346.679443359375	1.0	349.7155456542969	286.1162109375	1.0	530.6951904296875	206.1121063232422	1.0	528.531494140625	206.98023986816406	0.00036776065826416016	1	051
136	432.2222900390625	346.3976745605469	1.0	347.0523986816406	286.7431640625	1.0	531.1839599609375	206.16102600097656	1.0	529.2359008789062	207.02195739746094	0.00036469101905822754	1	051
137	432.114990234375	345.9419250488281	1.0	345.94134521484375	285.884765625	0.9999998807907104	530.8822021484375	206.1195526123047	1.0	528.7013549804688	207.0979461669922	0.00029274821281433105	1	051
138	432.0274658203125	347.1383056640625	1.0	344.7178039550781	286.9994201660156	0.9999992847442627	530.8358764648438	206.46994018554688	1.0	528.800537109375	207.44216918945312	0.00037869811058044434	1	051
139	432.1095886230469	346.09649658203125	1.0	342.8323059082031	290.77239990234375	1.0	530.3526611328125	205.8863067626953	1.0	528.7618408203125	207.1131591796875	0.00034552812576293945	1	051
140	432.5038146972656	346.40753173828125	1.0	341.2525329589844	291.1141357421875	1.0	530.8229370117188	206.3686981201172	1.0	528.791259765625	207.3534698486328	0.0002770423889160156	1	051
141	433.1181335449219	346.1305236816406	1.0	339.97430419921875	291.06268310546875	1.0	530.8595581054688	206.43096923828125	1.0	528.8195190429688	207.359375	0.00045114755630493164	1	051
142	433.0011291503906	344.7873840332031	1.0	337.5267333984375	292.32647705078125	1.0	530.9376831054688	205.9448699951172	1.0	529.0361938476562	207.04246520996094	0.00029018521308898926	1	051
143	432.56024169921875	344.75811767578125	1.0	335.4473876953125	292.498291015625	1.0	530.3268432617188	206.7019805908203	1.0	528.6874389648438	207.8073272705078	0.0004144906997680664	1	051
144	431.8849182128906	345.1459655761719	1.0	336.7430725097656	294.372802734375	1.0	530.564697265625	205.93768310546875	1.0	528.7635498046875	207.1925811767578	0.00032517313957214355	1	051
145	432.2233581542969	344.3578796386719	1.0	339.7265625	298.1014099121094	1.0	530.6544189453125	206.9729461669922	1.0	528.7589721679688	207.7577667236328	0.0002746284008026123	1	051
146	432.359619140625	344.37225341796875	1.0	339.1471862792969	300.3963928222656	1.0	530.5748901367188	206.43673706054688	1.0	529.0137329101562	207.254638671875	0.0002935826778411865	1	051
147	430.89215087890625	344.4727783203125	1.0	338.0829772949219	302.7395935058594	1.0	530.3355102539062	205.51980590820312	1.0	529.1064453125	206.79400634765625	0.0003819763660430908	1	051
148	431.8338623046875	344.0360107421875	1.0	337.4938659667969	304.372802734375	1.0	529.953857421875	206.050048828125	1.0	526.03271484375	206.0665283203125	0.00041922926902770996	1	051
149	432.9359436035156	343.6297607421875	1.0	335.2438049316406	304.4848327636719	1.0	530.6287841796875	206.4940948486328	1.0	526.4906616210938	206.74688720703125	0.0002530217170715332	1	051
150	432.8906555175781	343.26361083984375	1.0	337.9190673828125	301.1971435546875	1.0	530.5114135742188	206.49130249023438	1.0	528.6732788085938	207.6974334716797	0.0002745687961578369	1	051
151	433.2083740234375	338.9796447753906	1.0	336.4804992675781	299.13287353515625	1.0	530.8675537109375	206.21800231933594	1.0	529.0093994140625	207.37161254882812	0.00033590197563171387	1	051
152	436.0183410644531	340.9612731933594	0.14875102043151855	331.3874816894531	293.8428649902344	1.0	530.7388305664062	205.62286376953125	1.0	528.9517822265625	206.8441619873047	0.0005074143409729004	1	051
153	477.5096740722656	317.134765625	0.8813374638557434	341.6741027832031	301.0354919433594	0.9999992251396179	530.6767578125	205.98277282714844	1.0	526.4030151367188	206.16354370117188	0.0002837181091308594	1	051
154	433.916015625	337.8079833984375	0.9999381899833679	343.9188232421875	304.1259460449219	1.0	530.364013671875	206.38333129882812	1.0	528.6779174804688	207.6784210205078	0.0004165172576904297	1	051
155	436.15606689453125	338.2820739746094	0.9996635913848877	344.7698974609375	310.9800720214844	1.0	530.4384765625	206.62744140625	1.0	528.59912109375	206.59873962402344	0.00024431943893432617	1	051
156	475.5171813964844	316.9334411621094	0.9996987581253052	342.4862060546875	313.1419677734375	1.0	530.8079833984375	206.40280151367188	1.0	528.7307739257812	207.48403930664062	0.00022998452186584473	1	051
157	476.50994873046875	315.7995910644531	0.9999998807907104	341.00213623046875	314.9935302734375	1.0	530.6134033203125	206.28717041015625	1.0	529.1107177734375	207.3451690673828	0.0004918575286865234	1	051
158	433.7853698730469	336.1762390136719	0.999860405921936	343.6875915527344	317.46636962890625	1.0	530.6294555664062	206.08633422851562	1.0	528.9225463867188	207.31634521484375	0.0003160238265991211	1	051
159	476.2680969238281	315.82623291015625	0.9999997615814209	340.6760559082031	319.0731201171875	1.0	530.6246948242188	206.18368530273438	1.0	526.5814819335938	206.26736450195312	0.00034162402153015137	1	051
160	476.1567687988281	315.3160705566406	1.0	346.0392761230469	318.9363098144531	1.0	530.5252075195312	205.62615966796875	1.0	528.7410278320312	206.95620727539062	0.0006836950778961182	1	051
161	474.8040771484375	314.449462890625	0.9999949336051941	344.83233642578125	320.186279296875	1.0	530.80615234375	206.25558471679688	1.0	528.8509521484375	207.3482666015625	0.00031635165214538574	1	051
162	473.6548156738281	314.5352783203125	0.9998908042907715	338.1413269042969	320.1730651855469	1.0	530.07861328125	206.4080810546875	1.0	336.7369689941406	320.44976806640625	0.00047260522842407227	1	051
163	474.79376220703125	313.23956298828125	0.9999990463256836	337.350830078125	319.2143249511719	1.0	531.058837890625	206.4879913330078	1.0	337.0040283203125	320.43902587890625	0.00038889050483703613	1	051
164	475.0617370605469	311.289794921875	0.9999982118606567	347.5690002441406	320.1443176269531	0.9999955892562866	530.9968872070312	206.56199645996094	1.0	528.8990478515625	207.65447998046875	0.0004889965057373047	1	051
165	474.4814453125	310.65032958984375	0.9998969435691833	346.51025390625	323.6471862792969	1.0	530.1046142578125	206.6510772705078	1.0	526.3770141601562	203.32444763183594	0.0002886056900024414	1	051
166	476.3410339355469	309.6848449707031	0.9999951124191284	349.2403564453125	320.4235534667969	1.0	530.7547607421875	206.636474609375	1.0	528.69482421875	207.6553955078125	0.0003808140754699707	1	051
167	437.0265197753906	342.6019592285156	0.999998927116394	345.6521301269531	313.1227111816406	1.0	530.7622680664062	206.27000427246094	1.0	526.51171875	206.57606506347656	0.00027292966842651367	1	051
168	436.7657470703125	342.6957092285156	0.9999989867210388	338.21234130859375	313.0581359863281	1.0	530.2872314453125	206.44076538085938	1.0	527.2512817382812	206.4412841796875	0.0003306269645690918	1	051
169	437.01397705078125	339.2695007324219	0.00023731589317321777	344.053466796875	313.69573974609375	1.0	530.8760375976562	206.99212646484375	1.0	529.0203857421875	207.7866668701172	0.00024020671844482422	1	051
170	473.3893127441406	327.7429504394531	0.04202061891555786	350.9056701660156	307.4056091308594	1.0	530.3284912109375	206.18051147460938	1.0	528.7745361328125	207.40394592285156	0.00044405460357666016	1	051
171	473.4558410644531	327.7782287597656	0.17043477296829224	352.0690002441406	308.91217041015625	1.0	530.666259765625	206.21066284179688	1.0	351.829345703125	309.71221923828125	0.000402599573135376	1	051
172	472.99188232421875	326.173828125	0.00033804774284362793	359.2582092285156	326.998046875	1.0	530.7786865234375	206.28656005859375	1.0	356.974853515625	333.89892578125	0.001553267240524292	1	051
173	358.7394104003906	338.5311279296875	0.00011661648750305176	357.0044250488281	334.68707275390625	1.0	530.7384033203125	206.02378845214844	1.0	355.9671630859375	335.312255859375	0.0007215738296508789	1	051
174	446.9171142578125	310.0553283691406	0.9986099600791931	351.24658203125	332.4696044921875	0.9999991655349731	530.482177734375	207.2245635986328	1.0	528.4727783203125	208.0283203125	0.00039505958557128906	1	051
175	449.6133728027344	306.80999755859375	0.974313497543335	355.9617614746094	328.55682373046875	0.9999997615814209	531.0293579101562	206.36729431152344	1.0	529.0592651367188	207.30128479003906	0.00039654970169067383	1	051
176	449.11163330078125	301.418701171875	0.9899083375930786	354.4629211425781	328.6252746582031	0.9999953508377075	530.7343139648438	206.2289276123047	1.0	354.59228515625	325.87664794921875	0.0002829432487487793	1	051
177	451.1104431152344	299.6388854980469	0.9987841844558716	453.5086364746094	297.5601501464844	0.002330601215362549	530.7037353515625	206.50677490234375	1.0	528.5108642578125	207.30508422851562	0.00036913156509399414	1	051
178	449.0755310058594	296.1915588378906	0.9999423027038574	354.380859375	336.6674499511719	0.9981112480163574	531.35693359375	206.0465850830078	1.0	529.0752563476562	207.00340270996094	0.00023120641708374023	1	051
179	449.3139953613281	294.1216735839844	0.9999998807907104	355.4647521972656	339.77655029296875	1.0	530.4884033203125	207.02500915527344	1.0	526.2490844726562	207.26173400878906	0.00023025274276733398	1	051
180	446.3623962402344	290.6345520019531	1.0	356.7204895019531	328.2036437988281	0.9999992847442627	530.4329833984375	206.23826599121094	1.0	528.5205688476562	207.4761199951172	0.0004596114158630371	1	051
181	444.9482116699219	280.0821228027344	1.0	356.2945861816406	324.820068359375	0.9847584962844849	531.0311279296875	206.2767791748047	1.0	528.7171020507812	207.22222900390625	0.0003357529640197754	1	051
182	444.3607177734375	272.5101013183594	1.0	364.7562255859375	323.5547790527344	0.9990923404693604	530.5399780273438	206.16677856445312	1.0	528.7191162109375	207.4093780517578	0.0003897547721862793	1	051
183	445.56988525390625	266.5533142089844	1.0	369.5698547363281	327.11187744140625	1.0	530.9940185546875	206.39634704589844	1.0	528.5511474609375	207.36181640625	0.0005219876766204834	1	051
184	446.0926818847656	260.8504943847656	1.0	368.15985107421875	327.6581115722656	1.0	530.6630249023438	206.0318603515625	1.0	526.197265625	206.35751342773438	0.00027120113372802734	1	051
185	444.8441467285156	255.62481689453125	1.0	371.5791015625	324.02703857421875	1.0	529.8843383789062	206.6199493408203	1.0	526.1561889648438	206.53573608398438	0.000583946704864502	1	051
186	446.9141540527344	251.72552490234375	1.0	370.7582092285156	318.8662109375	1.0	531.0660400390625	206.50074768066406	1.0	526.7564086914062	206.41543579101562	0.00034296512603759766	1	051
187	447.1589660644531	250.30401611328125	1.0	369.9698181152344	320.343505859375	1.0	530.2520751953125	206.73219299316406	1.0	526.2208862304688	206.8243408203125	0.00036767125129699707	1	051
188	446.3788146972656	246.044921875	1.0	363.8895263671875	325.4381408691406	1.0	530.3898315429688	206.5943145751953	1.0	526.2694091796875	206.9115753173828	0.0003851652145385742	1	051
189	448.1951599121094	241.11338806152344	1.0	369.29290771484375	304.3148498535156	1.0	531.1996459960938	206.1725616455078	1.0	526.9586181640625	206.54383850097656	0.0003272593021392822	1	051
190	448.4410705566406	236.5560760498047	1.0	368.5331726074219	303.9998474121094	1.0	530.27978515625	206.1549072265625	1.0	528.8573608398438	207.37648010253906	0.0005538761615753174	1	051
191	450.5964660644531	234.53758239746094	1.0	369.2853698730469	309.51904296875	1.0	530.66357421875	206.36155700683594	1.0	526.32373046875	206.68870544433594	0.0003052651882171631	1	051
192	451.3986511230469	229.92050170898438	1.0	372.0490417480469	294.1801452636719	1.0	530.13671875	206.11802673339844	1.0	526.0347290039062	206.28753662109375	0.00044661760330200195	1	051
193	451.1593322753906	228.05502319335938	1.0	376.71270751953125	284.4352111816406	1.0	530.3583984375	205.7831573486328	1.0	528.3519287109375	205.50823974609375	0.0004202723503112793	1	051
194	450.94244384765625	223.23095703125	1.0	376.3053283691406	277.75274658203125	1.0	530.2999877929688	206.30508422851562	1.0	526.2037963867188	206.4872589111328	0.00038948655128479004	1	051
195	453.3570556640625	222.9138641357422	0.9999998807907104	373.8263854980469	278.0441589355469	1.0	530.8861083984375	206.09950256347656	1.0	526.7317504882812	206.5144805908203	0.0003222227096557617	1	051
196	456.0526123046875	223.97145080566406	0.9999995827674866	368.5317077636719	283.0864562988281	1.0	530.504150390625	206.7076873779297	1.0	529.0066528320312	207.6923065185547	0.0003612041473388672	1	051
197	458.30975341796875	223.0658416748047	0.9998342990875244	371.0842590332031	264.20989990234375	1.0	530.7687377929688	205.5006561279297	1.0	528.9920043945312	206.13491821289062	0.0008146762847900391	1	051
198	456.0319519042969	222.4974365234375	0.9711917638778687	370.567138671875	258.0780944824219	0.9999999403953552	530.7258911132812	206.37551879882812	1.0	529.0751953125	207.0942840576172	0.0004655122756958008	1	051
199	370.02557373046875	262.26739501953125	0.9943961501121521	371.1720886230469	262.4940185546875	0.9999899864196777	529.9940795898438	206.55459594726562	1.0	527.0366821289062	206.241943359375	0.00039899349212646484	1	051
200	531.5919799804688	210.92654418945312	0.00017336010932922363	374.846923828125	269.2052307128906	1.0	530.324951171875	205.97105407714844	1.0	374.3644104003906	270.75665283203125	0.000771254301071167	1	051
201	375.89691162109375	259.7661437988281	0.0002554357051849365	379.1353454589844	258.31573486328125	0.9999998807907104	530.0047607421875	206.3225555419922	1.0	527.0320434570312	205.8660430908203	0.0003879368305206299	1	051
202	384.5166320800781	247.71311950683594	0.00024765729904174805	380.47808837890625	247.69859313964844	1.0	530.0948486328125	206.02285766601562	1.0	528.4349975585938	206.77720642089844	0.0005204379558563232	1	051
203	373.6322326660156	246.8466033935547	0.0001259148120880127	376.1898498535156	247.6542510986328	0.9999988079071045	530.0905151367188	206.3386688232422	1.0	527.1478271484375	206.322021484375	0.00037807226181030273	1	051
204	373.8580627441406	246.52903747558594	0.00018462538719177246	376.9464111328125	247.69151306152344	1.0	529.7763061523438	205.84730529785156	1.0	528.366943359375	206.860595703125	0.0005747377872467041	1	051
205	460.21502685546875	237.58656311035156	0.3541751503944397	371.4132995605469	246.5926055908203	1.0	529.7494506835938	205.98434448242188	1.0	528.3834838867188	206.78085327148438	0.000919640064239502	1	051
206	463.377197265625	235.08815002441406	0.989265501499176	366.88134765625	241.93968200683594	1.0	529.8032836914062	206.33570861816406	1.0	528.21826171875	207.4520263671875	0.0006342828273773193	1	051
207	462.61199951171875	238.84498596191406	0.0011457204818725586	367.58026123046875	242.37893676757812	1.0	529.9876708984375	206.52870178222656	1.0	528.1825561523438	207.48233032226562	0.0005536973476409912	1	051
208	464.2733459472656	239.0557861328125	0.7826539278030396	364.0938720703125	243.91064453125	0.9999983310699463	530.1830444335938	205.85531616210938	1.0	527.4675903320312	205.73477172851562	0.0005259513854980469	1	051
209	462.80908203125	239.3650360107422	0.0012611746788024902	361.8186950683594	239.38601684570312	1.0	530.2550048828125	206.03085327148438	1.0	526.9777221679688	206.02479553222656	0.0003770887851715088	1	051
210	468.2216491699219	233.2486572265625	0.4158083498477936	365.3096618652344	231.1602325439453	0.0002938807010650635	530.7171020507812	206.1845245361328	1.0	528.8622436523438	207.45237731933594	0.00048744678497314453	1	051
211	531.867919921875	211.32611083984375	9.498000144958496e-5	363.02972412109375	228.46109008789062	0.00016927719116210938	530.7884521484375	206.1048583984375	1.0	528.7703247070312	207.27223205566406	0.0005235373973846436	1	051
212	531.4931030273438	211.2615966796875	0.00013238191604614258	360.1319885253906	241.20709228515625	0.9998998641967773	530.3834228515625	206.26881408691406	1.0	527.542236328125	206.2361602783203	0.0006158351898193359	1	051
213	470.10516357421875	227.3559112548828	0.008489727973937988	363.3561706542969	246.53726196289062	0.9999995231628418	530.5406494140625	205.9092559814453	1.0	527.4727172851562	205.8485107421875	0.00044283270835876465	1	051
214	463.85919189453125	228.1700897216797	0.9999999403953552	362.03021240234375	243.84481811523438	0.9999997019767761	530.2764282226562	206.37628173828125	1.0	526.4247436523438	206.80520629882812	0.00040036439895629883	1	051
215	467.0699768066406	225.3119354248047	0.02837875485420227	363.2310485839844	247.2129364013672	1.0	530.106201171875	205.9944305419922	1.0	528.3603515625	207.03729248046875	0.00034859776496887207	1	051
216	466.5331115722656	225.50946044921875	0.999900758266449	362.007568359375	248.39105224609375	0.9999942779541016	530.0985107421875	206.1024169921875	1.0	526.0707397460938	206.4453125	0.0003705024719238281	1	051
217	466.3673095703125	225.05625915527344	0.9968323111534119	363.5965881347656	248.43936157226562	0.9999966621398926	530.6035766601562	206.11325073242188	1.0	528.7879638671875	207.04611206054688	0.00046944618225097656	1	051
218	463.519287109375	225.01437377929688	1.0	359.0119323730469	249.76885986328125	0.9980306029319763	530.7010498046875	205.78504943847656	1.0	526.4999389648438	206.0212860107422	0.00033271312713623047	1	051
219	464.25128173828125	223.1914825439453	1.0	359.0863037109375	256.0246276855469	0.9999996423721313	530.3792114257812	206.7659912109375	1.0	526.524169921875	206.9807586669922	0.00031828880310058594	1	051
220	463.5439453125	222.02001953125	0.9999998211860657	359.9778747558594	258.7301330566406	0.9999990463256836	530.4600219726562	206.36965942382812	1.0	527.8170776367188	206.37448120117188	0.0004273056983947754	1	051
221	465.9085998535156	219.96453857421875	0.9999999403953552	358.5365905761719	259.9371337890625	1.0	530.2957153320312	206.85984802246094	1.0	457.76373291015625	214.81724548339844	0.009742826223373413	1	051
222	462.6759338378906	221.52574157714844	0.9999995827674866	360.09844970703125	257.5368347167969	0.9998071193695068	530.0214233398438	206.720458984375	1.0	526.0481567382812	206.86505126953125	0.00042808055877685547	1	051
223	462.9264221191406	218.39990234375	1.0	366.9542236328125	260.65399169921875	0.999684751033783	530.7103271484375	206.6325225830078	1.0	526.5474853515625	206.92996215820312	0.0003300309181213379	1	051
224	463.4595642089844	217.5584716796875	1.0	363.12322998046875	262.0984802246094	0.9999706149101257	530.4434814453125	205.61448669433594	1.0	526.4089965820312	206.03244018554688	0.00045481324195861816	1	051
225	461.712646484375	213.94393920898438	1.0	361.9162902832031	265.35052490234375	1.0	531.0407104492188	206.44927978515625	1.0	362.2765808105469	267.84503173828125	0.00037384033203125	1	051
226	462.0955505371094	206.00025939941406	1.0	367.61822509765625	268.6596374511719	1.0	531.0823974609375	206.5859375	1.0	526.8958740234375	206.85354614257812	0.0003910958766937256	1	051
227	459.4146728515625	201.46502685546875	1.0	375.45477294921875	265.5001220703125	1.0	530.5333862304688	205.9210205078125	1.0	526.2842407226562	206.0244598388672	0.00033855438232421875	1	051
228	458.9088134765625	196.54063415527344	1.0	371.1905517578125	263.8719177246094	0.9999985694885254	530.65625	206.6796875	1.0	526.3028564453125	207.1196746826172	0.00021961331367492676	1	051
229	460.06585693359375	191.53231811523438	1.0	370.023681640625	270.09173583984375	1.0	530.67578125	206.67819213867188	1.0	526.3482666015625	207.07546997070312	0.0002295970916748047	1	051
230	460.5591125488281	188.548095703125	1.0	367.7909851074219	275.5533142089844	1.0	529.8624267578125	206.6521453857422	1.0	466.9428405761719	195.87423706054688	0.0003266334533691406	1	051
231	460.8754577636719	183.11395263671875	1.0	364.23931884765625	281.09210205078125	1.0	530.236328125	207.1357879638672	1.0	363.8266296386719	283.16009521484375	0.00040337443351745605	1	051
232	460.0807800292969	178.09307861328125	1.0	381.7742614746094	268.05841064453125	1.0	530.4508056640625	206.34817504882812	1.0	380.9129943847656	269.6843566894531	0.0006343424320220947	1	051
233	457.01171875	173.72767639160156	1.0	382.8133850097656	266.9554138183594	1.0	530.484619140625	206.653564453125	1.0	382.03411865234375	268.11895751953125	0.001042187213897705	1	051
234	454.30499267578125	167.82730102539062	1.0	380.5317687988281	266.5357666015625	1.0	530.074462890625	206.27017211914062	1.0	383.43597412109375	267.70001220703125	0.0004748404026031494	1	051
235	452.74078369140625	164.12135314941406	1.0	376.8913879394531	271.99542236328125	1.0	529.5524291992188	206.6125030517578	1.0	526.5672607421875	205.94154357910156	0.00038954615592956543	1	051
236	449.938232421875	163.34017944335938	1.0	382.83514404296875	264.2769775390625	0.999995231628418	529.7615966796875	206.60098266601562	1.0	384.0052185058594	270.033935546875	0.0005981326103210449	1	051
237	447.09942626953125	167.33123779296875	1.0	390.4997253417969	258.35638427734375	1.0	529.6588134765625	207.2882843017578	1.0	526.7965087890625	206.8499298095703	0.0003222227096557617	1	051
238	447.2162780761719	165.28060913085938	1.0	385.4798889160156	248.6905517578125	1.0	530.1065673828125	206.43630981445312	1.0	525.7486572265625	206.49879455566406	0.00022876262664794922	1	051
239	448.5281677246094	164.96910095214844	1.0	390.091064453125	245.1719970703125	1.0	529.4156494140625	206.4425811767578	1.0	526.42529296875	206.1982879638672	0.0002168715000152588	1	051
240	446.6275634765625	163.4081573486328	1.0	394.068115234375	241.8117218017578	0.6041508316993713	530.2017822265625	206.62904357910156	1.0	525.7068481445312	206.2373046875	0.00018665194511413574	1	051
241	447.5345458984375	164.1448974609375	1.0	401.020751953125	229.80577087402344	0.999998152256012	530.3201904296875	206.2155303955078	1.0	525.9764404296875	206.08184814453125	0.0002085864543914795	1	051
242	446.8330993652344	163.26690673828125	1.0	403.3769226074219	226.75062561035156	1.0	529.8328247070312	206.2495574951172	1.0	526.9008178710938	205.46412658691406	0.00029090046882629395	1	051
243	444.39208984375	162.72862243652344	1.0	404.3209228515625	223.79815673828125	1.0	530.3753051757812	205.60504150390625	1.0	403.5614318847656	225.845703125	0.0002905130386352539	1	051
244	444.7216796875	162.1863555908203	1.0	398.3385009765625	223.6492156982422	1.0	529.7378540039062	206.83978271484375	1.0	525.744140625	206.0791015625	0.00030225515365600586	1	051
245	444.35284423828125	161.76922607421875	1.0	394.16119384765625	224.69161987304688	1.0	529.9797973632812	206.79638671875	1.0	525.818603515625	206.3690643310547	0.00029033422470092773	1	051
246	443.8188171386719	160.7375030517578	1.0	392.5313720703125	219.72618103027344	1.0	530.7526245117188	206.686279296875	1.0	392.88519287109375	221.7476043701172	0.00023433566093444824	1	051
247	441.63885498046875	162.14027404785156	1.0	390.1572265625	227.25936889648438	1.0	530.5386352539062	206.25453186035156	1.0	527.3152465820312	205.43275451660156	0.0002925693988800049	1	051
248	441.09368896484375	162.30047607421875	1.0	384.9911193847656	226.8595428466797	1.0	530.8173217773438	205.9505615234375	1.0	527.7437133789062	204.79136657714844	0.00020560622215270996	1	051
249	440.4563903808594	161.44790649414062	1.0	388.8459777832031	213.4929962158203	1.0	530.4838256835938	206.21502685546875	1.0	527.37744140625	205.77919006347656	0.00024390220642089844	1	051
250	441.7336730957031	161.1153564453125	1.0	384.2607727050781	211.06637573242188	1.0	530.08642578125	206.17616271972656	1.0	525.7120361328125	205.6442413330078	0.000213623046875	1	051
251	439.2358703613281	161.4972686767578	1.0	383.7625427246094	210.36807250976562	0.9999977350234985	530.517822265625	205.96929931640625	1.0	527.4722900390625	205.3135528564453	0.0003097057342529297	1	051
252	439.73431396484375	164.30282592773438	1.0	380.1749267578125	215.90591430664062	1.0	530.71337890625	206.5263214111328	1.0	527.5028076171875	205.71401977539062	0.00021350383758544922	1	051
253	443.02374267578125	168.4969482421875	0.04960310459136963	379.0048522949219	216.6260223388672	1.0	529.9765625	205.4923858642578	1.0	525.5570068359375	205.04489135742188	0.0002551078796386719	1	051
254	385.1806335449219	208.6673583984375	0.0008004307746887207	377.98095703125	211.12681579589844	1.0	530.2371215820312	205.74609375	1.0	527.3218383789062	205.169921875	0.0004674196243286133	1	051
255	371.0177001953125	209.76669311523438	0.00023567676544189453	373.2779846191406	208.0662841796875	1.0	530.0599365234375	206.04592895507812	1.0	528.457275390625	206.03704833984375	0.0006597638130187988	1	051
256	527.8353271484375	210.29940795898438	0.0001913607120513916	370.2877502441406	209.77272033691406	0.9999178647994995	530.02099609375	206.53675842285156	1.0	528.0675048828125	205.42666625976562	0.0004111826419830322	1	051
257	531.8248901367188	211.40525817871094	0.00011652708053588867	370.3148498535156	201.28887939453125	0.999933123588562	530.633544921875	206.23936462402344	1.0	528.4888916015625	205.93983459472656	0.00046250224113464355	1	051
258	366.89276123046875	198.10345458984375	0.00044852495193481445	365.30401611328125	197.58059692382812	0.7222926020622253	531.0219116210938	206.73837280273438	1.0	529.0878295898438	207.75656127929688	0.00030219554901123047	1	051
259	528.058837890625	210.3010711669922	8.577108383178711e-5	356.1792907714844	196.75270080566406	0.9139772057533264	530.4087524414062	206.1187744140625	1.0	528.1790161132812	205.6075439453125	0.0003350973129272461	1	051
260	528.3677978515625	210.2428436279297	0.00015935301780700684	529.4539794921875	207.77952575683594	0.00015673041343688965	530.7481079101562	206.5117645263672	1.0	528.5894775390625	205.66012573242188	0.00039270520210266113	1	051
261	476.8730163574219	184.14820861816406	0.0013712048530578613	529.86767578125	207.92396545410156	5.644559860229492e-5	530.8976440429688	206.52163696289062	1.0	527.8579711914062	206.02188110351562	0.0002523660659790039	1	051
262	350.45697021484375	196.7168426513672	0.0004347562789916992	529.8373413085938	208.05213928222656	8.028745651245117e-5	531.1865234375	206.2071075439453	1.0	527.8283081054688	206.08518981933594	0.0002621114253997803	1	051
263	391.34259033203125	191.1475067138672	0.00031304359436035156	471.34393310546875	189.8645477294922	0.0001577436923980713	530.707763671875	206.43246459960938	1.0	526.329833984375	206.61524963378906	0.00020447373390197754	1	051
264	385.68646240234375	191.06951904296875	0.010609060525894165	363.3214111328125	193.52743530273438	0.9081500768661499	530.7459106445312	205.9925079345703	1.0	527.8405151367188	205.8152313232422	0.0001799464225769043	1	051
265	436.3426208496094	216.50057983398438	0.020616531372070312	355.2872619628906	193.65142822265625	0.9994817972183228	530.0684814453125	206.11172485351562	1.0	525.5502319335938	206.46681213378906	0.00017726421356201172	1	051
266	438.380859375	223.69847106933594	5.409121513366699e-5	352.8716735839844	192.18313598632812	0.011512547731399536	530.3457641601562	206.0279083251953	1.0	525.6607666015625	206.31375122070312	0.00018638372421264648	1	051
267	432.58734130859375	226.2764892578125	0.9999417662620544	353.52288818359375	190.40267944335938	0.9999865293502808	530.7598266601562	206.2902069091797	1.0	526.18603515625	206.3733367919922	0.00023120641708374023	1	051
268	433.00775146484375	227.23765563964844	1.0	353.6869201660156	186.70242309570312	0.3042657673358917	530.6517944335938	205.7003173828125	1.0	527.2500610351562	202.80381774902344	0.00024193525314331055	1	051
269	434.0510559082031	229.46546936035156	1.0	353.9224853515625	184.55108642578125	0.44401073455810547	530.3516235351562	205.870849609375	1.0	525.7826538085938	206.02188110351562	0.00022262334823608398	1	051
270	435.19598388671875	239.05072021484375	1.0	358.2956237792969	184.5334014892578	0.0001748800277709961	530.1475830078125	205.91050720214844	1.0	525.6425170898438	206.3679656982422	0.00020179152488708496	1	051
271	434.40185546875	242.06561279296875	1.0	357.39166259765625	189.42477416992188	0.9999997615814209	530.0574951171875	206.96897888183594	1.0	525.9468994140625	207.01060485839844	0.0002639889717102051	1	051
272	434.0538635253906	244.80641174316406	1.0	365.4853210449219	188.8969268798828	0.9999994039535522	530.302734375	206.10226440429688	1.0	526.114990234375	206.23895263671875	0.00025409460067749023	1	051
273	435.01129150390625	248.88417053222656	1.0	366.1900329589844	186.0874786376953	1.0	530.1805419921875	206.1080322265625	1.0	525.9266357421875	206.19287109375	0.00022146105766296387	1	051
274	435.2500305175781	250.08612060546875	1.0	365.3809814453125	184.76235961914062	1.0	530.2738037109375	206.740478515625	1.0	525.8978271484375	206.73265075683594	0.0003007352352142334	1	051
275	434.8558044433594	253.23159790039062	1.0	358.4315490722656	189.90069580078125	0.7217051982879639	530.2898559570312	205.91827392578125	1.0	526.1590576171875	205.9681396484375	0.00030493736267089844	1	051
276	435.8998718261719	259.26214599609375	1.0	361.224365234375	193.90965270996094	0.9999998807907104	530.41064453125	205.98057556152344	1.0	528.722412109375	207.32073974609375	0.0003349184989929199	1	051
277	435.0208435058594	262.44378662109375	1.0	373.9325866699219	193.54776000976562	1.0	530.0783081054688	206.1811065673828	1.0	525.8994140625	206.56179809570312	0.0002817511558532715	1	051
278	434.57562255859375	266.77752685546875	1.0	372.41937255859375	195.20846557617188	1.0	529.7445678710938	206.0387725830078	1.0	526.4755859375	206.0117950439453	0.00029337406158447266	1	051
279	432.62335205078125	267.40838623046875	1.0	370.53790283203125	197.2093505859375	1.0	530.048828125	206.53671264648438	1.0	525.622802734375	206.6862335205078	0.00029340386390686035	1	051
280	431.9642028808594	270.1243896484375	1.0	368.03204345703125	201.1801300048828	1.0	530.3687133789062	206.7040252685547	1.0	526.1946411132812	207.0362091064453	0.0003113746643066406	1	051
281	430.8919677734375	271.58428955078125	1.0	364.92608642578125	202.4815216064453	1.0	530.109375	206.8355255126953	1.0	526.0387573242188	206.98329162597656	0.0003166794776916504	1	051
282	429.6590270996094	272.99609375	1.0	364.92144775390625	205.42636108398438	1.0	530.3641967773438	206.68765258789062	1.0	526.0944213867188	206.929931640625	0.00029852986335754395	1	051
283	432.4107666015625	274.7103576660156	1.0	365.980712890625	207.2136688232422	1.0	530.6572875976562	206.76138305664062	1.0	528.4961547851562	207.49998474121094	0.0002765655517578125	1	051
284	431.6464538574219	278.9577331542969	1.0	365.2955322265625	213.6414337158203	0.9999986886978149	530.1156005859375	206.6060333251953	1.0	354.06500244140625	217.02932739257812	0.0003762245178222656	1	051
285	430.9565734863281	281.77032470703125	1.0	362.8504943847656	221.50157165527344	1.0	530.968994140625	206.42515563964844	1.0	528.7571411132812	207.4502716064453	0.00034734606742858887	1	051
286	429.7366027832031	283.9075927734375	1.0	363.6885986328125	222.8705596923828	1.0	530.4832153320312	206.8228302001953	1.0	528.613037109375	207.51336669921875	0.0004711449146270752	1	051
287	429.336669921875	283.9451904296875	1.0	363.05755615234375	224.35821533203125	1.0	530.8388061523438	206.34600830078125	1.0	528.5263061523438	207.36761474609375	0.00026860833168029785	1	051
288	429.27764892578125	284.2290344238281	1.0	362.8103942871094	225.1752471923828	1.0	530.73291015625	206.84715270996094	1.0	526.1292724609375	206.7644805908203	0.00023797154426574707	1	051
289	429.76397705078125	284.680908203125	1.0	362.7773132324219	224.3447265625	1.0	530.7969970703125	206.71803283691406	1.0	526.4139404296875	206.76930236816406	0.0002460479736328125	1	051
290	429.6646728515625	283.7550354003906	1.0	362.100830078125	225.5543975830078	1.0	530.5809326171875	205.8968963623047	1.0	526.1453247070312	205.90960693359375	0.00030153989791870117	1	051
291	429.92498779296875	283.0244445800781	1.0	361.2554626464844	227.42227172851562	1.0	530.2301635742188	206.05352783203125	1.0	528.31396484375	207.30599975585938	0.0003871917724609375	1	051
292	429.0794982910156	286.34503173828125	0.999997615814209	360.0929870605469	228.83920288085938	1.0	530.3359375	206.01194763183594	1.0	526.05224609375	205.95957946777344	0.00026679039001464844	1	051
293	426.16839599609375	281.1295471191406	0.6926470398902893	363.5703430175781	226.3735809326172	1.0	530.5119018554688	206.31158447265625	1.0	528.8191528320312	207.3004608154297	0.0003198087215423584	1	051
294	476.3670654296875	263.3102722167969	0.999985933303833	366.7080078125	226.2989501953125	1.0	530.4505615234375	206.43955993652344	1.0	528.4375	207.36244201660156	0.0003720223903656006	1	051
295	478.68206787109375	261.76251220703125	1.0	370.06805419921875	240.73731994628906	0.9999024868011475	531.0575561523438	206.18751525878906	1.0	528.8742065429688	207.22232055664062	0.0005241632461547852	1	051
296	478.5032653808594	263.91461181640625	1.0	366.148681640625	247.73304748535156	1.0	530.5184326171875	206.5465545654297	1.0	528.4967651367188	207.26995849609375	0.0004538595676422119	1	051
297	476.2490234375	265.5220947265625	1.0	365.2484436035156	251.5285186767578	1.0	530.5111694335938	206.5125274658203	1.0	526.239501953125	206.55145263671875	0.00030356645584106445	1	051
298	477.1571350097656	268.6001281738281	0.9988433122634888	368.9245300292969	250.74766540527344	1.0	530.9265747070312	206.3872528076172	1.0	526.654541015625	206.34579467773438	0.00035139918327331543	1	051
299	478.50732421875	268.0348205566406	0.9988555908203125	365.9578857421875	271.4804992675781	0.9999949336051941	530.669921875	206.64675903320312	1.0	368.05084228515625	272.12030029296875	0.00102996826171875	1	051
300	477.6057434082031	267.48779296875	0.24881726503372192	480.85296630859375	266.3977966308594	0.9994664192199707	530.5178833007812	206.58596801757812	1.0	528.8695678710938	207.60614013671875	0.00030410289764404297	1	051
301	475.7517395019531	266.7301940917969	0.9999995231628418	368.5275573730469	268.11285400390625	1.0	531.0146484375	206.42501831054688	1.0	472.6158447265625	261.5371398925781	0.0005873441696166992	1	051
302	473.77197265625	268.5495910644531	0.9995828866958618	364.8587341308594	260.54901123046875	0.9999823570251465	530.794677734375	206.5112762451172	1.0	364.5492858886719	258.0987243652344	0.0003037452697753906	1	051
303	473.44696044921875	269.8288269042969	0.9996678829193115	357.0300598144531	262.3197937011719	0.7960175275802612	530.9908447265625	206.50570678710938	1.0	528.7855224609375	207.24281311035156	0.0002747774124145508	1	051
304	358.00592041015625	270.49163818359375	0.09791827201843262	481.07952880859375	270.0718688964844	0.9999608993530273	531.2206420898438	206.31358337402344	1.0	360.5898132324219	264.7756042480469	0.0007071495056152344	1	051
305	469.0903625488281	273.038330078125	0.00014322996139526367	474.70928955078125	270.41033935546875	0.008336663246154785	530.2810668945312	205.90478515625	1.0	528.5015258789062	206.99375915527344	0.00030294060707092285	1	051
306	469.02935791015625	270.1958312988281	0.2536265552043915	364.89794921875	271.6173095703125	1.0	530.8790283203125	206.642333984375	1.0	366.922119140625	272.7799377441406	0.0003107786178588867	1	051
307	468.6448974609375	273.03289794921875	0.0724024772644043	359.4278869628906	265.8450927734375	1.0	530.5193481445312	206.73606872558594	1.0	359.904052734375	268.1777648925781	0.0004901289939880371	1	051
308	470.4277038574219	273.5194396972656	0.8100869655609131	361.3021240234375	268.085205078125	1.0	530.9808959960938	206.29904174804688	1.0	360.1388244628906	269.51806640625	0.0006107091903686523	1	051
309	469.95831298828125	272.85064697265625	0.007415801286697388	357.1877746582031	267.4967041015625	1.0	530.7660522460938	206.35540771484375	1.0	356.7572326660156	269.44189453125	0.0008822381496429443	1	051
310	471.1358947753906	274.8376159667969	0.8986022472381592	355.0596923828125	266.824951171875	1.0	530.5193481445312	205.7705078125	1.0	355.8677062988281	270.062744140625	0.00041294097900390625	1	051
311	471.3519592285156	276.217041015625	0.641075074672699	357.01318359375	272.2576904296875	0.16616174578666687	530.7906494140625	205.6086883544922	1.0	528.7719116210938	206.575439453125	0.0003167688846588135	1	051
312	470.5757141113281	276.31341552734375	0.935801088809967	354.32232666015625	270.66162109375	1.0	530.4945068359375	206.14617919921875	1.0	353.8630676269531	271.68017578125	0.00045499205589294434	1	051
313	474.519775390625	275.6394348144531	0.9379864931106567	353.5840148925781	271.2477111816406	1.0	530.6986694335938	206.33755493164062	1.0	353.03424072265625	271.3278503417969	0.0007127821445465088	1	051
314	472.0767822265625	277.6782531738281	0.03575316071510315	354.7856140136719	272.49737548828125	1.0	530.6314086914062	206.0358428955078	1.0	354.2194519042969	274.87908935546875	0.0005717277526855469	1	051
315	471.2358703613281	276.45562744140625	0.005935698747634888	348.46356201171875	272.68450927734375	1.0	530.2852172851562	206.59909057617188	1.0	528.23876953125	207.3548126220703	0.0003393590450286865	1	051
316	472.0826416015625	277.93994140625	0.3002120852470398	350.9797058105469	274.6060485839844	0.9999960064888	530.9224853515625	206.60293579101562	1.0	350.6023254394531	275.8516540527344	0.00035119056701660156	1	051
317	471.24615478515625	281.5010986328125	1.0	354.22833251953125	276.8796691894531	0.9999927878379822	530.9376220703125	205.94151306152344	1.0	351.20050048828125	276.3520812988281	0.0008882880210876465	1	051
318	472.0621643066406	284.6750183105469	1.0	364.15179443359375	285.5507507324219	0.48650768399238586	530.4473266601562	205.93089294433594	1.0	528.6100463867188	207.16775512695312	0.0004914700984954834	1	051
319	417.53741455078125	275.75164794921875	1.0	358.60650634765625	287.274169921875	0.9992778897285461	530.7965698242188	205.7910919189453	1.0	528.8092651367188	206.89154052734375	0.0003917813301086426	1	051
320	417.125244140625	271.1283264160156	1.0	417.0525207519531	268.2445068359375	0.0003158152103424072	531.078857421875	206.10415649414062	1.0	526.8138427734375	206.2291259765625	0.00027000904083251953	1	051
321	418.5981140136719	270.904296875	1.0	360.0771484375	294.1551208496094	0.9999975562095642	530.6123657226562	206.4880828857422	1.0	526.59521484375	206.64747619628906	0.0002714395523071289	1	051
322	417.5356140136719	270.0865173339844	1.0	359.06378173828125	296.00079345703125	0.9999998807907104	531.009033203125	206.36996459960938	1.0	526.4638671875	206.01303100585938	0.0002480447292327881	1	051
323	415.6693420410156	270.76080322265625	1.0	357.8129577636719	298.1178894042969	1.0	530.9403686523438	206.21446228027344	1.0	360.1990966796875	300.6822204589844	0.00029754638671875	1	051
324	415.4695739746094	270.7255859375	1.0	358.4670715332031	300.11566162109375	0.9999954700469971	530.8104248046875	206.47299194335938	1.0	359.20263671875	301.80499267578125	0.0003248155117034912	1	051
325	416.1559143066406	268.9176025390625	1.0	362.4201354980469	301.45184326171875	0.9999998807907104	531.0264282226562	206.81712341308594	1.0	361.4295349121094	302.4988098144531	0.0005142390727996826	1	051
326	417.0420227050781	267.411865234375	1.0	364.9277648925781	305.1540222167969	0.9999957084655762	530.8214111328125	206.5764617919922	1.0	528.9566650390625	207.6884002685547	0.0003578364849090576	1	051
327	416.6304931640625	266.87005615234375	1.0	366.5436706542969	308.88623046875	0.4925090968608856	530.3230590820312	206.06863403320312	1.0	528.6666870117188	207.24581909179688	0.0005249977111816406	1	051
328	414.9791259765625	262.6324157714844	1.0	363.4824523925781	308.3799133300781	0.9999995231628418	531.0	206.39889526367188	1.0	526.5977172851562	206.29759216308594	0.00023749470710754395	1	051
329	414.66094970703125	257.23016357421875	1.0	370.24114990234375	310.9403991699219	0.9999827146530151	531.0844116210938	206.0454864501953	1.0	527.5464477539062	203.1374969482422	0.00037041306495666504	1	051
330	416.2222900390625	253.38772583007812	1.0	369.3817443847656	312.9113464355469	0.9999986290931702	530.874267578125	206.5559539794922	1.0	528.7599487304688	207.34622192382812	0.0006063580513000488	1	051
331	416.1706848144531	248.818603515625	1.0	363.27264404296875	313.30218505859375	1.0	530.3008422851562	206.3842315673828	1.0	366.5040588378906	319.77880859375	0.0006316900253295898	1	051
332	416.12164306640625	242.6428985595703	1.0	359.8013610839844	321.4435119628906	0.9999842047691345	529.6748657226562	206.46939086914062	1.0	525.7315673828125	206.408935546875	0.0004182159900665283	1	051
333	416.9641418457031	238.21368408203125	1.0	358.0765380859375	326.4389343261719	1.0	530.8211669921875	206.33755493164062	1.0	526.6097412109375	206.3430633544922	0.00033465027809143066	1	051
334	417.4563903808594	234.331787109375	1.0	361.5606384277344	326.386962890625	1.0	531.0979614257812	206.64012145996094	1.0	529.4271850585938	207.46163940429688	0.0003822445869445801	1	051
335	418.8529052734375	226.8538360595703	1.0	366.0984802246094	315.98211669921875	0.9999997615814209	531.0990600585938	206.59564208984375	1.0	364.48541259765625	318.434326171875	0.000863879919052124	1	051
336	418.8269348144531	222.10629272460938	1.0	362.5614318847656	317.2385559082031	1.0	529.8720092773438	206.65916442871094	1.0	361.8235778808594	318.2288513183594	0.0005946159362792969	1	051
337	421.0828552246094	215.8890380859375	1.0	361.1866760253906	313.0614013671875	1.0	529.849609375	206.29196166992188	1.0	528.473388671875	207.48130798339844	0.0006600022315979004	1	051
338	420.01678466796875	210.88421630859375	1.0	362.5284729003906	311.8106689453125	0.9999982118606567	530.1672973632812	206.06239318847656	1.0	527.6514892578125	205.85792541503906	0.000459134578704834	1	051
339	420.7445373535156	207.47195434570312	1.0	361.35467529296875	303.2498474121094	1.0	530.2599487304688	205.74803161621094	1.0	526.3419189453125	206.03334045410156	0.0003727376461029053	1	051
340	421.0257873535156	205.33216857910156	1.0	359.0536804199219	297.8258056640625	1.0	530.1361694335938	205.7320098876953	1.0	526.916015625	202.91319274902344	0.00032955408096313477	1	051
341	420.1827697753906	202.1411590576172	1.0	360.2333984375	291.4779357910156	1.0	530.8167114257812	206.17376708984375	1.0	526.6336669921875	206.38629150390625	0.00036647915840148926	1	051
342	420.26995849609375	198.82542419433594	1.0	363.5282897949219	279.670654296875	1.0	530.5108032226562	206.4094696044922	1.0	526.4774780273438	206.4026641845703	0.0004089474678039551	1	051
343	421.68414306640625	196.3984832763672	1.0	363.6339416503906	275.388427734375	1.0	530.3232421875	205.7093048095703	1.0	526.8890380859375	202.79428100585938	0.00034186244010925293	1	051
344	422.1011962890625	194.61404418945312	1.0	362.228515625	277.8840637207031	1.0	530.1423950195312	206.6374053955078	1.0	527.478759765625	206.30181884765625	0.0004305541515350342	1	051
345	421.2808837890625	195.00845336914062	1.0	355.57110595703125	278.24200439453125	1.0	530.5994873046875	206.39028930664062	1.0	526.3460083007812	206.39976501464844	0.0003701448440551758	1	051
346	419.574951171875	194.9093475341797	1.0	356.9345703125	275.16925048828125	1.0	530.7129516601562	206.44947814941406	1.0	528.2530517578125	206.1100311279297	0.0003273189067840576	1	051
347	420.3507385253906	194.7687225341797	1.0	357.65374755859375	275.2065734863281	1.0	530.9893188476562	206.15533447265625	1.0	526.5890502929688	206.37734985351562	0.0003399848937988281	1	051
348	420.1433410644531	194.2754364013672	1.0	359.3509521484375	273.5217590332031	1.0	530.6597290039062	205.9796600341797	1.0	527.4469604492188	203.12454223632812	0.0003421306610107422	1	051
349	421.8194580078125	193.5727081298828	1.0	359.3435363769531	273.1536865234375	1.0	530.7145385742188	206.22067260742188	1.0	527.3763427734375	203.23214721679688	0.00039818882942199707	1	051
350	422.3114929199219	193.347412109375	1.0	358.4086608886719	272.35894775390625	1.0	530.3432006835938	205.91786193847656	1.0	527.0245361328125	203.04823303222656	0.00033602118492126465	1	051
351	421.66522216796875	193.2585906982422	1.0	360.1395568847656	271.2598876953125	1.0	530.5496826171875	206.10638427734375	1.0	527.9396362304688	205.84664916992188	0.00036856532096862793	1	051
352	422.3000793457031	193.45867919921875	1.0	358.45184326171875	270.7261962890625	1.0	530.6932373046875	206.3662567138672	1.0	526.2763061523438	206.31845092773438	0.0002881288528442383	1	051
353	421.5196228027344	193.9898681640625	1.0	352.02313232421875	275.8743896484375	1.0	530.5015869140625	206.20660400390625	1.0	526.298828125	206.1188507080078	0.00038745999336242676	1	051
354	422.7019348144531	193.51805114746094	1.0	352.6539611816406	276.6988525390625	1.0	530.2003173828125	206.17587280273438	1.0	525.7185668945312	206.06906127929688	0.00027757883071899414	1	051
355	422.25335693359375	192.8751983642578	1.0	356.1807861328125	269.0428771972656	1.0	530.0387573242188	205.61277770996094	1.0	355.6220397949219	271.7958068847656	0.00044205784797668457	1	051
356	422.1795959472656	191.91668701171875	1.0	359.3155517578125	257.0732421875	1.0	530.4013671875	206.16880798339844	1.0	526.339111328125	205.99935913085938	0.00031617283821105957	1	051
357	423.3013610839844	190.11026000976562	1.0	359.2763671875	256.8450012207031	1.0	530.8168334960938	206.0982208251953	1.0	527.5586547851562	202.80667114257812	0.0002550184726715088	1	051
358	425.7942810058594	189.04017639160156	1.0	355.665771484375	259.1887512207031	1.0	530.3296508789062	206.65179443359375	1.0	525.9735107421875	206.66500854492188	0.0003033578395843506	1	051
359	429.4844970703125	188.27101135253906	1.0	357.6159362792969	254.17681884765625	0.9993289113044739	530.9489135742188	206.1384735107422	1.0	528.80615234375	206.95150756835938	0.00027379393577575684	1	051
360	429.1760559082031	188.7721710205078	1.0	361.9266662597656	241.13729858398438	1.0	530.56201171875	206.30242919921875	1.0	528.629638671875	207.37850952148438	0.00024023652076721191	1	051
361	428.8429870605469	188.14114379882812	1.0	359.7370300292969	241.1026611328125	1.0	530.6312866210938	206.60791015625	1.0	526.2061767578125	206.3707275390625	0.0003247559070587158	1	051
362	428.69378662109375	187.53236389160156	1.0	362.6399841308594	234.5433807373047	0.9999998807907104	530.735107421875	207.3429718017578	1.0	528.5701293945312	207.7822265625	0.00032660365104675293	1	051
363	428.6885070800781	187.29403686523438	1.0	359.972412109375	239.00747680664062	1.0	531.3696899414062	206.807373046875	1.0	529.3944091796875	207.45697021484375	0.0006811916828155518	1	051
364	429.4207763671875	188.67507934570312	1.0	357.6274108886719	241.5032501220703	1.0	530.9354248046875	206.8856201171875	1.0	529.0440063476562	207.63198852539062	0.0003611147403717041	1	051
365	429.7582702636719	191.09254455566406	1.0	359.2395935058594	240.80819702148438	1.0	530.63720703125	206.33924865722656	1.0	529.0217895507812	207.39752197265625	0.0003834366798400879	1	051
366	429.60693359375	193.72039794921875	1.0	356.1160583496094	241.94174194335938	1.0	530.8499145507812	206.19020080566406	1.0	526.5855102539062	206.0782012939453	0.00033167004585266113	1	051
367	429.2666931152344	200.74966430664062	1.0	354.1269226074219	243.27516174316406	1.0	531.1314086914062	206.45736694335938	1.0	528.8593139648438	207.65672302246094	0.0003629922866821289	1	051
368	427.9664306640625	205.90647888183594	0.3701418340206146	353.4822998046875	243.8018035888672	1.0	531.5481567382812	206.5042724609375	1.0	529.5773315429688	207.5250701904297	0.0004601478576660156	1	051
369	426.9959716796875	213.20773315429688	0.999999463558197	354.3087158203125	241.6182861328125	1.0	531.4517211914062	206.1702880859375	1.0	529.5902709960938	207.31581115722656	0.0003279447555541992	1	051
370	427.8056335449219	220.31149291992188	0.9999712705612183	354.8179931640625	229.8269500732422	1.0	530.1976928710938	205.93118286132812	1.0	526.2327880859375	206.0937957763672	0.00041243433952331543	1	051
371	425.1158142089844	226.10401916503906	1.0	358.05914306640625	225.6601104736328	1.0	530.722412109375	205.5657501220703	1.0	526.4146728515625	205.99005126953125	0.00040343403816223145	1	051
372	424.6372375488281	232.2434844970703	1.0	356.3770751953125	224.0081329345703	1.0	530.6199340820312	206.8787841796875	1.0	352.9295654296875	226.3380126953125	0.0003923475742340088	1	051
373	427.088623046875	239.7153778076172	1.0	365.59893798828125	214.3925018310547	0.9999996423721313	530.659423828125	206.35836791992188	1.0	353.5963439941406	227.74826049804688	0.00028643012046813965	1	051
374	429.20556640625	243.62998962402344	1.0	362.6518249511719	213.48245239257812	1.0	530.5986328125	207.06178283691406	1.0	526.7085571289062	207.2612762451172	0.00026938319206237793	1	051
375	431.7865905761719	247.0446014404297	1.0	361.3060302734375	209.29864501953125	1.0	530.7025146484375	206.59228515625	1.0	526.5990600585938	206.61785888671875	0.0002989470958709717	1	051
376	430.9327392578125	253.8076629638672	1.0	359.2694091796875	210.8607940673828	1.0	530.2984619140625	206.9880828857422	1.0	526.04248046875	207.05995178222656	0.00025454163551330566	1	051
377	431.107421875	258.1591491699219	1.0	360.1092834472656	212.63084411621094	1.0	530.1138305664062	206.66470336914062	1.0	527.0413818359375	206.3324432373047	0.00030228495597839355	1	051
378	430.3126525878906	262.72705078125	1.0	357.1767578125	214.3086395263672	1.0	530.3875732421875	206.0450439453125	1.0	526.156982421875	206.12672424316406	0.0002541542053222656	1	051
379	430.04449462890625	265.3874206542969	1.0	355.919921875	215.261962890625	0.9999997615814209	530.1485595703125	206.17355346679688	1.0	528.3336181640625	207.15284729003906	0.0005602240562438965	1	051
380	431.04150390625	267.6956787109375	1.0	358.4569091796875	217.2654571533203	1.0	530.1333618164062	206.16551208496094	1.0	526.1102294921875	205.80421447753906	0.00043642520904541016	1	051
381	432.0367431640625	269.962890625	1.0	356.198974609375	218.06687927246094	1.0	530.445556640625	206.50917053222656	1.0	528.9013061523438	207.3497314453125	0.00039252638816833496	1	051
382	431.1885986328125	273.9369812011719	1.0	357.86383056640625	220.71475219726562	1.0	529.7786254882812	206.64105224609375	1.0	525.8193969726562	206.8284149169922	0.0003007650375366211	1	051
383	431.5329284667969	278.77178955078125	1.0	356.9964904785156	224.22601318359375	1.0	529.7704467773438	206.58587646484375	1.0	528.3023071289062	207.4615478515625	0.00036218762397766113	1	051
384	432.11669921875	284.68670654296875	1.0	363.05194091796875	229.30006408691406	1.0	530.01611328125	206.74099731445312	1.0	528.485595703125	207.59144592285156	0.0005347728729248047	1	051
385	433.0758056640625	288.2901306152344	1.0	363.8770446777344	226.89503479003906	1.0	529.707275390625	206.63336181640625	1.0	528.2811889648438	206.94259643554688	0.0010405480861663818	1	051
386	434.8101806640625	292.1776428222656	1.0	362.2363586425781	230.20907592773438	1.0	530.5740356445312	206.3888702392578	1.0	526.6339721679688	206.59413146972656	0.0004964768886566162	1	051
387	433.481689453125	293.3478088378906	1.0	360.82147216796875	234.17453002929688	1.0	530.0792846679688	206.81039428710938	1.0	528.4611206054688	207.51937866210938	0.00047856569290161133	1	051
388	433.9185485839844	295.3161926269531	1.0	359.81268310546875	234.3359832763672	0.9988052845001221	530.808837890625	206.69735717773438	1.0	526.4382934570312	207.0460662841797	0.00026232004165649414	1	051
389	433.2391662597656	296.8673400878906	1.0	355.3678283691406	235.61483764648438	0.9999958276748657	530.4651489257812	207.5248565673828	1.0	526.4176025390625	207.73936462402344	0.00032398104667663574	1	051
390	434.0148620605469	298.6630554199219	1.0	356.9844970703125	240.8590087890625	1.0	530.6185302734375	206.973388671875	1.0	528.5767211914062	207.7936248779297	0.0006298720836639404	1	051
391	433.9177551269531	299.2399597167969	1.0	359.05316162109375	244.61770629882812	1.0	530.7045288085938	206.31280517578125	1.0	528.9275512695312	207.0525665283203	0.0004750192165374756	1	051
392	436.5816955566406	302.2057800292969	1.0	363.8762512207031	249.6710205078125	0.9999998807907104	530.4207763671875	206.58197021484375	1.0	528.5880737304688	207.27490234375	0.0007100105285644531	1	051
393	437.9317626953125	306.7794189453125	1.0	360.0803527832031	258.99139404296875	1.0	530.355712890625	206.77220153808594	1.0	526.2811279296875	206.84103393554688	0.00039902329444885254	1	051
394	437.5981750488281	308.8537902832031	1.0	359.3828125	264.72265625	1.0	530.7415771484375	206.40158081054688	1.0	528.5435180664062	207.0093536376953	0.000374525785446167	1	051
395	436.58245849609375	307.5000915527344	0.9999992847442627	363.32977294921875	262.7701110839844	1.0	530.2401733398438	206.10350036621094	1.0	528.2244873046875	206.9990997314453	0.00029543042182922363	1	051
396	437.5677490234375	307.2425537109375	0.9999905824661255	363.260009765625	259.60162353515625	0.9999885559082031	530.1305541992188	206.87794494628906	1.0	528.5404663085938	207.37460327148438	0.00043904781341552734	1	051
397	446.8782653808594	307.81072998046875	0.9999980926513672	360.74224853515625	266.8269348144531	0.02260836958885193	530.7906494140625	206.5099334716797	1.0	526.5475463867188	206.77871704101562	0.00025144219398498535	1	051
398	442.72186279296875	310.1314392089844	0.004444599151611328	358.30877685546875	279.8006591796875	0.9855918288230896	530.4447021484375	206.35317993164062	1.0	528.3651733398438	207.25396728515625	0.0004239976406097412	1	051
399	531.3585205078125	211.600830078125	0.00013265013694763184	360.3179626464844	278.69921875	1.0	530.3827514648438	206.45547485351562	1.0	528.2708740234375	207.07180786132812	0.0005668401718139648	1	051
400	368.8624572753906	279.3035888671875	0.0023878812789916992	367.9615783691406	279.81475830078125	0.999019205570221	530.2966918945312	206.5105438232422	1.0	528.8214111328125	207.54258728027344	0.001041799783706665	1	051
401	531.824462890625	211.42254638671875	7.405877113342285e-5	529.6265869140625	208.42877197265625	7.18832015991211e-5	530.57763671875	206.10118103027344	1.0	527.8956298828125	206.6287384033203	0.0003103315830230713	1	051
402	369.8824157714844	302.9919738769531	0.0005049407482147217	367.8892822265625	304.3153991699219	0.9999992251396179	530.3899536132812	206.18019104003906	1.0	528.974853515625	207.240478515625	0.0007110238075256348	1	051
403	460.38909912109375	303.45294189453125	0.3073824644088745	365.9515380859375	310.8685302734375	0.9999974370002747	530.69482421875	206.2708740234375	1.0	528.5726928710938	207.2896270751953	0.00046494603157043457	1	051
404	458.7561950683594	304.18994140625	0.04512616991996765	367.68756103515625	308.4435119628906	0.9999995231628418	530.5923461914062	205.94024658203125	1.0	528.9151000976562	207.18911743164062	0.0007112622261047363	1	051
405	456.8641052246094	303.8359680175781	0.3012152314186096	369.4153137207031	308.9568786621094	0.9999997615814209	530.65869140625	206.1105194091797	1.0	526.3602905273438	206.10702514648438	0.0002442300319671631	1	051
406	457.5797119140625	304.13409423828125	0.994846522808075	372.59014892578125	310.4061279296875	1.0	530.738525390625	206.5902862548828	1.0	529.01708984375	207.51251220703125	0.00038379430770874023	1	051
407	457.0405578613281	303.6890563964844	0.9904136657714844	374.4264221191406	310.46942138671875	0.9999987483024597	530.547607421875	206.192138671875	1.0	528.475830078125	207.43655395507812	0.0005321204662322998	1	051
408	455.03564453125	300.429931640625	0.9998990893363953	374.1609191894531	310.52874755859375	0.9999915957450867	530.6502685546875	205.9473114013672	1.0	528.8175659179688	207.31068420410156	0.0004838407039642334	1	051
409	454.1727294921875	295.4472351074219	1.0	375.3613586425781	318.8156433105469	0.10292404890060425	530.134033203125	206.57290649414062	1.0	528.3226928710938	207.3139190673828	0.0003765225410461426	1	051
410	454.7841796875	291.2528381347656	1.0	374.9620361328125	321.9635925292969	0.9999909400939941	529.8087768554688	206.63861083984375	1.0	526.4620361328125	206.82449340820312	0.0004260540008544922	1	051
411	452.9745178222656	284.4109191894531	1.0	379.4021301269531	321.1852111816406	0.742651104927063	455.376953125	285.4966735839844	0.00017011165618896484	450.9233093261719	274.9035339355469	0.00013360381126403809	1	051
412	453.13079833984375	280.5649108886719	1.0	383.62774658203125	323.2388610839844	0.9999983906745911	455.19464111328125	284.85565185546875	0.0001163482666015625	455.5056457519531	289.9293212890625	0.00028255581855773926	1	051
413	451.5408020019531	278.2867736816406	1.0	382.47894287109375	324.15093994140625	0.989337682723999	442.6752624511719	276.7491455078125	3.898143768310547e-5	450.8917541503906	288.7601013183594	4.172325134277344e-5	1	051
414	451.4530029296875	276.5214538574219	1.0	384.41717529296875	327.10699462890625	0.2362966239452362	458.7836608886719	276.2044372558594	8.925795555114746e-5	383.57977294921875	323.0937805175781	3.859400749206543e-5	1	051
415	452.03326416015625	274.7203063964844	1.0	382.1595764160156	330.94647216796875	0.9999995231628418	458.4623718261719	275.29736328125	9.295344352722168e-5	382.8669738769531	333.6775207519531	6.780028343200684e-5	1	051
416	453.5959777832031	272.96246337890625	1.0	385.03118896484375	328.65081787109375	0.9999995231628418	459.7491455078125	273.88330078125	0.00015440583229064941	385.499267578125	334.4952087402344	6.887316703796387e-5	1	051
417	454.3209533691406	269.5052185058594	1.0	386.6952209472656	322.7048034667969	0.9999992847442627	461.8250732421875	271.5137023925781	0.00012055039405822754	452.0660400390625	259.587158203125	0.00011348724365234375	1	051
418	459.0948486328125	267.06024169921875	1.0	386.5380554199219	325.96014404296875	0.9999998807907104	459.8697814941406	269.97637939453125	0.00044459104537963867	458.5097351074219	274.4719543457031	0.00033032894134521484	1	051
419	457.41973876953125	263.1528015136719	1.0	380.6565856933594	331.4173889160156	1.0	458.7003173828125	268.3923034667969	0.00012281537055969238	464.5533142089844	269.7754821777344	0.0001819133758544922	1	051
420	459.9466247558594	258.37384033203125	1.0	387.25640869140625	318.7709655761719	0.9999995827674866	385.3465270996094	319.1216125488281	0.0002492368221282959	382.3329162597656	320.7921447753906	0.00016433000564575195	1	051
421	458.7674865722656	252.9793701171875	1.0	384.1073913574219	312.666259765625	1.0	462.7707214355469	253.84686279296875	0.00024107098579406738	458.0358581542969	259.6818542480469	8.663535118103027e-5	1	051
422	458.752197265625	248.69256591796875	1.0	386.3739929199219	311.90509033203125	1.0	391.53533935546875	310.2435607910156	9.295344352722168e-5	384.730712890625	309.46405029296875	0.00010818243026733398	1	051
423	460.10400390625	243.77964782714844	1.0	386.07366943359375	313.8034362792969	1.0	649.300048828125	220.4388427734375	0.00013342499732971191	386.6239318847656	315.64373779296875	8.869171142578125e-5	1	051
424	459.49481201171875	240.27821350097656	1.0	382.00518798828125	316.9847106933594	1.0	463.9963073730469	238.9012451171875	0.00014889240264892578	383.39959716796875	318.099365234375	0.00021409988403320312	1	051
425	460.8260192871094	236.84864807128906	1.0	387.3531494140625	314.8937072753906	1.0	463.95751953125	237.32029724121094	0.00020512938499450684	386.8646545410156	317.0525207519531	0.00011488795280456543	1	051
426	463.05572509765625	233.05364990234375	1.0	389.6145935058594	313.0033264160156	1.0	460.9635009765625	236.43551635742188	0.00028586387634277344	460.0837097167969	241.06166076660156	0.00016358494758605957	1	051
427	461.6994934082031	231.42918395996094	1.0	388.7843322753906	310.02520751953125	1.0	460.3052978515625	236.38043212890625	0.0003355741500854492	459.80865478515625	240.34962463378906	0.00025585293769836426	1	051
428	462.3079833984375	229.88218688964844	1.0	384.9285583496094	308.11767578125	1.0	387.8450622558594	305.672607421875	8.234381675720215e-5	384.7841796875	314.00616455078125	4.348158836364746e-5	1	051
429	461.6494445800781	229.03460693359375	1.0	383.1593933105469	309.4289855957031	1.0	386.6581115722656	310.3107604980469	4.738569259643555e-5	383.7236633300781	314.9203186035156	6.666779518127441e-5	1	051
430	462.0931396484375	227.94729614257812	1.0	382.3495178222656	308.5982360839844	1.0	377.7903747558594	310.7978515625	0.00010210275650024414	379.6588134765625	315.50006103515625	6.118416786193848e-5	1	051
431	458.5320739746094	224.18798828125	1.0	385.96148681640625	301.8301696777344	1.0	388.52154541015625	301.1603088378906	0.00012356042861938477	384.8695068359375	302.6133117675781	0.00022795796394348145	1	051
432	456.4180603027344	214.58702087402344	1.0	389.69317626953125	287.8792724609375	0.9997193217277527	464.42431640625	212.8180389404297	0.00012418627738952637	463.8860778808594	217.5186767578125	4.89354133605957e-5	1	051
433	454.1617736816406	205.0955047607422	1.0	400.5554504394531	289.5389404296875	0.7857611775398254	464.4893798828125	203.7744903564453	7.766485214233398e-5	393.36334228515625	281.25128173828125	0.00016161799430847168	1	051
434	454.19512939453125	194.2003936767578	1.0	397.66937255859375	290.3822326660156	0.9999731779098511	396.6204833984375	284.827880859375	7.978081703186035e-5	392.8244934082031	282.2998046875	0.00019189715385437012	1	051
435	455.9530944824219	183.50515747070312	1.0	399.23236083984375	294.3511047363281	1.0	457.1918640136719	187.3314971923828	0.0001964569091796875	456.5404968261719	192.5353240966797	9.244680404663086e-5	1	051
436	453.2213134765625	176.530517578125	1.0	395.7005310058594	298.4325256347656	1.0	396.33447265625	299.0954284667969	0.0003656446933746338	394.9075012207031	300.3233642578125	0.0010765492916107178	1	051
437	453.8841552734375	169.3773193359375	1.0	393.7244567871094	302.2940368652344	1.0	397.40704345703125	300.2963562011719	0.0001837611198425293	393.2996520996094	302.7788391113281	0.0004988312721252441	1	051
438	452.4347229003906	160.7593536376953	1.0	397.8191833496094	299.0877990722656	1.0	402.2674865722656	299.9280700683594	0.00014796853065490723	397.8288269042969	303.4427490234375	0.0004582405090332031	1	051
439	452.9536437988281	156.42454528808594	1.0	398.8430480957031	291.43157958984375	1.0	455.4394836425781	157.767333984375	6.824731826782227e-5	400.1269226074219	292.6680908203125	0.00041112303733825684	1	051
440	451.2540588378906	151.06373596191406	1.0	398.6313781738281	287.5921325683594	1.0	454.6050720214844	153.64181518554688	8.344650268554688e-5	400.4288024902344	287.6168518066406	0.0006350576877593994	1	051
441	452.1510009765625	147.1171112060547	1.0	399.52032470703125	283.6087341308594	1.0	401.1815490722656	281.4488220214844	6.172060966491699e-5	399.0767517089844	286.4422607421875	0.0008820593357086182	1	051
442	454.9977111816406	146.01864624023438	1.0	402.4910583496094	281.2553405761719	0.9980796575546265	465.54571533203125	145.6317138671875	5.21242618560791e-5	398.0561218261719	279.0353088378906	8.830428123474121e-5	1	051
443	455.4074401855469	142.774658203125	1.0	401.5011901855469	279.3287048339844	0.9996707439422607	461.7857666015625	142.95960998535156	5.8323144912719727e-5	399.7584533691406	285.85150146484375	0.00011524558067321777	1	051
444	454.3597412109375	140.6488800048828	1.0	402.0065002441406	275.6570739746094	1.0	404.8353271484375	274.0976867675781	0.00010228157043457031	401.58660888671875	277.4046630859375	0.000396043062210083	1	051
445	455.6653137207031	138.54669189453125	1.0	397.7730407714844	273.0722351074219	1.0	457.0416259765625	140.39988708496094	0.0001767873764038086	399.1502380371094	273.9359130859375	0.0003994107246398926	1	051
446	457.01708984375	134.63722229003906	1.0	464.7626037597656	137.0948028564453	0.0007666945457458496	466.09039306640625	133.85426330566406	0.00013813376426696777	464.6054992675781	138.0028076171875	3.802776336669922e-5	1	051
447	458.60699462890625	130.6297149658203	1.0	464.716064453125	131.39418029785156	0.7065681219100952	466.0237121582031	129.1195526123047	8.004903793334961e-5	460.30889892578125	128.95237731933594	2.5391578674316406e-5	1	051
448	459.07745361328125	126.47095489501953	1.0	465.89373779296875	126.871337890625	0.07184779644012451	462.9122314453125	126.05844116210938	0.00011330842971801758	383.23748779296875	241.20533752441406	6.219744682312012e-5	1	051
449	461.6598205566406	121.21109008789062	1.0	397.41778564453125	228.5355224609375	1.0	460.8460998535156	124.09700775146484	0.001773536205291748	459.9319152832031	127.76304626464844	0.0005623996257781982	1	051
450	460.6767272949219	119.79116821289062	1.0	394.5938720703125	224.65447998046875	1.0	460.58935546875	124.0389404296875	0.0005891025066375732	399.0912170410156	226.29544067382812	0.00022095441818237305	1	051
451	460.7195739746094	117.25812530517578	1.0	394.2937316894531	220.77255249023438	0.9999998807907104	396.37060546875	222.6865692138672	8.571147918701172e-5	398.406494140625	222.51953125	0.001614391803741455	1	051
452	460.8980712890625	115.36357879638672	1.0	394.012451171875	217.0150146484375	1.0	394.7892150878906	218.48533630371094	0.00010102987289428711	393.2992248535156	219.56936645507812	0.0005252659320831299	1	051
453	461.333984375	113.58796691894531	1.0	393.8205261230469	215.15194702148438	1.0	392.1775207519531	215.39173889160156	9.110569953918457e-5	394.1158447265625	219.19351196289062	0.0001926124095916748	1	051
454	459.5615539550781	114.68327331542969	1.0	389.6831970214844	218.67576599121094	1.0	392.2331237792969	219.97543334960938	9.185075759887695e-5	391.0858459472656	221.0557403564453	0.00032380223274230957	1	051
455	460.9850769042969	113.4072494506836	1.0	389.9289245605469	213.88876342773438	1.0	465.95855712890625	111.95592498779297	6.595253944396973e-5	387.14373779296875	221.5736541748047	0.00015217065811157227	1	051
456	460.1741638183594	114.25572967529297	1.0	390.4576110839844	214.68771362304688	1.0	465.5344543457031	112.73106384277344	6.878376007080078e-5	387.3550109863281	222.212646484375	4.464387893676758e-5	1	051
457	459.30633544921875	115.01929473876953	1.0	387.5310363769531	213.5469970703125	1.0	465.1174011230469	112.96109771728516	8.541345596313477e-5	385.6027526855469	220.16339111328125	5.581974983215332e-5	1	051
458	460.8206481933594	113.88793182373047	1.0	389.2250061035156	210.69810485839844	1.0	466.01470947265625	112.46027374267578	8.133053779602051e-5	386.4822692871094	210.6617889404297	4.938244819641113e-5	1	051
459	459.9648132324219	115.19390869140625	1.0	389.0052185058594	209.09011840820312	1.0	391.64947509765625	207.778076171875	0.00011363625526428223	386.4004211425781	209.41246032714844	7.11977481842041e-5	1	051
460	459.75299072265625	114.70706176757812	1.0	386.8778991699219	209.8065185546875	1.0	389.79449462890625	207.6283721923828	0.0001327991485595703	385.46539306640625	209.7161407470703	0.00010186433792114258	1	051
461	459.5605163574219	114.83485412597656	1.0	387.13848876953125	206.8092498779297	1.0	389.8322448730469	205.56446838378906	0.00023439526557922363	386.645263671875	208.5359344482422	0.00017699599266052246	1	051
462	459.8789978027344	114.93983459472656	1.0	386.7467956542969	206.22689819335938	1.0	389.60595703125	205.50648498535156	0.00011798739433288574	385.630859375	206.51959228515625	0.0003326535224914551	1	051
463	460.3111267089844	114.91228485107422	1.0	387.377685546875	203.98020935058594	1.0	389.8532409667969	203.25772094726562	0.00013527274131774902	386.9633483886719	203.73638916015625	0.00016766786575317383	1	051
464	460.9297180175781	115.43547821044922	1.0	386.84320068359375	201.9003143310547	1.0	465.8320007324219	113.27299499511719	0.00012755393981933594	388.78204345703125	204.8235626220703	0.00021407008171081543	1	051
465	459.8065185546875	115.983154296875	1.0	386.21417236328125	202.5957489013672	1.0	386.4127502441406	204.23464965820312	0.00012117624282836914	387.5361633300781	205.9138641357422	0.00012311339378356934	1	051
466	460.2157287597656	115.12755584716797	1.0	384.7357482910156	202.01722717285156	1.0	465.9391174316406	113.06114959716797	0.0001099705696105957	383.7707824707031	203.9700164794922	9.110569953918457e-5	1	051
467	459.5968933105469	116.21054077148438	1.0	385.6896057128906	203.38330078125	1.0	465.80242919921875	115.009521484375	0.0001157224178314209	384.8035888671875	203.8397979736328	0.0001704692840576172	1	051
468	459.1137390136719	116.72582244873047	1.0	381.8153991699219	203.85345458984375	1.0	383.4355163574219	204.4298553466797	0.00015339255332946777	383.542724609375	205.503173828125	0.0001881420612335205	1	051
469	460.259033203125	116.48970031738281	1.0	385.0623779296875	203.53636169433594	1.0	465.9324645996094	114.364013671875	0.00012499094009399414	385.5066223144531	204.48277282714844	0.0003546178340911865	1	051
470	463.00372314453125	118.4261703491211	1.0	380.9776611328125	202.6829833984375	1.0	381.22332763671875	203.11720275878906	0.0001957416534423828	380.12579345703125	204.58741760253906	0.00024238228797912598	1	051
471	460.51025390625	120.42394256591797	1.0	378.445068359375	207.2421875	0.9999999403953552	460.44927978515625	124.8990249633789	0.0003509521484375	371.3004455566406	212.76524353027344	0.0003796219825744629	1	051
472	462.0511779785156	123.38404846191406	1.0	378.7266845703125	200.97894287109375	1.0	461.8764343261719	125.69049072265625	0.0010775625705718994	378.811767578125	202.62405395507812	0.0004793107509613037	1	051
473	464.8226623535156	125.49755859375	1.0	374.7082824707031	196.75157165527344	1.0	648.4356689453125	217.00564575195312	0.0002200603485107422	373.4527587890625	203.66224670410156	0.0001958310604095459	1	051
474	463.56689453125	128.0878448486328	1.0	372.4051513671875	192.32176208496094	0.9999999403953552	374.3915710449219	189.23829650878906	0.00013974308967590332	372.081787109375	192.71453857421875	9.59634780883789e-5	1	051
475	465.8849182128906	127.7715835571289	1.0	366.8772277832031	193.88259887695312	0.9999979138374329	472.6424560546875	128.02218627929688	0.00010412931442260742	367.70196533203125	192.20472717285156	8.124113082885742e-5	1	051
476	462.7752380371094	129.77935791015625	1.0	364.5386962890625	188.56019592285156	1.0	365.8863220214844	187.91876220703125	0.00010797381401062012	367.2463073730469	189.5001678466797	0.00022596120834350586	1	051
477	464.4806823730469	129.10433959960938	1.0	363.3919372558594	187.20294189453125	0.9999998807907104	364.5179138183594	186.39642333984375	0.0002643764019012451	363.1275329589844	187.91851806640625	0.00018167495727539062	1	051
478	464.7694091796875	128.8449249267578	0.9999997615814209	362.7883605957031	187.21392822265625	1.0	363.9684753417969	186.5189971923828	0.00020942091941833496	362.7322082519531	187.93304443359375	0.0003058910369873047	1	051
479	462.8616638183594	130.3670654296875	1.0	360.0838623046875	186.47756958007812	1.0	362.4412841796875	184.15155029296875	6.717443466186523e-5	361.5103759765625	188.43258666992188	0.00012993812561035156	1	051
480	463.0857238769531	129.38986206054688	1.0	362.501220703125	184.6593017578125	1.0	471.64642333984375	129.86338806152344	6.657838821411133e-5	358.5848693847656	191.55938720703125	2.7239322662353516e-5	1	051
481	462.8582763671875	131.5756072998047	1.0	356.0403137207031	186.87503051757812	1.0	358.8370056152344	184.79031372070312	7.277727127075195e-5	358.47698974609375	189.31546020507812	7.492303848266602e-5	1	051
482	460.4741516113281	141.5332794189453	0.9998438358306885	364.43511962890625	186.656005859375	1.0	364.7941589355469	186.3973388671875	6.631016731262207e-5	364.10455322265625	187.7396240234375	0.000129014253616333	1	051
483	461.9720458984375	152.37667846679688	1.0	369.3552551269531	189.363525390625	0.9987320303916931	457.1092834472656	153.46978759765625	0.00010454654693603516	464.0054626464844	146.3860321044922	0.00013878941535949707	1	051
484	461.4689636230469	162.02200317382812	1.0	373.0239562988281	146.39590454101562	0.996986985206604	465.0755615234375	161.4030303955078	7.909536361694336e-5	466.7732238769531	174.06680297851562	3.6835670471191406e-5	1	051
485	463.0303955078125	167.7596893310547	1.0	382.83465576171875	142.32513427734375	0.9999972581863403	465.72308349609375	166.8516387939453	5.561113357543945e-5	468.994140625	175.0217742919922	6.809830665588379e-5	1	051
486	464.4117431640625	170.4185028076172	1.0	381.6722106933594	144.91664123535156	0.9999899864196777	467.1239929199219	168.66685485839844	5.933642387390137e-5	465.2446594238281	163.5281524658203	0.00015041232109069824	1	051
487	463.404052734375	178.29779052734375	1.0	380.4564208984375	142.20724487304688	0.9976944923400879	648.0647583007812	218.9979705810547	8.377432823181152e-5	467.03912353515625	190.67779541015625	7.155537605285645e-5	1	051
488	464.41668701171875	185.02200317382812	1.0	393.6636047363281	136.74066162109375	0.9999999403953552	468.49462890625	186.89822387695312	5.346536636352539e-5	469.8157958984375	191.6321258544922	8.803606033325195e-5	1	051
489	463.4051513671875	187.36117553710938	1.0	389.08062744140625	137.19383239746094	1.0	468.78521728515625	188.28585815429688	6.207823753356934e-5	464.6600036621094	179.96401977539062	0.00013750791549682617	1	051
490	463.3394470214844	192.6493377685547	1.0	383.6457214355469	137.44375610351562	1.0	467.2801513671875	191.43356323242188	4.8220157623291016e-5	382.06829833984375	140.37521362304688	4.7147274017333984e-5	1	051
491	464.5279846191406	194.41053771972656	1.0	383.6169128417969	135.50244140625	1.0	389.8050842285156	133.44483947753906	3.11434268951416e-5	454.75592041015625	181.9647979736328	3.361701965332031e-5	1	051
492	464.39935302734375	198.29345703125	1.0	382.16778564453125	133.33782958984375	1.0	376.68780517578125	134.9042205810547	6.136298179626465e-5	465.39984130859375	207.918212890625	4.3898820877075195e-5	1	051
493	463.4504089355469	203.85179138183594	1.0	381.6762390136719	134.54913330078125	1.0	386.2667236328125	132.12576293945312	6.705522537231445e-5	381.50030517578125	130.56849670410156	4.228949546813965e-5	1	051
494	462.8276672363281	209.48080444335938	1.0	382.51605224609375	137.4486846923828	0.9999997615814209	460.8507385253906	204.58953857421875	3.2395124435424805e-5	458.7054443359375	198.7545166015625	0.00012251734733581543	1	051
495	463.7958068847656	211.68392944335938	1.0	385.4057922363281	137.9442901611328	1.0	391.2535400390625	135.80563354492188	4.029273986816406e-5	454.65704345703125	198.4074249267578	5.8710575103759766e-5	1	051
496	463.5492248535156	215.9683380126953	1.0	389.94549560546875	133.55081176757812	0.9999997019767761	392.1645812988281	130.9948272705078	5.817413330078125e-5	454.4501953125	199.987548828125	8.052587509155273e-5	1	051
497	462.8326721191406	220.80780029296875	1.0	388.4460144042969	130.49612426757812	1.0	391.3268127441406	129.89524841308594	6.446242332458496e-5	455.5990905761719	207.90003967285156	9.322166442871094e-5	1	051
498	463.7207946777344	222.58224487304688	1.0	387.6503601074219	130.963134765625	1.0	390.77716064453125	129.1336669921875	6.67870044708252e-5	457.7852478027344	212.8421173095703	0.0001804828643798828	1	051
499	463.6890563964844	227.76080322265625	1.0	383.7430114746094	130.64340209960938	1.0	387.24847412109375	128.78062438964844	0.00013816356658935547	459.95404052734375	217.65115356445312	0.0016324520111083984	1	051
500	460.4994201660156	234.78976440429688	1.0	387.96441650390625	135.9722900390625	1.0	460.5371398925781	237.98167419433594	6.684660911560059e-5	449.890869140625	224.96188354492188	9.489059448242188e-5	1	051
501	457.43304443359375	241.6722412109375	1.0	396.6721496582031	145.074951171875	1.0	457.2856140136719	235.33773803710938	8.32676887512207e-5	455.6335754394531	230.26353454589844	0.0002854764461517334	1	051
502	457.5632629394531	248.66993713378906	1.0	405.55328369140625	147.64065551757812	1.0	458.6146545410156	251.52236938476562	0.00010207295417785645	457.74456787109375	255.98143005371094	0.00010928511619567871	1	051
503	455.5755615234375	256.8892822265625	1.0	406.70965576171875	141.4580535888672	1.0	408.1752014160156	140.69322204589844	0.0004981756210327148	405.58563232421875	142.70289611816406	0.001227647066116333	1	051
504	456.2543640136719	264.6905822753906	1.0	402.0250244140625	138.98020935058594	0.9999998807907104	457.86871337890625	267.39288330078125	0.00018784403800964355	400.41961669921875	145.01319885253906	0.000991523265838623	1	051
505	457.6748962402344	272.26190185546875	1.0	463.33709716796875	276.5964050292969	0.00038176774978637695	461.99542236328125	273.1634826660156	8.562207221984863e-5	457.0996398925781	261.4244079589844	0.00010958313941955566	1	051
506	456.502685546875	277.6869201660156	1.0	463.1624450683594	281.23553466796875	0.0008533000946044922	461.1453552246094	277.8724060058594	0.00011906027793884277	453.14849853515625	263.2278747558594	5.0574541091918945e-5	1	051
507	456.3868408203125	281.64947509765625	1.0	464.79052734375	284.7093811035156	0.0016385912895202637	458.5411071777344	283.0079345703125	0.0002269148826599121	457.3575439453125	286.4118347167969	0.00039634108543395996	1	051
508	456.049072265625	283.9892578125	1.0	463.6321105957031	285.87640380859375	0.0005892813205718994	457.3296203613281	284.36810302734375	0.00010883808135986328	452.83038330078125	272.6290588378906	0.0002765357494354248	1	051
509	455.4015197753906	282.53472900390625	1.0	463.3931884765625	285.5415344238281	0.0005955994129180908	457.27044677734375	283.40814208984375	0.00014203786849975586	456.26788330078125	287.5469055175781	0.00021794438362121582	1	051
510	455.6009521484375	281.4477233886719	1.0	463.2755126953125	284.8533630371094	0.0010357201099395752	457.5286865234375	283.3638000488281	0.00015267729759216309	456.779541015625	287.58331298828125	0.00014868378639221191	1	051
511	455.2339172363281	283.2969665527344	1.0	462.4067077636719	285.33233642578125	0.0022344887256622314	454.6266784667969	281.4678955078125	0.00023177266120910645	452.4137268066406	274.9732971191406	0.0005433261394500732	1	051
512	456.01080322265625	283.9333190917969	1.0	463.29486083984375	285.912109375	0.001107633113861084	457.58001708984375	284.3811340332031	0.00021308660507202148	452.6081237792969	273.7710876464844	0.00037491321563720703	1	051
513	455.2389831542969	284.7577209472656	1.0	463.13763427734375	286.6241760253906	0.000836789608001709	455.124755859375	282.5820617675781	0.00014486908912658691	453.1093444824219	274.5356140136719	0.00038301944732666016	1	051
514	454.9782409667969	284.0623779296875	1.0	462.4977111816406	285.9303283691406	0.0006157457828521729	454.96728515625	281.8979187011719	0.00015485286712646484	452.3974914550781	274.1609191894531	0.00042501091957092285	1	051
515	455.4587707519531	283.5885009765625	1.0	463.771484375	285.9211730957031	0.0010586082935333252	457.0973815917969	284.3016662597656	0.0001893937587738037	456.09375	288.847412109375	0.00017622113227844238	1	051
516	455.0093994140625	283.0474853515625	1.0	462.8808898925781	285.57733154296875	0.0005455613136291504	456.6340026855469	283.8924255371094	0.0001385807991027832	451.96771240234375	272.7628173828125	0.00026175379753112793	1	051
517	454.4794616699219	282.39447021484375	1.0	462.0835876464844	284.7406311035156	0.0008241534233093262	456.66748046875	283.1959533691406	0.00017881393432617188	451.0943603515625	273.2034606933594	0.00024387240409851074	1	051
518	454.6335144042969	282.4708251953125	1.0	463.1274108886719	285.4147644042969	0.0008070170879364014	456.8490905761719	283.44842529296875	0.0001666247844696045	451.61505126953125	271.6645202636719	0.0001526474952697754	1	051
519	449.926513671875	280.5911865234375	1.0	454.92474365234375	279.6060791015625	0.00016573071479797363	648.3673095703125	221.83168029785156	0.00021710991859436035	448.6194763183594	272.4046325683594	9.036064147949219e-5	1	051
520	447.62261962890625	279.2624816894531	1.0	453.7668762207031	281.5097961425781	0.0001303553581237793	443.3453369140625	281.03228759765625	7.852911949157715e-5	427.80352783203125	278.9419860839844	0.00014516711235046387	1	051
521	446.1462097167969	281.94244384765625	1.0	454.47357177734375	279.50616455078125	0.0003921985626220703	451.4513854980469	278.87152099609375	8.067488670349121e-5	427.4982604980469	279.3740539550781	0.00018998980522155762	1	051
522	444.9949035644531	287.5730895996094	1.0	457.1245422363281	283.1933898925781	0.0006222128868103027	444.0473327636719	284.47259521484375	0.0001226365566253662	441.5123291015625	279.48175048828125	0.0004177689552307129	1	051
523	439.5081481933594	291.34173583984375	1.0	421.2386169433594	207.2722625732422	0.999862790107727	459.0722351074219	289.9917907714844	5.7190656661987305e-5	422.347900390625	206.08160400390625	0.00025016069412231445	1	051
524	439.6122741699219	294.4852294921875	1.0	465.42840576171875	294.2712097167969	0.011455267667770386	463.4046325683594	293.9546813964844	0.00013592839241027832	437.0341796875	303.8125	9.304285049438477e-5	1	051
525	432.5071105957031	298.8004455566406	1.0	425.308349609375	231.7344512939453	0.0033641457557678223	437.06536865234375	299.2638244628906	0.00011992454528808594	437.81005859375	304.7524719238281	0.00012880563735961914	1	051
526	429.11572265625	301.8661193847656	0.9999998807907104	423.8518981933594	239.94821166992188	0.9998281002044678	472.0238037109375	298.1273193359375	0.00012764334678649902	422.09356689453125	239.87197875976562	7.930397987365723e-5	1	051
527	420.5164489746094	303.3287048339844	0.9999993443489075	467.8029479980469	299.9750671386719	0.0006159842014312744	471.3989562988281	297.22308349609375	9.128451347351074e-5	410.93634033203125	295.7998046875	0.0004208981990814209	1	051
528	456.2234802246094	288.3804016113281	0.00027230381965637207	419.01165771484375	265.20037841796875	0.00035062432289123535	649.7218627929688	219.02133178710938	1.7940998077392578e-5	409.5191650390625	287.3975524902344	1.0102987289428711e-5	1	051
529	416.440673828125	297.0978088378906	0.9999955892562866	429.6908264160156	289.1607666015625	0.0002548396587371826	418.77874755859375	294.9193420410156	2.5719404220581055e-5	408.4640808105469	287.98211669921875	7.066130638122559e-5	1	051
530	403.5614013671875	294.4199523925781	0.9966740608215332	410.1202392578125	292.3918762207031	0.0002301037311553955	403.0092468261719	294.48541259765625	3.796815872192383e-5	401.3937072753906	289.5826721191406	7.68899917602539e-6	1	051
531	442.3394775390625	291.3915710449219	0.9999222159385681	411.5278625488281	289.74652099609375	6.219744682312012e-5	401.90777587890625	295.1288757324219	2.8699636459350586e-5	393.6596374511719	289.2339782714844	9.834766387939453e-6	1	051
532	437.736572265625	292.525146484375	0.9999979734420776	436.0442810058594	293.8312072753906	0.0002651810646057129	436.6138000488281	291.9892272949219	4.056096076965332e-5	423.75634765625	291.70184326171875	4.9620866775512695e-5	1	051
533	458.3101806640625	288.1659240722656	0.9999856948852539	459.01165771484375	290.3255310058594	0.00016632676124572754	459.5590515136719	288.2239074707031	6.86347484588623e-5	457.1182861328125	277.93096923828125	7.292628288269043e-5	1	051
534	433.95648193359375	295.2545471191406	0.0010157227516174316	420.33526611328125	299.006591796875	7.778406143188477e-6	647.1319580078125	71.43392944335938	5.501508712768555e-5	423.374755859375	292.6030578613281	4.947185516357422e-6	1	051
535	455.7123718261719	285.9622497558594	0.46907132863998413	457.9993896484375	281.0714111328125	0.0002822279930114746	649.4737548828125	219.84078979492188	7.75754451751709e-5	454.63409423828125	278.256591796875	8.270144462585449e-5	1	051
536	457.54833984375	285.2681579589844	0.3491804003715515	458.69183349609375	280.29486083984375	0.00015598535537719727	459.2661437988281	282.48480224609375	5.042552947998047e-5	455.8392333984375	276.5958557128906	0.00015676021575927734	1	051
537	453.27838134765625	285.9776611328125	0.031093448400497437	450.2121276855469	276.9158935546875	2.4557113647460938e-5	649.0448608398438	220.4664764404297	2.2619962692260742e-5	443.8909912109375	277.4833679199219	7.033348083496094e-6	1	051
538	453.4290771484375	283.29974365234375	0.002802610397338867	0.6485257148742676	363.6529541015625	1.2248754501342773e-5	650.0983276367188	219.55735778808594	1.3530254364013672e-5	1.3929765224456787	378.74072265625	3.635883331298828e-6	1	051
539	386.1915283203125	277.0156555175781	0.9999127388000488	387.6118469238281	277.17816162109375	0.0011267662048339844	388.32958984375	274.6332092285156	8.320808410644531e-5	397.139404296875	276.24847412109375	6.052851676940918e-5	1	051
540	383.90643310546875	273.3963928222656	0.9999979734420776	450.25640869140625	275.5525207519531	0.002775818109512329	448.2877502441406	270.9811706542969	0.0003331005573272705	442.0849304199219	265.2078552246094	7.411837577819824e-5	1	051
541	382.8606262207031	271.3710632324219	0.9999983310699463	452.93328857421875	279.3162536621094	0.0007099807262420654	384.7469787597656	271.0091857910156	0.00015038251876831055	441.18572998046875	262.6385803222656	0.00012367963790893555	1	051
542	384.026123046875	265.2327880859375	1.0	390.7591857910156	263.26702880859375	0.0004665255546569824	386.5538330078125	265.124267578125	0.00011143088340759277	386.281494140625	272.9480285644531	0.00020134449005126953	1	051
543	382.13336181640625	262.9261169433594	1.0	467.22674560546875	301.960205078125	0.006219387054443359	385.5716857910156	262.0586242675781	0.0001569986343383789	383.1576232910156	258.2259521484375	0.00011160969734191895	1	051
544	382.4194030761719	260.6276550292969	1.0	389.7633361816406	258.5115051269531	0.0005698502063751221	385.0453186035156	258.45062255859375	7.483363151550293e-5	381.986083984375	256.4228820800781	5.555152893066406e-5	1	051
545	380.9002380371094	259.0810546875	1.0	469.0101013183594	301.25408935546875	0.014965623617172241	384.78448486328125	257.7171630859375	0.00013625621795654297	380.31378173828125	256.0094909667969	0.0001252889633178711	1	051
546	380.8984680175781	257.5339660644531	0.9999997615814209	387.9169616699219	255.4385223388672	0.001339256763458252	385.2835693359375	255.3673858642578	0.00017011165618896484	457.9339294433594	291.4392395019531	0.00011751055717468262	1	051
547	437.7528076171875	254.46469116210938	0.9999974370002747	385.9663391113281	250.7655792236328	0.0012563765048980713	385.0335693359375	253.18203735351562	0.00015747547149658203	377.9844055175781	258.1739196777344	0.0006350278854370117	1	051
548	437.6017761230469	253.52552795410156	1.0	385.9612121582031	250.28948974609375	0.0008977949619293213	385.46942138671875	251.5785675048828	0.00021761655807495117	376.5765380859375	248.4973602294922	0.00028398633003234863	1	051
549	436.91357421875	254.3131866455078	1.0	386.7657775878906	249.7148895263672	0.001368194818496704	385.6874694824219	251.1602325439453	0.00012791156768798828	376.7417297363281	246.48789978027344	0.00019598007202148438	1	051
550	435.9326477050781	253.7852325439453	0.9999998211860657	385.17767333984375	250.09117126464844	0.003924578428268433	381.3655700683594	253.06124877929688	0.00015529990196228027	378.5656433105469	301.57684326171875	0.00037997961044311523	1	051
