# Supplementary material for: An automated feeding system for the African killifish reveals the impact of diet on lifespan and allows scalable assessment of associative learning
Source: eLife. 2022 Nov 10;11:e69008. doi: 10.7554/eLife.69008 (PMC9788828; doi:10.7554/eLife.69008)
Supplement: Figure 6—source data 2. [file elife-69008-fig6-data2.zip › Training Trajectories/t5_REC002DLC_resnet50_TrainAllTheThingsJun28shuffle1_1030000.csv]

bodyparts_coords	fishhead_x	fishhead_y	fishhead_likelihood	fishtail_x	fishtail_y	fishtail_likelihood	redlight_x	redlight_y	redlight_likelihood	fooddrop_x	fooddrop_y	fooddrop_likelihood	fishnum	recordingnum
0	74.92628479003906	112.64781951904297	0.20355087518692017	3.4086499214172363	145.73410034179688	7.304549217224121e-5	647.7696533203125	29.775794982910156	5.194544792175293e-5	60.573612213134766	110.28290557861328	1.0669231414794922e-5	5	002
1	74.06431579589844	112.18666076660156	0.01772865653038025	6.487859725952148	480.1496887207031	0.0001176297664642334	648.0108032226562	255.42674255371094	1.8537044525146484e-5	2.842240333557129	476.7857360839844	1.7970800399780273e-5	5	002
2	71.14696502685547	100.58563232421875	0.2541133761405945	6.750354290008545	481.5853271484375	7.876753807067871e-5	648.2535400390625	335.0591735839844	2.4110078811645508e-5	3.1182544231414795	478.1357727050781	4.571676254272461e-5	5	002
3	4.567779064178467	482.3370056152344	1.749396324157715e-5	6.870168685913086	480.56353759765625	2.4586915969848633e-5	649.6625366210938	193.0373077392578	2.9027462005615234e-5	91.16675567626953	5.003992557525635	6.258487701416016e-6	5	002
4	71.63842010498047	96.31521606445312	0.00030487775802612305	1.8879215717315674	1.8096740245819092	9.66787338256836e-5	646.3434448242188	316.0387878417969	4.711747169494629e-5	1.9102599620819092	2.4097256660461426	1.5795230865478516e-5	5	002
5	4.227540969848633	2.9974985122680664	4.7594308853149414e-5	6.83624267578125	481.5947265625	0.0002772808074951172	646.9462890625	93.50698852539062	2.8640031814575195e-5	2.6077113151550293	477.6988525390625	3.567337989807129e-5	5	002
6	3.6534504890441895	2.5956759452819824	5.7369470596313477e-5	3.7873306274414062	145.04505920410156	6.952881813049316e-5	647.61669921875	140.49234008789062	9.85860824584961e-5	76.66124725341797	5.755592346191406	1.9431114196777344e-5	5	002
7	4.02712345123291	3.68939208984375	4.836916923522949e-5	1.8092949390411377	1.7350680828094482	5.093216896057129e-5	647.8258666992188	211.04981994628906	4.7266483306884766e-5	74.05075073242188	5.269308090209961	1.1533498764038086e-5	5	002
8	3.804145097732544	2.616072654724121	8.627772331237793e-5	2.261561393737793	1.669816017150879	9.837746620178223e-5	645.560546875	285.0718688964844	5.1081180572509766e-5	75.75364685058594	5.725574493408203	3.018975257873535e-5	5	002
9	71.03675842285156	89.3058090209961	0.00040078163146972656	2.28739070892334	1.6712892055511475	4.8726797103881836e-5	647.3873291015625	139.79425048828125	9.188055992126465e-5	90.84710693359375	4.990667819976807	1.4632940292358398e-5	5	002
10	4.016910552978516	3.1961538791656494	0.0001582801342010498	1.6273818016052246	1.8272993564605713	0.00013998150825500488	646.1806030273438	29.572124481201172	2.104043960571289e-5	75.42357635498047	4.611377716064453	0.00014165043830871582	5	002
11	1.4131438732147217	160.0284423828125	1.58846378326416e-5	3.7164504528045654	160.13084411621094	3.147125244140625e-5	646.0173950195312	316.2338562011719	3.403425216674805e-5	75.4150619506836	5.62761116027832	2.0325183868408203e-5	5	002
12	3.607020616531372	3.0536882877349854	0.00010076165199279785	2.2275967597961426	1.3839375972747803	0.00010710954666137695	647.6962280273438	78.31708526611328	7.697939872741699e-5	75.61746978759766	5.493051528930664	7.477402687072754e-5	5	002
13	4.391836643218994	3.379833221435547	0.00012576580047607422	13.830759048461914	481.5964050292969	0.0003291666507720947	648.9425048828125	192.1279296875	0.00010070204734802246	3.1408514976501465	476.9528503417969	4.398822784423828e-5	5	002
14	4.773590564727783	482.7541198730469	3.075599670410156e-5	7.386194229125977	481.10589599609375	3.471970558166504e-5	647.0626220703125	63.072845458984375	4.988908767700195e-5	3.1713569164276123	477.48052978515625	1.1175870895385742e-5	5	002
15	3.890364408493042	3.091090202331543	0.00011453032493591309	1.4582464694976807	1.8702423572540283	0.00019228458404541016	648.48046875	207.0283203125	0.00011703372001647949	89.89984130859375	7.196062088012695	0.0014175176620483398	5	002
16	3.9002346992492676	3.295881986618042	8.133053779602051e-5	2.3709309101104736	2.572701930999756	0.00011038780212402344	647.3727416992188	27.8000431060791	6.586313247680664e-5	93.36286926269531	4.535460948944092	6.324052810668945e-5	5	002
17	87.59268188476562	86.7463150024414	0.00017330050468444824	1.599111795425415	2.2864131927490234	0.00011330842971801758	646.7144165039062	332.35174560546875	8.925795555114746e-5	1.844114065170288	2.7076148986816406	1.901388168334961e-5	5	002
18	4.281801223754883	3.2666239738464355	0.00011897087097167969	102.59889221191406	107.01292419433594	0.974561333656311	107.61202239990234	103.97209930419922	3.2067298889160156e-5	107.30169677734375	110.43354797363281	0.001368880271911621	5	002
19	83.39547729492188	90.8423843383789	0.016282081604003906	1.772266149520874	1.8154118061065674	6.86347484588623e-5	647.0715942382812	151.43560791015625	7.444620132446289e-5	106.23866271972656	4.521910190582275	1.4990568161010742e-5	5	002
20	81.95352935791016	88.06549835205078	0.9972629547119141	2.833982467651367	144.51785278320312	9.706616401672363e-5	646.2954711914062	29.328350067138672	0.00012993812561035156	105.93794250488281	4.637691020965576	3.4183263778686523e-5	5	002
21	4.108438968658447	3.428800582885742	0.0001894235610961914	1.825336217880249	2.034400463104248	0.00014010071754455566	646.615966796875	317.23175048828125	3.078579902648926e-5	122.64679718017578	5.85523796081543	1.3738870620727539e-5	5	002
22	3.7251713275909424	2.956332206726074	4.786252975463867e-5	1.6670615673065186	143.9747772216797	6.848573684692383e-5	648.8512573242188	188.41795349121094	0.00021249055862426758	121.514892578125	4.458564758300781	1.043081283569336e-5	5	002
23	4.094202995300293	3.18818998336792	7.18235969543457e-5	2.3786957263946533	1.8242356777191162	4.488229751586914e-5	650.2169189453125	189.2293701171875	4.44948673248291e-5	121.77000427246094	5.445680618286133	1.2665987014770508e-5	5	002
24	5.132553577423096	483.0449523925781	2.8759241104125977e-5	2.671962261199951	144.85350036621094	6.136298179626465e-5	648.6849365234375	205.2921142578125	5.042552947998047e-5	1.8120031356811523	2.631490707397461	9.268522262573242e-6	5	002
25	6.107788562774658	482.25439453125	0.00010058283805847168	8.773313522338867	472.8263244628906	0.0001322925090789795	646.9043579101562	333.7559814453125	0.00015181303024291992	4.290229797363281	476.035888671875	3.835558891296387e-5	5	002
26	548.6986694335938	209.58363342285156	7.05718994140625e-5	1.8273346424102783	145.20359802246094	0.00015103816986083984	546.3219604492188	203.74330139160156	1.0	544.3027954101562	203.99896240234375	0.000596851110458374	5	002
27	70.54129791259766	82.47705841064453	0.001559615135192871	0.8039517402648926	1.9080588817596436	0.00020307302474975586	546.5620727539062	203.63858032226562	1.0	545.9911499023438	204.5809783935547	0.0008798539638519287	5	002
28	547.5496215820312	206.11264038085938	7.003545761108398e-5	106.13553619384766	117.33651733398438	0.9896835684776306	545.4986572265625	203.2274932861328	1.0	110.42344665527344	119.2243881225586	0.001578211784362793	5	002
29	548.5352783203125	209.87088012695312	0.00010114908218383789	107.31781005859375	122.12376403808594	0.8744752407073975	546.2274780273438	204.1117706298828	1.0	543.704833984375	204.61929321289062	0.0005592107772827148	5	002
30	1.961683988571167	217.07339477539062	0.00027430057525634766	103.96887969970703	125.58244323730469	0.0034263432025909424	546.3972778320312	203.4368133544922	1.0	112.78302001953125	132.57058715820312	0.0008213520050048828	5	002
31	71.68443298339844	86.01351165771484	0.00016391277313232422	106.87248229980469	123.78939056396484	0.6386280655860901	545.6904296875	204.58197021484375	1.0	111.50091552734375	129.47406005859375	0.0033246874809265137	5	002
32	71.55962371826172	85.5208740234375	0.005456715822219849	106.94241333007812	124.71400451660156	0.12381425499916077	545.5443725585938	202.64654541015625	1.0	541.7804565429688	202.97303771972656	0.0007542073726654053	5	002
33	71.73350524902344	86.3462905883789	0.24437656998634338	105.7056655883789	128.78045654296875	0.03623005747795105	546.15576171875	203.14813232421875	1.0	111.28242492675781	132.3151092529297	0.015774905681610107	5	002
34	74.81890106201172	91.99219512939453	0.9999994039535522	108.99710845947266	126.7580795288086	0.00030553340911865234	545.2914428710938	203.75025939941406	1.0	541.63427734375	203.91329956054688	0.002029627561569214	5	002
35	75.81495666503906	89.2088623046875	1.0	70.71951293945312	98.10332489013672	0.0003975331783294678	546.1797485351562	204.1269073486328	1.0	541.7212524414062	204.53753662109375	0.0003198087215423584	5	002
36	78.60748291015625	87.16571044921875	0.020943403244018555	3.4458041191101074	218.75125122070312	9.53972339630127e-5	546.3959350585938	204.4105682373047	1.0	542.25732421875	204.75314331054688	0.0003632009029388428	5	002
37	80.14985656738281	87.38641357421875	0.9999998807907104	547.8569946289062	205.79745483398438	0.000229567289352417	545.7972412109375	203.4673614501953	1.0	543.9409790039062	203.7346954345703	0.0012688934803009033	5	002
38	80.3278579711914	87.12814331054688	0.9939919710159302	2.5827717781066895	218.39410400390625	0.0003356337547302246	545.950927734375	203.68296813964844	1.0	541.749755859375	204.0424346923828	0.0003387033939361572	5	002
39	4.086954593658447	3.653261423110962	0.00010958313941955566	548.0223388671875	206.8151397705078	0.0002194046974182129	546.0899047851562	204.59255981445312	0.9999999403953552	544.1063842773438	204.560546875	0.001248180866241455	5	002
40	95.64350891113281	91.96770477294922	0.6914821267127991	97.4813003540039	91.5784912109375	0.08811473846435547	545.5014038085938	203.44715881347656	1.0	541.3817138671875	203.68527221679688	0.0005445182323455811	5	002
41	106.1170654296875	89.07852172851562	0.0010127723217010498	103.20885467529297	93.9286880493164	0.9978843927383423	545.9970703125	204.2239990234375	1.0	102.76908111572266	95.86817932128906	0.0014724135398864746	5	002
42	112.4177474975586	92.26837158203125	0.8551782369613647	108.18881225585938	93.13673400878906	0.9969837665557861	545.2927856445312	202.20053100585938	1.0	111.06047821044922	94.27302551269531	0.0005565285682678223	5	002
43	116.39061737060547	89.42294311523438	0.9989939332008362	116.28548431396484	93.47486114501953	0.06299462914466858	545.7733154296875	203.77061462402344	1.0	541.8295288085938	203.97596740722656	0.0006425678730010986	5	002
44	122.40081787109375	87.9245834350586	1.0	127.62173461914062	90.80347442626953	0.0018807053565979004	545.9287109375	202.9398651123047	1.0	541.7164916992188	204.12515258789062	0.0003661215305328369	5	002
45	128.04856872558594	92.17000579833984	0.9997149705886841	128.5313262939453	94.95777893066406	0.7915218472480774	546.0833740234375	203.8759002685547	1.0	127.69625854492188	93.4410171508789	0.0006428956985473633	5	002
46	134.35867309570312	92.38822174072266	0.9999921321868896	135.49371337890625	95.28601837158203	0.0661410391330719	545.7528076171875	203.5736846923828	1.0	136.31878662109375	96.05567169189453	0.0023533403873443604	5	002
47	144.34130859375	92.54131317138672	0.9999942779541016	146.12680053710938	95.56785583496094	0.011839836835861206	545.6531372070312	203.23851013183594	1.0	541.311767578125	203.50555419921875	0.0005300343036651611	5	002
48	146.82965087890625	91.40768432617188	0.9999999403953552	148.4916229248047	95.00929260253906	0.02395111322402954	545.6529541015625	202.58827209472656	1.0	541.6785888671875	203.56814575195312	0.00044739246368408203	5	002
49	151.8004608154297	89.60166931152344	1.0	158.5670623779297	91.99516296386719	0.001711726188659668	545.345458984375	203.1285858154297	1.0	542.41845703125	203.68251037597656	0.0008930563926696777	5	002
50	156.13406372070312	87.91094207763672	1.0	118.99298095703125	102.36639404296875	0.002569735050201416	546.3944702148438	204.33143615722656	1.0	542.4119873046875	204.686279296875	0.0007024407386779785	5	002
51	158.6648712158203	86.41626739501953	1.0	164.0997772216797	88.96483612060547	0.0005881786346435547	545.477783203125	202.27880859375	1.0	541.2263793945312	203.3399200439453	0.0003674328327178955	5	002
52	161.47999572753906	87.46662902832031	1.0	163.15237426757812	92.67698669433594	0.0008424520492553711	545.1505126953125	202.40101623535156	1.0	541.1082153320312	203.5486602783203	0.00041866302490234375	5	002
53	161.74037170410156	88.80260467529297	1.0	163.2707061767578	93.67529296875	0.0009858012199401855	546.24755859375	202.77542114257812	1.0	542.2883911132812	203.66940307617188	0.0005592405796051025	5	002
54	161.75209045410156	89.69715881347656	1.0	162.27767944335938	95.57238006591797	0.0004074573516845703	546.0006103515625	203.58078002929688	1.0	543.7706909179688	203.73004150390625	0.0008768141269683838	5	002
55	163.5989532470703	88.74459838867188	1.0	2.488173723220825	128.3230743408203	0.0001487433910369873	545.7431640625	203.61659240722656	1.0	541.30126953125	204.07106018066406	0.0003656744956970215	5	002
56	164.1662139892578	88.20306396484375	1.0	547.3038940429688	206.59896850585938	0.0001640915870666504	545.9105224609375	204.29856872558594	1.0	545.575927734375	204.54718017578125	0.0008711516857147217	5	002
57	163.78831481933594	87.40922546386719	1.0	3.2031826972961426	204.30087280273438	0.00011339783668518066	546.08447265625	203.54893493652344	1.0	541.8816528320312	204.08621215820312	0.00036212801933288574	5	002
58	164.69798278808594	86.46082305908203	1.0	4.081716537475586	202.4278564453125	0.0003224015235900879	545.3125610351562	202.75694274902344	1.0	541.825439453125	203.11631774902344	0.0006290674209594727	5	002
59	165.38787841796875	88.28001403808594	1.0	133.25131225585938	109.77920532226562	0.3216943144798279	545.37939453125	202.5148468017578	1.0	543.4093627929688	203.03009033203125	0.0010506510734558105	5	002
60	165.92767333984375	89.76348876953125	1.0	136.27369689941406	107.71125793457031	0.0003534555435180664	546.015869140625	203.69802856445312	1.0	543.1622314453125	204.3290557861328	0.000584334135055542	5	002
61	165.58358764648438	87.98452758789062	1.0	135.78964233398438	110.27884674072266	0.9943931102752686	546.0394287109375	202.7032470703125	1.0	136.31190490722656	112.70904541015625	0.0007399320602416992	5	002
62	166.0035858154297	87.50178527832031	1.0	1.5941588878631592	129.5733642578125	0.00022685527801513672	545.16845703125	203.40032958984375	1.0	542.9002685546875	203.77841186523438	0.0011636316776275635	5	002
63	165.14874267578125	88.28268432617188	1.0	3.014735221862793	146.05697631835938	0.0005736947059631348	546.0263671875	202.95986938476562	1.0	541.8284301757812	203.9644775390625	0.0004082024097442627	5	002
64	165.71026611328125	86.88438415527344	1.0	3.4032626152038574	143.22994995117188	0.00026857852935791016	545.7559204101562	203.5030975341797	1.0	542.53564453125	203.8562774658203	0.0004968643188476562	5	002
65	165.9134979248047	87.36246490478516	1.0	139.90435791015625	110.53056335449219	0.009904533624649048	546.05712890625	204.06932067871094	1.0	541.7737426757812	204.2006072998047	0.0003859102725982666	5	002
66	166.64764404296875	86.27365112304688	1.0	135.5240936279297	109.297607421875	0.19996172189712524	545.104736328125	203.55361938476562	1.0	542.069091796875	204.02244567871094	0.0010062456130981445	5	002
67	167.7199249267578	84.10723114013672	1.0	138.70407104492188	109.71133422851562	0.9875829815864563	545.6876220703125	203.54373168945312	1.0	542.7479248046875	204.09527587890625	0.0004234611988067627	5	002
68	171.54953002929688	74.58187103271484	1.0	144.65773010253906	111.61939239501953	0.999911904335022	545.5592651367188	204.31495666503906	1.0	542.8087158203125	204.67860412597656	0.0006376206874847412	5	002
69	176.18809509277344	68.63823699951172	1.0	143.9823455810547	114.38939666748047	1.0	545.896484375	202.9062042236328	1.0	138.1038818359375	7.309023857116699	0.0006170570850372314	5	002
70	180.42811584472656	66.53064727783203	1.0	141.75926208496094	116.6404800415039	1.0	545.6458740234375	202.518798828125	1.0	126.6100845336914	4.328996658325195	0.0008734762668609619	5	002
71	188.39630126953125	65.61051177978516	1.0	143.1236114501953	113.29951477050781	1.0	546.0059814453125	203.70785522460938	1.0	542.8660278320312	204.14266967773438	0.0007744431495666504	5	002
72	188.7288055419922	67.13336944580078	1.0	147.56558227539062	110.9927749633789	1.0	546.2424926757812	203.30503845214844	1.0	145.64199829101562	112.13985443115234	0.0005435347557067871	5	002
73	190.1138916015625	66.1002426147461	1.0	147.93870544433594	112.38836669921875	1.0	545.8844604492188	203.42974853515625	1.0	145.72335815429688	111.942138671875	0.0003371238708496094	5	002
74	190.7386474609375	66.91598510742188	1.0	149.49920654296875	113.29112243652344	1.0	545.4911499023438	203.56764221191406	1.0	541.5664672851562	203.79644775390625	0.00041598081588745117	5	002
75	190.81838989257812	67.50550079345703	1.0	150.68336486816406	114.38616180419922	1.0	545.7291870117188	203.8854522705078	1.0	541.5266723632812	204.12315368652344	0.00048035383224487305	5	002
76	190.3380584716797	67.82804107666016	1.0	150.6000518798828	114.38248443603516	1.0	545.5526733398438	203.6119384765625	1.0	541.9127197265625	204.00180053710938	0.0005824267864227295	5	002
77	191.52413940429688	67.6343994140625	1.0	153.6248321533203	114.45523834228516	1.0	546.05322265625	203.05043029785156	1.0	142.406005859375	4.557481288909912	0.00036150217056274414	5	002
78	191.06875610351562	67.64845275878906	1.0	155.1428680419922	114.24747467041016	0.9999998807907104	545.3178100585938	203.4698028564453	1.0	142.8647918701172	4.6190080642700195	0.0015320777893066406	5	002
79	190.73306274414062	67.53823852539062	1.0	154.29437255859375	116.61741638183594	0.999999463558197	546.1238403320312	203.6962127685547	1.0	542.2252197265625	204.15689086914062	0.0005660057067871094	5	002
80	190.2506561279297	67.71715545654297	1.0	153.9207763671875	117.82231903076172	0.9999999403953552	545.712158203125	203.31520080566406	1.0	143.4293975830078	4.665474891662598	0.0029382407665252686	5	002
81	189.76490783691406	67.66988372802734	1.0	151.57989501953125	117.60797882080078	1.0	545.894775390625	204.18333435058594	1.0	542.0446166992188	204.420166015625	0.0006496012210845947	5	002
82	190.06402587890625	67.8759536743164	1.0	152.78453063964844	119.2091293334961	1.0	545.612060546875	203.10597229003906	1.0	162.30270385742188	4.087198257446289	0.0010800361633300781	5	002
83	189.79576110839844	67.68372344970703	1.0	152.12127685546875	118.682861328125	1.0	546.285400390625	203.3309783935547	1.0	148.28652954101562	4.483303070068359	0.0020774006843566895	5	002
84	189.19671630859375	68.3327865600586	1.0	147.86370849609375	120.80193328857422	1.0	545.52880859375	203.3089141845703	1.0	143.27206420898438	5.615721702575684	0.0017046630382537842	5	002
85	189.57705688476562	68.81302642822266	1.0	147.51470947265625	121.87371063232422	0.9999992847442627	546.6036376953125	204.10293579101562	1.0	542.2919921875	204.46310424804688	0.0003585517406463623	5	002
86	189.30455017089844	68.47769927978516	1.0	146.1790771484375	120.81800842285156	1.0	545.2702026367188	203.35812377929688	1.0	542.3147583007812	204.16799926757812	0.0018420815467834473	5	002
87	188.73341369628906	68.3627700805664	1.0	153.34693908691406	15.479255676269531	0.999900221824646	545.0962524414062	203.20375061035156	1.0	147.23806762695312	5.479859352111816	0.0028550326824188232	5	002
88	187.74656677246094	68.39783477783203	1.0	142.0721435546875	121.26712036132812	0.9999997615814209	545.0570678710938	203.10397338867188	1.0	541.396484375	203.77911376953125	0.00035840272903442383	5	002
89	187.31674194335938	68.62348175048828	1.0	140.62257385253906	120.98967742919922	1.0	545.38720703125	204.12294006347656	1.0	142.67762756347656	5.087303161621094	0.0019531846046447754	5	002
90	185.67001342773438	68.418701171875	1.0	146.718505859375	118.99517059326172	1.0	546.0079345703125	203.5557098388672	1.0	542.0054321289062	203.99591064453125	0.00045239925384521484	5	002
91	178.80841064453125	68.15774536132812	1.0	158.12942504882812	119.22328186035156	1.0	545.1437377929688	203.4005584716797	1.0	540.9274291992188	203.6873779296875	0.0006274580955505371	5	002
92	170.5556182861328	70.05546569824219	0.9999997615814209	159.5325164794922	121.74252319335938	0.9349215626716614	545.4901123046875	203.06533813476562	1.0	541.3571166992188	204.01678466796875	0.00035443902015686035	5	002
93	164.82241821289062	70.5970230102539	1.0	164.20396423339844	118.69546508789062	1.0	545.560302734375	202.6741180419922	1.0	541.2745361328125	203.50209045410156	0.00041985511779785156	5	002
94	159.76791381835938	70.54637145996094	1.0	167.46604919433594	110.58671569824219	1.0	545.68701171875	203.80181884765625	1.0	164.44775390625	110.29542541503906	0.0005186498165130615	5	002
95	160.24307250976562	71.08863830566406	1.0	166.67527770996094	109.25495910644531	0.9998312592506409	545.9212036132812	201.27072143554688	1.0	164.2681427001953	111.0113754272461	0.0008085966110229492	5	002
96	156.83132934570312	76.00720977783203	0.999993085861206	164.10781860351562	96.05569458007812	0.8936730623245239	545.3265380859375	203.4812469482422	1.0	541.9439086914062	203.63262939453125	0.0015385448932647705	5	002
97	151.91091918945312	83.81127166748047	0.05382925271987915	162.65863037109375	90.62481689453125	0.9999999403953552	546.0302124023438	202.77053833007812	1.0	165.9127197265625	93.96610260009766	0.002091526985168457	5	002
98	150.0650634765625	84.58614349365234	0.169721782207489	159.65762329101562	91.64698028564453	0.9999818801879883	546.4195556640625	203.07078552246094	1.0	542.30322265625	204.24330139160156	0.00037530064582824707	5	002
99	149.03237915039062	82.06224060058594	0.9999968409538269	157.2970733642578	91.60370635986328	0.9997411966323853	545.7617797851562	202.9079132080078	1.0	541.7965087890625	203.75096130371094	0.0005453526973724365	5	002
100	149.02503967285156	87.55284118652344	0.8384922742843628	157.1405487060547	92.38482666015625	0.9999998807907104	545.6703491210938	203.43992614746094	1.0	159.20899963378906	94.36048889160156	0.0008841753005981445	5	002
101	149.10415649414062	87.58595275878906	0.9831052422523499	157.2525634765625	97.35121154785156	1.0	545.2745971679688	203.67144775390625	1.0	541.7151489257812	203.94546508789062	0.00115165114402771	5	002
102	143.8676300048828	80.31887817382812	0.9999999403953552	155.9652099609375	100.76344299316406	0.9999973773956299	545.4895629882812	203.56375122070312	1.0	541.468505859375	203.8197479248047	0.0004397928714752197	5	002
103	139.04104614257812	85.39034271240234	0.9998118281364441	155.9048309326172	104.7613525390625	0.8231157064437866	545.7095947265625	204.07888793945312	1.0	541.8724975585938	204.43125915527344	0.0005373358726501465	5	002
104	135.79103088378906	86.92085266113281	0.9999872446060181	158.75555419921875	107.5584487915039	0.8129868507385254	545.6596069335938	203.24545288085938	1.0	161.988525390625	110.21688079833984	0.004510939121246338	5	002
105	133.2276611328125	86.13902282714844	1.0	134.778076171875	89.0112533569336	0.055669426918029785	545.3823852539062	204.06419372558594	1.0	541.1348266601562	204.2240447998047	0.0005359351634979248	5	002
106	135.67074584960938	89.8516616821289	0.9999999403953552	142.5706329345703	92.9129638671875	0.04049640893936157	545.6256713867188	203.69151306152344	1.0	542.4104614257812	204.28611755371094	0.0004993677139282227	5	002
107	134.97662353515625	94.82609558105469	0.9987770915031433	2.24819278717041	233.21701049804688	0.0005522370338439941	545.9077758789062	203.5103302001953	1.0	542.0314331054688	203.7867889404297	0.0006218552589416504	5	002
108	139.94207763671875	97.15272521972656	0.9989822506904602	4.180804252624512	148.9991455078125	0.0018967688083648682	546.0972290039062	203.94744873046875	1.0	543.255126953125	204.3984375	0.000826716423034668	5	002
109	135.83468627929688	98.81143188476562	0.99923175573349	2.562666177749634	130.9248809814453	0.0005294382572174072	545.7333374023438	203.76846313476562	1.0	543.6043090820312	203.66664123535156	0.0005263686180114746	5	002
110	135.3937225341797	99.22241973876953	0.999997615814209	2.3943121433258057	143.56304931640625	0.0007361173629760742	546.1387939453125	203.9373016357422	1.0	546.6096801757812	204.63201904296875	0.0011726915836334229	5	002
111	135.0462646484375	99.11181640625	1.0	546.791259765625	206.12240600585938	0.00022667646408081055	545.1729736328125	203.89161682128906	1.0	541.1674194335938	203.89735412597656	0.0019119977951049805	5	002
112	3.2805142402648926	150.58944702148438	9.173154830932617e-5	4.3494415283203125	144.80130004882812	0.0006680488586425781	545.6034545898438	203.22607421875	1.0	541.2644653320312	203.69053649902344	0.00040027499198913574	5	002
113	154.5429229736328	100.51513671875	0.17633697390556335	156.39297485351562	101.28523254394531	0.016836345195770264	545.3532104492188	203.84779357910156	1.0	541.5686645507812	204.3711395263672	0.0015569031238555908	5	002
114	548.1175537109375	209.48057556152344	9.396672248840332e-5	164.5596160888672	104.54792022705078	0.0011937618255615234	545.809814453125	203.810546875	1.0	541.4749145507812	203.9867401123047	0.0005862116813659668	5	002
115	2.441094160079956	217.23109436035156	0.000790327787399292	3.4826552867889404	144.00259399414062	0.0011626183986663818	545.9992065429688	203.82962036132812	1.0	541.9962768554688	204.0638885498047	0.0005282461643218994	5	002
116	156.26199340820312	105.04833984375	0.029455870389938354	156.17527770996094	108.75598907470703	0.817412257194519	546.1275634765625	202.9970245361328	1.0	546.17431640625	204.1038055419922	0.0005101859569549561	5	002
117	140.3226318359375	111.87252044677734	0.0003993213176727295	4.029531478881836	144.90264892578125	0.0010320842266082764	545.9880981445312	202.86122131347656	1.0	542.0398559570312	203.93287658691406	0.0004534125328063965	5	002
118	92.8721694946289	150.25436401367188	0.9663088321685791	140.78895568847656	107.81574249267578	0.995978057384491	545.0421142578125	203.5733642578125	1.0	541.7295532226562	203.3913116455078	0.001690506935119629	5	002
119	130.06491088867188	114.4572525024414	0.03987377882003784	131.32601928710938	114.57518768310547	0.9999939203262329	545.8128662109375	203.0338592529297	1.0	541.753662109375	203.7238006591797	0.00044858455657958984	5	002
120	126.68528747558594	114.63924407958984	0.0015567243099212646	124.99060821533203	116.93792724609375	0.9273849725723267	546.0521850585938	204.32481384277344	1.0	542.9891357421875	205.00836181640625	0.0009081363677978516	5	002
121	128.34764099121094	118.5504379272461	0.000340878963470459	121.69568634033203	122.42626190185547	0.999987006187439	545.786376953125	203.9693603515625	1.0	542.577880859375	204.75631713867188	0.000993102788925171	5	002
122	2.98250412940979	199.5964813232422	0.00014707446098327637	115.41996002197266	126.6089096069336	0.8971215486526489	546.1060180664062	203.02305603027344	1.0	544.1859741210938	203.14332580566406	0.0005006492137908936	5	002
123	2.416294574737549	169.3233184814453	6.553530693054199e-5	13.39467716217041	479.812255859375	0.0002263784408569336	545.4705200195312	203.23561096191406	1.0	541.424072265625	203.73741149902344	0.00036394596099853516	5	002
124	5.371572494506836	482.6940002441406	4.5627355575561523e-5	3.120374917984009	146.22227478027344	0.0002174675464630127	545.8681640625	203.3692626953125	1.0	542.8619384765625	204.5733184814453	0.0004348456859588623	5	002
125	547.478759765625	205.44903564453125	8.475780487060547e-5	547.195068359375	205.1796417236328	0.00014710426330566406	545.962646484375	202.54823303222656	1.0	542.0875854492188	203.09457397460938	0.0005568563938140869	5	002
126	112.98231506347656	133.3681640625	0.0033236145973205566	109.49602508544922	135.68055725097656	0.9999994039535522	545.5889282226562	203.87989807128906	1.0	543.2296752929688	203.88998413085938	0.0006883740425109863	5	002
127	3.7896995544433594	216.78700256347656	0.0007120966911315918	3.9024405479431152	203.74819946289062	0.0004973709583282471	546.0435791015625	203.57144165039062	1.0	543.7197265625	203.66513061523438	0.0005718469619750977	5	002
128	548.5662841796875	209.73519897460938	0.00012022256851196289	2.6855313777923584	131.4004364013672	0.00022777915000915527	546.258056640625	203.6663055419922	1.0	542.3381958007812	203.99156188964844	0.0004348158836364746	5	002
129	79.40980529785156	136.5518341064453	0.9999994039535522	547.5961303710938	205.1914825439453	0.00016257166862487793	545.9530029296875	202.88153076171875	1.0	543.7550048828125	203.07228088378906	0.0005195438861846924	5	002
130	80.07779693603516	131.47215270996094	1.0	82.6571273803711	136.45321655273438	0.00044918060302734375	546.3346557617188	203.2101593017578	1.0	542.5633544921875	204.2594757080078	0.0004495382308959961	5	002
131	80.41819763183594	124.72268676757812	0.11515957117080688	3.584400177001953	145.36952209472656	0.0003547072410583496	545.960693359375	204.10487365722656	1.0	542.2650756835938	204.27293395996094	0.000707477331161499	5	002
132	85.06498718261719	117.47451782226562	0.8550561666488647	85.704833984375	120.0621337890625	0.0004959404468536377	545.478759765625	203.11378479003906	1.0	543.5973510742188	203.25479125976562	0.0004703104496002197	5	002
133	543.7582397460938	208.8011932373047	8.818507194519043e-5	2.4727768898010254	212.36578369140625	0.00020334124565124512	544.8056030273438	203.79405212402344	1.0	542.1834106445312	204.4120330810547	0.0008653402328491211	5	002
134	114.13008880615234	104.82025146484375	0.00014486908912658691	112.56175994873047	105.01913452148438	0.0012251436710357666	545.347412109375	204.69821166992188	0.9999999403953552	542.0524291992188	204.78659057617188	0.002133786678314209	5	002
135	0.7683501243591309	253.25425720214844	0.0002332925796508789	2.6505038738250732	142.45989990234375	0.00030356645584106445	545.6719970703125	203.7567901611328	1.0	541.1696166992188	203.78074645996094	0.0003870725631713867	5	002
136	6.619253158569336	483.35992431640625	0.00022676587104797363	113.14115142822266	113.28233337402344	0.004351586103439331	545.565185546875	203.50942993164062	1.0	541.382080078125	204.0517120361328	0.000590890645980835	5	002
137	5.8220086097717285	483.1436462402344	0.0001754164695739746	118.79985046386719	116.28301239013672	0.0002187192440032959	545.3803100585938	203.54278564453125	1.0	543.2905883789062	203.72874450683594	0.0012534558773040771	5	002
138	548.1612548828125	209.689697265625	7.349252700805664e-5	104.50144958496094	133.34506225585938	0.7519493699073792	545.6712646484375	203.5875244140625	1.0	541.7420654296875	203.6990966796875	0.0004959702491760254	5	002
139	2.2737090587615967	216.22706604003906	9.518861770629883e-5	2.879551887512207	215.34010314941406	0.0002595186233520508	545.3428955078125	203.66961669921875	1.0	542.0059814453125	203.76951599121094	0.0012327730655670166	5	002
140	128.5137176513672	148.8234405517578	0.007300734519958496	125.90351104736328	149.4916229248047	0.9941659569740295	545.9448852539062	203.4588623046875	1.0	543.8789672851562	203.76853942871094	0.0005180537700653076	5	002
141	1.5500566959381104	216.66404724121094	0.0005046427249908447	2.961618185043335	216.58856201171875	0.0005726516246795654	546.4598388671875	203.0522918701172	1.0	543.9740600585938	203.49075317382812	0.0006500184535980225	5	002
142	76.00416564941406	143.6604461669922	0.538490355014801	79.5047607421875	145.91746520996094	0.015648365020751953	545.9563598632812	204.7106170654297	1.0	541.697021484375	204.81301879882812	0.0005451440811157227	5	002
143	78.9201431274414	136.59364318847656	0.9900158047676086	548.143310546875	205.95545959472656	0.00011664628982543945	546.172119140625	203.3249969482422	1.0	543.0582275390625	204.03643798828125	0.0009353756904602051	5	002
144	80.88897705078125	129.39227294921875	0.9990051984786987	547.3182373046875	205.73193359375	0.0001386404037475586	545.5537719726562	203.53463745117188	1.0	541.6660766601562	203.4501495361328	0.0004629194736480713	5	002
145	3.785635471343994	30.999732971191406	0.0003357529640197754	3.220625877380371	31.544353485107422	0.0004374384880065918	545.8268432617188	202.7362518310547	1.0	543.8543090820312	202.59869384765625	0.0010106265544891357	5	002
146	2.025617837905884	216.94906616210938	6.893277168273926e-5	3.4894423484802246	144.1942138671875	0.00012311339378356934	545.8617553710938	203.52212524414062	1.0	541.5487670898438	203.83270263671875	0.00047257542610168457	5	002
147	548.4002685546875	209.8460693359375	0.0001468360424041748	548.0098876953125	206.46998596191406	0.0001818835735321045	545.9276123046875	204.17173767089844	1.0	542.0032958984375	204.1970977783203	0.0006270110607147217	5	002
148	3.144838333129883	153.90267944335938	0.00010734796524047852	3.7419207096099854	145.52267456054688	0.00038683414459228516	546.4134521484375	203.53912353515625	1.0	542.0897216796875	204.11526489257812	0.00034627318382263184	5	002
149	2.134678840637207	218.88644409179688	0.00018605589866638184	2.415482521057129	129.24002075195312	0.00010696053504943848	546.2669677734375	202.3959197998047	1.0	542.156982421875	203.4322052001953	0.000432431697845459	5	002
150	114.1714096069336	102.96927642822266	0.00021657347679138184	113.66114044189453	103.97921752929688	0.0024167299270629883	546.3209838867188	203.63035583496094	1.0	543.8367919921875	203.60177612304688	0.0008004307746887207	5	002
151	6.277461528778076	483.4845886230469	0.0004006028175354004	14.346843719482422	482.5763244628906	0.0005372464656829834	545.601318359375	203.54075622558594	1.0	542.7635498046875	203.74295043945312	0.0006506443023681641	5	002
152	2.513730049133301	203.41156005859375	0.00010162591934204102	3.067685604095459	148.55296325683594	0.0029427707195281982	545.1780395507812	202.9649658203125	1.0	541.002685546875	203.5547332763672	0.00047147274017333984	5	002
153	2.9775500297546387	198.91297912597656	0.001696854829788208	4.786099433898926	197.91481018066406	0.0021559596061706543	545.737060546875	202.9495391845703	1.0	542.9532470703125	203.9402313232422	0.0006241500377655029	5	002
154	2.7031216621398926	204.22923278808594	0.0005035996437072754	101.5224380493164	129.62278747558594	0.9905579090118408	545.8328247070312	204.9351043701172	1.0	543.2951049804688	205.36683654785156	0.0011343955993652344	5	002
155	547.4869384765625	205.03475952148438	3.9905309677124023e-5	101.53125762939453	141.9552459716797	0.03627416491508484	545.5679931640625	202.04164123535156	1.0	541.630126953125	203.00270080566406	0.00040858983993530273	5	002
156	2.121347665786743	219.28472900390625	0.00010970234870910645	3.318066120147705	145.7274932861328	0.0003325045108795166	545.8397216796875	203.46142578125	1.0	541.98681640625	203.95213317871094	0.0005043745040893555	5	002
157	73.51433563232422	144.07418823242188	0.002068430185317993	4.742160797119141	145.68479919433594	0.0007267296314239502	546.105712890625	203.18601989746094	1.0	543.8555908203125	203.41464233398438	0.0005299150943756104	5	002
158	81.1430892944336	135.79531860351562	0.0020088553428649902	3.007995128631592	201.36415100097656	0.00015982985496520996	545.6153564453125	203.39866638183594	1.0	543.2776489257812	203.3730010986328	0.0005712211132049561	5	002
159	81.2388687133789	126.7191162109375	0.9461777210235596	3.544135808944702	146.61732482910156	0.00022298097610473633	545.7921752929688	203.82882690429688	1.0	541.8690185546875	203.96414184570312	0.0007673501968383789	5	002
160	79.7785415649414	112.63653564453125	0.006210267543792725	3.0701851844787598	146.5523223876953	0.0006513893604278564	545.6166381835938	203.15602111816406	1.0	541.575439453125	203.67144775390625	0.0006875991821289062	5	002
161	79.4425277709961	111.33758544921875	0.00014847517013549805	2.90824031829834	202.5297088623047	0.00014415383338928223	545.5795288085938	203.5643768310547	1.0	541.7681274414062	203.86404418945312	0.0006104707717895508	5	002
162	81.33515930175781	109.1202163696289	0.0014552772045135498	3.6169955730438232	201.2202911376953	0.0012655556201934814	545.5170288085938	202.6772918701172	1.0	543.9050903320312	202.88934326171875	0.0009027719497680664	5	002
163	77.93359375	110.28520202636719	0.9999960660934448	3.324507713317871	144.6473846435547	0.0007264316082000732	545.8152465820312	203.53424072265625	1.0	541.5529174804688	204.48089599609375	0.00029724836349487305	5	002
164	80.39083099365234	111.62904357910156	0.9972082376480103	547.5573120117188	205.8596649169922	0.0001049339771270752	545.6735229492188	203.6987762451172	1.0	542.4039916992188	204.2913055419922	0.0006396770477294922	5	002
165	81.19895935058594	112.93065643310547	0.9927077293395996	3.687671661376953	199.3810272216797	0.00043505430221557617	545.9421997070312	202.96572875976562	1.0	543.4056396484375	202.9300079345703	0.0007529854774475098	5	002
166	547.508544921875	206.2263946533203	9.009242057800293e-5	547.4724731445312	205.99578857421875	0.00015622377395629883	545.66015625	203.67425537109375	1.0	541.5936279296875	203.93621826171875	0.0006572604179382324	5	002
167	547.8887329101562	205.98501586914062	6.687641143798828e-5	547.8128662109375	206.28814697265625	9.021162986755371e-5	546.59130859375	203.66453552246094	1.0	542.388916015625	204.1807861328125	0.00035703182220458984	5	002
168	546.976318359375	206.25930786132812	0.00010603666305541992	546.8469848632812	205.90716552734375	0.00019940733909606934	545.4039306640625	203.4297637939453	1.0	541.6921997070312	203.52090454101562	0.0009812116622924805	5	002
169	2.999545097351074	217.99710083007812	8.800625801086426e-5	3.3330271244049072	127.60652160644531	0.00018832087516784668	546.140380859375	203.782958984375	1.0	542.2269287109375	204.16465759277344	0.0009133517742156982	5	002
170	1.7190823554992676	217.3274688720703	0.0004069507122039795	2.6040687561035156	218.326171875	0.0015181899070739746	545.7620239257812	202.0052032470703	1.0	541.7236938476562	203.24462890625	0.0004439353942871094	5	002
171	1.9783246517181396	202.1947479248047	0.0001386702060699463	2.3434996604919434	145.12721252441406	0.0004317760467529297	545.8779296875	204.19651794433594	1.0	541.932373046875	204.556884765625	0.0004585087299346924	5	002
172	2.7501487731933594	153.1824188232422	0.00018271803855895996	2.623356819152832	146.94815063476562	0.0006621181964874268	545.8020629882812	203.66038513183594	1.0	543.7659301757812	204.0386962890625	0.0017857253551483154	5	002
173	1.3507282733917236	202.20782470703125	0.00046068429946899414	3.284374475479126	201.829833984375	0.0026650428771972656	545.7603149414062	203.35816955566406	1.0	541.8408203125	203.86318969726562	0.00043892860412597656	5	002
174	83.10675048828125	93.91747283935547	0.6100671887397766	547.693603515625	206.72564697265625	0.0001093745231628418	545.8146362304688	204.24082946777344	1.0	541.8609619140625	204.43751525878906	0.0005631744861602783	5	002
175	82.28964233398438	92.0615005493164	0.05318811535835266	547.688232421875	205.74302673339844	0.00020110607147216797	545.9456176757812	203.3632049560547	1.0	543.6836547851562	203.6993408203125	0.0006169676780700684	5	002
176	6.0044941902160645	482.5645446777344	0.00022521615028381348	3.8035664558410645	201.88424682617188	0.0001868605613708496	545.8720092773438	204.3896026611328	1.0	542.0554809570312	204.51080322265625	0.0006161630153656006	5	002
177	6.242557525634766	483.0146789550781	0.00019600987434387207	2.496687889099121	145.1452178955078	8.824467658996582e-5	545.9052734375	203.75779724121094	1.0	541.3916015625	204.24905395507812	0.00031882524490356445	5	002
178	3.034538984298706	2.9280498027801514	0.00010374188423156738	3.121009588241577	146.7657470703125	0.0002180039882659912	545.8284301757812	203.25949096679688	1.0	541.4719848632812	203.81129455566406	0.00030174851417541504	5	002
179	85.133544921875	93.62162017822266	0.0007569193840026855	2.9417238235473633	147.75048828125	0.0004743635654449463	545.8638305664062	203.58004760742188	1.0	541.6585083007812	203.85504150390625	0.0005531907081604004	5	002
180	3.1619181632995605	151.46438598632812	0.0004906058311462402	2.9984827041625977	147.44207763671875	0.0007824301719665527	545.2699584960938	203.4683380126953	1.0	541.4374389648438	203.73141479492188	0.0007263123989105225	5	002
181	1.968475580215454	251.8407745361328	8.490681648254395e-5	2.545675754547119	145.42259216308594	0.0006327927112579346	545.2949829101562	203.7540740966797	1.0	542.15283203125	204.57174682617188	0.001195669174194336	5	002
182	548.2015380859375	209.51918029785156	0.00010254979133605957	3.2831661701202393	145.40542602539062	0.00026747584342956543	545.79931640625	203.93878173828125	1.0	542.2715454101562	204.2045440673828	0.0009500086307525635	5	002
183	3.529869794845581	3.3916449546813965	0.00021252036094665527	1.5352725982666016	2.4158811569213867	0.00020617246627807617	545.6302490234375	204.4169158935547	1.0	543.0894165039062	204.42897033691406	0.0016498863697052002	5	002
184	4.125953197479248	3.78899884223938	8.696317672729492e-5	3.6268835067749023	145.60987854003906	0.00017020106315612793	545.8804321289062	203.58644104003906	1.0	541.98095703125	203.83837890625	0.0006510913372039795	5	002
185	1.8077640533447266	253.3078155517578	9.85562801361084e-5	3.405355215072632	144.9107208251953	0.00011992454528808594	545.9944458007812	202.47023010253906	1.0	541.890380859375	203.54046630859375	0.0004940032958984375	5	002
186	1.555103063583374	233.3408203125	0.0001341402530670166	2.5728437900543213	232.23927307128906	0.00041991472244262695	545.934814453125	203.41873168945312	1.0	543.4282836914062	203.62986755371094	0.0010167062282562256	5	002
187	3.270872116088867	155.0483856201172	0.00014227628707885742	3.9174609184265137	148.21560668945312	0.0006123781204223633	545.825927734375	204.2659912109375	1.0	542.155029296875	204.3310546875	0.001608520746231079	5	002
188	2.961434841156006	153.8106689453125	0.00020566582679748535	2.14780330657959	145.38381958007812	0.0031243562698364258	545.351318359375	203.69810485839844	1.0	541.4036865234375	204.09056091308594	0.0008390247821807861	5	002
189	1.754263162612915	218.1240234375	7.110834121704102e-5	3.098437786102295	145.34217834472656	0.0002632439136505127	545.8238525390625	203.65451049804688	1.0	541.61083984375	204.03298950195312	0.0003384053707122803	5	002
190	548.3291015625	209.2564697265625	9.638071060180664e-5	546.6104125976562	205.37501525878906	0.00022986531257629395	545.2503051757812	203.31234741210938	0.9999999403953552	541.60009765625	203.50985717773438	0.001092284917831421	5	002
191	4.0134148597717285	2.91325306892395	9.632110595703125e-5	3.791996479034424	146.59375	0.00017961859703063965	545.816650390625	203.24197387695312	1.0	541.8856811523438	203.65660095214844	0.0005925893783569336	5	002
192	2.291175127029419	218.51878356933594	0.00010323524475097656	110.44844055175781	94.6093521118164	0.004292339086532593	545.6852416992188	203.01263427734375	1.0	541.753173828125	203.53857421875	0.0006580054759979248	5	002
193	2.6295361518859863	215.37623596191406	0.0005201995372772217	3.489971876144409	211.3550567626953	0.0004356801509857178	545.6746826171875	203.5782470703125	1.0	541.8243408203125	203.66761779785156	0.0006726980209350586	5	002
194	2.126250743865967	202.6932830810547	0.00010246038436889648	547.6978149414062	206.2216339111328	0.0001456737518310547	545.7195434570312	204.03460693359375	1.0	542.8837890625	204.9414520263672	0.0009079277515411377	5	002
195	2.4648895263671875	172.49684143066406	0.0001519322395324707	3.7443222999572754	144.3987274169922	0.00022584199905395508	546.2160034179688	203.1483612060547	1.0	542.1539306640625	203.56396484375	0.0004222691059112549	5	002
196	544.4046630859375	207.2818145751953	0.00012049078941345215	78.10546875	143.9368133544922	0.010937720537185669	545.5284423828125	201.804443359375	1.0	541.6158447265625	202.184326171875	0.0007919967174530029	5	002
197	2.4581520557403564	217.40725708007812	0.00037544965744018555	3.501776695251465	147.34605407714844	0.0006093084812164307	546.0818481445312	204.19178771972656	1.0	541.8056030273438	204.48968505859375	0.00030866265296936035	5	002
198	548.7416381835938	209.07595825195312	0.0001201629638671875	1.6960372924804688	129.80995178222656	0.0002726912498474121	546.1763305664062	202.7571258544922	1.0	542.1305541992188	203.65625	0.0006154477596282959	5	002
199	2.692979335784912	169.73712158203125	0.00021132826805114746	85.77632904052734	136.20986938476562	0.8484036922454834	546.16552734375	202.79354858398438	1.0	541.819580078125	203.5783233642578	0.00030729174613952637	5	002
200	2.8403048515319824	201.76727294921875	0.00011098384857177734	547.3309326171875	205.8734130859375	0.0001290440559387207	545.62353515625	203.6081085205078	1.0	541.5213012695312	203.56993103027344	0.0006099045276641846	5	002
201	3.644221305847168	219.34637451171875	0.0004717707633972168	77.76204681396484	151.99343872070312	0.021390527486801147	545.957275390625	202.8420867919922	1.0	543.5173950195312	203.0357208251953	0.000927656888961792	5	002
202	1.895672082901001	217.3416290283203	0.0011527836322784424	107.79668426513672	106.47869110107422	0.004905968904495239	545.6522216796875	203.93580627441406	1.0	541.849609375	204.3119354248047	0.0015004873275756836	5	002
203	3.313800811767578	202.42922973632812	0.00023734569549560547	103.69002532958984	117.65796661376953	0.004036694765090942	545.554931640625	203.66146850585938	1.0	543.69140625	203.4371795654297	0.0008579492568969727	5	002
204	547.5145874023438	205.86367797851562	0.00015652179718017578	547.6256103515625	205.47312927246094	0.0002728402614593506	546.01416015625	203.19725036621094	1.0	543.8817138671875	203.39222717285156	0.0008857548236846924	5	002
205	3.5103166103363037	167.25279235839844	0.000411301851272583	98.16278076171875	123.8984375	0.8032259941101074	546.2903442382812	204.00808715820312	1.0	541.9246826171875	204.2686309814453	0.00027745962142944336	5	002
206	3.7459826469421387	3.559831380844116	0.00010836124420166016	79.64790344238281	151.39366149902344	0.011271864175796509	545.8125610351562	203.45028686523438	1.0	541.307861328125	203.85079956054688	0.0002688765525817871	5	002
207	547.513671875	205.4296112060547	7.277727127075195e-5	547.5831298828125	204.43252563476562	0.000172346830368042	545.7579956054688	201.95101928710938	1.0	542.2540893554688	202.86190795898438	0.0008837282657623291	5	002
208	71.09857177734375	158.998779296875	0.0002562999725341797	70.80364990234375	157.4443817138672	0.9662631154060364	545.9339599609375	203.80401611328125	1.0	542.1589965820312	204.23728942871094	0.0005456507205963135	5	002
209	3.362398386001587	167.40115356445312	9.807944297790527e-5	81.75489807128906	148.61863708496094	0.0020252764225006104	545.5823974609375	203.54400634765625	1.0	541.5120849609375	203.86184692382812	0.0007816851139068604	5	002
210	544.2206420898438	208.94247436523438	0.000172346830368042	83.75401306152344	141.72198486328125	0.009581953287124634	545.4921264648438	203.78851318359375	1.0	541.738037109375	204.07595825195312	0.0009724199771881104	5	002
211	2.028869152069092	219.40284729003906	0.00010865926742553711	72.65139770507812	157.30215454101562	0.0990895926952362	545.7257080078125	203.58053588867188	1.0	543.6470947265625	203.55006408691406	0.0007121860980987549	5	002
212	548.19091796875	209.74774169921875	0.00012227892875671387	3.0787010192871094	144.31436157226562	0.0002847909927368164	545.6072387695312	204.40936279296875	1.0	541.5941162109375	204.78321838378906	0.0006053745746612549	5	002
213	81.06068420410156	165.37899780273438	8.401274681091309e-5	71.15672302246094	161.1549072265625	0.9991503953933716	546.3419189453125	203.83909606933594	1.0	542.986083984375	204.0155792236328	0.0005383789539337158	5	002
214	3.1640708446502686	168.59461975097656	0.0002625584602355957	3.7596871852874756	148.39456176757812	0.001309514045715332	545.9364624023438	202.99652099609375	1.0	543.649658203125	203.0395965576172	0.0009402632713317871	5	002
215	3.24149227142334	216.63890075683594	0.0006228089332580566	113.00193786621094	102.91055297851562	0.38086551427841187	546.29541015625	203.2938995361328	1.0	542.427001953125	203.60598754882812	0.0007477402687072754	5	002
216	1.5149269104003906	217.4123992919922	7.30752944946289e-5	79.52789306640625	146.42071533203125	0.021928489208221436	545.9490966796875	203.8091583251953	1.0	544.1489868164062	203.65402221679688	0.0007363259792327881	5	002
217	2.402912139892578	217.44461059570312	5.9723854064941406e-5	2.718181610107422	130.750732421875	0.00026223063468933105	546.6468505859375	203.78094482421875	1.0	542.4303588867188	204.2119140625	0.00027561187744140625	5	002
218	2.681075096130371	203.07553100585938	0.0007207691669464111	2.898313045501709	146.51231384277344	0.0003497600555419922	546.1658935546875	202.6551055908203	1.0	541.7954711914062	203.3912811279297	0.00038620829582214355	5	002
219	3.204026222229004	156.6084442138672	0.00028324127197265625	3.418283462524414	146.77244567871094	0.0006683766841888428	545.6019897460938	202.673095703125	1.0	542.2913208007812	203.8697052001953	0.0006968379020690918	5	002
220	80.11536407470703	130.5072479248047	0.9998984932899475	2.6011123657226562	143.3760986328125	0.00015360116958618164	544.943115234375	204.0633087158203	1.0	541.8858642578125	204.4238739013672	0.0013067126274108887	5	002
221	1.574347972869873	217.68959045410156	0.00018167495727539062	2.0894675254821777	217.45152282714844	0.0006528198719024658	545.3538208007812	202.443359375	1.0	541.761474609375	202.98228454589844	0.0005202889442443848	5	002
222	1.743694543838501	220.27552795410156	0.00023791193962097168	3.3187367916107178	220.1568145751953	0.00044995546340942383	545.9122314453125	202.2200164794922	1.0	541.82958984375	203.4452667236328	0.0003593266010284424	5	002
223	548.4430541992188	209.38467407226562	0.00012636184692382812	547.3380126953125	205.76458740234375	0.00016307830810546875	545.6888427734375	202.85781860351562	1.0	541.9425048828125	204.01361083984375	0.0007131397724151611	5	002
224	3.601360559463501	215.43089294433594	0.00019592046737670898	7.595560073852539	481.2018737792969	0.00016483664512634277	545.854736328125	203.9510040283203	1.0	545.906982421875	204.38137817382812	0.0011587738990783691	5	002
225	548.3815307617188	209.47088623046875	0.00010070204734802246	3.7519097328186035	145.00747680664062	0.0002599358558654785	545.8438720703125	203.29110717773438	1.0	542.800048828125	203.8236846923828	0.0004862844944000244	5	002
226	1.6168239116668701	173.6127471923828	0.00010776519775390625	4.002284526824951	143.951416015625	0.00012612342834472656	545.98779296875	204.06195068359375	1.0	542.0503540039062	204.34161376953125	0.0005046725273132324	5	002
227	2.108431577682495	219.0392608642578	0.001112520694732666	3.3402669429779053	201.9708709716797	0.0013772845268249512	546.0909423828125	203.24673461914062	1.0	544.4671020507812	203.0417022705078	0.0005515217781066895	5	002
228	548.3436279296875	209.85784912109375	6.219744682312012e-5	2.547055721282959	131.2067108154297	0.0003802478313446045	545.82958984375	204.31089782714844	1.0	541.9688110351562	204.5166473388672	0.0006462037563323975	5	002
229	547.62548828125	206.6321258544922	5.7816505432128906e-5	5.4780592918396	195.4675750732422	0.0001316070556640625	545.9999389648438	203.71112060546875	1.0	543.6336059570312	203.61007690429688	0.000768810510635376	5	002
230	3.2890000343322754	153.59864807128906	0.0005614161491394043	3.4332923889160156	146.58065795898438	0.0007749199867248535	545.6972045898438	203.87940979003906	1.0	541.490478515625	204.18702697753906	0.0004520416259765625	5	002
231	548.4710083007812	209.35382080078125	9.66191291809082e-5	116.30160522460938	118.46249389648438	0.00457000732421875	545.7988891601562	203.58633422851562	1.0	542.9883422851562	204.29116821289062	0.0008553564548492432	5	002
232	6.082660675048828	483.228271484375	0.00016099214553833008	1.54628324508667	217.5846405029297	0.00012597441673278809	546.266845703125	202.092041015625	1.0	542.2470092773438	203.21841430664062	0.00031188130378723145	5	002
233	547.8309936523438	205.66815185546875	6.821751594543457e-5	116.6711196899414	137.834716796875	0.001143723726272583	546.4140625	202.716796875	1.0	543.7778930664062	203.2578887939453	0.0004411637783050537	5	002
234	3.0695765018463135	201.59471130371094	0.00026929378509521484	115.3934555053711	143.0834503173828	0.02766120433807373	545.844482421875	202.20396423339844	1.0	541.8031616210938	203.2065887451172	0.00044164061546325684	5	002
235	3.137608766555786	219.15716552734375	0.0003274083137512207	97.48216247558594	167.315673828125	0.9997411966323853	545.8150634765625	203.1962890625	1.0	541.6555786132812	203.69248962402344	0.0005577504634857178	5	002
236	3.2194857597351074	215.77120971679688	0.00043082237243652344	95.14413452148438	169.48318481445312	1.0	545.960693359375	203.34918212890625	1.0	543.8182373046875	203.64724731445312	0.0005307793617248535	5	002
237	96.68722534179688	168.08494567871094	0.0031927824020385742	93.11734771728516	172.1898651123047	0.999999463558197	546.7803344726562	203.82400512695312	1.0	94.42528533935547	176.03558349609375	0.00042819976806640625	5	002
238	86.8092041015625	176.3538818359375	0.2812061011791229	90.40631866455078	175.2261505126953	0.9999384880065918	545.7445068359375	202.1062774658203	1.0	542.0001831054688	203.1802978515625	0.0006494820117950439	5	002
239	83.2281723022461	178.31228637695312	0.010786473751068115	83.56016540527344	178.47792053222656	0.9999438524246216	546.1436157226562	202.54441833496094	1.0	544.1752319335938	203.5591278076172	0.0004917383193969727	5	002
240	84.732177734375	179.9456787109375	0.0010412931442260742	82.77348327636719	180.696533203125	1.0	546.73486328125	202.45437622070312	1.0	544.3135986328125	203.29843139648438	0.0006358623504638672	5	002
241	3.1297669410705566	202.05935668945312	0.0001544952392578125	85.03023529052734	179.66717529296875	0.9999948143959045	546.1035766601562	202.76551818847656	1.0	543.8373413085938	203.76754760742188	0.0010136961936950684	5	002
242	84.19026184082031	178.64796447753906	0.0012185275554656982	83.30823516845703	180.26449584960938	0.9999997615814209	546.1312255859375	203.49681091308594	1.0	543.5801391601562	203.54505920410156	0.0007817447185516357	5	002
243	84.81535339355469	177.7746124267578	0.019183725118637085	84.7595443725586	178.6282501220703	0.9999996423721313	546.4764404296875	203.41525268554688	1.0	543.7874145507812	203.53536987304688	0.0005098581314086914	5	002
244	87.41452026367188	177.8037567138672	0.021985620260238647	86.46424865722656	177.88661193847656	0.9999876618385315	546.8295288085938	202.81985473632812	1.0	544.5307006835938	203.48959350585938	0.0006361305713653564	5	002
245	2.120149612426758	219.9958953857422	0.00028574466705322266	84.3275146484375	182.03173828125	0.9990004897117615	545.9445190429688	202.49099731445312	1.0	543.5568237304688	202.40415954589844	0.0019055008888244629	5	002
246	88.70867919921875	182.13629150390625	0.10385936498641968	87.57071685791016	182.8981475830078	0.9999990463256836	545.813232421875	203.84674072265625	1.0	543.8157348632812	203.6644287109375	0.0007338821887969971	5	002
247	1.3936069011688232	249.79861450195312	0.0012784302234649658	89.61841583251953	179.28282165527344	0.9960756897926331	546.37060546875	203.85897827148438	1.0	543.958984375	204.03985595703125	0.0006825625896453857	5	002
248	96.698974609375	187.75001525878906	0.00014773011207580566	90.99557495117188	187.47348022460938	0.21865633130073547	545.9373168945312	203.4419708251953	1.0	543.7389526367188	203.87440490722656	0.0019366145133972168	5	002
249	95.81202697753906	177.71144104003906	0.0004481971263885498	92.46581268310547	178.0918426513672	0.9951207041740417	545.8590087890625	203.4537811279297	1.0	543.7245483398438	203.20712280273438	0.0005057454109191895	5	002
250	3.536113977432251	196.2899932861328	0.0007623136043548584	92.14703369140625	178.14463806152344	0.9776178598403931	545.981201171875	203.38980102539062	1.0	541.7243041992188	204.10409545898438	0.00034689903259277344	5	002
251	96.28697204589844	178.45599365234375	0.000735163688659668	93.28404235839844	179.54212951660156	0.9999986886978149	545.8505859375	203.91363525390625	1.0	541.8773803710938	204.20703125	0.0007585585117340088	5	002
252	96.09989166259766	179.0547637939453	0.00038927793502807617	92.94011688232422	181.0274658203125	0.9999946355819702	545.2801513671875	202.572998046875	1.0	543.0006713867188	203.1654815673828	0.0004297494888305664	5	002
253	97.00939178466797	177.3345947265625	0.0011150538921356201	94.18743133544922	177.59967041015625	0.9999999403953552	546.322998046875	203.27903747558594	1.0	543.4196166992188	203.9502716064453	0.0003743469715118408	5	002
254	96.96082305908203	179.90106201171875	0.0005443692207336426	93.79522705078125	181.69358825683594	1.0	545.7967529296875	202.14529418945312	1.0	543.2632446289062	202.37362670898438	0.0006085038185119629	5	002
255	97.40734100341797	181.81637573242188	0.005160689353942871	91.50701904296875	183.15731811523438	1.0	546.0478515625	202.50120544433594	1.0	541.6328735351562	203.6966094970703	0.00040414929389953613	5	002
256	96.15123748779297	178.63499450683594	0.002424091100692749	93.85411834716797	180.13787841796875	1.0	545.9679565429688	203.67282104492188	1.0	543.6950073242188	203.5010223388672	0.0003681182861328125	5	002
257	5.8851799964904785	482.905517578125	0.0001634359359741211	4.14627742767334	147.3065948486328	0.00022009015083312988	546.2001953125	202.263671875	1.0	541.9697875976562	203.55865478515625	0.0005516409873962402	5	002
258	547.3211059570312	205.62432861328125	8.589029312133789e-5	547.3923950195312	204.7480010986328	0.0002084672451019287	546.104736328125	202.13320922851562	1.0	543.6994018554688	202.65049743652344	0.0007063746452331543	5	002
259	4.329155445098877	481.7456359863281	6.0051679611206055e-5	1.961845874786377	130.7853240966797	0.0004132986068725586	546.3831787109375	203.6219940185547	1.0	543.8438720703125	203.64476013183594	0.0005969107151031494	5	002
260	547.6984252929688	205.5261688232422	5.78761100769043e-5	2.382225751876831	130.99322509765625	0.0006601214408874512	546.2376708984375	202.76731872558594	1.0	543.5628662109375	202.9006805419922	0.0003504157066345215	5	002
261	1.7074940204620361	202.01316833496094	8.344650268554688e-5	2.1660165786743164	146.71337890625	0.0005657374858856201	546.6128540039062	202.57821655273438	1.0	543.9854125976562	202.6134033203125	0.00025975704193115234	5	002
262	6.082917213439941	482.31231689453125	0.00010013580322265625	2.249830484390259	130.81202697753906	0.00013318657875061035	546.375244140625	203.63088989257812	1.0	543.53515625	203.70794677734375	0.0004923641681671143	5	002
263	3.377654552459717	3.0687239170074463	4.83095645904541e-5	3.1279821395874023	146.45260620117188	0.0005697906017303467	546.5526123046875	203.38136291503906	1.0	543.6075439453125	203.75588989257812	0.00041601061820983887	5	002
264	547.9644165039062	205.22927856445312	6.905198097229004e-5	3.710622549057007	202.46298217773438	0.00020384788513183594	546.1602172851562	202.1853790283203	1.0	543.7578125	202.59130859375	0.0004112124443054199	5	002
265	104.82889556884766	272.1830139160156	0.40947622060775757	2.5273258686065674	130.3759765625	0.0006859004497528076	545.8510131835938	203.6252899169922	1.0	543.6051635742188	203.65072631835938	0.00043964385986328125	5	002
266	106.13054656982422	273.01116943359375	0.00015905499458312988	3.5621230602264404	148.61500549316406	0.0006054043769836426	545.8300170898438	203.3157958984375	1.0	541.711669921875	203.70217895507812	0.000821918249130249	5	002
267	105.43610382080078	273.6107482910156	0.00023537874221801758	547.330078125	205.99208068847656	0.00010412931442260742	545.6622924804688	203.74166870117188	1.0	541.4947509765625	204.0341339111328	0.00043272972106933594	5	002
268	3.70896053314209	154.04812622070312	0.00019475817680358887	4.209899425506592	150.48193359375	0.00021147727966308594	545.623291015625	202.21685791015625	1.0	543.3075561523438	202.7950439453125	0.0004133284091949463	5	002
269	104.39232635498047	271.05987548828125	0.9847714900970459	7.541744709014893	480.90771484375	0.0002022087574005127	545.8684692382812	202.4019775390625	1.0	543.55810546875	203.50216674804688	0.00034314393997192383	5	002
270	106.61493682861328	275.52374267578125	0.0010446608066558838	3.580199956893921	144.21005249023438	0.00030425190925598145	545.8982543945312	202.922119140625	1.0	543.2799682617188	203.19668579101562	0.00037556886672973633	5	002
271	107.0422592163086	273.1610107421875	0.00018340349197387695	2.747073173522949	157.07029724121094	0.0002568960189819336	546.2734375	202.388671875	1.0	543.6812744140625	203.43138122558594	0.0005976259708404541	5	002
272	106.51530456542969	273.904052734375	0.5809754133224487	2.4790282249450684	130.84292602539062	0.0002340376377105713	546.1981201171875	203.17715454101562	1.0	543.906494140625	203.65977478027344	0.000879138708114624	5	002
273	547.6071166992188	210.00363159179688	7.286667823791504e-5	2.4649524688720703	142.80189514160156	0.00012543797492980957	545.025634765625	204.11509704589844	1.0	542.5139770507812	203.7779998779297	0.0016877353191375732	5	002
274	3.4057021141052246	192.81996154785156	0.020437240600585938	4.625517845153809	196.44882202148438	0.009537875652313232	546.2083129882812	204.157470703125	1.0	542.1431274414062	204.3163604736328	0.0004229247570037842	5	002
275	105.5854721069336	273.072265625	0.7186794877052307	4.10219669342041	158.94773864746094	0.00018310546875	545.7307739257812	202.94192504882812	1.0	541.410400390625	203.65402221679688	0.0003967583179473877	5	002
276	547.666015625	206.37686157226562	0.00010198354721069336	3.41564679145813	144.23121643066406	0.0003712773323059082	546.0948486328125	203.89871215820312	1.0	543.7910766601562	203.7635040283203	0.0009214878082275391	5	002
277	547.8912353515625	205.7809600830078	6.139278411865234e-5	2.4258503913879395	128.67807006835938	0.0001430213451385498	546.178955078125	202.66448974609375	1.0	543.9076538085938	202.9875030517578	0.0005385279655456543	5	002
278	2.5067033767700195	217.47764587402344	0.00011357665061950684	125.5655288696289	290.08740234375	0.0052709877490997314	546.811279296875	204.06199645996094	1.0	544.26611328125	203.864013671875	0.0004233121871948242	5	002
279	547.28466796875	206.03785705566406	6.794929504394531e-5	3.5486044883728027	130.85842895507812	0.00024834275245666504	545.4774169921875	202.8791961669922	1.0	543.487060546875	202.86361694335938	0.000980466604232788	5	002
280	2.866373300552368	201.5431671142578	0.00017058849334716797	1.7385168075561523	131.55735778808594	0.0007141828536987305	545.6199340820312	202.8787078857422	1.0	541.6907958984375	203.4199981689453	0.0005190372467041016	5	002
281	1.966722011566162	218.26614379882812	0.00025919079780578613	159.19827270507812	295.2289123535156	0.9618441462516785	545.9319458007812	202.256103515625	1.0	542.1052856445312	203.57505798339844	0.0004222095012664795	5	002
282	4.439375877380371	151.94647216796875	0.0014750361442565918	167.24798583984375	301.2237548828125	0.06866621971130371	545.5941162109375	202.95445251464844	1.0	541.7246704101562	203.39576721191406	0.0003554224967956543	5	002
283	183.0100860595703	305.053466796875	0.002092808485031128	183.31903076171875	304.2764587402344	0.9999243021011353	545.9774780273438	203.23086547851562	1.0	543.670166015625	204.186279296875	0.00043523311614990234	5	002
284	194.1038818359375	304.8749084472656	0.00015625357627868652	191.92152404785156	305.0340881347656	1.0	545.7089233398438	203.65048217773438	1.0	543.2877197265625	203.56581115722656	0.0015478134155273438	5	002
285	198.1195068359375	306.8060607910156	0.0003769397735595703	197.57431030273438	303.458984375	1.0	545.4395141601562	202.96922302246094	1.0	542.9418334960938	203.1304168701172	0.0015154778957366943	5	002
286	2.3097071647644043	220.74485778808594	0.00018525123596191406	202.00704956054688	306.211669921875	1.0	545.9650268554688	202.1436309814453	1.0	543.9347534179688	202.87496948242188	0.0005132555961608887	5	002
287	208.76406860351562	307.3945617675781	0.002098590135574341	204.2862548828125	303.7954406738281	1.0	545.9127197265625	202.88198852539062	1.0	543.5115356445312	203.05984497070312	0.0005513429641723633	5	002
288	206.30958557128906	306.825927734375	0.03315475583076477	207.4037322998047	305.0382385253906	0.9999995231628418	546.5933837890625	204.58355712890625	1.0	543.6758422851562	204.5523681640625	0.000460892915725708	5	002
289	209.82093811035156	307.7355651855469	0.0040964484214782715	207.87820434570312	304.9640197753906	0.9999998807907104	545.8902587890625	203.3263397216797	1.0	543.6820678710938	203.68621826171875	0.0006696879863739014	5	002
290	210.70310974121094	307.7694396972656	0.008865267038345337	210.25946044921875	304.780517578125	1.0	545.720458984375	202.91043090820312	1.0	541.7742309570312	203.95559692382812	0.0003829002380371094	5	002
291	209.64817810058594	307.181884765625	0.18021652102470398	210.9303741455078	306.5477294921875	0.9999997019767761	546.1939086914062	203.633544921875	1.0	543.7355346679688	203.60740661621094	0.000711590051651001	5	002
292	210.72666931152344	307.42974853515625	0.0012484192848205566	209.73397827148438	304.3954772949219	1.0	546.3790283203125	203.18626403808594	1.0	543.7568969726562	203.43466186523438	0.00046941637992858887	5	002
293	208.75169372558594	307.4649353027344	0.08020582795143127	209.217529296875	305.4505920410156	0.9999991059303284	545.0238647460938	202.5072021484375	1.0	541.162109375	203.26063537597656	0.0004216134548187256	5	002
294	210.36964416503906	308.91705322265625	0.020634204149246216	209.1165771484375	306.6781311035156	0.9999998807907104	546.036865234375	202.9391632080078	1.0	543.4694213867188	203.404296875	0.00047898292541503906	5	002
295	206.82225036621094	308.0731506347656	0.0011099576950073242	208.4434814453125	303.20556640625	1.0	546.3643188476562	203.45333862304688	1.0	543.9822387695312	203.45205688476562	0.0004100501537322998	5	002
296	210.13714599609375	306.8927307128906	0.0006232261657714844	208.22488403320312	303.42767333984375	1.0	545.5596923828125	203.40516662597656	1.0	541.3871459960938	203.7400360107422	0.0004259347915649414	5	002
297	208.08010864257812	306.4252014160156	0.8466193675994873	207.8303985595703	304.8592529296875	0.998715341091156	545.7083129882812	202.35333251953125	1.0	541.3541870117188	203.3093719482422	0.00027367472648620605	5	002
298	209.8515167236328	307.3309631347656	0.06325876712799072	208.61328125	303.3941650390625	0.9999999403953552	545.6548461914062	202.64076232910156	1.0	541.5022583007812	203.0034942626953	0.0006621479988098145	5	002
299	205.67208862304688	306.10003662109375	0.718816876411438	206.54490661621094	302.8753662109375	0.9999418258666992	546.4801635742188	202.81776428222656	1.0	543.8294677734375	203.44212341308594	0.00044545531272888184	5	002
300	206.73851013183594	307.5511779785156	0.3334793448448181	207.29931640625	304.38525390625	0.9999966621398926	545.668701171875	202.81100463867188	1.0	541.4247436523438	203.7000732421875	0.0004634559154510498	5	002
301	206.3831787109375	308.02734375	0.007331520318984985	207.5597686767578	302.8623352050781	1.0	545.4244995117188	203.23165893554688	1.0	541.3262939453125	203.5238494873047	0.0005841851234436035	5	002
302	210.3605499267578	306.931884765625	0.0006039738655090332	209.1575164794922	303.1815185546875	1.0	546.1581420898438	203.0615997314453	1.0	543.5909423828125	203.125244140625	0.000703662633895874	5	002
303	210.4191131591797	306.73199462890625	0.0012593269348144531	209.10264587402344	302.6965026855469	1.0	546.1104125976562	202.10687255859375	1.0	543.846435546875	202.6538543701172	0.00039198994636535645	5	002
304	210.45619201660156	305.5750427246094	0.005005985498428345	208.8892364501953	301.6884460449219	1.0	545.8524169921875	202.2737579345703	1.0	207.52096557617188	303.3127746582031	0.0005341768264770508	5	002
305	209.00765991210938	302.51763916015625	0.00047087669372558594	208.37704467773438	299.2388916015625	1.0	545.5900268554688	203.13662719726562	1.0	541.3680419921875	204.02915954589844	0.00043135881423950195	5	002
306	210.71343994140625	303.82647705078125	0.0007922649383544922	210.16688537597656	301.9880065917969	1.0	545.562744140625	203.45004272460938	1.0	543.1815185546875	203.7084197998047	0.0005881190299987793	5	002
307	160.1678924560547	241.73072814941406	0.11042061448097229	210.07276916503906	302.3150634765625	1.0	545.52880859375	203.15101623535156	1.0	541.2611083984375	203.66796875	0.0004137754440307617	5	002
308	210.7362518310547	305.96026611328125	0.0017245113849639893	209.0491943359375	301.98370361328125	1.0	545.4212646484375	203.74574279785156	1.0	541.4053344726562	203.90354919433594	0.0007183551788330078	5	002
309	210.88719177246094	297.3357849121094	0.00014898180961608887	209.8986358642578	300.93768310546875	1.0	545.942138671875	202.92428588867188	1.0	543.1466064453125	202.79591369628906	0.0005691945552825928	5	002
310	161.80247497558594	242.80978393554688	0.002552330493927002	209.138427734375	302.2973327636719	1.0	545.609375	202.94834899902344	1.0	543.237060546875	202.9684600830078	0.0006826519966125488	5	002
311	210.61807250976562	305.35577392578125	0.009640663862228394	208.45755004882812	301.3336486816406	1.0	545.573974609375	202.89515686035156	1.0	542.69140625	203.257080078125	0.0007525086402893066	5	002
312	214.2140350341797	296.1221618652344	0.0003878474235534668	209.96115112304688	301.3031005859375	1.0	545.780029296875	203.70664978027344	1.0	543.3400268554688	203.83892822265625	0.0006709396839141846	5	002
313	156.45338439941406	234.0912628173828	0.0014842748641967773	209.0629119873047	300.99053955078125	1.0	545.924560546875	203.64532470703125	1.0	543.466552734375	203.8290252685547	0.002233445644378662	5	002
314	157.4447784423828	240.13311767578125	0.008083909749984741	209.552490234375	299.79510498046875	1.0	545.5402221679688	202.9605255126953	1.0	541.6973876953125	203.1977081298828	0.0004406869411468506	5	002
315	209.94515991210938	297.0765686035156	0.00029855966567993164	207.90988159179688	300.3883361816406	1.0	546.2662353515625	203.19638061523438	1.0	543.8265991210938	203.36587524414062	0.0005787014961242676	5	002
316	210.98886108398438	303.7779235839844	0.0018475651741027832	210.7605743408203	302.0561828613281	1.0	546.5426635742188	203.64129638671875	1.0	544.1443481445312	203.86532592773438	0.001543670892715454	5	002
317	167.58621215820312	244.92520141601562	0.0006566047668457031	167.2261505126953	245.27784729003906	0.9996800422668457	545.494873046875	203.97283935546875	1.0	543.4141845703125	204.37420654296875	0.0009982585906982422	5	002
318	224.04319763183594	309.0799255371094	0.0050834715366363525	222.23214721679688	309.897216796875	0.9999788403511047	545.7032470703125	203.0544891357422	1.0	541.3804931640625	203.3771514892578	0.000493466854095459	5	002
319	226.0818328857422	310.13580322265625	0.0005977153778076172	227.22984313964844	311.0643005371094	1.0	545.95849609375	202.6887664794922	1.0	543.6609497070312	203.32017517089844	0.0006107687950134277	5	002
320	233.639404296875	317.0718078613281	0.16016235947608948	235.0644073486328	317.0519104003906	0.9020563364028931	545.4205932617188	202.8119659423828	1.0	234.39756774902344	317.0760498046875	0.0009025931358337402	5	002
321	237.23780822753906	317.36370849609375	0.05621114373207092	237.97634887695312	316.9184265136719	0.9997864365577698	545.885498046875	203.5906982421875	1.0	542.0253295898438	203.85833740234375	0.0004934966564178467	5	002
322	244.1395263671875	319.467041015625	0.0007208883762359619	243.85299682617188	318.3165588378906	1.0	546.15576171875	203.0143585205078	1.0	242.83981323242188	318.54925537109375	0.0005516707897186279	5	002
323	248.2178192138672	319.22210693359375	0.9746987819671631	204.72561645507812	273.341552734375	0.9985278844833374	545.4713745117188	203.39697265625	1.0	542.4076538085938	204.29339599609375	0.0007396340370178223	5	002
324	252.86557006835938	320.105224609375	0.9955571889877319	210.6196746826172	279.5142822265625	1.0	545.3560180664062	202.26409912109375	1.0	251.3190155029297	321.02294921875	0.000845491886138916	5	002
325	255.5634002685547	320.5425720214844	0.983347475528717	212.67532348632812	277.6349182128906	1.0	545.559814453125	202.846923828125	1.0	543.3771362304688	202.99969482421875	0.0007814466953277588	5	002
326	258.34722900390625	319.8180236816406	0.3842237591743469	215.6110076904297	274.8961181640625	1.0	545.6565551757812	202.5250244140625	1.0	541.6188354492188	202.8429718017578	0.0006490945816040039	5	002
327	264.4049987792969	320.1651306152344	0.684691846370697	220.4302978515625	277.9563293457031	0.9999998807907104	545.9231567382812	203.25186157226562	1.0	541.6866455078125	203.61029052734375	0.0004628002643585205	5	002
328	271.43572998046875	317.4959411621094	0.3278198838233948	224.9400634765625	281.07769775390625	1.0	545.5191040039062	203.4263458251953	1.0	543.1981811523438	203.56272888183594	0.0008793473243713379	5	002
329	271.3871765136719	317.2463684082031	0.9798223972320557	228.89828491210938	286.2922668457031	1.0	545.6903686523438	203.50889587402344	1.0	543.8504638671875	203.48062133789062	0.001312166452407837	5	002
330	275.503662109375	320.1498107910156	0.0002486705780029297	233.6294403076172	283.7781677246094	0.9999997615814209	546.11474609375	203.55142211914062	1.0	542.0922241210938	203.9136199951172	0.0002754628658294678	5	002
331	2.799891710281372	155.404541015625	0.0003579556941986084	234.13258361816406	284.3027648925781	1.0	546.0009155273438	203.5867919921875	1.0	543.6937255859375	203.4705352783203	0.0006475746631622314	5	002
332	236.5793914794922	280.70086669921875	0.00013262033462524414	238.50579833984375	283.0415344238281	1.0	545.8836669921875	203.0561981201172	1.0	541.7178344726562	203.83108520507812	0.0004820525646209717	5	002
333	285.7293701171875	313.2554931640625	0.48360422253608704	240.8047637939453	284.504638671875	1.0	545.5621337890625	202.4254150390625	1.0	541.2274780273438	203.38182067871094	0.0006175339221954346	5	002
334	287.1440124511719	317.9308776855469	0.05351385474205017	241.5005340576172	284.34637451171875	1.0	546.3368530273438	203.10182189941406	1.0	543.4554443359375	203.1387939453125	0.0011333823204040527	5	002
335	286.6622619628906	315.8802490234375	0.30912065505981445	242.73165893554688	284.43408203125	1.0	545.42431640625	203.85317993164062	1.0	541.2308959960938	204.19525146484375	0.0006659626960754395	5	002
336	241.97364807128906	280.78582763671875	0.0001532137393951416	243.4093017578125	282.5176086425781	1.0	545.1736450195312	203.29786682128906	1.0	541.286865234375	203.4626007080078	0.0012005865573883057	5	002
337	285.5560607910156	315.7370300292969	0.99971604347229	243.77552795410156	283.1475524902344	1.0	546.228271484375	203.24282836914062	1.0	543.4229125976562	203.13279724121094	0.0006766617298126221	5	002
338	287.0304870605469	309.9332580566406	0.04722902178764343	246.5913543701172	282.0039367675781	1.0	545.6507568359375	202.56809997558594	1.0	541.5365600585938	202.7879638671875	0.0004127919673919678	5	002
339	285.117431640625	311.5560607910156	0.08785724639892578	246.50665283203125	281.3772888183594	0.9999998807907104	545.0695190429688	203.33448791503906	1.0	542.5532836914062	203.3157958984375	0.0008867979049682617	5	002
340	284.7662353515625	311.673583984375	0.008525669574737549	246.96112060546875	281.10931396484375	1.0	546.162353515625	202.32327270507812	1.0	541.8969116210938	202.79896545410156	0.0004521310329437256	5	002
341	287.51904296875	310.7943420410156	0.007649719715118408	245.958251953125	279.81634521484375	1.0	545.6978759765625	203.3597412109375	1.0	541.6956176757812	203.6365966796875	0.0004991292953491211	5	002
342	287.0469055175781	310.3663635253906	0.2692198157310486	246.84275817871094	279.6468200683594	1.0	546.3626708984375	202.92730712890625	1.0	543.611572265625	203.25253295898438	0.0005614161491394043	5	002
343	283.42523193359375	311.4259948730469	0.8601990938186646	245.88885498046875	278.7737731933594	1.0	546.3157958984375	203.32186889648438	1.0	543.6033325195312	203.3358612060547	0.0005404949188232422	5	002
344	2.838042736053467	218.54579162597656	0.0006258487701416016	246.88735961914062	276.572509765625	1.0	545.6854248046875	202.50624084472656	1.0	541.4387817382812	203.332275390625	0.0005189478397369385	5	002
345	283.59344482421875	310.92034912109375	0.0015507638454437256	242.73500061035156	277.6854553222656	1.0	545.93310546875	203.7627410888672	1.0	543.6412353515625	204.21063232421875	0.002460956573486328	5	002
346	283.2699279785156	311.4034423828125	0.009191781282424927	243.95526123046875	274.93255615234375	1.0	545.7703857421875	203.298828125	1.0	541.66015625	204.1727752685547	0.0004633963108062744	5	002
347	282.0381164550781	311.5426330566406	0.0008190274238586426	244.545166015625	272.8914794921875	1.0	545.9769897460938	202.57473754882812	1.0	541.5550537109375	203.51756286621094	0.00035494565963745117	5	002
348	283.315673828125	311.6024475097656	0.007335275411605835	244.34405517578125	273.2993469238281	1.0	545.6259765625	202.88638305664062	1.0	543.4171142578125	203.4763946533203	0.0010222196578979492	5	002
349	282.8836975097656	310.6231384277344	0.012524843215942383	242.72962951660156	273.5515441894531	1.0	545.7297973632812	202.7758026123047	1.0	543.4359741210938	202.67959594726562	0.0007951557636260986	5	002
350	283.5342712402344	310.0716857910156	0.03638532757759094	241.1074981689453	272.3782653808594	1.0	546.5077514648438	203.93922424316406	1.0	546.3773803710938	204.40225219726562	0.0010787546634674072	5	002
351	287.8633728027344	309.8168029785156	0.01737317442893982	240.17686462402344	270.0257873535156	1.0	545.9413452148438	203.51388549804688	1.0	546.3993530273438	204.0792694091797	0.0011161863803863525	5	002
352	283.0567932128906	310.59356689453125	0.0008985400199890137	241.5003662109375	271.416015625	1.0	545.59326171875	202.72872924804688	1.0	543.2054443359375	202.91444396972656	0.0007911920547485352	5	002
353	279.8977966308594	310.2900390625	0.0035418570041656494	242.20782470703125	272.1090087890625	1.0	545.5128173828125	203.0803985595703	1.0	543.47705078125	203.33799743652344	0.0010684430599212646	5	002
354	283.899169921875	311.125244140625	0.0015424489974975586	239.5647735595703	270.24688720703125	1.0	545.60888671875	203.3668212890625	1.0	543.325927734375	203.8601531982422	0.0007963180541992188	5	002
355	280.4837951660156	310.3868103027344	0.04931792616844177	238.35926818847656	269.85467529296875	1.0	545.1631469726562	201.34796142578125	1.0	541.4212036132812	202.3973388671875	0.0005864799022674561	5	002
356	231.79104614257812	269.0075378417969	0.00013017654418945312	238.38845825195312	269.0372619628906	1.0	546.1004638671875	203.7104949951172	1.0	541.8462524414062	203.9532928466797	0.0004957318305969238	5	002
357	278.0181884765625	309.376708984375	0.0005671083927154541	237.916259765625	270.2688903808594	1.0	545.6569213867188	203.0355682373047	1.0	543.2620239257812	203.0694580078125	0.000474780797958374	5	002
358	278.747314453125	308.2560729980469	0.005485892295837402	237.98802185058594	270.618408203125	1.0	545.3814697265625	202.8510284423828	1.0	543.277099609375	203.18301391601562	0.0012824833393096924	5	002
359	1.8617303371429443	219.73802185058594	0.0015157461166381836	236.96670532226562	269.53643798828125	1.0	545.7653198242188	202.34823608398438	1.0	541.6061401367188	203.44081115722656	0.0005278587341308594	5	002
360	283.22235107421875	310.8242492675781	0.001233607530593872	236.2323455810547	269.6296081542969	1.0	545.964111328125	203.83108520507812	1.0	545.9921264648438	204.59271240234375	0.0008838772773742676	5	002
361	281.26702880859375	308.9662170410156	0.9656445980072021	233.5528564453125	271.10626220703125	1.0	545.9395141601562	203.0790557861328	1.0	541.7996215820312	203.8933868408203	0.00044733285903930664	5	002
362	279.1114501953125	308.8320617675781	0.016610711812973022	237.35269165039062	270.6591796875	1.0	545.7297973632812	203.45318603515625	1.0	543.4486694335938	203.54718017578125	0.0011733770370483398	5	002
363	286.4293518066406	307.8931884765625	0.0010309815406799316	235.46095275878906	268.2301940917969	1.0	545.6128540039062	203.55416870117188	1.0	541.68701171875	203.73414611816406	0.0009174048900604248	5	002
364	282.9063720703125	309.22796630859375	0.02255833148956299	233.48983764648438	266.9902038574219	1.0	545.4968872070312	203.8319549560547	1.0	541.6446533203125	204.07980346679688	0.0007378458976745605	5	002
365	284.50848388671875	321.4425354003906	0.0017658472061157227	242.00852966308594	271.292236328125	1.0	546.126953125	201.8495635986328	1.0	285.55218505859375	319.1311340332031	0.0007537901401519775	5	002
366	242.15902709960938	263.97418212890625	0.004607826471328735	287.2184753417969	321.60125732421875	1.0	545.6182861328125	201.99183654785156	1.0	543.6583251953125	202.456298828125	0.0006113946437835693	5	002
367	288.4476623535156	323.58172607421875	0.8820598125457764	242.94583129882812	264.3425598144531	1.0	545.4696655273438	203.0316925048828	1.0	543.5715942382812	203.4385223388672	0.0009337365627288818	5	002
368	289.6393127441406	324.14532470703125	0.7643048763275146	243.17982482910156	259.41094970703125	1.0	545.4146118164062	203.02932739257812	1.0	541.5116577148438	203.43409729003906	0.0006397366523742676	5	002
369	292.4846496582031	325.5270080566406	0.04886984825134277	245.4169921875	260.9431457519531	1.0	546.110595703125	202.5445556640625	1.0	543.4274291992188	203.36476135253906	0.00044339895248413086	5	002
370	296.08197021484375	322.9152526855469	0.01263892650604248	242.86387634277344	256.6216735839844	1.0	546.1260986328125	203.06134033203125	1.0	541.9268798828125	203.8190460205078	0.000337749719619751	5	002
371	293.1314697265625	326.831787109375	0.0052803754806518555	245.31309509277344	257.2080383300781	1.0	545.4818115234375	201.25372314453125	1.0	541.5503540039062	201.90887451171875	0.0006005167961120605	5	002
372	297.7068786621094	324.21331787109375	0.21835222840309143	246.69082641601562	255.33705139160156	1.0	545.296875	201.841552734375	1.0	541.5828857421875	202.6473388671875	0.0007410347461700439	5	002
373	296.9057312011719	322.97869873046875	0.07707512378692627	248.2572021484375	254.90817260742188	1.0	545.6726684570312	202.10293579101562	1.0	543.5004272460938	202.8279266357422	0.0006782710552215576	5	002
374	298.0701599121094	322.98883056640625	0.05191987752914429	247.9877471923828	255.3702392578125	1.0	545.7604370117188	202.408203125	1.0	541.790771484375	203.1747589111328	0.00035443902015686035	5	002
375	297.89422607421875	322.9565734863281	0.00903889536857605	249.29176330566406	256.83441162109375	1.0	545.9522094726562	202.81980895996094	1.0	543.63671875	203.64695739746094	0.0004898309707641602	5	002
376	293.9364929199219	326.3755187988281	0.0013216137886047363	248.20938110351562	255.2887420654297	1.0	545.2284545898438	203.35220336914062	1.0	543.147705078125	203.6329803466797	0.0016602575778961182	5	002
377	293.5391845703125	326.7289733886719	0.005648821592330933	247.63734436035156	253.7478485107422	1.0	545.966552734375	202.7052459716797	1.0	544.1826171875	202.7624053955078	0.00061073899269104	5	002
378	297.680419921875	323.48095703125	0.4752558469772339	247.88067626953125	253.95252990722656	1.0	546.1380615234375	202.90000915527344	1.0	542.0324096679688	203.74533081054688	0.0004874765872955322	5	002
379	295.8862609863281	323.0096435546875	0.027093619108200073	295.7280578613281	323.1700744628906	1.0	545.760498046875	203.30758666992188	1.0	543.4434204101562	203.47442626953125	0.0014078915119171143	5	002
380	292.6697082519531	325.6296691894531	0.0018035173416137695	248.361328125	254.0736846923828	1.0	545.58837890625	202.38394165039062	1.0	543.453369140625	202.75936889648438	0.0007227957248687744	5	002
381	292.6629943847656	325.2275085449219	0.01132136583328247	248.38720703125	253.24986267089844	1.0	545.7740478515625	203.52293395996094	1.0	543.4381103515625	203.4159393310547	0.0006971955299377441	5	002
382	293.109619140625	325.7740478515625	0.012885719537734985	246.91287231445312	252.3725128173828	1.0	545.7916259765625	202.1599884033203	1.0	541.5477294921875	202.9884033203125	0.0003750026226043701	5	002
383	292.32379150390625	327.36474609375	0.00608903169631958	294.89019775390625	324.2076721191406	1.0	546.1825561523438	203.468994140625	1.0	541.9612426757812	203.9349822998047	0.0004048943519592285	5	002
384	300.52630615234375	324.42724609375	0.875424861907959	252.68887329101562	258.8991394042969	0.9999992847442627	545.7089233398438	202.14747619628906	1.0	543.3828125	202.52169799804688	0.0006163120269775391	5	002
385	305.34637451171875	324.1180725097656	0.9021174311637878	307.8367919921875	324.682861328125	0.9999995827674866	546.0423583984375	203.0001220703125	1.0	543.0692749023438	203.43014526367188	0.0011280477046966553	5	002
386	313.0099182128906	326.97235107421875	0.9996408224105835	313.0310974121094	326.3962707519531	0.9977589249610901	545.8233032226562	203.27166748046875	1.0	543.2880859375	203.26931762695312	0.0006864666938781738	5	002
387	318.9879150390625	326.5776672363281	0.9998935461044312	272.5441589355469	278.24322509765625	1.0	546.0021362304688	202.85374450683594	1.0	543.9913330078125	203.8119659423828	0.0007430613040924072	5	002
388	321.02734375	325.1616516113281	0.999995231628418	277.3475341796875	282.1198425292969	1.0	546.6265869140625	203.6640625	1.0	544.355224609375	203.45335388183594	0.0011328458786010742	5	002
389	323.92431640625	325.242919921875	1.0	281.7201232910156	283.9572448730469	1.0	545.1697998046875	202.78692626953125	1.0	543.5272216796875	203.34288024902344	0.001472771167755127	5	002
390	327.0933532714844	323.866943359375	0.9998873472213745	287.60284423828125	288.889404296875	1.0	546.3103637695312	203.84707641601562	1.0	543.9488525390625	204.06143188476562	0.0009792149066925049	5	002
391	333.4854736328125	320.24774169921875	0.8630092144012451	287.7945556640625	291.9964599609375	1.0	545.9600219726562	203.5857696533203	1.0	543.60009765625	203.66148376464844	0.0005494952201843262	5	002
392	293.08258056640625	294.22772216796875	0.000870048999786377	290.9693603515625	296.67669677734375	1.0	546.0606689453125	202.93687438964844	1.0	544.2579345703125	203.29115295410156	0.0007425844669342041	5	002
393	438.54827880859375	318.4151306152344	0.0004538893699645996	291.4547119140625	300.2406311035156	0.9999998211860657	545.6923217773438	203.2606964111328	1.0	543.4530639648438	203.50418090820312	0.0005595386028289795	5	002
394	296.666015625	298.4631042480469	0.0008064210414886475	294.6389465332031	301.57403564453125	1.0	545.6895751953125	201.86090087890625	1.0	543.6475830078125	202.4481658935547	0.0004775524139404297	5	002
395	339.0202331542969	315.44073486328125	0.9999721050262451	296.5499572753906	301.6236572265625	0.9999996423721313	546.0224609375	203.42901611328125	1.0	543.6141967773438	203.56625366210938	0.0004214644432067871	5	002
396	340.4996643066406	318.3209228515625	0.7442862391471863	299.9014892578125	301.203857421875	0.9999998211860657	545.54736328125	203.02256774902344	1.0	300.0404052734375	304.88372802734375	0.0012880265712738037	5	002
397	338.2962951660156	333.1021423339844	0.4708611071109772	301.1029357910156	303.25213623046875	1.0	545.7787475585938	202.6682586669922	1.0	303.5074768066406	303.5696716308594	0.0004997551441192627	5	002
398	338.04742431640625	312.3702392578125	0.2223692238330841	302.7250061035156	303.2312927246094	1.0	545.9530639648438	202.8135223388672	1.0	304.1845397949219	303.6922607421875	0.0006002187728881836	5	002
399	337.6736755371094	312.0578918457031	0.9999988079071045	302.6952209472656	302.1550598144531	1.0	544.9698486328125	203.2035675048828	1.0	542.9658813476562	203.45838928222656	0.0017220675945281982	5	002
400	339.2827453613281	313.1123962402344	0.999961256980896	302.58392333984375	300.5596008300781	0.9999998807907104	545.8429565429688	203.28578186035156	1.0	543.3775024414062	203.57716369628906	0.0005390942096710205	5	002
401	339.20001220703125	313.5968322753906	0.8858771324157715	302.4578857421875	300.01702880859375	0.9999997615814209	545.8082275390625	203.99606323242188	1.0	541.6275024414062	204.36219787597656	0.0003973543643951416	5	002
402	339.0452575683594	313.13458251953125	0.9996774792671204	302.03912353515625	298.38140869140625	0.9999325275421143	545.6351928710938	202.22584533691406	1.0	541.4937744140625	202.91726684570312	0.0007038414478302002	5	002
403	339.9741516113281	313.33099365234375	0.9999852180480957	304.49774169921875	297.86474609375	0.9999990463256836	544.9830932617188	202.277099609375	1.0	540.939453125	202.57510375976562	0.0005532205104827881	5	002
404	338.5924072265625	314.0865173339844	0.8390179872512817	304.5206298828125	296.1951599121094	0.9999988079071045	545.5857543945312	202.61473083496094	1.0	541.3299560546875	203.0423126220703	0.0004826784133911133	5	002
405	338.0779113769531	314.3446044921875	0.9996467232704163	303.4786376953125	296.1821594238281	1.0	545.51171875	204.1117706298828	1.0	541.5426635742188	204.27073669433594	0.0007666647434234619	5	002
406	338.35888671875	311.6352844238281	0.9999998807907104	295.5909729003906	295.80548095703125	1.0	546.261962890625	202.829345703125	1.0	544.226806640625	203.02833557128906	0.0014514923095703125	5	002
407	338.3531799316406	313.74432373046875	0.9989474415779114	301.937255859375	294.5058898925781	1.0	545.6257934570312	201.9842987060547	1.0	541.7386474609375	202.60816955566406	0.0005760788917541504	5	002
408	338.53326416015625	312.8536682128906	0.9998743534088135	302.27374267578125	294.14129638671875	1.0	545.5757446289062	203.00161743164062	1.0	543.0986328125	204.31761169433594	0.0004595816135406494	5	002
409	338.33563232421875	313.257080078125	0.9999998211860657	294.4140930175781	291.33319091796875	1.0	440.2494812011719	316.4197692871094	0.00012305378913879395	474.0495910644531	309.5390319824219	0.000144273042678833	5	002
410	337.5949401855469	311.4583435058594	1.0	292.218994140625	292.1124572753906	1.0	340.8619384765625	317.4752502441406	9.211897850036621e-5	440.7021179199219	313.1611022949219	0.00019210577011108398	5	002
411	337.15899658203125	311.31201171875	0.9999998807907104	289.86456298828125	291.60040283203125	1.0	340.5386047363281	316.3111877441406	0.0003235340118408203	340.559814453125	322.98779296875	0.00013399124145507812	5	002
412	338.383544921875	312.3485107421875	0.9999944567680359	293.3612060546875	291.94482421875	1.0	292.95550537109375	292.2852783203125	5.459785461425781e-5	291.455810546875	292.50946044921875	0.0002441704273223877	5	002
413	338.1980895996094	312.8407287597656	0.999998927116394	299.1415100097656	292.9644470214844	1.0	647.3928833007812	28.062355041503906	9.116530418395996e-5	302.1556396484375	289.1893310546875	0.0003241896629333496	5	002
414	338.380126953125	310.9232482910156	0.9999998807907104	293.46063232421875	291.0498046875	1.0	439.9833679199219	318.203857421875	0.0001081228256225586	473.3363952636719	308.7445983886719	0.00011157989501953125	5	002
415	338.0173034667969	310.4519958496094	1.0	291.1988830566406	289.5146789550781	1.0	647.8889770507812	334.1057434082031	9.563565254211426e-5	475.4464111328125	307.07025146484375	0.001732170581817627	5	002
416	337.43402099609375	310.9676513671875	1.0	289.92034912109375	289.3971252441406	1.0	481.38177490234375	304.7897644042969	0.00018104910850524902	475.1026916503906	307.5998229980469	0.0012583732604980469	5	002
417	337.9781494140625	311.2248229980469	1.0	292.87286376953125	291.4065246582031	1.0	480.8974914550781	304.5492858886719	0.00017952919006347656	476.3460693359375	308.0037841796875	0.0002986490726470947	5	002
418	336.9160461425781	310.47747802734375	1.0	293.558837890625	290.27215576171875	1.0	481.63690185546875	304.000732421875	0.00023689866065979004	474.84918212890625	307.85150146484375	0.0003153681755065918	5	002
419	338.4013366699219	312.7794189453125	0.9999998807907104	293.49932861328125	287.9156188964844	1.0	481.3873596191406	304.4507751464844	0.00048217177391052246	477.2608947753906	307.0865478515625	0.0008411705493927002	5	002
420	338.13848876953125	312.0516662597656	0.9999887943267822	289.501953125	288.1820068359375	1.0	478.78472900390625	299.6494140625	0.0002937614917755127	477.8153076171875	306.0154113769531	0.0007194578647613525	5	002
421	338.40582275390625	312.02679443359375	0.9999998807907104	290.8285217285156	289.1427307128906	1.0	340.9511413574219	317.62078857421875	0.0001493394374847412	289.6051025390625	289.4902038574219	0.00023502111434936523	5	002
422	338.0545959472656	311.0772399902344	1.0	294.53045654296875	289.6685485839844	1.0	478.487060546875	300.03204345703125	0.0006156265735626221	477.2209167480469	305.6645202636719	0.0009201169013977051	5	002
423	337.0068359375	311.3607177734375	1.0	293.21026611328125	287.77508544921875	1.0	482.35589599609375	302.6508483886719	0.0001983940601348877	476.5804748535156	306.8170166015625	0.0005624294281005859	5	002
424	337.4070129394531	310.5373229980469	1.0	292.3364562988281	287.5130615234375	1.0	481.64031982421875	303.5403747558594	0.0007510185241699219	478.8099670410156	306.2223815917969	0.0015302598476409912	5	002
425	480.8150634765625	302.0097961425781	1.0	292.0252380371094	288.9559020996094	1.0	481.0195007324219	303.4010925292969	0.000502467155456543	474.794677734375	295.93798828125	0.00042429566383361816	5	002
426	480.8580017089844	301.697509765625	1.0	292.51190185546875	289.619384765625	1.0	481.00555419921875	303.2447204589844	0.0004443526268005371	474.4099426269531	296.31439208984375	0.000418931245803833	5	002
427	337.1103820800781	311.2288818359375	1.0	293.5593566894531	286.9635009765625	1.0	479.11383056640625	299.95037841796875	0.0005622506141662598	474.7685852050781	295.4576416015625	0.0008346140384674072	5	002
428	337.18511962890625	310.2350769042969	1.0	292.36822509765625	284.67486572265625	1.0	479.9365234375	300.37255859375	0.0005395114421844482	477.6893005371094	305.926025390625	0.0008050799369812012	5	002
429	480.5252380371094	301.51715087890625	1.0	289.31939697265625	286.1519775390625	1.0	478.1180114746094	300.0075988769531	0.00039324164390563965	289.5787048339844	286.7211608886719	0.00042685866355895996	5	002
430	481.9222106933594	300.3311767578125	1.0	291.5531311035156	288.4608459472656	1.0	481.4518737792969	302.7806091308594	0.0005772709846496582	476.6536560058594	307.1315002441406	0.0005986988544464111	5	002
431	481.7241516113281	300.4609375	1.0	292.6317138671875	286.4776306152344	1.0	479.73553466796875	299.3717041015625	0.0005920231342315674	475.7025451660156	307.2652893066406	0.000471264123916626	5	002
432	482.4758605957031	299.5218200683594	0.9999996423721313	291.8288879394531	284.25048828125	1.0	481.1720275878906	298.6847839355469	0.000550389289855957	474.7402648925781	294.81805419921875	0.0004649162292480469	5	002
433	480.8114013671875	300.4056091308594	1.0	290.900146484375	285.6963195800781	1.0	478.8262939453125	299.61163330078125	0.00030174851417541504	474.195556640625	294.74554443359375	0.00046521425247192383	5	002
434	480.78515625	300.81121826171875	1.0	290.5658874511719	286.77716064453125	1.0	479.0204772949219	299.7633972167969	0.0006196200847625732	474.46014404296875	295.5063781738281	0.0006518661975860596	5	002
435	483.0221862792969	299.6878356933594	1.0	292.9537353515625	286.1711120605469	1.0	480.45263671875	298.9826354980469	0.0002766549587249756	474.79595947265625	293.256103515625	0.0003069639205932617	5	002
436	481.06988525390625	300.4522399902344	1.0	292.4925537109375	284.628662109375	1.0	479.2127380371094	299.5812072753906	0.00038674473762512207	474.09759521484375	294.3841857910156	0.0003923475742340088	5	002
437	481.78546142578125	300.9213562011719	1.0	291.13232421875	283.8424377441406	1.0	479.69732666015625	299.45709228515625	0.0005066990852355957	473.93475341796875	295.2257080078125	0.0009584128856658936	5	002
438	480.8551025390625	299.1955871582031	1.0	295.3640441894531	285.9901123046875	1.0	479.2655029296875	299.7239074707031	0.00028845667839050293	474.6609191894531	294.2281799316406	0.0005122125148773193	5	002
439	294.3952331542969	283.7391052246094	0.9861858487129211	295.934814453125	284.7909240722656	0.9533983469009399	297.60986328125	282.8525390625	0.0006960630416870117	293.69842529296875	277.5841369628906	0.0012228190898895264	5	002
440	334.0514831542969	296.9483337402344	0.0002886950969696045	295.97607421875	287.5589599609375	0.9995770454406738	646.1557006835938	320.17510986328125	0.0005835592746734619	291.10211181640625	290.7035217285156	8.091330528259277e-5	5	002
441	340.925537109375	294.92742919921875	0.999992311000824	294.7992858886719	291.54193115234375	0.9999978542327881	294.37554931640625	292.440185546875	0.0001577138900756836	291.8558349609375	293.1881103515625	0.0001926720142364502	5	002
442	339.5697937011719	292.2524108886719	1.0	442.7728576660156	301.14532470703125	0.5711032748222351	440.0646667480469	299.2401123046875	0.00018399953842163086	436.6914978027344	301.6839599609375	0.00018650293350219727	5	002
443	339.5895080566406	291.3228759765625	0.9999942779541016	301.32867431640625	300.7984619140625	0.9999970197677612	438.8066101074219	297.6128234863281	0.00011023879051208496	302.2958679199219	305.239013671875	0.00020205974578857422	5	002
444	339.71710205078125	293.0559387207031	0.9999998807907104	435.9272155761719	294.7124938964844	0.9993845224380493	339.73944091796875	292.45709228515625	0.00012493133544921875	329.1585693359375	295.5581359863281	9.08970832824707e-5	5	002
445	339.8918762207031	292.2010803222656	1.0	438.4789733886719	296.5102233886719	0.07884529232978821	646.8408813476562	30.73619270324707	0.00013497471809387207	327.8548583984375	295.9254455566406	4.3511390686035156e-5	5	002
446	339.9146728515625	292.83428955078125	1.0	439.04937744140625	300.952392578125	0.007985085248947144	339.3876953125	292.7124938964844	0.00010898709297180176	328.9995422363281	295.9444274902344	7.352232933044434e-5	5	002
447	339.86920166015625	291.2157897949219	1.0	439.2872619628906	295.7248840332031	0.07150909304618835	339.15118408203125	291.97308349609375	0.00013315677642822266	328.8560485839844	295.112548828125	6.598234176635742e-5	5	002
448	340.4985046386719	291.65740966796875	1.0	295.91485595703125	304.2770080566406	0.9182263612747192	440.36639404296875	299.8167724609375	8.636713027954102e-5	446.05584716796875	306.29351806640625	0.00012555718421936035	5	002
449	341.09033203125	294.0719299316406	0.9999998807907104	300.1554870605469	303.282958984375	0.9817018508911133	440.5402526855469	299.1148986816406	7.483363151550293e-5	446.1556701660156	305.8134460449219	0.0012496113777160645	5	002
450	339.62164306640625	292.2435607910156	1.0	298.37762451171875	303.876953125	0.0038629770278930664	339.41571044921875	292.9127197265625	0.00017246603965759277	329.2904968261719	296.2629089355469	9.182095527648926e-5	5	002
451	337.9858703613281	291.70458984375	0.9922841787338257	338.61285400390625	291.74566650390625	0.03787317872047424	338.2795715332031	291.97186279296875	0.00012069940567016602	331.0056457519531	294.44696044921875	0.00021827220916748047	5	002
452	339.7452087402344	292.34716796875	0.9999998807907104	438.5788269042969	295.5500183105469	0.9354786276817322	339.4578857421875	293.1056823730469	0.00015807151794433594	329.8483581542969	296.17852783203125	0.00016570091247558594	5	002
453	339.0987854003906	291.66094970703125	1.0	438.1984558105469	294.2738952636719	0.00292128324508667	338.3851318359375	292.8084411621094	9.804964065551758e-5	328.2734375	295.618408203125	6.908178329467773e-5	5	002
454	340.09918212890625	291.79498291015625	1.0	437.12060546875	300.98712158203125	0.9720331430435181	339.1576843261719	292.8570251464844	8.910894393920898e-5	328.07427978515625	296.6303405761719	4.8041343688964844e-5	5	002
455	338.86322021484375	292.8342590332031	0.9999998807907104	439.2666320800781	295.4292907714844	0.19234558939933777	339.0130615234375	293.2646484375	9.673833847045898e-5	328.6197509765625	295.8734130859375	5.748867988586426e-5	5	002
456	338.955078125	292.6162109375	0.9999973773956299	435.2172546386719	294.7731018066406	0.9826089143753052	338.5530090332031	293.393310546875	9.235739707946777e-5	329.1637268066406	295.92266845703125	0.00011080503463745117	5	002
457	339.8394470214844	293.4403991699219	0.9999997019767761	338.7539978027344	294.2286376953125	0.000452578067779541	646.7389526367188	31.177295684814453	0.0001150369644165039	328.3037414550781	296.30560302734375	7.194280624389648e-5	5	002
458	339.2391662597656	292.7701721191406	1.0	2.7573628425598145	146.863525390625	0.00038358569145202637	648.6637573242188	141.12060546875	0.00031623244285583496	4.406898498535156	476.9114990234375	0.0001804828643798828	5	002
459	338.9297790527344	292.82916259765625	0.9999998807907104	297.4342041015625	296.5777893066406	0.4157697856426239	338.6624450683594	293.6255187988281	6.303191184997559e-5	328.7475891113281	295.87957763671875	5.8531761169433594e-5	5	002
460	339.4260559082031	292.6923522949219	0.9999996423721313	439.6379699707031	295.9952087402344	0.12463966012001038	646.8470458984375	54.48408508300781	0.00027930736541748047	328.9659729003906	295.5827331542969	0.00012004375457763672	5	002
461	338.4574890136719	292.4197692871094	0.9999443292617798	337.2529296875	293.1994934082031	0.0006349384784698486	646.3386840820312	47.03904342651367	0.0001049339771270752	329.4193115234375	295.77227783203125	3.585219383239746e-5	5	002
462	339.3762512207031	291.60205078125	1.0	442.3050842285156	296.4704895019531	0.0003351867198944092	338.81170654296875	292.58880615234375	9.894371032714844e-5	328.10284423828125	296.2519836425781	6.964802742004395e-5	5	002
463	339.9904479980469	293.0130920410156	1.0	439.4317321777344	294.886962890625	0.02433636784553528	339.3070983886719	293.8592529296875	8.997321128845215e-5	327.96673583984375	296.7139892578125	4.8488378524780273e-5	5	002
464	339.9850769042969	292.5428161621094	0.9999973773956299	339.3296813964844	293.6010437011719	0.0034224987030029297	339.9371337890625	292.9389953613281	0.00023597478866577148	330.2557373046875	295.718017578125	0.00018128752708435059	5	002
465	338.7471008300781	290.7905578613281	1.0	440.69158935546875	296.73333740234375	0.7755063772201538	338.3110656738281	291.53765869140625	0.0001666247844696045	329.25830078125	294.92169189453125	0.00010445713996887207	5	002
466	339.5537414550781	292.1841735839844	0.8471269607543945	338.7070007324219	292.9327697753906	0.5590215921401978	339.3292541503906	292.7490539550781	0.00012820959091186523	331.92474365234375	294.8037109375	0.00013759732246398926	5	002
467	340.0927429199219	292.8131103515625	1.0	438.3872375488281	293.8164978027344	0.03028157353401184	339.88458251953125	293.4435119628906	0.00014474987983703613	329.4029846191406	296.9638977050781	8.121132850646973e-5	5	002
468	339.6255187988281	293.5188903808594	0.9999998807907104	300.151611328125	299.67974853515625	0.9025480151176453	645.4585571289062	28.733642578125	7.462501525878906e-5	297.6535339355469	296.41192626953125	6.702542304992676e-5	5	002
469	339.6335754394531	292.48480224609375	0.9999977350234985	293.5283508300781	302.1732482910156	0.9911572933197021	339.71868896484375	292.97039794921875	0.0001850128173828125	330.3641662597656	295.5678405761719	0.00013828277587890625	5	002
470	340.3927917480469	291.796875	0.9999996423721313	439.86517333984375	297.0517883300781	0.9745277166366577	439.7406005859375	297.09088134765625	0.0001786649227142334	436.1538391113281	299.72735595703125	0.00013819336891174316	5	002
471	339.28857421875	292.5205993652344	0.999984622001648	339.7243957519531	293.1834716796875	0.0033310353755950928	339.5843811035156	292.9433898925781	0.0002066195011138916	329.67138671875	295.712890625	0.00017571449279785156	5	002
472	340.2793884277344	292.8539733886719	1.0	339.1773986816406	294.3777770996094	0.0003407597541809082	340.01129150390625	293.299560546875	0.00012814998626708984	3.5424201488494873	478.2687683105469	9.307265281677246e-5	5	002
473	338.33905029296875	291.8659973144531	0.9999516010284424	436.66595458984375	295.9948425292969	0.9989713430404663	338.6710205078125	292.8247985839844	0.00016924738883972168	434.46502685546875	298.91180419921875	0.00026658177375793457	5	002
474	337.4656982421875	291.4456787109375	0.9980372786521912	338.45196533203125	292.1869812011719	0.3827018141746521	338.7876892089844	291.73309326171875	0.0001976490020751953	331.09222412109375	294.18658447265625	0.000494152307510376	5	002
475	338.58740234375	291.8929748535156	0.9999926090240479	440.43597412109375	295.91571044921875	0.0287783145904541	338.6734313964844	292.8890686035156	0.00012171268463134766	328.94769287109375	295.7983093261719	0.0001653134822845459	5	002
476	339.323974609375	291.18743896484375	0.9999998807907104	437.7228088378906	294.998779296875	0.0014272034168243408	339.1213073730469	292.277099609375	0.00017663836479187012	328.9326477050781	295.61767578125	0.0001316666603088379	5	002
477	339.0218811035156	292.090576171875	0.9999998807907104	339.686279296875	293.2308349609375	0.0008057653903961182	339.0935974121094	292.6536865234375	0.00018337368965148926	329.5748596191406	296.04949951171875	0.00017905235290527344	5	002
478	339.21875	292.2890930175781	0.9999974370002747	438.2894287109375	294.3157958984375	0.015988469123840332	339.2322692871094	292.5858154296875	0.00018426775932312012	329.8299865722656	295.5243225097656	0.00016823410987854004	5	002
479	339.3490905761719	291.2987365722656	0.9999998807907104	441.53515625	297.20404052734375	0.893364667892456	338.9087829589844	292.77813720703125	0.0001488029956817627	448.52105712890625	305.1603088378906	0.0002842843532562256	5	002
480	339.040771484375	291.6251220703125	1.0	437.2576904296875	294.0669860839844	0.004387199878692627	647.2564086914062	31.146039962768555	0.0002605020999908447	328.25152587890625	295.9510192871094	9.328126907348633e-5	5	002
481	337.97259521484375	291.91558837890625	0.9999730587005615	438.3299560546875	294.0895690917969	0.7718895673751831	648.5389404296875	334.76617431640625	0.00289839506149292	329.06463623046875	295.44696044921875	8.64565372467041e-5	5	002
482	339.66326904296875	287.78887939453125	1.0	436.1850280761719	290.7245788574219	0.033858031034469604	338.4459533691406	290.1275939941406	0.00019603967666625977	329.5910949707031	295.0189514160156	0.0001297295093536377	5	002
483	343.5009460449219	277.51251220703125	1.0	437.86590576171875	280.4537658691406	0.007755696773529053	439.5325622558594	282.0323486328125	9.968876838684082e-5	435.52984619140625	275.48065185546875	0.00016137957572937012	5	002
484	348.8545837402344	268.2008361816406	1.0	352.90203857421875	269.602783203125	0.004134863615036011	352.9361877441406	267.1445007324219	0.00019299983978271484	344.2210693359375	261.15887451171875	0.00010120868682861328	5	002
485	351.5372619628906	263.789794921875	0.9999968409538269	353.21978759765625	262.767333984375	0.958024799823761	432.67901611328125	267.73187255859375	0.00033727288246154785	426.5184631347656	262.760009765625	0.0003032386302947998	5	002
486	353.1083679199219	260.8392639160156	1.0	352.86248779296875	261.6423645019531	0.008438467979431152	434.8304138183594	267.5390625	0.0001367032527923584	424.3182067871094	256.5023498535156	0.00011932849884033203	5	002
487	356.40460205078125	258.2577209472656	1.0	357.7007141113281	260.1935729980469	0.0022422373294830322	359.6698303222656	256.9988098144531	0.00010195374488830566	358.3463439941406	262.73431396484375	5.790591239929199e-5	5	002
488	358.5349426269531	254.7017822265625	1.0	431.1925048828125	259.87451171875	0.0009958148002624512	360.46435546875	255.00198364257812	9.918212890625e-5	367.84283447265625	256.4890441894531	7.292628288269043e-5	5	002
489	426.26373291015625	256.23846435546875	1.0	360.61767578125	254.29945373535156	0.9968796372413635	361.8053283691406	252.6955108642578	0.00040403008460998535	360.8275451660156	257.9001770019531	0.00019863247871398926	5	002
490	426.9864501953125	254.2225341796875	1.0	359.399169921875	255.1544647216797	0.016816258430480957	362.5875244140625	251.43560791015625	0.00010919570922851562	358.87225341796875	245.1858673095703	0.00014716386795043945	5	002
491	426.8329162597656	252.46920776367188	1.0	363.0008850097656	248.2049560546875	0.1449069082736969	366.0450134277344	246.81227111816406	0.0001449286937713623	358.9922180175781	243.8680419921875	0.0001036524772644043	5	002
492	427.622802734375	250.68838500976562	1.0	363.12884521484375	247.13674926757812	0.5451382994651794	365.81927490234375	245.9212646484375	0.0001519918441772461	358.73614501953125	242.76388549804688	6.461143493652344e-5	5	002
493	426.4847717285156	251.30685424804688	1.0	366.5796203613281	246.5028839111328	0.022881031036376953	366.1719665527344	244.67364501953125	0.00039955973625183105	358.33392333984375	239.69049072265625	7.88271427154541e-5	5	002
494	362.7534484863281	248.0352325439453	1.0	368.040283203125	246.57923889160156	0.01008257269859314	648.6534423828125	334.14202880859375	0.00020682811737060547	420.7085266113281	238.9541015625	7.581710815429688e-5	5	002
495	426.9974060058594	251.89883422851562	1.0	465.5278015136719	312.6106262207031	0.9999758005142212	366.03961181640625	244.7103271484375	0.00013530254364013672	427.2940673828125	258.9916076660156	9.295344352722168e-5	5	002
496	427.4858093261719	251.67080688476562	1.0	463.65472412109375	312.4403381347656	0.9999696016311646	365.1468200683594	244.53147888183594	0.00015181303024291992	427.2204284667969	258.4256896972656	0.00011271238327026367	5	002
497	361.82672119140625	248.16912841796875	1.0	467.7705078125	311.7578430175781	0.9716635346412659	366.1828308105469	246.1700439453125	0.0003457367420196533	427.9012451171875	258.54974365234375	9.861588478088379e-5	5	002
498	362.4049072265625	247.3345489501953	1.0	469.3652038574219	311.97247314453125	0.9999972581863403	366.5124206542969	244.93458557128906	0.0002028048038482666	467.7186279296875	312.1004638671875	0.00013965368270874023	5	002
499	362.00640869140625	246.8510284423828	1.0	466.91552734375	311.579345703125	0.9998829960823059	366.8009948730469	245.2119140625	0.00022265315055847168	466.6300964355469	314.9533386230469	0.00045299530029296875	5	002
500	424.7931213378906	248.33753967285156	0.9999999403953552	467.6202697753906	310.39794921875	0.9997093677520752	370.36761474609375	241.73373413085938	0.00011143088340759277	464.5364074707031	310.71038818359375	8.827447891235352e-5	5	002
501	422.2714538574219	241.96038818359375	1.0	367.317626953125	239.30784606933594	0.9999761581420898	371.0232238769531	236.96661376953125	0.00018152594566345215	366.1062316894531	242.08822631835938	0.0001271367073059082	5	002
502	371.96783447265625	233.7282257080078	1.0	421.9082946777344	238.44338989257812	0.6188762187957764	646.6152954101562	31.573909759521484	0.00018161535263061523	413.2447509765625	242.1748809814453	0.0001379251480102539	5	002
503	374.5835266113281	231.38294982910156	1.0	330.0524597167969	293.2408447265625	0.9999986886978149	380.6641845703125	229.897216796875	0.00015735626220703125	403.3755798339844	238.83189392089844	0.00013202428817749023	5	002
504	379.1692810058594	226.5226287841797	1.0	332.09967041015625	291.15826416015625	1.0	386.22186279296875	226.50750732421875	0.0002567470073699951	334.91497802734375	291.73828125	0.00011733174324035645	5	002
505	416.424560546875	225.3255157470703	0.9999998211860657	334.42034912109375	288.2879638671875	0.9999672174453735	382.3138732910156	222.43914794921875	0.00020489096641540527	400.70220947265625	230.86862182617188	0.0001455545425415039	5	002
506	382.94683837890625	221.53176879882812	0.9999998807907104	337.0528869628906	288.526123046875	0.5949398875236511	647.8247680664062	336.3387756347656	0.00028634071350097656	379.5770568847656	226.44451904296875	9.357929229736328e-5	5	002
507	383.13006591796875	219.94448852539062	1.0	337.9407043457031	284.8067932128906	0.5345947742462158	647.1453857421875	29.754669189453125	0.00012555718421936035	386.41693115234375	211.46124267578125	6.955862045288086e-5	5	002
508	384.0007629394531	218.30264282226562	1.0	337.17401123046875	284.884033203125	0.978140115737915	387.8834228515625	218.89088439941406	0.00015860795974731445	339.8227233886719	287.4259338378906	5.2034854888916016e-5	5	002
509	383.352783203125	218.52577209472656	1.0	339.0066223144531	282.6649169921875	0.9995077252388	387.071044921875	219.09120178222656	0.00015458464622497559	386.27490234375	209.58413696289062	5.59389591217041e-5	5	002
510	383.8697509765625	218.01719665527344	1.0	339.03466796875	280.2748107910156	0.5086154341697693	386.9274597167969	219.3245849609375	0.00017526745796203613	400.02276611328125	223.70069885253906	6.836652755737305e-5	5	002
511	383.5377197265625	217.381103515625	1.0	340.31634521484375	280.3880615234375	1.0	386.7439270019531	219.04322814941406	0.00010764598846435547	338.8341369628906	285.37530517578125	8.547306060791016e-5	5	002
512	383.248779296875	218.469970703125	1.0	342.23846435546875	278.65777587890625	0.9783960580825806	647.6979370117188	29.846818923950195	0.00021573901176452637	400.0121154785156	223.8166961669922	4.06801700592041e-5	5	002
513	381.6404724121094	219.12796020507812	1.0	389.017822265625	220.2785186767578	0.004995256662368774	386.2749938964844	219.9311065673828	0.00015375018119812012	4.230900764465332	477.3016357421875	6.93202018737793e-5	5	002
514	381.82122802734375	219.0487518310547	1.0	388.60858154296875	220.17138671875	0.002449929714202881	385.6524963378906	220.36000061035156	0.0002059638500213623	384.0102233886719	225.35438537597656	9.97781753540039e-5	5	002
515	382.2028503417969	218.44354248046875	1.0	339.8592529296875	279.5779113769531	0.2186068892478943	386.02154541015625	219.70875549316406	0.00024011731147766113	401.1622314453125	224.20565795898438	8.037686347961426e-5	5	002
516	380.7086181640625	217.73196411132812	1.0	338.9290466308594	279.89947509765625	0.9999551773071289	385.0722961425781	219.80166625976562	0.00015431642532348633	401.7865295410156	224.31275939941406	0.00011843442916870117	5	002
517	382.5848388671875	216.88973999023438	1.0	339.34466552734375	280.6094665527344	0.9726119041442871	418.18499755859375	218.10134887695312	5.367398262023926e-5	400.49896240234375	223.73568725585938	4.795193672180176e-5	5	002
518	384.9615173339844	212.1132354736328	1.0	339.7518615722656	277.25103759765625	1.0	647.2164916992188	50.185028076171875	0.00023496150970458984	336.5164489746094	276.7347412109375	0.00014340877532958984	5	002
519	386.68853759765625	207.37530517578125	1.0	344.7784118652344	273.1490783691406	0.9738409519195557	647.912109375	206.2982635498047	0.0001055300235748291	379.48931884765625	200.60159301757812	9.590387344360352e-5	5	002
520	389.8349914550781	204.38064575195312	1.0	345.9973449707031	266.6460876464844	0.9999998807907104	392.1158752441406	205.18495178222656	0.00014701485633850098	378.9188232421875	196.44418334960938	0.0002397298812866211	5	002
521	392.72296142578125	202.64158630371094	1.0	350.097412109375	266.1656494140625	0.9999947547912598	352.02972412109375	266.1502990722656	9.581446647644043e-5	393.74310302734375	211.38865661621094	0.00011771917343139648	5	002
522	394.4711608886719	199.7514190673828	1.0	441.3519287109375	254.5272979736328	0.8201974630355835	646.9878540039062	109.11842346191406	0.00023993849754333496	394.84429931640625	209.30526733398438	0.00020048022270202637	5	002
523	393.80072021484375	194.2849884033203	1.0	353.4369201660156	255.51744079589844	0.007400959730148315	397.74615478515625	194.40658569335938	6.324052810668945e-5	2.8708672523498535	477.44921875	2.2351741790771484e-5	5	002
524	392.43341064453125	189.41903686523438	1.0	438.4803161621094	247.8859100341797	0.9999997615814209	648.1956787109375	317.94622802734375	0.00013262033462524414	392.7208557128906	197.22476196289062	7.894635200500488e-5	5	002
525	391.3275146484375	186.1040496826172	1.0	437.42926025390625	242.7775421142578	0.9985833168029785	393.1534118652344	188.5350341796875	0.0001423954963684082	393.0316467285156	194.0236358642578	0.0001811385154724121	5	002
526	390.51824951171875	184.40292358398438	1.0	435.5148010253906	240.41415405273438	0.9999997615814209	437.4098815917969	239.56781005859375	0.00048351287841796875	436.6138610839844	241.1100311279297	0.00024902820587158203	5	002
527	387.8139953613281	182.46498107910156	1.0	436.122314453125	240.8856201171875	0.0048882365226745605	647.0204467773438	318.9916076660156	0.0001086890697479248	375.501953125	172.26170349121094	3.4332275390625e-5	5	002
528	409.0172119140625	188.488037109375	0.9985885620117188	411.6781311035156	192.57180786132812	0.0025264322757720947	411.2517395019531	187.86038208007812	9.989738464355469e-5	4.261751651763916	477.23956298828125	0.000102996826171875	5	002
529	411.8357238769531	183.0019073486328	0.9649062156677246	375.43951416015625	178.09603881835938	0.01300722360610962	648.098388671875	333.655029296875	4.017353057861328e-5	3.508044719696045	477.7860107421875	3.2782554626464844e-5	5	002
530	413.6231384277344	179.96644592285156	0.3275173306465149	419.1407775878906	207.50987243652344	0.07426729798316956	413.46087646484375	179.44664001464844	4.6581029891967773e-5	3.8472607135772705	476.3890380859375	0.00011599063873291016	5	002
531	412.2100830078125	177.31402587890625	0.05710688233375549	418.9816589355469	208.01992797851562	0.8931417465209961	412.2691955566406	176.6331024169922	0.0001277625560760498	373.9383544921875	165.0627899169922	2.041459083557129e-5	5	002
532	374.3446960449219	167.98670959472656	0.6444001197814941	411.8834533691406	174.87527465820312	0.003315538167953491	399.217041015625	170.71719360351562	0.00012731552124023438	408.94482421875	177.09039306640625	2.3543834686279297e-5	5	002
533	410.10174560546875	171.2882080078125	0.002400040626525879	412.9936828613281	175.44482421875	0.0010215938091278076	648.9691162109375	141.07037353515625	9.40859317779541e-5	1.955878734588623	2.4103636741638184	1.5348196029663086e-5	5	002
534	4.237729072570801	3.932370185852051	3.936886787414551e-5	3.705751895904541	199.70404052734375	7.286667823791504e-5	648.21337890625	334.46636962890625	0.0007085502147674561	4.134829044342041	477.1085510253906	2.244114875793457e-5	5	002
535	408.320556640625	169.2808380126953	0.00012859702110290527	428.4769592285156	191.54449462890625	0.999319314956665	428.71783447265625	190.92616271972656	0.00011134147644042969	430.7600402832031	191.22714233398438	0.00026860833168029785	5	002
536	427.83709716796875	191.1877899169922	0.041641414165496826	429.4964904785156	190.18829345703125	0.15195313096046448	647.174072265625	315.38104248046875	4.7832727432250977e-5	429.8302307128906	190.51022338867188	0.00014141201972961426	5	002
537	401.7409973144531	162.52061462402344	0.736238956451416	2.5075864791870117	148.01055908203125	0.0006065070629119873	646.2820434570312	54.58882141113281	0.0001100003719329834	136.71725463867188	5.7416276931762695	1.3083219528198242e-5	5	002
538	427.447509765625	191.75003051757812	0.994208574295044	2.8106634616851807	131.60289001464844	0.0007737576961517334	430.082275390625	191.5178680419922	0.00017765164375305176	424.6729431152344	179.79965209960938	0.00021404027938842773	5	002
539	427.7858581542969	191.80992126464844	0.9985800385475159	428.9801330566406	193.7724151611328	0.0077117085456848145	430.24151611328125	192.29391479492188	0.0002758502960205078	426.8730163574219	194.74658203125	6.127357482910156e-5	5	002
540	425.88946533203125	193.47328186035156	0.9914403557777405	423.4085388183594	193.64810180664062	0.0011166930198669434	428.3638000488281	193.80039978027344	6.902217864990234e-5	3.405437707901001	476.6092529296875	4.3064355850219727e-5	5	002
541	428.48883056640625	194.4718475341797	0.9856637716293335	429.0535583496094	194.5760040283203	0.004970967769622803	430.327392578125	194.3937225341797	9.942054748535156e-5	430.222900390625	193.68276977539062	3.650784492492676e-5	5	002
542	375.5492248535156	164.56033325195312	0.9861240386962891	429.6004943847656	193.29275512695312	0.9355443716049194	432.90057373046875	192.29852294921875	0.00010791420936584473	428.9008483886719	194.06851196289062	0.0009252429008483887	5	002
543	430.6028137207031	193.6971435546875	0.9761767387390137	432.1800842285156	193.97628784179688	0.47509023547172546	433.85333251953125	192.1011199951172	0.000235825777053833	431.5229797363281	194.31094360351562	0.0005792975425720215	5	002
544	373.4459228515625	164.28062438964844	0.9999586343765259	431.0340881347656	192.6611328125	0.9999896287918091	370.1465759277344	163.19580078125	0.00019699335098266602	430.0640563964844	192.7061309814453	0.0011200308799743652	5	002
545	374.314208984375	165.5849609375	0.9992513656616211	434.0179138183594	190.17913818359375	0.00039830803871154785	370.4161682128906	164.37405395507812	0.0001634657382965088	361.45452880859375	169.4334716796875	2.282857894897461e-5	5	002
546	373.4464416503906	165.13931274414062	1.0	438.5288391113281	190.18600463867188	0.9999996423721313	371.9731750488281	163.3854522705078	0.00017642974853515625	437.5387878417969	190.62326049804688	0.001182645559310913	5	002
547	412.5469665527344	167.14382934570312	0.999993622303009	439.3840026855469	190.0592803955078	0.9998802542686462	369.9190979003906	165.09323120117188	0.0001417994499206543	441.0227966308594	190.25320434570312	9.250640869140625e-5	5	002
