# Supplementary material for: An automated feeding system for the African killifish reveals the impact of diet on lifespan and allows scalable assessment of associative learning
Source: eLife. 2022 Nov 10;11:e69008. doi: 10.7554/eLife.69008 (PMC9788828; doi:10.7554/eLife.69008)
Supplement: Figure 6—source data 2. [file elife-69008-fig6-data2.zip › Training Trajectories/t16_REC016DLC_resnet50_TrainAllTheThingsJun28shuffle1_1030000.csv]

bodyparts_coords	fishhead_x	fishhead_y	fishhead_likelihood	fishtail_x	fishtail_y	fishtail_likelihood	redlight_x	redlight_y	redlight_likelihood	fooddrop_x	fooddrop_y	fooddrop_likelihood	fishnum	recordingnum
0	289.42584228515625	116.92526245117188	0.0574130117893219	464.4361877441406	111.04722595214844	0.1626681685447693	291.841064453125	117.52938842773438	0.00014036893844604492	292.35211181640625	117.72052001953125	3.972649574279785e-5	16	016
1	289.2074279785156	118.3289566040039	0.8264669179916382	465.6971130371094	111.37068176269531	1.0	614.80224609375	222.98379516601562	0.02479630708694458	465.20489501953125	111.6513900756836	0.0001621842384338379	16	016
2	289.54669189453125	117.82749938964844	0.40896281599998474	462.1122741699219	110.7588882446289	0.996680498123169	291.130615234375	117.43700408935547	0.00018864870071411133	464.4163513183594	112.65448760986328	2.3990869522094727e-5	16	016
3	289.4283752441406	118.96134948730469	0.0012544989585876465	461.5753173828125	108.39783477783203	0.9999940395355225	638.8141479492188	6.694761276245117	4.547834396362305e-5	462.3537902832031	112.08519744873047	9.205937385559082e-5	16	016
4	466.9633483886719	110.59114837646484	0.2208479940891266	467.36346435546875	110.95706176757812	0.9999197125434875	641.1964111328125	18.374893188476562	0.00016993284225463867	469.9319763183594	113.48199462890625	0.00017336010932922363	16	016
5	287.3753662109375	108.41040802001953	0.6823822855949402	464.6375732421875	103.3450698852539	1.0	614.8931884765625	223.827392578125	0.00020956993103027344	288.9523620605469	112.09282684326172	0.00016614794731140137	16	016
6	450.868896484375	129.70164489746094	0.9387898445129395	637.25244140625	8.093611717224121	5.307793617248535e-5	614.7752075195312	223.14825439453125	0.00023302435874938965	639.1571044921875	6.160953521728516	8.165836334228516e-6	16	016
7	278.4942626953125	101.04226684570312	0.9519201517105103	446.7258605957031	101.56369018554688	0.9843789935112	614.4578247070312	222.83705139160156	4.267692565917969e-5	447.41119384765625	100.16143798828125	3.7044286727905273e-5	16	016
8	273.1003723144531	94.03400421142578	0.9999153017997742	302.3941345214844	143.9049835205078	0.9972738027572632	275.2002258300781	94.17424774169922	6.073713302612305e-5	276.638427734375	102.4996337890625	3.8743019104003906e-5	16	016
9	265.0505676269531	95.74322509765625	0.9999920129776001	300.5758972167969	143.83978271484375	0.9955786466598511	268.53973388671875	96.33222198486328	2.2351741790771484e-5	303.4219055175781	144.26898193359375	9.465217590332031e-5	16	016
10	256.8891296386719	94.72860717773438	0.9999866485595703	444.1394958496094	141.8914031982422	0.9999793171882629	304.588134765625	147.9052734375	4.920363426208496e-5	447.7816162109375	142.1292266845703	9.08970832824707e-5	16	016
11	250.90576171875	94.64537811279297	1.0	442.10345458984375	142.21246337890625	0.9999997615814209	257.4068603515625	94.09786224365234	0.00010469555854797363	457.50750732421875	5.619300842285156	0.0006031692028045654	16	016
12	244.66168212890625	93.36589050292969	1.0	441.9363098144531	150.4855499267578	0.9999697208404541	615.1209716796875	222.22879028320312	0.004876554012298584	302.28045654296875	157.2802734375	0.0007749497890472412	16	016
13	237.8363800048828	91.76611328125	1.0	437.913330078125	148.40345764160156	0.9942203760147095	466.0018615722656	10.54128360748291	0.0009166896343231201	460.94403076171875	7.091623306274414	0.004017531871795654	16	016
14	231.318603515625	92.06925964355469	0.9999999403953552	435.577392578125	155.77381896972656	0.9997351169586182	303.1375732421875	160.54766845703125	0.0004368424415588379	299.8128356933594	161.87103271484375	0.00041669607162475586	16	016
15	512.0999755859375	88.70826721191406	1.0	226.7676544189453	101.19464111328125	0.5455837249755859	512.7548828125	92.92488861083984	4.8547983169555664e-5	503.5168762207031	78.26268768310547	3.618001937866211e-5	16	016
16	217.7701873779297	103.3608627319336	1.0	528.6215209960938	93.44474792480469	0.006689608097076416	529.9227905273438	91.1541976928711	0.00013747811317443848	528.3441772460938	92.62890625	7.766485214233398e-5	16	016
17	209.94960021972656	105.7147216796875	1.0	529.6487426757812	94.70835876464844	0.06906279921531677	531.5067749023438	91.66244506835938	0.00012287497520446777	526.5643920898438	96.72064208984375	0.0001277327537536621	16	016
18	205.9701690673828	105.60428619384766	1.0	531.63134765625	97.34978485107422	0.01706567406654358	642.3104858398438	17.232187271118164	0.00011989474296569824	524.0767211914062	101.11377716064453	5.581974983215332e-5	16	016
19	200.2291717529297	106.81256103515625	1.0	272.87646484375	126.47222900390625	0.011801809072494507	639.487548828125	7.945878982543945	9.289383888244629e-5	201.28321838378906	112.61234283447266	4.2825937271118164e-5	16	016
20	194.69029235839844	106.0207290649414	1.0	194.21266174316406	109.47239685058594	0.00020232796669006348	634.732421875	7.2038164138793945	6.517767906188965e-5	637.8701171875	5.002471446990967	1.6629695892333984e-5	16	016
21	188.64578247070312	103.521728515625	1.0	468.48748779296875	121.47676849365234	0.9999999403953552	191.92787170410156	102.31770324707031	0.0001055598258972168	466.20611572265625	127.08332824707031	0.00012737512588500977	16	016
22	181.71963500976562	102.45256042480469	1.0	252.5332794189453	121.70146179199219	0.9969346523284912	536.4951171875	95.33133697509766	4.9740076065063477e-5	536.2298583984375	97.9701919555664	1.5139579772949219e-5	16	016
23	179.0363006591797	103.30232238769531	1.0	248.26666259765625	126.10594940185547	0.9999986886978149	642.2650756835938	18.607669830322266	0.000280231237411499	247.54396057128906	126.394775390625	5.537271499633789e-5	16	016
24	178.417236328125	103.64069366455078	1.0	250.74465942382812	124.27389526367188	0.9999985098838806	252.52488708496094	123.18836975097656	4.836916923522949e-5	250.2601318359375	126.11653137207031	5.003809928894043e-5	16	016
25	178.50848388671875	101.34526062011719	1.0	249.5517578125	127.31558227539062	0.9999997615814209	250.81301879882812	127.04344940185547	0.00012701749801635742	248.75631713867188	128.5466766357422	0.0001645982265472412	16	016
26	177.08905029296875	101.32449340820312	1.0	246.6581268310547	129.678955078125	0.9999999403953552	614.4031982421875	222.97845458984375	0.00046324729919433594	245.09205627441406	129.30540466308594	7.238984107971191e-5	16	016
27	177.0967254638672	101.38628387451172	1.0	247.500244140625	130.177734375	1.0	556.528076171875	183.84918212890625	0.9927874803543091	556.9071655273438	185.23794555664062	0.00035372376441955566	16	016
28	177.25094604492188	101.98098754882812	1.0	251.75582885742188	130.41114807128906	1.0	556.6707153320312	186.55418395996094	0.9999957084655762	553.832275390625	188.01776123046875	0.000988304615020752	16	016
29	175.84237670898438	100.46141052246094	1.0	252.25421142578125	131.94163513183594	1.0	555.7476806640625	186.1822967529297	0.9999953508377075	553.9151000976562	187.54931640625	0.0003756582736968994	16	016
30	176.0088348388672	99.80397033691406	1.0	251.07000732421875	129.56277465820312	0.9999980926513672	556.5977783203125	185.2110137939453	0.9929190278053284	484.2135925292969	119.8671646118164	0.0004515647888183594	16	016
31	176.8107147216797	103.58265686035156	1.0	248.60372924804688	129.7665252685547	0.9998797178268433	555.991455078125	185.61415100097656	0.9999808073043823	554.35595703125	185.88380432128906	0.0020622313022613525	16	016
32	176.85165405273438	99.98841094970703	1.0	242.3255615234375	134.941162109375	1.0	556.8167114257812	186.3911590576172	0.9999669790267944	555.4541625976562	186.0383758544922	0.0014187991619110107	16	016
33	178.32986450195312	102.8568115234375	1.0	242.29263305664062	133.8739471435547	0.9997329115867615	557.201416015625	186.83053588867188	0.9986339807510376	555.2294921875	188.38528442382812	0.00021639466285705566	16	016
34	176.90548706054688	100.10552978515625	1.0	244.28065490722656	134.8529815673828	0.9999997615814209	556.6114501953125	185.50929260253906	0.9974818825721741	553.7412719726562	187.7799530029297	0.001086413860321045	16	016
35	176.87265014648438	107.13240051269531	1.0	498.300048828125	136.75819396972656	1.0	555.0888061523438	182.14505004882812	0.9520425796508789	241.5777587890625	144.25857543945312	0.0011814534664154053	16	016
36	169.49827575683594	116.87391662597656	1.0	555.1671752929688	181.09083557128906	0.12594178318977356	556.720947265625	180.45404052734375	0.9150886535644531	556.5946044921875	182.49209594726562	0.0009552836418151855	16	016
37	165.0419464111328	123.02117919921875	1.0	211.25198364257812	111.24436950683594	0.28592079877853394	556.15869140625	185.83004760742188	0.9983466863632202	557.0201416015625	185.28240966796875	0.0006094276905059814	16	016
38	159.186279296875	130.52230834960938	1.0	196.20106506347656	108.0160903930664	0.9999974966049194	556.7321166992188	183.80702209472656	0.9965239763259888	556.1285400390625	184.38128662109375	0.0006146728992462158	16	016
39	151.03761291503906	137.28189086914062	1.0	198.09292602539062	105.21095275878906	0.9999961853027344	555.091064453125	184.29347229003906	0.9985802173614502	555.1807861328125	183.9577178955078	0.001943737268447876	16	016
40	141.8265838623047	146.52317810058594	1.0	183.6273956298828	111.680419921875	0.9999998211860657	557.5128784179688	186.315185546875	0.9989901781082153	176.50311279296875	114.01019287109375	3.8504600524902344e-5	16	016
41	133.5159912109375	155.264892578125	1.0	185.6388702392578	104.38325500488281	0.999998927116394	555.6155395507812	188.14080810546875	0.8947877883911133	562.337646484375	190.48814392089844	0.0006400942802429199	16	016
42	125.31637573242188	163.0712890625	1.0	179.6811065673828	116.22807312011719	1.0	555.7891235351562	183.766357421875	0.9991540908813477	553.245361328125	186.47067260742188	0.000946730375289917	16	016
43	117.75691986083984	167.9332275390625	1.0	176.834716796875	120.38706970214844	1.0	557.7781372070312	186.47586059570312	0.9837841987609863	555.0432739257812	188.7632598876953	0.00025531649589538574	16	016
44	115.48822021484375	167.96966552734375	1.0	176.09176635742188	124.59617614746094	1.0	556.6837158203125	181.5740966796875	0.8711730241775513	556.2005615234375	182.88340759277344	0.0016029775142669678	16	016
45	116.50808715820312	167.31671142578125	1.0	176.63482666015625	127.39578247070312	1.0	557.4267578125	188.1804656982422	0.45333433151245117	174.85806274414062	128.53457641601562	0.0002760887145996094	16	016
46	114.72467803955078	163.18128967285156	1.0	177.27951049804688	130.2579803466797	0.9999995231628418	558.2157592773438	188.64425659179688	0.0319555401802063	172.84317016601562	130.7471466064453	0.00010904669761657715	16	016
47	115.16926574707031	163.7969207763672	1.0	174.31687927246094	137.036376953125	1.0	556.0526123046875	186.51966857910156	0.9956145882606506	551.5413818359375	185.0753173828125	0.010260671377182007	16	016
48	115.4196548461914	163.21534729003906	1.0	173.42117309570312	136.2761688232422	1.0	554.9954833984375	186.92247009277344	0.9998986721038818	551.8452758789062	186.13919067382812	0.008302509784698486	16	016
49	114.75860595703125	161.8505401611328	1.0	178.76559448242188	145.1395263671875	1.0	555.7108154296875	186.0025177001953	0.943455696105957	178.59010314941406	149.3401641845703	0.0018306076526641846	16	016
50	113.8175277709961	161.4259796142578	1.0	177.46922302246094	145.0809783935547	1.0	556.9135131835938	187.1494903564453	0.9985023736953735	553.7991333007812	186.63809204101562	0.002532660961151123	16	016
51	113.22042846679688	163.9345245361328	1.0	174.9590606689453	137.7648162841797	0.9999999403953552	556.6792602539062	185.50863647460938	0.9599360227584839	556.5194702148438	184.50149536132812	0.0011770129203796387	16	016
52	113.19471740722656	163.00282287597656	1.0	180.23870849609375	145.43301391601562	1.0	556.2219848632812	187.0636749267578	0.9827352166175842	556.6923828125	185.73350524902344	0.00043070316314697266	16	016
53	113.7173843383789	160.6623077392578	1.0	177.24522399902344	146.7088165283203	1.0	555.5155029296875	185.1929473876953	0.9843095541000366	552.5811157226562	187.58001708984375	0.002767622470855713	16	016
54	112.55743408203125	162.0344696044922	1.0	174.2692108154297	142.54823303222656	1.0	556.4125366210938	186.24134826660156	0.967309832572937	552.1585083007812	186.38174438476562	0.0034259557723999023	16	016
55	111.76973724365234	162.85289001464844	1.0	175.53427124023438	143.66012573242188	1.0	557.3219604492188	184.40562438964844	0.9874995946884155	555.7056884765625	183.84800720214844	0.0019695162773132324	16	016
56	111.49869537353516	163.0675811767578	1.0	172.9699249267578	140.25282287597656	1.0	557.7518310546875	186.4332275390625	0.9989089369773865	554.4105834960938	187.8388671875	0.0028865933418273926	16	016
57	111.41311645507812	162.85667419433594	1.0	174.36338806152344	142.53529357910156	1.0	557.0756225585938	185.84242248535156	0.9144909381866455	556.5106811523438	186.37942504882812	0.0029174387454986572	16	016
58	110.4939956665039	161.49205017089844	1.0	178.4850616455078	144.53976440429688	1.0	555.9959716796875	184.62631225585938	0.9515091180801392	178.45590209960938	149.8441925048828	0.0009103119373321533	16	016
59	111.30501556396484	161.58560180664062	1.0	177.24928283691406	147.87005615234375	1.0	555.360595703125	187.4353485107422	0.9032741785049438	176.64208984375	152.29287719726562	0.0011352002620697021	16	016
60	110.97887420654297	161.3901824951172	1.0	175.22792053222656	148.4796905517578	1.0	554.2462768554688	185.66915893554688	0.7689089179039001	555.8297729492188	185.92913818359375	0.00334012508392334	16	016
61	111.57328033447266	159.9180908203125	1.0	170.7086944580078	141.42263793945312	1.0	556.0078125	184.39813232421875	0.8724257946014404	555.8313598632812	183.9801788330078	0.00032958388328552246	16	016
62	111.83850860595703	160.0409393310547	1.0	174.02796936035156	142.70481872558594	1.0	556.6432495117188	186.2284698486328	0.7410577535629272	556.4732666015625	184.84597778320312	0.0016120076179504395	16	016
63	111.65618896484375	161.27252197265625	1.0	173.3272705078125	144.84414672851562	1.0	557.0228881835938	185.75360107421875	0.9996765851974487	555.4194946289062	185.36314392089844	0.0032277703285217285	16	016
64	110.14024353027344	162.20846557617188	1.0	176.08653259277344	150.71463012695312	1.0	556.9517822265625	185.256103515625	0.5880349278450012	557.2889404296875	185.50640869140625	0.0009746253490447998	16	016
65	110.6583480834961	165.14102172851562	1.0	172.90802001953125	150.3314208984375	1.0	557.7896728515625	187.1149444580078	0.9734095335006714	557.054931640625	187.48077392578125	0.000372081995010376	16	016
66	107.7070083618164	168.0592498779297	1.0	164.7117156982422	155.308837890625	1.0	555.4031982421875	184.28091430664062	0.7427390813827515	166.14877319335938	156.76431274414062	0.0004431307315826416	16	016
67	102.4262466430664	172.91433715820312	1.0	158.8948211669922	149.8487091064453	1.0	556.8924560546875	185.72657775878906	0.9976059198379517	554.1620483398438	187.6066131591797	0.0035647153854370117	16	016
68	96.33688354492188	179.35414123535156	1.0	147.5246124267578	152.8247833251953	1.0	555.9249877929688	184.0852508544922	0.9921444654464722	553.7437133789062	187.58058166503906	0.0004082322120666504	16	016
69	90.47832489013672	179.95448303222656	1.0	140.25906372070312	157.27845764160156	1.0	556.138916015625	185.0789794921875	0.9992927312850952	141.5844268798828	157.6669464111328	0.0020381808280944824	16	016
70	88.75865936279297	180.02801513671875	1.0	145.09820556640625	157.51507568359375	1.0	558.5081176757812	188.44293212890625	0.9956642985343933	145.25384521484375	158.02969360351562	0.0014925897121429443	16	016
71	89.48531341552734	179.83859252929688	1.0	149.27989196777344	162.3893585205078	1.0	557.4094848632812	184.43161010742188	0.9963793158531189	555.8741455078125	184.24058532714844	0.0019067227840423584	16	016
72	90.07008361816406	180.27679443359375	1.0	155.95823669433594	164.12677001953125	1.0	555.9105834960938	186.13177490234375	0.9999570846557617	553.2982177734375	187.75161743164062	0.0011168420314788818	16	016
73	88.81441497802734	180.73095703125	1.0	155.73583984375	164.1851043701172	1.0	557.2308349609375	185.99618530273438	0.9993478059768677	555.6188354492188	186.024169921875	0.0010389983654022217	16	016
74	88.12804412841797	182.1921844482422	1.0	149.0126953125	159.8884735107422	1.0	556.2261962890625	185.64248657226562	0.9998701214790344	552.8754272460938	187.9443359375	0.0009374022483825684	16	016
75	88.73123931884766	180.3290252685547	1.0	153.9277801513672	160.53646850585938	1.0	557.3469848632812	185.34808349609375	0.9993547201156616	556.6197509765625	184.9728546142578	0.00019422173500061035	16	016
76	88.19390869140625	179.35549926757812	1.0	154.5495147705078	157.22268676757812	0.9999996423721313	556.7297973632812	184.8179931640625	0.9968929290771484	555.75146484375	184.14694213867188	0.0020767152309417725	16	016
77	88.33736419677734	180.296630859375	1.0	158.0318145751953	162.0787353515625	1.0	556.6776733398438	185.3779754638672	0.9910742044448853	553.7511596679688	187.44439697265625	0.0015904605388641357	16	016
78	88.2916488647461	181.36541748046875	1.0	158.10873413085938	165.57479858398438	1.0	558.1437377929688	185.42510986328125	0.6785092353820801	160.4991912841797	173.96295166015625	0.00020685791969299316	16	016
79	88.29159545898438	180.23883056640625	1.0	157.5446014404297	164.43490600585938	0.9999989867210388	555.3705444335938	186.5723876953125	0.9978144764900208	553.3743896484375	188.11138916015625	0.0076209306716918945	16	016
80	87.1143569946289	180.50930786132812	1.0	155.14503479003906	162.72332763671875	1.0	554.58984375	184.5972900390625	0.9939531087875366	552.2730712890625	187.50204467773438	0.001184999942779541	16	016
81	87.40530395507812	179.38870239257812	1.0	154.84950256347656	167.25936889648438	1.0	557.1378784179688	185.9925537109375	0.9978969097137451	556.1358032226562	185.78395080566406	0.00044077634811401367	16	016
82	85.84772491455078	180.30767822265625	1.0	158.3953094482422	168.84527587890625	1.0	556.0783081054688	185.6969757080078	0.978278398513794	555.7496948242188	185.6647186279297	0.0012663304805755615	16	016
83	86.73238372802734	180.58204650878906	1.0	155.32872009277344	165.5093994140625	1.0	557.039794921875	184.37591552734375	0.3913636803627014	152.3624725341797	173.0806427001953	4.25875186920166e-5	16	016
84	86.299072265625	178.6722412109375	1.0	154.74249267578125	161.79971313476562	1.0	555.9833374023438	186.99705505371094	0.9934738874435425	552.0166625976562	189.3489990234375	0.001771003007888794	16	016
85	85.9276123046875	179.3055877685547	1.0	155.79673767089844	161.17294311523438	1.0	555.9805297851562	184.12696838378906	0.9974367618560791	553.0473022460938	187.147705078125	0.0006794929504394531	16	016
86	85.75301361083984	179.54808044433594	1.0	151.78977966308594	160.7212371826172	0.9999998807907104	556.9402465820312	184.63136291503906	0.9270751476287842	557.2158203125	185.6781005859375	0.0003370046615600586	16	016
87	85.2950668334961	180.10772705078125	1.0	155.1735382080078	161.1258087158203	0.9999996423721313	556.4293823242188	184.6727752685547	0.9991718530654907	555.30126953125	185.1052703857422	0.0008869171142578125	16	016
88	86.40153503417969	179.75340270996094	1.0	154.15231323242188	157.6208953857422	0.9999997019767761	556.86865234375	185.81423950195312	0.9684975147247314	153.6576690673828	159.2344970703125	0.0012094378471374512	16	016
89	85.02286529541016	178.9617462158203	1.0	149.96633911132812	156.49615478515625	0.9999998807907104	556.3720092773438	183.84521484375	0.9918681383132935	555.3408813476562	183.03477478027344	0.0010811686515808105	16	016
90	84.75942993164062	180.7786102294922	1.0	148.05101013183594	158.1640167236328	1.0	556.6220092773438	184.4429168701172	0.9960527420043945	147.90762329101562	158.4313507080078	0.0018062889575958252	16	016
91	84.68787384033203	180.9869842529297	1.0	152.45956420898438	159.90582275390625	1.0	557.74658203125	187.1385498046875	0.984408974647522	556.1211547851562	185.5253448486328	0.00029203295707702637	16	016
92	82.10173034667969	187.55259704589844	1.0	147.43450927734375	153.90359497070312	1.0	556.8273315429688	185.13584899902344	0.8370195627212524	75.15005493164062	195.80528259277344	4.2766332626342773e-5	16	016
93	74.49249267578125	196.37078857421875	1.0	134.82444763183594	157.0968017578125	1.0	555.5730590820312	183.0933837890625	0.9980716705322266	134.39305114746094	158.27215576171875	0.0010792016983032227	16	016
94	75.0049819946289	195.48373413085938	1.0	141.6709442138672	159.2669219970703	0.9999998807907104	556.8605346679688	185.0957794189453	0.999718427658081	555.5712890625	185.163818359375	0.0004183948040008545	16	016
95	73.9674072265625	195.3084716796875	1.0	136.3594512939453	158.9972686767578	1.0	557.7575073242188	185.61083984375	0.9618945717811584	135.71566772460938	160.46685791015625	0.0001620948314666748	16	016
96	73.11551666259766	194.9568328857422	1.0	140.41250610351562	161.1256866455078	1.0	557.2447509765625	184.73170471191406	0.725818395614624	142.23846435546875	162.7587127685547	0.00014606118202209473	16	016
97	71.08384704589844	196.52169799804688	1.0	135.12416076660156	157.34336853027344	1.0	556.6188354492188	185.14501953125	0.9977518320083618	135.12625122070312	158.4330291748047	0.00033527612686157227	16	016
98	71.68997192382812	196.17481994628906	1.0	138.88064575195312	155.74472045898438	1.0	556.8978881835938	184.85009765625	0.9998716711997986	556.0269775390625	185.83389282226562	0.0004839003086090088	16	016
99	73.52783203125	194.78945922851562	1.0	133.36143493652344	157.2615203857422	1.0	558.4608154296875	187.07139587402344	0.9848088026046753	133.7118377685547	158.2005615234375	0.0008587837219238281	16	016
100	72.44525146484375	194.94140625	1.0	135.0433807373047	159.2335205078125	1.0	556.51513671875	187.068603515625	0.9560891389846802	133.9122772216797	159.3699493408203	0.00046938657760620117	16	016
101	71.86997985839844	194.62200927734375	1.0	137.02606201171875	161.26260375976562	1.0	554.91455078125	183.16488647460938	0.9351146221160889	134.93603515625	160.8598175048828	0.00016617774963378906	16	016
102	71.63699340820312	196.3784942626953	1.0	132.74746704101562	157.00021362304688	1.0	554.441162109375	184.0497589111328	0.9215456247329712	556.1634521484375	183.73544311523438	0.0021879076957702637	16	016
103	72.5378646850586	195.0669708251953	1.0	132.66175842285156	155.0248565673828	1.0	555.896728515625	182.55279541015625	0.9492383003234863	132.91905212402344	157.10450744628906	0.00026798248291015625	16	016
104	72.75211334228516	194.6976318359375	1.0	130.88192749023438	155.6514434814453	1.0	556.4451293945312	182.177001953125	0.9744463562965393	133.39830017089844	158.40896606445312	0.000644981861114502	16	016
105	72.75765228271484	194.5955352783203	1.0	130.71250915527344	156.2447967529297	1.0	556.4737548828125	185.22535705566406	0.9992218017578125	553.1243896484375	187.52886962890625	0.0021151304244995117	16	016
106	73.18688201904297	194.58135986328125	1.0	132.8951416015625	155.90293884277344	1.0	557.5632934570312	185.3140106201172	0.9971826076507568	134.76893615722656	158.82406616210938	0.0006189942359924316	16	016
107	71.51914978027344	195.36441040039062	1.0	130.9730224609375	153.7404327392578	1.0	555.678466796875	179.49176025390625	0.5902050733566284	556.0552978515625	181.1937255859375	0.0019353032112121582	16	016
108	71.15826416015625	194.29351806640625	1.0	132.45108032226562	153.0380096435547	1.0	555.3025512695312	185.4650421142578	0.9966700077056885	556.3594360351562	184.6074981689453	0.0018543004989624023	16	016
109	72.32569885253906	193.93739318847656	1.0	132.15145874023438	150.50172424316406	1.0	556.8663330078125	186.1185302734375	0.999632716178894	553.3551025390625	188.11605834960938	0.002931952476501465	16	016
110	72.24884033203125	194.1097869873047	1.0	128.95095825195312	151.64625549316406	1.0	556.6495361328125	186.06198120117188	0.9984111785888672	554.2739868164062	188.52777099609375	0.001195669174194336	16	016
111	70.37859344482422	192.2298126220703	1.0	130.1466522216797	147.80331420898438	1.0	556.1846313476562	184.7723846435547	0.9879729747772217	556.0897827148438	185.16261291503906	0.00028005242347717285	16	016
112	64.828369140625	190.87156677246094	1.0	123.66705322265625	141.18373107910156	1.0	556.6307983398438	185.61868286132812	0.9832637310028076	123.36792755126953	141.83187866210938	0.0007102787494659424	16	016
113	60.326988220214844	189.23211669921875	1.0	119.1610336303711	148.77239990234375	1.0	554.75732421875	185.10760498046875	0.9977442026138306	555.7460327148438	184.6501922607422	0.00031322240829467773	16	016
114	52.99513626098633	188.71412658691406	1.0	114.50713348388672	155.28086853027344	1.0	557.0557250976562	182.25439453125	0.9964765310287476	555.4356079101562	183.1607208251953	0.0009508132934570312	16	016
115	48.27757263183594	186.50389099121094	1.0	109.953857421875	154.64259338378906	1.0	557.1273193359375	185.021484375	0.8932896852493286	109.87055206298828	159.6680145263672	7.033348083496094e-5	16	016
116	44.508548736572266	182.3551788330078	1.0	107.01859283447266	164.34913635253906	1.0	557.6747436523438	186.8011932373047	0.9996953010559082	553.282958984375	188.2100067138672	0.002756744623184204	16	016
117	44.647430419921875	179.5201873779297	1.0	108.5374984741211	177.93536376953125	0.05407068133354187	557.56689453125	186.83055114746094	0.9555481672286987	107.0461196899414	178.24510192871094	9.784102439880371e-5	16	016
118	45.16131591796875	178.4296112060547	1.0	113.47209167480469	175.9531707763672	0.9999791383743286	557.23583984375	185.83201599121094	0.9987715482711792	114.48993682861328	175.20350646972656	0.000263214111328125	16	016
119	46.16265106201172	176.1702880859375	1.0	114.03173065185547	173.355712890625	1.0	557.229736328125	186.52731323242188	0.9962897300720215	553.1843872070312	189.11337280273438	0.000637441873550415	16	016
120	49.713802337646484	172.1618194580078	1.0	111.5860595703125	167.92926025390625	1.0	557.3543701171875	184.30642700195312	0.6686127781867981	112.8406982421875	174.53228759765625	0.001532435417175293	16	016
121	58.48309326171875	165.68113708496094	1.0	112.9200668334961	168.44558715820312	1.0	556.8973388671875	185.96102905273438	0.9999610185623169	111.32750701904297	174.7173309326172	0.0009162724018096924	16	016
122	63.465843200683594	162.55886840820312	1.0	109.43558502197266	163.75457763671875	0.9991862773895264	558.9310913085938	184.98309326171875	0.6930909156799316	55.12733459472656	149.4737091064453	1.385807991027832e-5	16	016
123	66.53536224365234	163.5779266357422	1.0	555.8770141601562	188.90028381347656	0.0001335442066192627	556.9382934570312	186.304443359375	0.9819473624229431	553.7974243164062	189.2539520263672	0.0002015829086303711	16	016
124	68.18279266357422	164.44320678710938	1.0	113.36384582519531	161.42935180664062	0.9904335141181946	556.684814453125	186.3035888671875	0.9997581839561462	552.8890380859375	188.2827606201172	0.0002455711364746094	16	016
125	71.6252670288086	164.05328369140625	1.0	556.222412109375	190.64503479003906	0.00037410855293273926	556.9633178710938	187.70091247558594	0.9986107349395752	560.1567993164062	190.66287231445312	0.0001913309097290039	16	016
126	90.26139831542969	145.7692413330078	1.0	96.29278564453125	149.70648193359375	0.0020086467266082764	557.457275390625	186.74583435058594	0.9999638795852661	553.673828125	188.11764526367188	0.0005942285060882568	16	016
127	104.78707885742188	140.31532287597656	1.0	111.55160522460938	140.9090118408203	0.0004356205463409424	554.3216552734375	184.90084838867188	0.9584455490112305	555.6591796875	183.71163940429688	9.846687316894531e-5	16	016
128	120.59449005126953	132.32899475097656	1.0	79.05396270751953	178.01119995117188	0.9997786283493042	557.009765625	187.19227600097656	0.9999688863754272	553.037353515625	188.41323852539062	0.0010583698749542236	16	016
129	134.26844787597656	127.00582885742188	1.0	80.04725646972656	182.22348022460938	0.9991923570632935	555.5719604492188	185.44093322753906	0.9978870153427124	553.3169555664062	187.8906707763672	0.00025388598442077637	16	016
130	146.79347229003906	121.2397689819336	1.0	83.06594848632812	186.17190551757812	0.7614188194274902	555.3265380859375	186.8851776123047	0.9999940395355225	552.6240234375	188.31240844726562	0.0007419288158416748	16	016
131	165.3810577392578	109.307861328125	1.0	100.06643676757812	178.32778930664062	1.0	557.2892456054688	186.73587036132812	0.9999901652336121	556.489501953125	186.6002655029297	0.0008608996868133545	16	016
132	181.4205322265625	98.00686645507812	1.0	100.49134063720703	186.00900268554688	1.0	557.373046875	185.45938110351562	0.9988863468170166	556.1306762695312	184.83815002441406	0.00018039345741271973	16	016
133	194.16940307617188	89.93191528320312	1.0	120.03628540039062	179.76071166992188	1.0	559.770263671875	187.15357971191406	0.952019214630127	117.39984130859375	187.2909698486328	0.0003390014171600342	16	016
134	202.0128631591797	86.6676025390625	1.0	128.57565307617188	174.48800659179688	1.0	557.1475219726562	187.23219299316406	0.9993081092834473	554.1083984375	188.66400146484375	0.0007676184177398682	16	016
135	204.5453338623047	87.53724670410156	1.0	131.55374145507812	173.63107299804688	1.0	555.2503051757812	186.30307006835938	0.9971789717674255	556.1658325195312	185.80714416503906	0.006045728921890259	16	016
136	206.4219512939453	87.94548034667969	1.0	135.20684814453125	173.28521728515625	1.0	556.3038330078125	185.71768188476562	0.9857382774353027	134.29049682617188	174.396240234375	0.0008348822593688965	16	016
137	209.54615783691406	86.84173583984375	1.0	138.66207885742188	169.5494384765625	1.0	556.6929931640625	186.78646850585938	0.9999197721481323	556.4982299804688	186.01121520996094	0.0006707608699798584	16	016
138	211.74557495117188	87.64929962158203	1.0	142.37088012695312	165.99571228027344	1.0	556.0072021484375	186.43685913085938	0.9999086856842041	143.08670043945312	172.79335021972656	0.00024369359016418457	16	016
139	215.22561645507812	87.873779296875	1.0	146.63499450683594	168.53721618652344	1.0	559.0645751953125	186.3386688232422	0.9755728840827942	150.87815856933594	171.2645721435547	0.00010350346565246582	16	016
140	217.03001403808594	87.69662475585938	1.0	149.04502868652344	169.80801391601562	1.0	558.2588500976562	186.45394897460938	0.9899764060974121	151.7734375	171.71653747558594	0.0007033050060272217	16	016
141	219.1416473388672	87.51241302490234	1.0	149.77540588378906	168.12362670898438	1.0	557.8751220703125	187.15419006347656	0.9997293949127197	554.3123779296875	188.6687774658203	0.0009372234344482422	16	016
142	219.41566467285156	87.28946685791016	1.0	153.18545532226562	172.297607421875	1.0	557.0468139648438	181.75546264648438	0.9960670471191406	153.80682373046875	173.64633178710938	0.0006780922412872314	16	016
143	221.01121520996094	87.51155853271484	1.0	158.8599853515625	173.42340087890625	1.0	556.6425170898438	186.79225158691406	0.2921849191188812	160.9894256591797	172.4830322265625	0.0002657473087310791	16	016
144	228.2863311767578	93.34795379638672	1.0	172.08543395996094	179.30093383789062	1.0	557.4920043945312	187.28773498535156	0.999984085559845	553.2385864257812	188.9161834716797	0.001151353120803833	16	016
145	239.70204162597656	105.88873291015625	0.9997408390045166	173.36605834960938	170.69497680664062	1.0	557.7787475585938	184.77542114257812	0.25943514704704285	172.0902557373047	171.54965209960938	0.003272712230682373	16	016
146	262.7132263183594	125.68079376220703	0.9993598461151123	181.68382263183594	142.0291748046875	1.0	556.7274780273438	186.06344604492188	0.9998736381530762	554.9552001953125	185.87612915039062	0.003421008586883545	16	016
147	275.6830139160156	132.38690185546875	1.0	182.290771484375	135.7662353515625	1.0	558.1074829101562	185.86886596679688	0.95091712474823	184.70166015625	139.10223388671875	9.295344352722168e-5	16	016
148	289.4200439453125	138.09219360351562	1.0	192.71810913085938	124.26227569580078	1.0	557.5296020507812	184.23255920410156	0.9319828152656555	192.49105834960938	125.22278594970703	0.000633925199508667	16	016
149	304.22161865234375	149.19036865234375	1.0	216.96119689941406	126.27067565917969	0.9999997615814209	556.9901733398438	187.23690795898438	0.9992192983627319	553.7483520507812	188.65478515625	0.0004342794418334961	16	016
150	324.08807373046875	158.79953002929688	1.0	226.28697204589844	126.1454849243164	1.0	556.977294921875	183.37046813964844	0.9948351383209229	556.5143432617188	183.94418334960938	0.009604096412658691	16	016
151	342.9465026855469	166.55307006835938	1.0	242.3496551513672	117.0269546508789	1.0	555.8058471679688	184.11236572265625	0.998076319694519	556.0613403320312	184.69151306152344	0.00027054548263549805	16	016
152	356.7228088378906	177.482177734375	0.7509562969207764	253.75718688964844	126.19490814208984	0.9999755620956421	555.7836303710938	183.865478515625	0.9999853372573853	550.4840087890625	181.99452209472656	7.942318916320801e-5	16	016
153	363.66876220703125	183.0884246826172	0.003515005111694336	265.3285217285156	135.89146423339844	0.9998930096626282	557.3068237304688	183.64007568359375	0.9964859485626221	361.5966491699219	189.20614624023438	3.388524055480957e-5	16	016
154	261.1770935058594	140.07888793945312	0.00023555755615234375	266.53533935546875	139.1498565673828	0.996741771697998	556.7644653320312	185.33584594726562	0.9999146461486816	532.4398803710938	180.0550537109375	0.00011080503463745117	16	016
155	527.0104370117188	174.76466369628906	0.9941409230232239	270.7633972167969	141.97169494628906	0.8501749038696289	559.1993408203125	185.64324951171875	0.5182476043701172	520.4532470703125	178.0620574951172	0.0058441162109375	16	016
156	388.4985046386719	176.67733764648438	1.0	295.4535217285156	168.5487060546875	0.9991406202316284	556.58056640625	185.96278381347656	0.9990462064743042	510.1639709472656	180.05380249023438	0.0004845857620239258	16	016
157	401.7227478027344	174.6982879638672	1.0	293.10986328125	159.6803741455078	0.9124552011489868	403.0537109375	175.32359313964844	0.00012224912643432617	405.3301086425781	180.32139587402344	0.00010156631469726562	16	016
158	528.878173828125	153.86788940429688	1.0	315.9216613769531	171.92626953125	0.9847679734230042	557.8723754882812	188.06678771972656	0.0008611977100372314	420.90618896484375	179.70455932617188	9.742379188537598e-5	16	016
159	429.9976501464844	177.770263671875	1.0	323.4220275878906	176.14431762695312	1.0	555.9871826171875	186.3585662841797	0.9992525577545166	324.3645324707031	178.00088500976562	0.0002130568027496338	16	016
160	442.8283996582031	181.77725219726562	1.0	524.3106079101562	155.7855987548828	0.999998152256012	557.9013671875	187.8757781982422	0.4513988196849823	340.8424377441406	176.96241760253906	0.0003053247928619385	16	016
161	447.0387878417969	182.49893188476562	1.0	519.7914428710938	157.7005615234375	1.0	557.8019409179688	186.2198944091797	0.9886124134063721	520.75390625	158.88363647460938	0.00022530555725097656	16	016
162	453.12432861328125	186.49008178710938	1.0	518.0724487304688	157.43624877929688	1.0	557.8253784179688	185.0677947998047	0.19556143879890442	440.306884765625	178.4149627685547	0.0005724728107452393	16	016
163	454.5854187011719	193.4573974609375	1.0	520.0215454101562	165.58975219726562	0.9999999403953552	556.290771484375	185.68087768554688	0.8137262463569641	517.3131103515625	173.82662963867188	0.0004979968070983887	16	016
164	456.0716857910156	201.8443145751953	1.0	508.6062927246094	156.71128845214844	0.9999995827674866	511.10076904296875	158.50076293945312	4.556775093078613e-5	511.7578125	158.78416442871094	0.00027292966842651367	16	016
165	455.59722900390625	204.70401000976562	1.0	507.0457458496094	143.0546875	1.0	558.0111083984375	188.0571746826172	0.03907307982444763	506.7191162109375	142.9598846435547	0.00021633505821228027	16	016
166	456.866455078125	206.43618774414062	1.0	509.42864990234375	141.64065551757812	0.9999999403953552	559.3831787109375	187.43226623535156	0.09403073787689209	509.0859069824219	141.78895568847656	0.0002618134021759033	16	016
167	458.5001220703125	209.3719024658203	1.0	506.3201599121094	140.25497436523438	0.9999970197677612	556.0641479492188	181.563720703125	0.25798720121383667	503.85833740234375	142.91835021972656	0.00028699636459350586	16	016
168	461.5985107421875	212.2047882080078	1.0	502.24627685546875	137.6249237060547	0.9998946785926819	556.4981689453125	186.3272705078125	0.9999578595161438	536.9124145507812	185.56642150878906	0.0003196597099304199	16	016
169	465.25823974609375	217.9052734375	1.0	376.4420166015625	149.48841857910156	1.0	558.5216064453125	187.7418670654297	0.9079834222793579	501.06561279296875	159.64378356933594	0.0001723766326904297	16	016
170	463.0044250488281	216.4329071044922	1.0	375.7268371582031	155.75347900390625	0.9999999403953552	560.1691284179688	188.50732421875	0.00033095479011535645	375.67926025390625	158.38681030273438	0.0002925693988800049	16	016
171	460.84844970703125	217.17262268066406	1.0	497.5551452636719	161.90203857421875	0.9999760389328003	557.8282470703125	184.78952026367188	0.017280369997024536	497.7654724121094	164.29725646972656	0.00027045607566833496	16	016
172	462.70086669921875	217.41302490234375	1.0	503.0216369628906	164.65188598632812	0.9932438135147095	555.536376953125	185.91470336914062	0.9999994039535522	550.3130493164062	185.80294799804688	0.0006558895111083984	16	016
173	459.85028076171875	217.69683837890625	1.0	371.7308044433594	157.0679473876953	1.0	558.7705688476562	187.2627716064453	0.33420467376708984	369.7903137207031	158.9453582763672	0.0005814433097839355	16	016
174	502.2168884277344	158.32325744628906	0.0568104088306427	370.32464599609375	161.13125610351562	0.9999998807907104	555.1104125976562	186.09873962402344	0.9999995231628418	551.3868408203125	185.84095764160156	0.00042724609375	16	016
175	467.0065002441406	216.7984619140625	0.23089110851287842	364.4775695800781	159.4824676513672	0.9999998807907104	555.2933959960938	185.91282653808594	0.9999994039535522	551.4019775390625	186.43060302734375	0.0005669593811035156	16	016
176	465.30401611328125	211.50845336914062	0.002861529588699341	511.0990295410156	156.18467712402344	0.9999995231628418	554.9991455078125	186.31077575683594	0.9999991655349731	510.7109069824219	160.78028869628906	0.0005640685558319092	16	016
177	519.5906982421875	178.6580352783203	0.9998353719711304	364.0379333496094	159.8525848388672	1.0	368.0420227050781	159.53138732910156	7.203221321105957e-5	362.0308837890625	158.9498748779297	0.00013950467109680176	16	016
178	520.9395751953125	177.24925231933594	0.4626798927783966	361.76568603515625	161.2627716064453	1.0	554.5113525390625	185.82955932617188	0.9999995827674866	524.0997314453125	173.52481079101562	0.0006044507026672363	16	016
179	462.8930969238281	213.831298828125	0.9999532699584961	357.9627990722656	166.2148895263672	1.0	555.0989990234375	185.91026306152344	0.9999994039535522	546.2777709960938	183.19873046875	0.00023862719535827637	16	016
180	462.9778747558594	214.4571533203125	1.0	354.4192810058594	169.41107177734375	0.9999020099639893	556.0589599609375	183.2651824951172	0.03525611758232117	521.2843017578125	176.8802490234375	0.00012984871864318848	16	016
181	462.0085144042969	211.85543823242188	1.0	357.4480895996094	175.9040985107422	0.5338320732116699	554.7736206054688	185.31048583984375	0.9999997615814209	544.4042358398438	182.9168701171875	0.0004443824291229248	16	016
182	462.60284423828125	208.82835388183594	0.005895286798477173	434.9866943359375	207.80126953125	0.437938928604126	640.0033569335938	7.284379959106445	2.709031105041504e-5	356.6347961425781	173.5035858154297	9.924173355102539e-6	16	016
183	472.04150390625	205.66477966308594	0.5338253378868103	429.26513671875	204.09873962402344	0.06561639904975891	639.68359375	6.710033893585205	3.546476364135742e-5	638.7180786132812	4.419154644012451	4.4405460357666016e-6	16	016
184	498.7975158691406	199.0784912109375	0.04835081100463867	425.2011413574219	205.09007263183594	0.12411719560623169	555.757568359375	187.14401245117188	0.9999992251396179	553.9179077148438	187.6255340576172	6.836652755737305e-5	16	016
185	512.0095825195312	203.82635498046875	0.2509791851043701	529.6441040039062	197.10275268554688	0.9992749691009521	555.3477783203125	188.656494140625	0.9641894102096558	638.4169311523438	6.55975341796875	1.4603137969970703e-5	16	016
186	7.077455520629883	112.94552612304688	0.6116997003555298	351.99127197265625	204.94041442871094	0.9999253749847412	354.22637939453125	202.351806640625	0.00011444091796875	352.3293762207031	204.44851684570312	0.0002726912498474121	16	016
187	483.6734619140625	197.90982055664062	0.20627623796463013	429.1819763183594	204.801025390625	0.00964289903640747	555.4656982421875	187.0458984375	0.9999992847442627	552.7335205078125	185.76809692382812	9.620189666748047e-5	16	016
188	467.32391357421875	204.649658203125	0.9998266100883484	429.91522216796875	200.04623413085938	0.010373324155807495	614.9522705078125	223.8579559326172	0.00011867284774780273	638.3826293945312	4.597362041473389	8.314847946166992e-6	16	016
189	467.1490783691406	203.4580535888672	0.9999959468841553	426.7658386230469	200.81265258789062	0.9505443572998047	556.7467041015625	187.08258056640625	0.999968409538269	457.630859375	195.8329315185547	9.834766387939453e-6	16	016
190	463.6966552734375	205.46226501464844	1.0	347.6973571777344	206.42535400390625	0.18559950590133667	556.7860717773438	185.7728271484375	0.7695291042327881	456.794189453125	195.10226440429688	4.06801700592041e-5	16	016
191	463.2196350097656	206.01564025878906	1.0	348.99755859375	213.5552215576172	0.051065683364868164	556.87548828125	186.3744354248047	0.1288745403289795	456.157958984375	196.2968292236328	8.13603401184082e-5	16	016
192	461.5281677246094	206.2974395751953	1.0	348.2817687988281	215.80575561523438	1.0	557.3739013671875	187.4848175048828	0.6202052235603333	456.1070556640625	196.74154663085938	0.00016197562217712402	16	016
193	460.2100830078125	206.50628662109375	1.0	346.69561767578125	216.73135375976562	0.9998358488082886	557.4693603515625	187.85018920898438	0.9998266696929932	455.33123779296875	196.8578643798828	5.8144330978393555e-5	16	016
194	457.78955078125	205.80149841308594	1.0	341.74237060546875	212.1056365966797	0.9970449805259705	560.63720703125	187.30575561523438	0.00022917985916137695	454.1804504394531	194.9911346435547	4.8547983169555664e-5	16	016
195	456.1727600097656	205.9790496826172	1.0	338.3299560546875	211.5377655029297	0.17565178871154785	560.0419311523438	186.44998168945312	0.5589094758033752	447.0782470703125	196.76393127441406	5.9664249420166016e-5	16	016
196	456.2501525878906	205.14886474609375	1.0	335.6597900390625	214.13133239746094	0.9999936819076538	555.7041625976562	187.02601623535156	0.9997705221176147	335.72607421875	211.04281616210938	0.0001016855239868164	16	016
197	460.5035705566406	208.03504943847656	1.0	351.4067687988281	221.24102783203125	0.962470293045044	557.1860961914062	187.5230712890625	0.46907839179039	456.5166931152344	197.16482543945312	6.16312026977539e-5	16	016
198	462.19696044921875	201.15528869628906	1.0	351.3678283691406	224.2798614501953	0.9999997615814209	555.4649047851562	186.443603515625	0.9999940395355225	556.638671875	185.26217651367188	6.306171417236328e-5	16	016
199	461.6789245605469	201.14820861816406	1.0	350.0572509765625	224.54071044921875	0.9999982714653015	458.86773681640625	200.19448852539062	0.00021830201148986816	459.790283203125	207.34291076660156	4.789233207702637e-5	16	016
200	461.47235107421875	200.49346923828125	1.0	338.95074462890625	228.76968383789062	1.0	555.7283935546875	185.92730712890625	0.9999821782112122	443.16796875	203.73533630371094	0.0001919567584991455	16	016
201	456.45318603515625	196.62255859375	0.966385006904602	339.6650085449219	219.92166137695312	0.9998482465744019	556.350341796875	184.88577270507812	0.9992179870605469	339.6644592285156	213.01513671875	1.4334917068481445e-5	16	016
202	452.3092346191406	194.69898986816406	0.8018255829811096	357.9822998046875	223.06076049804688	0.8999709486961365	555.2929077148438	185.99635314941406	0.9999982118606567	553.9282836914062	186.7007598876953	0.00011911988258361816	16	016
203	452.857666015625	194.34059143066406	0.000872194766998291	445.6845703125	194.62261962890625	0.1254553198814392	639.1356201171875	7.023423194885254	7.396936416625977e-5	638.2803344726562	5.440424919128418	1.8656253814697266e-5	16	016
204	453.7325744628906	195.84954833984375	0.9859026670455933	449.4472351074219	196.0205535888672	0.006301403045654297	557.2053833007812	187.10720825195312	0.992081880569458	637.7293090820312	6.618649959564209	2.154707908630371e-5	16	016
205	450.9349060058594	195.4512481689453	1.0	348.58551025390625	229.32861328125	0.9999992847442627	556.6670532226562	186.92068481445312	0.9996747970581055	556.70361328125	190.32408142089844	0.0001755356788635254	16	016
206	450.58526611328125	188.6585693359375	0.7281000018119812	450.0016174316406	188.63311767578125	0.4423346519470215	555.7064208984375	186.68360900878906	0.9999827146530151	552.8318481445312	188.284423828125	0.00028967857360839844	16	016
207	451.4720458984375	192.23162841796875	0.9605250358581543	339.0155944824219	231.5048370361328	1.0	555.8648071289062	187.52725219726562	0.9999620318412781	557.8616943359375	190.33531188964844	0.00036469101905822754	16	016
208	454.6688232421875	193.81553649902344	0.999999463558197	330.7337341308594	235.11428833007812	1.0	556.8099365234375	187.0726776123047	0.9999244213104248	331.1191711425781	235.94825744628906	0.0005269646644592285	16	016
209	450.31884765625	194.18145751953125	1.0	326.6065673828125	237.262451171875	1.0	556.2724609375	186.0447235107422	0.9999976754188538	327.1972351074219	238.11196899414062	0.0003898739814758301	16	016
210	446.7121276855469	195.90330505371094	1.0	323.64178466796875	238.39993286132812	1.0	556.810791015625	187.30975341796875	0.9999943971633911	472.77642822265625	181.5157928466797	0.0010541975498199463	16	016
211	442.4115295410156	196.58627319335938	1.0	321.76885986328125	242.1954803466797	1.0	555.5203247070312	187.07916259765625	0.9999665021896362	554.1467895507812	188.65390014648438	0.00037404894828796387	16	016
212	436.0310363769531	196.18002319335938	1.0	316.67578125	244.04995727539062	1.0	554.851806640625	186.26535034179688	0.999989926815033	472.5337829589844	184.696044921875	0.0004912912845611572	16	016
213	433.8343200683594	194.87672424316406	1.0	311.0234375	244.53823852539062	1.0	555.0165405273438	185.63290405273438	0.999998927116394	492.3901062011719	182.69703674316406	0.004048436880111694	16	016
214	426.5555419921875	197.1526336669922	1.0	307.8575134277344	244.0078582763672	1.0	558.8358764648438	188.45132446289062	0.7432339787483215	490.4656066894531	180.246826171875	0.043950289487838745	16	016
215	421.5846252441406	200.05479431152344	1.0	305.7222900390625	245.52041625976562	1.0	554.68212890625	186.3297576904297	0.9999991655349731	424.4031982421875	205.89105224609375	0.00013405084609985352	16	016
216	418.6336975097656	200.87132263183594	1.0	304.01678466796875	251.18374633789062	1.0	554.247802734375	186.1769561767578	0.9999994039535522	482.942626953125	176.82408142089844	0.2888184189796448	16	016
217	414.4767761230469	202.20787048339844	1.0	302.92425537109375	252.87625122070312	1.0	555.0896606445312	185.84628295898438	0.9999996423721313	303.5889892578125	253.7055206298828	0.00022834539413452148	16	016
218	413.7845153808594	202.47813415527344	1.0	296.8277893066406	252.22454833984375	1.0	412.8805236816406	205.2104949951172	0.0003165900707244873	410.19610595703125	211.04571533203125	0.00015798211097717285	16	016
219	414.82818603515625	202.30807495117188	1.0	299.6496887207031	246.7077178955078	1.0	553.4567260742188	187.42539978027344	0.9999980926513672	551.7548217773438	187.1793212890625	0.0008028745651245117	16	016
220	417.9842834472656	201.9224395751953	1.0	311.02764892578125	252.2640380859375	1.0	554.1973876953125	186.13705444335938	0.9999989867210388	312.08984375	253.29226684570312	0.00035199522972106934	16	016
221	422.2000427246094	202.7290496826172	1.0	304.07305908203125	256.2165222167969	1.0	556.0250854492188	186.331298828125	0.9999980330467224	423.6187438964844	208.23760986328125	0.0002289414405822754	16	016
222	422.9911193847656	202.69346618652344	1.0	298.0464782714844	256.8075256347656	1.0	554.2242431640625	185.81141662597656	0.999994158744812	424.76239013671875	207.6850128173828	0.0003267824649810791	16	016
223	425.0940246582031	203.02279663085938	1.0	301.3147888183594	255.125244140625	1.0	426.6063232421875	203.1521453857422	0.0004246234893798828	425.75445556640625	207.51016235351562	0.0003879070281982422	16	016
224	424.0547790527344	203.8616180419922	1.0	301.5346984863281	253.10406494140625	1.0	425.8859558105469	203.7506561279297	0.00034037232398986816	425.2685241699219	209.23727416992188	0.00021058320999145508	16	016
225	426.95794677734375	204.8628692626953	1.0	300.7894287109375	251.17831420898438	1.0	554.875244140625	186.3813018798828	0.9999987483024597	481.77569580078125	171.97894287109375	0.0016190111637115479	16	016
226	426.287109375	206.5179443359375	0.9999832510948181	301.1749572753906	254.61000061035156	1.0	556.6091918945312	183.9725341796875	0.1620330810546875	422.5998229980469	199.74530029296875	0.00027889013290405273	16	016
227	425.3227844238281	206.6558074951172	0.9999990463256836	302.2135925292969	251.32566833496094	1.0	425.94256591796875	205.03102111816406	0.00036069750785827637	423.9051208496094	210.8061981201172	0.0002517998218536377	16	016
228	428.3632507324219	206.55601501464844	1.0	307.9856262207031	250.2212371826172	0.9999998807907104	556.65673828125	185.35455322265625	0.8294539451599121	306.6549377441406	247.22657775878906	0.0004011690616607666	16	016
229	433.9201354980469	205.06533813476562	1.0	310.6925048828125	261.1048889160156	1.0	555.4464111328125	186.7306671142578	0.9999948740005493	426.4914245605469	211.87350463867188	0.0002446472644805908	16	016
230	440.52142333984375	203.79708862304688	1.0	315.5127868652344	258.88330078125	1.0	557.7365112304688	186.43814086914062	0.055782198905944824	475.76531982421875	173.98707580566406	0.0132235586643219	16	016
231	447.4582824707031	202.6940155029297	1.0	321.41864013671875	252.88511657714844	1.0	555.9202880859375	186.21295166015625	0.7901908159255981	471.48779296875	175.00787353515625	0.00047728419303894043	16	016
232	454.46221923828125	203.94146728515625	1.0	332.5683898925781	258.3629150390625	1.0	556.714599609375	186.95230102539062	0.9447973966598511	452.0476379394531	193.81307983398438	0.0002544820308685303	16	016
233	457.77117919921875	204.36325073242188	1.0	334.2333068847656	262.3641052246094	1.0	556.0198974609375	187.42031860351562	0.9999380707740784	453.1369934082031	194.1696014404297	0.00333249568939209	16	016
234	457.614013671875	204.0110626220703	1.0	334.0579528808594	265.6875915527344	1.0	556.074951171875	186.43345642089844	0.9965149164199829	452.6436462402344	194.7334747314453	0.0011163949966430664	16	016
235	457.1860046386719	203.44114685058594	1.0	332.3952941894531	263.25775146484375	1.0	556.0309448242188	187.09963989257812	0.9966892600059509	451.97845458984375	193.4503173828125	0.0003928542137145996	16	016
236	463.501220703125	201.90582275390625	1.0	334.85858154296875	255.38961791992188	1.0	556.0533447265625	186.44424438476562	0.9999984502792358	456.8523864746094	208.76675415039062	0.000725090503692627	16	016
237	462.1657409667969	201.55865478515625	1.0	350.7311706542969	259.19720458984375	1.0	556.3710327148438	186.99220275878906	0.933314323425293	347.87890625	267.691650390625	5.581974983215332e-5	16	016
238	467.29229736328125	200.6253204345703	0.9999997019767761	354.11920166015625	265.814453125	1.0	557.1748046875	187.0770721435547	0.9989058971405029	356.3511657714844	268.013427734375	0.00034949183464050293	16	016
239	461.27691650390625	200.21214294433594	0.9999997019767761	352.23724365234375	267.7863464355469	1.0	556.5576171875	186.1097869873047	0.9999990463256836	353.1545104980469	268.1754455566406	0.00034043192863464355	16	016
240	338.27093505859375	272.60723876953125	0.015823304653167725	340.78948974609375	272.14007568359375	0.9999998807907104	558.8602905273438	187.6280059814453	0.2997390627861023	336.12054443359375	273.58514404296875	0.00019317865371704102	16	016
241	460.25299072265625	204.0543212890625	1.0	336.3947448730469	271.0352783203125	1.0	555.7183227539062	184.4447784423828	0.9981423616409302	452.30389404296875	192.48336791992188	0.00038117170333862305	16	016
242	459.8733215332031	204.76596069335938	0.9957140684127808	334.5205383300781	269.7301940917969	1.0	555.4476928710938	186.28997802734375	0.9999991655349731	555.0845947265625	185.74351501464844	0.00019678473472595215	16	016
243	455.4128723144531	207.74588012695312	1.0	330.46875	267.3191833496094	1.0	555.9861450195312	186.60226440429688	0.9999972581863403	330.8615417480469	268.6352844238281	0.00043395161628723145	16	016
244	449.9306945800781	208.81480407714844	1.0	330.029541015625	266.9125061035156	1.0	554.8922119140625	186.73736572265625	0.9999979734420776	330.13458251953125	268.91778564453125	0.0005861818790435791	16	016
245	446.81060791015625	210.90609741210938	1.0	331.3393249511719	267.3132629394531	1.0	555.3384399414062	185.7467498779297	0.9999995827674866	330.8524475097656	268.7832336425781	0.0005291104316711426	16	016
246	445.041748046875	211.3184051513672	1.0	331.1827697753906	263.0572814941406	0.9993829727172852	555.6868286132812	186.5188751220703	0.999998927116394	475.8016052246094	194.53663635253906	0.00023260712623596191	16	016
247	441.94976806640625	212.049560546875	1.0	337.5588073730469	269.52117919921875	1.0	555.5922241210938	186.75701904296875	0.9999989867210388	474.25933837890625	192.95584106445312	0.00047829747200012207	16	016
248	441.9305725097656	212.34388732910156	1.0	340.4424133300781	274.5887451171875	1.0	554.9849853515625	186.18702697753906	0.9999996423721313	464.94677734375	183.87184143066406	0.0183275043964386	16	016
249	441.8209533691406	212.45797729492188	1.0	340.8898620605469	280.7802734375	1.0	556.0703735351562	186.48159790039062	0.9999991655349731	463.43914794921875	184.25570678710938	0.02216246724128723	16	016
250	440.029296875	213.58590698242188	1.0	341.4856262207031	286.7607421875	1.0	555.6134033203125	186.6610107421875	0.9999993443489075	494.6417541503906	212.25344848632812	0.0020110905170440674	16	016
251	440.5222473144531	213.64987182617188	1.0	344.2994079589844	289.4515380859375	1.0	554.9569702148438	186.15896606445312	0.9999996423721313	475.194580078125	186.09573364257812	0.3034972548484802	16	016
252	440.43414306640625	214.60302734375	1.0	343.2843322753906	288.38250732421875	1.0	555.693359375	186.67449951171875	0.9999995827674866	477.4100646972656	189.1427764892578	0.057222574949264526	16	016
253	443.41986083984375	215.19952392578125	1.0	345.0337219238281	288.6523742675781	1.0	554.6939086914062	186.57562255859375	0.9999996423721313	475.4685974121094	192.4933319091797	0.0163382887840271	16	016
254	445.80328369140625	217.6130828857422	1.0	346.8537902832031	289.89508056640625	1.0	554.8732299804688	185.6816864013672	0.9999995231628418	467.7049255371094	182.88758850097656	0.01647508144378662	16	016
255	447.98681640625	218.41883850097656	1.0	347.3111267089844	285.4116516113281	1.0	555.1802368164062	186.61358642578125	0.9999994039535522	469.28009033203125	192.18836975097656	0.32414108514785767	16	016
256	453.64471435546875	220.2489776611328	1.0	351.77874755859375	282.2253723144531	1.0	554.94189453125	185.9073486328125	0.9999998211860657	468.25494384765625	191.30177307128906	0.02563267946243286	16	016
257	355.4670715332031	281.40191650390625	0.0022911131381988525	357.4253845214844	283.8102722167969	1.0	554.913818359375	185.9975128173828	0.9999998807907104	484.0625305175781	186.05172729492188	0.008412152528762817	16	016
258	455.1007080078125	227.90618896484375	1.0	354.17498779296875	278.97674560546875	1.0	556.6387939453125	183.75088500976562	0.9951905012130737	352.5930480957031	285.3817443847656	0.00011214613914489746	16	016
259	448.8052978515625	221.77809143066406	1.0	348.3401794433594	276.8486633300781	1.0	556.1096801757812	184.2633514404297	0.9926389455795288	472.9896240234375	188.27938842773438	0.2070346474647522	16	016
260	441.4444580078125	220.1493682861328	1.0	349.4616394042969	277.7656555175781	1.0	554.7848510742188	185.91612243652344	0.9999999403953552	349.7578125	283.0516357421875	0.0005643665790557861	16	016
261	436.8399658203125	221.10748291015625	1.0	352.964111328125	288.4167785644531	1.0	555.1982421875	185.6504669189453	0.9999998807907104	496.8513488769531	181.21224975585938	0.002225726842880249	16	016
262	433.5414123535156	221.27894592285156	1.0	356.2778625488281	294.5727844238281	1.0	554.8508911132812	186.09326171875	0.9999997615814209	476.4259338378906	185.90899658203125	0.00042125582695007324	16	016
263	431.0789794921875	219.27650451660156	1.0	359.697509765625	295.2815246582031	1.0	554.9359741210938	186.06419372558594	0.9999996423721313	428.219970703125	226.07861328125	0.00033211708068847656	16	016
264	428.7689208984375	220.3611602783203	1.0	362.45172119140625	298.5205383300781	1.0	554.9129028320312	185.48916625976562	0.9999998807907104	483.22955322265625	182.2745361328125	0.2694133520126343	16	016
265	426.27642822265625	220.24404907226562	1.0	365.602294921875	303.18084716796875	1.0	555.59716796875	187.2086944580078	0.9999999403953552	458.8022766113281	183.00421142578125	0.008130252361297607	16	016
266	425.6600341796875	220.3002166748047	1.0	365.7195129394531	304.7582702636719	1.0	554.3079223632812	186.45359802246094	0.9999998211860657	486.264404296875	190.03536987304688	0.022751688957214355	16	016
267	425.27374267578125	220.14505004882812	1.0	366.3538818359375	305.6415100097656	1.0	555.1893310546875	186.95301818847656	0.9999979734420776	490.6571350097656	186.50755310058594	0.010684400796890259	16	016
268	424.70947265625	221.4656982421875	1.0	366.6669921875	307.2861328125	1.0	558.0249633789062	185.828125	0.9999728798866272	517.622314453125	298.23406982421875	0.00022050738334655762	16	016
269	424.6287536621094	220.775634765625	1.0	365.0903625488281	306.5382080078125	1.0	555.7273559570312	186.37730407714844	0.9999998807907104	498.2514953613281	181.7063446044922	0.0008151829242706299	16	016
270	424.3316955566406	223.02452087402344	1.0	365.1901550292969	306.53314208984375	1.0	555.6533203125	185.89254760742188	0.9999998807907104	497.4693603515625	183.7338409423828	0.0021994709968566895	16	016
271	424.7994079589844	223.08987426757812	1.0	364.4315185546875	307.8618469238281	1.0	557.8690795898438	186.08702087402344	0.9997992515563965	526.4313354492188	302.2759094238281	0.00015684962272644043	16	016
272	425.0377502441406	223.6607666015625	1.0	526.4667358398438	294.4746398925781	1.0	555.1797485351562	186.2269744873047	0.9999999403953552	497.9443359375	182.99159240722656	0.0002795755863189697	16	016
273	425.03021240234375	223.5322723388672	1.0	528.5098266601562	293.19970703125	1.0	558.297607421875	186.21603393554688	0.9969707727432251	500.72137451171875	181.44168090820312	0.0005380213260650635	16	016
274	424.1398620605469	223.38052368164062	1.0	526.4320068359375	295.2939453125	1.0	555.2753295898438	186.2242889404297	0.9999998807907104	501.40484619140625	180.80807495117188	0.013516783714294434	16	016
275	424.3401184082031	223.06739807128906	1.0	525.2025146484375	295.8245849609375	1.0	558.2446899414062	187.55406188964844	0.9999809265136719	496.308349609375	198.56979370117188	7.343292236328125e-5	16	016
276	424.1205749511719	224.29122924804688	1.0	529.4752807617188	292.5592956542969	1.0	556.583740234375	183.90054321289062	0.9996313452720642	527.9445190429688	293.1202392578125	0.00014021992683410645	16	016
277	423.6344909667969	223.5526580810547	1.0	529.9545288085938	291.9884948730469	1.0	554.8068237304688	186.38121032714844	0.9999997615814209	552.756591796875	185.35826110839844	0.0003972053527832031	16	016
278	422.99639892578125	219.90914916992188	1.0	357.3582763671875	303.6946716308594	1.0	556.8162841796875	186.0702362060547	0.631580114364624	527.9331665039062	295.5178527832031	0.00038444995880126953	16	016
279	422.4161682128906	211.1103515625	1.0	364.53814697265625	291.87548828125	1.0	555.3223876953125	186.48976135253906	0.9999998211860657	555.6836547851562	186.30169677734375	0.00024577975273132324	16	016
280	425.1402282714844	201.9496612548828	1.0	372.8605651855469	290.9489440917969	1.0	556.7988891601562	186.00025939941406	0.8854466676712036	426.4939880371094	209.3246307373047	0.0002906918525695801	16	016
281	429.0431823730469	195.5895538330078	1.0	369.5932922363281	301.623046875	1.0	557.4337768554688	185.9310302734375	0.030210554599761963	370.0533447265625	301.26446533203125	0.0004973709583282471	16	016
282	433.44708251953125	192.39112854003906	1.0	370.11138916015625	302.9821472167969	1.0	556.10546875	187.13247680664062	0.9999986886978149	368.8800048828125	303.2914123535156	0.00018078088760375977	16	016
283	439.03094482421875	189.4148712158203	1.0	373.99053955078125	284.9977722167969	1.0	494.82470703125	193.841796875	0.06916654109954834	464.1759033203125	192.73275756835938	0.0003191828727722168	16	016
284	444.4190979003906	187.31455993652344	1.0	530.532470703125	273.2004699707031	1.0	560.2996215820312	190.55697631835938	0.4008288085460663	529.4253540039062	273.30120849609375	0.0007859766483306885	16	016
285	446.3688659667969	183.3684844970703	1.0	367.7737731933594	273.49737548828125	1.0	556.3430786132812	186.6929168701172	0.9995385408401489	530.7988891601562	271.7541198730469	0.00014448165893554688	16	016
286	449.23382568359375	176.43862915039062	1.0	369.1942443847656	267.5211181640625	1.0	486.7818298339844	177.5180206298828	0.41502469778060913	369.9645690917969	266.9375305175781	0.0004824399948120117	16	016
287	455.47637939453125	169.7936248779297	0.9999999403953552	377.7738342285156	260.6046142578125	1.0	556.4442138671875	187.3667449951172	0.4828455150127411	462.3198547363281	174.3943328857422	0.0004343092441558838	16	016
288	461.53375244140625	156.90699768066406	0.9999963641166687	371.4774475097656	259.1160888671875	1.0	559.7734375	188.15733337402344	0.008843272924423218	464.7798767089844	163.63856506347656	0.0001347064971923828	16	016
289	463.5860900878906	146.3020782470703	1.0	373.04449462890625	253.29345703125	1.0	448.40283203125	182.60305786132812	0.0044189393520355225	373.08062744140625	249.49948120117188	0.0003128945827484131	16	016
290	465.864013671875	150.24571228027344	0.9999996423721313	372.1165466308594	253.8395233154297	1.0	555.7279052734375	186.65805053710938	0.9999990463256836	371.6288146972656	254.38511657714844	0.00033354759216308594	16	016
291	454.2340087890625	156.17327880859375	0.9999862313270569	372.008544921875	254.60914611816406	1.0	554.9990844726562	185.93499755859375	0.999995768070221	370.9503479003906	254.66326904296875	0.00019124150276184082	16	016
292	450.8616943359375	156.6007843017578	0.9999998807907104	372.682861328125	259.77362060546875	1.0	555.3042602539062	186.11500549316406	0.9999961256980896	526.4877319335938	261.5008544921875	0.0003921091556549072	16	016
293	449.3934326171875	156.73524475097656	0.9999954700469971	376.25177001953125	263.1522521972656	1.0	555.1544799804688	185.97972106933594	0.9999986886978149	522.3473510742188	263.16082763671875	0.0008783936500549316	16	016
294	451.3132629394531	158.787841796875	0.9999980926513672	377.5507507324219	265.2748718261719	1.0	555.0345458984375	186.1917266845703	0.9999997615814209	445.5750732421875	162.29074096679688	0.0009052455425262451	16	016
295	454.0961608886719	159.62518310546875	0.5128964781761169	375.04443359375	264.7486877441406	1.0	554.9371948242188	186.48609924316406	0.9999852180480957	460.8034973144531	161.5419921875	0.0024132728576660156	16	016
296	483.3241271972656	152.47479248046875	0.9970579743385315	374.5641784667969	261.5582275390625	1.0	555.2781982421875	186.0518341064453	0.9999958276748657	461.90533447265625	164.98922729492188	0.0005999207496643066	16	016
297	480.90533447265625	153.00531005859375	0.9994704723358154	374.2295227050781	261.11822509765625	1.0	555.2596435546875	185.94773864746094	0.9999992847442627	461.3257141113281	163.33563232421875	0.0015175938606262207	16	016
298	482.0429382324219	153.22561645507812	0.9904063940048218	375.6154479980469	262.38262939453125	1.0	555.0404663085938	186.1436004638672	0.999999463558197	461.755859375	164.5894012451172	0.0018716752529144287	16	016
299	452.99493408203125	160.70059204101562	0.9999476075172424	378.4966735839844	261.9618835449219	1.0	557.2853393554688	188.07452392578125	0.9944658279418945	462.84295654296875	161.270263671875	0.0038822293281555176	16	016
300	484.4154052734375	158.31854248046875	0.8943505883216858	380.38885498046875	259.83795166015625	1.0	555.1414184570312	187.538818359375	0.9999978542327881	462.82672119140625	164.49644470214844	0.013819873332977295	16	016
301	453.8737487792969	162.2872772216797	0.365115225315094	385.0746765136719	261.7135925292969	1.0	556.1686401367188	187.11862182617188	0.9999865293502808	463.4268493652344	163.0795135498047	0.00794309377670288	16	016
302	453.8982849121094	161.47384643554688	0.9986235499382019	388.5106506347656	261.05548095703125	1.0	557.611083984375	187.36135864257812	0.9999467134475708	463.4058837890625	163.1754913330078	0.0034233927726745605	16	016
303	455.70050048828125	161.9189453125	0.9647305011749268	388.5621032714844	257.126708984375	1.0	555.9769897460938	186.8212127685547	0.9999979734420776	464.63104248046875	162.32525634765625	0.007740825414657593	16	016
304	455.31817626953125	162.0465087890625	0.5505603551864624	389.5437316894531	255.8478240966797	1.0	557.5341186523438	188.60757446289062	0.5345135927200317	464.0279846191406	162.41717529296875	0.004955857992172241	16	016
305	457.4017333984375	165.00238037109375	0.20573925971984863	392.2876892089844	257.1578369140625	1.0	558.9147338867188	188.2628173828125	0.9451873898506165	462.71502685546875	164.85333251953125	0.0034953951835632324	16	016
306	457.4061584472656	164.09779357910156	0.9001307487487793	392.78857421875	257.248779296875	1.0	457.99847412109375	179.0166778564453	0.001224130392074585	463.00885009765625	163.5101318359375	0.003818988800048828	16	016
307	458.51708984375	163.4797821044922	0.9972213506698608	392.6616516113281	255.8436737060547	1.0	555.5393676757812	187.44068908691406	0.9999970197677612	463.9255065917969	163.83238220214844	0.012527525424957275	16	016
308	457.5860290527344	166.17771911621094	0.010107368230819702	391.1134338378906	255.1969451904297	1.0	450.6707458496094	183.7323760986328	0.11995166540145874	463.60333251953125	165.01368713378906	0.01814839243888855	16	016
309	457.14324951171875	165.1533660888672	0.25986248254776	390.4772644042969	254.15509033203125	1.0	555.87841796875	187.63943481445312	0.9999976754188538	463.5002136230469	164.32164001464844	0.020813673734664917	16	016
310	458.05584716796875	165.33163452148438	0.9943722486495972	388.6410827636719	252.89727783203125	1.0	557.9110717773438	188.23837280273438	0.9967387914657593	463.20172119140625	164.5139923095703	0.03582856059074402	16	016
311	457.72039794921875	165.50469970703125	0.48933809995651245	387.20477294921875	252.41873168945312	1.0	452.166015625	182.14602661132812	0.006917297840118408	463.699462890625	164.06625366210938	0.046304941177368164	16	016
312	447.59649658203125	188.58912658691406	0.009998708963394165	386.5137634277344	251.22702026367188	1.0	555.5426025390625	187.96669006347656	0.9999908208847046	464.1676025390625	165.50148010253906	0.021017760038375854	16	016
313	457.758544921875	167.95632934570312	0.610922634601593	386.0216064453125	249.83241271972656	1.0	452.2586669921875	182.3441162109375	0.11920565366744995	462.99652099609375	165.47210693359375	0.046357423067092896	16	016
314	454.69561767578125	170.83367919921875	0.9919869899749756	387.2053527832031	250.82693481445312	1.0	554.6190795898438	188.0185546875	0.9999942779541016	462.6919250488281	165.9709930419922	0.0198289155960083	16	016
315	454.01788330078125	171.55262756347656	0.8941349983215332	384.504150390625	251.3023681640625	1.0	556.4872436523438	187.28993225097656	0.9999893307685852	463.0189514160156	166.45932006835938	0.04708060622215271	16	016
316	451.7688293457031	172.40724182128906	0.999855637550354	385.9845886230469	255.46536254882812	1.0	487.1576232910156	182.6837921142578	0.012139201164245605	462.0021057128906	167.50689697265625	0.014800608158111572	16	016
317	449.9373474121094	176.40415954589844	1.0	396.0553894042969	260.9143371582031	1.0	556.392578125	187.84010314941406	0.9980444312095642	499.557373046875	261.51678466796875	0.00028383731842041016	16	016
318	442.160888671875	183.2141876220703	1.0	502.1496887207031	263.0191345214844	1.0	555.9009399414062	187.58644104003906	0.9999905228614807	444.6467590332031	183.36087036132812	0.0006105303764343262	16	016
319	493.3207092285156	190.15106201171875	0.9999960660934448	396.48431396484375	269.1202087402344	1.0	558.690673828125	190.91514587402344	0.025504589080810547	472.7246398925781	191.26255798339844	0.0003934204578399658	16	016
320	494.7377014160156	190.75021362304688	1.0	388.9848937988281	267.5484924316406	1.0	560.615966796875	190.49485778808594	0.13757717609405518	473.7900085449219	192.333984375	0.0010770857334136963	16	016
321	495.6883239746094	193.8427276611328	1.0	381.2920837402344	264.7315673828125	1.0	557.4869384765625	189.0220184326172	0.36345428228378296	474.1109924316406	195.5797882080078	0.0004414021968841553	16	016
322	448.5823974609375	203.57542419433594	0.999992847442627	385.4083251953125	259.8941955566406	1.0	554.66650390625	185.3437042236328	0.9999978542327881	531.4609375	184.25685119628906	0.00044736266136169434	16	016
323	452.2117004394531	211.0266876220703	0.9913005828857422	385.3711853027344	259.29193115234375	1.0	556.9948120117188	183.39816284179688	0.0010517239570617676	383.7655944824219	259.2547607421875	0.00024259090423583984	16	016
324	453.2218017578125	217.97225952148438	0.9999973773956299	383.9107360839844	250.0010223388672	0.9999998211860657	554.75634765625	185.44113159179688	0.9999995827674866	382.07373046875	255.1864776611328	0.00038126111030578613	16	016
325	451.4825744628906	224.59747314453125	1.0	635.4232177734375	9.468271255493164	0.00032901763916015625	554.8829345703125	185.82534790039062	0.9999997615814209	552.7239379882812	184.70220947265625	0.0001410841941833496	16	016
326	452.29034423828125	225.7523193359375	1.0	369.9488525390625	205.9433135986328	0.012766897678375244	559.4520263671875	184.15927124023438	0.003834068775177002	463.6024475097656	209.27743530273438	0.00030234456062316895	16	016
327	464.53509521484375	232.3226318359375	1.0	458.4994812011719	233.938232421875	0.0006997585296630859	556.1035766601562	186.5255126953125	0.9999962449073792	462.42144775390625	196.5727081298828	0.0007649064064025879	16	016
328	466.89190673828125	227.52391052246094	1.0	458.1532287597656	231.8201141357422	0.0007179379463195801	555.2726440429688	185.3518829345703	0.9999996423721313	454.5848693847656	213.83474731445312	8.410215377807617e-5	16	016
329	468.4655456542969	221.84024047851562	1.0	419.6737976074219	195.02069091796875	0.07857877016067505	558.0376586914062	186.98973083496094	0.0008327364921569824	456.1506042480469	214.4750213623047	0.0003084838390350342	16	016
330	474.81890869140625	220.2671356201172	0.9999992251396179	636.839599609375	8.247153282165527	8.144974708557129e-5	556.5044555664062	184.32789611816406	0.9979010820388794	470.8362731933594	208.1013641357422	1.3887882232666016e-5	16	016
331	8.553434371948242	114.69611358642578	0.0006896853446960449	436.71356201171875	194.72735595703125	0.9981844425201416	555.025146484375	186.42861938476562	0.9999987483024597	554.257080078125	186.8776397705078	5.1856040954589844e-5	16	016
332	480.294189453125	209.0414581298828	0.0024054646492004395	370.4667663574219	233.69064331054688	1.0	372.3949279785156	233.82081604003906	9.337067604064941e-5	373.137939453125	235.2449951171875	0.0005675554275512695	16	016
333	438.4309387207031	200.62393188476562	0.9999439716339111	369.890625	240.80111694335938	1.0	554.7293701171875	185.51675415039062	0.9999998807907104	555.3247680664062	185.03781127929688	0.00028133392333984375	16	016
334	371.38421630859375	245.3788604736328	0.0004839003086090088	371.48199462890625	242.57374572753906	1.0	555.3471069335938	186.58090209960938	0.9999969005584717	468.62298583984375	194.26058959960938	0.0013375580310821533	16	016
335	466.56268310546875	219.1084747314453	0.9999716281890869	375.440673828125	243.7431182861328	1.0	555.21044921875	185.7067413330078	0.9999997615814209	514.3316650390625	279.5359802246094	0.6104260087013245	16	016
336	466.1689147949219	221.69287109375	0.9997482895851135	379.1742248535156	245.9846649169922	1.0	555.06396484375	186.31358337402344	0.9999995231628418	465.5659484863281	185.8968505859375	0.0007590949535369873	16	016
337	464.703125	221.8745574951172	0.9999970197677612	383.078369140625	247.9508514404297	1.0	554.92626953125	186.10365295410156	0.9999983906745911	530.1277465820312	183.37657165527344	0.0002796649932861328	16	016
338	464.4713134765625	222.86329650878906	0.8188475966453552	385.2080993652344	248.9969482421875	1.0	554.374267578125	186.14125061035156	0.9999998807907104	552.8338012695312	186.1940155029297	0.00029984116554260254	16	016
339	460.4912414550781	222.20382690429688	0.9996290802955627	384.47412109375	248.84092712402344	1.0	561.008544921875	187.6344451904297	0.3253902494907379	383.42645263671875	244.46282958984375	7.423758506774902e-5	16	016
340	459.906005859375	225.6001739501953	0.9998613595962524	385.81494140625	249.11175537109375	1.0	555.0709838867188	186.31361389160156	0.9999998211860657	553.157958984375	185.4669189453125	0.000589519739151001	16	016
341	456.2624206542969	224.92550659179688	0.9998866319656372	388.8371887207031	250.13153076171875	1.0	555.3524780273438	186.322998046875	0.999999463558197	390.70147705078125	252.1349639892578	0.0003910064697265625	16	016
342	456.51641845703125	226.0823516845703	1.0	385.546630859375	247.44000244140625	0.9999957084655762	554.9688110351562	186.42623901367188	0.9999998807907104	552.6624755859375	185.84445190429688	0.0002480149269104004	16	016
343	454.9000244140625	226.86923217773438	1.0	500.08306884765625	242.9813690185547	0.9990369081497192	554.009521484375	186.10183715820312	0.9999998807907104	552.6270141601562	185.37384033203125	0.0003814995288848877	16	016
344	451.56927490234375	226.12149047851562	1.0	497.4333190917969	240.89137268066406	0.9997392892837524	555.5597534179688	186.83872985839844	1.0	553.12939453125	186.18902587890625	0.00021058320999145508	16	016
345	451.41986083984375	226.24444580078125	1.0	390.79705810546875	227.0911407470703	0.04551571607589722	554.653076171875	184.61865234375	1.0	552.3381958007812	185.15806579589844	0.0002478659152984619	16	016
346	451.306884765625	223.3413848876953	1.0	417.4520568847656	192.4014892578125	0.9168696403503418	559.3236083984375	189.4805450439453	0.02918875217437744	512.6734008789062	187.05613708496094	4.699826240539551e-5	16	016
347	447.8280334472656	225.25257873535156	1.0	447.4566650390625	220.54566955566406	0.00026220083236694336	555.5978393554688	185.0732879638672	0.9999130368232727	437.5666809082031	213.416015625	0.00010704994201660156	16	016
348	447.2170104980469	224.10748291015625	1.0	403.25897216796875	205.23513793945312	0.030793100595474243	555.3203125	184.81967163085938	0.9999998807907104	552.6163330078125	185.2671661376953	0.0001507401466369629	16	016
349	448.5656433105469	224.16015625	1.0	379.6474914550781	233.62774658203125	0.9634819030761719	556.7770385742188	183.6910400390625	0.994432806968689	381.64715576171875	236.49461364746094	0.0001207590103149414	16	016
350	450.403564453125	226.54672241210938	1.0	384.88873291015625	237.28781127929688	0.11696487665176392	555.4190673828125	184.8052215576172	0.999998927116394	552.9100341796875	182.24313354492188	7.75754451751709e-5	16	016
351	452.80682373046875	228.4084014892578	1.0	384.75262451171875	232.72052001953125	0.08419546484947205	556.6575927734375	184.38262939453125	0.9998183846473694	437.2230529785156	219.41481018066406	3.185868263244629e-5	16	016
352	455.95343017578125	230.6894073486328	1.0	372.8043212890625	235.88987731933594	0.9992440938949585	555.6299438476562	186.2227325439453	0.9999675750732422	553.2564697265625	183.52304077148438	0.000344693660736084	16	016
353	458.59716796875	233.82131958007812	1.0	367.3348388671875	235.58096313476562	0.06675326824188232	555.293701171875	180.382080078125	0.9501124620437622	458.8505554199219	241.42984008789062	8.422136306762695e-5	16	016
354	459.7928466796875	234.3949432373047	1.0	367.1104431152344	238.07969665527344	0.5447520017623901	555.4010620117188	185.6779327392578	0.9997414350509644	491.86138916015625	184.2434844970703	0.006568968296051025	16	016
355	460.9613952636719	234.65728759765625	1.0	363.7221984863281	237.42672729492188	0.8753021359443665	555.764404296875	185.7446746826172	0.9998152256011963	492.6419372558594	188.26278686523438	0.06794464588165283	16	016
356	461.82275390625	234.0147705078125	1.0	362.5572204589844	233.9170379638672	0.3715757131576538	556.7329711914062	184.0517120361328	0.9999768733978271	458.3175964355469	241.4305877685547	9.334087371826172e-5	16	016
357	461.04010009765625	234.6166229248047	0.9999998807907104	369.1081848144531	228.0252227783203	0.9742822647094727	556.64990234375	182.65016174316406	0.9750264883041382	487.2411193847656	186.89358520507812	0.6162506341934204	16	016
358	462.4926452636719	234.46444702148438	1.0	360.2514953613281	229.1985321044922	0.9999756217002869	555.0892944335938	185.33563232421875	0.9999973773956299	490.7734680175781	183.64537048339844	0.06670063734054565	16	016
359	464.59686279296875	233.48643493652344	1.0	361.9072265625	228.26141357421875	0.08218872547149658	554.7538452148438	184.35447692871094	0.9972237348556519	488.99169921875	183.56350708007812	0.9999029636383057	16	016
360	465.936767578125	236.53762817382812	1.0	373.8428649902344	231.86590576171875	1.0	556.3547973632812	182.84915161132812	0.938250720500946	457.2674865722656	243.7181854248047	9.781122207641602e-5	16	016
361	469.15606689453125	242.2834930419922	1.0	364.3624267578125	231.658935546875	0.9995511770248413	555.5444946289062	185.4345245361328	0.999997615814209	364.24603271484375	234.6922149658203	0.0002097487449645996	16	016
362	474.47607421875	252.1959228515625	1.0	370.631103515625	231.77902221679688	1.0	559.394775390625	185.68162536621094	0.002244919538497925	473.34100341796875	256.6855773925781	7.021427154541016e-5	16	016
363	472.42694091796875	254.21810913085938	1.0	365.6959533691406	230.6466827392578	0.9999998211860657	555.7875366210938	185.26512145996094	0.9950217604637146	354.40386962890625	234.21044921875	0.00013574957847595215	16	016
364	468.4798583984375	251.75477600097656	1.0	382.0444030761719	204.4342803955078	0.9998841285705566	555.24560546875	185.64239501953125	0.9999979734420776	456.6239013671875	243.07650756835938	0.00014281272888183594	16	016
365	465.8111572265625	248.69873046875	1.0	369.4491882324219	207.5525360107422	0.2430654764175415	555.1340942382812	185.38194274902344	0.9999997615814209	553.2935180664062	183.81129455566406	9.274482727050781e-5	16	016
366	463.2947692871094	246.93646240234375	0.9999922513961792	366.2311096191406	209.8737030029297	0.9932754635810852	554.613037109375	185.3572540283203	0.9999997019767761	552.4765625	182.99270629882812	0.00011366605758666992	16	016
367	417.2496032714844	201.5316619873047	0.9998148679733276	3.3362157344818115	115.06328582763672	9.426474571228027e-5	554.84423828125	185.33908081054688	0.9999998211860657	465.3153381347656	195.31224060058594	0.0013323426246643066	16	016
368	463.06964111328125	248.07264709472656	0.9999510049819946	372.1875	205.29183959960938	0.9970779418945312	555.3104858398438	185.30210876464844	0.9999998807907104	370.72698974609375	205.1688690185547	0.00025713443756103516	16	016
369	419.9840393066406	196.22987365722656	0.9999639987945557	376.9610290527344	197.4163818359375	0.9714511632919312	555.62744140625	185.8289031982422	1.0	552.9059448242188	184.94252014160156	0.0001596212387084961	16	016
370	461.4090881347656	246.20668029785156	0.9999556541442871	386.9051818847656	193.2122802734375	0.7697904706001282	555.32421875	186.08514404296875	0.9999998807907104	457.0047302246094	190.81085205078125	0.00034055113792419434	16	016
371	462.34564208984375	245.8192901611328	0.9999973177909851	396.6080017089844	192.85215759277344	0.6819528341293335	556.5393676757812	185.7863311767578	1.0	553.84326171875	184.7382354736328	0.0001201331615447998	16	016
372	461.0081787109375	242.55967712402344	0.9999995231628418	390.21490478515625	192.6867218017578	0.6690050959587097	555.877685546875	186.34503173828125	0.9999998807907104	553.391845703125	184.47607421875	9.357929229736328e-5	16	016
373	457.11688232421875	236.4508056640625	0.9999883770942688	515.7178955078125	182.88217163085938	0.8774334788322449	554.8656616210938	186.339599609375	0.9999998807907104	529.7881469726562	185.8491668701172	0.0009031891822814941	16	016
374	457.9702453613281	234.85499572753906	0.9999998807907104	514.2175903320312	185.0100555419922	0.20775094628334045	557.4847412109375	185.66697692871094	0.012187927961349487	514.2711181640625	190.10391235351562	0.0004329085350036621	16	016
375	457.989501953125	230.7027130126953	0.9999998211860657	384.40216064453125	183.79412841796875	0.02235311269760132	556.146728515625	186.39450073242188	0.9999994039535522	554.072509765625	187.79119873046875	8.857250213623047e-5	16	016
376	461.36920166015625	230.5252685546875	1.0	378.90228271484375	183.8736114501953	0.9733698964118958	554.5791625976562	185.29441833496094	0.9999998807907104	552.0482177734375	183.6792449951172	0.00019973516464233398	16	016
377	459.9800720214844	232.24835205078125	0.9991810321807861	3.8229942321777344	113.60680389404297	0.0015723109245300293	555.2605590820312	186.17340087890625	0.9999997615814209	552.981689453125	184.13992309570312	0.0001234114170074463	16	016
378	461.8227233886719	233.26962280273438	0.999257504940033	514.2940063476562	183.256103515625	0.6115486025810242	554.4593505859375	186.20510864257812	0.9999997615814209	514.953857421875	188.90707397460938	0.008466571569442749	16	016
379	462.3414611816406	235.48892211914062	1.0	382.992919921875	191.6348419189453	0.9928010702133179	557.9977416992188	184.3958740234375	0.586611807346344	460.945556640625	222.12258911132812	0.00016316771507263184	16	016
380	464.1620178222656	238.8448944091797	1.0	397.3221130371094	199.0975799560547	0.02568000555038452	555.1781005859375	185.41184997558594	0.9999998807907104	456.1092224121094	228.7794952392578	0.0003196895122528076	16	016
381	469.7080993652344	242.1281280517578	1.0	398.52752685546875	201.53663635253906	0.9999539852142334	555.3104858398438	184.65524291992188	0.9999816417694092	455.4919738769531	230.9703826904297	4.813075065612793e-5	16	016
382	473.6861572265625	240.7619171142578	1.0	387.0907897949219	197.429443359375	0.9703556299209595	556.9007568359375	185.7110595703125	0.9996440410614014	527.7008056640625	188.3227081298828	0.0001602768898010254	16	016
383	478.4815979003906	241.30361938476562	1.0	390.18316650390625	201.46485900878906	0.999970555305481	554.7539672851562	186.31719970703125	0.9999998807907104	552.6105346679688	185.37831115722656	0.00044402480125427246	16	016
384	484.91162109375	235.12152099609375	0.2931057810783386	397.1152038574219	210.56446838378906	0.9999850392341614	556.2477416992188	181.05552673339844	0.8376456499099731	637.8436279296875	5.831358909606934	1.9043684005737305e-5	16	016
385	482.2076110839844	242.44241333007812	1.0	391.38702392578125	217.68948364257812	1.0	554.814697265625	185.23532104492188	1.0	552.5841674804688	185.48675537109375	0.00028336048126220703	16	016
386	480.3205261230469	240.8543243408203	1.0	385.02685546875	214.88247680664062	0.9999982118606567	555.4868774414062	185.5098114013672	1.0	553.688232421875	185.95938110351562	0.0004534721374511719	16	016
387	475.30133056640625	246.38134765625	1.0	396.3535461425781	209.82102966308594	1.0	556.0255126953125	185.85606384277344	1.0	553.802490234375	184.7345428466797	0.00026214122772216797	16	016
388	472.8154602050781	247.9629669189453	1.0	399.7949523925781	210.26173400878906	0.9999994039535522	554.969482421875	186.60791015625	1.0	552.7727661132812	185.82594299316406	0.00039771199226379395	16	016
389	471.2911682128906	251.21343994140625	1.0	406.857666015625	209.89218139648438	0.9996814727783203	556.6746215820312	186.11026000976562	0.9999998807907104	553.970947265625	184.84649658203125	0.00016680359840393066	16	016
390	471.9817810058594	253.0927734375	1.0	408.388427734375	212.2497100830078	0.6877872943878174	554.7246704101562	186.1093292236328	0.9999997615814209	555.1324462890625	185.81968688964844	0.0003738105297088623	16	016
391	472.3206787109375	255.4745635986328	0.9999999403953552	417.2327575683594	210.94932556152344	1.0	555.60791015625	186.0508575439453	0.9999999403953552	417.4179382324219	210.95761108398438	0.00025472044944763184	16	016
392	471.9521484375	257.0159606933594	1.0	417.3054504394531	208.66464233398438	1.0	555.27685546875	185.4854278564453	0.9999999403953552	555.1298217773438	185.82411193847656	0.00042188167572021484	16	016
393	472.1481018066406	256.40374755859375	0.9999987483024597	417.3902893066406	210.34640502929688	1.0	557.7373046875	186.7190704345703	0.9993817210197449	416.58428955078125	212.35472106933594	0.00012767314910888672	16	016
394	472.71478271484375	257.314697265625	0.9999781847000122	419.5807189941406	209.4732666015625	1.0	555.3628540039062	185.6319580078125	0.9999998807907104	553.5049438476562	184.72637939453125	0.0003669261932373047	16	016
395	475.3285217285156	256.15673828125	0.999999463558197	422.3841857910156	211.33261108398438	1.0	555.1464233398438	186.0841064453125	0.9999999403953552	553.4095458984375	185.4962615966797	0.0005887448787689209	16	016
396	473.8627624511719	256.2278747558594	0.9999998211860657	420.75897216796875	215.64308166503906	1.0	554.71484375	185.23826599121094	0.9999998807907104	553.143310546875	184.4624481201172	0.00046065449714660645	16	016
397	473.404052734375	255.67091369628906	0.9999868869781494	419.8031311035156	218.36228942871094	1.0	556.7340087890625	186.3198699951172	0.9999998807907104	557.11181640625	186.30703735351562	0.00020954012870788574	16	016
398	475.2470397949219	256.6191101074219	1.0	415.8773498535156	224.53517150878906	0.8757644891738892	554.5865478515625	186.0953826904297	0.9999998807907104	552.8265380859375	185.65643310546875	0.00038483738899230957	16	016
399	477.0265197753906	256.89117431640625	1.0	419.4201354980469	225.61476135253906	0.9986679553985596	556.960205078125	183.83474731445312	0.9989615678787231	481.7228088378906	262.3313903808594	2.9265880584716797e-5	16	016
400	479.18829345703125	258.8826599121094	1.0	417.34796142578125	224.29115295410156	0.9997196197509766	555.1886596679688	186.100830078125	0.9999998807907104	553.2015380859375	185.46424865722656	0.00035563111305236816	16	016
401	480.7642822265625	259.6867980957031	1.0	415.4126281738281	228.35789489746094	0.9999222755432129	528.8534545898438	225.741455078125	0.565766453742981	470.3736572265625	246.5379638671875	7.107853889465332e-5	16	016
402	485.0310363769531	263.4273376464844	1.0	413.3806457519531	233.29579162597656	0.9999998211860657	528.7185668945312	227.34144592285156	0.006921201944351196	412.59832763671875	230.73533630371094	0.00032767653465270996	16	016
403	488.0451965332031	267.3412780761719	1.0	404.2537841796875	230.36483764648438	0.999905526638031	643.289794921875	18.332624435424805	9.986758232116699e-5	483.39788818359375	255.28805541992188	0.00014823675155639648	16	016
404	488.71575927734375	271.5181579589844	1.0	401.7961120605469	229.38990783691406	1.0	488.0361633300781	271.7051086425781	0.0001061558723449707	485.37567138671875	261.01348876953125	0.0003070831298828125	16	016
405	491.94879150390625	278.8047790527344	1.0	406.51031494140625	231.59841918945312	1.0	639.2701416015625	7.614055633544922	3.74913215637207e-5	358.3971862792969	191.9945068359375	0.00021824240684509277	16	016
406	495.8992004394531	290.78521728515625	0.9999999403953552	414.2509460449219	230.2376251220703	0.9986721277236938	492.2305908203125	285.84088134765625	2.79843807220459e-5	488.8705139160156	280.429443359375	9.575486183166504e-5	16	016
407	494.7535705566406	297.8833923339844	0.9999998807907104	411.8191833496094	220.43283081054688	0.9984553456306458	642.2555541992188	17.78852081298828	4.750490188598633e-5	486.00927734375	288.20111083984375	0.00010189414024353027	16	016
408	490.931396484375	298.21368408203125	0.9999803304672241	407.83837890625	218.6768035888672	1.0	531.0184326171875	225.2363739013672	0.0010004043579101562	495.7367248535156	289.9073791503906	0.00012990832328796387	16	016
409	481.3518981933594	296.943603515625	1.0	410.7926330566406	210.65846252441406	1.0	531.0748901367188	216.79774475097656	0.7976570129394531	471.59674072265625	280.2131652832031	5.224347114562988e-5	16	016
410	477.0086975097656	299.55584716796875	1.0	417.52996826171875	204.78663635253906	1.0	529.8447265625	218.21739196777344	0.9625427722930908	418.5455017089844	206.09010314941406	0.00033038854598999023	16	016
411	474.10137939453125	301.21343994140625	1.0	417.9942626953125	197.81826782226562	1.0	532.7230834960938	219.86158752441406	0.9036141633987427	470.72039794921875	290.1590881347656	0.00011712312698364258	16	016
412	470.69964599609375	301.08087158203125	1.0	422.2810363769531	193.49508666992188	1.0	531.2687377929688	220.0701904296875	0.2314414083957672	513.5939331054688	194.56826782226562	0.0009041726589202881	16	016
413	468.6492004394531	302.00347900390625	1.0	421.297119140625	190.81719970703125	1.0	533.5155029296875	221.69830322265625	0.03198963403701782	511.9879455566406	191.47950744628906	0.0007061958312988281	16	016
414	467.3841857910156	299.8929443359375	1.0	426.4779357910156	186.50294494628906	1.0	531.690185546875	226.58551025390625	0.00017446279525756836	510.9480285644531	186.2907257080078	0.00041559338569641113	16	016
415	465.33087158203125	297.30316162109375	1.0	430.1189880371094	186.9871826171875	1.0	463.5099182128906	301.6637878417969	0.00013682246208190918	499.78857421875	191.368408203125	0.00022611021995544434	16	016
416	465.9261169433594	295.6923828125	1.0	431.1929931640625	189.36448669433594	1.0	534.1780395507812	218.59678649902344	0.0004241466522216797	503.0992126464844	186.87660217285156	0.00027251243591308594	16	016
417	465.3215637207031	293.6551513671875	1.0	425.5091552734375	189.8181610107422	0.9999999403953552	533.9088134765625	220.58554077148438	0.0023681819438934326	424.37646484375	189.4438018798828	5.9992074966430664e-5	16	016
418	464.47119140625	291.86114501953125	1.0	509.77178955078125	181.42942810058594	0.9999997615814209	535.4049072265625	220.833984375	0.006652921438217163	493.3792724609375	186.30313110351562	0.00023758411407470703	16	016
419	464.1470947265625	290.72210693359375	1.0	417.3857421875	183.1927490234375	1.0	534.1884155273438	222.0570526123047	0.016082704067230225	413.5954895019531	183.28195190429688	7.921457290649414e-5	16	016
420	463.6639709472656	289.83978271484375	1.0	510.3138427734375	174.99429321289062	1.0	534.8609008789062	222.375244140625	0.002674669027328491	509.86541748046875	174.99346923828125	0.0002532005310058594	16	016
421	464.4701232910156	290.0762939453125	1.0	419.57464599609375	181.79722595214844	1.0	534.6369018554688	221.72764587402344	0.00016874074935913086	503.9786071777344	176.6278076171875	0.00040093064308166504	16	016
422	467.9117736816406	293.54888916015625	1.0	414.1805114746094	189.31214904785156	1.0	534.5772705078125	220.42820739746094	0.8604836463928223	411.9209289550781	188.60446166992188	8.150935173034668e-5	16	016
423	471.84832763671875	296.8563232421875	1.0	410.904052734375	183.4963836669922	1.0	533.28662109375	221.74935913085938	0.9870719909667969	356.9317932128906	192.4907684326172	7.590651512145996e-5	16	016
424	476.97918701171875	299.7223815917969	1.0	398.2968444824219	189.6089630126953	1.0	533.51953125	219.934326171875	0.40846914052963257	397.7509765625	189.01416015625	0.0001182258129119873	16	016
425	478.558837890625	301.9216003417969	1.0	396.7034912109375	191.51194763183594	1.0	533.5529174804688	218.58624267578125	0.11969327926635742	472.3663635253906	289.8447570800781	0.00017854571342468262	16	016
426	478.6010437011719	300.4265441894531	1.0	400.80072021484375	193.19357299804688	1.0	532.7195434570312	219.62257385253906	0.9863104820251465	401.82366943359375	193.02255249023438	0.00014668703079223633	16	016
427	480.51568603515625	302.66815185546875	1.0	403.6056213378906	191.8223419189453	1.0	533.2236938476562	218.19781494140625	0.000662386417388916	403.78759765625	192.2021942138672	0.0003973245620727539	16	016
428	479.9081115722656	301.78070068359375	1.0	400.7168884277344	190.87796020507812	1.0	533.283447265625	219.13917541503906	0.01121598482131958	402.6754150390625	191.40736389160156	0.00010183453559875488	16	016
429	481.32794189453125	296.735107421875	1.0	397.6466979980469	192.96498107910156	1.0	533.8897094726562	218.66427612304688	0.00440099835395813	474.96209716796875	306.1172790527344	5.3375959396362305e-5	16	016
430	482.85675048828125	296.270751953125	1.0	398.6236877441406	196.61402893066406	1.0	535.1156616210938	218.650146484375	0.000987321138381958	482.35382080078125	303.58001708984375	5.716085433959961e-5	16	016
431	483.8186340332031	296.7237243652344	1.0	398.7935791015625	193.95135498046875	1.0	402.367919921875	193.16236877441406	0.0002008378505706787	400.3951416015625	194.63265991210938	0.0002116858959197998	16	016
432	485.83489990234375	296.5965270996094	1.0	396.27667236328125	198.66661071777344	1.0	533.1216430664062	225.82046508789062	0.003391176462173462	488.39752197265625	301.4434509277344	0.00010338425636291504	16	016
433	488.6650390625	298.9442443847656	1.0	393.6012268066406	204.36734008789062	1.0	534.4215698242188	223.0330352783203	0.10145768523216248	489.4111328125	302.59173583984375	0.0002307593822479248	16	016
434	493.4062805175781	297.6457214355469	1.0	390.83154296875	213.5129852294922	1.0	491.56304931640625	297.6678466796875	0.00033342838287353516	495.28997802734375	290.4223937988281	0.0001405179500579834	16	016
435	495.2275695800781	300.0242004394531	0.9999999403953552	399.744873046875	219.55104064941406	1.0	534.9962768554688	220.98191833496094	0.0006519556045532227	498.6776428222656	292.3877868652344	0.0002790391445159912	16	016
436	495.0301208496094	299.4940185546875	1.0	397.84881591796875	215.72328186035156	1.0	643.63623046875	16.888084411621094	0.00014543533325195312	498.6661682128906	291.11737060546875	0.00025007128715515137	16	016
437	493.77142333984375	298.4117126464844	1.0	393.82952880859375	220.61956787109375	1.0	400.1075439453125	221.03021240234375	6.034970283508301e-5	394.17291259765625	221.51380920410156	0.00016033649444580078	16	016
438	498.68695068359375	298.5897216796875	0.9999685287475586	396.4374084472656	227.3566436767578	1.0	613.8050537109375	224.27301025390625	0.0003863871097564697	395.4614562988281	224.83621215820312	6.848573684692383e-5	16	016
439	503.77325439453125	296.328857421875	0.17132443189620972	405.38482666015625	228.3480224609375	1.0	613.559814453125	223.2198944091797	0.0008726119995117188	403.5137023925781	227.21066284179688	6.499886512756348e-5	16	016
440	469.2059326171875	293.9521179199219	0.00015205144882202148	400.1468200683594	231.47125244140625	1.0	405.3323974609375	229.22531127929688	2.8073787689208984e-5	398.3288879394531	228.1573028564453	5.075335502624512e-5	16	016
441	476.0960388183594	294.79766845703125	0.00016510486602783203	399.6300048828125	240.02967834472656	1.0	402.74481201171875	238.48716735839844	4.285573959350586e-5	399.9554748535156	239.91835021972656	6.839632987976074e-5	16	016
442	498.6826477050781	283.7264709472656	0.9995445013046265	403.75341796875	248.3105926513672	1.0	614.1071166992188	224.07537841796875	0.00013384222984313965	403.1634521484375	245.71246337890625	3.6269426345825195e-5	16	016
443	486.970703125	292.89215087890625	0.932870090007782	412.03741455078125	253.43011474609375	0.9999998807907104	416.517333984375	252.81973266601562	0.00016435980796813965	413.3951721191406	256.1654357910156	0.0001588761806488037	16	016
444	485.3702697753906	294.8416442871094	0.07209327816963196	412.6920471191406	254.2277374267578	1.0	614.811279296875	223.97535705566406	0.0004125833511352539	415.28253173828125	254.80943298339844	0.0005337893962860107	16	016
445	489.9796447753906	292.79315185546875	0.28960856795310974	414.587646484375	255.0461883544922	1.0	418.63983154296875	253.91793823242188	0.00017943978309631348	416.6515808105469	255.5098876953125	0.001049339771270752	16	016
446	485.7731018066406	293.7584228515625	0.009755551815032959	421.5780944824219	256.2721252441406	0.9999938011169434	424.165283203125	255.58370971679688	0.0001156926155090332	418.0875549316406	256.7418518066406	0.00018215179443359375	16	016
447	486.6728820800781	297.43701171875	0.01399502158164978	425.5867614746094	256.2418518066406	1.0	429.5239562988281	259.4188232421875	0.00010412931442260742	430.4385070800781	256.88995361328125	0.00020456314086914062	16	016
448	489.4942626953125	296.6456604003906	0.13935586810112	426.9026184082031	254.916259765625	1.0	614.8422241210938	224.22744750976562	0.00047594308853149414	430.9438171386719	256.348876953125	0.0007122159004211426	16	016
449	487.4139099121094	295.8880920410156	0.03152617812156677	424.61700439453125	255.78250122070312	0.9999995231628418	426.06842041015625	256.2040100097656	5.370378494262695e-5	423.45794677734375	254.94802856445312	8.788704872131348e-5	16	016
450	484.10589599609375	296.43768310546875	0.009507834911346436	431.4024963378906	252.19248962402344	1.0	642.9638671875	18.15424346923828	0.0008824765682220459	433.77740478515625	256.6729736328125	0.00014862418174743652	16	016
451	486.0075378417969	295.9082946777344	0.9999786019325256	431.1365051269531	254.0396728515625	1.0	436.4510803222656	256.40679931640625	0.00020688772201538086	432.7262268066406	256.7210693359375	0.0007068812847137451	16	016
452	485.4436950683594	294.2713317871094	0.27340006828308105	431.0804748535156	257.71246337890625	0.9999998807907104	485.4176330566406	293.18743896484375	0.0001327991485595703	432.4652404785156	258.3594055175781	0.0005289316177368164	16	016
453	486.17095947265625	291.86920166015625	0.9999414086341858	425.84808349609375	258.8534240722656	0.9999121427536011	487.1545104980469	291.625732421875	0.0001736283302307129	474.8499755859375	290.5607604980469	5.683302879333496e-5	16	016
454	485.34564208984375	294.0158996582031	0.49933043122291565	420.61431884765625	257.659912109375	0.999962329864502	487.35687255859375	293.3616027832031	0.0001023411750793457	418.2047119140625	258.1707763671875	7.617473602294922e-5	16	016
455	485.0834655761719	291.1867370605469	1.0	420.664306640625	259.9612121582031	0.9918370842933655	532.5899047851562	223.77096557617188	0.0028848648071289062	474.3653259277344	295.1523742675781	7.852911949157715e-5	16	016
456	488.07550048828125	287.7048034667969	0.9999716281890869	486.11981201171875	289.7576904296875	0.002785027027130127	486.3365478515625	285.162841796875	7.203221321105957e-5	487.61920166015625	289.08477783203125	2.0802021026611328e-5	16	016
457	489.89739990234375	286.945556640625	0.9578709602355957	414.5315856933594	259.76959228515625	0.9960285425186157	640.2379150390625	7.608550071716309	1.6242265701293945e-5	413.7695617675781	262.4179992675781	2.3543834686279297e-6	16	016
458	493.58184814453125	285.3600769042969	1.0	411.6055908203125	279.3009033203125	0.9959897994995117	493.9033203125	287.01837158203125	3.2275915145874023e-5	513.7576904296875	183.1158905029297	0.017897874116897583	16	016
459	496.7408142089844	287.154541015625	1.0	403.1406555175781	280.29327392578125	1.0	643.0687255859375	18.310354232788086	0.00043532252311706543	402.0579528808594	278.1080017089844	0.0002194046974182129	16	016
460	496.9455871582031	287.6965026855469	0.9520916938781738	406.7450256347656	286.0443115234375	1.0	411.29901123046875	283.34185791015625	9.801983833312988e-5	405.3111572265625	286.41510009765625	0.00018066167831420898	16	016
461	497.7834167480469	288.499267578125	0.975415825843811	403.7374267578125	283.8626403808594	1.0	404.6372375488281	283.15679931640625	7.891654968261719e-5	405.2357482910156	280.7388916015625	8.565187454223633e-5	16	016
462	495.23992919921875	278.8638000488281	0.003112703561782837	404.9580993652344	284.5559387207031	1.0	410.6380310058594	283.1482849121094	0.00016576051712036133	405.0966796875	281.3462829589844	0.00016021728515625	16	016
463	495.1267395019531	279.6441345214844	0.999708890914917	406.65191650390625	287.3864440917969	1.0	614.0509643554688	223.25650024414062	0.00015503168106079102	405.7261047363281	287.6364440917969	0.0001754462718963623	16	016
464	495.6885070800781	280.2154846191406	0.9999997019767761	400.1623229980469	286.11572265625	0.9999996423721313	402.9168395996094	285.3529357910156	7.283687591552734e-5	401.6298522949219	288.1095886230469	0.00011914968490600586	16	016
465	497.0058288574219	282.2998352050781	1.0	400.32952880859375	281.8424377441406	1.0	407.79730224609375	279.3028869628906	0.0001239776611328125	401.2127990722656	277.677734375	0.00017639994621276855	16	016
466	499.81634521484375	285.6868896484375	1.0	416.0534973144531	283.3373718261719	0.9999294281005859	418.43780517578125	282.7066955566406	0.00010502338409423828	412.501708984375	284.4174499511719	5.933642387390137e-5	16	016
467	502.6820983886719	287.4517517089844	1.0	406.92071533203125	284.1289367675781	0.9848884344100952	613.7872314453125	224.2921905517578	0.0004086494445800781	488.92864990234375	294.28253173828125	3.7223100662231445e-5	16	016
468	502.9696960449219	292.0385437011719	0.9997442364692688	414.4798278808594	280.2198791503906	0.983942985534668	409.5109558105469	280.424072265625	0.000580519437789917	412.47857666015625	282.7066345214844	0.00020262598991394043	16	016
469	502.35797119140625	296.5448303222656	0.6067578196525574	409.5496520996094	272.8139953613281	0.9983658790588379	502.90667724609375	297.1201477050781	0.0002866983413696289	501.4820861816406	290.53271484375	0.00011175870895385742	16	016
470	502.58599853515625	294.4269714355469	0.9999999403953552	410.5704040527344	268.334716796875	0.9999939203262329	614.7947387695312	223.97398376464844	0.0009818971157073975	411.7423095703125	269.74603271484375	0.00010722875595092773	16	016
471	502.52801513671875	296.8892517089844	1.0	437.2247009277344	255.8282012939453	0.9999934434890747	614.062744140625	223.66937255859375	0.00047218799591064453	437.26318359375	249.94647216796875	8.177757263183594e-5	16	016
472	505.2649841308594	309.3382568359375	0.9999992847442627	425.34307861328125	259.89404296875	0.9999970197677612	504.3506164550781	310.2820129394531	5.772709846496582e-5	491.7012634277344	315.2097473144531	3.594160079956055e-5	16	016
473	509.41387939453125	317.0555419921875	1.0	420.12762451171875	255.27914428710938	1.0	507.9459228515625	315.8406677246094	7.066130638122559e-5	504.1169128417969	308.4642333984375	0.00021716952323913574	16	016
474	505.7768249511719	317.9935302734375	1.0	428.5519104003906	251.0396270751953	1.0	433.2438049316406	247.1101531982422	4.175305366516113e-5	503.2101745605469	307.9336242675781	0.00011947751045227051	16	016
475	497.969482421875	318.4131774902344	1.0	423.80523681640625	243.22181701660156	1.0	613.2509155273438	223.32174682617188	0.0019527077674865723	499.40240478515625	194.66098022460938	0.0006441473960876465	16	016
476	493.8436584472656	317.9259033203125	1.0	414.3105163574219	239.82107543945312	1.0	531.8772583007812	222.81851196289062	0.06649932265281677	417.1620178222656	243.13848876953125	0.00043842196464538574	16	016
477	493.4569396972656	317.17401123046875	1.0	418.3252258300781	235.19805908203125	1.0	642.6464233398438	18.1705265045166	0.00025600194931030273	486.8597106933594	197.3583221435547	0.0009897351264953613	16	016
478	491.7482604980469	320.3182678222656	1.0	417.4681396484375	231.40440368652344	1.0	530.8594970703125	226.0072784423828	0.0008623003959655762	488.73822021484375	308.8337707519531	0.0006029009819030762	16	016
479	490.5179443359375	322.8464660644531	1.0	419.3028564453125	228.53176879882812	1.0	531.600341796875	225.64454650878906	0.04620668292045593	493.7191467285156	197.67831420898438	8.684396743774414e-5	16	016
480	490.7802734375	324.4402160644531	1.0	422.3343200683594	226.08761596679688	1.0	530.6983032226562	224.36575317382812	0.0797494649887085	485.03961181640625	309.01019287109375	6.145238876342773e-5	16	016
481	490.57513427734375	327.16497802734375	1.0	424.1163330078125	225.36083984375	0.9999927878379822	531.379150390625	225.09205627441406	0.02454960346221924	485.4029235839844	310.02069091796875	5.576014518737793e-5	16	016
482	490.0946044921875	329.0852355957031	1.0	422.4141540527344	228.43572998046875	1.0	531.8369750976562	224.9916534423828	0.653723955154419	490.45281982421875	336.8040771484375	3.281235694885254e-5	16	016
483	491.1668395996094	328.1852111816406	1.0	422.9914855957031	229.74696350097656	1.0	531.9188842773438	224.8175048828125	0.05038946866989136	485.8762512207031	310.4063720703125	2.199411392211914e-5	16	016
484	490.4237060546875	329.8675231933594	1.0	422.8810729980469	230.61090087890625	1.0	531.7796630859375	225.59202575683594	0.26555171608924866	484.9765319824219	317.7547912597656	6.583333015441895e-5	16	016
485	490.6753845214844	330.88116455078125	1.0	422.2100524902344	229.81954956054688	1.0	531.69970703125	226.22972106933594	0.25417178869247437	485.15765380859375	319.3936767578125	8.085370063781738e-5	16	016
486	489.93487548828125	330.21435546875	1.0	423.5794982910156	229.72946166992188	1.0	531.0830078125	224.84988403320312	0.9558758735656738	485.11663818359375	318.6722412109375	8.440017700195312e-5	16	016
487	490.3731994628906	329.29913330078125	1.0	427.009521484375	230.2047576904297	1.0	531.1393432617188	225.9797821044922	0.56602942943573	428.18670654296875	226.26242065429688	3.606081008911133e-5	16	016
488	489.2547607421875	329.836181640625	1.0	429.1919860839844	229.20582580566406	1.0	531.1907348632812	225.902099609375	0.0026978254318237305	484.62054443359375	318.7596130371094	6.35981559753418e-5	16	016
489	489.8214111328125	328.6835021972656	1.0	428.59393310546875	232.04025268554688	1.0	532.0396118164062	225.63607788085938	0.007972002029418945	484.67144775390625	316.6163330078125	4.3272972106933594e-5	16	016
490	488.8180847167969	328.2720947265625	1.0	426.5245666503906	231.31362915039062	1.0	531.1914672851562	224.33546447753906	0.02711889147758484	490.3110046386719	335.8539733886719	6.490945816040039e-5	16	016
491	489.0510559082031	328.73052978515625	1.0	422.1778564453125	229.6131591796875	0.9999972581863403	529.9715576171875	224.9217987060547	0.0893440842628479	490.5135192871094	336.7344055175781	0.00010898709297180176	16	016
492	493.30645751953125	328.357421875	1.0	423.48016357421875	237.28575134277344	1.0	615.3228759765625	223.73208618164062	0.0002511441707611084	480.6835632324219	187.625	0.020213305950164795	16	016
493	496.1398620605469	328.3299865722656	1.0	423.47674560546875	232.78018188476562	1.0	613.605712890625	224.25144958496094	0.0005752742290496826	492.1209411621094	337.54730224609375	3.600120544433594e-5	16	016
494	499.8463439941406	327.6010437011719	1.0	426.4420166015625	229.1817626953125	1.0	431.6352844238281	227.8232421875	5.8650970458984375e-5	488.50091552734375	318.56561279296875	4.1961669921875e-5	16	016
495	501.61590576171875	326.4978332519531	1.0	423.63580322265625	234.16799926757812	1.0	424.75390625	234.2701416015625	0.00013563036918640137	422.9184875488281	234.76852416992188	5.486607551574707e-5	16	016
496	501.642333984375	324.51263427734375	1.0	420.18975830078125	239.35235595703125	1.0	422.1235656738281	237.18136596679688	0.00019738078117370605	418.6205139160156	239.08526611328125	7.265806198120117e-5	16	016
497	502.3329162597656	317.73394775390625	1.0	420.2327880859375	247.65367126464844	1.0	502.13397216796875	318.02655029296875	0.00020435452461242676	487.20611572265625	309.83062744140625	7.748603820800781e-5	16	016
498	504.01177978515625	311.3782653808594	1.0	425.39385986328125	249.54498291015625	1.0	429.1797790527344	250.2225799560547	0.00011801719665527344	488.9205322265625	308.04998779296875	8.049607276916504e-5	16	016
499	500.7873229980469	311.69293212890625	0.9999999403953552	422.0669250488281	269.6029968261719	0.22741714119911194	498.7832336425781	310.1750183105469	2.2649765014648438e-5	487.5202941894531	304.257080078125	2.1219253540039062e-5	16	016
500	414.8687744140625	279.575439453125	0.09075969457626343	417.8912353515625	280.9413146972656	0.9821622371673584	642.6864013671875	17.070289611816406	0.00013706088066101074	398.8392639160156	285.59796142578125	5.3316354751586914e-5	16	016
501	420.85772705078125	292.9136047363281	0.00040209293365478516	424.92742919921875	293.0184020996094	0.9999998807907104	423.387939453125	293.5426940917969	0.0002518594264984131	419.27911376953125	294.72784423828125	0.00015291571617126465	16	016
502	451.74639892578125	324.7813720703125	0.9975577592849731	429.96044921875	292.70166015625	1.0	424.38897705078125	294.7423095703125	0.0001926124095916748	429.3086853027344	294.871826171875	9.557604789733887e-5	16	016
503	448.4919128417969	332.3114929199219	0.9997284412384033	425.5321044921875	299.98516845703125	0.9984798431396484	446.3377685546875	331.931884765625	0.00034680962562561035	439.19146728515625	323.90936279296875	0.0012437999248504639	16	016
504	503.5098571777344	291.3366394042969	0.6694114208221436	445.5384521484375	331.8454895019531	0.8499531149864197	445.13653564453125	327.47869873046875	0.0016658902168273926	436.4742126464844	327.2851867675781	0.0003292560577392578	16	016
505	445.06787109375	329.92919921875	0.0017293691635131836	446.719482421875	332.209716796875	0.9994164705276489	612.9369506835938	222.12396240234375	0.003414064645767212	440.6125793457031	330.4820861816406	0.000540614128112793	16	016
506	448.8914489746094	328.86895751953125	0.006269365549087524	444.1126708984375	331.34869384765625	1.0	445.19219970703125	331.73236083984375	0.0006622076034545898	443.2826843261719	333.039306640625	0.00045245885848999023	16	016
507	448.8099670410156	327.966064453125	0.46750912070274353	446.6841125488281	330.8616638183594	0.8348952531814575	639.8048706054688	8.297309875488281	0.00013700127601623535	442.4626770019531	325.82073974609375	0.00016418099403381348	16	016
508	448.7211608886719	326.38262939453125	0.059858739376068115	448.6066589355469	325.82440185546875	0.5352047681808472	442.1560363769531	330.2318420410156	7.829070091247559e-5	442.4744567871094	324.11822509765625	0.00010609626770019531	16	016
509	447.3064880371094	323.1139221191406	0.0037859678268432617	446.31768798828125	326.3824462890625	0.7549005746841431	449.74713134765625	325.1496276855469	8.738040924072266e-5	446.3083801269531	327.0101318359375	6.142258644104004e-5	16	016
510	438.36669921875	327.577392578125	0.30139482021331787	441.23590087890625	327.4328918457031	0.9994286298751831	440.779296875	326.51171875	0.00028464198112487793	441.2447509765625	331.24188232421875	0.00014671683311462402	16	016
511	437.03997802734375	328.8176574707031	0.9999647736549377	439.5370788574219	326.88525390625	0.9905857443809509	439.71221923828125	327.3153381347656	0.0002479255199432373	440.9179382324219	332.42852783203125	0.0001048743724822998	16	016
512	437.1826171875	326.1537170410156	0.9995737075805664	529.0426025390625	319.3313293457031	0.999942421913147	440.0820617675781	325.65960693359375	0.00012198090553283691	510.8094482421875	188.39183044433594	8.490681648254395e-5	16	016
513	436.4460754394531	325.1686706542969	0.08117002248764038	438.5853271484375	324.9546813964844	0.999999463558197	440.9538269042969	325.06463623046875	0.00011751055717468262	435.792724609375	316.3175048828125	3.653764724731445e-5	16	016
514	500.8780517578125	293.5218505859375	0.9998503923416138	436.517333984375	322.87646484375	1.0	613.7052001953125	223.8433380126953	0.00011143088340759277	434.0749206542969	316.7496337890625	3.0666589736938477e-5	16	016
515	503.196044921875	296.68707275390625	0.9999350309371948	435.9516906738281	321.746826171875	0.9999998807907104	437.2715148925781	320.6285400390625	0.00013139843940734863	442.05059814453125	311.27349853515625	7.63237476348877e-5	16	016
516	503.3644104003906	300.2554626464844	0.9999815225601196	432.33978271484375	322.5294189453125	0.9999997019767761	612.6300048828125	222.78355407714844	0.0008805394172668457	509.9328308105469	194.14114379882812	0.00022029876708984375	16	016
517	503.212646484375	297.18328857421875	0.9999996423721313	428.3243408203125	323.8523254394531	1.0	434.47998046875	320.2621154785156	0.00010660290718078613	431.5918884277344	324.5154724121094	0.0002531111240386963	16	016
518	501.5814514160156	295.5241394042969	0.9999999403953552	426.59210205078125	322.75823974609375	1.0	616.0093994140625	222.22393798828125	0.0005523860454559326	427.9834289550781	318.7747802734375	0.000164031982421875	16	016
519	500.22650146484375	294.0343322753906	1.0	423.7372741699219	322.7239990234375	1.0	424.44427490234375	322.6257629394531	9.223818778991699e-5	511.32403564453125	189.79087829589844	7.94529914855957e-5	16	016
520	499.1238098144531	291.4443054199219	1.0	419.36444091796875	323.6457824707031	1.0	499.59161376953125	292.36956787109375	5.0067901611328125e-5	417.0497131347656	323.83416748046875	7.051229476928711e-5	16	016
521	496.4395751953125	278.91180419921875	1.0	430.731201171875	325.11083984375	0.9981855750083923	439.0801086425781	324.3467712402344	7.63237476348877e-5	431.87188720703125	323.1846923828125	1.8864870071411133e-5	16	016
522	498.69891357421875	263.5165710449219	1.0	433.8563537597656	331.79986572265625	1.0	439.904296875	328.3631591796875	0.00013023614883422852	510.1088562011719	189.6137237548828	0.00022473931312561035	16	016
523	501.39666748046875	256.4274597167969	1.0	434.705078125	336.6836853027344	0.989360511302948	431.0857849121094	333.7683410644531	0.00022011995315551758	436.24481201171875	329.87530517578125	0.0004076659679412842	16	016
524	505.12359619140625	249.18051147460938	1.0	436.02825927734375	337.5629577636719	0.8091230392456055	527.4954223632812	227.3932342529297	0.0004781186580657959	437.4609680175781	330.64898681640625	0.00019255280494689941	16	016
525	507.5352478027344	245.88795471191406	1.0	441.40045166015625	340.94561767578125	0.999668538570404	531.2753295898438	225.1836700439453	0.16709351539611816	490.1232604980469	241.589599609375	3.650784492492676e-5	16	016
526	511.7088928222656	240.73187255859375	0.9999997615814209	442.3291320800781	345.89471435546875	1.0	529.781005859375	225.78466796875	0.9997355937957764	441.9215087890625	347.99957275390625	0.0005482137203216553	16	016
527	522.6702270507812	229.04017639160156	0.41806936264038086	435.0016784667969	349.7775573730469	1.0	530.2283935546875	224.38551330566406	0.999143123626709	434.7726135253906	351.0469665527344	0.0003719627857208252	16	016
528	518.388916015625	233.9852294921875	0.9315093755722046	430.38897705078125	354.0445556640625	1.0	529.54443359375	224.6776123046875	0.9856942892074585	430.9757995605469	354.3380432128906	7.370114326477051e-5	16	016
529	522.298095703125	229.38418579101562	0.08384206891059875	429.6073913574219	356.01226806640625	1.0	531.2973022460938	223.84521484375	0.9892915487289429	430.0534973144531	357.2119445800781	6.344914436340332e-5	16	016
530	522.223388671875	229.60740661621094	0.8075600266456604	429.19085693359375	356.72650146484375	1.0	530.6229248046875	224.09812927246094	0.9892561435699463	429.73419189453125	358.033203125	4.8786401748657227e-5	16	016
531	521.9474487304688	229.17266845703125	0.30906838178634644	428.1625671386719	357.4903564453125	1.0	530.3461303710938	225.42877197265625	0.9837266802787781	427.3497314453125	354.13665771484375	4.3898820877075195e-5	16	016
532	527.0131225585938	226.9058074951172	0.8484281897544861	423.6133728027344	358.3158874511719	1.0	529.8357543945312	224.28121948242188	0.98130202293396	420.4087219238281	365.9768981933594	6.681680679321289e-5	16	016
533	527.4566040039062	226.5097198486328	0.332468718290329	424.09417724609375	359.9919738769531	1.0	530.732421875	223.551025390625	0.887395977973938	425.02825927734375	363.2463073730469	0.00022456049919128418	16	016
534	519.4566650390625	232.13096618652344	0.9631201028823853	424.4409484863281	360.4583740234375	1.0	529.1892700195312	224.92092895507812	0.9865257740020752	425.0259704589844	363.3672180175781	0.00021150708198547363	16	016
535	511.13629150390625	234.14442443847656	1.0	426.9102478027344	360.7684326171875	1.0	526.5089721679688	225.6966094970703	0.9513217210769653	428.0810546875	362.4331359863281	0.00022199749946594238	16	016
536	504.9067077636719	236.2783203125	1.0	427.4084167480469	360.677490234375	0.9999998807907104	526.6444702148438	224.94143676757812	0.990154504776001	497.732177734375	227.14674377441406	0.000206679105758667	16	016
537	500.2480773925781	239.47171020507812	1.0	426.71044921875	356.42071533203125	0.9930430054664612	522.9321899414062	230.76454162597656	0.008905351161956787	497.39752197265625	230.48838806152344	6.628036499023438e-5	16	016
538	495.72607421875	241.5928955078125	1.0	432.99151611328125	353.2744140625	0.9981642961502075	526.0347900390625	227.4171142578125	0.007018089294433594	491.0525817871094	231.86219787597656	0.00019055604934692383	16	016
