# Supplementary material for: An automated feeding system for the African killifish reveals the impact of diet on lifespan and allows scalable assessment of associative learning
Source: eLife. 2022 Nov 10;11:e69008. doi: 10.7554/eLife.69008 (PMC9788828; doi:10.7554/eLife.69008)
Supplement: Figure 6—source data 2. [file elife-69008-fig6-data2.zip › Training Trajectories/t18_REC006DLC_resnet50_TrainAllTheThingsJun28shuffle1_1030000.csv]

bodyparts_coords	fishhead_x	fishhead_y	fishhead_likelihood	fishtail_x	fishtail_y	fishtail_likelihood	redlight_x	redlight_y	redlight_likelihood	fooddrop_x	fooddrop_y	fooddrop_likelihood	fishnum	recordingnum
0	108.87329864501953	322.7243957519531	1.0	113.46405029296875	322.0705871582031	0.0008582174777984619	532.83740234375	215.88299560546875	0.9857817888259888	114.26360321044922	326.3692932128906	6.854534149169922e-5	18	006
1	109.98793029785156	324.1065673828125	0.9999954700469971	114.08683776855469	323.2469482421875	0.004193633794784546	533.4743041992188	216.53614807128906	0.9936701059341431	113.99392700195312	326.4906311035156	9.03010368347168e-6	18	006
2	108.96011352539062	324.1166687011719	0.9755050539970398	119.19974517822266	319.6426696777344	6.794929504394531e-6	534.5906982421875	215.99281311035156	0.7657393217086792	94.06898498535156	331.1485290527344	3.6656856536865234e-6	18	006
3	109.83744812011719	325.2803649902344	0.9561878442764282	118.53992462158203	320.94207763671875	4.857778549194336e-6	532.7957153320312	216.32374572753906	0.9978182315826416	185.835205078125	7.218681812286377	1.2218952178955078e-6	18	006
4	108.37791442871094	325.6001892089844	0.9982139468193054	117.85798645019531	321.695068359375	5.424022674560547e-5	534.5575561523438	215.91131591796875	0.24190282821655273	93.24530029296875	325.0709228515625	2.390146255493164e-5	18	006
5	106.14347076416016	323.80621337890625	0.9993062615394592	102.46533966064453	326.22613525390625	1.0609626770019531e-5	533.763427734375	216.56166076660156	0.9925629496574402	93.38335418701172	330.0134582519531	1.2010335922241211e-5	18	006
6	108.06132507324219	323.5025939941406	1.0	113.9963607788086	322.738037109375	0.00012153387069702148	533.3407592773438	217.12356567382812	0.32726263999938965	113.687255859375	326.3275146484375	3.4332275390625e-5	18	006
7	106.77709197998047	322.8088684082031	0.9999997615814209	115.46458435058594	320.9874572753906	0.000635296106338501	532.7116088867188	217.31166076660156	0.9935056567192078	93.61473083496094	324.91473388671875	8.344650268554688e-5	18	006
8	104.7331314086914	321.20550537109375	0.9929651618003845	101.6783447265625	325.1770324707031	1.7851591110229492e-5	533.7442016601562	216.67799377441406	0.9273077845573425	93.04216003417969	328.58843994140625	7.838010787963867e-6	18	006
9	107.21307373046875	323.12030029296875	0.9999114274978638	103.7413558959961	325.8448791503906	4.6372413635253906e-5	533.2993774414062	216.58824157714844	0.5642030835151672	94.193359375	325.164306640625	7.548928260803223e-5	18	006
10	107.87874603271484	324.1694030761719	0.9998776912689209	117.37351989746094	321.0885314941406	4.2766332626342773e-5	533.5380249023438	216.88949584960938	0.9856052398681641	94.36445617675781	331.39898681640625	7.4803829193115234e-6	18	006
11	110.50643157958984	326.72418212890625	1.0	116.36732482910156	325.3460998535156	0.0019778311252593994	534.1461791992188	216.9379119873047	0.1908208131790161	112.24461364746094	322.64019775390625	0.00012058019638061523	18	006
12	107.84725952148438	324.5472106933594	0.3686680197715759	118.43702697753906	321.01275634765625	3.844499588012695e-5	533.9832153320312	217.35797119140625	0.1753896176815033	94.45372009277344	322.51531982421875	1.043081283569336e-6	18	006
13	105.39766693115234	325.070556640625	0.9994639754295349	109.40283203125	325.4394226074219	0.0010510087013244629	534.0877685546875	217.48655700683594	0.991889238357544	95.00080871582031	331.5806579589844	0.00012511014938354492	18	006
14	108.7931900024414	325.9748840332031	0.9999877214431763	118.38780212402344	321.9060363769531	4.699826240539551e-5	533.2817993164062	216.58546447753906	0.8932863473892212	93.59567260742188	335.0779724121094	2.4020671844482422e-5	18	006
15	108.40863800048828	325.92822265625	0.9991278052330017	118.05473327636719	321.5379638671875	3.507733345031738e-5	534.37060546875	216.4783477783203	0.9793864488601685	94.07301330566406	333.68621826171875	2.1457672119140625e-5	18	006
16	109.62733459472656	326.4818115234375	1.0	115.7667465209961	324.8263854980469	0.0002620518207550049	533.1531982421875	216.6421356201172	0.936954915523529	92.53359985351562	334.4662170410156	5.0008296966552734e-5	18	006
17	108.89126586914062	323.8110656738281	0.9999998807907104	113.97981262207031	322.78179931640625	0.004723787307739258	533.6775512695312	216.4552764892578	0.682567834854126	94.4709701538086	326.35992431640625	3.7044286727905273e-5	18	006
18	108.25471496582031	324.3531799316406	1.0	114.79855346679688	323.6084899902344	0.001003950834274292	533.3651123046875	215.93426513671875	0.14441069960594177	92.58273315429688	333.0674133300781	0.0001221001148223877	18	006
19	109.04312896728516	325.3503112792969	1.0	115.1264419555664	324.7477111816406	0.000268399715423584	534.47509765625	216.37033081054688	0.679537296295166	111.52813720703125	321.27752685546875	4.601478576660156e-5	18	006
20	109.17623901367188	325.0220947265625	0.9999529123306274	118.81562042236328	322.01300048828125	9.340047836303711e-5	533.8624877929688	216.57473754882812	0.4021563231945038	93.97942352294922	325.86480712890625	1.2367963790893555e-5	18	006
21	106.96539306640625	325.3180847167969	0.38052475452423096	102.83428955078125	325.294921875	3.2186508178710938e-6	533.9360961914062	216.72784423828125	0.44770556688308716	94.32190704345703	324.1494140625	3.635883331298828e-6	18	006
22	108.62670135498047	325.70953369140625	0.29034677147865295	5.27199649810791	478.5300598144531	3.427267074584961e-6	534.590576171875	217.09024047851562	0.545386016368866	186.6465301513672	6.970362186431885	1.1920928955078125e-6	18	006
23	108.36902618408203	324.5827331542969	1.0	114.01522827148438	323.4440002441406	0.0026636719703674316	532.973388671875	216.3870849609375	0.4492252469062805	109.20620727539062	321.3214111328125	5.683302879333496e-5	18	006
24	106.61885833740234	321.673095703125	0.9999608993530273	102.73249053955078	325.423583984375	2.0563602447509766e-5	532.87548828125	216.16514587402344	0.5750705003738403	93.97569274902344	324.0337219238281	2.7894973754882812e-5	18	006
25	103.76005554199219	323.4283142089844	0.8267251253128052	103.6269760131836	325.73590087890625	4.5180320739746094e-5	533.4331665039062	216.32723999023438	0.9959917068481445	95.02901458740234	325.2833251953125	4.4465065002441406e-5	18	006
26	105.91609954833984	327.4694519042969	0.6179929971694946	510.92877197265625	198.85076904296875	0.0011836886405944824	512.2827758789062	196.4378204345703	0.999920129776001	511.17303466796875	195.61761474609375	0.00033333897590637207	18	006
27	510.0433044433594	197.00144958496094	0.0009985864162445068	509.74676513671875	198.1233367919922	0.0003008544445037842	511.66143798828125	195.5998077392578	0.9999969005584717	510.8666687011719	194.6289825439453	0.0007987916469573975	18	006
28	80.77377319335938	353.3535461425781	0.005005329847335815	510.8744812011719	198.00457763671875	0.00010502338409423828	512.9392700195312	195.64051818847656	0.9999983310699463	512.0343017578125	194.42410278320312	0.00044098496437072754	18	006
29	133.4156494140625	282.55438232421875	0.012987613677978516	135.22332763671875	283.7677307128906	0.9968454837799072	513.16357421875	195.72044372558594	0.9999754428863525	134.78843688964844	280.4095764160156	7.843971252441406e-5	18	006
30	82.60054779052734	352.1348876953125	0.9714442491531372	131.50144958496094	273.5081481933594	0.823675811290741	512.7578735351562	194.71189880371094	0.9999964237213135	511.2024841308594	192.92335510253906	0.00018098950386047363	18	006
31	513.3218383789062	197.72618103027344	6.434321403503418e-5	134.22796630859375	262.00396728515625	0.011588811874389648	512.62451171875	195.33692932128906	0.9999996423721313	511.0444030761719	192.6561737060547	0.000364154577255249	18	006
32	510.79461669921875	196.7740020751953	0.0005514323711395264	509.96356201171875	197.81405639648438	7.31050968170166e-5	512.390869140625	194.80055236816406	0.9999983310699463	510.66033935546875	193.46250915527344	0.000290602445602417	18	006
33	143.8536834716797	235.6029052734375	0.0008415281772613525	140.24014282226562	236.28436279296875	1.0	512.1348876953125	195.9842071533203	0.9999893307685852	511.2600402832031	195.33387756347656	0.0007330179214477539	18	006
34	511.10845947265625	197.22450256347656	9.617209434509277e-5	511.9512023925781	196.15426635742188	4.214048385620117e-5	512.767578125	195.6884765625	0.9999994039535522	511.5999450683594	193.66360473632812	0.0003400146961212158	18	006
35	510.9092102050781	197.52357482910156	0.00017693638801574707	130.05526733398438	237.93960571289062	0.9999998807907104	512.5069580078125	196.10215759277344	0.9999995231628418	510.6029357910156	193.87086486816406	0.0004928410053253174	18	006
36	511.97509765625	197.25128173828125	0.000149458646774292	511.422119140625	198.1822967529297	0.00010478496551513672	513.6053466796875	195.59832763671875	0.9999994039535522	511.7341003417969	194.67654418945312	0.0003941059112548828	18	006
37	510.8839111328125	197.98199462890625	0.0004926621913909912	128.27210998535156	236.79373168945312	0.018467575311660767	511.8709411621094	196.4610137939453	0.999997079372406	510.42266845703125	195.59210205078125	0.00057259202003479	18	006
38	514.4263916015625	197.55992126464844	6.109476089477539e-5	128.5402069091797	234.50790405273438	0.9999637603759766	514.0241088867188	195.05078125	0.9999994039535522	513.2385864257812	194.45291137695312	0.00024816393852233887	18	006
39	511.3219909667969	197.60540771484375	0.00012058019638061523	127.4822769165039	236.59170532226562	0.9943844676017761	512.79833984375	195.79766845703125	0.9999995827674866	511.5280456542969	195.10263061523438	0.000270843505859375	18	006
40	513.62060546875	197.8351287841797	7.522106170654297e-5	126.04251861572266	235.31092834472656	0.9121208190917969	513.1073608398438	196.04945373535156	0.999998927116394	511.8848876953125	195.05145263671875	0.0003737807273864746	18	006
41	511.5118103027344	196.6429443359375	0.0002741515636444092	510.7301025390625	197.5377960205078	0.00015082955360412598	513.119384765625	194.92022705078125	0.9999976754188538	512.07275390625	193.8396453857422	0.00036394596099853516	18	006
42	511.0107421875	197.6880645751953	0.0005451440811157227	121.02862548828125	232.4828643798828	0.26415395736694336	511.926513671875	196.13397216796875	0.999998152256012	510.7441101074219	195.4759979248047	0.0010757744312286377	18	006
43	510.61322021484375	197.22645568847656	0.000497281551361084	123.25273895263672	225.67308044433594	0.9661898016929626	512.0554809570312	195.53012084960938	0.9999974966049194	511.01251220703125	195.1035614013672	0.0005148649215698242	18	006
44	509.8252258300781	197.30026245117188	0.0004985332489013672	510.9285888671875	196.3550567626953	7.477402687072754e-5	511.2064514160156	195.44058227539062	0.9999939799308777	510.0040283203125	195.18104553222656	0.0003916323184967041	18	006
45	510.17950439453125	197.3089599609375	0.0006080269813537598	119.35848999023438	227.8616180419922	0.04834860563278198	511.5118408203125	195.34658813476562	0.999996542930603	509.517333984375	193.80471801757812	0.00037288665771484375	18	006
46	510.0141906738281	197.20835876464844	0.0012330710887908936	110.31742858886719	238.1953125	0.0175115168094635	511.8181457519531	195.76019287109375	0.9999915361404419	510.4410095214844	194.7534637451172	0.0003451704978942871	18	006
47	513.3045043945312	197.9797821044922	0.00014418363571166992	510.6483154296875	198.71669006347656	8.705258369445801e-5	513.0623168945312	195.7827911376953	0.9999995827674866	511.39019775390625	195.0912628173828	0.000612407922744751	18	006
48	513.85498046875	197.9098358154297	7.930397987365723e-5	512.0611572265625	199.02001953125	7.748603820800781e-5	513.6649780273438	196.41387939453125	0.9999973177909851	512.52783203125	195.5374755859375	0.0003949105739593506	18	006
49	510.67413330078125	197.27212524414062	0.0004831552505493164	512.1826171875	195.5071563720703	4.2438507080078125e-5	511.9393310546875	195.7021942138672	0.9999966621398926	510.07513427734375	193.9441375732422	0.0007596611976623535	18	006
50	510.71673583984375	196.73123168945312	0.0003547072410583496	510.48736572265625	197.68954467773438	0.00010320544242858887	512.3760986328125	195.11587524414062	0.9999912977218628	511.756591796875	194.0713653564453	0.00018331408500671387	18	006
51	510.9917297363281	196.9359893798828	0.0003501474857330322	510.0255432128906	197.48672485351562	8.532404899597168e-5	512.45751953125	194.77427673339844	0.9999986886978149	511.1349792480469	193.068359375	0.00033020973205566406	18	006
52	510.4294738769531	197.65504455566406	0.0013242363929748535	510.4562072753906	199.78550720214844	0.00010114908218383789	512.1837768554688	196.37356567382812	0.9999933242797852	510.7459411621094	195.63870239257812	0.0003178417682647705	18	006
53	510.61419677734375	197.27772521972656	0.00039514899253845215	510.0979919433594	197.81954956054688	0.00013849139213562012	512.1368408203125	195.21900939941406	0.9999980926513672	511.4139404296875	194.94993591308594	0.0006575584411621094	18	006
54	510.2802429199219	197.33673095703125	0.0015402436256408691	508.8807067871094	198.50262451171875	0.00014144182205200195	511.5536804199219	195.55470275878906	0.9999964237213135	510.41705322265625	195.0924072265625	0.0008336901664733887	18	006
55	511.0588073730469	196.57125854492188	0.0007980465888977051	510.3000183105469	197.26834106445312	0.0002256929874420166	512.6695556640625	194.84368896484375	0.999995768070221	511.6379699707031	193.73072814941406	0.0005528628826141357	18	006
56	510.25189208984375	197.56253051757812	0.0002543628215789795	510.0473937988281	198.7074432373047	7.069110870361328e-5	512.239013671875	195.724609375	0.999997615814209	511.0419616699219	195.3834991455078	0.00030049681663513184	18	006
57	510.2859191894531	196.74563598632812	0.0003306865692138672	509.4002990722656	197.73117065429688	0.00010448694229125977	511.6358947753906	194.769287109375	0.9999957084655762	510.2378845214844	193.16439819335938	0.00037473440170288086	18	006
58	511.0142822265625	197.37828063964844	0.0009834766387939453	510.5243225097656	198.52272033691406	6.780028343200684e-5	512.4112548828125	195.78091430664062	0.9999911785125732	510.92010498046875	194.28378295898438	0.00028717517852783203	18	006
59	511.6672668457031	196.87730407714844	0.00011745095252990723	509.8831481933594	198.0575714111328	0.00015345215797424316	512.2793579101562	195.26138305664062	0.9999978542327881	511.4356994628906	194.22422790527344	0.001134246587753296	18	006
60	511.1419372558594	196.9706268310547	0.0004779994487762451	510.2734680175781	198.10232543945312	0.00025212764739990234	512.5289306640625	195.25537109375	0.9999984502792358	511.210693359375	194.0703582763672	0.0008540451526641846	18	006
61	511.2061767578125	197.0911865234375	0.0002504587173461914	512.256591796875	195.88243103027344	0.00017556548118591309	512.508056640625	195.61459350585938	0.9999970197677612	511.5065002441406	194.30616760253906	0.0007283985614776611	18	006
62	510.6632080078125	197.568359375	0.00019928812980651855	509.08404541015625	198.61244201660156	0.00011515617370605469	511.3611145019531	195.86375427246094	0.9999971985816956	510.424072265625	194.79586791992188	0.0012772679328918457	18	006
63	512.8834838867188	198.13079833984375	0.0003579556941986084	510.39190673828125	199.48532104492188	8.895993232727051e-5	512.7398071289062	196.24884033203125	0.9999977350234985	511.04864501953125	195.56980895996094	0.0006372332572937012	18	006
64	510.35552978515625	197.36337280273438	0.0007264614105224609	509.4105529785156	198.00096130371094	0.00010481476783752441	511.4699401855469	195.3280029296875	0.9999957084655762	510.7547912597656	195.31532287597656	0.0005332231521606445	18	006
65	510.9724426269531	197.61778259277344	0.000307619571685791	510.354736328125	198.76412963867188	0.00010439753532409668	512.3361206054688	196.081787109375	0.9999989867210388	511.0506286621094	195.17193603515625	0.00042364001274108887	18	006
66	510.167236328125	197.50830078125	0.00022810697555541992	509.8752746582031	198.60231018066406	7.402896881103516e-5	511.88458251953125	195.73599243164062	0.9999984502792358	510.79449462890625	194.94589233398438	0.0006122291088104248	18	006
67	511.0396423339844	197.58102416992188	0.00012534856796264648	511.68536376953125	196.65179443359375	3.87728214263916e-5	512.1526489257812	196.29165649414062	0.9999990463256836	511.1963806152344	194.2591094970703	0.000774681568145752	18	006
68	510.6272277832031	197.40611267089844	0.0003962516784667969	509.33453369140625	198.73504638671875	8.419156074523926e-5	511.7688903808594	195.90174865722656	0.9999958276748657	510.6529541015625	194.98318481445312	0.0005602836608886719	18	006
69	511.02020263671875	197.32666015625	0.0005859434604644775	511.43682861328125	196.27996826171875	0.00012832880020141602	512.3306274414062	195.44862365722656	0.9999978542327881	510.775146484375	194.92185974121094	0.0012709498405456543	18	006
70	510.8420104980469	196.98654174804688	0.0004369020462036133	509.3926696777344	198.0700225830078	0.0001639723777770996	511.890625	195.3215789794922	0.9999954700469971	510.8800048828125	194.35562133789062	0.0006793737411499023	18	006
71	511.7347106933594	196.97218322753906	0.00017958879470825195	511.2930908203125	197.92474365234375	0.00010502338409423828	513.1995849609375	195.18345642089844	0.9999987483024597	512.4249267578125	194.09661865234375	0.00020548701286315918	18	006
72	513.7921752929688	197.8888397216797	6.35385513305664e-5	512.1317138671875	195.63294982910156	9.605288505554199e-5	512.8916015625	195.28912353515625	0.9999990463256836	511.668701171875	194.68023681640625	0.001065373420715332	18	006
73	513.508544921875	197.36927795410156	8.338689804077148e-5	510.0533752441406	197.79037475585938	9.515881538391113e-5	512.70703125	195.04893493652344	0.9999995231628418	511.4170227050781	194.09344482421875	0.0005507767200469971	18	006
74	510.8105773925781	197.46603393554688	0.00010699033737182617	510.81884765625	196.65101623535156	5.906820297241211e-5	511.9297790527344	195.94577026367188	0.9999990463256836	510.44921875	195.57432556152344	0.0014441311359405518	18	006
75	513.247314453125	197.08493041992188	0.0001208186149597168	509.3057861328125	197.5420379638672	0.00010880827903747559	511.983154296875	194.50271606445312	0.9999980926513672	509.3072509765625	194.91651916503906	0.0006670951843261719	18	006
76	510.98492431640625	197.1913604736328	0.0016595721244812012	510.2021789550781	198.58522033691406	0.0003082156181335449	512.3823852539062	195.6306915283203	0.9999958872795105	510.85211181640625	194.27830505371094	0.0010332167148590088	18	006
77	509.9695739746094	197.20855712890625	0.0006033778190612793	509.3872985839844	198.72349548339844	9.879469871520996e-5	511.5856628417969	195.52598571777344	0.9999972581863403	510.5360412597656	194.7125244140625	0.0002745091915130615	18	006
78	510.3663635253906	198.25686645507812	0.0004095137119293213	510.6594543457031	197.25611877441406	6.386637687683105e-5	511.6210632324219	196.55084228515625	0.999996542930603	510.16204833984375	196.1328582763672	0.00048735737800598145	18	006
79	512.4375	197.53501892089844	0.0004482567310333252	509.8451232910156	197.99407958984375	0.00015467405319213867	511.93487548828125	195.3940887451172	0.9999948740005493	511.1105041503906	194.29759216308594	0.0004793107509613037	18	006
80	510.7870788574219	197.5027313232422	0.000193864107131958	510.49725341796875	198.8069305419922	0.00021147727966308594	512.3504638671875	196.1553192138672	0.9999951124191284	511.13702392578125	195.04708862304688	0.00028055906295776367	18	006
81	509.89947509765625	197.45980834960938	0.003762274980545044	511.0347595214844	196.74827575683594	0.000122755765914917	511.3663330078125	195.72451782226562	0.9999964237213135	510.1758117675781	195.1502685546875	0.0005350112915039062	18	006
82	510.798828125	196.9368438720703	0.0002435147762298584	511.2424011230469	195.98590087890625	5.766749382019043e-5	512.2529296875	195.2626495361328	0.9999988079071045	510.4334411621094	194.37136840820312	0.0005385875701904297	18	006
83	510.8441162109375	197.2872314453125	0.00020164251327514648	509.7459716796875	198.64373779296875	5.799531936645508e-5	512.31787109375	195.66661071777344	0.999994158744812	511.1794128417969	193.41342163085938	0.00018349289894104004	18	006
84	510.7947692871094	197.62109375	0.0002003014087677002	510.0256042480469	198.9359130859375	5.1021575927734375e-5	512.2404174804688	195.78152465820312	0.9999991655349731	510.84637451171875	195.3888397216797	0.0004900991916656494	18	006
85	511.3701477050781	197.4691925048828	0.0005168020725250244	510.498779296875	198.52249145507812	0.00020518898963928223	512.48193359375	195.9066619873047	0.9999988079071045	511.3537292480469	194.7676239013672	0.0007246434688568115	18	006
86	510.5284118652344	197.46484375	0.00015285611152648926	510.5926513671875	198.6373291015625	4.4792890548706055e-5	512.4306640625	195.83590698242188	0.9999943375587463	511.1768798828125	194.13731384277344	0.0001226961612701416	18	006
87	510.5445556640625	197.59190368652344	0.00031280517578125	511.074462890625	196.74232482910156	0.00011298060417175293	512.0298461914062	196.04664611816406	0.9999992251396179	510.1738586425781	195.34027099609375	0.0012546181678771973	18	006
88	511.564453125	197.12574768066406	0.00014662742614746094	511.3266906738281	198.3577423095703	0.0001621246337890625	513.1062622070312	195.59620666503906	0.9999978542327881	511.8725280761719	194.41387939453125	0.00030410289764404297	18	006
89	511.56072998046875	196.84642028808594	9.277462959289551e-5	512.6280517578125	195.54534912109375	2.1070241928100586e-5	512.8529052734375	194.77699279785156	0.9999991655349731	511.83929443359375	192.80819702148438	0.0002308189868927002	18	006
90	510.4168395996094	196.90061950683594	0.001404792070388794	509.5926208496094	198.31109619140625	0.0001475512981414795	512.1788330078125	195.0795440673828	0.9999972581863403	510.7611083984375	194.51632690429688	0.0005289018154144287	18	006
91	511.32196044921875	197.03306579589844	0.0002650022506713867	510.3471374511719	197.76553344726562	0.00025725364685058594	512.3858642578125	195.23138427734375	0.9999957084655762	511.6622009277344	193.96148681640625	0.0006029605865478516	18	006
92	510.9881896972656	197.52020263671875	0.0008583962917327881	511.0113220214844	199.00209045410156	0.0001583695411682129	512.748779296875	196.27525329589844	0.9999945163726807	511.31317138671875	194.63185119628906	0.0004610717296600342	18	006
93	513.60546875	197.27784729003906	0.00021004676818847656	511.583251953125	197.49244689941406	0.00016325712203979492	513.653076171875	195.1473846435547	0.999997615814209	512.4883422851562	193.97251892089844	0.0002346634864807129	18	006
94	511.23406982421875	197.70169067382812	0.00014418363571166992	510.65850830078125	199.3801727294922	3.394484519958496e-5	512.6724243164062	196.23477172851562	0.999998927116394	511.25091552734375	195.54983520507812	0.000367969274520874	18	006
95	510.85943603515625	197.76669311523438	7.781386375427246e-5	509.7073059082031	199.07945251464844	4.410743713378906e-5	512.0337524414062	196.13442993164062	0.9999992251396179	510.5434875488281	195.42599487304688	0.0004248619079589844	18	006
96	514.3342895507812	197.58631896972656	3.585219383239746e-5	513.1337890625	195.5325469970703	3.2007694244384766e-5	513.7789916992188	195.25018310546875	0.9999992847442627	512.3973388671875	194.02195739746094	0.00011900067329406738	18	006
97	514.331298828125	197.88072204589844	6.628036499023438e-5	513.5999755859375	195.64849853515625	6.181001663208008e-5	513.7159423828125	195.63522338867188	0.9999995827674866	512.6266479492188	192.8107147216797	0.0004961192607879639	18	006
98	510.26116943359375	197.80300903320312	0.0005720257759094238	509.8341979980469	199.09661865234375	0.0002124309539794922	511.9695739746094	196.43101501464844	0.999994158744812	510.62225341796875	195.31475830078125	0.0003101825714111328	18	006
99	511.0318908691406	197.23558044433594	0.0003968775272369385	510.1007080078125	198.35879516601562	8.207559585571289e-5	512.491943359375	195.61778259277344	0.9999955892562866	510.8094482421875	193.67771911621094	0.0002675354480743408	18	006
100	509.5869445800781	197.37332153320312	0.0011951327323913574	508.80535888671875	198.56692504882812	0.00015088915824890137	511.06597900390625	195.34169006347656	0.9999966621398926	510.05853271484375	193.8475799560547	0.000517427921295166	18	006
101	513.4229736328125	198.18995666503906	0.00016701221466064453	512.3539428710938	196.43893432617188	3.24249267578125e-5	512.9279174804688	195.8411865234375	0.9999985098838806	511.4662780761719	193.83775329589844	0.00025919079780578613	18	006
102	511.1915588378906	196.6953887939453	0.0002910196781158447	510.60040283203125	197.7177734375	0.0001417398452758789	512.7885131835938	195.23989868164062	0.9999972581863403	511.6294860839844	192.94610595703125	0.00018021464347839355	18	006
103	513.15087890625	197.6492156982422	0.00013381242752075195	510.0665588378906	198.72491455078125	5.561113357543945e-5	512.3630981445312	195.67669677734375	0.9999988079071045	510.8455810546875	194.70069885253906	0.0004972219467163086	18	006
104	510.2041320800781	197.208740234375	0.00029796361923217773	509.0983581542969	198.5706329345703	6.93202018737793e-5	511.4461669921875	195.4174041748047	0.9999963641166687	510.71270751953125	193.47189331054688	0.000417172908782959	18	006
105	510.1268310546875	196.79151916503906	0.0019717812538146973	511.2108459472656	196.1688232421875	7.238984107971191e-5	511.5189208984375	194.8757781982422	0.9999966621398926	510.1081237792969	193.84083557128906	0.0003967583179473877	18	006
106	513.4223022460938	197.3038330078125	0.00010657310485839844	510.3759765625	197.02798461914062	7.11977481842041e-5	512.634033203125	194.83802795410156	0.9999979734420776	511.99859619140625	193.9417724609375	0.00014641880989074707	18	006
107	510.6986999511719	198.51976013183594	0.00019040703773498535	510.00128173828125	198.0010528564453	7.742643356323242e-5	511.5264892578125	197.30816650390625	0.9999990463256836	509.7352294921875	197.2860107421875	0.0021106302738189697	18	006
108	510.5923156738281	197.49099731445312	0.0001156926155090332	512.906005859375	196.22344970703125	2.6106834411621094e-5	512.152099609375	196.3734893798828	0.9999953508377075	511.0021057128906	194.31195068359375	0.000328749418258667	18	006
109	511.07232666015625	197.04238891601562	7.134675979614258e-5	513.1478271484375	194.70835876464844	4.431605339050293e-5	512.3636474609375	195.25807189941406	0.9999954104423523	511.3113098144531	192.75401306152344	0.0002079606056213379	18	006
110	513.4559936523438	197.39695739746094	0.0002313554286956787	510.6072998046875	198.18463134765625	0.00011709332466125488	512.868408203125	195.52650451660156	0.9999971389770508	511.479248046875	193.98501586914062	0.00046312808990478516	18	006
111	513.14892578125	198.09481811523438	6.651878356933594e-5	510.12396240234375	198.8330841064453	6.264448165893555e-5	512.7181396484375	196.00143432617188	0.9999992847442627	511.122802734375	195.1731414794922	0.0005348324775695801	18	006
112	510.7347717285156	196.98971557617188	0.0004048645496368408	510.3462219238281	198.06625366210938	9.968876838684082e-5	512.4000244140625	195.42161560058594	0.9999964833259583	511.5652770996094	194.00827026367188	0.0004208683967590332	18	006
113	510.2555847167969	197.13145446777344	0.00038549304008483887	511.3741149902344	196.45626831054688	0.00011834502220153809	511.64300537109375	195.7698211669922	0.9999866485595703	510.76318359375	194.53594970703125	0.0005318820476531982	18	006
114	511.3932800292969	196.57998657226562	0.0006931424140930176	509.9870300292969	197.3164825439453	0.0002531707286834717	512.4331665039062	194.77500915527344	0.9999942779541016	511.2742919921875	193.76780700683594	0.0018710494041442871	18	006
115	511.02471923828125	197.30252075195312	0.0009112954139709473	510.3005065917969	198.57351684570312	0.00023803114891052246	512.5281982421875	195.7124481201172	0.9999958872795105	510.9503173828125	194.8251953125	0.0004456043243408203	18	006
116	512.7838745117188	197.91786193847656	0.00011479854583740234	509.8631286621094	198.664306640625	5.9604644775390625e-5	512.101806640625	195.9418487548828	0.9999962449073792	510.6321716308594	194.28848266601562	0.0007037520408630371	18	006
117	510.4684753417969	197.7968292236328	0.00038570165634155273	510.38336181640625	199.33511352539062	9.831786155700684e-5	512.1194458007812	196.35076904296875	0.9999967813491821	510.1922912597656	195.65545654296875	0.00038617849349975586	18	006
118	509.7392883300781	197.61181640625	0.00027248263359069824	512.0569458007812	195.75173950195312	2.1129846572875977e-5	511.51788330078125	196.03050231933594	0.9999945163726807	509.6423034667969	194.25267028808594	0.0002701282501220703	18	006
119	510.4176025390625	197.26551818847656	0.00025159120559692383	511.6822509765625	195.7734832763672	8.568167686462402e-5	512.0682373046875	195.3265838623047	0.9999975562095642	510.843994140625	193.4188232421875	0.0002738535404205322	18	006
120	511.0119323730469	197.0290069580078	0.0004354715347290039	510.16363525390625	197.55099487304688	0.0002269148826599121	512.2792358398438	195.32904052734375	0.9999914169311523	511.3713684082031	193.7156982421875	0.0003618597984313965	18	006
121	513.302734375	197.9975128173828	5.048513412475586e-5	511.222900390625	199.0221710205078	4.9442052841186523e-5	512.8977661132812	196.25270080566406	0.9999991655349731	510.8289489746094	193.21969604492188	0.00020802021026611328	18	006
122	511.05072021484375	196.8113555908203	0.0002866983413696289	511.45343017578125	195.52064514160156	8.0108642578125e-5	511.9818115234375	194.8572998046875	0.9999986886978149	508.935302734375	195.23374938964844	0.0005623698234558105	18	006
123	514.19921875	197.74339294433594	0.00013837218284606934	511.9882507324219	198.16238403320312	0.00015974044799804688	514.1101684570312	195.7848663330078	0.9999983310699463	513.196533203125	194.3587646484375	0.00020623207092285156	18	006
124	510.9068298339844	196.88882446289062	0.0001785755157470703	510.3604736328125	198.3020782470703	4.64320182800293e-5	512.5336303710938	195.34146118164062	0.9999979734420776	511.2597961425781	193.6074676513672	0.00013625621795654297	18	006
125	509.5718994140625	197.02146911621094	0.003405749797821045	509.5268859863281	198.3004150390625	0.0001678466796875	511.47552490234375	195.23965454101562	0.9999887943267822	510.2370910644531	194.2265625	0.0004807114601135254	18	006
126	510.36346435546875	196.9670867919922	0.00015726685523986816	509.201904296875	197.52850341796875	4.738569259643555e-5	511.70745849609375	194.6509552001953	0.9999978542327881	510.5499572753906	192.9078369140625	0.0002307593822479248	18	006
127	511.1255187988281	197.03704833984375	0.00013118982315063477	510.2525329589844	198.15567016601562	0.00012695789337158203	512.5202026367188	195.72882080078125	0.9999902248382568	511.6999206542969	194.662841796875	0.00028195977210998535	18	006
128	510.3551330566406	197.5747528076172	0.0012285411357879639	509.9823913574219	199.27716064453125	9.578466415405273e-5	511.87030029296875	195.92994689941406	0.9999926090240479	510.8267822265625	194.87599182128906	0.0005507767200469971	18	006
129	510.1596374511719	197.13377380371094	0.0016318261623382568	509.25567626953125	198.2279510498047	0.00013148784637451172	511.5953369140625	195.24986267089844	0.9999924898147583	510.2013854980469	194.37608337402344	0.0003909170627593994	18	006
130	509.3653869628906	197.45062255859375	0.0009292662143707275	508.9923095703125	198.38194274902344	9.691715240478516e-5	511.1242370605469	195.52210998535156	0.9999961853027344	509.4802551269531	193.94522094726562	0.0004304051399230957	18	006
131	510.49322509765625	197.2322998046875	0.0003522634506225586	511.4195556640625	195.71615600585938	4.5180320739746094e-5	512.1497192382812	195.4398956298828	0.999998927116394	510.2878112792969	193.43072509765625	0.0001819133758544922	18	006
132	513.2664794921875	197.09619140625	0.00012916326522827148	510.4674072265625	197.4291229248047	0.00012195110321044922	512.735107421875	194.9633331298828	0.9999892711639404	511.7242736816406	193.52969360351562	0.0002657175064086914	18	006
133	511.40020751953125	197.339111328125	0.00010374188423156738	512.8961181640625	195.22740173339844	0.00010940432548522949	512.26611328125	195.3595733642578	0.9999967217445374	509.6412048339844	195.3267059326172	0.001056373119354248	18	006
134	513.4375610351562	197.59170532226562	0.00018575787544250488	512.0413818359375	195.76258850097656	0.0001361072063446045	512.4960327148438	195.2425994873047	0.9999989867210388	511.0553283691406	194.11233520507812	0.001628488302230835	18	006
135	513.2274780273438	197.8502960205078	5.638599395751953e-5	512.5850219726562	195.66494750976562	3.641843795776367e-5	512.2090454101562	196.02268981933594	0.999998927116394	510.78179931640625	193.60690307617188	0.0005861222743988037	18	006
136	513.2157592773438	197.6418914794922	0.00015822052955627441	511.8125	195.73277282714844	3.8564205169677734e-5	512.3345336914062	195.04722595214844	0.9999991655349731	509.1729736328125	194.66766357421875	0.000572890043258667	18	006
137	510.40008544921875	196.76869201660156	0.001046985387802124	509.2645263671875	197.53009033203125	0.00014466047286987305	511.5224304199219	194.79635620117188	0.999993085861206	510.8790588378906	194.38172912597656	0.0006122291088104248	18	006
138	510.23004150390625	196.40403747558594	0.000400543212890625	512.2863159179688	194.58963012695312	4.1484832763671875e-5	511.6739196777344	194.59413146972656	0.9999811053276062	510.5019226074219	193.3068084716797	0.00015488266944885254	18	006
139	510.068115234375	197.17446899414062	0.001224219799041748	508.6686706542969	198.05552673339844	0.00012046098709106445	511.0914306640625	195.28302001953125	0.9999890327453613	510.1980895996094	194.81732177734375	0.0006961822509765625	18	006
140	511.3134765625	196.9387969970703	0.00014099478721618652	509.66552734375	197.88523864746094	6.791949272155762e-5	511.985595703125	195.0862274169922	0.9999967813491821	510.847900390625	194.16441345214844	0.0006103813648223877	18	006
141	510.1724548339844	197.3521270751953	0.0014749765396118164	512.2504272460938	195.5272674560547	5.576014518737793e-5	512.0906982421875	195.55670166015625	0.9999908804893494	510.2982482910156	193.8939666748047	0.00016060471534729004	18	006
142	512.59423828125	198.2222900390625	8.32676887512207e-5	510.7775573730469	196.4989471435547	2.777576446533203e-5	512.0917358398438	196.139404296875	0.9999992847442627	510.4908142089844	195.3254852294922	0.0005806982517242432	18	006
143	510.9227600097656	196.95822143554688	0.0002849698066711426	511.92376708984375	196.53797912597656	5.8978796005249023e-5	512.3662719726562	195.57296752929688	0.9999978542327881	511.3382263183594	193.6551513671875	0.00030806660652160645	18	006
144	513.37060546875	197.66989135742188	0.00023105740547180176	511.6366882324219	196.0445556640625	8.45789909362793e-5	512.5072021484375	195.41329956054688	0.9999983310699463	511.4048767089844	194.55917358398438	0.0014862120151519775	18	006
145	510.4327087402344	196.77752685546875	0.0002878904342651367	512.2794799804688	194.4027557373047	6.833672523498535e-5	511.51654052734375	194.87899780273438	0.9999972581863403	510.6014099121094	192.5674591064453	0.00037023425102233887	18	006
146	513.9744873046875	197.4403839111328	0.00010761618614196777	511.52935791015625	197.94598388671875	8.20457935333252e-5	513.5655517578125	195.34889221191406	0.9999992251396179	512.169189453125	193.16598510742188	0.00019413232803344727	18	006
147	511.5776062011719	197.66908264160156	5.7637691497802734e-5	511.9549255371094	196.5452423095703	2.1696090698242188e-5	512.734619140625	196.19590759277344	0.9999990463256836	511.6209716796875	193.91896057128906	0.0002453625202178955	18	006
148	513.9352416992188	197.20826721191406	6.404519081115723e-5	511.0285339355469	197.52194213867188	6.246566772460938e-5	513.141845703125	195.05386352539062	0.9999898672103882	512.3756713867188	194.03482055664062	0.0001856386661529541	18	006
149	510.3354797363281	196.73797607421875	0.0014016330242156982	511.4261779785156	195.50997924804688	4.4852495193481445e-5	512.0730590820312	194.90313720703125	0.9999971389770508	510.56097412109375	193.2357635498047	0.0005043745040893555	18	006
150	510.4801025390625	197.0904083251953	0.00037616491317749023	509.5671081542969	197.8628387451172	7.69197940826416e-5	511.9087829589844	195.13958740234375	0.999995231628418	510.8100891113281	193.23731994628906	0.0003809332847595215	18	006
151	510.0285339355469	196.76336669921875	0.0006242692470550537	512.0670776367188	196.22702026367188	3.8683414459228516e-5	511.6534423828125	195.32083129882812	0.9999660849571228	510.6855163574219	194.03860473632812	0.00015816092491149902	18	006
152	509.9084777832031	197.81520080566406	0.0003631114959716797	509.64398193359375	199.38673400878906	0.00011554360389709473	511.4653625488281	196.28713989257812	0.9999978542327881	509.84869384765625	195.51876831054688	0.0007004439830780029	18	006
153	510.10614013671875	196.74497985839844	0.00039207935333251953	512.14697265625	194.69927978515625	3.629922866821289e-5	511.6084289550781	194.5357666015625	0.9999979734420776	507.7861633300781	194.7378692626953	0.00039762258529663086	18	006
154	510.0005798339844	196.5612030029297	0.001506209373474121	509.1758728027344	197.78672790527344	0.00013199448585510254	511.375732421875	194.82403564453125	0.9999656677246094	510.9054870605469	193.90306091308594	0.0004170536994934082	18	006
155	513.4368896484375	197.5514373779297	7.855892181396484e-5	510.494873046875	198.23756408691406	9.274482727050781e-5	512.942138671875	195.45030212402344	0.9999994039535522	511.4042663574219	194.2907257080078	0.00029525160789489746	18	006
156	511.2580261230469	197.70901489257812	0.00016477704048156738	511.44720458984375	196.47059631347656	6.282329559326172e-5	512.5510864257812	196.01840209960938	0.9999988675117493	510.6705017089844	195.33238220214844	0.0007630586624145508	18	006
157	509.83111572265625	197.5419158935547	0.0004051327705383301	510.2809143066406	198.94033813476562	7.507205009460449e-5	511.70892333984375	195.89016723632812	0.9999934434890747	509.72393798828125	194.4261474609375	0.00022351741790771484	18	006
158	513.841552734375	198.43211364746094	2.9802322387695312e-5	512.67138671875	196.06240844726562	2.1070241928100586e-5	513.4597778320312	196.26284790039062	0.9999985694885254	510.946044921875	193.9923553466797	0.00022298097610473633	18	006
159	510.73876953125	197.4690399169922	0.0007066428661346436	510.3710632324219	198.81167602539062	7.900595664978027e-5	512.3659057617188	195.92034912109375	0.9999983310699463	511.0914306640625	195.05911254882812	0.00023314356803894043	18	006
160	510.615234375	196.93251037597656	0.00020554661750793457	510.579833984375	195.49752807617188	6.222724914550781e-5	511.3316955566406	194.71087646484375	0.9999958276748657	510.4913635253906	193.12417602539062	0.0009843707084655762	18	006
161	510.5326232910156	197.03201293945312	0.0013176500797271729	509.4186096191406	198.0810089111328	8.752942085266113e-5	511.7067565917969	195.18846130371094	0.9999924898147583	510.7973937988281	193.93649291992188	0.0005500316619873047	18	006
162	513.7100830078125	196.91749572753906	0.00010895729064941406	512.8139038085938	195.38734436035156	4.482269287109375e-5	512.9405517578125	193.9958038330078	0.9999987483024597	511.48077392578125	192.86395263671875	0.0004119873046875	18	006
163	510.3055114746094	196.94061279296875	0.00016871094703674316	509.2731018066406	198.08831787109375	2.3126602172851562e-5	511.5312194824219	195.0656280517578	0.9999985694885254	510.3481140136719	193.2643585205078	0.0003377199172973633	18	006
164	510.32635498046875	197.31556701660156	0.00011920928955078125	510.2616882324219	198.74301147460938	5.501508712768555e-5	512.2369384765625	195.8964385986328	0.9999960660934448	511.4836120605469	194.62657165527344	0.00022476911544799805	18	006
165	510.217041015625	197.841796875	0.0002352595329284668	510.2812805175781	197.134765625	7.748603820800781e-5	511.44183349609375	196.2631072998047	0.999999463558197	509.9679260253906	195.97352600097656	0.0007460415363311768	18	006
166	513.4373168945312	197.93753051757812	0.00012114644050598145	510.85894775390625	198.5133819580078	0.0001176595687866211	513.1409301757812	195.6536102294922	0.9999991059303284	511.6631164550781	194.5233154296875	0.0006415843963623047	18	006
167	510.505615234375	197.49557495117188	0.00030738115310668945	510.27166748046875	196.42947387695312	0.0001258254051208496	511.26318359375	195.6396026611328	0.9999990463256836	509.5685119628906	195.33424377441406	0.0027007460594177246	18	006
168	513.2827758789062	197.5614471435547	0.00018525123596191406	512.90478515625	195.7572784423828	6.598234176635742e-5	513.0982666015625	195.20321655273438	0.9999982118606567	511.92620849609375	194.36839294433594	0.00033992528915405273	18	006
169	511.4894714355469	197.4275665283203	4.100799560546875e-5	512.7401123046875	195.8532257080078	2.905726432800293e-5	512.847900390625	195.49961853027344	0.9999983310699463	511.4718017578125	193.39588928222656	0.00013455748558044434	18	006
170	510.2708435058594	196.71385192871094	0.0009105801582336426	510.8416442871094	195.7775115966797	0.00012689828872680664	511.3894958496094	194.7788848876953	0.999987006187439	510.3115539550781	193.32073974609375	0.0005279183387756348	18	006
171	510.60797119140625	197.78196716308594	0.0003294050693511963	509.9780578613281	199.4817657470703	2.8908252716064453e-5	512.1463012695312	196.30905151367188	0.9999986886978149	510.93988037109375	194.3836212158203	0.0002506077289581299	18	006
172	510.10406494140625	197.838134765625	0.0006794929504394531	509.9256896972656	199.71803283691406	0.00010251998901367188	511.824951171875	196.5658416748047	0.9999927878379822	510.18731689453125	195.6991424560547	0.00046557188034057617	18	006
173	510.61181640625	196.2021942138672	0.00225067138671875	512.9197387695312	195.3398895263672	9.304285049438477e-5	512.5234375	194.43936157226562	0.9999964237213135	510.8890380859375	193.42123413085938	0.0003311634063720703	18	006
174	511.0314636230469	197.00270080566406	0.00027319788932800293	511.8767395019531	196.25819396972656	7.18832015991211e-5	512.4174194335938	195.41102600097656	0.9999979734420776	511.11090087890625	195.28482055664062	0.00030809640884399414	18	006
175	511.4796142578125	196.12294006347656	7.644295692443848e-5	513.1378173828125	194.33013916015625	4.938244819641113e-5	512.5380249023438	194.4428253173828	0.9999922513961792	511.7038879394531	192.4380340576172	0.00023883581161499023	18	006
176	510.87847900390625	197.9638671875	0.0002556145191192627	510.5025329589844	199.45423889160156	7.036328315734863e-5	512.6505126953125	196.5175018310547	0.9999994039535522	510.7818603515625	195.7994384765625	0.0005210936069488525	18	006
177	513.5875854492188	197.35354614257812	0.00010839104652404785	510.5017395019531	197.60165405273438	0.00013393163681030273	512.7195434570312	195.12322998046875	0.9999990463256836	511.29010009765625	193.3828582763672	0.0010059177875518799	18	006
178	510.4151611328125	197.135009765625	0.0002522468566894531	510.8002624511719	195.97967529296875	5.143880844116211e-5	511.39739990234375	195.19082641601562	0.9999983906745911	510.68011474609375	193.2012939453125	0.0005057156085968018	18	006
179	512.8186645507812	197.9241180419922	0.00019472837448120117	509.8507995605469	198.67369079589844	0.0001920759677886963	512.5357055664062	195.84793090820312	0.9999939203262329	511.0135498046875	194.80606079101562	0.0015533268451690674	18	006
180	511.2443542480469	197.18975830078125	0.00028643012046813965	510.2823791503906	198.39984130859375	0.00015172362327575684	512.28515625	195.79615783691406	0.999994158744812	511.3100891113281	194.81492614746094	0.0006080865859985352	18	006
181	511.0706481933594	197.6345977783203	0.00025969743728637695	511.4056396484375	196.13600158691406	6.502866744995117e-5	512.3884887695312	195.9288787841797	0.9999992847442627	510.7854919433594	195.22787475585938	0.0007263123989105225	18	006
182	510.6205749511719	197.52325439453125	0.0006482303142547607	510.8343505859375	196.7740478515625	8.299946784973145e-5	511.9247741699219	195.70697021484375	0.9999973177909851	510.3706359863281	195.54226684570312	0.0006109178066253662	18	006
183	511.1177673339844	197.08013916015625	0.000396728515625	511.8363342285156	195.98768615722656	7.605552673339844e-5	512.392822265625	195.2564239501953	0.9999979138374329	511.0293884277344	193.5646514892578	0.0004544258117675781	18	006
184	510.7099609375	197.2003173828125	0.0006168186664581299	511.2931823730469	195.80355834960938	0.00010451674461364746	511.86541748046875	195.40899658203125	0.9999964833259583	510.4601135253906	194.47129821777344	0.0007094740867614746	18	006
185	510.11920166015625	197.11871337890625	0.001864999532699585	511.0345458984375	197.3560791015625	0.00019818544387817383	511.754150390625	195.27978515625	0.9999974370002747	510.34356689453125	193.92581176757812	0.0008081495761871338	18	006
186	510.75848388671875	197.59548950195312	0.00015351176261901855	509.7951965332031	199.11318969726562	5.301833152770996e-5	511.99310302734375	196.02476501464844	0.9999985694885254	510.62603759765625	195.0519561767578	0.0005735158920288086	18	006
187	513.4795532226562	197.2533721923828	5.02467155456543e-5	512.2393188476562	195.58245849609375	2.92360782623291e-5	512.5551147460938	194.748046875	0.9999949932098389	511.4222106933594	193.16329956054688	0.000201493501663208	18	006
188	510.87579345703125	196.93284606933594	4.1544437408447266e-5	512.9114379882812	195.3080596923828	3.248453140258789e-5	511.8471984863281	195.5001678466797	0.9999938011169434	511.39404296875	193.38845825195312	0.0005331337451934814	18	006
189	510.39764404296875	197.42588806152344	0.00036656856536865234	509.60284423828125	198.2240753173828	0.00015369057655334473	511.9390869140625	195.7788848876953	0.9999979734420776	510.6582336425781	194.32989501953125	0.0003509521484375	18	006
190	510.2518310546875	197.50479125976562	0.00024697184562683105	508.811279296875	198.78367614746094	0.00015479326248168945	511.1500244140625	196.1148223876953	0.9999760985374451	510.3714599609375	194.04437255859375	0.0011106431484222412	18	006
191	513.1246337890625	198.03819274902344	9.256601333618164e-5	511.9706726074219	196.4298553466797	4.342198371887207e-5	512.6526489257812	195.86520385742188	0.999997615814209	511.1549072265625	195.06605529785156	0.0002754330635070801	18	006
192	509.9660339355469	197.27783203125	0.00021907687187194824	510.964599609375	196.13467407226562	3.933906555175781e-5	511.50244140625	195.47459411621094	0.9999951124191284	510.02239990234375	193.49417114257812	0.00020509958267211914	18	006
193	511.67474365234375	196.9517364501953	0.000516742467880249	510.9362487792969	197.8634796142578	0.0003025829792022705	513.0051879882812	195.21681213378906	0.9999958276748657	511.953125	194.33380126953125	0.00039255619049072266	18	006
194	509.6061096191406	197.98910522460938	0.000759124755859375	508.9002990722656	199.61488342285156	0.00010117888450622559	510.9471435546875	196.51797485351562	0.9999964833259583	509.501708984375	196.0013885498047	0.0007802248001098633	18	006
195	511.1241455078125	196.8460693359375	0.00038626790046691895	511.75054931640625	195.47828674316406	0.00013375282287597656	512.0476684570312	195.0554962158203	0.9999946355819702	511.1860046386719	193.9430694580078	0.0007735788822174072	18	006
196	511.2883605957031	197.01571655273438	0.0002471506595611572	513.3342895507812	195.0634002685547	5.608797073364258e-5	512.58837890625	195.77227783203125	0.9999985098838806	511.3017578125	193.201904296875	0.0007579326629638672	18	006
197	509.62908935546875	197.75196838378906	0.001947939395904541	510.1270446777344	196.92498779296875	6.470084190368652e-5	511.0277404785156	195.9243621826172	0.9999951124191284	509.2200927734375	194.5889129638672	0.00044909119606018066	18	006
198	513.9492797851562	197.43702697753906	0.00014421343803405762	511.2156677246094	198.26927185058594	7.560849189758301e-5	513.367919921875	195.47369384765625	0.999998927116394	511.88983154296875	194.5686492919922	0.00019758939743041992	18	006
199	513.8182983398438	197.57981872558594	1.952052116394043e-5	512.9456787109375	195.29281616210938	2.384185791015625e-5	512.9454345703125	195.7119598388672	0.9999960660934448	511.037353515625	193.55130004882812	9.912252426147461e-5	18	006
200	510.19976806640625	196.75291442871094	0.001295238733291626	511.48028564453125	195.64718627929688	0.0001544654369354248	511.651611328125	194.8406219482422	0.9999818205833435	510.39471435546875	194.0000762939453	0.0005106925964355469	18	006
201	510.1300964355469	197.65003967285156	0.0008676350116729736	511.00750732421875	196.6298065185547	0.00012770295143127441	511.52294921875	196.05975341796875	0.9999969005584717	510.1356506347656	195.39523315429688	0.0008161365985870361	18	006
202	509.8870544433594	196.83578491210938	0.0016234815120697021	511.4389343261719	195.55868530273438	0.00013208389282226562	511.7308349609375	195.1625518798828	0.9999945163726807	510.4524230957031	193.94735717773438	0.00033733248710632324	18	006
203	511.1149597167969	196.783203125	0.00024116039276123047	510.31890869140625	197.68495178222656	0.00014901161193847656	512.3857421875	195.09060668945312	0.999990701675415	511.4329833984375	193.55368041992188	0.00030371546745300293	18	006
204	510.3789367675781	197.38223266601562	0.0003515183925628662	510.1111755371094	199.40391540527344	0.00012239813804626465	512.3124389648438	196.12155151367188	0.9999991655349731	510.5048828125	195.06741333007812	0.00045499205589294434	18	006
205	511.0648498535156	196.59092712402344	0.00017440319061279297	512.8975219726562	194.4930419921875	8.916854858398438e-5	512.0799560546875	195.01043701171875	0.9999889135360718	511.3726806640625	192.58827209472656	0.0007246136665344238	18	006
206	513.4764404296875	197.51744079589844	0.00018525123596191406	510.6219177246094	198.15028381347656	6.532669067382812e-5	513.003662109375	195.60862731933594	0.9999984502792358	511.67901611328125	192.98001098632812	0.0002689361572265625	18	006
207	510.59783935546875	197.619384765625	0.0008810460567474365	511.3190002441406	196.9599609375	0.0001182258129119873	512.0908813476562	196.0488739013672	0.9999961853027344	510.2764892578125	195.4937286376953	0.0005881190299987793	18	006
208	510.1908874511719	197.3187255859375	0.0005330443382263184	510.6957702636719	195.96435546875	9.73045825958252e-5	511.41632080078125	195.40936279296875	0.9999983906745911	510.06024169921875	193.5191650390625	0.0012541711330413818	18	006
209	510.9327087402344	196.94744873046875	0.00034186244010925293	509.9425354003906	197.8570098876953	6.347894668579102e-5	512.4866333007812	195.15919494628906	0.999998152256012	510.66229248046875	193.1742706298828	0.00020208954811096191	18	006
210	511.51483154296875	197.02561950683594	0.000241011381149292	511.0726623535156	198.3582305908203	0.00015917420387268066	513.2417602539062	195.6912384033203	0.9999985098838806	512.420654296875	194.66598510742188	0.00027886033058166504	18	006
211	509.9776611328125	196.86610412597656	0.0012853145599365234	509.3899230957031	198.01409912109375	0.0001455247402191162	511.75604248046875	195.00634765625	0.9999960660934448	510.3049621582031	193.53985595703125	0.0007271468639373779	18	006
212	511.0899658203125	197.19241333007812	5.5342912673950195e-5	512.7703247070312	195.2342071533203	3.3974647521972656e-5	512.3922119140625	195.42233276367188	0.9999992251396179	510.7425537109375	192.96678161621094	0.00041991472244262695	18	006
213	509.9630126953125	198.0306396484375	0.0006680786609649658	509.3758850097656	199.8084716796875	8.299946784973145e-5	511.5882873535156	196.67860412597656	0.9999957084655762	510.03173828125	196.09178161621094	0.0008102655410766602	18	006
214	511.0816345214844	197.27317810058594	0.0004930794239044189	512.4519653320312	195.97454833984375	7.277727127075195e-5	512.8004150390625	195.60687255859375	0.9999982118606567	511.346923828125	193.34983825683594	0.0002359151840209961	18	006
215	510.7529296875	196.77883911132812	0.0013137757778167725	512.0656127929688	195.53050231933594	0.00016695261001586914	512.1970825195312	195.11582946777344	0.9999849200248718	511.04254150390625	193.53378295898438	0.0004481673240661621	18	006
216	510.6309509277344	197.44447326660156	0.00011104345321655273	511.8846435546875	196.68995666503906	2.16066837310791e-5	512.2102661132812	196.24266052246094	0.9999980926513672	511.416748046875	194.33705139160156	0.0003300309181213379	18	006
217	510.24554443359375	197.4315643310547	5.78463077545166e-5	511.36767578125	196.14967346191406	2.962350845336914e-5	511.8428649902344	195.89842224121094	0.9999964833259583	510.72650146484375	194.8768768310547	0.00012379884719848633	18	006
218	511.69293212890625	197.31857299804688	0.0003001987934112549	511.23590087890625	198.72811889648438	0.00010231137275695801	513.287353515625	195.71533203125	0.9999997615814209	511.5821533203125	194.7953643798828	0.0003699362277984619	18	006
219	510.838623046875	196.83120727539062	0.0008905529975891113	510.6680603027344	198.04403686523438	0.000302731990814209	512.4420776367188	195.18795776367188	0.9999940395355225	511.1486511230469	194.2027130126953	0.00018551945686340332	18	006
220	510.5458068847656	197.6107177734375	0.00010716915130615234	512.7830810546875	195.8500213623047	2.09808349609375e-5	512.3002319335938	196.2058868408203	0.9999987483024597	510.62823486328125	193.87120056152344	0.00020581483840942383	18	006
221	511.8179626464844	196.86830139160156	0.00033086538314819336	513.7224731445312	195.48423767089844	0.00011298060417175293	513.5716552734375	195.36854553222656	0.999995768070221	512.4157104492188	193.94955444335938	0.00010603666305541992	18	006
222	510.0296325683594	197.18568420410156	0.00026494264602661133	509.7033996582031	198.64234924316406	0.00019410252571105957	512.195068359375	195.9593505859375	0.9999985098838806	510.6130065917969	193.10733032226562	0.0002391338348388672	18	006
223	513.7865600585938	197.11668395996094	0.00023168325424194336	511.244384765625	197.4463348388672	0.00012239813804626465	513.4044799804688	194.93679809570312	0.999998927116394	512.2449340820312	194.0914764404297	0.0004118382930755615	18	006
224	511.39111328125	197.27359008789062	0.0013025999069213867	512.9910278320312	196.0056610107422	7.456541061401367e-5	513.0791015625	195.49522399902344	0.9999963045120239	511.1541442871094	194.5106201171875	0.00029709935188293457	18	006
225	510.62469482421875	197.8522491455078	0.00022479891777038574	512.3386840820312	196.48780822753906	3.6656856536865234e-5	512.7947998046875	196.31690979003906	0.9999979734420776	511.19390869140625	194.27642822265625	0.00017085671424865723	18	006
226	510.51507568359375	197.3165283203125	0.0007190406322479248	510.41180419921875	199.03973388671875	8.729100227355957e-5	512.4591674804688	195.83021545410156	0.9999992251396179	510.6975402832031	195.58189392089844	0.00033855438232421875	18	006
227	513.7218017578125	197.80325317382812	0.000136643648147583	513.3914794921875	196.0722198486328	2.434849739074707e-5	513.5172119140625	195.7535858154297	0.9999961853027344	511.571044921875	194.29930114746094	9.229779243469238e-5	18	006
228	513.35107421875	197.70944213867188	0.00015994906425476074	512.0451049804688	196.040283203125	4.839897155761719e-5	512.6624145507812	195.65707397460938	0.9999994039535522	511.2286071777344	193.6107177734375	0.0002917945384979248	18	006
229	511.9305114746094	196.91397094726562	0.0002575516700744629	511.5011901855469	198.0911102294922	6.0617923736572266e-5	513.6934814453125	195.2338409423828	0.9999980330467224	511.5688171386719	193.41976928710938	0.00015231966972351074	18	006
230	513.7479858398438	197.87933349609375	0.00015881657600402832	513.4096069335938	195.89865112304688	2.7835369110107422e-5	513.8436279296875	195.8656005859375	0.9999992847442627	511.3079833984375	193.7677001953125	0.00017717480659484863	18	006
231	514.052978515625	197.80532836914062	9.289383888244629e-5	512.891845703125	195.94754028320312	5.117058753967285e-5	513.6260375976562	195.77536010742188	0.9999996423721313	511.4656066894531	194.630859375	0.00014978647232055664	18	006
232	514.1990356445312	197.7971954345703	0.00019019842147827148	513.5396728515625	196.0179443359375	0.00012302398681640625	514.0476684570312	195.97552490234375	0.9999995231628418	512.19970703125	194.7171630859375	0.0002427995204925537	18	006
233	514.5968627929688	197.14244079589844	0.0001836717128753662	180.06707763671875	271.1558837890625	0.00038167834281921387	514.4590454101562	194.66946411132812	0.9999995231628418	511.5954284667969	192.76902770996094	0.00031706690788269043	18	006
234	512.0817260742188	197.01290893554688	0.0004156827926635742	514.292236328125	195.544677734375	5.733966827392578e-5	514.3956298828125	195.2335968017578	0.9999992251396179	511.5193176269531	194.19537353515625	0.00018605589866638184	18	006
235	513.3839111328125	197.9552001953125	0.00033724308013916016	512.8491821289062	196.3641815185547	9.930133819580078e-5	513.4227294921875	195.92921447753906	0.9999992847442627	511.8183898925781	194.5625457763672	0.00036457180976867676	18	006
236	511.6424560546875	196.45025634765625	0.0011856555938720703	513.3693237304688	194.7183837890625	8.183717727661133e-5	513.412353515625	194.67330932617188	0.9999933242797852	510.74761962890625	193.52239990234375	0.00010749697685241699	18	006
237	510.74371337890625	197.87301635742188	0.0007130801677703857	510.6332092285156	199.500732421875	0.0002751946449279785	512.4712524414062	196.28262329101562	0.9999984502792358	510.61431884765625	194.90591430664062	0.0007041394710540771	18	006
238	510.7043762207031	197.19174194335938	0.0003972947597503662	509.9351806640625	198.5745391845703	0.00011703372001647949	512.2291259765625	195.463134765625	0.9999993443489075	510.4738464355469	193.43646240234375	0.00039198994636535645	18	006
239	137.27255249023438	291.4884033203125	0.004445314407348633	512.3931884765625	197.9815673828125	0.00011938810348510742	514.0996704101562	195.44357299804688	0.9999972581863403	511.8125305175781	193.74029541015625	8.001923561096191e-5	18	006
240	197.20448303222656	261.7426452636719	0.00017371773719787598	192.34274291992188	261.10101318359375	0.02806869149208069	513.427490234375	195.4619903564453	0.9999998807907104	511.76605224609375	195.20338439941406	0.00024569034576416016	18	006
241	512.306640625	197.14463806152344	0.0008100569248199463	514.1181640625	195.39508056640625	8.58604907989502e-5	514.226318359375	195.37545776367188	0.9999990463256836	511.7796936035156	193.76025390625	0.00023043155670166016	18	006
242	136.2432861328125	292.7263488769531	0.015875637531280518	511.2687072753906	198.03982543945312	9.763240814208984e-5	513.5001831054688	194.90658569335938	0.9999972581863403	511.93902587890625	193.9365234375	0.00022745132446289062	18	006
243	137.5589599609375	292.736083984375	0.9999986886978149	190.2242431640625	248.30433654785156	0.48951515555381775	514.839599609375	195.4940948486328	0.9999998807907104	512.45068359375	194.38818359375	0.00019910931587219238	18	006
244	136.43438720703125	294.61358642578125	0.9746904373168945	192.46267700195312	245.36204528808594	0.9999998211860657	513.4246826171875	196.21182250976562	0.9999998211860657	511.22003173828125	194.17030334472656	0.0004220902919769287	18	006
245	135.20907592773438	294.1998596191406	0.0031976401805877686	510.7561950683594	198.04379272460938	7.009506225585938e-5	512.7999877929688	195.2270050048828	0.9999985694885254	510.7500915527344	194.03416442871094	0.00020107626914978027	18	006
246	197.0913848876953	275.95977783203125	0.0001793503761291504	129.2072296142578	278.0345458984375	0.00042814016342163086	513.0413818359375	195.3031005859375	0.9999991059303284	511.8932189941406	194.23179626464844	0.00014540553092956543	18	006
247	513.6307373046875	197.2447052001953	0.0002898275852203369	511.0856628417969	197.99464416503906	8.881092071533203e-5	513.3754272460938	195.07408142089844	0.9999994039535522	510.704833984375	195.02435302734375	0.00020647048950195312	18	006
248	510.6954650878906	197.9748992919922	0.0008757114410400391	510.69024658203125	199.4888458251953	9.930133819580078e-5	512.3258056640625	196.60079956054688	0.9999966621398926	510.8898010253906	195.59190368652344	0.00025159120559692383	18	006
249	514.72021484375	196.99856567382812	9.307265281677246e-5	512.6441040039062	197.53790283203125	6.759166717529297e-5	514.3607177734375	195.1046142578125	0.9999966621398926	515.6959838867188	194.8799285888672	7.337331771850586e-5	18	006
250	511.56854248046875	196.61338806152344	0.0005147159099578857	511.552734375	197.5672607421875	0.00020173192024230957	513.72412109375	194.9020538330078	0.9999945759773254	512.2386474609375	193.84188842773438	0.00012999773025512695	18	006
251	511.30810546875	197.7705841064453	0.00023812055587768555	511.0898132324219	199.3252410888672	0.00011944770812988281	513.10302734375	196.20252990722656	0.9999995827674866	511.1570129394531	193.93331909179688	0.0003439486026763916	18	006
252	514.9505004882812	197.2164764404297	0.0003084838390350342	514.740966796875	194.82261657714844	0.00011593103408813477	514.3790893554688	194.57965087890625	0.9999990463256836	513.1231079101562	193.20071411132812	0.0001672208309173584	18	006
253	515.1121826171875	197.39669799804688	9.942054748535156e-5	515.0079345703125	194.95851135253906	4.169344902038574e-5	514.6756591796875	194.8101806640625	0.9999973177909851	513.5994873046875	193.49754333496094	0.00012609362602233887	18	006
254	510.74395751953125	196.99774169921875	0.00012698769569396973	512.164794921875	194.95281982421875	3.510713577270508e-5	512.3441162109375	195.09835815429688	0.9999984502792358	510.23114013671875	193.06076049804688	0.00031891465187072754	18	006
255	513.9573364257812	197.44541931152344	4.291534423828125e-5	513.68994140625	195.3257293701172	1.800060272216797e-5	513.4651489257812	195.18417358398438	0.9999982118606567	511.4089050292969	193.67323303222656	9.739398956298828e-5	18	006
256	510.5878601074219	196.98886108398438	0.000736922025680542	509.9088134765625	198.18939208984375	0.00011298060417175293	512.2850952148438	195.3423614501953	0.9999973177909851	510.6783752441406	193.6021270751953	0.00026619434356689453	18	006
257	510.4781188964844	197.07388305664062	0.0010451078414916992	509.749755859375	198.45767211914062	9.703636169433594e-5	511.9256286621094	195.37876892089844	0.9999980926513672	510.80780029296875	194.96702575683594	0.00048226118087768555	18	006
258	514.0733032226562	197.0397186279297	0.0001010894775390625	514.1172485351562	194.76051330566406	4.5239925384521484e-5	513.5655517578125	194.99156188964844	0.9999973773956299	511.8974914550781	193.15716552734375	0.00010326504707336426	18	006
259	511.472412109375	196.63758850097656	0.00022014975547790527	510.4903869628906	197.78582763671875	9.381771087646484e-5	512.6315307617188	195.02157592773438	0.9999989867210388	511.375244140625	194.1470184326172	0.00032463669776916504	18	006
260	510.8345947265625	197.17015075683594	0.00016355514526367188	512.3895874023438	195.8392791748047	4.1097402572631836e-5	512.3805541992188	195.55587768554688	0.999997615814209	510.8407287597656	194.01544189453125	0.00017696619033813477	18	006
261	510.3407287597656	197.4138946533203	0.00020244717597961426	511.54736328125	196.37879943847656	3.0100345611572266e-5	511.83453369140625	195.8997344970703	0.9999988079071045	510.33038330078125	193.9111785888672	0.0003497898578643799	18	006
262	511.12030029296875	196.4540557861328	0.0012164413928985596	513.18310546875	194.7677001953125	4.366040229797363e-5	512.7774047851562	194.6041259765625	0.9999968409538269	511.1866760253906	193.30239868164062	0.00015982985496520996	18	006
263	514.2296142578125	197.3841094970703	8.687376976013184e-5	513.6129760742188	195.47329711914062	3.579258918762207e-5	513.6386108398438	195.27316284179688	0.9999977350234985	512.5203247070312	194.23110961914062	0.00013774633407592773	18	006
264	513.974609375	197.6510467529297	0.0002528727054595947	166.01353454589844	291.634521484375	0.9801708459854126	513.927001953125	195.5050506591797	0.9999990463256836	511.906982421875	194.0010223388672	0.0002442598342895508	18	006
265	164.7700653076172	291.1137390136719	0.0027144253253936768	167.0687713623047	289.9998779296875	0.9989312887191772	514.31298828125	195.09603881835938	0.9999992847442627	512.1644287109375	192.75254821777344	9.834766387939453e-5	18	006
266	514.7468872070312	197.89602661132812	0.00018039345741271973	167.51626586914062	290.7838439941406	0.910063624382019	514.3978881835938	195.221435546875	0.9999997019767761	511.8548278808594	193.5395965576172	0.00020837783813476562	18	006
267	165.8105926513672	290.7615661621094	0.0003153681755065918	166.3845977783203	288.8614807128906	0.9982785582542419	513.5578002929688	194.7592315673828	0.9999948740005493	512.1919555664062	192.8134307861328	0.0002186596393585205	18	006
268	163.08120727539062	290.5751647949219	0.002876877784729004	166.2706756591797	289.4700927734375	0.9999967813491821	513.639404296875	195.8236846923828	0.9999954700469971	511.6522521972656	193.80523681640625	7.319450378417969e-5	18	006
269	162.7360076904297	282.1234436035156	0.0006746351718902588	164.47525024414062	286.37200927734375	0.9999998807907104	512.656005859375	196.10594177246094	0.9999977350234985	510.45843505859375	194.37648010253906	0.00017783045768737793	18	006
270	135.27352905273438	322.1122131347656	0.6587140560150146	165.27163696289062	285.22418212890625	1.0	512.67822265625	195.5895538330078	0.9999985098838806	511.5101623535156	195.20835876464844	0.00037226080894470215	18	006
271	135.39739990234375	321.48455810546875	0.95400071144104	164.86431884765625	286.1590881347656	0.9999507665634155	512.0343017578125	195.55970764160156	0.9999985694885254	157.82701110839844	288.4341735839844	0.0002655982971191406	18	006
272	135.9874725341797	320.8514709472656	0.24186009168624878	162.9604949951172	285.3264465332031	1.0	513.2332153320312	194.86952209472656	0.9999985098838806	511.5758056640625	193.24485778808594	0.00023800134658813477	18	006
273	513.4627075195312	197.4913787841797	0.0002454221248626709	163.61965942382812	285.2610168457031	0.9999997615814209	512.9410400390625	195.47251892089844	0.9999977350234985	159.69815063476562	286.5385437011719	0.00020807981491088867	18	006
274	161.3624267578125	287.9311828613281	0.02498483657836914	163.2755584716797	285.57086181640625	0.999976634979248	513.5670776367188	195.2603759765625	0.999997615814209	511.0898742675781	193.7950897216797	0.00023767352104187012	18	006
275	134.79762268066406	324.05450439453125	0.8978539705276489	162.658447265625	283.92816162109375	1.0	514.1392211914062	195.19158935546875	0.9999979138374329	513.1959838867188	194.0677490234375	0.0003764629364013672	18	006
276	160.06417846679688	291.77618408203125	0.0002633631229400635	165.0512237548828	282.8278503417969	1.0	513.256103515625	195.15870666503906	0.9999992847442627	164.73875427246094	284.3040771484375	0.000821232795715332	18	006
277	512.214111328125	196.95687866210938	0.000512927770614624	165.99826049804688	283.0819091796875	1.0	514.0464477539062	195.08511352539062	0.9999991655349731	162.4369354248047	283.3812561035156	0.0003937184810638428	18	006
278	140.47354125976562	321.9169921875	0.002074897289276123	164.91177368164062	282.3924255371094	1.0	512.988037109375	194.27146911621094	0.9999966025352478	162.11160278320312	283.85400390625	0.00037747621536254883	18	006
279	136.73028564453125	323.0965881347656	0.004570722579956055	164.83274841308594	283.6361389160156	1.0	514.1865234375	194.80291748046875	0.9999997615814209	161.1458740234375	284.7682800292969	0.0006591975688934326	18	006
280	140.1036376953125	319.7140197753906	0.23900863528251648	165.74134826660156	282.88018798828125	1.0	513.4916381835938	195.6994171142578	0.9999980926513672	161.1212158203125	285.1401062011719	0.0002467334270477295	18	006
281	136.6459503173828	322.65350341796875	0.005773365497589111	168.14352416992188	281.83795166015625	1.0	512.22509765625	195.92185974121094	0.9999974966049194	510.9889221191406	194.18939208984375	0.0009239315986633301	18	006
282	145.1842803955078	313.3280944824219	0.047961026430130005	165.04067993164062	282.6834411621094	1.0	513.1782836914062	195.291259765625	0.9999992847442627	160.82708740234375	284.846435546875	0.00029972195625305176	18	006
283	163.5932159423828	289.11395263671875	0.0005178749561309814	165.09661865234375	282.3542785644531	1.0	512.8731689453125	195.1339111328125	0.9999985694885254	164.52638244628906	284.0479431152344	0.0008064508438110352	18	006
284	137.85427856445312	322.28985595703125	0.0077280402183532715	162.3177947998047	282.784423828125	1.0	513.3362426757812	195.38758850097656	0.9999963045120239	161.22605895996094	284.2179260253906	0.0011674761772155762	18	006
285	144.7418212890625	314.1130065917969	0.9700185656547546	163.802490234375	281.60845947265625	1.0	513.5203857421875	194.68212890625	0.9999963045120239	161.7681884765625	285.27410888671875	0.0002872943878173828	18	006
286	162.66253662109375	290.4195556640625	0.0018759667873382568	163.77410888671875	283.7839050292969	1.0	512.0646362304688	195.48727416992188	0.9999992251396179	163.2545623779297	285.4396667480469	0.0009369850158691406	18	006
287	146.05517578125	314.8662414550781	0.9996700286865234	161.4477996826172	283.3445129394531	0.9999998807907104	513.756591796875	195.10614013671875	0.9999972581863403	161.09213256835938	287.90753173828125	9.521842002868652e-5	18	006
288	143.36129760742188	315.42974853515625	0.9998241662979126	159.69903564453125	286.0001525878906	0.9990634918212891	513.7354736328125	195.34219360351562	0.9999893307685852	511.1072998046875	194.1838836669922	0.00015035271644592285	18	006
289	145.2103729248047	315.23779296875	0.9902060031890869	159.0525360107422	283.04534912109375	0.9999982118606567	512.0032348632812	196.06884765625	0.9999973773956299	510.4263000488281	195.105712890625	0.0002860128879547119	18	006
290	145.1903839111328	316.3300476074219	0.9999997615814209	159.4195556640625	281.9975891113281	1.0	512.421142578125	195.6265869140625	0.9999935626983643	511.0267333984375	194.81129455566406	0.00021946430206298828	18	006
291	145.07720947265625	316.2409362792969	0.9999988079071045	160.6862335205078	287.2248229980469	0.9985570907592773	513.1755981445312	195.30587768554688	0.9999990463256836	511.0164794921875	194.4071807861328	0.0003236234188079834	18	006
292	144.51368713378906	317.23004150390625	0.9999991655349731	160.2129669189453	287.0085754394531	0.4539847671985626	512.7553100585938	195.49119567871094	0.9999992847442627	511.2435607910156	192.29513549804688	0.00014257431030273438	18	006
293	146.64418029785156	315.8629150390625	1.0	162.97183227539062	287.51708984375	0.9997982382774353	512.6008911132812	196.16123962402344	0.9999954700469971	511.04302978515625	195.29359436035156	0.00015905499458312988	18	006
294	147.0198516845703	316.3392639160156	0.9999381899833679	161.62319946289062	282.6557922363281	1.0	512.9746704101562	195.51805114746094	0.9999989867210388	160.1145782470703	286.3446960449219	0.0004836916923522949	18	006
295	147.12403869628906	315.61676025390625	0.9999998807907104	164.9920196533203	286.38568115234375	0.9999978542327881	512.815185546875	196.33668518066406	0.9999980926513672	510.9101867675781	193.97784423828125	0.00015184283256530762	18	006
296	151.01683044433594	313.60845947265625	0.9990111589431763	164.75453186035156	293.8444519042969	0.0014521479606628418	513.0844116210938	195.11807250976562	0.9999975562095642	511.5384216308594	193.73922729492188	9.351968765258789e-5	18	006
297	148.8614044189453	315.6054992675781	0.9999977946281433	164.53990173339844	288.28985595703125	0.9969947338104248	513.45556640625	196.03309631347656	0.9999973177909851	511.8807067871094	194.70675659179688	7.69495964050293e-5	18	006
298	148.0975341796875	315.7735290527344	0.9999995231628418	167.47821044921875	287.7154846191406	0.9997602105140686	513.6151123046875	195.093017578125	0.9999988079071045	512.3106689453125	193.6931610107422	0.00011432170867919922	18	006
299	148.97982788085938	316.290283203125	0.999389111995697	169.12181091308594	285.56707763671875	1.0	513.998779296875	195.74063110351562	0.9999996423721313	164.60044860839844	287.51239013671875	0.0007052123546600342	18	006
300	148.99984741210938	316.5667419433594	0.9999998807907104	169.15711975097656	288.190673828125	0.9999717473983765	512.900146484375	195.460693359375	0.999998927116394	510.3765869140625	193.18153381347656	0.00015819072723388672	18	006
301	148.8910369873047	317.13262939453125	0.9999949932098389	167.51080322265625	286.9855041503906	0.9999146461486816	512.7366943359375	196.9211883544922	0.9999972581863403	165.7660675048828	287.39056396484375	0.0002592504024505615	18	006
302	151.85267639160156	315.26123046875	1.0	168.68438720703125	288.5795593261719	0.9999817609786987	513.4198608398438	195.4131622314453	0.9999996423721313	510.9395446777344	193.48309326171875	0.0002923309803009033	18	006
303	150.9398193359375	316.38983154296875	1.0	170.1348876953125	285.5896301269531	0.9999995231628418	514.3028564453125	194.697998046875	0.9999962449073792	167.93661499023438	288.73736572265625	0.0006567835807800293	18	006
304	152.0297393798828	316.64300537109375	1.0	171.0452117919922	286.318359375	0.9999999403953552	512.094482421875	195.203125	0.9999983906745911	168.81472778320312	288.6919860839844	0.0003256499767303467	18	006
305	151.44642639160156	317.566650390625	1.0	172.43336486816406	285.15594482421875	0.9999997615814209	513.181396484375	196.10438537597656	0.9999986886978149	170.99539184570312	288.47515869140625	0.0002964437007904053	18	006
306	152.9253387451172	318.2821044921875	1.0	172.89447021484375	285.69305419921875	0.9998622536659241	512.2813720703125	196.42605590820312	0.9999976754188538	510.47808837890625	195.63433837890625	0.0003361701965332031	18	006
307	153.021728515625	318.4212646484375	1.0	175.09783935546875	282.97808837890625	1.0	512.8905029296875	196.26808166503906	0.9999966621398926	177.18865966796875	285.6138000488281	0.0005770325660705566	18	006
308	154.1424102783203	317.72174072265625	1.0	175.08871459960938	284.6232604980469	0.9999999403953552	513.3331298828125	196.68283081054688	0.9999997615814209	511.1545104980469	193.88214111328125	0.0003115832805633545	18	006
309	153.4402313232422	318.2901306152344	1.0	172.97146606445312	283.99688720703125	0.9999988079071045	514.0242309570312	195.7825927734375	0.9999938607215881	169.64866638183594	289.60675048828125	0.00045692920684814453	18	006
310	153.75442504882812	318.1476745605469	1.0	174.8842315673828	285.67462158203125	0.999857485294342	512.3607177734375	195.50791931152344	0.9999945759773254	151.87965393066406	304.5267028808594	0.00035634636878967285	18	006
311	154.07073974609375	319.1717834472656	1.0	174.4447784423828	283.65277099609375	0.9999995231628418	512.7619018554688	195.709716796875	0.9999936819076538	171.85426330566406	290.3763732910156	0.00027677416801452637	18	006
312	154.59283447265625	318.6658935546875	1.0	175.59999084472656	283.293701171875	0.9999986886978149	512.1727294921875	195.3560791015625	0.9999977946281433	510.6246643066406	193.8368682861328	0.00036147236824035645	18	006
313	153.68128967285156	319.36846923828125	1.0	176.39295959472656	286.1416931152344	0.9997936487197876	514.6834106445312	195.7910919189453	0.9999996423721313	152.85101318359375	306.4454345703125	0.000406414270401001	18	006
314	155.08251953125	318.7588195800781	1.0	174.91018676757812	284.0189208984375	0.9999709725379944	513.5386962890625	196.61587524414062	0.9999985694885254	140.06332397460938	326.54266357421875	0.000291973352432251	18	006
315	153.7065887451172	318.98944091796875	1.0	176.72396850585938	284.9035949707031	1.0	513.9629516601562	194.8672332763672	0.9999986886978149	178.07290649414062	285.6048278808594	0.0011413991451263428	18	006
316	154.9688720703125	318.88568115234375	1.0	175.9159393310547	284.032958984375	1.0	512.8326416015625	195.86727905273438	0.9999994039535522	511.17852783203125	193.9601287841797	0.0003998279571533203	18	006
317	155.59300231933594	318.66009521484375	1.0	174.99095153808594	285.315673828125	0.9999998807907104	512.8397216796875	195.35635375976562	0.9999986886978149	171.4938507080078	292.56201171875	0.0003230571746826172	18	006
318	155.47499084472656	318.3725891113281	1.0	174.25335693359375	285.2712707519531	0.9876139163970947	512.7595825195312	194.8814697265625	0.9999974966049194	152.7100830078125	305.309326171875	0.000308305025100708	18	006
319	155.15640258789062	319.30743408203125	1.0	173.73443603515625	286.6229553222656	0.9997972249984741	513.5357666015625	195.36123657226562	0.9999809265136719	153.31878662109375	305.6742248535156	0.000411301851272583	18	006
320	156.6696319580078	317.82965087890625	1.0	171.0707550048828	288.6208190917969	0.9791150689125061	512.1312866210938	195.82614135742188	0.9999989867210388	153.0867462158203	304.6523132324219	0.0004571676254272461	18	006
321	155.77452087402344	318.9319763183594	1.0	170.95191955566406	290.88043212890625	0.04120752215385437	513.4202270507812	195.1373748779297	0.9999913573265076	152.84881591796875	306.0356750488281	0.0008157193660736084	18	006
322	155.80397033691406	318.6739807128906	1.0	172.56907653808594	289.58056640625	0.02289491891860962	512.9312133789062	195.2084197998047	0.9999985098838806	153.25816345214844	306.3243103027344	0.00051078200340271	18	006
323	155.5904083251953	318.3287048339844	1.0	170.10069274902344	293.80999755859375	0.002561241388320923	513.1069946289062	195.69552612304688	0.9999997019767761	153.17630004882812	306.4094543457031	0.0007152855396270752	18	006
324	155.20330810546875	318.5643615722656	1.0	169.7677001953125	292.44317626953125	0.013342708349227905	513.8736572265625	196.0242919921875	0.9999999403953552	152.72750854492188	304.8417053222656	0.0005540549755096436	18	006
325	155.671142578125	319.2438049316406	1.0	170.71339416503906	294.1356506347656	0.016971170902252197	514.9530639648438	195.13340759277344	0.9999978542327881	152.97271728515625	306.0823059082031	0.0005941390991210938	18	006
326	156.83480834960938	317.9246826171875	0.9999995231628418	159.50392150878906	309.88348388671875	0.0001977086067199707	513.6632690429688	194.84805297851562	0.9999892711639404	152.67774963378906	305.5914306640625	0.00017839670181274414	18	006
327	154.82989501953125	318.69110107421875	1.0	158.42578125	310.0306091308594	0.0005856752395629883	515.0921630859375	195.36036682128906	0.9999996423721313	152.9936065673828	306.9742126464844	0.0012864768505096436	18	006
328	155.08346557617188	318.0436096191406	1.0	155.4229736328125	319.18023681640625	0.0004763305187225342	513.3025512695312	195.7449951171875	0.9999994039535522	152.72433471679688	306.2701110839844	0.0004703104496002197	18	006
329	154.6035919189453	317.49176025390625	1.0	169.2852783203125	295.99566650390625	0.022977501153945923	513.5573120117188	195.8813018798828	0.9999985694885254	153.08663940429688	304.958251953125	0.000272601842880249	18	006
330	153.85061645507812	317.6231994628906	1.0	157.48291015625	310.4623107910156	0.0003770589828491211	514.1090698242188	196.00021362304688	0.9999957084655762	152.26583862304688	306.578369140625	0.000683516263961792	18	006
331	153.3067626953125	318.0907287597656	1.0	157.89306640625	310.4540100097656	0.0006279051303863525	513.4663696289062	195.515625	0.999998927116394	153.53515625	307.1849670410156	0.0008513331413269043	18	006
332	154.17396545410156	315.0611572265625	0.9994648694992065	170.7079315185547	297.0268249511719	0.0005552172660827637	512.5313720703125	196.12850952148438	0.9999955892562866	511.2227783203125	194.52450561523438	4.988908767700195e-5	18	006
333	154.60182189941406	316.62554931640625	0.9999992847442627	164.30682373046875	313.5993957519531	0.0001125335693359375	514.0474853515625	196.03854370117188	0.999999463558197	153.6538543701172	320.1053771972656	0.0001842975616455078	18	006
334	153.40078735351562	317.5390930175781	0.9999996423721313	170.1033477783203	298.35845947265625	0.0053611695766448975	513.6766967773438	195.7669677734375	0.9999978542327881	154.34161376953125	306.8026123046875	0.0002446770668029785	18	006
335	153.44236755371094	317.87762451171875	0.9999961853027344	170.88401794433594	296.9382019042969	0.502899169921875	512.8270874023438	194.9468994140625	0.9999912977218628	511.2680358886719	192.7477569580078	0.00020647048950195312	18	006
336	153.0985870361328	317.18536376953125	1.0	158.5214080810547	310.5564880371094	0.00034940242767333984	513.0838012695312	195.26646423339844	0.9999942779541016	153.38580322265625	307.410400390625	0.0003307461738586426	18	006
337	153.29298400878906	315.4199523925781	0.9996222257614136	171.58531188964844	298.6749267578125	0.8938043117523193	513.2443237304688	196.8173828125	0.9999997019767761	511.03436279296875	196.5247802734375	0.0003917515277862549	18	006
338	151.56826782226562	317.499755859375	0.9790335893630981	172.23023986816406	297.9834289550781	0.003056168556213379	512.6101684570312	194.91848754882812	0.9999966621398926	511.0998840332031	192.9600372314453	0.0001322329044342041	18	006
339	155.67495727539062	317.333984375	0.001307845115661621	173.17324829101562	297.4774169921875	0.79997718334198	513.9793701171875	196.21290588378906	0.9999904036521912	513.1797485351562	194.3282012939453	8.33272933959961e-5	18	006
340	152.79629516601562	318.6199645996094	0.0022606849670410156	512.60205078125	197.91610717773438	4.482269287109375e-5	514.4636840820312	195.77711486816406	0.999997615814209	514.3409423828125	195.61880493164062	4.982948303222656e-5	18	006
341	151.99058532714844	317.7507629394531	0.01225656270980835	510.4151611328125	198.59812927246094	6.285309791564941e-5	512.968017578125	195.345703125	0.9999989867210388	510.63470458984375	193.78457641601562	0.00027182698249816895	18	006
342	150.39479064941406	316.5556335449219	0.00562480092048645	510.6233215332031	199.4845428466797	8.368492126464844e-5	513.1281127929688	196.35971069335938	0.9999995827674866	510.772216796875	195.46133422851562	0.00013369321823120117	18	006
343	513.4317626953125	197.380126953125	0.00016120076179504395	511.7374572753906	197.82479858398438	0.00027358531951904297	513.5294799804688	195.8860626220703	0.9999872446060181	513.315185546875	195.6714630126953	5.02169132232666e-5	18	006
344	151.95648193359375	318.05560302734375	0.07755041122436523	512.6533203125	198.8567657470703	5.412101745605469e-5	514.021484375	196.04949951171875	0.9999974966049194	512.65380859375	194.7301025390625	7.209181785583496e-5	18	006
345	511.11578369140625	197.31410217285156	7.909536361694336e-5	510.54754638671875	198.12474060058594	6.759166717529297e-5	512.4846801757812	195.76817321777344	0.999998927116394	510.93731689453125	193.38514709472656	0.00011605024337768555	18	006
346	149.9718017578125	320.79583740234375	0.0007946789264678955	512.1078491210938	197.11631774902344	2.142786979675293e-5	512.7447509765625	196.62496948242188	0.9999996423721313	509.81402587890625	196.5663604736328	0.00018706917762756348	18	006
347	511.2794494628906	196.87440490722656	0.0001474618911743164	511.3971862792969	198.2236328125	8.213520050048828e-5	513.2433471679688	195.43490600585938	0.9999979734420776	511.39984130859375	193.57321166992188	0.00013631582260131836	18	006
348	150.90283203125	320.4980163574219	5.7220458984375e-5	510.75665283203125	199.29031372070312	5.683302879333496e-5	513.0762329101562	196.33750915527344	0.9999998807907104	510.5637512207031	195.55772399902344	0.000398099422454834	18	006
349	511.1413879394531	197.2473907470703	0.00014123320579528809	512.8699340820312	195.2659454345703	1.3262033462524414e-5	513.1461791992188	195.8740997314453	0.9999970197677612	510.8703918457031	193.9399871826172	0.0001106560230255127	18	006
350	514.141845703125	197.1536407470703	0.000303804874420166	511.6015930175781	197.6125030517578	0.00014573335647583008	513.928955078125	194.94305419921875	0.9999982118606567	512.451416015625	193.4742431640625	0.00024148821830749512	18	006
351	510.9566345214844	197.98712158203125	0.0001290440559387207	513.1098022460938	198.7871551513672	7.56978988647461e-5	513.4961547851562	196.4458770751953	0.9999998807907104	511.44793701171875	194.97067260742188	0.00011226534843444824	18	006
352	2.6540026664733887	482.796875	2.676248550415039e-5	4.372737407684326	479.77166748046875	2.777576446533203e-5	514.4259033203125	195.85850524902344	0.9999950528144836	512.9667358398438	193.5297088623047	2.1576881408691406e-5	18	006
353	513.0995483398438	197.69166564941406	0.0002575516700744629	510.4803771972656	198.4779052734375	6.86347484588623e-5	512.6676635742188	195.23414611816406	0.9999992847442627	510.34747314453125	193.56141662597656	0.00027433037757873535	18	006
354	513.8875122070312	197.4266357421875	0.0002595186233520508	513.8321533203125	195.42381286621094	3.173947334289551e-5	513.4995727539062	195.10870361328125	0.9999978542327881	511.5816955566406	193.78428649902344	8.311867713928223e-5	18	006
355	511.03973388671875	197.22288513183594	0.0004887878894805908	511.18194580078125	198.26487731933594	0.0002715885639190674	513.1627197265625	195.75146484375	0.9999988079071045	511.55853271484375	194.592041015625	0.0001322031021118164	18	006
356	511.0992431640625	197.2182159423828	0.00026676058769226074	510.9947509765625	198.5523681640625	5.170702934265137e-5	512.7586669921875	195.72738647460938	0.9999935030937195	510.477294921875	193.66831970214844	0.00011146068572998047	18	006
357	513.2349243164062	197.5535430908203	0.0002535581588745117	180.0023956298828	299.7860107421875	0.00013962388038635254	512.8690795898438	195.46987915039062	0.9999994039535522	511.1108703613281	193.2833251953125	0.0002123117446899414	18	006
358	511.4396667480469	196.93109130859375	1.800060272216797e-5	511.2859802246094	197.8629150390625	2.0831823348999023e-5	513.4365844726562	195.20388793945312	0.9999985694885254	511.0720520019531	192.60255432128906	7.62641429901123e-5	18	006
359	510.21954345703125	197.14678955078125	0.000929027795791626	509.892822265625	198.54714965820312	0.00021392107009887695	511.94268798828125	195.67926025390625	0.9999934434890747	510.53875732421875	194.63949584960938	0.0002627372741699219	18	006
360	513.3605346679688	198.07432556152344	0.0001634657382965088	177.77381896972656	300.9100036621094	4.845857620239258e-5	512.8846435546875	196.20982360839844	0.9999996423721313	511.1142578125	195.3821258544922	0.0002168715000152588	18	006
361	511.2837829589844	197.27645874023438	0.0003879368305206299	511.61358642578125	198.73098754882812	0.00014090538024902344	513.3329467773438	195.8999786376953	0.999998927116394	512.0291748046875	195.07310485839844	0.00015026330947875977	18	006
362	514.671630859375	196.99449157714844	0.00025206804275512695	511.91302490234375	197.4246063232422	8.121132850646973e-5	514.1183471679688	194.76458740234375	0.9999978542327881	512.8136596679688	193.29444885253906	7.790327072143555e-5	18	006
363	513.768798828125	197.83935546875	7.724761962890625e-5	511.48577880859375	199.19692993164062	4.7087669372558594e-5	513.564697265625	196.38587951660156	0.9999995827674866	511.5586242675781	195.14939880371094	0.00021970272064208984	18	006
364	513.9578857421875	197.65237426757812	0.00014957785606384277	511.2582092285156	197.85873413085938	6.851553916931152e-5	513.7483520507812	195.53817749023438	0.9999960660934448	512.44140625	193.11329650878906	0.00018703937530517578	18	006
365	515.0963745117188	197.20040893554688	4.2438507080078125e-5	512.3263549804688	197.51947021484375	6.0498714447021484e-5	514.3845825195312	195.19752502441406	0.9999990463256836	513.2787475585938	192.5694580078125	8.761882781982422e-5	18	006
366	512.9903564453125	197.9694366455078	7.221102714538574e-5	510.4574890136719	199.10568237304688	3.343820571899414e-5	512.6390380859375	196.0370635986328	0.999998927116394	511.0469970703125	193.1178741455078	0.0001424551010131836	18	006
367	514.4393920898438	197.5697784423828	1.8596649169921875e-5	512.6345825195312	198.11585998535156	3.260374069213867e-5	514.1441040039062	195.88389587402344	0.9999977946281433	514.7445068359375	195.51104736328125	3.3468008041381836e-5	18	006
368	510.31646728515625	196.47425842285156	0.0012286007404327393	510.9308166503906	197.1405029296875	0.000349581241607666	512.4122924804688	195.00924682617188	0.999942421913147	511.26409912109375	193.43804931640625	9.384751319885254e-5	18	006
369	512.8759155273438	198.000732421875	6.911158561706543e-5	181.4853057861328	300.1039123535156	0.00017759203910827637	512.0609741210938	196.10044860839844	0.9999992251396179	510.36444091796875	193.725341796875	0.00025025010108947754	18	006
370	514.5445556640625	197.3196563720703	3.17990779876709e-5	513.9742431640625	195.19436645507812	3.263354301452637e-5	514.2476196289062	195.4129180908203	0.9999992847442627	511.6675720214844	192.9618682861328	6.818771362304688e-5	18	006
371	514.2638549804688	197.51800537109375	7.56978988647461e-5	511.61932373046875	197.8648223876953	9.238719940185547e-5	513.9246826171875	195.548583984375	0.9999988079071045	511.8874816894531	193.0234375	0.0001499652862548828	18	006
372	514.1268310546875	197.32858276367188	0.00011265277862548828	512.0442504882812	198.18199157714844	7.644295692443848e-5	513.7813720703125	195.7139434814453	0.9999957084655762	511.7392883300781	192.6201934814453	0.00011813640594482422	18	006
373	514.6288452148438	197.14566040039062	4.953145980834961e-5	514.28662109375	195.13137817382812	2.6106834411621094e-5	514.1129150390625	194.95945739746094	0.9999991655349731	512.3700561523438	193.15887451171875	8.186697959899902e-5	18	006
374	514.2263793945312	197.3585662841797	4.318356513977051e-5	513.2659301757812	194.9332275390625	4.938244819641113e-5	513.8501586914062	195.2769317626953	0.9999997615814209	511.9538269042969	191.78182983398438	8.01384449005127e-5	18	006
375	515.0178833007812	199.63235473632812	3.758072853088379e-5	512.1542358398438	199.0009307861328	7.840991020202637e-5	514.083740234375	196.46812438964844	0.9999997615814209	511.8934020996094	195.15533447265625	0.00022038817405700684	18	006
376	514.8665161132812	197.16256713867188	3.2395124435424805e-5	514.4849243164062	194.5125274658203	1.817941665649414e-5	514.3690185546875	194.86032104492188	0.9999989867210388	511.9201354980469	192.3545684814453	3.3915042877197266e-5	18	006
377	513.9014282226562	197.6636962890625	0.0001322925090789795	511.5916748046875	198.64842224121094	5.3375959396362305e-5	513.6538696289062	195.71282958984375	0.9999989867210388	511.5604553222656	194.4502410888672	0.0001608133316040039	18	006
378	511.9366760253906	197.0755615234375	0.000295490026473999	511.9703674316406	198.0356903076172	0.00012004375457763672	513.7815551757812	195.5818634033203	0.9999986290931702	513.1475219726562	194.49655151367188	0.00023949146270751953	18	006
379	510.2027587890625	196.57566833496094	0.0008303523063659668	510.3931579589844	197.78541564941406	7.909536361694336e-5	511.7857360839844	195.21078491210938	0.9999440908432007	511.3139343261719	193.91217041015625	0.0001150369644165039	18	006
380	151.41256713867188	313.1737365722656	0.9980312585830688	176.28521728515625	297.14764404296875	0.9999604821205139	513.2252197265625	194.85885620117188	0.9999992847442627	511.4537048339844	192.47198486328125	0.00014778971672058105	18	006
381	150.64744567871094	316.7080383300781	0.009376555681228638	175.7600555419922	299.6878356933594	0.0009536445140838623	513.1544189453125	195.43772888183594	0.9999984502792358	510.7044372558594	193.5855712890625	0.00015479326248168945	18	006
382	513.3349609375	198.0047149658203	4.3004751205444336e-5	176.2398681640625	297.13983154296875	0.9838230609893799	512.6996459960938	195.9420928955078	0.9999991655349731	511.0733642578125	195.13241577148438	0.00022482872009277344	18	006
383	512.8896484375	197.8762664794922	0.00012946128845214844	172.95083618164062	298.05523681640625	0.006493657827377319	512.0995483398438	195.8065643310547	0.9999994039535522	510.5079345703125	195.40652465820312	0.00015172362327575684	18	006
384	514.4199829101562	197.52113342285156	4.5627355575561523e-5	175.1988983154297	297.0790100097656	0.04039078950881958	514.1173706054688	195.64744567871094	0.9999968409538269	514.503662109375	195.3909149169922	3.844499588012695e-5	18	006
385	151.19456481933594	316.0917053222656	0.006224125623703003	173.49227905273438	297.59381103515625	0.9997492432594299	513.482177734375	194.70803833007812	0.9999992847442627	511.5051574707031	192.81661987304688	0.00011971592903137207	18	006
386	513.670166015625	197.52476501464844	4.9233436584472656e-5	174.72149658203125	296.6283264160156	0.9999107122421265	512.9971313476562	195.20323181152344	0.9999995231628418	511.289794921875	192.00320434570312	0.0001933276653289795	18	006
387	152.05694580078125	313.2940979003906	0.03262984752655029	172.6291046142578	297.46966552734375	0.9999990463256836	514.3532104492188	194.7754669189453	0.9999996423721313	512.5426025390625	193.36410522460938	0.00029981136322021484	18	006
388	151.3385009765625	313.4901123046875	0.805962085723877	172.6016387939453	298.6176452636719	0.999759316444397	514.2672729492188	195.51113891601562	0.9999991655349731	512.79931640625	192.5081787109375	0.00046566128730773926	18	006
389	513.1588134765625	197.9869384765625	0.00011619925498962402	170.9031219482422	298.875732421875	0.46739548444747925	512.9009399414062	195.99642944335938	0.9999980330467224	511.2920227050781	193.27142333984375	0.00024771690368652344	18	006
390	511.3194885253906	196.77774047851562	0.003656744956970215	511.443359375	197.74203491210938	0.00019302964210510254	513.3793334960938	195.21182250976562	0.9999940395355225	512.0366821289062	193.87496948242188	0.0001799166202545166	18	006
391	514.4080810546875	197.12831115722656	0.00014153122901916504	514.3843994140625	194.97500610351562	3.7997961044311523e-5	513.8951416015625	194.92425537109375	0.9999978542327881	511.92279052734375	192.84181213378906	8.597970008850098e-5	18	006
392	513.2534790039062	197.83729553222656	6.592273712158203e-5	513.1220092773438	194.9746551513672	4.038214683532715e-5	512.4663696289062	195.4335479736328	0.9999992847442627	511.3072814941406	192.77377319335938	0.0003190338611602783	18	006
393	513.7756958007812	196.79019165039062	0.00039198994636535645	511.3628234863281	197.29940795898438	0.00012487173080444336	513.5438842773438	194.72802734375	0.9999945163726807	511.4336853027344	193.0059814453125	9.685754776000977e-5	18	006
394	511.3916931152344	197.6731414794922	0.0001614391803741455	511.9539489746094	196.79981994628906	5.352497100830078e-5	512.8757934570312	196.47364807128906	0.9999991655349731	510.8990173339844	193.6645050048828	0.0004229247570037842	18	006
395	514.7329711914062	197.20611572265625	7.364153861999512e-5	511.92919921875	197.49636840820312	7.468461990356445e-5	514.078369140625	194.88455200195312	0.9999997615814209	512.7970581054688	192.53799438476562	0.00021561980247497559	18	006
396	510.9340515136719	197.56674194335938	0.0001621246337890625	510.88909912109375	199.28309631347656	7.799267768859863e-5	512.9237060546875	196.13304138183594	0.9999985694885254	510.8633117675781	195.07296752929688	0.00013110041618347168	18	006
397	513.9114379882812	196.99725341796875	0.00016120076179504395	511.27203369140625	197.6025848388672	0.00013631582260131836	513.3350219726562	195.00758361816406	0.9999973773956299	511.89337158203125	193.50311279296875	0.00010380148887634277	18	006
398	513.1039428710938	198.0335235595703	0.0002358555793762207	510.7160949707031	199.53500366210938	6.29425048828125e-5	512.8169555664062	196.32777404785156	0.999999463558197	510.80255126953125	195.20481872558594	0.00024044513702392578	18	006
399	512.0375366210938	196.84986877441406	3.618001937866211e-5	514.5963134765625	194.82223510742188	1.8149614334106445e-5	513.9380493164062	194.60494995117188	0.999990701675415	512.7177734375	192.7432403564453	4.7773122787475586e-5	18	006
400	513.656494140625	197.4920654296875	0.00018310546875	511.80572509765625	198.16680908203125	8.419156074523926e-5	513.478759765625	195.64671325683594	0.9999975562095642	511.0016784667969	193.82769775390625	0.00011980533599853516	18	006
401	514.4009399414062	197.34829711914062	0.00013199448585510254	512.3604125976562	197.66098022460938	0.00011646747589111328	514.130859375	195.435546875	0.9999978542327881	513.6240234375	195.53515625	0.00010660290718078613	18	006
402	514.1943359375	197.05104064941406	0.00015228986740112305	511.68658447265625	197.54893493652344	3.656744956970215e-5	513.5347290039062	194.93028259277344	0.9999972581863403	511.3265380859375	192.82244873046875	7.086992263793945e-5	18	006
403	513.0326538085938	197.7481689453125	0.00018802285194396973	510.4775085449219	198.8928985595703	0.00011360645294189453	512.565185546875	196.02215576171875	0.999998927116394	510.6777648925781	195.21542358398438	0.000330507755279541	18	006
404	513.5296020507812	196.96728515625	0.00016072392463684082	511.0256652832031	197.40133666992188	8.845329284667969e-5	512.9657592773438	194.63597106933594	0.9999960660934448	510.9645080566406	192.8441162109375	0.00011768937110900879	18	006
405	511.8573303222656	196.55508422851562	0.00019532442092895508	512.0025634765625	197.421875	8.124113082885742e-5	513.7374877929688	195.11326599121094	0.9999964237213135	511.77325439453125	193.3784942626953	9.304285049438477e-5	18	006
406	511.18231201171875	197.3102569580078	0.00012063980102539062	511.52459716796875	198.8131866455078	1.7255544662475586e-5	513.1468505859375	196.1952667236328	0.999996542930603	511.577392578125	194.50648498535156	4.929304122924805e-5	18	006
407	511.8688049316406	197.18283081054688	0.0011165440082550049	511.94610595703125	197.832275390625	7.715821266174316e-5	513.6622924804688	195.18763732910156	0.9999978542327881	511.22235107421875	193.8120574951172	0.00010696053504943848	18	006
408	514.8856201171875	197.17739868164062	2.0176172256469727e-5	514.7279052734375	195.1418914794922	1.811981201171875e-5	514.4950561523438	194.787841796875	0.9999832510948181	513.2049560546875	192.77374267578125	2.995133399963379e-5	18	006
409	3.088693618774414	483.0726623535156	7.033348083496094e-6	4.659764289855957	479.0801696777344	4.26173210144043e-6	513.9323120117188	196.7942352294922	0.9776445031166077	515.7161865234375	196.8572998046875	1.341104507446289e-6	18	006
410	2.8095264434814453	483.454345703125	6.973743438720703e-6	4.241587162017822	479.3082580566406	4.947185516357422e-6	535.2739868164062	215.6505126953125	0.07205748558044434	185.53941345214844	6.683716773986816	3.159046173095703e-6	18	006
411	2.625875949859619	482.4883728027344	3.337860107421875e-6	4.442641258239746	478.5719909667969	3.6656856536865234e-6	535.5380249023438	216.01368713378906	0.9679340124130249	186.0579071044922	7.4632673263549805	2.115964889526367e-6	18	006
412	143.16485595703125	303.4652404785156	0.046456992626190186	4.239943027496338	479.3735046386719	1.0162591934204102e-5	534.81005859375	215.56893920898438	0.4161602556705475	134.02902221679688	307.9167785644531	1.6391277313232422e-6	18	006
413	149.528076171875	315.72467041015625	5.6803226470947266e-5	4.14932918548584	479.29931640625	8.314847946166992e-6	534.72216796875	216.1451873779297	0.254660964012146	185.7105712890625	7.0279669761657715	1.4603137969970703e-6	18	006
414	148.7379608154297	319.6458740234375	0.9999368786811829	145.09719848632812	321.5415344238281	4.500150680541992e-6	534.9313354492188	217.03404235839844	0.01893937587738037	137.13990783691406	324.4748840332031	1.3381242752075195e-5	18	006
415	151.0222930908203	319.0678405761719	1.0	128.9220733642578	238.52537536621094	0.9999983310699463	535.0243530273438	217.1324005126953	0.997600257396698	138.49459838867188	325.4178466796875	0.00027817487716674805	18	006
416	151.24876403808594	310.0538024902344	0.00021183490753173828	4.087500095367432	478.8173828125	8.07642936706543e-6	535.3464965820312	216.73739624023438	0.08988606929779053	187.3193817138672	7.248945236206055	1.817941665649414e-6	18	006
417	131.10543823242188	320.1020812988281	0.9980908632278442	159.90048217773438	290.591552734375	1.0	534.7469482421875	216.11538696289062	0.31445789337158203	141.80201721191406	301.43798828125	1.6629695892333984e-5	18	006
418	2.5060224533081055	482.3882751464844	2.2292137145996094e-5	4.43266487121582	478.6275634765625	1.195073127746582e-5	534.2517700195312	217.2880859375	0.8627749681472778	154.9334259033203	6.753077507019043	7.450580596923828e-6	18	006
419	3.1922850608825684	481.9707946777344	1.7076730728149414e-5	5.399749755859375	478.36309814453125	7.331371307373047e-6	535.4756469726562	217.24485778808594	0.1917654275894165	187.15798950195312	7.971628189086914	1.6987323760986328e-6	18	006
420	2.829869270324707	482.68408203125	2.5033950805664062e-6	4.993528842926025	478.95355224609375	2.5331974029541016e-6	535.0262451171875	216.05455017089844	0.8866961002349854	154.54978942871094	6.0413055419921875	1.519918441772461e-6	18	006
421	2.0282630920410156	482.8194274902344	8.404254913330078e-6	3.951650619506836	478.90460205078125	4.887580871582031e-6	535.4663696289062	216.12771606445312	0.06691929697990417	138.09629821777344	6.711578369140625	1.7881393432617188e-6	18	006
422	2.9337825775146484	483.0245666503906	8.910894393920898e-6	4.740862846374512	478.53948974609375	3.725290298461914e-6	534.732177734375	216.45799255371094	0.8781410455703735	186.50985717773438	7.352471351623535	1.4603137969970703e-6	18	006
423	2.9106881618499756	482.8390808105469	1.2129545211791992e-5	4.334958553314209	479.0581359863281	6.377696990966797e-6	535.0291748046875	216.46707153320312	0.6117501258850098	108.62007904052734	308.5857238769531	2.592802047729492e-6	18	006
424	2.844675064086914	482.5255126953125	3.039836883544922e-6	4.211571216583252	478.82159423828125	3.7550926208496094e-6	534.554443359375	216.16827392578125	0.9417927265167236	185.88623046875	7.262099266052246	2.592802047729492e-6	18	006
425	3.9433159828186035	463.05133056640625	7.68899917602539e-6	5.084203720092773	478.343505859375	1.9669532775878906e-6	535.5877075195312	215.733642578125	0.09371745586395264	186.22805786132812	7.491089820861816	1.3113021850585938e-6	18	006
426	2.9151453971862793	483.2667236328125	1.0132789611816406e-5	4.448641300201416	478.9632873535156	2.682209014892578e-6	534.9860229492188	216.1605224609375	0.9404609203338623	185.71853637695312	6.752902030944824	3.248453140258789e-6	18	006
427	3.0191516876220703	482.69732666015625	3.904104232788086e-6	4.994614601135254	479.0475158691406	1.9073486328125e-6	535.4898681640625	215.87066650390625	0.004134058952331543	186.3444366455078	8.241006851196289	2.950429916381836e-6	18	006
428	2.6551737785339355	483.09368896484375	4.202127456665039e-6	5.005974292755127	478.904296875	3.337860107421875e-6	535.16064453125	216.24398803710938	0.7886975407600403	185.8477020263672	7.057306289672852	1.519918441772461e-6	18	006
429	2.5930967330932617	482.1949157714844	2.2649765014648438e-6	4.9926958084106445	478.15802001953125	1.6689300537109375e-6	535.5692749023438	216.2110137939453	0.0168725848197937	187.0693359375	7.712029933929443	1.430511474609375e-6	18	006
430	137.7331085205078	293.94873046875	0.0014898478984832764	4.882796287536621	478.47564697265625	4.887580871582031e-6	535.7033081054688	216.31314086914062	0.7842799425125122	186.55001831054688	7.273509979248047	4.649162292480469e-6	18	006
431	132.35397338867188	286.458251953125	0.0015577375888824463	131.6953887939453	289.9054260253906	3.600120544433594e-5	534.5016479492188	216.65982055664062	0.7341588735580444	127.03604888916016	290.9908142089844	3.2186508178710938e-6	18	006
432	132.37149047851562	288.42608642578125	0.633142352104187	182.6265869140625	255.51431274414062	0.9405672550201416	535.9482421875	215.7057342529297	0.22020259499549866	183.7449951171875	250.0435791015625	6.467103958129883e-5	18	006
433	3.025709867477417	482.789794921875	2.1517276763916016e-5	4.462893009185791	479.112060546875	1.093745231628418e-5	534.199951171875	215.8588409423828	0.3075191378593445	185.88153076171875	6.368913650512695	4.172325134277344e-6	18	006
434	191.30636596679688	261.7601623535156	0.04489597678184509	190.4915008544922	263.2526550292969	0.8955609798431396	536.0704956054688	215.49017333984375	0.0004494786262512207	189.13832092285156	263.697998046875	0.0003019273281097412	18	006
435	2.5137319564819336	482.61383056640625	2.8312206268310547e-6	156.73977661132812	5.228713035583496	2.2649765014648438e-6	535.037109375	215.40362548828125	0.06326502561569214	155.21209716796875	6.5850934982299805	2.205371856689453e-6	18	006
436	2.5394461154937744	483.0177917480469	7.092952728271484e-6	4.532082557678223	478.8403625488281	3.069639205932617e-6	534.1897583007812	215.39169311523438	0.4358307421207428	186.02655029296875	6.629818916320801	5.692243576049805e-6	18	006
437	134.84735107421875	289.2284851074219	0.07516935467720032	132.37661743164062	289.69976806640625	3.0994415283203125e-6	535.3226318359375	215.29257202148438	0.3497255742549896	138.0277099609375	7.119375228881836	2.175569534301758e-6	18	006
438	2.684929609298706	481.96185302734375	5.811452865600586e-6	4.553771495819092	478.24090576171875	3.0100345611572266e-6	535.2656860351562	217.0890350341797	0.20642325282096863	186.39125061035156	7.267147064208984	2.7120113372802734e-6	18	006
439	136.9337158203125	293.162109375	7.125735282897949e-5	182.31878662109375	256.1565246582031	0.9895493388175964	534.6016235351562	216.2581787109375	0.995198130607605	176.93800354003906	260.2875061035156	8.493661880493164e-6	18	006
440	132.81076049804688	286.6401062011719	0.320107638835907	191.683837890625	253.51608276367188	0.9999496936798096	535.0919189453125	215.6771240234375	0.8750742673873901	189.94544982910156	248.55276489257812	0.0001061856746673584	18	006
441	189.7518768310547	255.2649383544922	0.19545167684555054	193.62847900390625	255.86199951171875	0.0002746284008026123	534.9288940429688	216.66143798828125	0.07837581634521484	186.62576293945312	248.80149841308594	2.1159648895263672e-5	18	006
442	131.61976623535156	279.8698425292969	0.005316644906997681	131.7545166015625	279.8050537109375	0.03728795051574707	536.1572875976562	216.6334686279297	0.0060662925243377686	125.04022979736328	277.8857727050781	3.439188003540039e-5	18	006
443	180.3541259765625	259.9227294921875	5.537271499633789e-5	181.92840576171875	260.60028076171875	0.1547502875328064	534.7279052734375	215.7063751220703	0.6910195350646973	173.98550415039062	261.091064453125	2.473592758178711e-6	18	006
444	2.7781105041503906	482.9444580078125	2.652406692504883e-6	156.66152954101562	5.243656158447266	2.294778823852539e-6	535.0728149414062	215.9808349609375	0.0006036758422851562	185.45152282714844	7.42534065246582	2.4139881134033203e-6	18	006
445	2.6320688724517822	483.4771728515625	4.112720489501953e-6	117.51565551757812	66.55574035644531	1.868605613708496e-5	534.844970703125	215.47683715820312	0.03783664107322693	155.2408905029297	6.737178802490234	1.6093254089355469e-6	18	006
446	2.742995023727417	483.07794189453125	1.379847526550293e-5	4.396627426147461	478.5361633300781	7.033348083496094e-6	535.3516235351562	215.49246215820312	0.006517201662063599	186.40316772460938	7.1654558181762695	1.8775463104248047e-6	18	006
447	2.8021240234375	482.7638244628906	1.8477439880371094e-6	155.92689514160156	5.649342060089111	2.5331974029541016e-6	537.0015258789062	215.39901733398438	0.24178948998451233	202.4104461669922	7.929051399230957	2.175569534301758e-6	18	006
448	2.666987180709839	482.1962585449219	3.546476364135742e-6	171.32675170898438	4.5523505210876465	2.2649765014648438e-6	535.749755859375	216.28334045410156	0.9621245265007019	186.16134643554688	7.320751190185547	2.4437904357910156e-6	18	006
449	2.8952229022979736	482.6579895019531	7.152557373046875e-6	5.102691650390625	478.2339782714844	3.1888484954833984e-6	534.3212280273438	216.2318572998047	0.4452586770057678	186.06028747558594	7.474415302276611	1.7285346984863281e-6	18	006
450	2.3950231075286865	483.0953063964844	2.6226043701171875e-6	143.5108184814453	242.93406677246094	3.6656856536865234e-6	535.0884399414062	216.111083984375	0.716914176940918	154.57374572753906	6.079752445220947	1.0132789611816406e-6	18	006
451	2.243271589279175	483.2601623535156	3.039836883544922e-6	139.5480194091797	244.1875457763672	2.2739171981811523e-5	535.0216674804688	215.94314575195312	0.1306552290916443	185.0529022216797	6.047160625457764	3.904104232788086e-6	18	006
452	2.1821300983428955	482.64971923828125	3.1888484954833984e-6	145.1852264404297	242.0734100341797	0.001779407262802124	536.049560546875	215.40553283691406	0.040501147508621216	185.11021423339844	7.054614067077637	2.2649765014648438e-6	18	006
453	2.469733715057373	483.4967956542969	1.3262033462524414e-5	145.55958557128906	242.72482299804688	0.0004881918430328369	536.19970703125	216.60336303710938	0.7730002403259277	185.635009765625	7.431431770324707	1.817941665649414e-6	18	006
454	151.80685424804688	233.0220184326172	0.00013208389282226562	148.98788452148438	235.69435119628906	1.0	535.5363159179688	216.6698455810547	0.9940661191940308	149.47169494628906	237.07350158691406	0.0002816319465637207	18	006
455	147.6701202392578	238.56051635742188	0.0001684129238128662	146.55332946777344	235.7836151123047	1.0	534.15234375	217.3816680908203	0.9986504316329956	148.40042114257812	238.2017059326172	0.0012428760528564453	18	006
456	3.244986057281494	463.6786193847656	1.3560056686401367e-5	147.9854278564453	233.05470275878906	0.9961675405502319	534.476318359375	216.27734375	0.9584603905677795	145.72967529296875	233.78309631347656	2.524256706237793e-5	18	006
457	147.68971252441406	230.01101684570312	0.0001284182071685791	146.69725036621094	232.7676239013672	0.8983264565467834	535.4592895507812	215.9268798828125	0.7275133728981018	141.9014434814453	234.31796264648438	2.9653310775756836e-5	18	006
458	147.01284790039062	228.73341369628906	1.4394521713256836e-5	140.03091430664062	230.1880340576172	0.9999607801437378	534.6178588867188	215.82887268066406	0.11777186393737793	143.3574981689453	228.84970092773438	0.00017175078392028809	18	006
459	147.6936798095703	224.26438903808594	0.00010991096496582031	146.44454956054688	222.7574920654297	1.0	534.5910034179688	215.40036010742188	0.36439165472984314	145.94557189941406	222.93260192871094	0.0005128681659698486	18	006
460	147.89620971679688	223.93649291992188	9.369850158691406e-5	146.91925048828125	220.5384521484375	1.0	534.9398803710938	216.44729614257812	0.9934518933296204	147.17066955566406	221.4904327392578	0.0004343092441558838	18	006
461	147.48069763183594	223.7819366455078	6.10649585723877e-5	146.28067016601562	221.0120849609375	1.0	536.4260864257812	215.57374572753906	0.001102060079574585	143.900146484375	224.2776641845703	0.0004743635654449463	18	006
462	150.57569885253906	216.65866088867188	0.00013896822929382324	145.92416381835938	219.57894897460938	1.0	535.4507446289062	215.75320434570312	0.18067899346351624	146.42990112304688	220.88229370117188	0.00023365020751953125	18	006
463	148.67593383789062	222.0560760498047	0.0004321932792663574	148.9781494140625	217.5462188720703	1.0	534.9842529296875	216.52850341796875	0.9924018383026123	150.1761474609375	221.18931579589844	8.958578109741211e-5	18	006
464	150.9705352783203	215.5539093017578	0.000976860523223877	147.19993591308594	217.64617919921875	1.0	535.2160034179688	215.88551330566406	0.737156331539154	146.1365203857422	214.02037048339844	0.00010138750076293945	18	006
465	151.33387756347656	216.55575561523438	0.0014939308166503906	149.4318389892578	214.80441284179688	1.0	535.511474609375	217.08734130859375	0.9180841445922852	144.1256561279297	215.79588317871094	0.0003784298896789551	18	006
466	147.9027557373047	216.33888244628906	0.002110600471496582	149.0452117919922	214.16836547851562	1.0	533.9866333007812	216.18765258789062	0.808864176273346	143.27743530273438	215.1168670654297	0.00022274255752563477	18	006
467	149.66741943359375	214.14695739746094	0.0009653568267822266	147.41822814941406	212.9838104248047	1.0	535.748291015625	215.83543395996094	0.5388187766075134	142.8018798828125	213.6297149658203	0.00013187527656555176	18	006
468	149.2574005126953	213.56651306152344	0.0010399818420410156	147.1029052734375	212.5124053955078	1.0	535.109619140625	215.75941467285156	0.26568594574928284	143.07186889648438	213.05520629882812	0.00014483928680419922	18	006
469	116.80896759033203	246.02488708496094	0.01259535551071167	147.54322814941406	213.36795043945312	1.0	535.2163696289062	216.3493194580078	0.7954330444335938	143.4626922607422	213.53443908691406	7.140636444091797e-5	18	006
470	116.90647888183594	246.28512573242188	0.018770575523376465	147.02822875976562	210.01129150390625	1.0	534.8173828125	216.3846435546875	0.9799747467041016	142.9021453857422	211.33229064941406	0.00013586878776550293	18	006
471	116.40449523925781	245.20726013183594	0.0285835862159729	146.04544067382812	213.240234375	1.0	536.21435546875	215.95068359375	0.007014274597167969	142.0492706298828	213.345458984375	9.22083854675293e-5	18	006
472	116.55804443359375	247.5979461669922	0.16805899143218994	147.20570373535156	209.86734008789062	1.0	535.0452880859375	216.5782470703125	0.2769426703453064	143.58242797851562	211.32554626464844	0.00014409422874450684	18	006
473	150.1682891845703	212.763916015625	0.0006881952285766602	147.24789428710938	210.4309844970703	1.0	534.3724365234375	216.44834899902344	0.0329669713973999	143.55081176757812	211.70809936523438	0.00011426210403442383	18	006
474	116.42288208007812	246.43362426757812	0.3431673049926758	147.33273315429688	212.218505859375	1.0	535.5966186523438	215.77037048339844	0.7477486729621887	143.36221313476562	212.9495086669922	8.687376976013184e-5	18	006
475	115.23048400878906	245.77822875976562	0.9715130925178528	146.8963623046875	210.4633026123047	1.0	534.8611450195312	216.4489288330078	0.9690024852752686	142.402587890625	211.9329833984375	0.00011965632438659668	18	006
476	148.5339813232422	211.75096130371094	0.002499014139175415	146.73709106445312	210.7241668701172	1.0	535.0498657226562	216.64077758789062	0.9910992383956909	142.38685607910156	212.02993774414062	0.00015106797218322754	18	006
477	148.12185668945312	210.41366577148438	0.004271209239959717	145.8713836669922	210.65867614746094	1.0	534.5690307617188	216.14291381835938	0.9376190304756165	142.28805541992188	211.61692810058594	0.00016096234321594238	18	006
478	117.26374053955078	244.8532257080078	0.0802072286605835	146.02224731445312	212.14002990722656	1.0	535.501708984375	216.98789978027344	0.9851248264312744	142.36492919921875	212.2289581298828	0.0001258552074432373	18	006
479	148.50933837890625	210.0515594482422	0.004948616027832031	146.55905151367188	210.1436004638672	1.0	535.809814453125	216.87852478027344	0.5899472236633301	142.9037322998047	211.13002014160156	0.0002924799919128418	18	006
480	147.06350708007812	210.17526245117188	0.001312553882598877	144.65863037109375	211.0922088623047	1.0	534.5313110351562	215.81349182128906	0.9813053607940674	142.0037384033203	211.14523315429688	0.00016805529594421387	18	006
481	147.9204864501953	210.99356079101562	0.007021158933639526	145.47254943847656	212.11151123046875	1.0	535.838623046875	216.5310516357422	0.016105443239212036	141.38995361328125	212.69271850585938	0.00013643503189086914	18	006
482	146.9644012451172	215.03538513183594	0.008721470832824707	143.9698486328125	214.5269317626953	0.9999998807907104	535.1660766601562	215.9234161376953	0.11501827836036682	139.25621032714844	214.5043182373047	7.110834121704102e-5	18	006
483	146.53668212890625	211.64279174804688	0.01873299479484558	144.143798828125	214.2093505859375	1.0	534.9172973632812	216.4300537109375	0.7615687847137451	139.55764770507812	214.3146514892578	8.541345596313477e-5	18	006
484	146.26455688476562	212.68138122558594	0.008862078189849854	143.120361328125	215.66293334960938	0.9999998807907104	534.759033203125	215.91787719726562	0.6530957221984863	142.03762817382812	210.00009155273438	0.0001494884490966797	18	006
485	146.87600708007812	216.26910400390625	0.011497139930725098	143.64077758789062	215.95803833007812	0.9999996423721313	535.0425415039062	216.42478942871094	0.12192240357398987	141.96490478515625	210.01145935058594	0.00018042325973510742	18	006
486	146.68560791015625	212.84649658203125	0.003987103700637817	143.0009307861328	214.82847595214844	1.0	535.4932861328125	216.88864135742188	0.8330539464950562	142.3478546142578	209.84104919433594	0.0001297295093536377	18	006
487	145.5124053955078	213.5047149658203	0.016970068216323853	144.1643829345703	215.39988708496094	0.9999995231628418	535.3385009765625	216.44317626953125	0.022981107234954834	142.4466094970703	209.54605102539062	0.00014477968215942383	18	006
488	148.02377319335938	212.31884765625	0.03327330946922302	144.85110473632812	214.0519561767578	1.0	532.8460083007812	217.23654174804688	0.9598751068115234	139.86904907226562	214.5483856201172	9.569525718688965e-5	18	006
489	147.48471069335938	211.7147216796875	0.0015907585620880127	144.5567169189453	213.9793243408203	1.0	533.830078125	217.78123474121094	0.7613985538482666	140.59544372558594	213.95669555664062	8.469820022583008e-5	18	006
490	146.408447265625	211.1959686279297	0.04671129584312439	144.4052276611328	212.90951538085938	0.9999996423721313	535.92333984375	217.23037719726562	0.4384553134441376	139.33975219726562	213.29014587402344	0.0001429915428161621	18	006
491	146.2174072265625	211.91383361816406	0.008442789316177368	143.28956604003906	214.60494995117188	1.0	534.7689208984375	215.7436065673828	0.36411580443382263	139.85223388671875	214.52435302734375	0.0001359879970550537	18	006
492	147.22998046875	211.55447387695312	0.005460828542709351	143.85519409179688	214.27359008789062	0.9999998807907104	536.1903076171875	216.97947692871094	0.0036675333976745605	142.13743591308594	209.29905700683594	0.00013241171836853027	18	006
493	145.5609588623047	213.16896057128906	0.11428248882293701	143.2370147705078	214.807861328125	0.9999990463256836	535.346435546875	215.24734497070312	0.0550994873046875	143.06678771972656	215.45765686035156	0.00011554360389709473	18	006
494	147.92332458496094	212.52943420410156	0.006210535764694214	144.83074951171875	214.21292114257812	1.0	535.6229248046875	216.67604064941406	0.0021704435348510742	142.9966583251953	210.02798461914062	9.268522262573242e-5	18	006
495	147.90536499023438	210.80325317382812	0.0025136470794677734	145.1648406982422	211.9552001953125	1.0	535.6328735351562	215.9591827392578	0.0011851489543914795	142.35118103027344	212.53594970703125	0.00023996829986572266	18	006
496	147.5849151611328	211.6219482421875	0.0053417980670928955	144.621826171875	213.2252197265625	1.0	535.7268676757812	215.64208984375	0.0009533166885375977	140.6695556640625	213.8701629638672	9.021162986755371e-5	18	006
497	145.69837951660156	213.74472045898438	0.13505974411964417	144.23184204101562	215.73321533203125	0.9999992847442627	535.4369506835938	215.93206787109375	0.055828362703323364	143.22671508789062	209.66213989257812	0.00013941526412963867	18	006
498	147.18890380859375	213.02499389648438	0.0020397305488586426	143.5598907470703	215.2646484375	0.9999999403953552	535.130859375	216.86331176757812	0.7415902614593506	142.80979919433594	210.74620056152344	0.00013568997383117676	18	006
499	147.34841918945312	212.79620361328125	0.0010338425636291504	144.1488037109375	215.24185180664062	1.0	535.0631713867188	217.0915985107422	0.01460486650466919	140.51121520996094	215.17005920410156	7.155537605285645e-5	18	006
500	145.72865295410156	213.45065307617188	0.008027613162994385	144.2842254638672	214.70947265625	0.9999999403953552	534.4083862304688	216.61244201660156	0.08157935738563538	142.697265625	209.84474182128906	0.00013402104377746582	18	006
501	147.90716552734375	213.37437438964844	0.0017212331295013428	144.3477020263672	215.4578094482422	1.0	535.141357421875	217.03256225585938	0.07053369283676147	143.40176391601562	211.1335906982422	0.0001055598258972168	18	006
502	145.39195251464844	214.2665557861328	0.15590158104896545	143.71437072753906	217.21250915527344	0.9999971389770508	535.9172973632812	216.8936309814453	0.0723678469657898	143.03704833984375	209.9674530029297	0.0002314448356628418	18	006
503	147.14625549316406	214.7715606689453	0.02607738971710205	143.88121032714844	213.92098999023438	0.9999999403953552	536.0029907226562	216.16607666015625	0.0036987364292144775	141.59439086914062	209.43418884277344	0.00012129545211791992	18	006
504	147.17706298828125	216.49266052246094	0.01010751724243164	144.4153594970703	215.61488342285156	0.9999998807907104	533.902587890625	216.7402801513672	0.2614172101020813	143.19996643066406	210.9266357421875	0.00010845065116882324	18	006
505	147.87005615234375	212.2201385498047	0.001881331205368042	145.0157470703125	214.6461944580078	1.0	535.8665161132812	216.06387329101562	0.001525282859802246	140.8902587890625	214.4556121826172	5.2809715270996094e-5	18	006
506	146.8270721435547	216.8262176513672	0.04371201992034912	143.53485107421875	216.37168884277344	0.9999991655349731	534.5776977539062	216.10182189941406	0.35838499665260315	142.83438110351562	210.3376922607422	9.41157341003418e-5	18	006
507	147.65269470214844	212.50364685058594	0.0007648468017578125	143.86570739746094	214.9891815185547	1.0	534.6659545898438	216.0662078857422	0.05479946732521057	142.23873901367188	210.37428283691406	9.065866470336914e-5	18	006
508	147.55430603027344	213.23980712890625	0.0011287927627563477	143.781494140625	216.2397918701172	1.0	534.7159423828125	216.71536254882812	0.048722922801971436	142.99095153808594	210.84698486328125	6.854534149169922e-5	18	006
509	149.32171630859375	212.76577758789062	0.0016909241676330566	146.04248046875	214.56578063964844	1.0	533.688720703125	216.38406372070312	0.003056555986404419	141.87307739257812	215.1251983642578	5.8263540267944336e-5	18	006
510	147.7949676513672	213.34005737304688	0.03450995683670044	144.65838623046875	215.42274475097656	0.9999999403953552	534.5186157226562	215.97581481933594	0.9031565189361572	143.4840850830078	210.12017822265625	9.053945541381836e-5	18	006
511	148.15472412109375	212.56410217285156	0.001553565263748169	144.79078674316406	214.4797821044922	1.0	535.9639892578125	217.31761169433594	0.9459089040756226	140.6848602294922	215.50140380859375	6.064772605895996e-5	18	006
512	148.40234375	213.20960998535156	0.0010339617729187012	145.0353546142578	215.44735717773438	1.0	535.6356201171875	216.80007934570312	0.3799627423286438	143.65867614746094	216.36549377441406	7.364153861999512e-5	18	006
513	149.08071899414062	214.1046905517578	0.02624964714050293	145.74258422851562	216.2763671875	0.9999998807907104	535.3570556640625	216.95460510253906	0.35926997661590576	144.46697998046875	211.1170654296875	0.00011849403381347656	18	006
514	148.9746856689453	213.47219848632812	0.0069796741008758545	145.298828125	215.4423828125	1.0	534.9762573242188	216.6859893798828	0.9767031669616699	143.72030639648438	210.90321350097656	7.385015487670898e-5	18	006
515	148.47216796875	214.7782745361328	0.0019934773445129395	144.85372924804688	217.33349609375	1.0	534.5924682617188	216.98512268066406	0.5533641576766968	142.321533203125	222.2819061279297	8.940696716308594e-5	18	006
516	149.8098602294922	213.87203979492188	0.005377918481826782	146.25146484375	215.8934783935547	1.0	535.7160034179688	216.36761474609375	0.024183154106140137	144.57400512695312	211.617431640625	7.006525993347168e-5	18	006
517	149.70144653320312	213.74732971191406	0.0036586225032806396	145.9357452392578	216.06222534179688	1.0	535.8214721679688	217.5537872314453	0.4806786775588989	144.44747924804688	211.550537109375	6.520748138427734e-5	18	006
518	149.33355712890625	213.2886199951172	0.0007493495941162109	145.5765380859375	215.5028076171875	1.0	535.7643432617188	216.30653381347656	0.02650502324104309	143.8377227783203	211.5586395263672	5.257129669189453e-5	18	006
519	150.37387084960938	214.19509887695312	0.0002582669258117676	146.3977813720703	216.58322143554688	1.0	534.5108642578125	215.3936767578125	0.022205442190170288	142.83558654785156	222.83340454101562	5.599856376647949e-5	18	006
520	150.17697143554688	216.0917510986328	0.0001767873764038086	147.6736602783203	214.9445037841797	1.0	535.6106567382812	215.66973876953125	0.003716796636581421	145.4549102783203	215.75331115722656	6.815791130065918e-5	18	006
521	150.9042510986328	213.8038330078125	0.001554727554321289	147.4107666015625	215.75912475585938	1.0	535.6460571289062	216.62083435058594	0.0009040236473083496	142.4767303466797	215.9515380859375	0.00010350346565246582	18	006
522	149.9996795654297	214.3075408935547	0.0003928542137145996	146.1637725830078	216.5360870361328	1.0	536.192138671875	216.48492431640625	0.004129648208618164	141.80874633789062	216.52664184570312	7.62939453125e-5	18	006
523	149.07284545898438	214.42764282226562	0.0014565885066986084	145.35531616210938	217.08815002441406	1.0	535.3475952148438	216.72067260742188	0.231205552816391	144.33523559570312	212.2563934326172	5.608797073364258e-5	18	006
524	149.67958068847656	215.33868408203125	0.0006682872772216797	145.51931762695312	218.07168579101562	1.0	534.57763671875	216.76039123535156	0.15383487939834595	141.92080688476562	223.2269744873047	4.920363426208496e-5	18	006
525	149.62704467773438	215.0067138671875	0.003147304058074951	146.0115203857422	217.40280151367188	0.9999998807907104	534.94921875	217.46800231933594	0.04060044884681702	145.59251403808594	212.73370361328125	7.277727127075195e-5	18	006
526	150.0906982421875	214.89695739746094	0.00046241283416748047	146.18353271484375	217.41888427734375	1.0	533.9436645507812	216.60592651367188	0.460371732711792	143.06344604492188	222.50450134277344	4.89354133605957e-5	18	006
527	148.55776977539062	215.90122985839844	0.00034809112548828125	145.6513214111328	215.89328002929688	1.0	536.1055908203125	216.79644775390625	0.7550410628318787	144.38739013671875	212.35845947265625	3.0428171157836914e-5	18	006
528	146.15676879882812	215.08871459960938	0.018878251314163208	144.69493103027344	217.716064453125	0.9999997615814209	534.296875	216.31446838378906	0.4530925750732422	141.9884490966797	223.0552520751953	9.712576866149902e-5	18	006
529	148.3640899658203	215.17300415039062	0.0007927417755126953	144.21681213378906	217.5813446044922	0.9999999403953552	534.3403930664062	216.50546264648438	0.44764944911003113	142.42124938964844	222.55995178222656	9.319186210632324e-5	18	006
530	149.95068359375	215.1205291748047	0.0022988617420196533	146.15371704101562	217.43695068359375	1.0	534.76171875	215.9280548095703	0.004283219575881958	145.41156005859375	212.72434997558594	5.46574592590332e-5	18	006
531	149.75181579589844	214.3331756591797	0.00026670098304748535	145.62689208984375	216.28623962402344	0.9999997615814209	535.5601196289062	215.61289978027344	0.01766142249107361	145.1796875	212.89547729492188	4.45246696472168e-5	18	006
532	149.12533569335938	214.28585815429688	0.00042191147804260254	145.30467224121094	216.79653930664062	1.0	536.4215087890625	216.29510498046875	0.6609249114990234	142.2955780029297	222.21060180664062	5.111098289489746e-5	18	006
533	149.35662841796875	213.97772216796875	0.00023171305656433105	145.418701171875	216.45907592773438	1.0	535.0631713867188	215.5522003173828	0.0003078579902648926	140.2978973388672	223.6697235107422	3.260374069213867e-5	18	006
534	149.92442321777344	215.39010620117188	0.00033035874366760254	145.79710388183594	218.08494567871094	1.0	534.513427734375	216.34017944335938	0.5716913342475891	142.17201232910156	223.38265991210938	6.341934204101562e-5	18	006
535	149.12864685058594	214.95980834960938	0.0007483363151550293	145.03941345214844	217.36337280273438	1.0	535.8555297851562	216.29808044433594	0.007718175649642944	142.1497802734375	222.80801391601562	4.8547983169555664e-5	18	006
536	146.48800659179688	215.6006622314453	0.010380953550338745	146.21810913085938	219.29368591308594	0.9999998807907104	535.6358032226562	216.04771423339844	0.07933586835861206	139.43560791015625	225.5913848876953	6.93202018737793e-5	18	006
537	146.26113891601562	215.2368927001953	0.06756719946861267	145.61546325683594	217.7370147705078	0.9999988079071045	535.779296875	216.8385467529297	0.0004805326461791992	145.84286499023438	211.91802978515625	6.493926048278809e-5	18	006
538	149.39434814453125	215.57301330566406	0.002384364604949951	145.53463745117188	217.98336791992188	1.0	535.5752563476562	216.65098571777344	0.8291882276535034	145.48654174804688	213.1023712158203	0.0001049041748046875	18	006
539	148.8118438720703	215.0882110595703	0.007881015539169312	145.80751037597656	217.3722381591797	0.9999998211860657	535.6201782226562	217.0547637939453	0.0065574049949646	142.61289978027344	222.1927947998047	8.147954940795898e-5	18	006
540	148.8978729248047	214.81527709960938	0.003145068883895874	145.43101501464844	217.1107177734375	0.9999999403953552	534.76025390625	216.07164001464844	0.17115578055381775	144.8568572998047	212.38394165039062	0.0001087486743927002	18	006
541	145.79246520996094	214.7146759033203	0.005422860383987427	145.2257080078125	217.9208984375	1.0	535.8561401367188	216.68150329589844	0.03370237350463867	144.8592987060547	211.97308349609375	8.043646812438965e-5	18	006
542	149.76473999023438	215.42242431640625	0.0013207495212554932	145.31326293945312	218.3092498779297	1.0	534.99658203125	216.11117553710938	0.022429078817367554	145.01502990722656	213.19189453125	0.00011160969734191895	18	006
543	146.9127655029297	215.32650756835938	0.2219141721725464	147.0906219482422	217.9805908203125	0.9999984502792358	534.5064697265625	216.34600830078125	0.5694125890731812	145.6383819580078	211.95281982421875	0.00019213557243347168	18	006
544	149.6840057373047	215.43862915039062	0.008775502443313599	146.17391967773438	217.94805908203125	0.9999998807907104	535.1400146484375	215.4862518310547	0.0144977867603302	145.49354553222656	212.9775848388672	0.00015375018119812012	18	006
545	146.30535888671875	214.71279907226562	0.02298489212989807	144.47061157226562	217.48756408691406	0.999994158744812	535.4696044921875	215.3702392578125	0.045680105686187744	144.75918579101562	211.53919982910156	8.466839790344238e-5	18	006
546	148.78709411621094	215.4589080810547	0.00802573561668396	145.6862335205078	217.61627197265625	0.9999990463256836	535.625732421875	216.8704833984375	0.17726680636405945	141.44442749023438	217.9752960205078	0.00010031461715698242	18	006
547	149.2627716064453	215.1311492919922	0.012135565280914307	145.6277618408203	217.43115234375	0.9999998807907104	536.0460815429688	216.7296142578125	0.00046506524085998535	145.31495666503906	212.3599090576172	0.00013107061386108398	18	006
548	147.13235473632812	213.65208435058594	0.01314815878868103	144.16622924804688	216.82937622070312	0.9999990463256836	534.5257568359375	217.38644409179688	0.6589345335960388	143.59996032714844	210.84852600097656	7.644295692443848e-5	18	006
