# Supplementary material for: An automated feeding system for the African killifish reveals the impact of diet on lifespan and allows scalable assessment of associative learning
Source: eLife. 2022 Nov 10;11:e69008. doi: 10.7554/eLife.69008 (PMC9788828; doi:10.7554/eLife.69008)
Supplement: Figure 6—source data 2. [file elife-69008-fig6-data2.zip › Training Trajectories/t25_REC025DLC_resnet50_TrainAllTheThingsJun28shuffle1_1030000.csv]

bodyparts_coords	fishhead_x	fishhead_y	fishhead_likelihood	fishtail_x	fishtail_y	fishtail_likelihood	redlight_x	redlight_y	redlight_likelihood	fooddrop_x	fooddrop_y	fooddrop_likelihood	fishnum	recordingnum
0	9.1104154586792	178.10992431640625	0.014713644981384277	57.47380065917969	185.55020141601562	0.012366622686386108	648.9502563476562	157.091552734375	0.00017452239990234375	0.1625828742980957	157.87789916992188	0.0001361072063446045	25	025
1	50.23780822753906	192.6355438232422	0.008345425128936768	55.20880889892578	192.58453369140625	0.9986758828163147	644.773193359375	30.251916885375977	4.655122756958008e-5	0.6572284698486328	155.96588134765625	4.503130912780762e-5	25	025
2	46.120887756347656	200.50888061523438	0.7721385955810547	49.81340789794922	200.68255615234375	0.09837093949317932	640.68115234375	6.81467342376709	6.780028343200684e-5	-0.23008346557617188	153.0762939453125	2.9981136322021484e-5	25	025
3	44.568077087402344	208.11915588378906	0.561057448387146	48.14122009277344	207.83192443847656	0.9982123374938965	47.54737091064453	204.8531951904297	7.045269012451172e-5	47.87828063964844	205.9153289794922	5.5462121963500977e-5	25	025
4	38.26017761230469	212.90167236328125	0.581319272518158	41.99860763549805	212.3700408935547	0.9996942281723022	645.34765625	30.19344139099121	0.00012731552124023438	-2.295175075531006	169.34571838378906	1.4781951904296875e-5	25	025
5	38.510536193847656	211.0037841796875	0.02029895782470703	48.674659729003906	209.3688507080078	1.0	649.0342407226562	331.99273681640625	4.7534704208374023e-5	47.342594146728516	209.6873016357422	6.237626075744629e-5	25	025
6	40.828826904296875	213.83291625976562	0.9947037696838379	47.766029357910156	215.24440002441406	0.5932812690734863	639.5586547851562	6.702657699584961	0.00017938017845153809	639.930419921875	2.672447919845581	3.9964914321899414e-5	25	025
7	4.303494453430176	168.72601318359375	0.002734959125518799	48.710933685302734	217.87640380859375	1.0	639.5806884765625	7.150578498840332	0.00010699033737182617	47.435081481933594	219.55421447753906	0.000125199556350708	25	025
8	41.47180938720703	220.93418884277344	0.0009785592555999756	54.60258102416992	216.509033203125	1.0	648.2896118164062	155.25827026367188	8.666515350341797e-5	61.802146911621094	215.18148803710938	0.00010347366333007812	25	025
9	53.60487747192383	216.01840209960938	0.0023561418056488037	57.76728820800781	217.39779663085938	1.0	55.5413932800293	217.08912658691406	9.316205978393555e-5	60.86267852783203	216.8634490966797	0.0002759397029876709	25	025
10	42.46699905395508	223.34878540039062	0.054896771907806396	56.58427810668945	218.30323791503906	1.0	640.0866088867188	7.162349700927734	9.840726852416992e-5	61.805274963378906	222.7145538330078	6.443262100219727e-5	25	025
11	55.36432647705078	215.3559112548828	0.0008971989154815674	62.32759094238281	213.6069793701172	1.0	648.4632568359375	139.20919799804688	9.575486183166504e-5	64.0829086303711	220.7827911376953	0.00014513731002807617	25	025
12	3.9926531314849854	170.8110809326172	0.002810448408126831	58.22661209106445	216.136474609375	1.0	649.5826416015625	139.9971923828125	5.0008296966552734e-5	63.777835845947266	221.15052795410156	4.1484832763671875e-5	25	025
13	3.6164276599884033	169.35372924804688	0.0015308260917663574	61.33577346801758	213.6971893310547	1.0	640.2431640625	477.6158447265625	4.076957702636719e-5	63.53788375854492	211.81715393066406	7.635354995727539e-5	25	025
14	5.001518249511719	169.86117553710938	0.2011595368385315	59.096309661865234	216.6678009033203	1.0	646.7779541015625	159.90200805664062	0.00016304850578308105	62.85519027709961	222.6529998779297	7.328391075134277e-5	25	025
15	4.8329291343688965	170.6865692138672	0.009627461433410645	58.4798469543457	218.09889221191406	1.0	66.80374145507812	215.94351196289062	6.61015510559082e-5	62.16710662841797	222.80491638183594	0.0003943443298339844	25	025
16	5.099034786224365	169.3269500732422	0.0893159806728363	59.70309829711914	218.4033203125	1.0	650.0267944335938	157.8336639404297	8.296966552734375e-5	62.97540283203125	223.42196655273438	0.0002447068691253662	25	025
17	5.223626613616943	169.817138671875	0.04018339514732361	62.78101348876953	219.67822265625	1.0	640.1942138671875	6.732117652893066	6.511807441711426e-5	63.34199905395508	219.00259399414062	0.00023663043975830078	25	025
18	4.340156078338623	165.1642608642578	0.2131473422050476	59.48326873779297	222.6531219482422	1.0	66.2352294921875	219.4263916015625	8.040666580200195e-5	62.80265426635742	222.26412963867188	0.00016182661056518555	25	025
19	4.4971113204956055	165.5315399169922	0.5949711799621582	60.30679702758789	222.45986938476562	1.0	67.82955932617188	218.5909423828125	7.140636444091797e-5	63.519004821777344	221.410400390625	0.00048041343688964844	25	025
20	7.835315704345703	167.05784606933594	0.054944366216659546	57.54802703857422	224.81817626953125	1.0	639.0172119140625	6.767108917236328	6.693601608276367e-5	63.08076858520508	224.70834350585938	0.00012764334678649902	25	025
21	6.8223981857299805	166.001708984375	0.03321582078933716	58.084495544433594	227.1949005126953	1.0	647.480712890625	188.79393005371094	8.085370063781738e-5	-0.2064800262451172	155.79835510253906	8.875131607055664e-5	25	025
22	5.3896589279174805	164.6465301513672	0.9900470972061157	60.76032638549805	228.2462921142578	1.0	66.53006744384766	225.9860382080078	9.882450103759766e-5	62.658721923828125	229.35304260253906	0.00014486908912658691	25	025
23	5.9101386070251465	165.0831298828125	0.10917836427688599	62.51108169555664	230.12332153320312	1.0	640.2381591796875	7.16630744934082	9.950995445251465e-5	62.58323287963867	235.69224548339844	0.00011864304542541504	25	025
24	8.379427909851074	173.95272827148438	0.22672906517982483	57.16590118408203	236.48727416992188	1.0	58.14254379272461	236.3145294189453	0.00012153387069702148	55.58086395263672	237.8728485107422	0.0011591911315917969	25	025
25	6.421304702758789	172.9557647705078	0.11015889048576355	57.356163024902344	236.84710693359375	1.0	58.58604049682617	236.048583984375	0.00024273991584777832	55.871463775634766	238.18438720703125	0.00105246901512146	25	025
26	7.736988544464111	168.4883575439453	0.9999984502792358	54.98040008544922	238.00131225585938	1.0	530.2532958984375	207.82583618164062	1.0	53.54631423950195	239.49713134765625	0.0007713139057159424	25	025
27	10.521445274353027	168.16346740722656	0.998211145401001	56.13188552856445	237.5997314453125	1.0	530.7753295898438	206.19985961914062	1.0	54.31391525268555	238.67970275878906	0.0003617703914642334	25	025
28	11.176949501037598	175.0257568359375	0.2804839313030243	55.27790451049805	238.10389709472656	1.0	530.1533203125	206.86587524414062	1.0	54.06795883178711	238.33250427246094	0.0011181831359863281	25	025
29	11.237421035766602	175.1466522216797	0.9999951124191284	59.632240295410156	236.893310546875	1.0	529.072998046875	207.02474975585938	1.0	59.784942626953125	236.99072265625	0.0008938014507293701	25	025
30	6.952594757080078	172.50738525390625	0.9638376235961914	60.393951416015625	236.2783660888672	1.0	530.0238647460938	205.7677764892578	1.0	60.49338150024414	236.9654083251953	0.000624924898147583	25	025
31	8.807147979736328	171.3993682861328	0.9999984502792358	59.58998107910156	236.94468688964844	1.0	529.8065795898438	206.92776489257812	1.0	59.03762435913086	237.76683044433594	0.0006716549396514893	25	025
32	9.874357223510742	171.60574340820312	0.9999805688858032	58.830970764160156	237.76707458496094	1.0	529.68359375	207.09959411621094	1.0	58.62208557128906	238.8779296875	0.0007138550281524658	25	025
33	7.779311180114746	175.4883270263672	0.999840497970581	58.02604293823242	239.25189208984375	1.0	529.2408447265625	206.46414184570312	1.0	530.2625732421875	208.9365997314453	0.0007399916648864746	25	025
34	9.804971694946289	174.21263122558594	0.9999996423721313	59.22464370727539	239.01895141601562	1.0	529.9594116210938	206.06246948242188	1.0	63.12775421142578	238.6526641845703	0.0006281733512878418	25	025
35	8.096724510192871	173.26466369628906	0.9999657869338989	55.63848114013672	239.23342895507812	1.0	529.5424194335938	206.73760986328125	1.0	61.916996002197266	240.01116943359375	0.0003954768180847168	25	025
36	10.757119178771973	174.26107788085938	0.9999988079071045	56.809791564941406	240.42088317871094	1.0	529.8712768554688	207.56289672851562	1.0	0.20639395713806152	158.11524963378906	0.0003947317600250244	25	025
37	10.504356384277344	173.72958374023438	1.0	57.53078842163086	241.16709899902344	1.0	530.5866088867188	206.6195526123047	1.0	-0.0669403076171875	157.88201904296875	0.00041934847831726074	25	025
38	10.465853691101074	174.9757080078125	0.9999955892562866	57.276222229003906	241.5319061279297	1.0	529.9375	207.42288208007812	1.0	-0.09647893905639648	159.70718383789062	0.0003406703472137451	25	025
39	10.586824417114258	173.8803253173828	0.9999995231628418	56.36686706542969	241.9445037841797	1.0	530.3330688476562	206.5281524658203	1.0	-0.13561344146728516	158.4810791015625	0.00042885541915893555	25	025
40	11.364965438842773	173.721435546875	1.0	55.191165924072266	242.1790313720703	1.0	530.6661987304688	206.1714324951172	1.0	0.002353191375732422	158.0942840576172	0.0005586445331573486	25	025
41	10.704511642456055	173.76150512695312	1.0	55.21994400024414	243.29312133789062	1.0	530.2714233398438	207.67852783203125	1.0	0.29203295707702637	158.20626831054688	0.0005804598331451416	25	025
42	12.088642120361328	175.00344848632812	1.0	54.86133575439453	242.58200073242188	1.0	531.0195922851562	206.23675537109375	1.0	1.2241199016571045	159.2822723388672	0.0005075633525848389	25	025
43	13.789213180541992	173.498046875	1.0	55.073631286621094	243.81710815429688	1.0	529.6318969726562	206.7082977294922	1.0	529.9510498046875	208.5004425048828	0.0006022453308105469	25	025
44	12.175813674926758	175.50254821777344	1.0	52.90494155883789	243.24240112304688	1.0	529.7542114257812	206.26161193847656	1.0	1.0571942329406738	158.83847045898438	0.0003713369369506836	25	025
45	11.481801986694336	173.69773864746094	0.999998927116394	51.85667419433594	245.6261749267578	1.0	530.034912109375	206.9726104736328	1.0	0.6851494312286377	159.3250732421875	0.0008898675441741943	25	025
46	11.25419807434082	172.9693603515625	0.9999994039535522	50.63111877441406	245.68797302246094	1.0	529.5864868164062	206.13523864746094	1.0	0.4106435775756836	158.62026977539062	0.0004347860813140869	25	025
47	12.70256233215332	174.0758819580078	1.0	50.053550720214844	245.86375427246094	1.0	529.5901489257812	207.19155883789062	1.0	0.9602289199829102	158.7257843017578	0.0005750656127929688	25	025
48	13.165781021118164	173.82330322265625	1.0	48.3557243347168	247.64210510253906	1.0	529.8994140625	206.69473266601562	1.0	528.4085083007812	208.84371948242188	0.0006515085697174072	25	025
49	14.455236434936523	172.96432495117188	1.0	45.84636306762695	247.11788940429688	1.0	529.9994506835938	206.0334014892578	1.0	1.2545630931854248	158.25413513183594	0.000455707311630249	25	025
50	15.864052772521973	175.42428588867188	1.0	46.15505599975586	247.7589569091797	1.0	529.5914306640625	206.72691345214844	1.0	47.32738494873047	250.725341796875	0.0010528564453125	25	025
51	17.62923812866211	175.52316284179688	0.9999999403953552	47.49864959716797	248.20254516601562	1.0	530.061767578125	207.76158142089844	1.0	2.5855603218078613	159.8549041748047	0.0006829798221588135	25	025
52	18.50229835510254	176.54324340820312	1.0	50.184410095214844	248.6413116455078	1.0	530.271484375	206.5889129638672	1.0	51.05885696411133	251.31280517578125	0.0006237924098968506	25	025
53	20.588045120239258	175.66868591308594	0.9999989867210388	53.671897888183594	247.24075317382812	1.0	530.3031616210938	207.1979522705078	1.0	528.8184204101562	208.88568115234375	0.00033280253410339355	25	025
54	19.91849708557129	177.74606323242188	1.0	53.2113037109375	248.15965270996094	1.0	529.7174072265625	206.83323669433594	1.0	1.5588653087615967	169.29269409179688	0.00017520785331726074	25	025
55	22.191551208496094	177.43191528320312	1.0	55.6622428894043	248.79039001464844	1.0	529.991455078125	206.03176879882812	1.0	56.082130432128906	251.9332275390625	0.0010980069637298584	25	025
56	23.404579162597656	178.61212158203125	0.9999290704727173	48.847816467285156	251.23745727539062	1.0	530.7329711914062	206.56272888183594	1.0	49.6627311706543	252.6713409423828	0.0012839734554290771	25	025
57	22.886444091796875	178.70187377929688	1.0	47.94843292236328	252.01255798339844	1.0	529.0587768554688	205.74534606933594	1.0	49.14041519165039	252.93063354492188	0.0014850199222564697	25	025
58	21.854162216186523	180.50613403320312	0.6311244368553162	50.101097106933594	250.6291046142578	1.0	529.9591064453125	205.6253662109375	1.0	50.51845932006836	252.12965393066406	0.0033091604709625244	25	025
59	25.437654495239258	181.43955993652344	1.0	48.247314453125	252.04522705078125	1.0	530.0882568359375	206.1519012451172	1.0	49.82734298706055	251.79315185546875	0.0014167726039886475	25	025
60	30.13359832763672	184.02212524414062	0.9999995231628418	58.126121520996094	250.940185546875	1.0	529.990234375	206.61984252929688	1.0	55.480125427246094	254.06005859375	0.0006884634494781494	25	025
61	32.43186950683594	188.23333740234375	1.0	44.75054931640625	261.68084716796875	1.0	529.6630859375	206.26417541503906	1.0	45.810726165771484	266.8118896484375	0.0011872649192810059	25	025
62	37.508216857910156	193.119384765625	1.0	43.509681701660156	261.5943908691406	1.0	530.593994140625	206.88967895507812	1.0	43.8182487487793	265.824951171875	0.0007587969303131104	25	025
63	41.24464416503906	196.56541442871094	1.0	42.010528564453125	261.20855712890625	1.0	529.7314453125	205.77468872070312	1.0	528.6399536132812	208.63050842285156	0.00033921003341674805	25	025
64	44.375572204589844	198.86782836914062	1.0	40.15952682495117	260.6139221191406	1.0	530.5386352539062	206.69395446777344	1.0	42.6459846496582	265.8362121582031	0.00038129091262817383	25	025
65	48.00127029418945	199.2647247314453	1.0	37.10698699951172	259.9988708496094	1.0	530.3878173828125	206.76193237304688	1.0	40.91206741333008	266.7276306152344	0.0005760490894317627	25	025
66	50.19842529296875	200.1329345703125	1.0	34.940711975097656	259.2503356933594	1.0	529.7340087890625	207.1905059814453	1.0	530.0223388671875	209.76756286621094	0.00037354230880737305	25	025
67	52.5727653503418	202.604736328125	1.0	32.97528839111328	257.427001953125	1.0	530.6848754882812	206.56893920898438	1.0	531.7794189453125	209.97821044921875	0.0004266500473022461	25	025
68	56.7696418762207	205.08883666992188	1.0	29.73728370666504	254.9847869873047	1.0	529.0831909179688	206.16842651367188	1.0	528.1359252929688	208.391845703125	0.0005778968334197998	25	025
69	57.74321365356445	206.12425231933594	1.0	27.738771438598633	252.91705322265625	1.0	530.0449829101562	206.9964141845703	1.0	11.024219512939453	251.6568145751953	0.0005277097225189209	25	025
70	59.27631378173828	209.06307983398438	0.9999741315841675	21.95537757873535	252.20469665527344	1.0	529.9320678710938	206.57638549804688	1.0	5.46507453918457	241.7356719970703	0.0008195936679840088	25	025
71	59.9862060546875	208.26876831054688	1.0	18.794784545898438	250.66815185546875	1.0	530.2688598632812	206.20413208007812	1.0	6.506059646606445	242.46005249023438	0.001074463129043579	25	025
72	62.488101959228516	210.66940307617188	1.0	18.21590805053711	249.7744903564453	1.0	529.794921875	206.70849609375	1.0	6.474991798400879	242.23556518554688	0.0010097026824951172	25	025
73	64.86752319335938	212.71864318847656	1.0	20.643848419189453	245.7021942138672	0.9999992847442627	529.8095703125	205.81777954101562	1.0	526.4058837890625	205.45480346679688	0.0003807246685028076	25	025
74	68.22632598876953	214.5774688720703	1.0	25.898115158081055	246.86636352539062	0.9999996423721313	530.8798828125	206.159423828125	1.0	9.292774200439453	249.2977752685547	0.0005091726779937744	25	025
75	69.98063659667969	215.64158630371094	1.0	25.78932762145996	245.66726684570312	0.9999998807907104	530.4771118164062	206.02203369140625	1.0	9.772493362426758	249.24008178710938	0.0008367002010345459	25	025
76	70.91812133789062	217.27992248535156	1.0	25.45246124267578	245.95408630371094	0.31134676933288574	529.5419311523438	206.09996032714844	0.9999999403953552	528.1993408203125	208.9545135498047	0.000850975513458252	25	025
77	77.3864974975586	219.1733856201172	1.0	32.28467559814453	252.48361206054688	1.0	530.1398315429688	206.54571533203125	1.0	8.058634757995605	252.70071411132812	0.0006020963191986084	25	025
78	79.44542694091797	219.8194122314453	1.0	27.61373519897461	250.85409545898438	1.0	530.0241088867188	205.8510284423828	1.0	11.377836227416992	250.5896453857422	0.001364976167678833	25	025
79	83.21360778808594	221.65504455566406	1.0	27.515687942504883	250.78524780273438	1.0	530.310791015625	206.66574096679688	1.0	10.50196361541748	250.90785217285156	0.0011617839336395264	25	025
80	85.34844970703125	224.60926818847656	1.0	26.09906768798828	249.6444549560547	1.0	529.9688110351562	206.4679412841797	1.0	11.09049129486084	249.85267639160156	0.0008639693260192871	25	025
81	87.5983657836914	227.25535583496094	1.0	32.025779724121094	245.9837188720703	1.0	529.57080078125	207.2156219482422	0.9999999403953552	530.0115966796875	208.77137756347656	0.0007495880126953125	25	025
82	91.77926635742188	226.99557495117188	1.0	35.14634704589844	247.17572021484375	1.0	529.605712890625	206.07640075683594	1.0	526.2299194335938	206.15365600585938	0.00029468536376953125	25	025
83	94.01300811767578	228.54660034179688	1.0	34.00271987915039	247.82496643066406	0.9999996423721313	529.881591796875	206.51617431640625	1.0	530.5119018554688	209.06829833984375	0.0004811584949493408	25	025
84	95.73831176757812	228.6890106201172	1.0	41.792564392089844	256.5784606933594	0.9999992847442627	530.0730590820312	206.49705505371094	1.0	526.8826904296875	206.30972290039062	0.00034886598587036133	25	025
85	98.46662139892578	229.44134521484375	1.0	40.942317962646484	256.0882263183594	1.0	529.6058959960938	206.94252014160156	1.0	526.4835815429688	206.1161346435547	0.0004750490188598633	25	025
86	101.66981506347656	232.3448486328125	1.0	36.59727096557617	252.1737060546875	1.0	529.7264404296875	206.9198455810547	1.0	528.085205078125	208.77731323242188	0.0004163682460784912	25	025
87	104.98391723632812	233.89230346679688	1.0	34.16533660888672	250.60247802734375	1.0	529.6022338867188	206.62692260742188	1.0	528.1993408203125	208.59925842285156	0.0005123615264892578	25	025
88	107.19624328613281	237.40737915039062	1.0	32.72413635253906	250.94830322265625	1.0	529.4802856445312	206.42138671875	1.0	526.2725830078125	206.2698516845703	0.0004532039165496826	25	025
89	108.48146057128906	237.93780517578125	0.9999995827674866	37.05248260498047	249.39364624023438	1.0	530.5305786132812	207.09039306640625	1.0	528.6404418945312	208.49293518066406	0.00030994415283203125	25	025
90	112.2591323852539	236.1925048828125	1.0	42.73875427246094	249.7725830078125	0.9999999403953552	529.3674926757812	206.671142578125	1.0	529.9359741210938	209.4571990966797	0.00047323107719421387	25	025
91	112.69514465332031	238.3563690185547	1.0	42.122596740722656	250.54493713378906	0.9999998807907104	529.536865234375	206.7585906982422	1.0	530.0665893554688	209.07272338867188	0.0005064308643341064	25	025
92	113.88993072509766	233.88096618652344	1.0	45.67881774902344	250.06871032714844	0.9999998807907104	529.8182983398438	207.3159942626953	1.0	44.6042594909668	253.0071258544922	0.00039133429527282715	25	025
93	117.07281494140625	237.16354370117188	1.0	45.58712387084961	250.97731018066406	0.9999998807907104	529.8522338867188	206.85369873046875	1.0	531.1953125	210.0756378173828	0.00037720799446105957	25	025
94	117.69454193115234	236.8179168701172	1.0	53.46798324584961	259.6460876464844	0.9999998807907104	530.4713745117188	207.34446716308594	1.0	531.7528076171875	209.95396423339844	0.000383228063583374	25	025
95	118.12403869628906	235.22894287109375	1.0	57.23379135131836	262.6225891113281	1.0	530.1323852539062	207.57449340820312	1.0	530.1089477539062	209.3668212890625	0.0003953874111175537	25	025
96	120.4510269165039	235.84767150878906	1.0	51.49903106689453	255.7752227783203	1.0	529.7985229492188	206.79432678222656	1.0	530.4417114257812	209.09097290039062	0.00032263994216918945	25	025
97	121.11903381347656	234.53515625	1.0	50.99367904663086	256.5890197753906	1.0	530.3406982421875	207.1441192626953	1.0	528.2620239257812	208.91119384765625	0.0003014206886291504	25	025
98	122.03675842285156	235.455322265625	1.0	48.7678108215332	254.72593688964844	0.991010308265686	529.9332275390625	206.82652282714844	1.0	528.5276489257812	208.7984161376953	0.0002180039882659912	25	025
99	124.74893188476562	235.4374542236328	1.0	131.98390197753906	235.9552764892578	0.0004184842109680176	528.8243408203125	206.63168334960938	1.0	530.0625610351562	208.4886932373047	0.00037798285484313965	25	025
100	126.30182647705078	234.45738220214844	1.0	54.636470794677734	254.79104614257812	0.8796790838241577	530.7652587890625	206.033935546875	1.0	528.4166870117188	208.74142456054688	0.00034877657890319824	25	025
101	127.24657440185547	234.9322509765625	1.0	54.043846130371094	255.65231323242188	0.9996401071548462	529.72705078125	206.12376403808594	0.9999998807907104	528.540771484375	208.57728576660156	0.0003769993782043457	25	025
102	128.1681365966797	234.2915496826172	1.0	54.886619567871094	254.21011352539062	0.9253555536270142	529.840576171875	206.48739624023438	1.0	526.5262451171875	206.4290008544922	0.00037479400634765625	25	025
103	129.0908966064453	233.69944763183594	1.0	57.8883171081543	257.9613037109375	0.9943192005157471	529.216552734375	206.30848693847656	1.0	530.4248657226562	208.34645080566406	0.00039768218994140625	25	025
104	129.98280334472656	233.9324493408203	1.0	61.587528228759766	258.544921875	0.9849821329116821	530.26025390625	206.87466430664062	1.0	530.1680297851562	208.84298706054688	0.0002792775630950928	25	025
105	132.81475830078125	230.59506225585938	1.0	71.70650482177734	266.38287353515625	1.0	530.0972290039062	206.6860809326172	1.0	528.811767578125	208.9897918701172	0.00038298964500427246	25	025
106	133.11260986328125	226.85646057128906	1.0	67.58895874023438	265.3515930175781	1.0	529.2621459960938	206.551513671875	1.0	70.1917495727539	267.5232849121094	0.0004190206527709961	25	025
107	136.31480407714844	222.1864471435547	1.0	142.75558471679688	226.440673828125	0.0008545219898223877	529.5928344726562	206.5533905029297	1.0	526.3494262695312	206.1611785888672	0.00028455257415771484	25	025
108	137.48951721191406	219.39288330078125	1.0	138.4164581298828	222.31275939941406	0.0011475980281829834	529.6265258789062	206.80145263671875	1.0	528.0968017578125	208.55152893066406	0.0002846717834472656	25	025
109	138.94302368164062	217.1912384033203	1.0	76.79286193847656	265.6189270019531	0.012055665254592896	529.1771240234375	205.56190490722656	1.0	530.0547485351562	207.53245544433594	0.0006020665168762207	25	025
110	140.23965454101562	215.1695556640625	1.0	79.68428039550781	271.1125793457031	0.9980841875076294	529.171142578125	205.92373657226562	1.0	525.723388671875	205.88926696777344	0.0002937912940979004	25	025
111	141.9332275390625	214.91859436035156	1.0	83.67879486083984	275.5076904296875	0.8226301670074463	529.9385375976562	205.9686279296875	0.9999999403953552	528.5013427734375	208.32789611816406	0.0003521740436553955	25	025
112	143.72817993164062	213.7640380859375	1.0	84.10161590576172	278.117919921875	1.0	529.5196533203125	206.95054626464844	1.0	529.9986572265625	209.31317138671875	0.0004998445510864258	25	025
113	144.75953674316406	213.0265655517578	1.0	85.86092376708984	280.03466796875	1.0	529.8660278320312	207.0107421875	1.0	89.38019561767578	282.37286376953125	0.0015388727188110352	25	025
114	146.4232940673828	212.989013671875	1.0	90.8236083984375	283.9725341796875	1.0	529.9791259765625	207.22946166992188	1.0	90.90454864501953	284.24505615234375	0.0005706548690795898	25	025
115	147.89234924316406	211.0522918701172	1.0	93.1749038696289	289.6110534667969	1.0	529.2447509765625	206.49815368652344	1.0	88.91532135009766	283.4612731933594	0.0004641115665435791	25	025
116	148.54714965820312	210.06614685058594	1.0	92.48214721679688	292.454833984375	1.0	530.4495239257812	206.12777709960938	1.0	88.70604705810547	282.3477783203125	0.0004444718360900879	25	025
117	148.35711669921875	207.29225158691406	1.0	92.78628540039062	293.5655822753906	1.0	529.701171875	206.11715698242188	1.0	94.63716888427734	301.17364501953125	0.00046959519386291504	25	025
118	148.8751220703125	207.8195037841797	1.0	92.15972137451172	297.91998291015625	1.0	530.1657104492188	207.0230712890625	1.0	92.43058013916016	299.1890563964844	0.0009923279285430908	25	025
119	151.76991271972656	207.55702209472656	1.0	93.17838287353516	299.0641174316406	1.0	529.7762451171875	206.6678466796875	1.0	95.4737319946289	300.108154296875	0.0009601116180419922	25	025
120	152.81622314453125	206.68275451660156	1.0	93.60334777832031	300.2091064453125	1.0	529.9473876953125	206.90667724609375	1.0	92.43314361572266	300.4634094238281	0.0007600188255310059	25	025
121	153.9737091064453	205.68601989746094	1.0	94.633544921875	299.98876953125	1.0	529.3323364257812	206.9105682373047	1.0	94.16542053222656	300.1026916503906	0.0009801685810089111	25	025
122	154.43370056152344	205.90957641601562	1.0	94.18473815917969	299.75726318359375	1.0	529.4402465820312	206.46803283691406	1.0	96.4959716796875	299.2994079589844	0.0007906556129455566	25	025
123	155.7205810546875	206.95738220214844	1.0	93.51097869873047	299.36669921875	1.0	531.156494140625	206.29112243652344	1.0	93.33824920654297	299.5984802246094	0.0012913942337036133	25	025
124	157.16969299316406	206.98617553710938	1.0	94.98992919921875	301.1239318847656	1.0	529.5531616210938	206.33914184570312	1.0	97.43679809570312	300.3098449707031	0.0009649395942687988	25	025
125	156.89276123046875	207.67198181152344	1.0	95.21418762207031	301.37823486328125	1.0	530.3009643554688	206.52969360351562	1.0	97.40824127197266	301.218505859375	0.0007406473159790039	25	025
126	159.46044921875	207.9615478515625	1.0	96.42727661132812	302.6878662109375	1.0	529.8265380859375	206.5734405517578	1.0	97.28386688232422	302.12371826171875	0.0009401142597198486	25	025
127	159.38047790527344	208.82591247558594	1.0	96.44535064697266	303.0499572753906	1.0	530.1222534179688	206.39169311523438	1.0	99.0982437133789	297.6847839355469	0.00044080615043640137	25	025
128	160.47161865234375	208.54965209960938	1.0	99.07025909423828	306.1446838378906	1.0	530.916748046875	206.44911193847656	1.0	530.4560546875	208.66006469726562	0.0003509819507598877	25	025
129	161.41464233398438	208.10243225097656	1.0	100.22506713867188	306.9804382324219	1.0	529.7562866210938	206.3364715576172	1.0	527.06103515625	205.9684600830078	0.0004105865955352783	25	025
130	161.92921447753906	209.4233856201172	1.0	99.7394027709961	306.301025390625	1.0	530.08154296875	206.3563690185547	1.0	530.339599609375	208.62005615234375	0.0003719627857208252	25	025
131	163.1162109375	208.5855712890625	1.0	101.57687377929688	305.9507751464844	1.0	529.9188232421875	207.33731079101562	1.0	530.0430297851562	209.23724365234375	0.00034743547439575195	25	025
132	162.36065673828125	208.74517822265625	1.0	100.23521423339844	304.4642333984375	1.0	529.8284912109375	206.03317260742188	1.0	531.4097290039062	209.94126892089844	0.0004999637603759766	25	025
133	163.18040466308594	209.63720703125	1.0	99.02423858642578	303.26226806640625	1.0	530.133544921875	206.0561981201172	1.0	528.1223754882812	208.69924926757812	0.0002778470516204834	25	025
134	163.33505249023438	208.6755828857422	1.0	100.26870727539062	301.98370361328125	1.0	529.462158203125	205.61627197265625	1.0	98.520751953125	301.02410888671875	0.0006764233112335205	25	025
135	164.3521270751953	208.94525146484375	1.0	100.68223571777344	302.2076416015625	1.0	530.408447265625	207.1992950439453	1.0	100.871337890625	298.5977783203125	0.0006039142608642578	25	025
136	165.00181579589844	208.4564971923828	1.0	101.6012954711914	302.27093505859375	1.0	529.66259765625	206.0073699951172	1.0	101.70536804199219	299.1920471191406	0.00038942694664001465	25	025
137	165.02862548828125	209.09193420410156	1.0	101.84022521972656	302.75677490234375	1.0	529.673828125	207.13229370117188	1.0	530.2293090820312	209.09986877441406	0.0008065402507781982	25	025
138	166.31085205078125	206.58197021484375	1.0	102.9458999633789	303.48162841796875	1.0	529.5855102539062	206.17843627929688	1.0	530.1240234375	208.78724670410156	0.0005221068859100342	25	025
139	168.3668670654297	204.82142639160156	1.0	105.71540069580078	304.91448974609375	1.0	529.3414306640625	206.91168212890625	1.0	530.2001953125	208.57589721679688	0.0005629062652587891	25	025
140	170.54409790039062	201.17242431640625	1.0	111.5817642211914	305.9274597167969	1.0	530.2499389648438	206.8107452392578	1.0	528.7889404296875	208.9359130859375	0.0003873109817504883	25	025
141	170.87542724609375	200.29930114746094	1.0	111.83807373046875	301.65814208984375	1.0	530.3339233398438	206.55410766601562	1.0	112.59729766845703	300.3368835449219	0.0008494853973388672	25	025
142	172.49740600585938	198.52908325195312	1.0	115.89591979980469	298.5518493652344	1.0	529.6746826171875	206.53939819335938	1.0	115.4605941772461	297.9691162109375	0.0022291839122772217	25	025
143	174.1891632080078	197.2747039794922	1.0	122.074951171875	297.5727844238281	1.0	530.7750244140625	205.80609130859375	1.0	121.26922607421875	298.8309631347656	0.0024338066577911377	25	025
144	173.4032745361328	198.14566040039062	1.0	121.77229309082031	299.59320068359375	1.0	530.2125854492188	206.39535522460938	1.0	120.08964538574219	300.137939453125	0.002628535032272339	25	025
145	175.77024841308594	197.93243408203125	1.0	122.36141967773438	302.6536560058594	1.0	529.7979736328125	206.26625061035156	1.0	530.4364013671875	208.70982360839844	0.0004949271678924561	25	025
146	175.51528930664062	197.0631561279297	1.0	119.95429229736328	302.3433532714844	1.0	530.01220703125	206.15664672851562	1.0	528.7711791992188	208.5260467529297	0.0005011856555938721	25	025
147	176.92889404296875	196.08935546875	1.0	122.26336669921875	305.98358154296875	1.0	530.2181396484375	206.7206268310547	1.0	120.37036895751953	299.857666015625	0.000289231538772583	25	025
148	176.98060607910156	196.832763671875	1.0	120.51933288574219	308.1495361328125	1.0	530.1278686523438	206.16818237304688	1.0	116.41900634765625	314.9950256347656	0.0004208385944366455	25	025
149	178.66043090820312	197.29486083984375	1.0	119.52690124511719	312.7337951660156	1.0	529.3423461914062	206.71920776367188	1.0	118.93791961669922	315.5483093261719	0.0009921789169311523	25	025
150	179.0628204345703	197.558837890625	1.0	118.67047119140625	313.3622741699219	1.0	529.5679931640625	205.48764038085938	0.9999998807907104	118.74211120605469	316.3722839355469	0.002129673957824707	25	025
151	180.34251403808594	196.5581512451172	1.0	117.47574615478516	312.41607666015625	1.0	530.2677612304688	206.25204467773438	1.0	118.47468566894531	315.4153747558594	0.0007894635200500488	25	025
152	181.7869415283203	195.9029998779297	1.0	118.16092681884766	315.9326171875	1.0	529.555908203125	206.6547393798828	1.0	117.00458526611328	317.7686462402344	0.00037726759910583496	25	025
153	182.04806518554688	196.72366333007812	1.0	115.64893341064453	314.6085205078125	1.0	529.7757568359375	207.3555908203125	1.0	116.60829162597656	316.4023132324219	0.0008585453033447266	25	025
154	182.808837890625	195.54188537597656	1.0	118.49407958984375	316.59783935546875	1.0	530.3388671875	206.63265991210938	1.0	531.5133056640625	209.91355895996094	0.00034114718437194824	25	025
155	183.43222045898438	195.07809448242188	1.0	119.4860610961914	319.4983825683594	1.0	528.7022705078125	206.65802001953125	1.0	117.52896881103516	315.5434265136719	0.0005438625812530518	25	025
156	184.5966339111328	195.33941650390625	1.0	120.64087677001953	319.6827392578125	1.0	529.3448486328125	206.0066375732422	1.0	530.7777099609375	208.26817321777344	0.0004163086414337158	25	025
157	184.47886657714844	195.5802459716797	1.0	120.1263656616211	318.2746887207031	1.0	529.6006469726562	206.99661254882812	1.0	530.6331787109375	209.40106201171875	0.0006453096866607666	25	025
158	185.15309143066406	195.26446533203125	1.0	119.0947494506836	316.7087707519531	1.0	529.3875732421875	206.7625274658203	1.0	529.5713500976562	209.44239807128906	0.00030863285064697266	25	025
159	186.37632751464844	194.95330810546875	1.0	119.78903198242188	315.2523498535156	1.0	529.413818359375	206.2952880859375	1.0	119.62644958496094	316.30780029296875	0.0004399120807647705	25	025
160	186.81793212890625	195.14334106445312	1.0	121.74119567871094	315.5226135253906	1.0	530.0249633789062	206.5556182861328	1.0	530.511474609375	208.50164794921875	0.0004500150680541992	25	025
161	187.21759033203125	196.42701721191406	1.0	124.09612274169922	316.09613037109375	1.0	529.9689331054688	205.97488403320312	0.9999999403953552	528.34765625	208.1709442138672	0.0004379153251647949	25	025
162	188.38548278808594	194.99436950683594	1.0	125.63892364501953	317.6294250488281	1.0	529.6365356445312	206.9482421875	1.0	530.4409790039062	209.5884552001953	0.000502467155456543	25	025
163	188.01263427734375	197.07752990722656	1.0	126.4190444946289	319.3246154785156	1.0	529.7225341796875	206.255126953125	1.0	530.2807006835938	208.68484497070312	0.0003928244113922119	25	025
164	189.55006408691406	196.6293182373047	1.0	126.134033203125	320.74737548828125	1.0	530.4112548828125	206.41305541992188	1.0	127.51139068603516	329.3330993652344	0.00036221742630004883	25	025
165	191.12640380859375	195.629150390625	1.0	127.0023193359375	320.94439697265625	1.0	530.4697875976562	206.9701385498047	1.0	530.808837890625	208.82594299316406	0.0007437467575073242	25	025
166	191.06399536132812	196.18734741210938	1.0	127.06814575195312	321.9776916503906	1.0	529.200439453125	205.93016052246094	1.0	526.3666381835938	205.6219482421875	0.00038444995880126953	25	025
167	192.23878479003906	195.12020874023438	1.0	126.87126922607422	320.9403076171875	1.0	529.4815063476562	205.87123107910156	1.0	530.5567626953125	208.75274658203125	0.000554502010345459	25	025
168	193.6287841796875	194.22418212890625	1.0	125.82604217529297	318.05487060546875	1.0	529.5828857421875	206.70480346679688	1.0	528.2688598632812	208.5910186767578	0.0016362965106964111	25	025
169	193.93392944335938	194.1841278076172	1.0	123.39437103271484	316.9150695800781	1.0	529.3681030273438	206.44747924804688	0.9999998807907104	528.9389038085938	208.5939178466797	0.0005875825881958008	25	025
170	193.77987670898438	194.6226806640625	1.0	127.27342224121094	318.3892517089844	1.0	530.4356079101562	205.88275146484375	1.0	532.1691284179688	209.7305145263672	0.0005235970020294189	25	025
171	196.2320098876953	194.00440979003906	1.0	128.0896453857422	318.9111633300781	1.0	529.386474609375	207.10215759277344	1.0	529.646484375	209.74830627441406	0.000812530517578125	25	025
172	196.4002227783203	193.1434326171875	1.0	128.5779571533203	320.0780334472656	1.0	529.9814453125	206.1459197998047	1.0	128.8330535888672	329.3298034667969	0.00033411383628845215	25	025
173	196.8130645751953	192.41217041015625	1.0	128.17579650878906	320.5491638183594	1.0	529.6646728515625	206.68043518066406	1.0	530.634033203125	208.65541076660156	0.0008605122566223145	25	025
174	198.00267028808594	191.53903198242188	1.0	129.10826110839844	322.64276123046875	1.0	530.0975341796875	205.9573974609375	1.0	528.3762817382812	208.51248168945312	0.0004228651523590088	25	025
175	197.99417114257812	192.5164031982422	1.0	129.00930786132812	321.9348449707031	1.0	529.0155029296875	206.046630859375	1.0	128.02969360351562	329.8948974609375	0.0003337264060974121	25	025
176	198.1698455810547	191.4972381591797	1.0	129.76708984375	322.3663024902344	1.0	529.0767822265625	206.17477416992188	1.0	530.5025634765625	208.27125549316406	0.0006678998470306396	25	025
177	198.4573516845703	191.466064453125	1.0	129.2716522216797	322.6124267578125	1.0	529.87841796875	206.01620483398438	1.0	526.8574829101562	205.81716918945312	0.00028762221336364746	25	025
178	199.44717407226562	191.1555938720703	1.0	128.32601928710938	319.8706359863281	1.0	529.9354248046875	206.4251251220703	1.0	530.30810546875	208.8081512451172	0.0003902316093444824	25	025
179	200.02133178710938	191.02090454101562	1.0	128.50003051757812	320.8731994628906	1.0	530.9237670898438	206.90126037597656	1.0	530.7181396484375	209.15660095214844	0.0006008446216583252	25	025
180	200.83241271972656	190.48013305664062	1.0	128.52952575683594	320.53045654296875	1.0	530.0498657226562	206.262451171875	1.0	531.2451782226562	209.93313598632812	0.00033149123191833496	25	025
181	200.95603942871094	189.89019775390625	1.0	130.3904571533203	323.5339050292969	1.0	530.2705078125	206.61131286621094	1.0	528.9805297851562	208.60496520996094	0.0006079971790313721	25	025
182	201.63658142089844	190.16152954101562	1.0	130.13217163085938	323.5675354003906	1.0	529.4922485351562	205.65780639648438	1.0	527.8146362304688	208.07655334472656	0.0005386769771575928	25	025
183	203.16281127929688	188.15206909179688	1.0	130.41749572753906	323.2497863769531	1.0	529.94384765625	206.7051544189453	1.0	530.4354858398438	208.93746948242188	0.0004029572010040283	25	025
184	203.2579345703125	188.64175415039062	1.0	130.76882934570312	323.0269470214844	1.0	529.4979858398438	206.33468627929688	1.0	530.3186645507812	208.54498291015625	0.0005114376544952393	25	025
185	203.9959716796875	188.4820556640625	1.0	131.9022674560547	323.7411193847656	1.0	529.7720947265625	206.85494995117188	1.0	530.3458251953125	209.2159423828125	0.0002498030662536621	25	025
186	203.84249877929688	188.85256958007812	1.0	130.4840087890625	321.6551208496094	1.0	529.3279418945312	206.4352264404297	1.0	530.2359619140625	208.87855529785156	0.0007545351982116699	25	025
187	205.48402404785156	188.15635681152344	1.0	131.2857208251953	322.6492614746094	1.0	530.3097534179688	206.57269287109375	1.0	528.6314086914062	208.27113342285156	0.00030675530433654785	25	025
188	204.95855712890625	188.2147674560547	1.0	131.43563842773438	321.4716796875	1.0	529.9769287109375	206.0667266845703	1.0	528.5614624023438	208.3656005859375	0.0005275607109069824	25	025
189	205.9740447998047	188.48898315429688	1.0	131.8856658935547	322.2256774902344	1.0	530.63037109375	207.16319274902344	1.0	530.5037231445312	209.24696350097656	0.0006130635738372803	25	025
190	206.7760009765625	187.84231567382812	1.0	131.1558380126953	321.9676513671875	1.0	529.6032104492188	206.7822723388672	1.0	530.1163940429688	208.85215759277344	0.0006099343299865723	25	025
191	208.12962341308594	187.74826049804688	1.0	132.05259704589844	321.96368408203125	1.0	529.6891479492188	205.92942810058594	1.0	129.19383239746094	330.06915283203125	0.0003326237201690674	25	025
192	208.60983276367188	187.09840393066406	1.0	131.73724365234375	322.0018615722656	1.0	529.2970581054688	206.36695861816406	1.0	530.6790161132812	208.791015625	0.0004974901676177979	25	025
193	208.7747344970703	187.19432067871094	1.0	132.85165405273438	321.6982727050781	1.0	530.4591674804688	206.87118530273438	1.0	526.9967041015625	205.7768096923828	0.00036391615867614746	25	025
194	208.55526733398438	187.82400512695312	1.0	131.55494689941406	320.3462829589844	1.0	529.8051147460938	206.5558319091797	1.0	528.1669311523438	208.6848907470703	0.0004468262195587158	25	025
195	210.62689208984375	186.42088317871094	1.0	132.02545166015625	319.7167053222656	1.0	529.4508056640625	206.78150939941406	1.0	529.9286499023438	208.6898956298828	0.0007471442222595215	25	025
196	210.3859405517578	185.82191467285156	1.0	133.19447326660156	321.16436767578125	1.0	529.4920043945312	206.5207061767578	1.0	526.4808349609375	205.65013122558594	0.0003604590892791748	25	025
197	210.21461486816406	186.0906524658203	1.0	132.3509979248047	320.48956298828125	1.0	529.629150390625	207.1973419189453	1.0	528.5164794921875	208.888427734375	0.0004464685916900635	25	025
198	210.03921508789062	185.6282958984375	1.0	132.46678161621094	319.63409423828125	1.0	529.7064208984375	205.74951171875	1.0	528.8818359375	208.3879852294922	0.00045171380043029785	25	025
199	210.76060485839844	185.35333251953125	1.0	132.1788330078125	318.86590576171875	1.0	529.8917846679688	206.56886291503906	1.0	531.4994506835938	209.86866760253906	0.00043961405754089355	25	025
200	211.37002563476562	184.29241943359375	1.0	135.73487854003906	317.368408203125	1.0	529.7555541992188	207.5799560546875	1.0	530.2240600585938	209.7305145263672	0.00042381882667541504	25	025
201	211.9858856201172	182.71897888183594	1.0	138.8202362060547	317.3525695800781	1.0	529.7662963867188	207.0478057861328	1.0	529.4876098632812	209.58865356445312	0.0005003809928894043	25	025
202	212.41571044921875	181.21640014648438	1.0	141.65585327148438	313.7846374511719	1.0	530.2880249023438	207.09739685058594	1.0	529.994873046875	209.19589233398438	0.00047326087951660156	25	025
203	212.80357360839844	179.7288360595703	1.0	143.9897918701172	311.40911865234375	1.0	530.4575805664062	206.8241424560547	1.0	531.5711669921875	210.06944274902344	0.00033038854598999023	25	025
204	212.56475830078125	180.54969787597656	1.0	148.65924072265625	312.61224365234375	1.0	530.3169555664062	207.09812927246094	1.0	531.2157592773438	210.22813415527344	0.0003152787685394287	25	025
205	212.31903076171875	180.90377807617188	1.0	148.23126220703125	311.3929748535156	1.0	528.8975830078125	205.87649536132812	1.0	527.7080078125	208.49859619140625	0.0003992915153503418	25	025
206	212.52163696289062	180.05860900878906	1.0	150.19482421875	311.4702453613281	1.0	530.1007080078125	207.42013549804688	1.0	530.213623046875	209.07260131835938	0.0007325708866119385	25	025
207	212.23779296875	180.22901916503906	1.0	153.14617919921875	310.54931640625	1.0	530.5052490234375	206.64227294921875	1.0	530.2371826171875	209.37144470214844	0.0003342628479003906	25	025
208	213.00794982910156	179.9213409423828	1.0	153.297119140625	309.9833068847656	1.0	530.1969604492188	206.7412567138672	1.0	530.5505981445312	209.3256072998047	0.000329822301864624	25	025
209	213.11514282226562	179.97994995117188	1.0	155.3592071533203	310.1717529296875	1.0	529.7841186523438	206.94577026367188	1.0	530.1051635742188	209.39186096191406	0.0005003511905670166	25	025
210	213.0487823486328	178.95127868652344	1.0	155.9326629638672	309.9818420410156	1.0	529.6759033203125	207.8815155029297	1.0	529.7617797851562	209.86781311035156	0.000931859016418457	25	025
211	214.25042724609375	179.29379272460938	1.0	157.3242645263672	308.4237060546875	1.0	529.358642578125	206.7000274658203	1.0	529.6758422851562	209.53439331054688	0.0007111132144927979	25	025
212	213.55194091796875	179.85447692871094	1.0	159.42825317382812	309.2591552734375	1.0	529.85107421875	207.1562042236328	1.0	527.7600708007812	208.89805603027344	0.0005225837230682373	25	025
213	213.61752319335938	179.27801513671875	1.0	159.18258666992188	308.4095153808594	1.0	529.080810546875	206.71275329589844	1.0	525.5457763671875	203.49208068847656	0.00029471516609191895	25	025
214	214.88938903808594	179.4650115966797	1.0	161.1089324951172	308.82366943359375	1.0	529.9409790039062	206.4105682373047	1.0	530.5367431640625	208.2788543701172	0.0003515183925628662	25	025
215	214.2066650390625	179.09561157226562	1.0	160.91513061523438	308.14971923828125	1.0	529.7764892578125	206.6844482421875	1.0	526.4036254882812	206.4812469482422	0.00034800171852111816	25	025
216	214.7392120361328	179.3634033203125	1.0	163.142333984375	306.3514404296875	1.0	528.7330322265625	206.05702209472656	1.0	529.5457763671875	208.9359130859375	0.0004094839096069336	25	025
217	214.89697265625	179.34173583984375	1.0	165.0423126220703	308.2472229003906	1.0	530.2457275390625	206.67816162109375	1.0	527.0406494140625	206.28469848632812	0.00034812092781066895	25	025
218	215.73414611816406	178.9712371826172	1.0	164.25839233398438	307.6245422363281	1.0	530.045654296875	207.04379272460938	1.0	530.6467895507812	208.92559814453125	0.0005937516689300537	25	025
219	216.00563049316406	179.16258239746094	1.0	164.1327667236328	305.9918518066406	1.0	529.1315307617188	206.21136474609375	1.0	525.6321411132812	206.09417724609375	0.00028261542320251465	25	025
220	215.46707153320312	179.755126953125	1.0	163.77932739257812	304.0936279296875	1.0	529.6227416992188	205.82510375976562	1.0	164.60284423828125	298.8128356933594	0.00034311413764953613	25	025
221	216.2077178955078	182.8533935546875	1.0	163.48196411132812	302.78106689453125	1.0	529.7905883789062	206.7605438232422	1.0	162.6736602783203	297.62005615234375	0.0003103315830230713	25	025
222	215.53062438964844	184.5038604736328	1.0	164.13510131835938	302.16143798828125	1.0	529.9856567382812	207.08694458007812	1.0	530.1541137695312	209.2439422607422	0.0005795061588287354	25	025
223	215.94798278808594	185.66761779785156	1.0	167.83474731445312	301.5809326171875	1.0	529.7145385742188	206.8704376220703	1.0	528.2406005859375	209.14088439941406	0.0003444254398345947	25	025
224	214.6854705810547	186.2001953125	1.0	170.846435546875	299.05963134765625	1.0	529.4921875	207.54339599609375	1.0	529.6245727539062	209.47216796875	0.0006563067436218262	25	025
225	215.00376892089844	186.6620330810547	1.0	171.19110107421875	295.9359130859375	1.0	529.890625	207.76394653320312	1.0	530.1922607421875	210.59603881835938	0.0006277859210968018	25	025
226	214.42343139648438	187.0791473388672	1.0	171.52488708496094	293.0534362792969	1.0	530.266845703125	206.2482147216797	0.9999999403953552	530.7731323242188	208.6101837158203	0.0005526840686798096	25	025
227	213.68922424316406	187.1284942626953	1.0	172.59078979492188	291.6947937011719	1.0	529.5934448242188	206.5922088623047	1.0	526.154541015625	206.06158447265625	0.0003190934658050537	25	025
228	214.42196655273438	187.69020080566406	1.0	175.34732055664062	289.849853515625	1.0	529.4083251953125	206.975341796875	0.9999999403953552	530.4640502929688	209.09800720214844	0.000631183385848999	25	025
229	213.8003387451172	188.37091064453125	1.0	176.14344787597656	287.56341552734375	1.0	529.8787231445312	207.57200622558594	1.0	530.1187133789062	209.7278289794922	0.00047153234481811523	25	025
230	213.3203125	188.62667846679688	1.0	176.34925842285156	284.4309997558594	1.0	529.2242431640625	207.22157287597656	1.0	529.62646484375	209.17578125	0.0006739497184753418	25	025
231	212.68212890625	189.14190673828125	1.0	177.61367797851562	282.8600158691406	1.0	530.111572265625	206.09176635742188	1.0	178.44635009765625	283.5511779785156	0.0012325942516326904	25	025
232	213.03085327148438	190.40576171875	1.0	177.54913330078125	282.1488037109375	1.0	529.2850952148438	207.03916931152344	1.0	178.69326782226562	283.0266418457031	0.0011143684387207031	25	025
233	214.1414031982422	191.26278686523438	1.0	177.5061492919922	279.985595703125	1.0	530.5611572265625	206.79171752929688	1.0	175.39471435546875	286.5425109863281	0.0013282597064971924	25	025
234	213.8284912109375	193.0880126953125	1.0	178.3963623046875	278.2962646484375	1.0	529.6774291992188	206.84385681152344	1.0	530.3223266601562	209.12515258789062	0.0003249645233154297	25	025
235	213.6770477294922	191.1407012939453	1.0	177.745361328125	276.628662109375	1.0	529.957763671875	208.1614227294922	1.0	530.93896484375	210.4261016845703	0.0005437135696411133	25	025
236	213.627197265625	193.24952697753906	1.0	178.3930206298828	276.6260070800781	1.0	529.7836303710938	206.18116760253906	1.0	531.4712524414062	209.90997314453125	0.00039818882942199707	25	025
237	213.31887817382812	194.3731689453125	1.0	177.3738250732422	274.7944030761719	1.0	530.2620849609375	206.19110107421875	1.0	527.2077026367188	205.93951416015625	0.0003879070281982422	25	025
238	212.92832946777344	194.75282287597656	1.0	178.1900634765625	274.17181396484375	1.0	529.8106689453125	206.1886444091797	1.0	528.31982421875	208.41343688964844	0.0005943775177001953	25	025
239	213.63450622558594	194.08279418945312	1.0	178.01779174804688	271.1612243652344	1.0	530.33349609375	206.38755798339844	1.0	528.419189453125	208.70147705078125	0.00033339858055114746	25	025
240	213.4000244140625	194.80567932128906	1.0	179.01666259765625	269.89495849609375	1.0	529.5458984375	205.99832153320312	1.0	528.1984252929688	208.65858459472656	0.0004163086414337158	25	025
241	212.65176391601562	195.98974609375	1.0	178.76052856445312	268.9027404785156	1.0	530.0868530273438	206.6271209716797	1.0	529.9592895507812	209.26502990722656	0.0005076825618743896	25	025
242	212.3060760498047	195.7115478515625	1.0	179.0215606689453	266.0906677246094	1.0	530.4216918945312	206.65126037597656	1.0	178.88504028320312	267.4371337890625	0.000417560338973999	25	025
243	211.51986694335938	194.88583374023438	1.0	177.82859802246094	263.94696044921875	1.0	530.2413330078125	207.90887451171875	1.0	528.627197265625	209.27301025390625	0.0012559890747070312	25	025
244	212.36883544921875	196.01902770996094	1.0	176.94894409179688	262.0999450683594	1.0	530.3197021484375	207.2759246826172	1.0	527.0680541992188	206.60227966308594	0.0002518296241760254	25	025
245	211.877197265625	195.50357055664062	1.0	177.69898986816406	260.18170166015625	1.0	530.0415649414062	207.4436492919922	1.0	176.52064514160156	267.74462890625	0.0005660653114318848	25	025
246	210.60069274902344	196.51979064941406	1.0	179.68946838378906	257.76190185546875	1.0	529.7546997070312	206.54229736328125	1.0	529.9303588867188	208.6947784423828	0.00061798095703125	25	025
247	210.70977783203125	196.5635986328125	1.0	178.31512451171875	257.5220947265625	1.0	529.9769287109375	206.89035034179688	1.0	530.0325927734375	208.58470153808594	0.0006486177444458008	25	025
248	210.51292419433594	196.82337951660156	1.0	177.40379333496094	253.2142333984375	1.0	530.1251831054688	207.14540100097656	1.0	176.98776245117188	254.7618408203125	0.0007314682006835938	25	025
249	210.30316162109375	196.62872314453125	1.0	175.79345703125	251.62330627441406	1.0	529.5301513671875	206.6632080078125	1.0	176.531494140625	253.56446838378906	0.0011772215366363525	25	025
250	208.84361267089844	196.75523376464844	1.0	178.6122589111328	250.78863525390625	1.0	530.3067626953125	206.85791015625	1.0	175.77090454101562	255.75875854492188	0.0006740391254425049	25	025
251	208.9962921142578	197.11180114746094	1.0	174.23928833007812	247.7780303955078	1.0	529.9114379882812	206.21249389648438	1.0	175.23988342285156	253.60067749023438	0.0011751651763916016	25	025
252	209.16893005371094	197.79449462890625	1.0	176.71334838867188	244.7725830078125	1.0	529.8887939453125	206.60433959960938	1.0	175.8253631591797	247.555908203125	0.0008477568626403809	25	025
253	208.30474853515625	196.51051330566406	1.0	177.01522827148438	246.13572692871094	1.0	530.4140625	206.8527374267578	1.0	176.54660034179688	253.1407012939453	0.001264035701751709	25	025
254	209.45120239257812	198.4980926513672	1.0	177.77024841308594	248.14395141601562	1.0	529.6141967773438	206.18539428710938	1.0	177.00172424316406	253.9322509765625	0.0017857551574707031	25	025
255	208.19500732421875	197.28321838378906	1.0	177.4306640625	246.18740844726562	1.0	529.6033935546875	206.77548217773438	1.0	176.46871948242188	253.93630981445312	0.0007178187370300293	25	025
256	208.21331787109375	196.92855834960938	1.0	175.7005157470703	246.81028747558594	0.999999463558197	530.3018798828125	207.19374084472656	1.0	528.4898071289062	208.9250946044922	0.0007568597793579102	25	025
257	207.35250854492188	197.07818603515625	1.0	176.54161071777344	247.43765258789062	0.9999998807907104	529.5449829101562	207.078369140625	1.0	177.0850372314453	253.39523315429688	0.0014775991439819336	25	025
258	207.89891052246094	197.14083862304688	1.0	175.5486602783203	249.0325164794922	1.0	529.7488403320312	207.0760040283203	1.0	529.777099609375	209.62155151367188	0.0004113614559173584	25	025
259	207.5169677734375	196.9301300048828	1.0	175.5642547607422	247.7512969970703	1.0	530.5010375976562	206.5930633544922	1.0	175.08480834960938	253.1023712158203	0.000537574291229248	25	025
260	207.47389221191406	198.31192016601562	1.0	175.0117645263672	249.00924682617188	0.9999992251396179	529.5714111328125	206.3956756591797	1.0	526.1624145507812	206.0675048828125	0.0004680752754211426	25	025
261	207.64492797851562	197.71896362304688	1.0	175.1444091796875	246.6231231689453	1.0	529.5906982421875	206.4210662841797	0.9999999403953552	174.61630249023438	248.92091369628906	0.0005398392677307129	25	025
262	207.93173217773438	196.55323791503906	1.0	174.79525756835938	245.37281799316406	1.0	530.1001586914062	207.05789184570312	1.0	174.82211303710938	248.5858612060547	0.0006074607372283936	25	025
263	207.25265502929688	196.65130615234375	1.0	175.68116760253906	244.88401794433594	1.0	529.6394653320312	207.23545837402344	1.0	176.2517547607422	247.20364379882812	0.0008545815944671631	25	025
264	207.41981506347656	197.13522338867188	1.0	177.5431671142578	246.46722412109375	1.0	530.574462890625	207.55322265625	1.0	176.30430603027344	253.4249267578125	0.0018136799335479736	25	025
265	206.49267578125	197.688720703125	1.0	176.1444549560547	246.53085327148438	0.999999463558197	530.2106323242188	206.96035766601562	1.0	176.0946044921875	254.37559509277344	0.0006711781024932861	25	025
266	205.88986206054688	197.8517608642578	1.0	175.35922241210938	246.43222045898438	1.0	530.3739624023438	206.8229217529297	1.0	175.9928741455078	254.41339111328125	0.0005983114242553711	25	025
267	206.37767028808594	197.60092163085938	1.0	172.8982391357422	245.67820739746094	1.0	529.608154296875	206.12550354003906	1.0	526.300537109375	205.98745727539062	0.0002948641777038574	25	025
268	205.7571563720703	197.00975036621094	1.0	172.2853240966797	246.7342071533203	1.0	530.4653930664062	206.40196228027344	1.0	528.9346923828125	208.33377075195312	0.00042554736137390137	25	025
269	205.8610076904297	195.08494567871094	1.0	174.98585510253906	246.33229064941406	1.0	530.3836059570312	206.46156311035156	1.0	175.80821228027344	253.97174072265625	0.0007344186305999756	25	025
270	206.21629333496094	196.5902099609375	1.0	174.17205810546875	245.28135681152344	1.0	530.3680419921875	206.13412475585938	1.0	175.76629638671875	253.35174560546875	0.0027059316635131836	25	025
271	205.4519500732422	194.99893188476562	1.0	176.46388244628906	246.2333984375	1.0	529.9774169921875	206.88755798339844	1.0	175.9355010986328	253.34002685546875	0.001935124397277832	25	025
272	205.21652221679688	195.4795379638672	1.0	175.83651733398438	246.4332275390625	0.9999995827674866	529.6892700195312	205.72381591796875	1.0	175.28155517578125	252.81336975097656	0.0015846788883209229	25	025
273	204.26760864257812	194.2113037109375	1.0	174.98379516601562	245.3603515625	1.0	530.9803466796875	206.3544921875	0.9999999403953552	175.49305725097656	253.36216735839844	0.0014233589172363281	25	025
274	205.0091552734375	195.13279724121094	1.0	174.10467529296875	245.03350830078125	1.0	530.550537109375	207.6568603515625	1.0	175.52891540527344	253.09048461914062	0.001004725694656372	25	025
275	204.1463623046875	195.24014282226562	1.0	174.9132537841797	246.1222381591797	1.0	530.4503173828125	205.59332275390625	1.0	175.69696044921875	253.58749389648438	0.0012785494327545166	25	025
276	204.19508361816406	195.1516571044922	1.0	174.7757110595703	245.32122802734375	1.0	530.5145263671875	206.71395874023438	1.0	175.1780242919922	253.55772399902344	0.0017025470733642578	25	025
277	204.0279083251953	196.2638702392578	1.0	176.79330444335938	245.5021514892578	1.0	529.424560546875	206.97406005859375	1.0	176.76473999023438	253.30828857421875	0.0005142688751220703	25	025
278	204.32981872558594	195.2894744873047	1.0	171.80905151367188	244.6115264892578	1.0	529.3311157226562	207.30203247070312	1.0	529.8106689453125	209.02081298828125	0.0006608664989471436	25	025
279	204.50033569335938	196.91273498535156	1.0	175.93099975585938	245.8385009765625	0.9999988079071045	530.145263671875	206.11288452148438	1.0	528.507568359375	208.49440002441406	0.0003765523433685303	25	025
280	203.55838012695312	195.02682495117188	1.0	174.36367797851562	246.24635314941406	1.0	529.6893310546875	207.2425537109375	1.0	175.6824951171875	251.76934814453125	0.0017566382884979248	25	025
281	202.7136688232422	194.25648498535156	1.0	176.1357421875	246.14393615722656	1.0	529.6725463867188	206.7156524658203	1.0	175.50311279296875	252.9613494873047	0.0014465749263763428	25	025
282	203.8190460205078	196.4880828857422	1.0	174.29078674316406	247.22605895996094	1.0	530.134521484375	206.4279022216797	1.0	174.58370971679688	254.26226806640625	0.0010042786598205566	25	025
283	203.02162170410156	195.11349487304688	1.0	175.5032958984375	247.1846466064453	0.9999990463256836	529.341552734375	206.40097045898438	1.0	527.99072265625	208.5843505859375	0.0004210174083709717	25	025
284	203.6063232421875	196.91455078125	1.0	173.3074188232422	246.77865600585938	0.9999991655349731	530.7163696289062	206.60330200195312	1.0	532.2181396484375	209.30621337890625	0.0005677640438079834	25	025
285	203.5411834716797	196.43927001953125	1.0	174.2274932861328	247.31723022460938	0.9999997615814209	529.5339965820312	206.45396423339844	1.0	177.0190887451172	250.77536010742188	0.0006603002548217773	25	025
286	203.0274658203125	197.01708984375	1.0	172.4640350341797	248.35452270507812	1.0	529.3958129882812	206.682373046875	1.0	174.82296752929688	254.2603302001953	0.0004528164863586426	25	025
287	202.389404296875	197.33258056640625	1.0	170.8534698486328	249.23397827148438	1.0	530.286376953125	205.88409423828125	1.0	170.991943359375	250.5683135986328	0.0005885660648345947	25	025
288	202.41795349121094	196.45831298828125	1.0	167.5959014892578	249.54937744140625	1.0	530.0518798828125	206.39199829101562	1.0	168.27569580078125	251.00723266601562	0.0017913877964019775	25	025
289	201.93841552734375	196.78672790527344	1.0	166.17510986328125	250.785888671875	1.0	529.964599609375	206.36419677734375	1.0	166.56187438964844	251.52467346191406	0.0006390511989593506	25	025
290	203.21917724609375	198.05624389648438	1.0	168.4512176513672	251.91688537597656	1.0	530.065673828125	206.7785186767578	1.0	167.4661865234375	252.19723510742188	0.0012019872665405273	25	025
291	203.58636474609375	198.0041046142578	1.0	169.8858642578125	252.45559692382812	1.0	529.7095947265625	205.75015258789062	1.0	173.78372192382812	252.12977600097656	0.000511854887008667	25	025
292	203.297607421875	202.15512084960938	1.0	170.77862548828125	252.34153747558594	1.0	529.847900390625	206.60699462890625	1.0	173.6551971435547	252.55747985839844	0.0007224082946777344	25	025
293	201.73397827148438	200.48321533203125	1.0	168.5479278564453	254.3005828857422	1.0	529.9735717773438	206.978271484375	1.0	530.5070190429688	209.36416625976562	0.0004877746105194092	25	025
294	200.77589416503906	206.0208282470703	0.9999958276748657	170.37246704101562	255.64791870117188	1.0	529.5811157226562	206.60137939453125	1.0	170.303955078125	256.9959716796875	0.000928342342376709	25	025
295	202.0005645751953	205.11155700683594	0.9999997615814209	173.79248046875	257.3957824707031	1.0	530.4616088867188	207.42572021484375	1.0	175.00343322753906	257.5787048339844	0.0007801353931427002	25	025
296	199.58648681640625	205.3533935546875	0.9999992847442627	174.20193481445312	255.7545166015625	0.9999992847442627	530.0092163085938	207.75831604003906	1.0	175.67410278320312	255.84738159179688	0.0008838772773742676	25	025
297	197.5101776123047	206.0200653076172	0.9999299049377441	175.92361450195312	257.4750061035156	0.041158974170684814	529.801025390625	206.49085998535156	1.0	526.738037109375	205.7043914794922	0.00031048059463500977	25	025
298	191.86940002441406	205.9126739501953	0.9975855350494385	175.27859497070312	257.271240234375	0.9973269701004028	530.1417846679688	206.39486694335938	1.0	531.343505859375	210.14926147460938	0.000412672758102417	25	025
299	193.78005981445312	211.59730529785156	0.9999277591705322	179.8897247314453	258.1170654296875	1.0	529.2699584960938	206.0742950439453	1.0	178.4718475341797	259.89642333984375	0.0008774697780609131	25	025
300	186.07630920410156	209.36788940429688	0.999835193157196	180.52479553222656	257.6752014160156	1.0	530.07666015625	206.88682556152344	1.0	177.48878479003906	259.75653076171875	0.0005005598068237305	25	025
301	200.60931396484375	218.80966186523438	0.8433879017829895	180.62332153320312	258.456298828125	1.0	530.4955444335938	206.40586853027344	1.0	529.1038208007812	208.4587860107422	0.000364154577255249	25	025
302	185.87936401367188	213.39801025390625	0.9792221784591675	184.9881134033203	259.7350158691406	0.9999998807907104	530.0880126953125	207.09713745117188	1.0	179.96295166015625	262.2289123535156	0.008593350648880005	25	025
303	182.99618530273438	209.9358673095703	0.8238052129745483	184.05543518066406	255.65672302246094	0.9985594749450684	529.8773803710938	206.54212951660156	1.0	178.4533233642578	260.24090576171875	0.0018944144248962402	25	025
304	201.2711944580078	228.3026123046875	0.0003345310688018799	188.36904907226562	254.97776794433594	0.0030679404735565186	530.3400268554688	206.43661499023438	1.0	528.6585083007812	208.08473205566406	0.0003961920738220215	25	025
305	180.5253143310547	212.79331970214844	0.0002740025520324707	185.48085021972656	254.31980895996094	0.30561867356300354	530.4518432617188	206.51686096191406	1.0	530.9490966796875	209.32098388671875	0.0003434121608734131	25	025
306	183.22669982910156	212.48605346679688	0.9999988079071045	184.01510620117188	213.67832946777344	0.0013705790042877197	529.476318359375	207.16481018066406	1.0	529.9725341796875	208.858642578125	0.0007985234260559082	25	025
307	181.13717651367188	211.78257751464844	0.6844936609268188	181.84567260742188	208.434814453125	0.8887122869491577	529.251708984375	207.01296997070312	1.0	529.4246826171875	209.1695098876953	0.0006999969482421875	25	025
308	197.6910400390625	220.1510467529297	0.9799015522003174	647.3101196289062	326.35211181640625	0.0012034177780151367	529.038330078125	206.54483032226562	1.0	191.1076202392578	212.36729431152344	0.0006797611713409424	25	025
309	185.5171356201172	258.63067626953125	0.999954104423523	193.41641235351562	257.5316162109375	0.9989347457885742	529.4207763671875	206.42919921875	1.0	525.5858154296875	201.5684814453125	0.000363767147064209	25	025
310	180.95787048339844	267.8994140625	1.0	213.61502075195312	208.55032348632812	0.012382954359054565	529.20263671875	206.72718811035156	1.0	213.33047485351562	211.74285888671875	0.0005534589290618896	25	025
311	179.62109375	274.0111999511719	1.0	213.00633239746094	199.58702087402344	0.6133674383163452	529.867431640625	206.85272216796875	1.0	181.9932098388672	262.8904113769531	0.0005404949188232422	25	025
312	179.63113403320312	278.8767395019531	1.0	208.4730224609375	198.0836639404297	0.5455359816551208	528.8407592773438	206.0202178955078	1.0	528.3897094726562	208.67364501953125	0.0006498098373413086	25	025
313	176.82223510742188	285.5403137207031	1.0	197.65196228027344	194.79586791992188	0.027938097715377808	529.8637084960938	206.9145965576172	1.0	528.5053100585938	208.69650268554688	0.0004292726516723633	25	025
314	175.61294555664062	289.25958251953125	1.0	193.51962280273438	191.14649963378906	0.33662837743759155	529.58837890625	206.5135498046875	0.9999999403953552	188.06216430664062	193.75088500976562	0.0020332038402557373	25	025
315	173.45802307128906	295.5812072753906	1.0	181.29457092285156	182.1304473876953	0.9999397993087769	530.4125366210938	206.62298583984375	1.0	530.9443359375	209.13499450683594	0.0005908012390136719	25	025
316	171.19302368164062	298.95855712890625	1.0	181.42431640625	182.95538330078125	1.0	529.8906860351562	206.8872833251953	1.0	528.7352294921875	209.06503295898438	0.0007502734661102295	25	025
317	168.29881286621094	302.76446533203125	1.0	182.1925506591797	181.8304443359375	1.0	529.7050170898438	206.22984313964844	1.0	528.3900756835938	208.6373291015625	0.0005117356777191162	25	025
318	167.6302032470703	307.51788330078125	1.0	182.36058044433594	175.49810791015625	1.0	529.6619262695312	206.37571716308594	1.0	168.3185272216797	295.3461608886719	0.0007140040397644043	25	025
319	165.85617065429688	311.9100036621094	1.0	186.59983825683594	173.81820678710938	1.0	529.6027221679688	206.59400939941406	1.0	530.1915283203125	208.3968963623047	0.00046566128730773926	25	025
320	163.36849975585938	315.54913330078125	1.0	186.17543029785156	184.67703247070312	1.0	530.0630493164062	207.938720703125	1.0	530.2883911132812	209.3514862060547	0.00048488378524780273	25	025
321	160.58889770507812	320.90948486328125	1.0	181.7452392578125	190.3202362060547	1.0	529.5502319335938	206.23504638671875	1.0	530.6047973632812	208.83462524414062	0.0006041228771209717	25	025
322	158.30787658691406	326.7586975097656	1.0	175.95021057128906	188.33013916015625	1.0	529.71630859375	206.48812866210938	1.0	155.21009826660156	333.53271484375	0.0005418658256530762	25	025
323	157.75711059570312	333.62774658203125	1.0	174.95155334472656	184.66554260253906	1.0	530.1988525390625	206.20896911621094	1.0	528.493408203125	208.2947235107422	0.0005452930927276611	25	025
324	155.862060546875	339.84478759765625	1.0	175.6907958984375	183.65264892578125	1.0	530.295654296875	207.431640625	1.0	531.6399536132812	209.7411346435547	0.0006141364574432373	25	025
325	152.452392578125	346.58489990234375	1.0	175.13877868652344	185.01734924316406	1.0	530.2805786132812	206.48573303222656	1.0	531.9275512695312	209.49191284179688	0.0006219148635864258	25	025
326	149.68028259277344	349.589599609375	1.0	174.78878784179688	185.47598266601562	1.0	529.6845703125	206.3994140625	0.9999999403953552	529.7864990234375	208.78057861328125	0.0004655420780181885	25	025
327	148.0019989013672	353.54248046875	1.0	172.73291015625	188.47142028808594	1.0	529.6910400390625	206.72215270996094	1.0	150.67166137695312	345.4068603515625	0.0004233419895172119	25	025
328	146.95751953125	354.791015625	1.0	174.74325561523438	195.54733276367188	1.0	529.75048828125	205.96315002441406	1.0	530.480224609375	208.31455993652344	0.0005291402339935303	25	025
329	144.58006286621094	358.0845947265625	1.0	171.47634887695312	199.6171417236328	1.0	529.6019287109375	206.40614318847656	1.0	530.2838134765625	208.7098388671875	0.00034737586975097656	25	025
330	142.02810668945312	362.196533203125	1.0	169.4608917236328	202.4010772705078	1.0	530.1124267578125	206.984375	0.9999999403953552	174.64134216308594	203.61297607421875	0.0007198452949523926	25	025
331	139.64012145996094	363.56866455078125	1.0	170.13577270507812	205.38739013671875	1.0	529.762939453125	207.4938201904297	1.0	530.0497436523438	209.2933349609375	0.0005771815776824951	25	025
332	137.474609375	367.3536682128906	1.0	167.7939910888672	207.44271850585938	1.0	529.394775390625	206.70835876464844	1.0	133.72152709960938	358.3418884277344	0.000451505184173584	25	025
333	135.31234741210938	370.0761413574219	1.0	167.29251098632812	211.09283447265625	1.0	530.0852661132812	206.1966094970703	1.0	526.90771484375	205.64498901367188	0.0002886354923248291	25	025
334	133.6587677001953	372.1767578125	1.0	165.68951416015625	215.0199737548828	1.0	529.3172607421875	206.6197509765625	1.0	162.26255798339844	224.1552276611328	0.0005246102809906006	25	025
335	131.93905639648438	376.4475402832031	1.0	161.53475952148438	217.99844360351562	1.0	530.4277954101562	206.6883544921875	1.0	162.061767578125	218.92991638183594	0.00043013691902160645	25	025
336	130.80770874023438	378.8496398925781	1.0	158.0455780029297	220.95236206054688	1.0	529.7605590820312	206.7523193359375	1.0	528.7136840820312	208.60910034179688	0.0005925595760345459	25	025
337	129.91751098632812	380.8052673339844	1.0	157.33425903320312	224.64723205566406	1.0	530.474853515625	206.69068908691406	1.0	129.9026336669922	371.59625244140625	0.0003019273281097412	25	025
338	128.65562438964844	383.66973876953125	1.0	156.55401611328125	228.37393188476562	1.0	529.4376831054688	206.8808135986328	1.0	529.8798217773438	208.90748596191406	0.0003191530704498291	25	025
339	127.0879898071289	385.4074401855469	1.0	155.10057067871094	229.01812744140625	1.0	529.9747924804688	206.9398651123047	1.0	528.3168334960938	208.9387969970703	0.0005938410758972168	25	025
340	126.42257690429688	386.9160461425781	1.0	154.1061248779297	230.79563903808594	1.0	529.7637939453125	206.4342803955078	1.0	528.4857177734375	208.55670166015625	0.0004017055034637451	25	025
341	124.77066040039062	388.8408203125	1.0	150.7953338623047	233.57232666015625	1.0	530.0401611328125	206.5281219482422	1.0	151.91281127929688	235.95541381835938	0.00034180283546447754	25	025
342	122.20208740234375	390.45489501953125	1.0	148.57418823242188	235.8755340576172	1.0	530.2301025390625	206.47874450683594	1.0	148.9511260986328	235.56289672851562	0.00024390220642089844	25	025
343	120.26482391357422	392.89892578125	1.0	145.96876525878906	236.45777893066406	1.0	530.1097412109375	206.58694458007812	1.0	148.46343994140625	237.40814208984375	0.0005624592304229736	25	025
344	119.21870422363281	395.62017822265625	1.0	148.7206268310547	239.85760498046875	1.0	530.0944213867188	207.15240478515625	1.0	532.053466796875	210.2067108154297	0.00020959973335266113	25	025
345	118.52740478515625	394.9872131347656	1.0	148.9031982421875	241.29002380371094	1.0	530.4267578125	207.12583923339844	1.0	145.28756713867188	250.00674438476562	0.0005284547805786133	25	025
346	116.99241638183594	396.4794006347656	1.0	146.7919921875	242.17437744140625	1.0	529.9759521484375	207.4077606201172	1.0	528.5748901367188	209.09449768066406	0.0005955994129180908	25	025
347	116.5066909790039	396.4735107421875	1.0	146.15200805664062	242.20164489746094	1.0	529.4456787109375	206.73175048828125	1.0	529.5165405273438	208.98304748535156	0.0003904998302459717	25	025
348	114.69877624511719	395.8277587890625	1.0	148.63417053222656	244.11277770996094	1.0	529.6588745117188	207.54025268554688	1.0	529.8378295898438	209.09825134277344	0.0005802810192108154	25	025
349	114.57171630859375	397.1953125	1.0	149.3817901611328	244.45962524414062	1.0	529.4790649414062	206.5122528076172	1.0	525.83837890625	206.13917541503906	0.00025665760040283203	25	025
350	113.57198333740234	396.8770446777344	1.0	149.1019744873047	244.99041748046875	1.0	530.1395874023438	207.68186950683594	1.0	530.0731201171875	209.96835327148438	0.000782012939453125	25	025
351	113.42866516113281	397.5426940917969	1.0	148.24266052246094	246.70193481445312	1.0	529.9041748046875	206.7438507080078	1.0	526.8855590820312	206.52120971679688	0.00025844573974609375	25	025
352	111.50456237792969	397.738525390625	1.0	143.04432678222656	246.83163452148438	1.0	530.3856201171875	207.57119750976562	1.0	529.8935546875	209.6168670654297	0.0005149245262145996	25	025
353	110.88268280029297	397.603271484375	1.0	139.59295654296875	250.15663146972656	1.0	529.9491577148438	207.08135986328125	1.0	530.2739868164062	209.09532165527344	0.0003789961338043213	25	025
354	109.05143737792969	398.5377197265625	1.0	135.77301025390625	255.36300659179688	1.0	530.1199340820312	206.7986297607422	1.0	530.3930053710938	208.82815551757812	0.0003726184368133545	25	025
355	105.0888671875	399.4351501464844	0.9999998807907104	136.7657012939453	261.273681640625	1.0	529.8596801757812	206.98086547851562	1.0	134.4235382080078	268.6932067871094	0.0009563565254211426	25	025
356	103.65113830566406	398.3932189941406	1.0	134.50296020507812	265.6324768066406	1.0	529.8986206054688	206.79244995117188	1.0	530.059814453125	209.04454040527344	0.0005414783954620361	25	025
357	101.94830322265625	396.656982421875	1.0	133.18023681640625	267.4965515136719	1.0	529.9296875	206.19729614257812	1.0	528.6423950195312	208.39527893066406	0.00035190582275390625	25	025
358	100.66885375976562	395.9603576660156	1.0	132.10269165039062	269.5074768066406	1.0	529.5291748046875	207.08505249023438	1.0	529.9370727539062	208.65728759765625	0.0008072555065155029	25	025
359	98.5526123046875	395.85711669921875	1.0	130.78335571289062	269.86279296875	1.0	529.5350341796875	206.73886108398438	1.0	529.7023315429688	209.1820831298828	0.0004743337631225586	25	025
360	96.19094848632812	394.8023986816406	1.0	129.35134887695312	270.4573974609375	1.0	529.9987182617188	206.67123413085938	1.0	531.4395751953125	209.748046875	0.0003108978271484375	25	025
361	95.60037231445312	396.7190856933594	0.9999997615814209	126.81301879882812	271.64312744140625	1.0	529.7838134765625	206.63734436035156	1.0	528.5748901367188	208.82969665527344	0.000270843505859375	25	025
362	95.0067367553711	393.5021057128906	1.0	124.74835968017578	273.43505859375	1.0	529.7908935546875	206.55160522460938	1.0	530.57080078125	209.12611389160156	0.000517040491104126	25	025
363	92.87006378173828	392.8851623535156	1.0	122.70392608642578	277.1268005371094	1.0	529.7535400390625	206.17095947265625	1.0	526.0186157226562	205.9255828857422	0.00025978684425354004	25	025
364	91.45370483398438	393.49993896484375	1.0	119.69671630859375	279.922119140625	1.0	529.034423828125	206.54312133789062	1.0	527.751953125	208.68165588378906	0.0006317794322967529	25	025
365	89.2884292602539	393.6682434082031	1.0	120.44986724853516	281.12762451171875	1.0	530.427978515625	207.26097106933594	1.0	120.95498657226562	283.91259765625	0.0006853938102722168	25	025
366	87.46488952636719	391.3406066894531	1.0	121.357421875	285.43035888671875	1.0	529.5335083007812	206.77732849121094	1.0	528.7269287109375	208.69879150390625	0.00046390295028686523	25	025
367	87.81880950927734	391.53851318359375	1.0	118.71631622314453	288.861083984375	1.0	529.677734375	206.90234375	1.0	526.3699951171875	206.62576293945312	0.00040283799171447754	25	025
368	84.91554260253906	391.0263366699219	1.0	115.23580169677734	290.8835754394531	1.0	530.2710571289062	206.8020477294922	1.0	530.2271728515625	209.13629150390625	0.0004063248634338379	25	025
369	84.98165893554688	392.5691223144531	1.0	109.987060546875	292.7632751464844	1.0	529.9608764648438	207.28204345703125	1.0	530.21923828125	209.2906494140625	0.0007565021514892578	25	025
370	83.10401153564453	392.4444274902344	1.0	107.62696075439453	292.429931640625	1.0	528.8331909179688	206.31089782714844	1.0	529.45263671875	208.73902893066406	0.0009794831275939941	25	025
371	82.40131378173828	391.54974365234375	1.0	104.78414916992188	293.81610107421875	1.0	529.4750366210938	205.83685302734375	1.0	527.9061279296875	208.37696838378906	0.0004978179931640625	25	025
372	81.2896957397461	389.5616149902344	1.0	107.02771759033203	295.6522521972656	1.0	529.2593383789062	207.00161743164062	1.0	529.9334716796875	208.81414794921875	0.0005853772163391113	25	025
373	79.8996810913086	387.1639099121094	1.0	103.6192626953125	294.3581848144531	1.0	529.8348999023438	206.68809509277344	1.0	529.711181640625	209.29925537109375	0.0003444254398345947	25	025
374	80.68952178955078	384.97430419921875	1.0	103.5621337890625	292.492431640625	1.0	529.9325561523438	206.23448181152344	1.0	529.2063598632812	208.4523468017578	0.0004569590091705322	25	025
375	78.5194091796875	384.4731140136719	1.0	102.69712829589844	286.6617126464844	1.0	529.7872924804688	207.2117919921875	1.0	529.9906616210938	208.9681854248047	0.0003299415111541748	25	025
376	75.38018798828125	382.2455139160156	1.0	104.72125244140625	286.5364074707031	1.0	529.7805786132812	206.85899353027344	1.0	529.807373046875	208.90594482421875	0.0004874765872955322	25	025
377	73.77499389648438	380.522216796875	1.0	102.92119598388672	284.7300109863281	1.0	529.7008056640625	207.22830200195312	1.0	68.73749542236328	371.2900695800781	0.0003375411033630371	25	025
378	73.25167846679688	379.79876708984375	1.0	102.59410858154297	287.2853088378906	1.0	529.9698486328125	208.0088348388672	1.0	529.7117919921875	209.4024200439453	0.0008649826049804688	25	025
379	71.33598327636719	378.9319763183594	1.0	101.92213439941406	289.4271240234375	1.0	529.7095947265625	206.03717041015625	1.0	528.3721923828125	208.65847778320312	0.0002192854881286621	25	025
380	67.8804931640625	376.0019836425781	1.0	101.21444702148438	293.1136474609375	1.0	529.2960205078125	206.2740020751953	1.0	527.7120361328125	208.6559295654297	0.0006527602672576904	25	025
381	68.05437469482422	376.50799560546875	1.0	99.36300659179688	296.1060791015625	1.0	530.453125	207.4902801513672	1.0	97.2520980834961	296.1636657714844	0.0004742443561553955	25	025
382	66.9432601928711	375.4833068847656	1.0	100.718017578125	297.4442443847656	1.0	530.1145629882812	206.62232971191406	1.0	96.15757751464844	301.92864990234375	0.001153409481048584	25	025
383	64.97431945800781	374.16668701171875	1.0	99.18600463867188	300.4704895019531	1.0	530.2662353515625	207.10427856445312	1.0	98.58377075195312	299.8065185546875	0.00046434998512268066	25	025
384	65.45319366455078	375.29290771484375	1.0	96.93978881835938	302.8630676269531	1.0	530.0262451171875	207.35462951660156	1.0	96.76559448242188	301.72674560546875	0.0003407597541809082	25	025
385	67.12594604492188	373.86322021484375	1.0	97.79253387451172	303.4408264160156	1.0	529.9622192382812	206.96751403808594	1.0	528.4490356445312	208.5763397216797	0.0005865097045898438	25	025
386	65.87055969238281	372.28070068359375	1.0	98.1880111694336	304.92962646484375	1.0	529.6380615234375	206.4834442138672	1.0	528.4696655273438	208.7025604248047	0.0006723403930664062	25	025
387	62.851131439208984	368.4454650878906	1.0	98.46333312988281	308.32879638671875	1.0	529.4159545898438	206.7877960205078	1.0	529.771240234375	208.9810333251953	0.0005481839179992676	25	025
388	63.522247314453125	370.0339660644531	1.0	99.35702514648438	311.0919189453125	1.0	530.3870239257812	207.95802307128906	1.0	58.61243438720703	357.8953552246094	0.00044718384742736816	25	025
389	61.64870834350586	368.6032409667969	1.0	100.74378967285156	313.4779968261719	1.0	529.57080078125	207.1618194580078	1.0	529.8751220703125	208.81924438476562	0.0005293190479278564	25	025
390	61.09735870361328	368.85498046875	1.0	101.10826110839844	316.65069580078125	1.0	528.7975463867188	206.73240661621094	1.0	525.4638061523438	206.78465270996094	0.00035008788108825684	25	025
391	61.603431701660156	368.7738952636719	1.0	97.6909408569336	322.4546813964844	1.0	529.8653564453125	207.78289794921875	1.0	530.2947387695312	209.5405731201172	0.0006127059459686279	25	025
392	60.70160675048828	366.2679443359375	1.0	93.60801696777344	327.8121032714844	0.9999600648880005	530.3604125976562	207.4128875732422	1.0	528.9926147460938	208.979248046875	0.0006375908851623535	25	025
393	56.917850494384766	367.1681823730469	1.0	53.090328216552734	369.8576354980469	0.0020658373832702637	529.8602905273438	208.23355102539062	1.0	529.8585205078125	209.9604034423828	0.0005305111408233643	25	025
394	57.288673400878906	362.61810302734375	0.8812171816825867	646.7779541015625	327.4744873046875	0.00044608116149902344	529.09765625	206.08726501464844	1.0	527.9176025390625	208.696533203125	0.0005659162998199463	25	025
395	45.674598693847656	360.00115966796875	0.3221198320388794	46.60612487792969	361.8095703125	0.22681179642677307	529.9608764648438	207.129638671875	1.0	530.1554565429688	209.69960021972656	0.00030237436294555664	25	025
396	38.38608932495117	359.5892333984375	0.00455746054649353	40.262813568115234	361.70672607421875	0.9984881281852722	529.2313842773438	206.40231323242188	1.0	530.1535034179688	208.7396697998047	0.0005148947238922119	25	025
397	645.7999877929688	331.4438171386719	0.00017538666725158691	647.2236938476562	327.2151184082031	0.00096169114112854	530.019775390625	207.1170196533203	1.0	528.610595703125	208.93988037109375	0.0003021657466888428	25	025
398	645.7662963867188	331.5694885253906	0.00029286742210388184	646.1945190429688	320.170654296875	0.0008677542209625244	530.1652221679688	208.05357360839844	1.0	529.7451782226562	209.74713134765625	0.00030991435050964355	25	025
399	646.5694580078125	331.7700500488281	5.003809928894043e-5	63.744606018066406	349.6347351074219	0.04575240612030029	530.2327270507812	206.4454803466797	1.0	526.493408203125	206.29263305664062	0.0003191828727722168	25	025
400	645.6286010742188	331.8743591308594	0.0004552602767944336	59.266754150390625	345.72174072265625	0.14892733097076416	529.41748046875	207.76112365722656	1.0	528.9846801757812	209.6204833984375	0.0005092322826385498	25	025
401	640.8861083984375	6.831570625305176	0.0001385211944580078	51.00202560424805	347.87322998046875	0.6325732469558716	529.8025512695312	207.33714294433594	1.0	528.5039672851562	208.93051147460938	0.00028207898139953613	25	025
402	640.2305908203125	5.743468761444092	0.00015884637832641602	53.099403381347656	347.8494873046875	0.17774057388305664	530.6669921875	208.10801696777344	1.0	529.9638671875	210.08944702148438	0.000603020191192627	25	025
403	64.64289855957031	355.5687561035156	0.0034849047660827637	63.22156524658203	357.9253234863281	0.9999935626983643	529.979248046875	208.03343200683594	1.0	64.19703674316406	364.6746520996094	0.0019285082817077637	25	025
404	58.10466384887695	356.82037353515625	0.020035356283187866	59.52045822143555	357.39801025390625	0.9999997615814209	529.4065551757812	207.57696533203125	1.0	529.2172241210938	208.8193359375	0.0007406771183013916	25	025
405	61.02871322631836	357.5701904296875	0.0004806220531463623	65.77952575683594	359.7102966308594	0.9999954104423523	529.8643188476562	206.8174285888672	1.0	64.53846740722656	364.61175537109375	0.0006885230541229248	25	025
406	641.2838745117188	6.470608234405518	0.00017970800399780273	646.7191162109375	320.3882751464844	0.0010158717632293701	530.1320190429688	206.89501953125	1.0	529.80078125	209.1912384033203	0.0007454454898834229	25	025
407	60.71857833862305	361.0021667480469	0.000588536262512207	64.36647033691406	365.08038330078125	1.0	530.2446899414062	207.35963439941406	1.0	64.39608764648438	366.52130126953125	0.0015255510807037354	25	025
408	64.77357482910156	322.6026306152344	0.05911347270011902	65.26604461669922	355.2919921875	1.0	529.392578125	206.64251708984375	1.0	529.6578369140625	209.0297393798828	0.00046202540397644043	25	025
409	68.41719055175781	318.0345458984375	0.6742643713951111	61.48794937133789	353.6361083984375	0.9999796152114868	529.6728515625	207.5255584716797	1.0	529.7647094726562	209.0477752685547	0.00046578049659729004	25	025
410	62.029964447021484	345.54833984375	0.00020167231559753418	65.7940444946289	351.9286804199219	1.0	529.8627319335938	207.583984375	1.0	529.5126953125	209.30958557128906	0.000950157642364502	25	025
411	70.50408172607422	313.6296081542969	0.5978697538375854	60.28447723388672	354.2026062011719	1.0	529.6431884765625	207.63113403320312	1.0	529.2349853515625	209.57492065429688	0.0006586909294128418	25	025
412	70.97731018066406	310.8140869140625	0.9475408792495728	56.865135192871094	354.9775695800781	1.0	528.9859619140625	209.47206115722656	0.9588356018066406	51.655120849609375	356.7895812988281	0.00035449862480163574	25	025
413	70.70757293701172	307.20501708984375	0.646446168422699	52.5412712097168	356.0458679199219	1.0	55.15374755859375	356.8611145019531	0.00010082125663757324	50.95412826538086	363.9590148925781	0.0011015236377716064	25	025
414	72.05590057373047	307.188232421875	0.999946117401123	50.979698181152344	355.2958068847656	1.0	649.0894165039062	319.74237060546875	5.2869319915771484e-5	49.61832809448242	355.6924743652344	0.0032511651515960693	25	025
415	73.89215087890625	302.259765625	1.0	51.70498275756836	357.49688720703125	1.0	55.22475814819336	357.44879150390625	6.598234176635742e-5	50.3569221496582	364.7395324707031	0.0006975233554840088	25	025
416	75.07307434082031	299.2834777832031	1.0	55.30983352661133	357.4433288574219	1.0	74.73894500732422	300.54998779296875	0.00016161799430847168	50.95137405395508	357.5651550292969	0.00037366151809692383	25	025
417	74.58995819091797	297.0948181152344	1.0	60.09623718261719	359.3512878417969	1.0	639.1016845703125	7.817695140838623	0.00010129809379577637	62.543373107910156	364.8867492675781	0.0005378127098083496	25	025
418	75.02896118164062	295.5541687011719	1.0	62.55069351196289	359.34197998046875	1.0	639.3858642578125	476.8626708984375	0.0001538991928100586	62.63972854614258	364.9653625488281	0.00029146671295166016	25	025
419	75.06566619873047	294.2937316894531	1.0	63.318416595458984	361.0037536621094	1.0	67.77740478515625	360.683349609375	9.495019912719727e-5	64.44359588623047	363.22808837890625	0.00048664212226867676	25	025
420	74.65745544433594	290.09625244140625	1.0	64.11410522460938	360.5017395019531	1.0	80.32201385498047	288.9187316894531	0.00010704994201660156	65.25912475585938	362.86260986328125	0.0003152191638946533	25	025
421	74.00324249267578	288.99603271484375	1.0	61.27436447143555	360.05267333984375	1.0	61.78264617919922	363.6771545410156	0.00011643767356872559	60.9448356628418	364.0880432128906	0.0002873539924621582	25	025
422	74.28816223144531	287.0885925292969	1.0	59.93254470825195	359.87127685546875	1.0	79.56381225585938	285.8507385253906	8.475780487060547e-5	61.715030670166016	364.9269714355469	0.00012832880020141602	25	025
423	74.80741119384766	285.38287353515625	1.0	60.48131561279297	359.7529602050781	1.0	74.07487487792969	283.4136657714844	7.906556129455566e-5	70.26667022705078	275.2853698730469	0.00019341707229614258	25	025
424	75.12796783447266	282.8802795410156	1.0	59.87253952026367	358.94305419921875	1.0	79.52772521972656	281.68048095703125	7.963180541992188e-5	64.85602569580078	274.0859069824219	0.00029838085174560547	25	025
425	75.69586944580078	281.41070556640625	1.0	59.146297454833984	358.3146057128906	1.0	73.53526306152344	281.2929992675781	0.00010949373245239258	73.7023696899414	289.3625183105469	0.0001855790615081787	25	025
426	73.89800262451172	279.98687744140625	1.0	57.550697326660156	357.5230712890625	1.0	80.71521759033203	278.89361572265625	0.00012347102165222168	60.3153190612793	274.7006530761719	0.00017130374908447266	25	025
427	73.08895111083984	279.2792663574219	1.0	59.44385528564453	357.25726318359375	1.0	80.22396850585938	278.4875183105469	8.866190910339355e-5	59.819183349609375	273.3976745605469	0.0002409219741821289	25	025
428	73.8506088256836	278.83837890625	1.0	57.88031768798828	356.1658020019531	1.0	639.871826171875	7.879125595092773	0.00013491511344909668	52.51930618286133	356.903076171875	7.894635200500488e-5	25	025
429	75.70272827148438	277.543701171875	1.0	58.281681060791016	355.9198913574219	1.0	80.65843200683594	276.13592529296875	0.00017011165618896484	78.22266387939453	273.2877197265625	0.00013044476509094238	25	025
430	74.61140441894531	275.26959228515625	1.0	58.637359619140625	355.9649658203125	1.0	80.80907440185547	274.46612548828125	0.00018158555030822754	78.49505615234375	272.1664123535156	0.00016292929649353027	25	025
431	75.0649642944336	274.1635437011719	1.0	59.213932037353516	356.065673828125	1.0	80.455810546875	272.8162841796875	0.00013554096221923828	62.902374267578125	361.9775695800781	0.0001378953456878662	25	025
432	76.218505859375	274.15093994140625	1.0	61.359188079833984	354.5821838378906	1.0	80.57727813720703	272.7232666015625	0.00012218952178955078	64.22305297851562	360.8671875	7.608532905578613e-5	25	025
433	75.75996398925781	271.69451904296875	1.0	61.75798797607422	354.32513427734375	1.0	640.18798828125	7.397049903869629	0.00013571977615356445	64.75852966308594	360.0063781738281	0.00018852949142456055	25	025
434	76.10147094726562	272.4910888671875	1.0	62.316917419433594	352.8480224609375	1.0	61.983367919921875	348.73834228515625	0.00010716915130615234	62.43525314331055	353.1249694824219	0.00013327598571777344	25	025
435	76.05339813232422	271.3440856933594	1.0	62.63037109375	351.4677429199219	1.0	63.04213333129883	349.1976623535156	0.00016069412231445312	63.094749450683594	351.35369873046875	0.00029414892196655273	25	025
436	75.79840087890625	269.94696044921875	1.0	62.30345153808594	349.86761474609375	1.0	64.19786834716797	349.2342529296875	0.00018170475959777832	63.237545013427734	350.1932067871094	0.000386655330657959	25	025
437	76.26045989990234	271.71142578125	1.0	63.164772033691406	349.5432434082031	1.0	75.8361587524414	268.158935546875	0.00016492605209350586	64.13751220703125	348.87451171875	0.0009379982948303223	25	025
438	75.94612121582031	268.5616149902344	1.0	63.664546966552734	348.6269226074219	1.0	79.89073181152344	268.0951232910156	0.00028714537620544434	65.13967895507812	348.2199401855469	0.001381516456604004	25	025
439	76.58061981201172	269.8421630859375	1.0	65.44054412841797	349.02215576171875	1.0	69.31092071533203	348.03521728515625	0.00023123621940612793	65.88233184814453	348.1455383300781	0.0009807050228118896	25	025
440	76.67378997802734	269.5091247558594	1.0	66.43782043457031	348.5869445800781	1.0	70.01199340820312	347.66839599609375	0.000261157751083374	66.23954010009766	348.09515380859375	0.0005637705326080322	25	025
441	77.1197738647461	268.6351623535156	1.0	67.51937866210938	348.8785095214844	1.0	70.53497314453125	347.9527587890625	0.0004635155200958252	68.36335754394531	349.96783447265625	0.000966191291809082	25	025
442	77.3335189819336	266.9862060546875	1.0	70.55754089355469	348.8481750488281	1.0	72.88407897949219	347.8775634765625	0.00038316845893859863	70.29251861572266	349.8692321777344	0.0010534226894378662	25	025
443	76.35813903808594	269.06195068359375	1.0	70.74806213378906	347.4659729003906	1.0	73.30904388427734	347.3089904785156	0.0003375709056854248	71.02852630615234	348.7234191894531	0.001140296459197998	25	025
444	78.4030532836914	268.5992431640625	1.0	69.29268646240234	346.9906921386719	1.0	72.77877044677734	347.10418701171875	0.0002384483814239502	70.4708023071289	348.31146240234375	0.0009595751762390137	25	025
445	78.53655242919922	271.3713684082031	1.0	70.61929321289062	346.00714111328125	1.0	73.65965270996094	346.96728515625	0.00040912628173828125	71.48724365234375	348.0705871582031	0.0015558898448944092	25	025
446	78.22134399414062	268.2939147949219	1.0	72.94867706298828	346.7055969238281	1.0	75.2362289428711	346.87896728515625	0.0003928840160369873	72.90613555908203	348.1805419921875	0.0011350810527801514	25	025
447	77.00018310546875	270.17254638671875	1.0	75.171875	346.389892578125	1.0	77.15311431884766	346.89398193359375	0.00023171305656433105	75.82414245605469	347.8125915527344	0.0004616677761077881	25	025
448	78.19937896728516	269.9092102050781	1.0	76.3359603881836	345.7515563964844	1.0	76.1722640991211	268.0550231933594	0.00020608305931091309	79.05253601074219	346.8897705078125	0.000264972448348999	25	025
449	76.97028350830078	269.25701904296875	1.0	77.09156036376953	345.7908630371094	1.0	76.57575988769531	268.1647033691406	0.0001868605613708496	79.67557525634766	347.2593078613281	0.00037670135498046875	25	025
450	76.86125946044922	270.5489196777344	1.0	79.00891876220703	345.8960266113281	1.0	79.86689758300781	268.3260498046875	0.00023216009140014648	81.28527069091797	347.0213317871094	0.00038677453994750977	25	025
451	78.6944808959961	270.2807922363281	1.0	80.30097198486328	345.9261779785156	1.0	81.13504791259766	268.5075378417969	0.00015339255332946777	81.54476928710938	346.97674560546875	0.0006798803806304932	25	025
452	76.94244384765625	269.5079040527344	1.0	79.31604766845703	346.1551208496094	1.0	79.9522933959961	268.2619934082031	0.0002696514129638672	80.91954803466797	347.28082275390625	0.0008755326271057129	25	025
453	78.01716613769531	267.5614013671875	1.0	79.04002380371094	344.9439697265625	1.0	76.22030639648438	266.8517150878906	0.00018194317817687988	81.24957275390625	346.1907043457031	0.0005643069744110107	25	025
454	77.36286926269531	269.1148376464844	1.0	81.56694793701172	345.2968444824219	1.0	75.6989974975586	268.0320739746094	0.00010889768600463867	83.5853042602539	348.74676513671875	0.0011782646179199219	25	025
455	77.38760375976562	269.72930908203125	1.0	82.18739318847656	345.6290283203125	1.0	80.8144760131836	268.4817810058594	0.00011599063873291016	83.26847076416016	347.44384765625	0.0007071197032928467	25	025
456	77.89312744140625	269.07537841796875	1.0	83.08333587646484	343.5982971191406	1.0	76.45104217529297	268.4429016113281	0.00013530254364013672	85.38118743896484	347.82342529296875	0.0018953680992126465	25	025
457	78.16539764404297	269.38153076171875	1.0	83.4240951538086	343.11907958984375	1.0	77.06649017333984	267.92999267578125	0.0001914501190185547	85.72195434570312	347.1827392578125	0.0006576180458068848	25	025
458	77.66827392578125	270.4971618652344	1.0	83.79510498046875	342.2376403808594	1.0	76.3766860961914	268.02545166015625	0.0002136826515197754	86.50310516357422	346.938720703125	0.00042685866355895996	25	025
459	77.53530883789062	269.52496337890625	0.9999998807907104	83.51394653320312	343.0547790527344	1.0	77.11457824707031	268.5024719238281	0.0002315044403076172	74.15873718261719	274.464111328125	0.00039634108543395996	25	025
460	76.5657958984375	269.01104736328125	1.0	83.17338562011719	343.2265930175781	1.0	75.85488891601562	267.3650207519531	0.00020715594291687012	70.43159484863281	260.546142578125	0.00021696090698242188	25	025
461	77.45911407470703	269.91204833984375	0.9999998807907104	84.54633331298828	342.7540588378906	1.0	80.32130432128906	267.9816589355469	0.0002448558807373047	81.34297180175781	349.32763671875	0.0002301633358001709	25	025
462	77.71395874023438	268.1207275390625	1.0	85.10558319091797	343.86431884765625	1.0	76.37785339355469	267.7794189453125	0.00035688281059265137	74.1399917602539	275.3367004394531	0.0003656744956970215	25	025
463	76.61874389648438	265.6169738769531	1.0	84.84603881835938	344.3666076660156	1.0	74.76031494140625	265.2510681152344	0.0002397298812866211	74.57878875732422	273.7765808105469	0.0008796751499176025	25	025
464	76.47464752197266	267.56646728515625	1.0	83.15319061279297	343.6773376464844	1.0	647.8641967773438	141.83248901367188	0.000118255615234375	84.51771545410156	347.2997741699219	0.0008918046951293945	25	025
465	78.20356750488281	266.47021484375	1.0	85.48731994628906	344.49517822265625	1.0	89.35195922851562	346.2430419921875	0.0001405775547027588	86.75751495361328	347.12701416015625	0.0008232295513153076	25	025
466	77.68759155273438	267.92523193359375	1.0	85.78919982910156	343.7046203613281	1.0	75.95882415771484	267.45068359375	0.00018963217735290527	87.43489837646484	346.7117614746094	0.000784456729888916	25	025
467	78.52816009521484	269.5243835449219	1.0	85.5848617553711	341.965087890625	1.0	77.24006652832031	267.7014465332031	0.0001780986785888672	87.83366394042969	346.60150146484375	0.00030937790870666504	25	025
468	78.85601043701172	268.7327575683594	1.0	86.61908721923828	343.2619323730469	1.0	77.73458862304688	267.3836669921875	0.00020059943199157715	88.28218078613281	346.5830383300781	0.0006211400032043457	25	025
469	78.7645263671875	268.7713928222656	1.0	84.6312026977539	342.4674377441406	1.0	76.36783599853516	268.1584777832031	0.00016453862190246582	87.48800659179688	346.413818359375	0.0008312761783599854	25	025
470	78.28571319580078	265.6945495605469	1.0	85.16352844238281	341.0438537597656	1.0	75.75928497314453	267.13226318359375	0.00014767050743103027	82.20292663574219	348.1177062988281	0.00025641918182373047	25	025
471	78.80025482177734	267.3236999511719	1.0	86.09453582763672	341.13372802734375	1.0	640.2050170898438	476.4664611816406	0.00016644597053527832	74.65973663330078	273.7232666015625	0.00036385655403137207	25	025
472	78.18614196777344	268.7005920410156	1.0	87.31465911865234	340.8852233886719	1.0	76.86468505859375	268.4472351074219	0.00017827749252319336	83.61580657958984	348.64471435546875	0.0005291104316711426	25	025
473	77.87162780761719	268.0722961425781	1.0	87.23220825195312	341.63134765625	1.0	76.19062805175781	267.8074035644531	0.00013878941535949707	74.72447967529297	274.3123779296875	0.0003693997859954834	25	025
474	78.7012939453125	267.2252197265625	1.0	86.35515594482422	341.4867248535156	1.0	75.85820007324219	267.78076171875	0.00015026330947875977	82.06393432617188	348.2771911621094	0.00018140673637390137	25	025
475	78.85883331298828	265.8616027832031	1.0	86.18396759033203	342.67572021484375	1.0	76.01113891601562	266.6851806640625	0.00013750791549682617	75.01172637939453	273.84759521484375	0.0005303919315338135	25	025
476	78.62230682373047	267.18798828125	1.0	86.92495727539062	342.7424011230469	1.0	76.08663177490234	267.361083984375	0.00018680095672607422	82.40780639648438	349.884521484375	0.000202864408493042	25	025
477	78.08648681640625	266.4506530761719	1.0	85.4375228881836	344.2033386230469	1.0	639.068603515625	7.143962860107422	0.0003472566604614258	86.22818756103516	346.10107421875	0.0003687143325805664	25	025
478	79.42390441894531	267.27459716796875	1.0	86.0273666381836	342.4274597167969	1.0	639.3185424804688	7.265173435211182	0.0001589059829711914	92.49475860595703	347.9178161621094	0.00024566054344177246	25	025
479	80.16083526611328	266.8186950683594	1.0	84.58651733398438	343.1028747558594	1.0	84.25486755371094	262.8881530761719	0.00021952390670776367	80.59266662597656	259.13922119140625	0.0004076063632965088	25	025
480	79.55401611328125	266.5802917480469	1.0	85.10942840576172	341.873046875	1.0	75.99330139160156	267.581787109375	0.0001398921012878418	74.12208557128906	275.12542724609375	0.0002047419548034668	25	025
481	79.08391571044922	268.39404296875	1.0	83.07189178466797	341.9368591308594	1.0	76.29898071289062	268.7779541015625	0.00017756223678588867	74.10668182373047	275.0899658203125	0.0003323853015899658	25	025
482	78.76103210449219	266.127685546875	0.9999998807907104	85.56423950195312	342.2273254394531	1.0	76.07975769042969	267.20501708984375	0.00018727779388427734	79.6628189086914	258.9001770019531	0.0002549588680267334	25	025
483	79.82818603515625	267.1750793457031	1.0	82.70759582519531	342.7161560058594	1.0	76.2720718383789	267.8771667480469	7.966160774230957e-5	80.39669799804688	349.1911926269531	0.0008928179740905762	25	025
484	78.82645416259766	265.7333984375	1.0	85.09642028808594	343.0382995605469	1.0	82.52093505859375	266.7288818359375	0.00013074278831481934	86.43811798095703	345.93463134765625	0.0002980232238769531	25	025
485	79.80751037597656	266.10882568359375	1.0	83.75537109375	342.6345520019531	1.0	83.26241302490234	267.0581359863281	0.00013324618339538574	81.35733032226562	349.1366271972656	0.0003421306610107422	25	025
486	79.24213409423828	265.26495361328125	1.0	81.3756103515625	342.22320556640625	1.0	83.1519775390625	267.5357971191406	0.00012475252151489258	79.5658950805664	348.30792236328125	0.00028765201568603516	25	025
487	77.50548553466797	266.7704772949219	1.0	78.25617218017578	338.8675842285156	1.0	75.18104553222656	265.48504638671875	0.00023406744003295898	79.19095611572266	347.5346984863281	0.00033918023109436035	25	025
488	74.85778045654297	262.1260070800781	1.0	77.5870361328125	337.25799560546875	1.0	81.0545654296875	262.4067687988281	0.00040417909622192383	79.36044311523438	266.2370300292969	0.00017276406288146973	25	025
489	68.62554168701172	256.9090881347656	1.0	79.07470703125	328.6211242675781	1.0	78.74939727783203	330.67242431640625	7.727742195129395e-5	80.1561050415039	330.13751220703125	0.00047594308853149414	25	025
490	66.12804412841797	251.71475219726562	1.0	85.56697082519531	324.65142822265625	1.0	645.4185791015625	31.22602653503418	0.00017502903938293457	83.56553649902344	333.0227355957031	0.00023433566093444824	25	025
491	63.42178726196289	247.40594482421875	1.0	81.24024963378906	325.3260803222656	1.0	648.72119140625	319.70550537109375	0.00012800097465515137	81.45460510253906	331.3995361328125	0.0004615485668182373	25	025
492	61.12045669555664	242.623046875	1.0	83.55815124511719	326.7200012207031	1.0	87.25080108642578	326.8371276855469	0.00010859966278076172	82.23970031738281	333.7447814941406	0.0008873939514160156	25	025
493	58.940574645996094	239.36911010742188	1.0	80.91220092773438	325.7357177734375	1.0	59.5391731262207	239.1907958984375	0.0001888573169708252	79.94761657714844	331.69512939453125	0.00014665722846984863	25	025
494	57.472713470458984	233.30377197265625	1.0	78.8869400024414	322.89910888671875	1.0	82.45864868164062	320.66253662109375	0.00010126829147338867	80.18412017822266	331.64404296875	0.00023946166038513184	25	025
495	56.135780334472656	230.41925048828125	1.0	74.57147216796875	320.704833984375	1.0	648.0335693359375	322.06756591796875	0.00015610456466674805	67.40251922607422	323.3382568359375	0.0002697110176086426	25	025
496	54.38011932373047	227.4557342529297	1.0	77.3968734741211	316.04669189453125	0.9999990463256836	77.61993408203125	315.9201965332031	0.0005921721458435059	75.36219787597656	317.9253234863281	0.0011448264122009277	25	025
497	52.90026092529297	223.54849243164062	1.0	76.69325256347656	315.1056213378906	1.0	77.31773376464844	314.32501220703125	0.0006409287452697754	75.5045394897461	316.0052795410156	0.000871807336807251	25	025
498	51.7105827331543	217.89759826660156	1.0	75.94566345214844	315.6295166015625	1.0	76.87992095947266	314.837890625	0.0006501674652099609	74.72232818603516	316.75323486328125	0.0015461444854736328	25	025
499	49.40267562866211	209.7201385498047	1.0	72.46037292480469	311.16717529296875	0.9999998211860657	73.29411315917969	314.9414978027344	4.06801700592041e-5	72.53278350830078	316.100341796875	0.0005295276641845703	25	025
500	48.21592712402344	202.8407440185547	0.9999985098838806	69.99866485595703	304.50213623046875	1.0	75.16488647460938	300.0749206542969	0.00015407800674438477	67.36106872558594	303.7429504394531	0.0002582669258117676	25	025
501	49.306663513183594	193.01516723632812	1.0	59.98332977294922	308.46466064453125	0.9319339394569397	73.98910522460938	297.9116516113281	3.0040740966796875e-5	71.85254669189453	296.51202392578125	0.0001653134822845459	25	025
502	60.479530334472656	299.4385070800781	0.00042116641998291016	61.97758483886719	304.69000244140625	1.0	61.59312057495117	300.74755859375	0.0001487135887145996	62.93552017211914	304.9564514160156	0.0006119310855865479	25	025
503	55.519901275634766	296.2527770996094	0.00017341971397399902	61.13380813598633	301.5603942871094	1.0	648.3397216796875	321.7084045410156	9.036064147949219e-5	62.690547943115234	303.2037658691406	0.0010206401348114014	25	025
504	53.289031982421875	302.54034423828125	0.00010380148887634277	57.79591751098633	295.15911865234375	0.994691789150238	639.6156005859375	476.0843200683594	8.404254913330078e-5	49.32029342651367	296.39208984375	0.00012135505676269531	25	025
505	58.39371871948242	281.96234130859375	0.0004673600196838379	59.76927185058594	284.937744140625	1.0	61.32530212402344	283.8165283203125	0.00024831295013427734	62.58757781982422	286.48779296875	0.0010714828968048096	25	025
506	646.2199096679688	331.0004577636719	0.00022977590560913086	57.96849060058594	280.9049987792969	1.0	58.68500518798828	282.5650634765625	0.0003148317337036133	53.48472213745117	285.11614990234375	0.0031813979148864746	25	025
507	646.5828247070312	331.7946472167969	7.81714916229248e-5	58.62120819091797	278.25543212890625	1.0	57.51640319824219	281.71697998046875	0.00018227100372314453	53.41408920288086	282.9988708496094	0.0025593936443328857	25	025
508	647.0256958007812	331.6297912597656	8.577108383178711e-5	59.8725471496582	276.7372741699219	1.0	56.088260650634766	280.298583984375	7.811188697814941e-5	61.8192253112793	279.46484375	0.0029139816761016846	25	025
509	646.6653442382812	331.83514404296875	0.00015944242477416992	60.70237731933594	274.6491394042969	0.9999997019767761	639.7437133789062	7.035045623779297	8.055567741394043e-5	63.128787994384766	276.71246337890625	0.001572728157043457	25	025
510	646.987060546875	330.96527099609375	0.00027698278427124023	62.12320327758789	268.4397888183594	0.999976634979248	65.66465759277344	269.0381774902344	9.655952453613281e-5	65.466064453125	272.63226318359375	0.004159331321716309	25	025
511	45.91048812866211	131.84934997558594	0.0004266202449798584	62.42180633544922	261.3293151855469	1.0	59.34394073486328	263.77081298828125	0.00041225552558898926	52.967926025390625	266.45318603515625	0.0008473992347717285	25	025
512	45.061492919921875	129.55223083496094	0.003074169158935547	61.211734771728516	254.55662536621094	1.0	55.94303512573242	260.37591552734375	0.000667870044708252	51.86893081665039	260.37249755859375	0.0016488134860992432	25	025
513	47.71339416503906	124.5273666381836	0.7988612651824951	59.70952606201172	250.68460083007812	1.0	63.70038986206055	250.12086486816406	0.0006558895111083984	61.26329040527344	252.49497985839844	0.0008551478385925293	25	025
514	48.19823455810547	126.96876525878906	0.0011537373065948486	58.67918395996094	247.9849853515625	1.0	60.277950286865234	248.70802307128906	0.00016668438911437988	59.437076568603516	250.548095703125	0.0005859136581420898	25	025
515	50.59264373779297	121.27616882324219	0.9999963045120239	57.99440002441406	246.99000549316406	1.0	59.78025817871094	248.9394073486328	0.00017449259757995605	58.482852935791016	250.39111328125	0.001369386911392212	25	025
516	51.600643157958984	116.50065612792969	0.9563165903091431	57.48554611206055	245.33984375	1.0	56.287940979003906	245.0497283935547	0.00017306208610534668	52.96136474609375	246.20460510253906	0.0005670487880706787	25	025
517	52.695552825927734	115.82036590576172	0.9692084789276123	55.71135330200195	242.4665985107422	1.0	53.676918029785156	242.9692840576172	8.362531661987305e-5	52.5540771484375	242.86936950683594	0.00023922324180603027	25	025
518	53.67417907714844	113.70382690429688	0.9999291300773621	55.50675964355469	240.6147003173828	1.0	639.6403198242188	7.483009338378906	0.0001023411750793457	53.03694152832031	241.8996124267578	0.0003027021884918213	25	025
519	54.29098129272461	115.240966796875	0.9995174407958984	55.1649055480957	240.1024169921875	1.0	64.2749252319336	240.6089324951172	8.368492126464844e-5	52.834049224853516	241.4652099609375	0.00034311413764953613	25	025
520	57.5417366027832	115.37499237060547	0.9815847873687744	57.46992492675781	241.0522918701172	1.0	53.853599548339844	243.22610473632812	9.694695472717285e-5	52.832191467285156	243.53843688964844	0.000523000955581665	25	025
521	57.04843521118164	120.48641967773438	1.0	57.73655319213867	241.2010040283203	1.0	54.28096389770508	242.60903930664062	0.0001894235610961914	52.908180236816406	242.95123291015625	0.0008765459060668945	25	025
522	56.84987258911133	116.90281677246094	0.999923586845398	60.20417785644531	240.99050903320312	1.0	54.73912811279297	242.93844604492188	6.866455078125e-5	52.400760650634766	243.70565795898438	0.00015684962272644043	25	025
523	60.72017288208008	116.108154296875	1.0	61.32684326171875	239.68173217773438	1.0	57.42499542236328	118.57241821289062	0.0002873241901397705	44.95492935180664	122.26951599121094	0.0001628100872039795	25	025
524	59.85455322265625	115.85452270507812	1.0	62.81447219848633	238.56146240234375	1.0	56.71828842163086	118.67745208740234	0.00015690922737121582	63.88822937011719	238.92347717285156	0.0003580451011657715	25	025
525	61.858577728271484	116.49690246582031	0.999992847442627	63.0380744934082	238.11114501953125	1.0	66.62599182128906	237.6382598876953	8.150935173034668e-5	63.73698806762695	238.10951232910156	0.00041815638542175293	25	025
526	61.14653015136719	115.6102523803711	1.0	64.22318267822266	238.10194396972656	1.0	67.54753112792969	237.76849365234375	0.0002785325050354004	42.891998291015625	167.47816467285156	0.0008372962474822998	25	025
527	61.98206329345703	120.38824462890625	1.0	65.87110900878906	238.62855529785156	1.0	68.31758117675781	237.41024780273438	0.00024968385696411133	64.55802154541016	238.35317993164062	0.0004196763038635254	25	025
528	61.5635986328125	116.2828140258789	1.0	66.77532958984375	237.451171875	1.0	647.3383178710938	172.91464233398438	0.00042003393173217773	65.68447875976562	237.20895385742188	0.0007425546646118164	25	025
529	63.515899658203125	115.9009017944336	1.0	67.01409912109375	236.16041564941406	1.0	645.208740234375	30.814403533935547	0.00012820959091186523	66.40287017822266	236.82041931152344	0.0003497004508972168	25	025
530	62.60684585571289	116.45806884765625	1.0	66.56532287597656	235.0067138671875	1.0	66.09822082519531	236.17637634277344	9.78708267211914e-5	67.02912902832031	235.6002655029297	0.0005369186401367188	25	025
531	63.48507308959961	113.483154296875	1.0	66.63185119628906	234.33837890625	1.0	70.5499267578125	235.55404663085938	0.00012642145156860352	67.71270751953125	235.82748413085938	0.0007315278053283691	25	025
532	65.44284057617188	114.22089385986328	1.0	66.65745544433594	233.8310546875	1.0	70.29150390625	230.9087677001953	8.255243301391602e-5	67.3739242553711	235.539794921875	0.0003968179225921631	25	025
533	67.0423812866211	114.70393371582031	1.0	67.51274108886719	233.4629364013672	1.0	645.0735473632812	30.758852005004883	0.00010883808135986328	67.95065307617188	235.5026092529297	0.0002709031105041504	25	025
534	68.32364654541016	112.39730072021484	1.0	68.29035186767578	234.27391052246094	1.0	71.18695831298828	235.37757873535156	0.00019603967666625977	68.249755859375	235.9493865966797	0.0028068721294403076	25	025
535	70.4290542602539	118.33358001708984	1.0	71.30979919433594	237.0511474609375	1.0	73.23980712890625	236.81320190429688	0.0003555715084075928	70.61601257324219	238.802001953125	0.0018562078475952148	25	025
536	71.9798812866211	121.97679901123047	1.0	74.53357696533203	234.615966796875	1.0	76.17537689208984	235.20736694335938	0.00018528103828430176	74.6048812866211	236.65689086914062	0.0048220157623291016	25	025
537	73.87136840820312	123.41667175292969	1.0	77.3233871459961	235.430908203125	1.0	78.66605377197266	236.0123291015625	0.00013506412506103516	77.4331283569336	236.86508178710938	0.0009093880653381348	25	025
538	75.24691772460938	123.77582550048828	1.0	79.97601318359375	236.84263610839844	1.0	77.16053009033203	235.34764099121094	0.0001736283302307129	80.49744415283203	236.6730499267578	0.000732421875	25	025
539	76.39955139160156	122.43501281738281	1.0	85.22137451171875	236.9418182373047	1.0	86.93647766113281	236.2228240966797	0.0001665353775024414	83.40652465820312	237.0185089111328	0.0010740160942077637	25	025
540	77.46131896972656	123.11526489257812	1.0	89.69789123535156	237.8983154296875	1.0	91.48196411132812	236.52203369140625	0.00011172890663146973	88.3421401977539	238.71226501464844	0.0004940629005432129	25	025
541	77.24314880371094	126.02572631835938	1.0	91.2601547241211	238.74151611328125	1.0	97.67718505859375	237.82119750976562	0.00012040138244628906	94.6346435546875	239.74417114257812	0.0004483163356781006	25	025
542	78.08354187011719	126.88429260253906	1.0	90.01620483398438	237.47999572753906	1.0	97.19678497314453	236.61390686035156	0.0002377927303314209	94.43750762939453	237.53988647460938	0.0017105340957641602	25	025
543	79.7979507446289	127.38629150390625	1.0	90.73856353759766	236.5614776611328	1.0	97.93881225585938	236.2257080078125	0.0001888275146484375	94.89816284179688	236.60491943359375	0.0025754570960998535	25	025
544	80.87201690673828	128.3363037109375	1.0	90.19822692871094	236.96725463867188	1.0	97.09883880615234	236.45147705078125	0.0002276897430419922	89.27972412109375	237.3475341796875	0.002345740795135498	25	025
545	82.0330810546875	127.87610626220703	1.0	94.22896575927734	235.5354461669922	1.0	100.00878143310547	234.22344970703125	0.0001169741153717041	96.41995239257812	235.6720733642578	0.0011522471904754639	25	025
546	83.70291137695312	127.58833312988281	1.0	95.21810150146484	233.111572265625	1.0	100.62438201904297	231.59376525878906	9.495019912719727e-5	94.56620025634766	238.84344482421875	0.0001900196075439453	25	025
547	83.01023864746094	128.73605346679688	1.0	92.24879455566406	231.10655212402344	1.0	646.26513671875	125.09874725341797	6.976723670959473e-5	94.3155746459961	236.82901000976562	0.00023567676544189453	25	025
548	83.9301986694336	128.56820678710938	1.0	90.8423843383789	231.58326721191406	1.0	98.34717559814453	232.71005249023438	4.038214683532715e-5	93.52101135253906	237.413818359375	0.00032088160514831543	25	025
549	85.27645111083984	129.54115295410156	1.0	91.5550537109375	232.95736694335938	1.0	640.02392578125	476.8283386230469	0.00012859702110290527	92.86027526855469	237.76724243164062	0.00034114718437194824	25	025
550	86.0899429321289	129.61648559570312	1.0	93.76676177978516	234.7998046875	1.0	99.56041717529297	233.16004943847656	0.00016376376152038574	96.12234497070312	234.4025421142578	0.0013342797756195068	25	025
551	85.30662536621094	130.1981201171875	1.0	96.29518127441406	237.2960205078125	1.0	639.393798828125	6.475128650665283	0.00021308660507202148	96.9992446899414	237.054443359375	0.0017234086990356445	25	025
