# Supplementary material for: An automated feeding system for the African killifish reveals the impact of diet on lifespan and allows scalable assessment of associative learning
Source: eLife. 2022 Nov 10;11:e69008. doi: 10.7554/eLife.69008 (PMC9788828; doi:10.7554/eLife.69008)
Supplement: Figure 6—source data 2. [file elife-69008-fig6-data2.zip › Training Trajectories/t18_REC014DLC_resnet50_TrainAllTheThingsJun28shuffle1_1030000.csv]

bodyparts_coords	fishhead_x	fishhead_y	fishhead_likelihood	fishtail_x	fishtail_y	fishtail_likelihood	redlight_x	redlight_y	redlight_likelihood	fooddrop_x	fooddrop_y	fooddrop_likelihood	fishnum	recordingnum
0	121.00637817382812	127.4865951538086	1.0	133.0326690673828	183.6153564453125	1.0	137.4796905517578	183.3570556640625	0.0014434456825256348	134.59884643554688	187.1520538330078	0.00029155611991882324	18	014
1	121.08300018310547	126.5486831665039	1.0	133.89491271972656	184.09080505371094	1.0	138.0712890625	183.91082763671875	0.011490672826766968	135.66766357421875	186.63197326660156	0.00030931830406188965	18	014
2	121.23295593261719	125.53209686279297	1.0	135.55299377441406	184.14389038085938	0.9999963641166687	137.44203186035156	185.5569610595703	0.5782332420349121	136.3690948486328	187.18118286132812	0.0008332133293151855	18	014
3	120.43848419189453	127.02224731445312	1.0	133.82418823242188	184.23587036132812	1.0	137.34815979003906	181.3693389892578	0.0003459155559539795	135.9165802001953	186.8824920654297	0.00012189149856567383	18	014
4	121.11234283447266	125.40986633300781	1.0	133.36512756347656	184.51840209960938	1.0	135.1651153564453	183.63967895507812	0.0035112500190734863	135.64764404296875	186.650146484375	0.0007370114326477051	18	014
5	120.84868621826172	125.9285659790039	1.0	132.60704040527344	185.0821990966797	1.0	136.44139099121094	182.27169799804688	0.00047966837882995605	134.8905487060547	188.02442932128906	0.0004239380359649658	18	014
6	121.54035186767578	126.41145324707031	1.0	133.594970703125	184.89227294921875	1.0	137.7059783935547	184.4120635986328	0.011939585208892822	135.1953582763672	187.35165405273438	0.00029018521308898926	18	014
7	121.03181457519531	127.24358367919922	1.0	133.363525390625	184.4879608154297	1.0	136.7338104248047	185.35873413085938	0.04016926884651184	135.79969787597656	187.0985870361328	0.0010067522525787354	18	014
8	120.86038208007812	126.91667175292969	1.0	132.72271728515625	185.04296875	1.0	137.4645233154297	184.3585968017578	0.002353459596633911	134.69845581054688	187.4976043701172	0.00046190619468688965	18	014
9	120.3006591796875	125.88921356201172	1.0	133.58384704589844	184.695556640625	1.0	135.5054931640625	183.76304626464844	0.003228515386581421	135.69728088378906	187.1558380126953	0.0004169046878814697	18	014
10	120.75716400146484	127.26134490966797	1.0	135.06631469726562	184.027099609375	0.9999989867210388	137.45010375976562	184.89788818359375	0.14747846126556396	136.11317443847656	186.82118225097656	0.000803142786026001	18	014
11	120.41532135009766	126.796875	1.0	133.58782958984375	184.6560821533203	1.0	137.48851013183594	184.70457458496094	0.01244547963142395	135.38446044921875	187.19386291503906	0.0005870163440704346	18	014
12	120.48998260498047	126.41500091552734	1.0	133.48712158203125	184.71685791015625	1.0	134.90367126464844	184.27203369140625	0.0014625191688537598	135.43118286132812	187.55209350585938	0.0006003975868225098	18	014
13	120.57233428955078	126.05668640136719	1.0	132.73414611816406	185.3205108642578	1.0	137.05186462402344	184.63702392578125	0.0021044909954071045	134.36692810058594	188.38992309570312	0.000571906566619873	18	014
14	120.71160125732422	125.43982696533203	1.0	133.32025146484375	185.23638916015625	1.0	136.09384155273438	181.79547119140625	0.004398763179779053	135.21104431152344	187.38870239257812	0.0008880794048309326	18	014
15	121.17768096923828	126.80992889404297	1.0	133.0035858154297	184.79788208007812	1.0	136.8199920654297	182.03964233398438	0.00042557716369628906	135.28933715820312	187.32318115234375	0.00022390484809875488	18	014
16	120.70674133300781	127.20341491699219	1.0	133.29678344726562	184.13015747070312	1.0	136.9171905517578	181.455078125	0.0005741715431213379	135.61021423339844	187.1689910888672	0.00039526820182800293	18	014
17	121.22330474853516	127.51121520996094	1.0	134.77496337890625	186.57168579101562	0.9999992847442627	137.44703674316406	187.55810546875	0.051390767097473145	135.19325256347656	188.77577209472656	0.0012805163860321045	18	014
18	119.56268310546875	125.62181854248047	1.0	133.86537170410156	184.72560119628906	1.0	137.708740234375	184.7889404296875	0.005927771329879761	135.47341918945312	187.1515655517578	0.00041106343269348145	18	014
19	120.16625213623047	126.78404998779297	1.0	133.03704833984375	183.84878540039062	1.0	136.57778930664062	184.00079345703125	0.02159595489501953	135.649169921875	187.25448608398438	0.0007133185863494873	18	014
20	120.56713104248047	126.78253173828125	1.0	134.09091186523438	184.7106475830078	0.9999989867210388	136.4608612060547	184.81326293945312	0.12675267457962036	136.3265380859375	186.9363250732422	0.0003647804260253906	18	014
21	119.57272338867188	127.76310729980469	1.0	132.77615356445312	186.22689819335938	1.0	137.39019775390625	185.6420440673828	0.00647851824760437	134.083251953125	188.1797332763672	0.0009482204914093018	18	014
22	120.63284301757812	125.77655792236328	1.0	133.91331481933594	183.71087646484375	1.0	137.68630981445312	183.48187255859375	0.02450045943260193	135.64198303222656	187.025390625	0.0002351999282836914	18	014
23	119.82514190673828	127.94013214111328	0.9999949932098389	121.14073944091797	127.5929946899414	0.9999735355377197	137.01992797851562	184.20965576171875	0.9999192953109741	131.4508514404297	186.81146240234375	0.0005081593990325928	18	014
24	119.25941467285156	126.34832000732422	1.0	134.40467834472656	184.1951904296875	1.0	138.10403442382812	184.15377807617188	0.032916486263275146	135.83279418945312	186.31576538085938	0.000524669885635376	18	014
25	119.26698303222656	126.08263397216797	1.0	133.63558959960938	184.35693359375	1.0	134.93614196777344	183.9076385498047	0.0008665919303894043	135.86863708496094	186.7059326171875	0.00018289685249328613	18	014
26	120.32487487792969	125.84521484375	1.0	134.51608276367188	184.59823608398438	0.9999992847442627	136.65040588378906	185.2177734375	0.37440624833106995	136.2916717529297	187.28640747070312	0.0006925463676452637	18	014
27	119.30379486083984	126.08463287353516	1.0	132.8173370361328	185.7537078857422	1.0	136.0289764404297	182.000732421875	0.003695160150527954	135.2425537109375	187.64627075195312	0.0014402270317077637	18	014
28	119.65119171142578	126.44673919677734	1.0	132.91824340820312	183.99411010742188	1.0	136.32232666015625	181.0714569091797	0.0006093680858612061	135.24591064453125	187.40542602539062	0.00022724270820617676	18	014
29	119.56989288330078	125.8884048461914	1.0	134.95379638671875	185.4517822265625	0.9999991655349731	137.45687866210938	186.06190490722656	0.06741425395011902	135.73959350585938	187.97645568847656	0.0013070404529571533	18	014
30	120.46147155761719	126.73692321777344	1.0	134.49037170410156	185.68359375	1.0	137.88475036621094	186.11282348632812	0.00732758641242981	135.09779357910156	187.24415588378906	0.0009360015392303467	18	014
31	120.0098876953125	125.68534088134766	1.0	133.82052612304688	184.8743133544922	1.0	534.7164306640625	196.3109893798828	1.0	532.08154296875	196.5586700439453	0.007898032665252686	18	014
32	120.87841796875	126.09590911865234	1.0	134.91683959960938	185.38189697265625	0.9999637007713318	137.24014282226562	185.43930053710938	0.41131076216697693	130.0965576171875	184.43743896484375	0.0005655884742736816	18	014
33	120.09478759765625	126.6103744506836	1.0	133.80517578125	183.87030029296875	1.0	135.2425537109375	183.23736572265625	0.0017976760864257812	136.11773681640625	186.78993225097656	0.000362396240234375	18	014
34	120.578857421875	126.86251831054688	1.0	134.57476806640625	184.29229736328125	1.0	135.08340454101562	183.9491424560547	0.001779407262802124	129.7177276611328	189.93553161621094	0.00019350647926330566	18	014
35	120.26241302490234	126.48432159423828	1.0	133.2357940673828	184.64352416992188	0.9999997019767761	136.28976440429688	184.17042541503906	0.1394735872745514	129.65264892578125	188.0727996826172	0.0005002915859222412	18	014
36	120.03504180908203	126.18119049072266	1.0	133.80380249023438	184.78245544433594	1.0	136.94573974609375	181.5681915283203	0.003343909978866577	136.46151733398438	187.53018188476562	0.0002957582473754883	18	014
37	119.86190795898438	125.86505889892578	1.0	132.8395538330078	185.46827697753906	1.0	135.4282684326172	184.6307830810547	0.0025936365127563477	134.4805908203125	187.42283630371094	0.0007040202617645264	18	014
38	120.02674102783203	126.41097259521484	1.0	133.17913818359375	184.67324829101562	1.0	136.47750854492188	184.3278045654297	0.012758821249008179	134.8418731689453	187.2363739013672	0.0003018379211425781	18	014
39	120.27232360839844	126.3110122680664	1.0	132.08139038085938	183.8766632080078	1.0	135.68138122558594	180.7878875732422	0.0003490447998046875	134.41873168945312	186.63023376464844	0.00010520219802856445	18	014
40	120.43270874023438	127.473388671875	1.0	133.9617462158203	184.63107299804688	0.9999998807907104	136.78587341308594	184.29910278320312	0.07343551516532898	130.16070556640625	183.76560974121094	0.00021520256996154785	18	014
41	119.72221374511719	125.85610961914062	1.0	133.1331329345703	184.2967987060547	1.0	137.7994384765625	183.81700134277344	0.0027329325675964355	135.4302520751953	186.7985382080078	0.00023239850997924805	18	014
42	120.4134750366211	126.5603256225586	1.0	133.80763244628906	184.06800842285156	1.0	137.3717803955078	183.7706298828125	0.006010085344314575	135.4904022216797	186.8359375	0.00027677416801452637	18	014
43	119.86746978759766	125.4245834350586	1.0	133.3351593017578	183.7779541015625	1.0	536.1567993164062	195.51475524902344	0.9998515248298645	528.4860229492188	197.26275634765625	0.001307755708694458	18	014
44	119.61820983886719	126.62891387939453	1.0	134.35003662109375	183.03598022460938	1.0	134.833984375	182.8787384033203	0.0002961456775665283	130.13674926757812	189.50758361816406	7.155537605285645e-5	18	014
45	121.43754577636719	126.23936462402344	1.0	133.40603637695312	183.68983459472656	1.0	137.51979064941406	183.24200439453125	0.013160407543182373	129.9561767578125	188.70230102539062	0.00012993812561035156	18	014
46	120.30934143066406	126.02997589111328	1.0	133.45077514648438	183.49789428710938	1.0	134.9681854248047	183.34498596191406	0.001421123743057251	130.35162353515625	189.60891723632812	0.00016605854034423828	18	014
47	119.5684585571289	126.73199462890625	1.0	133.98231506347656	185.14422607421875	1.0	137.24757385253906	185.23165893554688	0.019007444381713867	135.73118591308594	187.22402954101562	0.0010012388229370117	18	014
48	120.22357940673828	126.15625762939453	1.0	133.11077880859375	182.9239501953125	1.0	136.3380126953125	180.34109497070312	0.0003165900707244873	129.89260864257812	189.2174835205078	0.00014150142669677734	18	014
49	119.63301086425781	125.83533477783203	1.0	133.44129943847656	183.8544464111328	1.0	136.455810546875	180.56228637695312	0.002568542957305908	135.8609619140625	186.65859985351562	0.00032722949981689453	18	014
50	119.18073272705078	125.07492065429688	1.0	133.3423309326172	183.0255584716797	1.0	134.5545654296875	182.71981811523438	0.0005192458629608154	130.03277587890625	189.28549194335938	0.00011408329010009766	18	014
51	120.95133972167969	125.82506561279297	1.0	134.03091430664062	183.70750427246094	1.0	138.480224609375	183.51625061035156	0.00266873836517334	129.05361938476562	189.34933471679688	0.0001361370086669922	18	014
52	120.26712036132812	126.86450958251953	1.0	133.7339324951172	183.7447967529297	1.0	137.67501831054688	183.5583038330078	0.010771512985229492	135.59152221679688	186.6188507080078	0.00035521388053894043	18	014
53	119.58570098876953	126.10497283935547	1.0	133.81939697265625	182.850341796875	1.0	137.72006225585938	182.96047973632812	0.0023147165775299072	130.50479125976562	188.347900390625	0.00015673041343688965	18	014
54	120.32096099853516	125.96673583984375	1.0	132.87660217285156	183.88726806640625	1.0	135.00833129882812	183.30950927734375	0.0058037638664245605	135.37066650390625	187.02239990234375	0.000503242015838623	18	014
55	120.9598388671875	126.08128356933594	1.0	134.03466796875	183.0278778076172	1.0	135.58140563964844	182.27252197265625	0.004292964935302734	129.93716430664062	188.54144287109375	0.0001843273639678955	18	014
56	119.9685287475586	126.1044921875	1.0	133.53125	184.5979766845703	1.0	135.5630340576172	184.35813903808594	0.0013997256755828857	135.6425323486328	187.5972137451172	0.00048542022705078125	18	014
57	120.39378356933594	125.8228759765625	1.0	132.84664916992188	183.20242309570312	1.0	137.51528930664062	182.8911590576172	0.0005133450031280518	129.8856964111328	188.8429412841797	0.00010251998901367188	18	014
58	120.30718231201172	125.99069213867188	1.0	133.33889770507812	183.29681396484375	1.0	136.5465087890625	180.3038330078125	0.0007480978965759277	130.25466918945312	189.03036499023438	8.973479270935059e-5	18	014
59	120.59466552734375	125.90028381347656	1.0	133.32369995117188	184.0870819091797	1.0	135.10772705078125	183.15634155273438	0.003359556198120117	135.4674530029297	187.0784454345703	0.00021007657051086426	18	014
60	120.4797134399414	125.7610092163086	1.0	134.03640747070312	182.32421875	1.0	134.70761108398438	181.77536010742188	0.0004924237728118896	117.16365051269531	115.11565399169922	7.31050968170166e-5	18	014
61	120.52508544921875	125.86222839355469	1.0	132.86929321289062	183.41392517089844	1.0	137.36410522460938	183.32179260253906	0.0010382533073425293	135.22906494140625	186.71080017089844	0.0003120005130767822	18	014
62	120.82221221923828	125.28685760498047	1.0	132.78456115722656	182.6996612548828	1.0	134.84727478027344	181.95619201660156	0.0018017590045928955	129.88278198242188	188.41854858398438	0.0003261864185333252	18	014
63	120.46727752685547	125.76721954345703	1.0	133.65220642089844	183.3184814453125	1.0	136.9039764404297	180.85565185546875	0.00027167797088623047	134.97564697265625	186.39674377441406	0.00014260411262512207	18	014
64	119.19035339355469	126.79243469238281	1.0	133.71572875976562	183.2965545654297	1.0	134.91522216796875	183.3890838623047	0.00042822957038879395	135.5408477783203	186.46554565429688	0.00015100836753845215	18	014
65	119.03568267822266	125.74885559082031	1.0	132.9128875732422	183.71311950683594	1.0	136.4771728515625	181.3730010986328	0.00027367472648620605	135.74688720703125	187.13819885253906	8.893013000488281e-5	18	014
66	119.01449584960938	125.85671997070312	1.0	133.68931579589844	183.16867065429688	1.0	134.810791015625	182.96920776367188	0.0008235573768615723	129.9718017578125	189.12815856933594	0.0002891421318054199	18	014
67	119.04458618164062	125.97464752197266	1.0	133.98995971679688	182.29556274414062	1.0	536.0402221679688	195.20516967773438	0.0018519163131713867	130.8677978515625	188.35885620117188	0.00011861324310302734	18	014
68	118.8458023071289	124.75164031982422	1.0	132.99322509765625	182.50201416015625	1.0	136.62698364257812	180.40139770507812	0.00020870566368103027	129.9441680908203	188.935791015625	0.00017943978309631348	18	014
69	119.2059555053711	125.35822296142578	1.0	133.1165008544922	182.5384063720703	1.0	136.9878692626953	180.30694580078125	0.00045931339263916016	130.3876495361328	188.9324188232422	6.917119026184082e-5	18	014
70	118.5572738647461	125.60578155517578	1.0	134.4468536376953	182.67892456054688	1.0	134.94003295898438	182.36349487304688	0.0002688467502593994	130.7438507080078	189.329833984375	6.136298179626465e-5	18	014
71	119.3425064086914	125.5870361328125	1.0	132.88917541503906	182.2152862548828	1.0	535.4984741210938	197.08969116210938	0.9999983310699463	533.3572387695312	197.14321899414062	0.00868755578994751	18	014
72	119.28227996826172	125.93103790283203	1.0	132.19898986816406	182.84422302246094	1.0	136.32630920410156	182.68821716308594	0.002243608236312866	130.051025390625	188.3109893798828	0.00018650293350219727	18	014
73	119.1321792602539	126.32730865478516	1.0	132.8806915283203	181.85662841796875	1.0	136.64715576171875	180.06597900390625	0.00021561980247497559	130.18809509277344	188.322021484375	0.0001258552074432373	18	014
74	118.84829711914062	126.3062973022461	1.0	133.4422149658203	182.0713348388672	1.0	134.85743713378906	181.58489990234375	0.0005283355712890625	130.6600799560547	188.48477172851562	7.787346839904785e-5	18	014
75	118.8055648803711	125.80880737304688	1.0	133.1185302734375	181.9625244140625	1.0	538.3837280273438	195.91847229003906	0.012415438890457153	130.7881317138672	188.46881103515625	0.00015285611152648926	18	014
76	118.14408111572266	125.24596405029297	1.0	132.779296875	182.50027465820312	1.0	135.2482147216797	181.81910705566406	0.00042510032653808594	130.43429565429688	188.98072814941406	0.00019994378089904785	18	014
77	119.3317642211914	126.5550537109375	1.0	133.6324005126953	181.31536865234375	1.0	136.8837890625	179.83119201660156	0.00014784932136535645	131.27244567871094	187.88604736328125	6.80088996887207e-5	18	014
78	119.4344253540039	125.77090454101562	1.0	133.97520446777344	181.7158203125	1.0	134.94403076171875	181.50962829589844	0.00010135769844055176	106.02437591552734	131.68521118164062	5.048513412475586e-5	18	014
79	119.55517578125	126.75773620605469	1.0	132.15908813476562	182.20193481445312	1.0	136.18177795410156	179.9597625732422	0.00020956993103027344	129.61338806152344	188.47940063476562	7.340312004089355e-5	18	014
80	119.27301025390625	126.26753997802734	1.0	133.82089233398438	181.80307006835938	1.0	137.12969970703125	179.97459411621094	9.85562801361084e-5	130.76512145996094	188.3459930419922	5.510449409484863e-5	18	014
81	119.4186782836914	125.02165222167969	1.0	131.3084716796875	181.34759521484375	1.0	135.42239379882812	179.9185028076172	0.00015100836753845215	129.64393615722656	187.77862548828125	0.00010803341865539551	18	014
82	119.06006622314453	125.61734008789062	1.0	133.46778869628906	181.011474609375	1.0	136.26663208007812	179.49110412597656	9.801983833312988e-5	130.2970428466797	187.39149475097656	6.434321403503418e-5	18	014
83	119.6057357788086	126.9359359741211	1.0	133.737548828125	181.55691528320312	1.0	135.4300994873047	180.35560607910156	0.00018513202667236328	116.91790008544922	116.0819320678711	7.072091102600098e-5	18	014
84	119.23863983154297	125.8174057006836	1.0	132.97581481933594	182.03526306152344	1.0	135.42648315429688	180.91282653808594	6.74128532409668e-5	105.969970703125	132.08543395996094	3.3229589462280273e-5	18	014
85	119.57487487792969	126.29186248779297	1.0	132.28118896484375	181.1805877685547	1.0	135.918701171875	180.18670654296875	0.00014451146125793457	130.13491821289062	187.5430145263672	0.0001996159553527832	18	014
86	118.87010192871094	126.88483428955078	1.0	133.0971221923828	181.89878845214844	1.0	135.10118103027344	181.70452880859375	0.00024265050888061523	130.63485717773438	188.67898559570312	8.547306060791016e-5	18	014
87	118.52755737304688	125.62870788574219	1.0	132.55113220214844	181.74607849121094	1.0	136.15147399902344	180.00076293945312	9.647011756896973e-5	129.8859405517578	188.11297607421875	5.391240119934082e-5	18	014
88	119.80742645263672	125.43419647216797	1.0	132.93862915039062	181.33937072753906	1.0	136.20558166503906	179.94398498535156	0.00021970272064208984	130.78768920898438	187.9217529296875	0.00012189149856567383	18	014
89	119.09757232666016	126.02017974853516	1.0	134.1629180908203	181.7765350341797	1.0	135.01121520996094	181.46669006347656	8.07642936706543e-5	132.8058319091797	179.5994415283203	4.2110681533813477e-5	18	014
90	118.61577606201172	125.93951416015625	1.0	133.18885803222656	181.77578735351562	1.0	134.69581604003906	181.548583984375	0.00023192167282104492	129.77369689941406	187.81631469726562	0.0001621246337890625	18	014
91	118.64388275146484	125.60169219970703	1.0	134.07369995117188	181.79959106445312	1.0	135.37437438964844	181.4271240234375	0.0003331899642944336	131.1523895263672	187.96426391601562	6.881356239318848e-5	18	014
92	119.42163848876953	125.98406982421875	1.0	133.15489196777344	181.15174865722656	1.0	135.20980834960938	179.6841278076172	0.00020807981491088867	130.8214111328125	187.7454376220703	0.00015223026275634766	18	014
93	118.5999984741211	125.28302764892578	1.0	133.68336486816406	181.59332275390625	1.0	137.0539093017578	179.72584533691406	0.00016021728515625	130.1934814453125	188.22943115234375	8.678436279296875e-5	18	014
94	119.46981811523438	126.04413604736328	1.0	133.20046997070312	181.32717895507812	1.0	135.166748046875	180.22068786621094	0.0002986788749694824	130.821044921875	187.7005157470703	5.951523780822754e-5	18	014
95	118.87316131591797	125.62840270996094	1.0	133.7381134033203	181.06820678710938	1.0	134.77304077148438	180.8871307373047	6.0170888900756836e-5	130.98785400390625	188.20899963378906	4.0858983993530273e-5	18	014
96	118.884033203125	125.60246276855469	1.0	132.63284301757812	180.6798095703125	1.0	134.85275268554688	179.20285034179688	0.0002262592315673828	128.80259704589844	181.30209350585938	3.287196159362793e-5	18	014
97	118.36273193359375	125.61046600341797	1.0	132.81968688964844	180.7586212158203	1.0	134.90631103515625	180.50645446777344	0.00020387768745422363	130.81076049804688	187.15380859375	5.879998207092285e-5	18	014
98	119.39981079101562	125.2009048461914	1.0	133.1326141357422	180.84991455078125	1.0	136.31700134277344	179.68356323242188	7.298588752746582e-5	130.50889587402344	187.56887817382812	3.680586814880371e-5	18	014
99	118.68872833251953	125.78536987304688	1.0	133.51052856445312	181.2464141845703	1.0	135.1306915283203	181.2848358154297	9.40561294555664e-5	130.58309936523438	187.77069091796875	6.386637687683105e-5	18	014
100	118.3154525756836	125.74832916259766	1.0	132.61602783203125	181.1767578125	1.0	134.44786071777344	181.2266082763672	0.0001100301742553711	129.84298706054688	187.95213317871094	9.34898853302002e-5	18	014
101	116.95974731445312	128.64976501464844	1.0	134.3896026611328	180.2078399658203	1.0	136.08175659179688	178.92796325683594	0.00027301907539367676	133.5146484375	178.8575439453125	0.000136643648147583	18	014
102	119.1620101928711	126.0189437866211	1.0	132.5563507080078	180.6001739501953	1.0	135.63119506835938	179.87930297851562	0.00016221404075622559	130.1719207763672	187.23611450195312	0.0001552104949951172	18	014
103	118.26302337646484	125.08003234863281	1.0	132.2770538330078	178.62179565429688	1.0	135.05023193359375	177.97752380371094	0.00017184019088745117	129.66683959960938	178.86007690429688	0.00012859702110290527	18	014
104	118.49056243896484	125.01085662841797	1.0	133.51907348632812	179.3331756591797	1.0	135.18753051757812	178.26309204101562	9.620189666748047e-5	132.06478881835938	177.98660278320312	7.75456428527832e-5	18	014
105	118.53820037841797	125.29061126708984	1.0	134.2357177734375	180.36537170410156	1.0	135.23184204101562	180.21226501464844	0.00012788176536560059	132.78106689453125	178.77490234375	6.312131881713867e-5	18	014
106	118.11510467529297	125.64389038085938	1.0	133.24745178222656	181.38021850585938	1.0	136.66529846191406	179.9120330810547	7.56978988647461e-5	130.2659454345703	188.0796356201172	3.999471664428711e-5	18	014
107	118.85248565673828	124.96052551269531	1.0	133.06668090820312	179.5919952392578	1.0	135.32980346679688	180.0047149658203	7.88271427154541e-5	131.18270874023438	186.45469665527344	8.416175842285156e-5	18	014
108	118.59555053710938	124.6618881225586	1.0	133.2413330078125	179.49221801757812	1.0	135.23410034179688	178.45040893554688	5.987286567687988e-5	129.8154754638672	180.384521484375	6.887316703796387e-5	18	014
109	118.53204345703125	125.66387939453125	1.0	133.95440673828125	180.16796875	1.0	136.97735595703125	179.80580139160156	6.973743438720703e-5	132.9079132080078	178.87747192382812	6.300210952758789e-5	18	014
110	117.94880676269531	124.82290649414062	1.0	133.45419311523438	179.89471435546875	1.0	136.83204650878906	179.5665283203125	6.857514381408691e-5	131.2736053466797	186.88243103027344	6.29723072052002e-5	18	014
111	117.03129577636719	123.99215698242188	1.0	133.87957763671875	180.4384307861328	1.0	536.805419921875	195.80987548828125	0.0003891885280609131	105.2767333984375	114.2673110961914	0.00014495849609375	18	014
112	118.45097351074219	125.6197280883789	1.0	133.2317352294922	179.59677124023438	1.0	135.4990234375	179.92771911621094	6.407499313354492e-5	129.59324645996094	179.9383087158203	4.0650367736816406e-5	18	014
113	117.67862701416016	126.033935546875	1.0	133.2388153076172	180.6955108642578	1.0	136.7140655517578	179.92481994628906	6.175041198730469e-5	107.97762298583984	117.00214385986328	4.220008850097656e-5	18	014
114	118.5449447631836	126.08992004394531	1.0	132.3883819580078	181.44955444335938	1.0	135.77252197265625	179.615966796875	6.878376007080078e-5	129.73648071289062	187.7161102294922	4.553794860839844e-5	18	014
115	118.5490951538086	124.82880401611328	1.0	132.5438995361328	180.02279663085938	1.0	136.023681640625	179.71554565429688	6.338953971862793e-5	105.72589874267578	131.68670654296875	5.1647424697875977e-5	18	014
116	118.11198425292969	124.76249694824219	1.0	133.67471313476562	179.6278839111328	1.0	135.1426239013672	178.34197998046875	6.35683536529541e-5	105.06977081298828	131.85125732421875	5.0455331802368164e-5	18	014
117	118.08706665039062	126.47062683105469	1.0	133.66970825195312	179.99798583984375	1.0	537.2095336914062	198.8221435546875	0.0022493600845336914	132.72853088378906	178.25784301757812	8.937716484069824e-5	18	014
118	118.35730743408203	125.77754211425781	1.0	133.82864379882812	180.3173828125	1.0	135.2154541015625	179.8777618408203	9.390711784362793e-5	132.8780517578125	178.3533172607422	6.532669067382812e-5	18	014
119	117.39854431152344	124.50640106201172	1.0	132.97918701171875	180.06463623046875	1.0	136.3214874267578	179.4229278564453	5.4508447647094727e-5	129.48622131347656	180.89132690429688	4.062056541442871e-5	18	014
120	118.62435913085938	125.73368835449219	1.0	132.94058227539062	180.16635131835938	1.0	134.99803161621094	179.27801513671875	5.1140785217285156e-5	129.51548767089844	180.46913146972656	5.1081180572509766e-5	18	014
121	118.09065246582031	124.7610092163086	1.0	133.54257202148438	181.17453002929688	1.0	135.1344757080078	180.81875610351562	7.000565528869629e-5	132.55467224121094	179.27047729492188	6.070733070373535e-5	18	014
122	118.50981140136719	124.82725524902344	1.0	134.7723846435547	179.91879272460938	1.0	133.9731903076172	179.42532348632812	6.499886512756348e-5	133.16151428222656	178.89549255371094	8.45789909362793e-5	18	014
123	118.48554992675781	126.46260070800781	1.0	133.54718017578125	179.9731903076172	1.0	135.4651641845703	179.0401153564453	9.66787338256836e-5	132.1453857421875	178.8246612548828	6.854534149169922e-5	18	014
124	118.40433502197266	125.71869659423828	1.0	134.14491271972656	178.80267333984375	1.0	135.55145263671875	177.83872985839844	8.106231689453125e-5	132.8092803955078	178.0426788330078	7.641315460205078e-5	18	014
125	118.35987091064453	125.89466857910156	1.0	132.55372619628906	180.10182189941406	1.0	538.3344116210938	197.99017333984375	0.00043636560440063477	130.82003784179688	186.75173950195312	4.947185516357422e-5	18	014
126	119.27750396728516	124.94934844970703	1.0	132.56207275390625	178.85671997070312	1.0	539.3743286132812	199.84080505371094	7.906556129455566e-5	129.47756958007812	179.3649139404297	9.489059448242188e-5	18	014
127	118.98075103759766	125.18639373779297	1.0	133.43197631835938	178.63055419921875	1.0	539.0315551757812	204.10459899902344	6.744265556335449e-5	132.10650634765625	177.63107299804688	5.361437797546387e-5	18	014
128	118.67556762695312	126.29007720947266	1.0	132.8101348876953	180.41998291015625	1.0	136.2256622314453	179.8818359375	5.510449409484863e-5	129.13096618652344	181.0398712158203	4.789233207702637e-5	18	014
129	118.93464660644531	124.25906372070312	1.0	133.7330322265625	180.179931640625	1.0	537.5662841796875	197.348388671875	0.0010640323162078857	132.42674255371094	178.7066192626953	6.499886512756348e-5	18	014
130	118.091064453125	124.47333526611328	1.0	133.36195373535156	179.96646118164062	1.0	135.07489013671875	180.3151092529297	5.131959915161133e-5	129.7599639892578	180.32589721679688	5.3375959396362305e-5	18	014
131	119.00557708740234	123.77098846435547	1.0	133.27133178710938	179.09487915039062	1.0	535.139892578125	195.72344970703125	0.9999998211860657	529.5274047851562	195.35426330566406	0.00228765606880188	18	014
132	119.16477966308594	125.49964141845703	1.0	132.40509033203125	179.4813690185547	1.0	539.7072143554688	201.21556091308594	0.00011467933654785156	129.34439086914062	180.23570251464844	5.525350570678711e-5	18	014
133	117.7975082397461	125.92070007324219	1.0	133.41860961914062	180.59967041015625	1.0	136.61141967773438	179.91009521484375	9.97781753540039e-5	130.8697052001953	187.6519317626953	5.075335502624512e-5	18	014
134	118.36418151855469	125.01083374023438	1.0	132.94601440429688	180.18844604492188	1.0	136.4253692626953	179.77154541015625	5.906820297241211e-5	131.5758819580078	178.78868103027344	3.9070844650268555e-5	18	014
135	118.89653015136719	124.11421966552734	1.0	132.792236328125	179.35777282714844	1.0	536.6450805664062	193.63963317871094	0.0109405517578125	105.88360595703125	132.27297973632812	6.303191184997559e-5	18	014
136	118.40775299072266	124.2324447631836	1.0	133.2883758544922	179.12071228027344	1.0	135.60226440429688	179.62155151367188	7.158517837524414e-5	129.847412109375	179.38189697265625	6.073713302612305e-5	18	014
137	117.7739486694336	124.94522094726562	1.0	132.73390197753906	178.7086181640625	1.0	134.8193817138672	177.87962341308594	9.307265281677246e-5	129.676513671875	179.03207397460938	7.078051567077637e-5	18	014
138	118.14881896972656	126.21724700927734	1.0	133.9646759033203	179.27700805664062	1.0	135.87660217285156	179.8771209716797	5.239248275756836e-5	132.32275390625	177.74827575683594	9.259581565856934e-5	18	014
139	118.85148620605469	125.72571563720703	1.0	134.4091339111328	179.35865783691406	1.0	135.47726440429688	179.40737915039062	7.921457290649414e-5	133.03488159179688	178.3115234375	0.00012114644050598145	18	014
140	118.56739807128906	125.28033447265625	1.0	133.20652770996094	180.14212036132812	1.0	537.06689453125	197.21371459960938	0.0003179013729095459	130.80577087402344	187.23146057128906	4.297494888305664e-5	18	014
141	117.44112396240234	125.91439819335938	1.0	132.54966735839844	180.64462280273438	1.0	134.7395477294922	180.6038818359375	4.661083221435547e-5	129.1920623779297	181.4397735595703	3.844499588012695e-5	18	014
142	118.61599731445312	125.3363037109375	1.0	134.40187072753906	179.49354553222656	1.0	539.5573120117188	200.6161651611328	0.0007157623767852783	132.7176971435547	178.57321166992188	6.0945749282836914e-5	18	014
143	117.90653991699219	125.57404327392578	1.0	133.24864196777344	178.97216796875	1.0	134.97129821777344	179.85858154296875	6.031990051269531e-5	131.31033325195312	186.45639038085938	8.729100227355957e-5	18	014
144	118.10159301757812	125.74945068359375	1.0	134.88388061523438	179.0946502685547	1.0	135.41592407226562	179.3922119140625	7.510185241699219e-5	133.0415496826172	178.37734985351562	7.393956184387207e-5	18	014
145	117.78865814208984	125.48703002929688	1.0	133.31581115722656	179.19766235351562	1.0	132.43939208984375	178.80166625976562	3.644824028015137e-5	131.84994506835938	178.03868103027344	4.70280647277832e-5	18	014
146	117.36556243896484	124.8985595703125	1.0	133.11474609375	178.244384765625	1.0	132.45591735839844	178.12326049804688	4.2378902435302734e-5	129.8551483154297	178.84552001953125	5.8323144912719727e-5	18	014
147	117.39346313476562	125.32300567626953	1.0	134.40420532226562	178.6613311767578	1.0	135.5700225830078	179.3490447998047	9.256601333618164e-5	132.82054138183594	177.98121643066406	0.00013759732246398926	18	014
148	118.0759506225586	126.14037322998047	1.0	134.47618103027344	178.55239868164062	1.0	136.45452880859375	178.80618286132812	0.0001520216464996338	132.98492431640625	178.0229034423828	0.00011396408081054688	18	014
149	118.24827575683594	125.34627532958984	1.0	134.17584228515625	177.97567749023438	1.0	135.42678833007812	177.06930541992188	0.00011792778968811035	130.57656860351562	178.3639678955078	8.979439735412598e-5	18	014
150	117.75794219970703	125.75452423095703	1.0	134.73928833007812	179.8179473876953	1.0	135.86170959472656	179.70570373535156	6.273388862609863e-5	133.01841735839844	178.58831787109375	7.292628288269043e-5	18	014
151	118.599853515625	124.88631439208984	1.0	132.841552734375	178.676025390625	1.0	134.88827514648438	177.621337890625	5.9992074966430664e-5	129.68280029296875	179.42286682128906	7.209181785583496e-5	18	014
152	118.76766967773438	123.37649536132812	1.0	131.99053955078125	178.82418823242188	1.0	135.23834228515625	177.53126525878906	4.774332046508789e-5	128.974365234375	178.8798065185547	5.27501106262207e-5	18	014
153	118.14179229736328	126.1737060546875	1.0	133.0222625732422	178.08230590820312	1.0	132.21055603027344	177.99423217773438	4.1961669921875e-5	129.8936767578125	178.29930114746094	7.027387619018555e-5	18	014
154	116.12271118164062	124.8775863647461	1.0	131.87940979003906	179.42007446289062	1.0	135.77755737304688	179.685546875	6.54458999633789e-5	130.6685791015625	186.50152587890625	9.426474571228027e-5	18	014
155	118.08026123046875	125.0468521118164	1.0	132.52711486816406	178.82000732421875	1.0	135.29685974121094	179.2574920654297	3.8117170333862305e-5	129.53536987304688	179.3959503173828	6.797909736633301e-5	18	014
156	118.04549407958984	125.31948852539062	1.0	133.2940216064453	178.23648071289062	1.0	135.7347412109375	179.00537109375	7.358193397521973e-5	130.14712524414062	178.70750427246094	8.96155834197998e-5	18	014
157	117.59040832519531	124.94308471679688	1.0	132.2538604736328	179.1045684814453	1.0	135.72898864746094	178.1916046142578	3.927946090698242e-5	129.22996520996094	179.8489532470703	4.741549491882324e-5	18	014
158	117.81250762939453	125.95526885986328	1.0	133.7586212158203	178.99996948242188	1.0	135.63497924804688	179.488525390625	7.808208465576172e-5	132.86843872070312	177.52857971191406	0.00011751055717468262	18	014
159	117.37562561035156	125.05013275146484	1.0	132.92520141601562	178.98526000976562	1.0	135.38623046875	179.47714233398438	6.881356239318848e-5	129.58778381347656	179.3902587890625	6.908178329467773e-5	18	014
160	117.44080352783203	124.63096618652344	1.0	131.91351318359375	178.56552124023438	1.0	135.18167114257812	177.69097900390625	8.177757263183594e-5	129.26895141601562	179.0125274658203	8.296966552734375e-5	18	014
161	117.21768188476562	124.93150329589844	1.0	133.36141967773438	178.8043670654297	1.0	135.26202392578125	179.58470153808594	5.272030830383301e-5	132.20970153808594	177.31130981445312	6.636977195739746e-5	18	014
162	117.81047821044922	125.37387084960938	1.0	132.6643829345703	179.18348693847656	1.0	134.9490966796875	179.63140869140625	5.2422285079956055e-5	129.63656616210938	180.12770080566406	9.143352508544922e-5	18	014
163	117.14534759521484	125.45948028564453	1.0	132.97122192382812	178.9102783203125	1.0	134.96054077148438	179.5657501220703	4.553794860839844e-5	129.5319366455078	179.8616943359375	5.710124969482422e-5	18	014
164	117.25721740722656	125.07257843017578	1.0	133.6493682861328	177.5823516845703	1.0	136.1194610595703	178.75286865234375	8.77082347869873e-5	130.51693725585938	178.33828735351562	0.00014477968215942383	18	014
165	117.12674713134766	125.21198272705078	1.0	132.8457794189453	177.3596954345703	1.0	135.97540283203125	176.62107849121094	6.747245788574219e-5	130.21511840820312	178.25247192382812	0.00017178058624267578	18	014
166	117.24749755859375	125.11909484863281	1.0	133.1079559326172	178.51669311523438	1.0	132.47691345214844	178.609375	4.929304122924805e-5	129.8934783935547	179.5619354248047	8.442997932434082e-5	18	014
167	116.78727722167969	125.18557739257812	1.0	131.03953552246094	179.70704650878906	1.0	134.4720458984375	178.3301239013672	7.045269012451172e-5	128.80972290039062	180.3904571533203	9.933114051818848e-5	18	014
168	117.26457214355469	124.76777648925781	1.0	133.08326721191406	177.9626922607422	1.0	134.81687927246094	177.40325927734375	6.955862045288086e-5	129.79759216308594	178.6613311767578	8.970499038696289e-5	18	014
169	117.98189544677734	125.1101303100586	1.0	133.39926147460938	179.25741577148438	1.0	135.465576171875	178.29318237304688	0.00010517239570617676	131.70262145996094	177.8363037109375	7.680058479309082e-5	18	014
170	118.20782470703125	125.30592346191406	1.0	132.9169921875	178.2624969482422	1.0	132.28797912597656	177.8662567138672	4.953145980834961e-5	130.07235717773438	178.62303161621094	0.000167161226272583	18	014
171	117.88532257080078	125.503173828125	1.0	132.84779357910156	178.03627014160156	1.0	134.9010009765625	177.3054962158203	9.542703628540039e-5	129.78768920898438	178.95765686035156	0.00012561678886413574	18	014
172	117.1004638671875	124.10071563720703	1.0	133.67633056640625	178.5854949951172	1.0	135.31353759765625	179.13186645507812	8.699297904968262e-5	130.13465881347656	179.32412719726562	7.37607479095459e-5	18	014
173	118.67272186279297	125.1663818359375	1.0	132.66139221191406	177.7756805419922	1.0	134.79708862304688	177.17922973632812	8.025765419006348e-5	129.9813232421875	178.06539916992188	0.000195235013961792	18	014
174	116.5355224609375	125.74166107177734	1.0	133.1023406982422	177.93333435058594	1.0	135.45602416992188	178.71963500976562	4.935264587402344e-5	129.64999389648438	178.5911407470703	8.746981620788574e-5	18	014
175	117.11898040771484	125.1269302368164	1.0	133.75733947753906	178.26609802246094	1.0	136.11158752441406	178.81094360351562	9.751319885253906e-5	130.43792724609375	178.835205078125	0.00011259317398071289	18	014
176	117.8238525390625	123.80549621582031	1.0	132.6862030029297	178.28512573242188	1.0	135.29644775390625	179.28912353515625	6.210803985595703e-5	129.729248046875	178.8863525390625	9.053945541381836e-5	18	014
177	117.98171997070312	124.45518493652344	1.0	132.15516662597656	177.3225860595703	1.0	135.22930908203125	176.59365844726562	6.982684135437012e-5	129.85113525390625	177.84652709960938	0.00014346837997436523	18	014
178	117.43863677978516	126.17961120605469	1.0	132.29647827148438	177.79917907714844	1.0	131.96498107910156	177.1971435546875	3.775954246520996e-5	129.62435913085938	178.2305450439453	9.879469871520996e-5	18	014
179	116.8905029296875	124.67220306396484	1.0	134.5442657470703	176.74224853515625	1.0	538.5018920898438	199.26905822753906	0.00010311603546142578	131.93215942382812	176.88119506835938	0.0001806020736694336	18	014
180	116.7267074584961	124.27369689941406	1.0	132.2447509765625	177.64920043945312	1.0	135.0774383544922	177.10382080078125	0.00018489360809326172	130.1229248046875	177.71656799316406	0.0002570152282714844	18	014
181	117.0770034790039	125.22167205810547	1.0	133.19223022460938	177.67428588867188	1.0	136.09231567382812	176.75167846679688	5.424022674560547e-5	130.04417419433594	178.23916625976562	0.00014662742614746094	18	014
182	117.37016296386719	125.81710815429688	1.0	133.5701904296875	177.76895141601562	1.0	135.89385986328125	178.6753692626953	8.26418399810791e-5	130.4993896484375	178.4312286376953	0.00014060735702514648	18	014
183	117.16250610351562	125.81490325927734	1.0	132.68165588378906	177.34487915039062	1.0	135.65988159179688	176.35118103027344	7.003545761108398e-5	129.89186096191406	177.86849975585938	0.00012627243995666504	18	014
184	117.43126678466797	125.51187133789062	1.0	133.12814331054688	177.1016387939453	1.0	131.93557739257812	177.36331176757812	5.796551704406738e-5	130.26296997070312	177.37258911132812	0.0001360476016998291	18	014
185	116.48681640625	124.46881866455078	1.0	132.79473876953125	178.16920471191406	1.0	134.9718780517578	177.7353973388672	7.155537605285645e-5	130.00399780273438	178.48770141601562	0.00016129016876220703	18	014
186	117.25575256347656	124.28160858154297	1.0	132.6822509765625	176.3760223388672	1.0	135.27932739257812	175.28326416015625	9.447336196899414e-5	130.5605010986328	176.59129333496094	0.00020208954811096191	18	014
187	117.67334747314453	124.96188354492188	1.0	133.3900146484375	176.9137725830078	1.0	539.542724609375	201.0723114013672	0.00022342801094055176	131.14776611328125	177.09530639648438	0.00018337368965148926	18	014
188	117.51097869873047	124.22927856445312	1.0	133.1571807861328	177.54811096191406	1.0	135.9767303466797	176.3802490234375	5.310773849487305e-5	129.9407958984375	177.7451629638672	0.00011551380157470703	18	014
189	117.58429718017578	124.84558868408203	1.0	133.09385681152344	178.02288818359375	1.0	135.16456604003906	177.2939910888672	6.556510925292969e-5	130.00299072265625	178.4586639404297	0.0001253187656402588	18	014
190	117.12566375732422	123.88850402832031	1.0	132.3329315185547	177.14712524414062	1.0	135.05714416503906	175.7989501953125	7.861852645874023e-5	129.88951110839844	177.25204467773438	0.00015723705291748047	18	014
191	115.85493469238281	124.99766540527344	1.0	134.0408172607422	176.85691833496094	1.0	132.49139404296875	177.8280029296875	7.042288780212402e-5	130.9492645263672	177.70152282714844	0.00019466876983642578	18	014
192	118.10591125488281	126.90084075927734	1.0	133.78994750976562	178.7474365234375	1.0	135.5245819091797	177.67369079589844	6.914138793945312e-5	130.1289520263672	179.763671875	7.2479248046875e-5	18	014
193	118.09115600585938	125.69769287109375	1.0	134.19195556640625	177.19033813476562	1.0	539.3291015625	203.22740173339844	0.00010019540786743164	132.97816467285156	177.23638916015625	0.00011241436004638672	18	014
194	116.58429718017578	124.24644470214844	1.0	132.99481201171875	177.53948974609375	1.0	132.091796875	177.7013702392578	5.97834587097168e-5	130.4373779296875	177.81153869628906	0.00018537044525146484	18	014
195	116.33721160888672	126.38483428955078	1.0	133.2310333251953	176.9903564453125	1.0	135.27706909179688	176.721923828125	8.431077003479004e-5	130.90640258789062	177.03953552246094	0.0002791881561279297	18	014
196	117.43595123291016	124.82344055175781	1.0	133.68161010742188	177.82424926757812	1.0	135.84048461914062	178.4876708984375	6.431341171264648e-5	130.67507934570312	178.10816955566406	0.00014191865921020508	18	014
197	116.78665924072266	125.21658325195312	1.0	132.50640869140625	176.45175170898438	1.0	134.94357299804688	175.28057861328125	0.00010097026824951172	130.4999237060547	176.30763244628906	0.0004278421401977539	18	014
198	116.0650634765625	125.85355377197266	1.0	132.31390380859375	177.59202575683594	1.0	135.00160217285156	176.47279357910156	0.00010973215103149414	129.59808349609375	178.04830932617188	0.0001558065414428711	18	014
199	116.39241027832031	125.88450622558594	1.0	132.0627899169922	178.3402099609375	1.0	134.94015502929688	177.1449737548828	7.125735282897949e-5	129.4770050048828	178.69219970703125	0.00012195110321044922	18	014
200	116.47235870361328	125.00435638427734	1.0	133.12176513671875	176.89422607421875	1.0	541.3287353515625	202.72412109375	0.00030803680419921875	130.7983856201172	176.99908447265625	0.00026857852935791016	18	014
201	117.55809783935547	125.588134765625	1.0	132.13385009765625	178.15194702148438	1.0	135.18223571777344	176.60841369628906	8.553266525268555e-5	129.76158142089844	178.09310913085938	0.00015681982040405273	18	014
202	116.45796203613281	125.46829986572266	1.0	131.87075805664062	178.0714569091797	1.0	134.75241088867188	177.21331787109375	8.362531661987305e-5	129.4567413330078	178.7819366455078	0.0001296699047088623	18	014
203	116.8027114868164	124.99146270751953	1.0	133.3778533935547	178.15774536132812	1.0	135.74234008789062	178.56356811523438	0.00012540817260742188	129.8654022216797	178.83865356445312	0.0001340806484222412	18	014
204	116.38406372070312	124.9644775390625	1.0	132.71868896484375	176.3094024658203	1.0	134.62969970703125	176.13575744628906	0.00013771653175354004	130.92759704589844	176.3307647705078	0.00039255619049072266	18	014
205	116.14924621582031	124.69408416748047	1.0	133.35340881347656	177.84518432617188	1.0	132.04006958007812	178.1123046875	5.537271499633789e-5	130.25572204589844	178.32102966308594	0.00011515617370605469	18	014
206	115.83466339111328	124.88632202148438	1.0	131.61912536621094	177.64776611328125	1.0	134.4404754638672	176.28207397460938	9.495019912719727e-5	129.50042724609375	177.56051635742188	0.00014698505401611328	18	014
207	116.48306274414062	125.87345123291016	1.0	132.2707061767578	176.12144470214844	1.0	537.0936279296875	196.63848876953125	0.00033596158027648926	130.52481079101562	176.04014587402344	0.0002600550651550293	18	014
208	116.19377136230469	125.63582611083984	1.0	132.94381713867188	177.86387634277344	1.0	134.92169189453125	177.1416015625	5.1468610763549805e-5	129.73439025878906	178.7664337158203	0.00012573599815368652	18	014
209	116.24169158935547	126.22779083251953	1.0	131.9613800048828	178.16648864746094	1.0	135.02566528320312	177.0367889404297	5.888938903808594e-5	129.54452514648438	178.43438720703125	0.00011894106864929199	18	014
210	115.80470275878906	125.46965789794922	1.0	133.5360870361328	177.75875854492188	1.0	534.9198608398438	197.01742553710938	0.9999995827674866	530.0244140625	195.7613525390625	0.002170950174331665	18	014
211	117.51564025878906	125.44889831542969	1.0	133.34104919433594	178.7183074951172	1.0	132.60752868652344	178.7552490234375	4.678964614868164e-5	129.99078369140625	179.57550048828125	6.923079490661621e-5	18	014
212	116.4873046875	125.89678955078125	1.0	132.7882843017578	178.2097625732422	1.0	135.03892517089844	177.35264587402344	5.21540641784668e-5	129.68804931640625	178.38278198242188	8.51750373840332e-5	18	014
213	116.59974670410156	125.98284912109375	1.0	133.07876586914062	176.8102264404297	1.0	536.6054077148438	196.03245544433594	0.05276048183441162	130.7480926513672	176.86512756347656	0.00020644068717956543	18	014
214	116.67436981201172	125.80460357666016	1.0	132.958740234375	177.2889404296875	1.0	132.01513671875	177.87196350097656	4.976987838745117e-5	130.2806396484375	177.97976684570312	0.00018715858459472656	18	014
215	116.5085220336914	125.12808990478516	1.0	133.4151153564453	176.78790283203125	1.0	135.17111206054688	176.3807373046875	0.00010657310485839844	131.04002380371094	177.61996459960938	0.00023448467254638672	18	014
216	116.86605834960938	125.14460754394531	1.0	132.7696533203125	177.36004638671875	1.0	135.7653350830078	178.14776611328125	6.839632987976074e-5	130.28627014160156	177.68983459472656	0.00021758675575256348	18	014
217	116.42561340332031	124.94246673583984	1.0	132.7402801513672	177.0941925048828	1.0	135.20352172851562	175.6696319580078	7.921457290649414e-5	130.1402587890625	177.2723388671875	0.00023946166038513184	18	014
218	116.3640365600586	124.82621002197266	1.0	132.4106903076172	177.08453369140625	1.0	135.1501922607422	176.07379150390625	7.197260856628418e-5	129.83734130859375	177.41647338867188	0.0001316666603088379	18	014
219	115.98461151123047	124.09906005859375	1.0	132.79998779296875	177.77784729003906	1.0	134.8556671142578	176.9501495361328	6.309151649475098e-5	129.78257751464844	178.47215270996094	8.499622344970703e-5	18	014
220	116.50255584716797	125.45516204833984	1.0	131.5752716064453	177.140380859375	1.0	134.31704711914062	176.30206298828125	0.00013655424118041992	129.5424041748047	177.47879028320312	0.00022846460342407227	18	014
221	115.31737518310547	126.29984283447266	1.0	135.33792114257812	177.87200927734375	1.0	133.73318481445312	178.76458740234375	8.821487426757812e-5	134.00950622558594	177.97943115234375	0.00022864341735839844	18	014
222	116.3662109375	123.88733673095703	1.0	132.72584533691406	177.46969604492188	1.0	135.30589294433594	176.27059936523438	5.492568016052246e-5	130.24139404296875	177.3404083251953	0.00014191865921020508	18	014
223	115.60505676269531	125.5059814453125	1.0	134.4959259033203	178.24703979492188	1.0	539.2197265625	199.56619262695312	0.0005404353141784668	132.68701171875	178.07742309570312	0.00012025237083435059	18	014
224	116.66484832763672	125.88301086425781	1.0	132.4002227783203	176.95620727539062	1.0	135.2339324951172	175.97116088867188	0.00010213255882263184	130.3731231689453	177.15956115722656	0.00028714537620544434	18	014
225	116.60704040527344	125.2724609375	1.0	130.765380859375	178.19650268554688	1.0	133.88658142089844	177.01446533203125	0.00019443035125732422	129.14044189453125	178.5064697265625	0.00018385052680969238	18	014
226	115.39746856689453	125.18993377685547	1.0	131.89923095703125	176.6555633544922	1.0	134.1505126953125	175.87095642089844	0.000163346529006958	129.67129516601562	176.84579467773438	0.0002072453498840332	18	014
227	117.16853332519531	125.5300521850586	1.0	131.72593688964844	177.76907348632812	1.0	535.406005859375	195.91860961914062	0.9999991655349731	530.5161743164062	195.2626953125	0.004111438989639282	18	014
228	115.74211120605469	124.69853973388672	1.0	132.21188354492188	178.61410522460938	1.0	536.776123046875	197.37469482421875	0.00375211238861084	129.5252227783203	179.1666259765625	0.00012600421905517578	18	014
229	116.15164184570312	125.57215881347656	1.0	131.982177734375	177.12136840820312	1.0	134.97515869140625	176.33547973632812	7.528066635131836e-5	129.7544403076172	177.5623321533203	0.00013658404350280762	18	014
230	116.0729751586914	124.59135437011719	1.0	132.0294952392578	177.7842559814453	1.0	537.0621948242188	194.34886169433594	0.0008601546287536621	8.034893035888672	143.2200469970703	0.00016358494758605957	18	014
231	116.26395416259766	126.68624877929688	1.0	132.88204956054688	176.60855102539062	1.0	535.8419799804688	195.49209594726562	0.9967951774597168	130.87939453125	176.6267547607422	0.00032067298889160156	18	014
232	116.48298645019531	125.3515625	1.0	132.67312622070312	178.37356567382812	1.0	536.75439453125	195.83351135253906	0.00045368075370788574	129.68994140625	178.81724548339844	0.0001074075698852539	18	014
233	117.17674255371094	125.10529327392578	1.0	132.450439453125	178.1824951171875	1.0	134.94056701660156	177.7814483642578	5.492568016052246e-5	129.78565979003906	178.62481689453125	0.00018835067749023438	18	014
234	116.1435775756836	124.73629760742188	1.0	133.150146484375	177.11363220214844	1.0	135.0277862548828	176.51559448242188	7.686018943786621e-5	130.59530639648438	176.94952392578125	0.0001989901065826416	18	014
235	115.38467407226562	125.84112548828125	1.0	130.46070861816406	178.48524475097656	1.0	133.6455078125	177.6436309814453	0.00011712312698364258	128.86000061035156	179.36004638671875	0.00010600686073303223	18	014
236	116.6809310913086	125.2269287109375	1.0	132.4271240234375	177.11270141601562	1.0	135.1419219970703	176.55169677734375	7.784366607666016e-5	129.8891143798828	177.65725708007812	0.00016865134239196777	18	014
237	115.95027160644531	126.1291275024414	1.0	133.03182983398438	175.9005126953125	1.0	135.2703094482422	175.23533630371094	9.387731552124023e-5	130.6962890625	176.29530334472656	0.00023347139358520508	18	014
238	116.66915893554688	125.97088623046875	1.0	133.4404754638672	177.83966064453125	1.0	131.96095275878906	178.00244140625	5.5342912673950195e-5	130.09100341796875	178.26560974121094	0.0001424849033355713	18	014
239	116.71619415283203	125.74061584472656	1.0	133.27407836914062	177.68621826171875	1.0	135.3278350830078	177.20156860351562	0.00011676549911499023	130.14930725097656	178.4688720703125	0.00014927983283996582	18	014
240	115.5827407836914	126.81251525878906	1.0	132.10887145996094	177.09913635253906	1.0	134.65921020507812	176.60179138183594	0.00012135505676269531	129.82374572753906	177.64337158203125	0.0002694427967071533	18	014
241	115.81614685058594	124.59818267822266	1.0	132.242431640625	176.93453979492188	1.0	134.80982971191406	176.01380920410156	0.00010067224502563477	130.10372924804688	177.17286682128906	0.0003775358200073242	18	014
242	116.6258316040039	126.440673828125	1.0	133.63856506347656	177.09259033203125	1.0	132.37181091308594	177.5171356201172	7.164478302001953e-5	130.92820739746094	177.47508239746094	0.00027677416801452637	18	014
243	115.93610382080078	124.81680297851562	1.0	132.68988037109375	177.40716552734375	1.0	135.2360382080078	176.73013305664062	7.620453834533691e-5	130.47271728515625	177.8261260986328	0.00019827485084533691	18	014
244	116.56204223632812	125.12387084960938	1.0	132.0185089111328	177.89512634277344	1.0	134.79574584960938	177.70860290527344	8.690357208251953e-5	129.6080322265625	178.5773468017578	0.00013518333435058594	18	014
245	116.18402862548828	126.28366088867188	1.0	132.646240234375	176.95346069335938	1.0	135.07681274414062	175.77040100097656	8.854269981384277e-5	130.0675506591797	177.2605743408203	0.00022709369659423828	18	014
246	116.33454895019531	125.43756866455078	1.0	132.15512084960938	177.60971069335938	1.0	135.1690216064453	176.9080810546875	9.614229202270508e-5	129.98379516601562	178.0350341796875	0.00022679567337036133	18	014
247	115.12918853759766	124.67362976074219	1.0	133.07699584960938	177.30064392089844	1.0	136.00888061523438	178.6669158935547	9.211897850036621e-5	130.48765563964844	177.60520935058594	0.00021198391914367676	18	014
248	116.51557159423828	125.83365631103516	1.0	131.90818786621094	176.58889770507812	1.0	134.51010131835938	175.32550048828125	0.00010403990745544434	130.03814697265625	176.82568359375	0.0003025829792022705	18	014
249	114.92172241210938	127.09900665283203	1.0	134.20169067382812	179.21875	1.0	135.7073211669922	179.1931915283203	9.039044380187988e-5	133.3171844482422	178.02793884277344	0.00011149048805236816	18	014
250	115.9924545288086	124.66954040527344	1.0	130.64340209960938	177.64073181152344	1.0	133.45079040527344	176.76780700683594	0.00017789006233215332	129.0575714111328	178.03395080566406	0.00021970272064208984	18	014
251	116.0571060180664	125.93001556396484	1.0	131.97654724121094	177.4414825439453	1.0	135.23023986816406	176.76214599609375	6.16312026977539e-5	129.62586975097656	178.00851440429688	0.00010654330253601074	18	014
252	115.6895980834961	126.39400482177734	1.0	133.91558837890625	176.6405792236328	1.0	132.2440185546875	177.6182403564453	8.037686347961426e-5	130.70225524902344	177.1563262939453	0.00021451711654663086	18	014
253	116.12499237060547	125.2220458984375	1.0	133.1075897216797	177.7187957763672	1.0	135.66592407226562	178.4950408935547	8.368492126464844e-5	130.27301025390625	178.33949279785156	0.00011089444160461426	18	014
254	114.82270050048828	124.7789306640625	1.0	131.22445678710938	178.31468200683594	1.0	134.3653564453125	177.1879425048828	8.764863014221191e-5	128.82681274414062	178.76568603515625	8.848309516906738e-5	18	014
255	116.13298034667969	125.26687622070312	1.0	131.4383544921875	178.67739868164062	1.0	134.4082794189453	177.68670654296875	8.419156074523926e-5	129.02513122558594	179.40548706054688	0.00013467669486999512	18	014
256	116.27970123291016	124.6126480102539	1.0	131.58303833007812	177.86878967285156	1.0	134.95025634765625	176.6949462890625	5.361437797546387e-5	129.51036071777344	177.6981658935547	0.00015980005264282227	18	014
257	116.48453521728516	125.69050598144531	1.0	133.4385528564453	176.27296447753906	1.0	136.74444580078125	176.99514770507812	7.984042167663574e-5	131.1627197265625	176.53330993652344	0.0002358555793762207	18	014
258	116.18161010742188	127.0390625	1.0	131.98944091796875	173.88980102539062	1.0	134.03335571289062	173.7020721435547	0.00021854043006896973	131.22161865234375	173.94772338867188	0.0005041360855102539	18	014
259	115.43263244628906	125.75374603271484	1.0	133.1414337158203	176.80812072753906	1.0	131.7677764892578	177.18447875976562	6.020069122314453e-5	130.80288696289062	176.93682861328125	0.00019928812980651855	18	014
260	116.45459747314453	126.01214599609375	1.0	132.98985290527344	177.61700439453125	1.0	134.979248046875	176.97787475585938	6.511807441711426e-5	130.09036254882812	178.03009033203125	0.0001653432846069336	18	014
261	117.61649322509766	126.54129791259766	1.0	135.2686767578125	177.78538513183594	1.0	136.9280548095703	178.43630981445312	0.0001144707202911377	133.04550170898438	177.44920349121094	0.00010579824447631836	18	014
262	116.37938690185547	125.46955108642578	1.0	132.81346130371094	176.39732360839844	1.0	135.1624298095703	175.134033203125	0.00010460615158081055	130.450927734375	176.4495849609375	0.00023183226585388184	18	014
263	116.39875030517578	126.08511352539062	1.0	134.4366912841797	177.78904724121094	1.0	136.07150268554688	178.7353515625	8.404254913330078e-5	132.7847442626953	177.4671173095703	0.00013449788093566895	18	014
264	115.3763198852539	125.07239532470703	1.0	132.5736846923828	176.02606201171875	1.0	135.41114807128906	175.52297973632812	7.024407386779785e-5	130.999755859375	176.35745239257812	0.0002688765525817871	18	014
265	116.06377410888672	125.99678802490234	1.0	131.74440002441406	178.1995849609375	1.0	134.80018615722656	176.98216247558594	9.328126907348633e-5	129.27151489257812	178.44398498535156	0.0001735687255859375	18	014
266	115.33447265625	125.73527526855469	1.0	133.00782775878906	176.52272033691406	1.0	136.16458129882812	177.98281860351562	9.956955909729004e-5	130.84881591796875	177.1734161376953	0.0003561675548553467	18	014
267	115.38565826416016	125.64762115478516	1.0	132.29579162597656	175.857177734375	1.0	134.95184326171875	174.82467651367188	0.00013077259063720703	130.8744659423828	175.70504760742188	0.00032845139503479004	18	014
268	115.88970184326172	125.88992309570312	1.0	132.19012451171875	177.4408416748047	1.0	135.25869750976562	176.45094299316406	7.510185241699219e-5	130.0016632080078	177.47731018066406	0.00020378828048706055	18	014
269	116.04396057128906	126.05899047851562	1.0	131.56687927246094	176.875	1.0	134.24411010742188	175.77902221679688	0.00010961294174194336	129.54373168945312	176.947021484375	0.00020205974578857422	18	014
270	115.09908294677734	126.07492065429688	1.0	131.83197021484375	177.39419555664062	1.0	134.7158203125	176.80465698242188	8.878111839294434e-5	129.71707153320312	177.4185333251953	0.00025218725204467773	18	014
271	115.75704193115234	125.78913116455078	1.0	131.9732666015625	177.01673889160156	1.0	135.0784149169922	176.1447296142578	0.00010660290718078613	129.98121643066406	177.4120330810547	0.00018665194511413574	18	014
272	116.4926986694336	125.51150512695312	1.0	131.44805908203125	176.54827880859375	1.0	134.2606201171875	175.56651306152344	0.00012880563735961914	129.8376922607422	176.55343627929688	0.00024518370628356934	18	014
273	115.99282836914062	125.48948669433594	1.0	131.53732299804688	176.06634521484375	1.0	134.2378387451172	174.92678833007812	0.00012129545211791992	130.191650390625	175.593505859375	0.00027999281883239746	18	014
274	115.8369140625	125.48046112060547	1.0	131.07406616210938	176.58123779296875	1.0	133.50804138183594	175.21893310546875	0.00015488266944885254	129.64849853515625	175.9884490966797	0.0005379617214202881	18	014
275	115.72032928466797	126.01726531982422	1.0	130.73538208007812	176.46133422851562	1.0	133.19876098632812	175.8946075439453	0.0002142190933227539	129.26217651367188	177.07090759277344	0.00036346912384033203	18	014
276	115.69329071044922	125.97803497314453	1.0	131.76736450195312	177.28634643554688	1.0	134.6341552734375	176.52020263671875	0.0001043081283569336	129.7788543701172	177.57638549804688	0.00017726421356201172	18	014
277	115.40199279785156	125.66846466064453	1.0	131.894775390625	177.05068969726562	1.0	134.98524475097656	176.17442321777344	7.393956184387207e-5	129.87106323242188	177.1514434814453	0.0001723766326904297	18	014
278	114.58708953857422	125.35871887207031	1.0	129.9708709716797	177.4273223876953	1.0	133.21807861328125	176.424072265625	0.00015020370483398438	128.74871826171875	177.6492462158203	0.00023189187049865723	18	014
279	115.00858306884766	126.38562774658203	1.0	132.16583251953125	176.8955535888672	1.0	135.1798858642578	176.00071716308594	6.794929504394531e-5	130.01351928710938	177.06903076171875	0.0001571178436279297	18	014
280	116.07755279541016	126.26225280761719	1.0	130.96946716308594	176.54345703125	1.0	133.87631225585938	175.3983154296875	0.00016927719116210938	129.32376098632812	176.18807983398438	0.00024369359016418457	18	014
281	116.93072509765625	124.91313171386719	1.0	133.17752075195312	176.939208984375	1.0	135.99327087402344	176.39154052734375	6.699562072753906e-5	130.40211486816406	177.26080322265625	0.0001767277717590332	18	014
282	116.29783630371094	124.73747253417969	1.0	130.95025634765625	176.43594360351562	1.0	133.72479248046875	175.29978942871094	0.00015878677368164062	129.46893310546875	176.21054077148438	0.00022664666175842285	18	014
283	115.73771667480469	126.68954467773438	1.0	132.5166473388672	177.5870361328125	1.0	134.74295043945312	176.64024353027344	6.67273998260498e-5	129.97299194335938	177.56800842285156	0.0002263784408569336	18	014
284	114.95894622802734	125.38477325439453	1.0	131.47666931152344	177.87635803222656	1.0	134.2578887939453	176.4027557373047	0.00011438131332397461	129.2709503173828	177.83718872070312	0.000191420316696167	18	014
285	115.75514221191406	125.2036361694336	1.0	131.684326171875	176.43417358398438	1.0	134.6007843017578	175.49429321289062	0.00010275840759277344	129.9757080078125	176.40322875976562	0.00016611814498901367	18	014
286	115.99867248535156	125.89481353759766	1.0	133.4500732421875	175.87966918945312	1.0	136.06649780273438	174.96609497070312	7.349252700805664e-5	131.1931610107422	175.80076599121094	0.00026169419288635254	18	014
287	115.64250183105469	124.9854965209961	1.0	132.5367889404297	177.07928466796875	1.0	132.0194091796875	177.23812866210938	5.003809928894043e-5	130.2416229248047	177.44345092773438	0.00018641352653503418	18	014
288	115.47550964355469	125.32746124267578	1.0	132.16983032226562	177.21849060058594	1.0	135.05010986328125	176.24176025390625	6.836652755737305e-5	129.82931518554688	177.67092895507812	0.0001525282859802246	18	014
289	115.63250732421875	126.74614715576172	1.0	132.32916259765625	177.14892578125	1.0	135.19189453125	176.4403533935547	6.622076034545898e-5	129.9698028564453	177.34817504882812	0.0002339482307434082	18	014
290	115.03568267822266	124.9945068359375	1.0	131.54122924804688	177.20626831054688	1.0	134.49319458007812	176.0673370361328	0.00015333294868469238	129.6337890625	177.34768676757812	0.00023055076599121094	18	014
291	115.87635040283203	125.94912719726562	1.0	131.80213928222656	176.54335021972656	1.0	134.18316650390625	175.3209686279297	8.890032768249512e-5	129.69947814941406	176.41592407226562	0.00021705031394958496	18	014
292	114.98371887207031	126.59954071044922	1.0	132.65940856933594	175.79360961914062	1.0	135.547607421875	174.8115234375	0.00010985136032104492	130.74365234375	175.89089965820312	0.00022092461585998535	18	014
293	115.66157531738281	125.15335845947266	1.0	130.4616241455078	174.91055297851562	1.0	133.15911865234375	174.47055053710938	0.0001691281795501709	129.7563934326172	175.2250518798828	0.00046071410179138184	18	014
294	115.61189270019531	124.63900756835938	1.0	131.7180938720703	176.40377807617188	1.0	134.57955932617188	175.54983520507812	0.00012138485908508301	130.06724548339844	176.39759826660156	0.00020441412925720215	18	014
295	115.06803131103516	126.36227416992188	1.0	131.61724853515625	176.98934936523438	1.0	134.55992126464844	175.70689392089844	0.00011602044105529785	129.73951721191406	176.9058380126953	0.00022539496421813965	18	014
296	115.52891540527344	126.31741333007812	1.0	133.08792114257812	177.99737548828125	1.0	135.13162231445312	177.5567169189453	6.207823753356934e-5	130.1529083251953	178.50949096679688	0.00012150406837463379	18	014
297	114.71759033203125	125.28996276855469	1.0	133.11563110351562	176.81126403808594	1.0	135.84629821777344	175.75698852539062	6.350874900817871e-5	130.93324279785156	176.8939208984375	0.00025013089179992676	18	014
298	114.68761444091797	125.78952026367188	1.0	131.4464569091797	177.08494567871094	1.0	134.37757873535156	175.99220275878906	0.00012132525444030762	17.317520141601562	146.2545928955078	0.0005521774291992188	18	014
299	115.42134857177734	124.41433715820312	1.0	131.4764404296875	177.2969207763672	1.0	134.69078063964844	176.33163452148438	9.033083915710449e-5	129.5016632080078	177.6540985107422	0.00012794137001037598	18	014
300	115.2584228515625	125.34420013427734	1.0	132.0378875732422	177.53353881835938	1.0	135.6143341064453	176.69723510742188	6.338953971862793e-5	129.7943572998047	177.84109497070312	0.00013700127601623535	18	014
301	115.8355484008789	124.7142562866211	1.0	130.47518920898438	176.6279754638672	1.0	133.44058227539062	175.94625854492188	0.00018844008445739746	129.277099609375	176.92210388183594	0.00021570920944213867	18	014
302	115.10345458984375	125.62366485595703	1.0	133.11880493164062	176.21263122558594	1.0	136.09371948242188	175.14866638183594	7.432699203491211e-5	130.95240783691406	176.24034118652344	0.00015115737915039062	18	014
303	115.36734771728516	124.99607849121094	1.0	131.48641967773438	176.78077697753906	1.0	133.93882751464844	176.1542510986328	0.0001608729362487793	129.49639892578125	177.39309692382812	0.000284045934677124	18	014
304	114.7966537475586	125.59282684326172	1.0	131.2916717529297	176.72088623046875	1.0	134.02554321289062	176.3201446533203	8.341670036315918e-5	129.8514404296875	177.05419921875	0.0002582073211669922	18	014
305	115.49324798583984	124.86968994140625	1.0	131.16091918945312	176.68832397460938	1.0	134.19602966308594	176.10580444335938	0.00019350647926330566	129.54901123046875	176.99154663085938	0.00021854043006896973	18	014
306	113.54390716552734	123.59599304199219	1.0	131.4744415283203	176.55813598632812	1.0	134.28489685058594	175.58697509765625	0.00012105703353881836	129.57591247558594	176.67396545410156	0.00018808245658874512	18	014
307	115.93915557861328	125.29437255859375	1.0	132.18907165527344	176.00473022460938	1.0	134.86553955078125	175.25445556640625	0.00010845065116882324	130.51036071777344	175.98406982421875	0.0003007948398590088	18	014
308	115.54814910888672	125.11724090576172	1.0	132.47650146484375	176.89614868164062	1.0	134.9453887939453	176.46121215820312	8.317828178405762e-5	130.03688049316406	177.3069610595703	0.000244826078414917	18	014
309	115.54486846923828	125.94478607177734	1.0	132.11131286621094	176.86195373535156	1.0	134.82373046875	176.03433227539062	9.566545486450195e-5	130.18626403808594	177.3271484375	0.00021770596504211426	18	014
310	114.42692565917969	123.97040557861328	1.0	132.48358154296875	176.36952209472656	1.0	135.0672607421875	175.3845977783203	8.913874626159668e-5	130.3656005859375	176.64794921875	0.00024697184562683105	18	014
311	113.55628967285156	126.04135131835938	1.0	132.23675537109375	175.80181884765625	1.0	134.8064422607422	175.1626739501953	0.00011366605758666992	130.53802490234375	175.9996795654297	0.00028017163276672363	18	014
312	115.09278106689453	123.83989715576172	1.0	131.2477569580078	176.4454345703125	1.0	133.84848022460938	175.1675262451172	0.0001335740089416504	129.60308837890625	176.26226806640625	0.00023597478866577148	18	014
313	114.88753509521484	126.07301330566406	1.0	130.65060424804688	176.23892211914062	1.0	133.31231689453125	175.50148010253906	0.00023221969604492188	129.54437255859375	176.47560119628906	0.00039762258529663086	18	014
314	116.06753540039062	125.3756103515625	1.0	132.16310119628906	176.26515197753906	1.0	134.87698364257812	175.41627502441406	6.729364395141602e-5	130.7372589111328	175.9259796142578	0.0003389120101928711	18	014
315	114.38815307617188	126.59303283691406	1.0	132.38153076171875	177.28733825683594	1.0	132.09353637695312	177.21958923339844	5.9038400650024414e-5	130.1090850830078	177.4195098876953	0.00022241473197937012	18	014
316	114.47652435302734	125.93238067626953	1.0	131.9999542236328	176.28897094726562	1.0	134.9854278564453	175.9053192138672	0.00017365813255310059	130.33001708984375	176.6052703857422	0.0003286898136138916	18	014
317	114.99406433105469	126.28633117675781	1.0	132.06727600097656	176.1110076904297	1.0	134.87918090820312	175.47036743164062	0.00011688470840454102	129.87098693847656	176.28671264648438	0.0001933276653289795	18	014
318	114.19178009033203	127.19505310058594	1.0	132.3968505859375	176.62472534179688	1.0	135.4143524169922	175.91610717773438	6.154179573059082e-5	130.64622497558594	177.13963317871094	0.00022807717323303223	18	014
319	115.28992462158203	125.65774536132812	1.0	131.3984375	176.8159942626953	1.0	537.94775390625	197.6619110107422	0.10813558101654053	129.83929443359375	176.68438720703125	0.00022783875465393066	18	014
320	115.49732208251953	125.77488708496094	1.0	131.82479858398438	177.51376342773438	1.0	134.65200805664062	176.73220825195312	8.58008861541748e-5	129.40975952148438	177.99029541015625	0.0001564323902130127	18	014
321	115.29540252685547	125.57876586914062	1.0	132.4671173095703	176.12060546875	1.0	135.32061767578125	175.2520294189453	9.378790855407715e-5	130.83518981933594	175.9755096435547	0.00040343403816223145	18	014
322	114.48434448242188	125.62028503417969	1.0	132.4452667236328	175.4035186767578	1.0	134.76785278320312	174.84864807128906	0.0001443624496459961	130.849853515625	175.9412841796875	0.00034797191619873047	18	014
323	114.3658218383789	126.44654083251953	1.0	133.5952911376953	174.32553100585938	1.0	136.2265167236328	175.8284454345703	0.000205308198928833	132.71115112304688	174.5452423095703	0.0005221366882324219	18	014
324	113.46271514892578	125.21333312988281	1.0	132.3760223388672	176.01637268066406	1.0	134.93154907226562	175.31719970703125	0.00014534592628479004	131.07421875	176.20608520507812	0.000512927770614624	18	014
325	115.43487548828125	125.22078704833984	1.0	131.6234893798828	174.99261474609375	1.0	134.14852905273438	174.66575622558594	0.0002422034740447998	130.43785095214844	174.96408081054688	0.0005737245082855225	18	014
326	114.47456359863281	123.96705627441406	1.0	132.46609497070312	175.95021057128906	1.0	134.94895935058594	175.2528076171875	8.463859558105469e-5	130.8646697998047	176.51438903808594	0.00046706199645996094	18	014
327	115.49571228027344	124.9791488647461	1.0	133.28675842285156	174.34278869628906	1.0	135.81007385253906	174.07562255859375	0.00013872981071472168	131.78941345214844	174.7206268310547	0.0003101527690887451	18	014
328	114.13326263427734	125.38866424560547	1.0	131.72947692871094	175.4744415283203	1.0	134.56170654296875	175.0553741455078	0.00014019012451171875	130.7998046875	175.8577117919922	0.000524371862411499	18	014
329	115.3589859008789	125.8012466430664	1.0	132.20167541503906	174.9164276123047	1.0	134.82803344726562	174.64808654785156	0.0002149045467376709	131.44529724121094	175.22186279296875	0.0007642209529876709	18	014
330	114.76445007324219	125.05191040039062	1.0	131.59613037109375	176.92433166503906	1.0	134.58790588378906	176.32301330566406	0.00014284253120422363	129.9568634033203	177.22018432617188	0.00027436017990112305	18	014
331	115.63417053222656	125.50762939453125	1.0	132.80572509765625	175.1795654296875	1.0	134.90890502929688	174.6400604248047	0.0001850426197052002	131.87289428710938	175.6465606689453	0.0006452500820159912	18	014
332	114.54783630371094	125.49247741699219	1.0	132.0216827392578	175.47193908691406	1.0	134.62066650390625	174.84701538085938	0.0002206563949584961	130.9600830078125	175.3818817138672	0.0006638765335083008	18	014
333	116.07366943359375	125.89863586425781	1.0	132.781494140625	175.0594940185547	1.0	135.29420471191406	174.8220672607422	0.00014781951904296875	131.48587036132812	175.56834411621094	0.0004697144031524658	18	014
334	114.13430786132812	125.33050537109375	1.0	131.9416961669922	175.43463134765625	1.0	134.5	174.75967407226562	0.00016376376152038574	130.68243408203125	175.62673950195312	0.000370025634765625	18	014
335	115.61305236816406	126.58020782470703	1.0	132.91131591796875	176.0499267578125	1.0	135.61557006835938	175.1332550048828	0.00010353326797485352	467.6096496582031	207.21702575683594	0.0002498328685760498	18	014
336	115.29039001464844	125.16902160644531	1.0	133.42941284179688	172.41207885742188	1.0	134.94541931152344	174.70230102539062	0.00017982721328735352	132.46385192871094	173.16041564941406	0.000981748104095459	18	014
337	114.7682876586914	125.10742950439453	1.0	130.76321411132812	174.35899353027344	1.0	133.68731689453125	174.583251953125	0.00022515654563903809	130.44000244140625	174.85400390625	0.0005341172218322754	18	014
338	114.35340118408203	125.5791244506836	1.0	132.37257385253906	176.07020568847656	1.0	135.18429565429688	175.53456115722656	0.00013110041618347168	130.44415283203125	176.58587646484375	0.0003903508186340332	18	014
339	114.42642974853516	125.8389892578125	1.0	133.29299926757812	174.1514892578125	1.0	135.2749786376953	175.61715698242188	0.00018933415412902832	132.35606384277344	174.69949340820312	0.000858694314956665	18	014
340	114.34648895263672	125.5648422241211	1.0	134.02891540527344	175.340576171875	1.0	132.622314453125	176.88796997070312	0.00010007619857788086	132.10748291015625	175.95217895507812	0.0002651214599609375	18	014
341	114.0772476196289	125.49689483642578	1.0	132.14207458496094	174.7392578125	1.0	134.92428588867188	174.44598388671875	0.00022560358047485352	131.31202697753906	175.03099060058594	0.00037157535552978516	18	014
342	114.43704223632812	125.48884582519531	1.0	133.04954528808594	176.23291015625	1.0	135.8102264404297	175.27801513671875	0.0001150369644165039	131.10357666015625	176.05856323242188	0.0003364980220794678	18	014
343	114.29869079589844	125.25898742675781	1.0	133.1959991455078	174.1365966796875	1.0	135.28277587890625	173.63189697265625	0.00019809603691101074	131.67306518554688	174.2683563232422	0.00046691298484802246	18	014
344	114.8231201171875	124.82654571533203	1.0	132.77377319335938	175.14437866210938	1.0	135.52316284179688	174.8773193359375	0.0001221299171447754	131.2655487060547	175.34210205078125	0.0002974271774291992	18	014
345	115.21102905273438	125.73816680908203	1.0	130.7791290283203	173.86505126953125	1.0	133.4435577392578	174.17198181152344	0.00014925003051757812	130.4467010498047	174.76622009277344	0.0007796883583068848	18	014
346	113.71638488769531	124.5370864868164	1.0	133.71141052246094	174.77796936035156	1.0	136.13023376464844	174.2212371826172	9.313225746154785e-5	131.8125457763672	175.23260498046875	0.00032722949981689453	18	014
347	114.61781311035156	125.75144958496094	1.0	133.24270629882812	176.31187438964844	1.0	135.80026245117188	175.63601684570312	6.026029586791992e-5	131.1604461669922	176.50350952148438	0.00018003582954406738	18	014
348	114.47750091552734	124.18074798583984	1.0	131.99752807617188	175.02590942382812	1.0	134.31362915039062	174.6291961669922	0.00015413761138916016	130.410400390625	175.07363891601562	0.0003987550735473633	18	014
349	115.18388366699219	125.52726745605469	1.0	133.81890869140625	174.1130828857422	1.0	136.10153198242188	175.98748779296875	0.0001493990421295166	132.7781219482422	174.63844299316406	0.0005860328674316406	18	014
350	114.68309020996094	124.65470886230469	1.0	132.7025604248047	175.1860809326172	1.0	135.25291442871094	174.66835021972656	0.00015550851821899414	131.23936462402344	175.40211486816406	0.00040858983993530273	18	014
351	114.79557800292969	125.78056335449219	1.0	132.6473846435547	176.48672485351562	1.0	135.22438049316406	175.7776336669922	0.0001150965690612793	130.73776245117188	176.5963134765625	0.00046050548553466797	18	014
352	114.72491455078125	124.54438018798828	1.0	131.96759033203125	176.86094665527344	1.0	134.98773193359375	176.0093994140625	0.00010654330253601074	130.120849609375	177.2615203857422	0.00021976232528686523	18	014
353	113.70968627929688	125.23481750488281	1.0	133.5824432373047	175.6924285888672	1.0	136.3329315185547	174.8637237548828	0.0001385211944580078	132.18247985839844	176.00125122070312	0.0003413856029510498	18	014
354	114.08299255371094	124.00263977050781	1.0	132.7193603515625	174.63961791992188	1.0	135.561767578125	174.2941131591797	0.00016352534294128418	131.4330291748047	174.741943359375	0.00044593214988708496	18	014
355	114.14503479003906	125.72200012207031	1.0	132.6183319091797	176.27586364746094	1.0	134.99893188476562	175.3204803466797	0.00012168288230895996	130.85626220703125	176.34922790527344	0.0004222095012664795	18	014
356	115.31269073486328	125.39830017089844	1.0	131.48011779785156	174.640625	1.0	133.92929077148438	174.50070190429688	0.00023788213729858398	130.5259552001953	175.17762756347656	0.000431746244430542	18	014
357	112.92520904541016	125.61619567871094	1.0	132.76210021972656	174.6852569580078	1.0	134.9420166015625	174.65916442871094	0.00016301870346069336	131.4936981201172	175.5458221435547	0.0008369982242584229	18	014
358	114.24333953857422	125.20063781738281	1.0	132.4780731201172	173.99266052246094	1.0	134.83970642089844	174.00099182128906	0.00015628337860107422	131.5259246826172	174.6477508544922	0.0005762875080108643	18	014
359	114.35999298095703	125.12116241455078	1.0	132.721435546875	174.17869567871094	1.0	134.8664093017578	173.70318603515625	0.00021311640739440918	131.63128662109375	174.43267822265625	0.0005234181880950928	18	014
360	114.6031723022461	124.43476867675781	1.0	133.09320068359375	174.70687866210938	1.0	135.1533966064453	174.392578125	0.00012484192848205566	131.3186492919922	175.19691467285156	0.0005790889263153076	18	014
361	114.93656921386719	125.77916717529297	1.0	131.78701782226562	175.3917694091797	1.0	134.41221618652344	175.16073608398438	0.00019890069961547852	130.47715759277344	175.80441284179688	0.0004239380359649658	18	014
362	114.63560485839844	125.56916046142578	1.0	133.54861450195312	173.48623657226562	1.0	135.31045532226562	175.54063415527344	0.0001119077205657959	132.48788452148438	174.1222686767578	0.0005161762237548828	18	014
363	115.06473541259766	126.05786895751953	1.0	131.20907592773438	175.21078491210938	1.0	133.64349365234375	174.72035217285156	0.0002809464931488037	130.33570861816406	175.53372192382812	0.0009071528911590576	18	014
364	114.35028076171875	125.53211212158203	1.0	132.95663452148438	175.0332794189453	1.0	135.71316528320312	174.27719116210938	9.942054748535156e-5	131.79983520507812	175.42042541503906	0.0004526078701019287	18	014
365	113.56732940673828	124.88890075683594	1.0	133.5147705078125	175.5637664794922	1.0	135.86834716796875	174.91375732421875	0.00011143088340759277	131.51133728027344	176.18280029296875	0.00020575523376464844	18	014
366	114.32147216796875	124.70622253417969	1.0	134.0529327392578	173.58013916015625	1.0	136.13404846191406	175.8677215576172	0.00014486908912658691	133.08285522460938	174.29824829101562	0.00048041343688964844	18	014
367	114.2785873413086	126.49547576904297	1.0	133.71730041503906	174.98146057128906	1.0	136.02027893066406	174.74404907226562	9.107589721679688e-5	131.9246826171875	175.62098693847656	0.0004609525203704834	18	014
368	113.444091796875	125.60992431640625	1.0	133.23974609375	175.3324737548828	1.0	135.8144989013672	174.6776123046875	0.00011369585990905762	131.8306427001953	175.55833435058594	0.0005149543285369873	18	014
369	114.39749908447266	124.56573486328125	1.0	132.0330352783203	174.5670166015625	1.0	134.74630737304688	174.0882110595703	0.0003241896629333496	131.42539978027344	174.6292266845703	0.0006532371044158936	18	014
370	113.71163177490234	125.62010955810547	1.0	132.83030700683594	175.19464111328125	1.0	135.51832580566406	174.51031494140625	0.000193864107131958	131.84494018554688	175.36849975585938	0.0005249679088592529	18	014
371	114.7297592163086	124.4300537109375	1.0	131.2894287109375	173.7315673828125	1.0	134.06692504882812	173.9380645751953	0.0001939237117767334	130.8513946533203	173.9586181640625	0.0005523860454559326	18	014
372	114.79429626464844	124.55772399902344	1.0	133.17799377441406	174.9775848388672	1.0	135.9044189453125	174.61187744140625	0.00010788440704345703	131.85958862304688	175.5747528076172	0.0004165172576904297	18	014
373	114.07962036132812	124.259521484375	1.0	132.64303588867188	175.16615295410156	1.0	135.07803344726562	174.4733123779297	0.00014066696166992188	131.47879028320312	175.54193115234375	0.00041046738624572754	18	014
374	114.41703796386719	124.27623748779297	1.0	131.96282958984375	174.3839111328125	1.0	134.36041259765625	174.02218627929688	0.00012034177780151367	131.0384063720703	174.96324157714844	0.0005564093589782715	18	014
375	114.57911682128906	124.54009246826172	1.0	133.005615234375	174.27081298828125	1.0	135.334228515625	173.6472930908203	0.00012114644050598145	132.19064331054688	174.55140686035156	0.0006329715251922607	18	014
376	113.9659652709961	123.79737091064453	1.0	132.284912109375	174.6917724609375	1.0	134.59095764160156	174.27667236328125	0.00023102760314941406	131.0652313232422	174.704833984375	0.0009338855743408203	18	014
377	114.66615295410156	126.07721710205078	1.0	133.1879119873047	176.26171875	1.0	135.4691162109375	175.8238983154297	0.00012004375457763672	131.51515197753906	176.25518798828125	0.00034120678901672363	18	014
378	115.42918395996094	124.93437957763672	1.0	131.13330078125	174.77503967285156	1.0	134.07150268554688	174.55587768554688	0.00018551945686340332	130.54571533203125	174.99325561523438	0.0005994141101837158	18	014
379	113.80258178710938	126.177001953125	1.0	132.0648193359375	174.359619140625	1.0	134.52032470703125	174.1831817626953	0.00023984909057617188	131.08966064453125	174.58993530273438	0.0004121065139770508	18	014
380	112.92891693115234	125.03180694580078	1.0	131.08023071289062	174.0746307373047	1.0	133.7597198486328	174.54713439941406	0.00022408366203308105	130.7252197265625	174.53775024414062	0.0005473196506500244	18	014
381	113.87798309326172	125.47029876708984	1.0	132.737548828125	175.8839874267578	1.0	135.40724182128906	175.24461364746094	0.00010752677917480469	131.28941345214844	176.37838745117188	0.00048413872718811035	18	014
382	114.62651824951172	125.70604705810547	1.0	132.44224548339844	175.1253662109375	1.0	135.141845703125	174.74049377441406	0.00016373395919799805	131.06568908691406	175.4075469970703	0.00038561224937438965	18	014
383	113.82608032226562	124.63410949707031	1.0	131.52601623535156	173.16004943847656	1.0	134.1847381591797	173.5985565185547	0.00012233853340148926	131.379638671875	174.13441467285156	0.0008437633514404297	18	014
384	114.80062866210938	125.45159149169922	1.0	131.92556762695312	174.94586181640625	1.0	134.48794555664062	174.3612823486328	0.00021570920944213867	130.94082641601562	174.97378540039062	0.00044268369674682617	18	014
385	114.9048843383789	125.26350402832031	1.0	131.7492218017578	174.91812133789062	1.0	134.22457885742188	174.4237060546875	0.00020688772201538086	130.7388153076172	174.9712677001953	0.0005411803722381592	18	014
386	114.29654693603516	125.93468475341797	1.0	132.82366943359375	174.167236328125	1.0	135.1708984375	173.77694702148438	0.0001952648162841797	131.72450256347656	174.36788940429688	0.0005703270435333252	18	014
387	114.01897430419922	124.66761016845703	1.0	132.00563049316406	175.05780029296875	1.0	134.3748016357422	174.80252075195312	0.00026297569274902344	130.530029296875	175.34776306152344	0.00047069787979125977	18	014
388	114.12074279785156	125.395263671875	1.0	132.5132598876953	174.7594451904297	1.0	135.14930725097656	174.6803741455078	0.0001856386661529541	131.078125	175.35092163085938	0.00040152668952941895	18	014
389	114.65479278564453	124.73099517822266	1.0	132.22573852539062	173.85726928710938	1.0	134.1077423095703	173.72442626953125	0.0001983046531677246	130.9633026123047	174.46531677246094	0.0003046989440917969	18	014
390	114.11170196533203	125.33324432373047	1.0	133.24029541015625	174.7666473388672	1.0	135.7864227294922	174.51602172851562	0.00019568204879760742	132.36709594726562	175.35841369628906	0.0005283951759338379	18	014
391	114.78996276855469	125.69080352783203	1.0	133.17324829101562	173.1484375	1.0	135.4783935546875	175.31727600097656	0.00015312433242797852	132.4499053955078	173.97080993652344	0.0005702674388885498	18	014
392	113.9080810546875	124.88754272460938	1.0	132.17738342285156	174.4014434814453	1.0	134.80081176757812	174.06312561035156	0.0001379549503326416	131.3357391357422	175.23374938964844	0.0003363490104675293	18	014
393	114.147216796875	125.32666015625	1.0	132.6170654296875	174.49993896484375	1.0	134.93775939941406	174.02920532226562	0.00018978118896484375	131.75082397460938	174.38880920410156	0.001252681016921997	18	014
394	114.20809936523438	124.7883529663086	1.0	131.89450073242188	174.69834899902344	1.0	134.66726684570312	174.666015625	0.00017768144607543945	131.06187438964844	174.99598693847656	0.0004824399948120117	18	014
395	112.91657257080078	125.02983856201172	1.0	133.2509307861328	173.3846435546875	1.0	132.56790161132812	175.49623107910156	0.00011652708053588867	132.2321319580078	174.32086181640625	0.0008108615875244141	18	014
396	114.1668701171875	124.8164291381836	1.0	132.9744415283203	175.39508056640625	1.0	135.47366333007812	174.71861267089844	0.0001361072063446045	131.50262451171875	175.78770446777344	0.00040775537490844727	18	014
397	114.33391571044922	125.1141357421875	1.0	131.8113555908203	175.23651123046875	1.0	134.0970001220703	174.6728515625	0.00018405914306640625	130.5773468017578	175.2555694580078	0.00039499998092651367	18	014
398	114.1983413696289	124.54428100585938	1.0	131.6061248779297	175.35153198242188	1.0	539.6869506835938	195.78338623046875	0.00018808245658874512	130.72219848632812	175.68276977539062	0.00040659308433532715	18	014
399	114.2115707397461	123.56525421142578	1.0	132.42767333984375	174.6527557373047	1.0	135.1474151611328	174.41751098632812	0.00017255544662475586	131.41184997558594	175.37118530273438	0.0002875328063964844	18	014
400	114.20691680908203	124.43484497070312	1.0	130.76292419433594	174.83607482910156	1.0	133.4436492919922	174.57818603515625	0.00032448768615722656	130.36058044433594	175.4635009765625	0.0006947815418243408	18	014
401	114.57994842529297	125.93585205078125	1.0	132.0518798828125	174.38943481445312	1.0	134.34996032714844	173.95663452148438	0.0002478361129760742	130.8472442626953	174.78213500976562	0.0004450976848602295	18	014
402	114.19139862060547	124.30868530273438	1.0	132.71327209472656	174.72598266601562	1.0	135.00559997558594	174.33677673339844	0.00014290213584899902	131.61708068847656	175.09226989746094	0.0006222426891326904	18	014
403	114.2521743774414	124.33914184570312	1.0	131.9488983154297	174.87498474121094	1.0	134.43727111816406	174.4095916748047	0.0001595914363861084	131.10992431640625	175.22262573242188	0.0006958544254302979	18	014
404	113.6715316772461	124.22274780273438	1.0	130.65931701660156	175.184326171875	1.0	133.12857055664062	175.16677856445312	0.0001811981201171875	129.75733947753906	175.64181518554688	0.0004032254219055176	18	014
405	113.88197326660156	124.94044494628906	1.0	133.58485412597656	175.33685302734375	1.0	135.79684448242188	174.4620361328125	0.00012865662574768066	131.6893768310547	175.4748077392578	0.00032660365104675293	18	014
406	113.61886596679688	124.5416030883789	1.0	132.86965942382812	173.0074005126953	1.0	131.44979858398438	175.56602478027344	7.903575897216797e-5	131.73681640625	174.1414031982422	0.0005332827568054199	18	014
407	113.37083435058594	124.70751953125	1.0	132.4440460205078	175.4020538330078	1.0	135.2555694580078	174.77117919921875	0.00014486908912658691	131.06417846679688	175.62730407714844	0.0002993643283843994	18	014
408	113.81563568115234	124.76875305175781	1.0	131.9493865966797	173.37948608398438	1.0	135.3907012939453	171.2471466064453	8.58008861541748e-5	131.92495727539062	174.01187133789062	0.0007662773132324219	18	014
409	114.35308074951172	124.19641876220703	1.0	131.82574462890625	174.84317016601562	1.0	134.20179748535156	174.74771118164062	0.00015476346015930176	131.0465087890625	175.59603881835938	0.0008647441864013672	18	014
410	114.74856567382812	124.50223541259766	1.0	131.88255310058594	175.9220428466797	1.0	134.35971069335938	175.45669555664062	0.0001518726348876953	130.15626525878906	176.27256774902344	0.00023630261421203613	18	014
411	114.6897964477539	125.0664291381836	1.0	132.5189666748047	173.4629669189453	1.0	134.35629272460938	173.93624877929688	0.00025072693824768066	131.45741271972656	174.40809631347656	0.0007504820823669434	18	014
412	114.51508331298828	125.67654418945312	1.0	132.2085418701172	172.64373779296875	1.0	134.2456817626953	173.26092529296875	0.0001475512981414795	131.51551818847656	173.57273864746094	0.0009262263774871826	18	014
413	114.43679809570312	125.54024505615234	1.0	133.8878173828125	174.45260620117188	1.0	136.36639404296875	174.30288696289062	0.00013786554336547852	132.48538208007812	174.87850952148438	0.0005223453044891357	18	014
414	114.5684585571289	125.31243896484375	1.0	133.10667419433594	174.601318359375	1.0	135.775634765625	176.1284637451172	0.00019252300262451172	132.10675048828125	175.2451629638672	0.0006043314933776855	18	014
415	114.47663116455078	124.90966033935547	1.0	132.40106201171875	172.3125457763672	1.0	134.22515869140625	173.0194854736328	9.465217590332031e-5	131.6849365234375	173.22451782226562	0.0005278587341308594	18	014
416	114.98894500732422	123.92998504638672	1.0	133.0062255859375	174.0435791015625	1.0	134.80735778808594	173.86534118652344	0.0001494288444519043	131.401611328125	174.3904571533203	0.0006380975246429443	18	014
417	114.29901123046875	125.25813293457031	1.0	132.8561248779297	174.23428344726562	1.0	135.17593383789062	174.03717041015625	0.0002688169479370117	131.61842346191406	174.71890258789062	0.0005301535129547119	18	014
418	113.69499969482422	124.44790649414062	1.0	131.25144958496094	172.9462432861328	1.0	133.79454040527344	173.36875915527344	0.00023043155670166016	130.9245147705078	173.48602294921875	0.000460207462310791	18	014
419	114.05980682373047	123.848388671875	1.0	133.17410278320312	174.63800048828125	1.0	135.61732482910156	174.4056396484375	0.00016021728515625	132.02713012695312	175.1204376220703	0.0005091726779937744	18	014
420	114.15433502197266	124.16972351074219	1.0	132.45948791503906	173.93580627441406	1.0	134.69036865234375	174.4305877685547	0.00017067790031433105	131.2794189453125	174.90882873535156	0.0007052421569824219	18	014
421	114.41627502441406	124.54310607910156	1.0	131.816162109375	173.03778076171875	1.0	134.6140594482422	173.69845581054688	0.00013682246208190918	131.38665771484375	174.07278442382812	0.0005744397640228271	18	014
422	113.86853790283203	126.39749145507812	1.0	131.7116241455078	174.7278289794922	1.0	134.10687255859375	174.64059448242188	0.00017893314361572266	130.99464416503906	174.88612365722656	0.0008732974529266357	18	014
423	114.73551940917969	125.11073303222656	1.0	132.73681640625	174.490478515625	1.0	135.11761474609375	174.3760528564453	0.00020518898963928223	131.6768798828125	175.37274169921875	0.0007961094379425049	18	014
424	115.01175689697266	126.43757629394531	1.0	131.4797821044922	173.77255249023438	1.0	134.03404235839844	173.9725799560547	0.000159531831741333	131.24957275390625	174.04031372070312	0.0011033117771148682	18	014
425	113.72396087646484	125.89007568359375	1.0	131.23690795898438	174.622314453125	1.0	133.53530883789062	174.6537628173828	0.0001437366008758545	130.67312622070312	175.27989196777344	0.0008693337440490723	18	014
426	114.43798828125	125.95059967041016	1.0	131.82974243164062	174.07357788085938	1.0	134.18807983398438	173.97645568847656	0.00022518634796142578	131.14605712890625	174.61366271972656	0.00045108795166015625	18	014
427	113.62930297851562	125.94515991210938	1.0	131.7420654296875	173.72906494140625	1.0	134.47837829589844	174.12066650390625	0.00020453333854675293	131.21006774902344	174.54110717773438	0.0005120038986206055	18	014
428	113.85929870605469	125.9346923828125	1.0	132.418212890625	174.13243103027344	1.0	135.04974365234375	174.3910369873047	0.00016510486602783203	131.77513122558594	174.56968688964844	0.0006168782711029053	18	014
429	114.24954986572266	125.54991912841797	1.0	133.34144592285156	172.528564453125	1.0	131.64944458007812	175.44873046875	0.0001404285430908203	132.6712188720703	173.64892578125	0.0007043182849884033	18	014
430	113.53233337402344	125.12889862060547	1.0	133.6758575439453	173.70301818847656	1.0	135.92088317871094	173.36285400390625	0.00010725855827331543	132.3590850830078	174.17507934570312	0.00041100382804870605	18	014
431	114.89562225341797	124.4216079711914	1.0	131.68748474121094	173.77566528320312	1.0	134.6475830078125	173.91189575195312	0.0001696944236755371	131.31919860839844	174.41909790039062	0.0005643963813781738	18	014
432	114.47431945800781	123.68486022949219	1.0	131.86013793945312	175.22267150878906	1.0	134.1553955078125	174.90966796875	0.0002479255199432373	130.46739196777344	175.4882354736328	0.00031048059463500977	18	014
433	114.75143432617188	125.05819702148438	1.0	133.3994140625	173.03163146972656	1.0	134.61309814453125	174.81614685058594	0.00016307830810546875	132.58187866210938	173.43812561035156	0.0009688735008239746	18	014
434	114.21133422851562	125.29032135009766	1.0	132.0991973876953	175.29808044433594	1.0	134.78793334960938	174.66571044921875	0.00014409422874450684	131.08059692382812	175.25827026367188	0.00045487284660339355	18	014
435	115.34085845947266	124.38252258300781	1.0	132.92648315429688	173.32521057128906	1.0	134.84597778320312	173.74148559570312	0.00019285082817077637	131.9078826904297	174.03831481933594	0.001034855842590332	18	014
436	114.26949310302734	124.97234344482422	1.0	133.08360290527344	173.9547882080078	1.0	135.17874145507812	173.6412353515625	0.00016075372695922852	131.98056030273438	174.07925415039062	0.0007129311561584473	18	014
437	114.11380767822266	125.51773071289062	1.0	132.62222290039062	175.01806640625	1.0	134.72857666015625	174.73020935058594	0.0002200007438659668	130.98110961914062	175.54058837890625	0.0004451870918273926	18	014
438	113.66401672363281	124.68584442138672	1.0	132.05001831054688	175.31240844726562	1.0	134.7855682373047	174.888916015625	0.00021511316299438477	130.50733947753906	175.36807250976562	0.00039526820182800293	18	014
439	114.39653015136719	125.02141571044922	1.0	132.73712158203125	174.09616088867188	1.0	134.86097717285156	174.00437927246094	0.00018721818923950195	131.4037322998047	174.37078857421875	0.0005789399147033691	18	014
440	114.58805847167969	125.3341064453125	1.0	132.88548278808594	173.5894317626953	1.0	135.2691650390625	173.42393493652344	0.00018107891082763672	131.85862731933594	174.14002990722656	0.0003166794776916504	18	014
441	114.55260467529297	125.28350067138672	1.0	131.90382385253906	173.97933959960938	1.0	134.32940673828125	174.2375030517578	0.00026419758796691895	131.1472930908203	174.75503540039062	0.0003292262554168701	18	014
442	115.10179901123047	126.40045928955078	1.0	132.50965881347656	173.4071044921875	1.0	134.7413330078125	173.8220977783203	0.00025385618209838867	131.58250427246094	174.79257202148438	0.00045228004455566406	18	014
443	113.94337463378906	124.9071044921875	1.0	132.3110809326172	174.2481689453125	1.0	135.08888244628906	174.07034301757812	0.0001658797264099121	131.66546630859375	174.4647674560547	0.0006869733333587646	18	014
444	114.43639373779297	125.80134582519531	1.0	131.4856719970703	173.95484924316406	1.0	134.42855834960938	174.030517578125	0.00017890334129333496	131.21929931640625	174.3692626953125	0.00048342347145080566	18	014
445	114.58773803710938	125.07186889648438	1.0	132.5872039794922	173.10545349121094	1.0	134.39723205566406	173.32693481445312	0.0001932084560394287	131.10626220703125	174.02194213867188	0.00030419230461120605	18	014
446	114.68390655517578	125.43170166015625	1.0	133.26123046875	173.6809844970703	1.0	135.32342529296875	173.4652557373047	0.00015175342559814453	131.6633758544922	173.98941040039062	0.00033158063888549805	18	014
447	113.90524291992188	124.87659454345703	1.0	132.36058044433594	173.0247039794922	1.0	134.39202880859375	173.57431030273438	0.00017559528350830078	131.77732849121094	173.9130859375	0.001099914312362671	18	014
448	114.21891784667969	126.00203704833984	1.0	132.53831481933594	173.04376220703125	1.0	134.2557830810547	173.59959411621094	0.0002142786979675293	131.33212280273438	174.01275634765625	0.00044474005699157715	18	014
449	113.662353515625	123.96678161621094	1.0	133.06588745117188	172.55465698242188	1.0	134.59495544433594	174.77049255371094	0.0001494288444519043	132.2953643798828	173.39718627929688	0.0005466639995574951	18	014
450	113.84626007080078	125.5927963256836	1.0	131.9317626953125	174.62054443359375	1.0	133.9223175048828	174.5030975341797	0.0002474486827850342	130.64341735839844	175.14093017578125	0.0004089474678039551	18	014
451	114.55693054199219	124.7721939086914	1.0	132.5620574951172	173.87867736816406	1.0	134.85317993164062	174.24618530273438	0.00014019012451171875	131.62303161621094	174.38308715820312	0.0003199279308319092	18	014
452	115.2660140991211	125.10472869873047	1.0	131.53367614746094	173.5867462158203	1.0	134.05926513671875	173.6766357421875	0.00023356080055236816	130.8894500732422	174.26527404785156	0.00039830803871154785	18	014
453	113.54568481445312	125.79508209228516	1.0	132.05384826660156	173.37442016601562	1.0	134.1655731201172	173.3972930908203	0.00020188093185424805	131.58241271972656	173.73150634765625	0.0008586645126342773	18	014
454	113.70565795898438	125.2362060546875	1.0	132.65138244628906	173.356201171875	1.0	134.8063507080078	173.3538360595703	0.00023865699768066406	131.7105255126953	173.62881469726562	0.000362396240234375	18	014
455	114.53630065917969	125.1702880859375	1.0	130.98934936523438	173.8167266845703	1.0	133.3444061279297	174.36752319335938	0.00014600157737731934	130.4362030029297	174.77394104003906	0.00043839216232299805	18	014
456	113.69822692871094	124.7612075805664	1.0	132.3942413330078	173.63827514648438	1.0	134.7997589111328	173.5711212158203	0.0002333223819732666	131.46151733398438	173.96437072753906	0.00043073296546936035	18	014
457	113.9593505859375	125.05653381347656	1.0	133.06451416015625	173.58493041992188	1.0	134.71632385253906	173.88143920898438	0.00019106268882751465	131.38861083984375	174.48626708984375	0.0005526244640350342	18	014
458	114.02222442626953	126.0873794555664	1.0	133.52842712402344	173.4324493408203	1.0	135.23110961914062	173.24900817871094	0.00021773576736450195	132.27825927734375	173.76101684570312	0.00043955445289611816	18	014
459	113.90022277832031	125.82943725585938	1.0	132.0224151611328	172.7625732421875	1.0	134.2378387451172	173.1790771484375	0.0001958310604095459	131.37974548339844	173.4974365234375	0.00039139389991760254	18	014
460	114.49002075195312	124.71344757080078	1.0	132.03807067871094	174.13369750976562	1.0	134.20741271972656	173.77467346191406	0.00014546513557434082	130.93731689453125	174.44329833984375	0.00047466158866882324	18	014
461	113.77584075927734	125.05107879638672	1.0	132.4468231201172	173.091064453125	1.0	131.33229064941406	175.3323974609375	0.00012138485908508301	131.934814453125	173.8610382080078	0.0006081163883209229	18	014
462	114.16368103027344	125.59222412109375	1.0	132.463134765625	174.30853271484375	1.0	134.5822296142578	174.0548553466797	0.00012251734733581543	131.16928100585938	174.60986328125	0.0005111992359161377	18	014
463	114.47393798828125	125.5312271118164	1.0	131.64981079101562	173.7367706298828	1.0	134.0317840576172	173.73487854003906	0.00023490190505981445	130.8745880126953	173.99761962890625	0.0004419684410095215	18	014
464	113.99588775634766	126.19023895263672	1.0	132.75030517578125	173.6782989501953	1.0	134.4279022216797	173.5855712890625	0.0002187192440032959	131.5177764892578	173.9992218017578	0.0005793869495391846	18	014
465	114.35954284667969	124.94699096679688	1.0	132.7511749267578	172.4550323486328	1.0	134.8461456298828	173.2029266357422	0.00018483400344848633	132.32725524902344	173.7912139892578	0.0005710124969482422	18	014
466	114.28218078613281	124.68121337890625	1.0	129.22659301757812	173.11972045898438	1.0	131.89053344726562	174.2783966064453	0.00021791458129882812	130.157470703125	173.79937744140625	0.0006290078163146973	18	014
467	113.3471908569336	125.78478240966797	1.0	133.77137756347656	173.4834442138672	1.0	135.70111083984375	173.45558166503906	0.00014767050743103027	131.89407348632812	174.1993408203125	0.00031998753547668457	18	014
468	113.9598617553711	126.0375747680664	1.0	131.66046142578125	172.57862854003906	1.0	133.92018127441406	173.27333068847656	0.00020399689674377441	131.0673828125	173.45419311523438	0.00047343969345092773	18	014
469	114.90699768066406	124.70354461669922	1.0	132.13375854492188	172.108154296875	1.0	134.3072967529297	172.68087768554688	0.00011408329010009766	132.03953552246094	172.9501190185547	0.0004601776599884033	18	014
470	114.3515853881836	125.71085357666016	1.0	131.94606018066406	174.5904083251953	1.0	134.25025939941406	174.2726287841797	0.0001201629638671875	130.66004943847656	175.09710693359375	0.00035497546195983887	18	014
471	114.14259338378906	124.39122772216797	1.0	131.8174285888672	173.14459228515625	1.0	134.5615692138672	173.28953552246094	0.00017470121383666992	131.70851135253906	173.78271484375	0.0003465414047241211	18	014
472	114.40885162353516	123.56297302246094	1.0	132.5933837890625	172.8097381591797	1.0	134.671630859375	173.31207275390625	0.00012886524200439453	131.67532348632812	173.6353302001953	0.0004241764545440674	18	014
473	113.81561279296875	123.98108673095703	1.0	132.29502868652344	173.98541259765625	1.0	134.257080078125	173.95645141601562	0.00020235776901245117	131.01803588867188	174.44378662109375	0.0005420446395874023	18	014
474	114.29729461669922	124.78311157226562	1.0	132.1842041015625	173.61865234375	1.0	134.5758819580078	173.9536895751953	0.00021278858184814453	131.55792236328125	174.13392639160156	0.0004964768886566162	18	014
475	113.87097930908203	124.90419006347656	1.0	132.1890411376953	172.6062774658203	1.0	134.4259490966797	172.81155395507812	0.0001646280288696289	131.5864715576172	173.20550537109375	0.00036853551864624023	18	014
476	113.68213653564453	123.78498840332031	1.0	132.62411499023438	173.5434112548828	1.0	134.8533477783203	173.65911865234375	0.00022917985916137695	131.7269744873047	174.07643127441406	0.00039690732955932617	18	014
477	114.4803237915039	124.43894958496094	1.0	132.01898193359375	173.55625915527344	1.0	134.60302734375	173.73251342773438	0.00023746490478515625	131.3737030029297	173.88845825195312	0.0005735456943511963	18	014
478	114.19062805175781	124.00115203857422	1.0	132.7418670654297	172.96458435058594	1.0	135.0713653564453	173.6551971435547	0.00015246868133544922	132.26019287109375	173.96141052246094	0.0004965364933013916	18	014
479	113.96390533447266	125.20333099365234	1.0	131.85891723632812	173.05284118652344	1.0	134.14466857910156	173.44444274902344	0.00021520256996154785	131.38882446289062	173.86434936523438	0.00045865774154663086	18	014
480	113.3403549194336	124.10423278808594	1.0	131.8323211669922	172.8833770751953	1.0	134.2822723388672	173.3001708984375	0.00021028518676757812	131.254638671875	173.61297607421875	0.00037416815757751465	18	014
481	114.25750732421875	125.40333557128906	1.0	132.30633544921875	171.90914916992188	1.0	134.43885803222656	173.03012084960938	0.00013530254364013672	131.81857299804688	173.31796264648438	0.00034862756729125977	18	014
482	113.98701477050781	125.15274810791016	1.0	132.41473388671875	173.95962524414062	1.0	135.03773498535156	173.913818359375	0.0001552104949951172	131.85702514648438	174.59817504882812	0.0004088878631591797	18	014
483	113.8114242553711	125.62312316894531	1.0	130.9334716796875	173.04147338867188	1.0	133.53993225097656	173.9459228515625	0.0002651512622833252	131.04782104492188	174.1287384033203	0.0007807612419128418	18	014
484	113.70232391357422	124.20527648925781	1.0	131.56741333007812	172.93849182128906	1.0	134.7962188720703	170.7202911376953	0.00015169382095336914	131.43104553222656	173.70863342285156	0.0006484091281890869	18	014
485	113.89689636230469	123.4867172241211	1.0	131.32513427734375	173.39865112304688	1.0	134.0216827392578	173.61802673339844	0.00023892521858215332	131.23532104492188	173.92396545410156	0.0004931092262268066	18	014
486	113.80516052246094	123.79209899902344	1.0	131.71762084960938	173.08468627929688	1.0	133.96058654785156	173.78292846679688	0.00018712878227233887	131.1288604736328	173.94256591796875	0.0007400214672088623	18	014
487	114.2657699584961	123.90777587890625	1.0	130.9911651611328	172.9608612060547	1.0	133.34219360351562	173.43821716308594	0.00015294551849365234	130.77552795410156	173.40174865722656	0.00040334463119506836	18	014
488	114.00390625	125.53713989257812	1.0	131.92129516601562	173.3258514404297	1.0	133.5716552734375	173.3736114501953	0.0002315044403076172	130.70794677734375	173.98782348632812	0.0003726184368133545	18	014
489	113.56370544433594	125.01785278320312	1.0	130.71986389160156	173.6631622314453	1.0	133.66151428222656	173.8894805908203	0.00028267502784729004	130.67193603515625	174.28623962402344	0.0005216598510742188	18	014
490	114.45297241210938	123.75224304199219	1.0	132.7218017578125	172.13577270507812	1.0	133.97952270507812	174.38125610351562	0.00011795759201049805	132.37213134765625	172.85736083984375	0.0003978908061981201	18	014
491	114.32843017578125	124.1939468383789	1.0	132.3154296875	172.25506591796875	1.0	134.44898986816406	172.71804809570312	0.00019562244415283203	131.7980194091797	173.0375518798828	0.00021117925643920898	18	014
492	114.42109680175781	125.24716186523438	1.0	131.55398559570312	173.08627319335938	1.0	134.08538818359375	173.58201599121094	0.00012111663818359375	131.01026916503906	173.9073944091797	0.0005244016647338867	18	014
493	114.5492935180664	124.50900268554688	1.0	131.7063446044922	171.98614501953125	1.0	134.19320678710938	172.71456909179688	0.00019371509552001953	131.72706604003906	173.20736694335938	0.00033661723136901855	18	014
494	113.59259033203125	125.45765686035156	1.0	132.0388641357422	172.83642578125	1.0	134.0784912109375	173.31781005859375	0.00017845630645751953	131.61285400390625	173.808837890625	0.0004896223545074463	18	014
495	113.89325714111328	125.2702865600586	1.0	131.8362579345703	173.32208251953125	1.0	134.0298309326172	173.3295440673828	0.00020799040794372559	131.23141479492188	173.73416137695312	0.0005195736885070801	18	014
496	115.25787353515625	125.61399841308594	1.0	131.90869140625	172.5390625	1.0	134.2091064453125	173.0719757080078	0.0001195371150970459	131.66705322265625	173.36724853515625	0.0003434717655181885	18	014
497	114.6956787109375	124.83609771728516	1.0	132.02346801757812	172.7929229736328	1.0	135.428955078125	170.41851806640625	0.00016865134239196777	132.0940704345703	173.721435546875	0.000519096851348877	18	014
498	113.58586120605469	125.15219116210938	1.0	131.01397705078125	172.82601928710938	1.0	133.578857421875	173.76461791992188	0.00016298890113830566	130.93893432617188	174.09864807128906	0.0003922581672668457	18	014
499	113.67889404296875	124.16880798339844	1.0	131.6720733642578	173.07742309570312	1.0	133.97393798828125	173.34783935546875	0.00020882487297058105	131.13726806640625	173.5392608642578	0.0005984902381896973	18	014
500	114.4715347290039	125.52745819091797	1.0	131.14654541015625	173.19395446777344	1.0	133.5088348388672	173.5158233642578	0.0001246929168701172	130.64633178710938	173.79185485839844	0.00042381882667541504	18	014
501	113.47901916503906	125.48135375976562	1.0	130.01675415039062	173.10498046875	1.0	131.82421875	173.89212036132812	0.0001729726791381836	130.53036499023438	173.45352172851562	0.0003319382667541504	18	014
502	112.80255126953125	125.31108093261719	1.0	132.21176147460938	172.3729248046875	1.0	135.09268188476562	172.82534790039062	0.00022903084754943848	132.4684600830078	173.09213256835938	0.0003260970115661621	18	014
503	113.67965698242188	125.05158233642578	1.0	132.12649536132812	173.92086791992188	1.0	134.39683532714844	173.81549072265625	0.00013703107833862305	131.47776794433594	174.622802734375	0.00029394030570983887	18	014
504	113.59381103515625	125.00196075439453	1.0	132.1219940185547	173.36351013183594	1.0	134.85275268554688	173.49295043945312	0.00022175908088684082	131.88783264160156	173.9191131591797	0.0006735920906066895	18	014
505	113.7688217163086	124.813720703125	1.0	130.57174682617188	172.57005310058594	1.0	132.4591827392578	173.98719787597656	0.00017836689949035645	131.15597534179688	173.15408325195312	0.00045421719551086426	18	014
506	113.10136413574219	124.61063385009766	1.0	132.1040496826172	171.72225952148438	1.0	134.918212890625	172.3445281982422	0.00013846158981323242	132.289306640625	172.86212158203125	0.00044983625411987305	18	014
507	114.64042663574219	123.77751922607422	1.0	132.74517822265625	172.68199157714844	1.0	134.90499877929688	172.64590454101562	0.00021076202392578125	132.22816467285156	173.00445556640625	0.0005498230457305908	18	014
508	114.28959655761719	123.86609649658203	1.0	130.8052215576172	173.32456970214844	1.0	133.77877807617188	174.0850830078125	0.00017628073692321777	130.8688201904297	174.06948852539062	0.0005736351013183594	18	014
509	113.8591537475586	126.11434173583984	1.0	131.83154296875	172.6689453125	1.0	133.72869873046875	172.88189697265625	0.00023370981216430664	131.21434020996094	173.2627410888672	0.0004342794418334961	18	014
510	113.498291015625	125.5491714477539	1.0	131.6063690185547	173.06478881835938	1.0	133.76614379882812	173.08558654785156	0.00015717744827270508	131.08059692382812	173.8669891357422	0.00036257505416870117	18	014
511	114.09986877441406	125.27745819091797	1.0	130.53607177734375	173.28269958496094	1.0	132.71458435058594	174.80233764648438	0.00015649199485778809	130.66725158691406	174.07147216796875	0.00042319297790527344	18	014
512	113.22714233398438	124.52181243896484	1.0	132.1474609375	171.68710327148438	1.0	134.81399536132812	172.38027954101562	0.00010091066360473633	132.5072479248047	172.14794921875	0.00038242340087890625	18	014
513	113.98396301269531	125.56851196289062	1.0	132.1433563232422	172.35842895507812	1.0	134.28407287597656	172.55819702148438	0.00017693638801574707	131.86802673339844	173.0409698486328	0.00048339366912841797	18	014
514	114.59789276123047	124.55715942382812	1.0	131.09178161621094	172.64215087890625	1.0	134.6063690185547	170.57101440429688	0.00013393163681030273	131.38754272460938	173.62135314941406	0.0006678998470306396	18	014
515	113.67524719238281	124.34468078613281	1.0	131.9346923828125	172.9600830078125	1.0	134.377685546875	173.0472412109375	0.0001672506332397461	131.48199462890625	173.365478515625	0.00040331482887268066	18	014
516	113.4420394897461	125.07160949707031	1.0	133.22561645507812	172.0863494873047	1.0	135.51077270507812	172.4463653564453	0.00011667609214782715	133.029541015625	172.81715393066406	0.00033596158027648926	18	014
517	113.92985534667969	125.0431137084961	1.0	132.51727294921875	172.15542602539062	1.0	134.38616943359375	174.61256408691406	0.00012502074241638184	132.4671173095703	173.10079956054688	0.00037470459938049316	18	014
518	113.19393157958984	124.85692596435547	1.0	129.64663696289062	172.68019104003906	1.0	131.35865783691406	173.88803100585938	0.00015169382095336914	130.45370483398438	173.71896362304688	0.0002618730068206787	18	014
519	114.4241714477539	125.17560577392578	1.0	131.32652282714844	172.97573852539062	1.0	132.96859741210938	174.13877868652344	0.00020170211791992188	130.987060546875	173.6707763671875	0.0005856156349182129	18	014
520	113.8326187133789	124.52228546142578	1.0	132.76268005371094	171.7655029296875	1.0	135.33177185058594	172.13951110839844	0.00011438131332397461	132.77972412109375	172.51376342773438	0.00040456652641296387	18	014
521	113.64581298828125	125.54043579101562	1.0	130.95082092285156	171.89080810546875	1.0	134.4637451171875	169.1598358154297	0.0001468360424041748	131.4661865234375	172.18167114257812	0.00024011731147766113	18	014
522	114.23977661132812	124.41690826416016	1.0	131.57351684570312	171.9579620361328	1.0	135.3419189453125	169.4961700439453	0.0001036524772644043	132.44970703125	172.5982208251953	0.0005048215389251709	18	014
523	113.04878234863281	124.49800872802734	1.0	131.07278442382812	172.92843627929688	1.0	132.93067932128906	174.17433166503906	0.00016325712203979492	130.91893005371094	173.31544494628906	0.0003841817378997803	18	014
524	113.52529907226562	124.61701202392578	1.0	132.63385009765625	171.946533203125	1.0	135.06521606445312	172.48463439941406	0.00029918551445007324	132.83827209472656	172.7830810546875	0.0004559755325317383	18	014
525	113.1860580444336	125.22696685791016	1.0	131.27401733398438	172.01026916503906	1.0	134.79278564453125	169.5304412841797	0.00010639429092407227	131.90699768066406	172.32493591308594	0.0005999207496643066	18	014
526	114.3948974609375	125.49970245361328	1.0	131.8968505859375	171.70516967773438	1.0	135.37977600097656	169.13616943359375	0.00014382600784301758	132.27626037597656	172.77395629882812	0.000263214111328125	18	014
527	113.47525024414062	125.27323913574219	1.0	131.39805603027344	171.82220458984375	1.0	135.01649475097656	169.38584899902344	0.00013256072998046875	132.10311889648438	172.56390380859375	0.00023365020751953125	18	014
528	113.09217071533203	124.5096435546875	1.0	130.25119018554688	172.49923706054688	1.0	133.97760009765625	170.11007690429688	0.00014585256576538086	131.0149688720703	173.1395721435547	0.0004316270351409912	18	014
529	113.11222839355469	125.01165771484375	1.0	131.31344604492188	172.69583129882812	1.0	134.1478271484375	173.3096466064453	0.0001412034034729004	131.51356506347656	173.25184631347656	0.0006562769412994385	18	014
530	113.17328643798828	125.69295501708984	1.0	131.37530517578125	172.0926513671875	1.0	132.84947204589844	173.91537475585938	0.00015172362327575684	131.4466552734375	173.15895080566406	0.0003515183925628662	18	014
531	113.69042205810547	124.11540222167969	1.0	133.2246856689453	171.91038513183594	1.0	134.96446228027344	174.87257385253906	0.00017535686492919922	133.0392303466797	173.38604736328125	0.00048676133155822754	18	014
532	114.3937759399414	124.98192596435547	1.0	133.317626953125	172.1448516845703	1.0	134.5398406982422	174.70701599121094	0.0001042783260345459	132.95791625976562	173.0284423828125	0.0004088282585144043	18	014
533	112.96129608154297	125.53018951416016	1.0	131.05775451660156	171.7603759765625	1.0	134.78016662597656	169.18621826171875	0.00012603402137756348	131.6143798828125	172.5552978515625	0.0003795325756072998	18	014
534	113.85274505615234	124.57524871826172	1.0	130.29287719726562	172.65748596191406	1.0	134.46774291992188	169.85594177246094	0.00015845894813537598	130.9344024658203	173.23202514648438	0.0004711151123046875	18	014
535	113.23217010498047	124.88914489746094	1.0	130.69374084472656	173.08216857910156	1.0	132.27931213378906	173.9093780517578	0.000270843505859375	130.62759399414062	173.55419921875	0.0003508031368255615	18	014
536	113.89790344238281	125.65453338623047	1.0	131.3219451904297	171.96653747558594	1.0	135.00247192382812	169.17042541503906	0.00014519691467285156	131.74365234375	172.8604736328125	0.0003037750720977783	18	014
537	113.82202911376953	123.92218017578125	1.0	131.23382568359375	170.86891174316406	1.0	134.9674530029297	168.5128936767578	0.0001488029956817627	131.98553466796875	172.39508056640625	0.0003432929515838623	18	014
538	113.6224365234375	124.67289733886719	1.0	131.1827392578125	173.51507568359375	1.0	132.9172821044922	174.8052215576172	0.0001456141471862793	130.5089569091797	174.38389587402344	0.0002480149269104004	18	014
539	113.43396759033203	125.53057098388672	1.0	131.5426025390625	172.9801483154297	1.0	134.13531494140625	173.32601928710938	0.00017538666725158691	131.42657470703125	173.62283325195312	0.0004665851593017578	18	014
540	114.07345581054688	125.77522277832031	1.0	132.7411651611328	171.68357849121094	1.0	135.30392456054688	172.28167724609375	0.00014579296112060547	133.0518798828125	172.51974487304688	0.0004793405532836914	18	014
541	113.19618225097656	124.49629974365234	1.0	130.57923889160156	172.53396606445312	1.0	132.06011962890625	173.41281127929688	0.0001628398895263672	130.63525390625	172.71826171875	0.00029912590980529785	18	014
542	114.03728485107422	125.52631378173828	1.0	131.57577514648438	172.35198974609375	1.0	133.0616455078125	174.15444946289062	0.00012055039405822754	131.92733764648438	172.98541259765625	0.0004782676696777344	18	014
543	114.83023071289062	125.43829345703125	1.0	131.5409393310547	172.55931091308594	1.0	133.35531616210938	174.1098175048828	0.00023230910301208496	131.47024536132812	173.09613037109375	0.000351637601852417	18	014
544	114.03134155273438	125.2528076171875	1.0	130.95802307128906	171.7381134033203	1.0	134.8898468017578	169.221435546875	0.00010648369789123535	131.516845703125	172.23854064941406	0.0003274977207183838	18	014
545	113.97557067871094	125.38273620605469	1.0	132.34681701660156	171.86033630371094	1.0	133.79019165039062	173.68453979492188	0.0001608729362487793	132.27786254882812	172.6000518798828	0.00040906667709350586	18	014
