# Supplementary material for: An automated feeding system for the African killifish reveals the impact of diet on lifespan and allows scalable assessment of associative learning
Source: eLife. 2022 Nov 10;11:e69008. doi: 10.7554/eLife.69008 (PMC9788828; doi:10.7554/eLife.69008)
Supplement: Figure 6—source data 2. [file elife-69008-fig6-data2.zip › Training Trajectories/t16_REC004DLC_resnet50_TrainAllTheThingsJun28shuffle1_1030000.csv]

bodyparts_coords	fishhead_x	fishhead_y	fishhead_likelihood	fishtail_x	fishtail_y	fishtail_likelihood	redlight_x	redlight_y	redlight_likelihood	fooddrop_x	fooddrop_y	fooddrop_likelihood	fishnum	recordingnum
0	363.40625	338.09674072265625	1.0	298.538818359375	251.30532836914062	1.0	532.5914306640625	226.2572021484375	0.0010123848915100098	298.6336364746094	252.6009063720703	0.003697812557220459	16	004
1	362.71661376953125	338.7998352050781	1.0	295.2731628417969	249.29164123535156	1.0	531.4662475585938	225.45004272460938	0.1444632112979889	295.2167663574219	250.8831329345703	0.0007523596286773682	16	004
2	362.9952087402344	338.98504638671875	1.0	297.20843505859375	249.02194213867188	1.0	531.6373901367188	225.74234008789062	0.5540981292724609	298.19036865234375	251.04263305664062	0.00030156970024108887	16	004
3	362.8712463378906	339.58837890625	1.0	294.7716369628906	246.3819122314453	1.0	531.5637817382812	225.8208770751953	0.0950654149055481	361.258056640625	324.7724914550781	0.00024765729904174805	16	004
4	362.7098388671875	339.84991455078125	1.0	293.9014587402344	244.5933837890625	1.0	532.5745239257812	225.8317413330078	0.05198320746421814	361.8709716796875	326.3235778808594	0.00015059113502502441	16	004
5	362.3794860839844	339.1170654296875	1.0	292.530517578125	243.22000122070312	1.0	530.8208618164062	226.91566467285156	0.5003969073295593	360.7382507324219	324.8802185058594	0.00024387240409851074	16	004
6	361.74859619140625	340.2811279296875	1.0	292.073974609375	241.9114990234375	1.0	531.7802734375	225.0575408935547	0.4053511917591095	361.21124267578125	326.4617614746094	0.000681757926940918	16	004
7	360.7990417480469	339.847412109375	1.0	289.45086669921875	241.00538635253906	1.0	531.6715087890625	225.97531127929688	0.010977178812026978	289.672607421875	243.59396362304688	0.0006996393203735352	16	004
8	361.1178283691406	340.6195068359375	1.0	289.6946105957031	240.4580535888672	1.0	531.4775390625	225.88233947753906	0.007320612668991089	289.83526611328125	242.8827362060547	0.0008300244808197021	16	004
9	361.608642578125	341.1690979003906	1.0	287.0863952636719	239.12176513671875	1.0	532.7796630859375	226.22042846679688	0.04483649134635925	288.7718505859375	240.03778076171875	0.0004781186580657959	16	004
10	361.51849365234375	340.729736328125	1.0	286.86212158203125	239.24098205566406	1.0	532.7595825195312	225.7285919189453	0.4356982707977295	288.87744140625	241.89503479003906	0.002113163471221924	16	004
11	361.6999206542969	341.567138671875	1.0	285.2694396972656	238.6283416748047	1.0	532.034423828125	225.41893005371094	0.9553778171539307	287.7048645019531	239.3372039794922	0.00046005845069885254	16	004
12	361.4796447753906	341.1451416015625	1.0	285.1404113769531	237.62339782714844	1.0	530.5438232421875	225.59036254882812	0.6346620321273804	287.9565124511719	237.55975341796875	0.0005383193492889404	16	004
13	360.762451171875	341.30133056640625	1.0	282.7380065917969	237.7559356689453	1.0	532.0410766601562	227.01370239257812	0.011987149715423584	287.384521484375	237.95689392089844	0.0007217228412628174	16	004
14	361.43768310546875	340.71929931640625	1.0	283.65185546875	237.32498168945312	1.0	531.1372680664062	227.64132690429688	0.008028149604797363	287.8455810546875	237.2728729248047	0.00023671984672546387	16	004
15	361.24456787109375	340.560302734375	1.0	281.60626220703125	237.02166748046875	1.0	530.4992065429688	225.3325653076172	0.0005640089511871338	360.6793212890625	326.3357849121094	0.00033417344093322754	16	004
16	361.1706848144531	341.4571838378906	1.0	281.4801940917969	236.41844177246094	1.0	531.909912109375	226.12107849121094	0.026770025491714478	281.5131530761719	237.5176544189453	0.0007213950157165527	16	004
17	360.65069580078125	341.8905334472656	1.0	280.3517150878906	237.04510498046875	1.0	530.9381713867188	227.6560516357422	0.28498584032058716	279.3026123046875	238.84811401367188	0.0008914470672607422	16	004
18	361.1717834472656	342.2170104980469	1.0	279.10638427734375	237.0161590576172	1.0	531.2991943359375	225.6538543701172	0.26682186126708984	278.4496154785156	238.81455993652344	0.0009953975677490234	16	004
19	360.7882080078125	341.8377685546875	1.0	276.7196350097656	237.1558837890625	1.0	530.9239501953125	225.18553161621094	0.24013125896453857	276.0047302246094	238.89602661132812	0.0015017390251159668	16	004
20	360.6271667480469	342.1227111816406	1.0	278.1829833984375	238.15809631347656	1.0	532.0477905273438	225.8564910888672	0.22888940572738647	276.9472351074219	239.1769561767578	0.0026500821113586426	16	004
21	360.5907287597656	342.7593994140625	1.0	276.9121398925781	236.91729736328125	1.0	531.2280883789062	226.406005859375	0.01636439561843872	276.00823974609375	239.827392578125	0.0018251240253448486	16	004
22	359.3199157714844	343.18939208984375	1.0	276.3421325683594	237.78732299804688	1.0	531.941650390625	225.73973083496094	0.311362087726593	275.8432922363281	238.6425323486328	0.0009375810623168945	16	004
23	358.2964782714844	343.7955322265625	1.0	272.11224365234375	240.39976501464844	1.0	532.0601806640625	226.0010986328125	0.0030006766319274902	272.27374267578125	243.00706481933594	0.0007800161838531494	16	004
24	357.5179138183594	345.6518249511719	1.0	273.5150146484375	242.6293487548828	1.0	531.4154663085938	225.79429626464844	0.021128207445144653	273.35205078125	245.12379455566406	0.0003921091556549072	16	004
25	356.9263916015625	347.1766052246094	1.0	275.683837890625	243.4611358642578	1.0	531.7147827148438	225.44435119628906	0.9303749799728394	274.8544006347656	250.7179718017578	0.00041306018829345703	16	004
26	356.49920654296875	347.7066650390625	1.0	275.8804016113281	243.46102905273438	1.0	501.74853515625	190.37620544433594	1.0	499.8896789550781	190.9239044189453	0.0011798739433288574	16	004
27	356.8534851074219	347.5302734375	1.0	275.8353576660156	241.51841735839844	1.0	502.21539306640625	189.49526977539062	1.0	500.23858642578125	189.73193359375	0.0007934868335723877	16	004
28	356.53851318359375	348.2657165527344	1.0	275.70037841796875	240.69903564453125	1.0	502.2950439453125	189.66744995117188	1.0	500.07598876953125	189.97557067871094	0.0007978677749633789	16	004
29	356.291259765625	347.3000183105469	1.0	275.02935791015625	240.54367065429688	1.0	502.43121337890625	190.2615966796875	1.0	500.0340270996094	190.4761962890625	0.0010932683944702148	16	004
30	355.5452575683594	346.8739013671875	1.0	274.65252685546875	240.49192810058594	1.0	503.0880126953125	190.16969299316406	1.0	274.5563049316406	243.4062042236328	0.0007270276546478271	16	004
31	354.6955871582031	347.3264465332031	1.0	276.4483337402344	240.2062530517578	1.0	503.14776611328125	189.3369140625	1.0	500.7015075683594	189.6352081298828	0.0008493661880493164	16	004
32	354.5337829589844	348.0626220703125	1.0	276.99249267578125	239.2932586669922	1.0	502.8249206542969	189.83689880371094	1.0	506.4974670410156	193.06654357910156	0.001287698745727539	16	004
33	354.59735107421875	347.8382873535156	1.0	277.37750244140625	238.55819702148438	1.0	503.591796875	189.74832153320312	1.0	277.41973876953125	240.57281494140625	0.0008516907691955566	16	004
34	353.66314697265625	348.7012939453125	1.0	277.7430725097656	237.6378173828125	1.0	503.1455383300781	189.50949096679688	1.0	277.59710693359375	239.77748107910156	0.0008482933044433594	16	004
35	353.71990966796875	348.6017150878906	1.0	276.8492126464844	237.0050811767578	1.0	503.7178955078125	189.1651153564453	1.0	277.0145568847656	238.97779846191406	0.0013979077339172363	16	004
36	353.41668701171875	348.4652099609375	1.0	277.0758972167969	237.4442138671875	1.0	503.0930480957031	189.71371459960938	1.0	276.5701904296875	239.27737426757812	0.0020062625408172607	16	004
37	354.18017578125	346.9144287109375	1.0	277.21014404296875	236.97601318359375	1.0	503.83990478515625	188.85169982910156	1.0	276.7923278808594	238.80133056640625	0.002301245927810669	16	004
38	352.886474609375	348.28009033203125	1.0	277.3946533203125	237.0680389404297	1.0	502.81243896484375	190.3642120361328	1.0	277.0484619140625	239.2626190185547	0.005064040422439575	16	004
39	352.1822509765625	348.2499694824219	1.0	276.98663330078125	236.4874725341797	1.0	503.4309997558594	188.70822143554688	1.0	277.11273193359375	238.71359252929688	0.004600554704666138	16	004
40	352.3539733886719	348.59857177734375	1.0	275.7995300292969	237.5748291015625	1.0	503.69866943359375	188.9675750732422	1.0	276.1888122558594	239.07241821289062	0.003758341073989868	16	004
41	352.4223327636719	348.479248046875	1.0	275.07330322265625	237.3350372314453	1.0	503.1700134277344	189.48414611816406	0.9999999403953552	276.06036376953125	238.12777709960938	0.002951979637145996	16	004
42	350.4853210449219	347.7242736816406	1.0	274.8504638671875	236.9185028076172	1.0	502.9189453125	189.4522247314453	1.0	275.6341857910156	239.2452850341797	0.0026194751262664795	16	004
43	349.3340759277344	348.0339660644531	1.0	274.856689453125	237.14285278320312	1.0	503.1321105957031	189.6218719482422	1.0	275.9040832519531	238.8605194091797	0.0016681849956512451	16	004
44	349.66400146484375	346.8352966308594	1.0	273.2462158203125	236.44715881347656	1.0	503.080810546875	189.07315063476562	1.0	274.3919677734375	240.0016326904297	0.0027677416801452637	16	004
45	349.6628112792969	347.33087158203125	1.0	274.3029479980469	236.4928741455078	1.0	502.6476745605469	189.1217803955078	1.0	275.4693298339844	239.5590057373047	0.004449427127838135	16	004
46	347.4405822753906	347.3072204589844	1.0	274.9837951660156	236.39476013183594	1.0	503.33575439453125	189.106689453125	1.0	276.0093078613281	238.86366271972656	0.002148568630218506	16	004
47	345.9859313964844	346.8449401855469	1.0	274.60833740234375	236.9754638671875	1.0	503.3531188964844	189.2677459716797	1.0	276.2300720214844	238.10552978515625	0.0032487809658050537	16	004
48	346.61590576171875	347.3140563964844	1.0	273.4241638183594	237.59759521484375	1.0	503.1785583496094	189.76637268066406	1.0	274.6373291015625	238.79835510253906	0.0014074742794036865	16	004
49	345.4941711425781	346.1474914550781	1.0	273.8370666503906	237.1863250732422	1.0	503.3327941894531	189.93881225585938	1.0	275.0523681640625	238.70272827148438	0.0027976930141448975	16	004
50	345.5269470214844	345.8105163574219	1.0	273.66473388671875	236.86026000976562	1.0	503.79339599609375	189.59080505371094	1.0	275.3638916015625	238.15660095214844	0.0013521909713745117	16	004
51	346.2333068847656	345.4714660644531	1.0	273.72637939453125	236.5021514892578	1.0	503.10662841796875	189.2006378173828	1.0	276.4208984375	236.20782470703125	0.0009325146675109863	16	004
52	345.5720520019531	345.3947448730469	1.0	273.332275390625	236.9688720703125	1.0	504.1863098144531	189.65042114257812	1.0	276.0393371582031	236.11431884765625	0.0008533298969268799	16	004
53	344.4872741699219	345.338134765625	1.0	273.6330261230469	236.60572814941406	1.0	503.3363037109375	189.31375122070312	1.0	275.58111572265625	236.94268798828125	0.0019816458225250244	16	004
54	343.056396484375	345.2394714355469	1.0	272.88568115234375	236.49427795410156	1.0	503.0981140136719	189.23431396484375	1.0	274.8624572753906	238.92169189453125	0.0014912188053131104	16	004
55	342.39642333984375	345.82720947265625	1.0	271.44512939453125	236.09840393066406	1.0	503.5594482421875	189.59742736816406	1.0	274.411865234375	237.39849853515625	0.002703040838241577	16	004
56	343.16534423828125	344.7783508300781	1.0	272.8102722167969	235.99160766601562	1.0	503.14349365234375	188.67178344726562	1.0	275.94952392578125	237.05186462402344	0.0025722086429595947	16	004
57	342.97784423828125	344.7272644042969	1.0	273.6444091796875	236.24600219726562	1.0	503.7315673828125	189.93284606933594	1.0	276.1925964355469	236.7796630859375	0.0024185478687286377	16	004
58	343.610595703125	345.3413391113281	1.0	274.3033142089844	236.6964569091797	1.0	503.9749755859375	190.09805297851562	0.9999998807907104	276.1183166503906	237.5868377685547	0.0022256970405578613	16	004
59	343.45135498046875	344.90496826171875	1.0	274.97808837890625	236.41429138183594	1.0	502.5854187011719	188.7783660888672	1.0	276.8560485839844	236.4804229736328	0.0026830732822418213	16	004
60	342.7476806640625	344.31842041015625	1.0	274.6623229980469	235.44691467285156	1.0	503.25274658203125	189.7602996826172	1.0	500.96685791015625	190.17694091796875	0.0015075504779815674	16	004
61	342.44805908203125	344.6107482910156	1.0	273.9472961425781	234.94717407226562	1.0	503.02813720703125	189.55503845214844	1.0	276.3144226074219	235.81346130371094	0.001191943883895874	16	004
62	342.71856689453125	344.4888610839844	1.0	274.06317138671875	234.6792449951172	1.0	504.0105895996094	188.81106567382812	1.0	506.815185546875	192.5114288330078	0.002105504274368286	16	004
63	342.01812744140625	344.6273193359375	1.0	275.34539794921875	235.10159301757812	1.0	503.4140319824219	189.14910888671875	1.0	276.3099060058594	236.36001586914062	0.0007342994213104248	16	004
64	342.0684814453125	344.6129150390625	1.0	274.7375183105469	235.5969696044922	1.0	502.6430358886719	189.7410430908203	1.0	500.5962829589844	190.2997283935547	0.0007216930389404297	16	004
65	342.4968566894531	344.1686706542969	1.0	274.71942138671875	235.24029541015625	1.0	503.0927734375	188.7178497314453	1.0	506.4425048828125	192.26950073242188	0.0012531280517578125	16	004
66	342.2786865234375	344.1367492675781	1.0	275.9350891113281	234.94418334960938	1.0	503.8369445800781	189.3326416015625	0.9999999403953552	506.4023742675781	192.519287109375	0.0010001659393310547	16	004
67	342.2479248046875	344.4978332519531	1.0	276.63800048828125	235.0501251220703	1.0	503.2645263671875	188.9109649658203	1.0	277.4211730957031	236.92604064941406	0.0019690096378326416	16	004
68	341.8511962890625	343.8304138183594	1.0	277.0163269042969	235.79513549804688	1.0	503.273193359375	189.02162170410156	1.0	277.5098876953125	236.99888610839844	0.00133591890335083	16	004
69	341.2998046875	344.1384582519531	1.0	275.47271728515625	235.67361450195312	1.0	503.2270202636719	189.2198028564453	1.0	276.77764892578125	236.87283325195312	0.0024337172508239746	16	004
70	341.4030456542969	344.6592102050781	1.0	275.2869873046875	235.16966247558594	1.0	503.24517822265625	189.225830078125	1.0	500.9577941894531	189.51168823242188	0.0009954869747161865	16	004
71	341.0042419433594	343.9730224609375	1.0	275.7588806152344	235.9065704345703	1.0	503.2057189941406	189.2586669921875	1.0	277.46484375	236.4971160888672	0.001964658498764038	16	004
72	341.4256286621094	343.9446716308594	1.0	276.283935546875	236.80401611328125	1.0	503.74176025390625	189.2091522216797	1.0	277.0712890625	237.6923370361328	0.002578258514404297	16	004
73	341.6144104003906	343.3624267578125	1.0	277.1028747558594	235.7020721435547	1.0	503.632568359375	188.91087341308594	1.0	277.8869934082031	237.33114624023438	0.0030491650104522705	16	004
74	340.85894775390625	343.7275695800781	1.0	275.288818359375	236.8466796875	1.0	503.2398681640625	189.3813934326172	1.0	276.7569274902344	237.48275756835938	0.0028076767921447754	16	004
75	340.81536865234375	343.7947082519531	1.0	276.2414855957031	236.50523376464844	1.0	503.67352294921875	189.1404571533203	1.0	277.2677001953125	237.4125518798828	0.0014467835426330566	16	004
76	340.77923583984375	343.2364501953125	1.0	277.8626708984375	236.52731323242188	1.0	502.7763671875	188.86724853515625	1.0	278.3773193359375	237.27252197265625	0.0022525787353515625	16	004
77	340.8626403808594	342.3712158203125	1.0	277.13482666015625	236.53079223632812	1.0	503.6275634765625	188.8080596923828	1.0	277.82440185546875	237.82101440429688	0.0023850202560424805	16	004
78	340.4962158203125	343.54144287109375	1.0	275.1258544921875	236.5424041748047	1.0	504.0233154296875	189.44326782226562	1.0	276.9654846191406	237.1677703857422	0.0006678104400634766	16	004
79	340.7718505859375	343.2945556640625	1.0	274.8601379394531	236.7360076904297	1.0	503.16265869140625	189.82931518554688	1.0	506.36285400390625	192.96290588378906	0.0016137957572937012	16	004
80	340.13531494140625	343.24835205078125	1.0	274.8103942871094	236.15769958496094	1.0	502.81414794921875	189.06771850585938	0.9999999403953552	276.1354064941406	237.73573303222656	0.002176731824874878	16	004
81	340.7153625488281	342.6358337402344	1.0	273.8930969238281	237.2316436767578	1.0	503.23358154296875	189.17611694335938	1.0	275.7929382324219	238.624267578125	0.0028137266635894775	16	004
82	339.7185363769531	342.7083435058594	1.0	273.8468322753906	237.06732177734375	1.0	503.1087646484375	188.92018127441406	1.0	275.18768310546875	238.74256896972656	0.0022051632404327393	16	004
83	339.7650146484375	342.1561279296875	1.0	274.85272216796875	236.68829345703125	1.0	502.66351318359375	189.17027282714844	1.0	276.0313415527344	239.02377319335938	0.004979461431503296	16	004
84	340.6053771972656	342.0552062988281	1.0	274.5867919921875	237.0784149169922	1.0	503.2221374511719	189.7318878173828	1.0	276.3673400878906	238.52622985839844	0.003084540367126465	16	004
85	339.5046691894531	342.4308166503906	1.0	272.5522766113281	237.327392578125	1.0	503.51739501953125	189.68727111816406	0.9999999403953552	274.64404296875	238.82574462890625	0.0024401843547821045	16	004
86	339.8050842285156	342.04351806640625	1.0	272.6431884765625	236.72393798828125	1.0	503.09716796875	189.38648986816406	1.0	274.6639709472656	239.15536499023438	0.0034709572792053223	16	004
87	339.7624816894531	342.1150207519531	1.0	271.79974365234375	236.42803955078125	1.0	503.29083251953125	189.52764892578125	1.0	274.56329345703125	238.56130981445312	0.0007536709308624268	16	004
88	338.7901916503906	341.89031982421875	1.0	271.9854736328125	236.98695373535156	1.0	503.3349609375	189.1225128173828	1.0	274.4678039550781	239.1883087158203	0.001385807991027832	16	004
89	340.0769348144531	341.54833984375	1.0	271.3341369628906	237.2281494140625	1.0	503.4035949707031	188.91419982910156	1.0	273.8209228515625	239.71861267089844	0.001098036766052246	16	004
90	339.2261047363281	341.96209716796875	1.0	270.6613464355469	236.66773986816406	1.0	503.2550964355469	188.946044921875	1.0	500.87115478515625	189.25686645507812	0.0017412304878234863	16	004
91	338.6921081542969	341.4170227050781	1.0	270.4255065917969	236.98947143554688	1.0	503.7670593261719	189.37001037597656	1.0	506.5364990234375	192.61569213867188	0.0008570253849029541	16	004
92	338.515625	341.7416687011719	1.0	269.8452453613281	237.4772491455078	1.0	504.07586669921875	189.78773498535156	1.0	506.77197265625	192.72198486328125	0.0007641315460205078	16	004
93	339.4886474609375	341.66595458984375	1.0	267.0832214355469	237.4051971435547	1.0	502.9783630371094	189.40155029296875	1.0	500.55712890625	189.779052734375	0.0010396242141723633	16	004
94	339.6217346191406	341.0840148925781	1.0	267.23614501953125	238.06610107421875	1.0	503.0226135253906	188.5523681640625	1.0	506.50927734375	192.20114135742188	0.0006990730762481689	16	004
95	339.02667236328125	341.5442810058594	1.0	267.3531494140625	237.84091186523438	1.0	503.2647399902344	189.302490234375	1.0	272.4165954589844	238.362060546875	0.0008333921432495117	16	004
96	339.6976623535156	341.6478576660156	1.0	267.4290771484375	237.70126342773438	1.0	502.60321044921875	189.42001342773438	1.0	272.4743957519531	237.86817932128906	0.0007581412792205811	16	004
97	338.9437561035156	341.3431396484375	1.0	266.6674499511719	238.34588623046875	1.0	503.11676025390625	188.64208984375	1.0	500.5854187011719	189.0135955810547	0.0005555450916290283	16	004
98	338.4417724609375	341.07708740234375	1.0	265.9144287109375	238.86825561523438	1.0	503.3197326660156	189.50535583496094	1.0	506.4141540527344	192.32711791992188	0.0016064047813415527	16	004
99	338.6967468261719	340.9714660644531	1.0	265.1507873535156	239.02626037597656	1.0	503.1803283691406	189.71011352539062	1.0	500.70477294921875	189.84503173828125	0.0011054575443267822	16	004
100	338.5727844238281	341.4538879394531	1.0	264.6968078613281	238.26226806640625	1.0	502.8859558105469	189.6793670654297	1.0	501.502197265625	190.71788024902344	0.0009191036224365234	16	004
101	338.4021911621094	340.76971435546875	1.0	264.73809814453125	238.7796173095703	1.0	503.1477355957031	189.087646484375	1.0	506.1638488769531	192.59107971191406	0.000576704740524292	16	004
102	338.5046691894531	341.17254638671875	1.0	264.2631530761719	238.5541229248047	1.0	503.241943359375	189.6201934814453	1.0	506.072509765625	192.76385498046875	0.0004762709140777588	16	004
103	337.9956359863281	341.13543701171875	1.0	263.7581787109375	238.82786560058594	1.0	503.20556640625	188.8740997314453	1.0	501.6814270019531	190.19802856445312	0.0005882978439331055	16	004
104	337.4314270019531	340.3924560546875	1.0	263.2878723144531	238.6283416748047	1.0	503.488525390625	188.36123657226562	1.0	506.5916442871094	192.14944458007812	0.0010847151279449463	16	004
105	338.28302001953125	340.38421630859375	1.0	262.2538146972656	240.17962646484375	1.0	502.3191223144531	189.2577667236328	1.0	500.97381591796875	190.5655517578125	0.0007579326629638672	16	004
106	337.5574951171875	340.3667297363281	1.0	261.654541015625	240.4783172607422	1.0	503.3769226074219	189.981689453125	1.0	506.5386657714844	193.0052947998047	0.0005359351634979248	16	004
107	337.2686462402344	341.2297668457031	1.0	262.3833923339844	239.83203125	1.0	503.38201904296875	189.5404510498047	1.0	501.7054443359375	190.69102478027344	0.0007023513317108154	16	004
108	336.7308044433594	340.94512939453125	1.0	262.38970947265625	240.1255645751953	1.0	503.03533935546875	189.3223876953125	1.0	501.6087646484375	190.5049591064453	0.0012059509754180908	16	004
109	335.5249328613281	341.1250915527344	1.0	262.07403564453125	239.68014526367188	1.0	503.4719543457031	189.05506896972656	1.0	506.4006042480469	192.27224731445312	0.0008402466773986816	16	004
110	335.95941162109375	340.9787902832031	1.0	261.7752685546875	240.2349853515625	1.0	503.3692626953125	189.57411193847656	1.0	500.8796691894531	189.77537536621094	0.000790327787399292	16	004
111	336.2487487792969	341.46240234375	1.0	259.79498291015625	240.90647888183594	1.0	503.39739990234375	189.27566528320312	1.0	501.1439208984375	189.41159057617188	0.0007073581218719482	16	004
112	336.36090087890625	341.3544616699219	1.0	260.37921142578125	241.60028076171875	1.0	502.81793212890625	189.77816772460938	1.0	500.5311584472656	190.3893280029297	0.0010028183460235596	16	004
113	334.89166259765625	341.5121154785156	1.0	258.64007568359375	242.68002319335938	1.0	503.12725830078125	189.38438415527344	1.0	506.38665771484375	192.6028594970703	0.0008395612239837646	16	004
114	334.208251953125	341.4959411621094	1.0	255.82009887695312	244.38648986816406	1.0	503.1324462890625	189.62649536132812	1.0	506.7311706542969	192.3667449951172	0.0032325387001037598	16	004
115	332.1967468261719	342.491943359375	1.0	256.3187255859375	246.0177001953125	1.0	502.676025390625	189.3361053466797	1.0	500.61944580078125	189.73117065429688	0.002039700746536255	16	004
116	332.08050537109375	342.4075927734375	1.0	253.6671905517578	249.2923126220703	1.0	504.2696838378906	189.31124877929688	0.9999999403953552	253.6084442138672	254.49517822265625	0.00080832839012146	16	004
117	331.9650573730469	343.5558166503906	1.0	256.0469055175781	250.27725219726562	1.0	503.3087158203125	189.12098693847656	1.0	506.77069091796875	192.39215087890625	0.0009743273258209229	16	004
118	331.1988830566406	343.2125549316406	1.0	257.75592041015625	249.1968231201172	1.0	503.152099609375	189.12139892578125	1.0	256.15045166015625	254.0423126220703	0.0010175108909606934	16	004
119	329.36328125	342.6908874511719	1.0	258.6729736328125	249.1883087158203	1.0	503.6074523925781	188.90536499023438	1.0	506.8692321777344	192.55702209472656	0.0017735064029693604	16	004
120	329.3679504394531	343.0177307128906	1.0	258.1854248046875	248.99021911621094	1.0	503.667236328125	189.32772827148438	1.0	506.4205017089844	192.37571716308594	0.0008079707622528076	16	004
121	329.0631103515625	343.2079772949219	1.0	254.97267150878906	250.49526977539062	1.0	503.4477844238281	189.2150421142578	1.0	506.30657958984375	192.4608154296875	0.0005721449851989746	16	004
122	329.2321472167969	343.0400695800781	1.0	257.68902587890625	250.28448486328125	1.0	503.31060791015625	189.0318603515625	1.0	254.38050842285156	255.75169372558594	0.0011189281940460205	16	004
123	328.6048889160156	343.16864013671875	1.0	260.2065124511719	249.53375244140625	1.0	504.0083312988281	189.04937744140625	1.0	256.56982421875	255.60565185546875	0.0011181235313415527	16	004
124	327.9197692871094	343.4307556152344	1.0	259.9202880859375	249.06338500976562	1.0	503.9305725097656	188.75489807128906	0.9999999403953552	501.2019958496094	189.11094665527344	0.0008795261383056641	16	004
125	327.0887145996094	343.5711669921875	1.0	260.5877990722656	248.96755981445312	1.0	503.2818908691406	189.12657165527344	1.0	500.72674560546875	189.454345703125	0.0008756518363952637	16	004
126	326.9447937011719	343.2021484375	1.0	261.8154296875	250.19529724121094	1.0	502.9568786621094	189.62551879882812	1.0	500.86358642578125	189.90037536621094	0.0006822645664215088	16	004
127	326.5640869140625	343.0390319824219	1.0	261.47637939453125	250.5347900390625	1.0	503.8068542480469	188.80938720703125	1.0	262.6193542480469	252.12010192871094	0.0017948150634765625	16	004
128	327.5834655761719	343.1202087402344	1.0	260.17120361328125	250.06553649902344	1.0	503.7210388183594	189.7186279296875	1.0	259.1572265625	251.5614776611328	0.0020301640033721924	16	004
129	326.87237548828125	342.30059814453125	1.0	258.2779541015625	249.92042541503906	1.0	502.6614685058594	189.0546875	1.0	501.1964416503906	190.57269287109375	0.000717848539352417	16	004
130	325.6087341308594	343.1793518066406	1.0	261.0226745605469	249.958251953125	1.0	503.0603942871094	188.62379455566406	1.0	506.47369384765625	192.00453186035156	0.0007740259170532227	16	004
131	326.5331115722656	343.0446472167969	1.0	258.2670593261719	249.9054412841797	1.0	502.6785888671875	189.1388702392578	1.0	500.3674011230469	189.64999389648438	0.0012361407279968262	16	004
132	325.8431701660156	343.62103271484375	1.0	255.79176330566406	250.7590789794922	1.0	503.6698303222656	189.28810119628906	1.0	257.607666015625	251.25091552734375	0.002055525779724121	16	004
133	326.0792541503906	343.1217956542969	1.0	253.9665985107422	251.18836975097656	1.0	504.36737060546875	188.89488220214844	1.0	257.30645751953125	251.26559448242188	0.001924663782119751	16	004
134	326.1119384765625	342.7626953125	1.0	254.3069610595703	250.50338745117188	1.0	503.5386962890625	189.51397705078125	1.0	254.187255859375	254.45745849609375	0.0005926191806793213	16	004
135	325.92779541015625	342.86517333984375	1.0	254.68275451660156	250.21311950683594	1.0	503.6517028808594	189.6569366455078	1.0	506.8849182128906	192.8570098876953	0.0006112754344940186	16	004
136	325.8150634765625	342.92120361328125	1.0	256.68170166015625	249.9720458984375	1.0	503.14801025390625	188.6092529296875	1.0	258.7235107421875	251.304931640625	0.0007982850074768066	16	004
137	325.6953430175781	342.9995422363281	1.0	257.2544250488281	251.46099853515625	1.0	503.3766174316406	189.5154571533203	1.0	258.59539794921875	251.88442993164062	0.0014210939407348633	16	004
138	325.435546875	343.4607238769531	1.0	256.18487548828125	251.6741485595703	1.0	503.5694580078125	189.43472290039062	1.0	258.1376037597656	251.8175506591797	0.0008783042430877686	16	004
139	324.6434326171875	343.16217041015625	1.0	254.38865661621094	253.0865936279297	1.0	503.8431091308594	189.52578735351562	1.0	257.4689025878906	253.1205291748047	0.0018247365951538086	16	004
140	324.63604736328125	342.2823486328125	1.0	256.23809814453125	252.52325439453125	1.0	503.3351745605469	188.94989013671875	1.0	257.5631103515625	253.6802978515625	0.0018077492713928223	16	004
141	325.2558898925781	342.8939514160156	1.0	259.3903503417969	251.4830780029297	1.0	503.2953796386719	189.2614288330078	1.0	259.72576904296875	252.5802764892578	0.0024347007274627686	16	004
142	325.49310302734375	343.0686950683594	1.0	258.57867431640625	251.29122924804688	1.0	503.4095153808594	189.11474609375	1.0	500.82745361328125	189.40081787109375	0.001277625560760498	16	004
143	325.0430603027344	342.1838684082031	1.0	260.1233825683594	251.51361083984375	1.0	502.73223876953125	189.652099609375	1.0	260.15228271484375	253.77426147460938	0.0025235414505004883	16	004
144	324.3885498046875	341.0126037597656	1.0	260.3200988769531	251.34458923339844	1.0	502.9590759277344	189.49867248535156	1.0	506.215576171875	192.30181884765625	0.0011490583419799805	16	004
145	324.2032470703125	342.169921875	1.0	260.8924255371094	252.47427368164062	1.0	503.64666748046875	189.5433807373047	1.0	261.3273620605469	253.41856384277344	0.0030573904514312744	16	004
146	324.475341796875	341.5647888183594	1.0	258.3793640136719	251.50865173339844	1.0	503.2326965332031	188.82972717285156	1.0	258.9543762207031	253.35189819335938	0.0011407136917114258	16	004
147	324.006103515625	341.43780517578125	1.0	258.16546630859375	251.42428588867188	1.0	503.63726806640625	189.41575622558594	1.0	506.32977294921875	192.90199279785156	0.0007474422454833984	16	004
148	323.5872802734375	341.92913818359375	1.0	259.42144775390625	251.34373474121094	1.0	503.56341552734375	188.95899963378906	1.0	507.0079345703125	192.2606201171875	0.0011010468006134033	16	004
149	323.4890441894531	341.18145751953125	1.0	259.5189208984375	252.1382293701172	1.0	503.3619079589844	189.2395477294922	1.0	259.1359558105469	252.88427734375	0.0018360018730163574	16	004
150	323.6319580078125	341.42242431640625	1.0	258.2463073730469	252.10643005371094	1.0	503.995849609375	189.5323486328125	0.9999999403953552	506.15008544921875	193.06263732910156	0.0007783174514770508	16	004
151	324.4832458496094	341.47955322265625	1.0	259.05712890625	252.5149688720703	1.0	503.3313903808594	189.7891082763672	1.0	258.823486328125	254.53106689453125	0.0038479864597320557	16	004
152	323.8664245605469	341.32196044921875	1.0	259.38140869140625	252.503662109375	1.0	503.66455078125	189.64447021484375	1.0	258.93212890625	253.73301696777344	0.0021386444568634033	16	004
153	323.6568603515625	341.5330810546875	1.0	257.2069091796875	252.83779907226562	1.0	503.5279541015625	188.99273681640625	1.0	506.6390380859375	192.5684814453125	0.0010700821876525879	16	004
154	323.65869140625	341.996337890625	1.0	258.76177978515625	252.64700317382812	1.0	503.39031982421875	189.7013397216797	0.9999998807907104	258.2146301269531	254.3101806640625	0.001809537410736084	16	004
155	323.4144287109375	341.71136474609375	1.0	257.40960693359375	253.82101440429688	1.0	503.5440673828125	190.19985961914062	1.0	258.00286865234375	254.94845581054688	0.0012042522430419922	16	004
156	323.5644836425781	341.9002380371094	1.0	257.123779296875	253.0785369873047	1.0	503.3624267578125	189.58436584472656	1.0	257.49346923828125	254.79605102539062	0.0008178651332855225	16	004
157	323.216552734375	339.9142150878906	1.0	255.3810577392578	253.3632354736328	1.0	503.2140808105469	189.2073974609375	1.0	256.3696594238281	254.6914825439453	0.0019575953483581543	16	004
158	323.5420837402344	340.80169677734375	1.0	258.6492919921875	252.91075134277344	1.0	502.850830078125	189.6282501220703	1.0	258.6829528808594	254.92129516601562	0.001567453145980835	16	004
159	323.7577209472656	340.9304504394531	1.0	256.0544128417969	254.49095153808594	1.0	503.5806884765625	189.0087890625	1.0	506.8340148925781	192.2490234375	0.0011011362075805664	16	004
160	322.49835205078125	340.3294677734375	1.0	258.4848327636719	253.24893188476562	1.0	503.3692932128906	189.67483520507812	1.0	258.5805969238281	254.81739807128906	0.0009139180183410645	16	004
161	323.0605163574219	339.76141357421875	1.0	255.97752380371094	253.8851318359375	1.0	503.12384033203125	189.2484130859375	0.9999999403953552	257.45672607421875	255.2056884765625	0.0012285411357879639	16	004
162	322.79583740234375	340.74322509765625	1.0	255.30313110351562	254.41424560546875	1.0	503.6055603027344	189.7210693359375	1.0	256.3616027832031	255.90235900878906	0.0009306967258453369	16	004
163	323.0338134765625	340.0650939941406	1.0	253.07647705078125	256.40618896484375	1.0	503.1485595703125	189.37625122070312	1.0	254.251708984375	257.3188171386719	0.0014188587665557861	16	004
164	322.07098388671875	340.46484375	1.0	254.97836303710938	255.296142578125	1.0	503.1212158203125	188.88494873046875	1.0	501.61956787109375	190.18548583984375	0.0006950199604034424	16	004
165	322.1546325683594	340.32818603515625	1.0	258.0433654785156	255.37118530273438	1.0	502.92919921875	189.49400329589844	1.0	506.47747802734375	192.59585571289062	0.0009446442127227783	16	004
166	322.16693115234375	339.2264709472656	1.0	259.41357421875	254.12554931640625	1.0	502.8545837402344	189.2794952392578	1.0	258.7626953125	255.11231994628906	0.0018793940544128418	16	004
167	322.07244873046875	338.4676818847656	1.0	259.1640319824219	254.32205200195312	1.0	503.1767578125	189.4446258544922	1.0	506.350341796875	192.68719482421875	0.0011587142944335938	16	004
168	321.6872253417969	340.9852294921875	1.0	256.0021057128906	255.2543487548828	1.0	503.3204345703125	189.4215850830078	1.0	506.2389831542969	192.3638153076172	0.0014053285121917725	16	004
169	321.0511779785156	340.09326171875	1.0	254.74331665039062	256.87432861328125	1.0	503.50506591796875	188.44540405273438	0.9999999403953552	507.00665283203125	192.34356689453125	0.0014043450355529785	16	004
170	320.3385314941406	340.52093505859375	1.0	255.4293670654297	255.66563415527344	1.0	503.5046081542969	189.1334991455078	1.0	506.4743957519531	192.4261474609375	0.00046515464782714844	16	004
171	319.5499572753906	339.86376953125	1.0	255.8711395263672	255.5617218017578	1.0	503.2249450683594	189.37271118164062	1.0	506.61956787109375	192.45364379882812	0.0009655356407165527	16	004
172	320.4091491699219	339.3726806640625	1.0	255.63479614257812	255.34683227539062	1.0	502.4795837402344	188.85293579101562	1.0	500.3215637207031	189.23194885253906	0.0012697279453277588	16	004
173	319.9873352050781	339.1539306640625	1.0	256.58660888671875	254.94256591796875	1.0	503.31048583984375	189.29888916015625	1.0	501.063232421875	189.45571899414062	0.000917285680770874	16	004
174	319.96240234375	338.8363037109375	1.0	256.76116943359375	256.3237609863281	1.0	502.9292297363281	189.76356506347656	1.0	257.4399719238281	257.1716003417969	0.0008060336112976074	16	004
175	319.230712890625	337.9039611816406	1.0	258.444580078125	253.9221649169922	1.0	503.19744873046875	189.56480407714844	1.0	500.8830871582031	189.920166015625	0.0009743273258209229	16	004
176	319.30780029296875	339.769287109375	1.0	259.1964111328125	253.95428466796875	1.0	503.2833557128906	188.4201202392578	0.9999999403953552	258.8181457519531	255.60760498046875	0.0011301636695861816	16	004
177	318.6895446777344	340.1411437988281	1.0	257.6929931640625	253.93508911132812	1.0	502.3502197265625	189.21217346191406	1.0	506.0105285644531	191.9033203125	0.0012486279010772705	16	004
178	317.9647521972656	340.0660095214844	1.0	256.7309875488281	255.23199462890625	1.0	503.13385009765625	189.80397033691406	1.0	501.5382385253906	190.7792205810547	0.0007682144641876221	16	004
179	318.257568359375	337.773193359375	1.0	256.5247802734375	254.4123992919922	1.0	503.1622619628906	190.00767517089844	1.0	501.4307556152344	190.83529663085938	0.0009827613830566406	16	004
180	318.591796875	337.4821472167969	1.0	256.90985107421875	256.3231201171875	1.0	503.0509033203125	189.6309356689453	1.0	256.79205322265625	257.0979309082031	0.0009869039058685303	16	004
181	318.5621032714844	337.07855224609375	1.0	256.38177490234375	256.186767578125	1.0	503.0078125	189.55499267578125	1.0	500.795654296875	190.16806030273438	0.0012857913970947266	16	004
182	317.9350280761719	337.7476806640625	1.0	255.7476806640625	256.8034973144531	1.0	503.21612548828125	189.5915985107422	1.0	256.2886047363281	257.4769287109375	0.0006375908851623535	16	004
183	317.454833984375	337.99530029296875	1.0	256.8863525390625	256.8487243652344	1.0	503.9630126953125	189.01658630371094	1.0	506.61773681640625	192.4910430908203	0.0010298192501068115	16	004
184	317.02642822265625	338.45703125	1.0	256.4469909667969	256.1831970214844	1.0	503.7802734375	189.53135681152344	1.0	501.65740966796875	189.6535186767578	0.0009580850601196289	16	004
185	317.4284362792969	338.2843322753906	1.0	256.27581787109375	256.9416198730469	1.0	503.65533447265625	190.10540771484375	1.0	506.1923828125	193.3074188232422	0.0011829137802124023	16	004
186	317.414794921875	338.00848388671875	1.0	254.84625244140625	257.8104248046875	1.0	503.2125244140625	189.13058471679688	1.0	506.7927551269531	192.57786560058594	0.0015991032123565674	16	004
187	317.523681640625	336.97430419921875	1.0	255.44778442382812	257.4743957519531	1.0	503.3515930175781	189.18104553222656	1.0	506.48297119140625	192.63922119140625	0.0009906888008117676	16	004
188	318.2239685058594	336.9747009277344	1.0	254.8424530029297	259.8929443359375	1.0	503.5052185058594	189.7750701904297	1.0	254.66648864746094	260.2681579589844	0.0006896853446960449	16	004
189	316.3421936035156	336.9747009277344	1.0	256.2947082519531	259.7428894042969	1.0	503.8796691894531	189.3425750732422	1.0	506.58734130859375	192.2727508544922	0.0007040798664093018	16	004
190	316.1587829589844	337.218017578125	1.0	256.3869323730469	259.1968688964844	1.0	503.2639465332031	189.10928344726562	1.0	506.3345947265625	192.3734588623047	0.000613868236541748	16	004
191	316.9100036621094	337.8332824707031	1.0	255.8314971923828	258.9736633300781	1.0	503.2024841308594	189.844970703125	1.0	500.9183654785156	190.19398498535156	0.0008309483528137207	16	004
192	316.9358825683594	337.9129943847656	1.0	255.82308959960938	258.84130859375	1.0	502.59808349609375	189.23597717285156	1.0	500.25738525390625	189.671630859375	0.0012143254280090332	16	004
193	317.09332275390625	336.9602355957031	1.0	256.5837707519531	259.8652038574219	1.0	503.7530822753906	189.84130859375	1.0	506.6347961425781	192.36585998535156	0.0007320642471313477	16	004
194	317.2195739746094	336.935546875	1.0	255.53274536132812	260.6628112792969	1.0	502.7489929199219	189.50393676757812	1.0	500.3548278808594	189.96250915527344	0.0012849867343902588	16	004
195	318.0141296386719	336.2741394042969	1.0	257.9309997558594	261.2287292480469	1.0	503.06793212890625	189.6049041748047	1.0	500.4524841308594	189.9674530029297	0.0011652112007141113	16	004
196	316.63409423828125	335.5877380371094	1.0	256.0090026855469	261.0047912597656	1.0	503.9440612792969	189.73533630371094	1.0	501.2846374511719	189.9215545654297	0.0007762610912322998	16	004
197	316.50421142578125	336.2024230957031	1.0	257.6856384277344	260.629150390625	1.0	503.3485412597656	189.33148193359375	1.0	500.7193908691406	189.7823944091797	0.0009604394435882568	16	004
198	315.9493713378906	336.38055419921875	1.0	256.901123046875	260.0755310058594	1.0	503.4156799316406	189.7601776123047	1.0	506.1113586425781	192.66395568847656	0.000661700963973999	16	004
199	315.8831787109375	337.2560729980469	1.0	255.10227966308594	260.7167663574219	1.0	503.26153564453125	189.59176635742188	1.0	500.8452453613281	189.75076293945312	0.00044596195220947266	16	004
200	316.1030578613281	337.1626281738281	1.0	255.54611206054688	260.8633728027344	1.0	503.5749206542969	189.5164794921875	1.0	501.8114013671875	190.71826171875	0.0008453130722045898	16	004
201	317.47320556640625	335.7589416503906	1.0	255.2730712890625	260.4815368652344	1.0	503.050537109375	189.40501403808594	0.9999999403953552	500.65618896484375	189.9954071044922	0.0015368163585662842	16	004
202	317.1630554199219	335.1316223144531	1.0	252.78453063964844	261.561279296875	1.0	502.9367370605469	189.19143676757812	1.0	500.35076904296875	189.58169555664062	0.0005162954330444336	16	004
203	316.32568359375	335.9471740722656	1.0	254.10398864746094	261.3165283203125	1.0	502.8849792480469	189.25494384765625	1.0	500.5254821777344	189.73471069335938	0.0012909770011901855	16	004
204	315.25030517578125	335.513916015625	1.0	254.53509521484375	262.67742919921875	1.0	503.57293701171875	189.5166473388672	1.0	501.194580078125	189.90391540527344	0.0009633004665374756	16	004
205	315.4679260253906	335.5907287597656	1.0	256.1094970703125	262.4210510253906	1.0	504.1717834472656	189.7112579345703	1.0	506.9853210449219	192.56588745117188	0.0009545087814331055	16	004
206	314.94061279296875	336.1633605957031	1.0	253.82052612304688	262.0423889160156	1.0	504.300537109375	189.7216033935547	1.0	506.9714050292969	192.81307983398438	0.0006588101387023926	16	004
207	314.9664001464844	336.402587890625	1.0	254.74111938476562	262.4043884277344	1.0	503.7682800292969	189.1956329345703	1.0	506.7636413574219	192.25267028808594	0.0005377233028411865	16	004
208	314.4473876953125	336.04931640625	1.0	254.3468475341797	262.7822570800781	1.0	504.09100341796875	189.15435791015625	1.0	250.32223510742188	267.9738464355469	0.000986635684967041	16	004
209	314.5380859375	335.2467041015625	1.0	251.45655822753906	264.9031677246094	1.0	503.4460144042969	189.72305297851562	1.0	247.5565948486328	268.89178466796875	0.0013583600521087646	16	004
210	314.78533935546875	336.1770935058594	1.0	250.9122772216797	266.1597595214844	1.0	504.278564453125	188.80584716796875	1.0	506.86578369140625	192.29676818847656	0.0003975033760070801	16	004
211	313.8669128417969	335.88067626953125	1.0	250.12025451660156	266.25677490234375	1.0	505.0062561035156	189.29856872558594	1.0	246.70355224609375	268.3299560546875	0.0007236301898956299	16	004
212	314.2048645019531	335.59320068359375	1.0	248.5352325439453	268.5322265625	1.0	504.1771240234375	189.78250122070312	1.0	447.86199951171875	212.5732421875	0.0019432604312896729	16	004
213	314.3299865722656	335.3724670410156	1.0	250.323486328125	268.49237060546875	1.0	503.9371337890625	189.94522094726562	1.0	244.24282836914062	269.8083801269531	0.0006576478481292725	16	004
214	314.41131591796875	334.6678161621094	1.0	252.2298583984375	265.96112060546875	1.0	504.50457763671875	190.1781768798828	1.0	248.0325164794922	269.1438293457031	0.0010070502758026123	16	004
215	313.7948913574219	335.6560363769531	1.0	251.87042236328125	267.4121398925781	0.9999999403953552	503.7809753417969	189.873046875	1.0	449.0928039550781	182.5712432861328	0.03289547562599182	16	004
216	314.48968505859375	336.2440185546875	1.0	246.2501220703125	269.24566650390625	1.0	503.8699951171875	189.74729919433594	1.0	450.0282897949219	180.7660675048828	0.9400498867034912	16	004
217	314.60076904296875	334.92633056640625	1.0	247.79251098632812	267.9467468261719	1.0	503.1769714355469	189.52279663085938	1.0	449.0787353515625	182.07040405273438	0.9750418663024902	16	004
218	313.916748046875	335.4383850097656	1.0	247.31863403320312	269.35491943359375	1.0	503.3526916503906	189.42152404785156	1.0	446.25848388671875	180.65794372558594	0.9999992251396179	16	004
219	313.9305114746094	335.7713623046875	1.0	248.4632568359375	269.5575256347656	0.9999999403953552	503.6294860839844	189.13714599609375	1.0	447.1183776855469	181.81846618652344	0.9999409914016724	16	004
220	313.6752014160156	336.0617980957031	1.0	247.82818603515625	269.2527160644531	1.0	504.0455627441406	189.4265594482422	1.0	447.3128967285156	181.505126953125	0.9999977350234985	16	004
221	316.34454345703125	330.57305908203125	1.0	248.31015014648438	264.59405517578125	0.9999997019767761	503.9347229003906	189.87498474121094	1.0	448.2103576660156	178.35491943359375	0.9997575283050537	16	004
222	320.6782531738281	316.4462585449219	1.0	254.86289978027344	257.8526306152344	0.944748044013977	503.3128662109375	189.49331665039062	1.0	445.11376953125	178.1157989501953	0.9999988079071045	16	004
223	326.2137756347656	308.2757263183594	1.0	265.7357177734375	248.85208129882812	1.0	503.3276062011719	188.94482421875	1.0	443.82574462890625	178.12509155273438	0.9999995827674866	16	004
224	331.4729919433594	298.3671875	1.0	268.1258850097656	251.39561462402344	1.0	503.77972412109375	189.15687561035156	1.0	445.7403564453125	178.46505737304688	0.9999990463256836	16	004
225	333.432373046875	293.4640808105469	1.0	261.09588623046875	262.2900695800781	0.9190001487731934	503.7886047363281	189.82421875	1.0	442.8141784667969	179.93087768554688	0.9999994039535522	16	004
226	336.71307373046875	289.6041259765625	1.0	262.8623046875	287.1541442871094	0.005968928337097168	504.0849304199219	188.8295440673828	1.0	441.5498352050781	181.44322204589844	0.9999977946281433	16	004
227	343.42108154296875	276.21270751953125	1.0	250.89146423339844	285.44940185546875	1.0	504.1659240722656	189.4730682373047	1.0	441.8655090332031	178.8673553466797	0.9999987483024597	16	004
228	354.6490173339844	266.22442626953125	1.0	259.5538330078125	291.1142272949219	0.044494450092315674	503.756591796875	188.9910888671875	1.0	440.1385192871094	181.1682891845703	0.9999523758888245	16	004
229	367.80780029296875	258.6854553222656	1.0	268.9331359863281	323.4430847167969	0.9983131289482117	503.9757080078125	189.2159423828125	1.0	440.5121765136719	178.82748413085938	0.99950110912323	16	004
230	390.3725280761719	249.78790283203125	1.0	266.084228515625	331.2413635253906	1.0	504.21392822265625	188.84413146972656	1.0	438.8828430175781	183.38722229003906	0.9999639391899109	16	004
231	401.7483215332031	246.58187866210938	1.0	274.62115478515625	327.2305908203125	1.0	503.7098388671875	189.15676879882812	1.0	440.89263916015625	180.0791015625	0.9999995827674866	16	004
232	408.57733154296875	246.13150024414062	1.0	276.46875	328.89697265625	1.0	503.4595642089844	189.6683349609375	1.0	439.5680847167969	175.4835968017578	0.9998745918273926	16	004
233	417.2408142089844	247.000244140625	1.0	285.8841552734375	324.29351806640625	1.0	504.48773193359375	189.11671447753906	1.0	438.2566833496094	181.5741424560547	0.9954562187194824	16	004
234	420.26629638671875	248.78060913085938	0.9999998211860657	288.79302978515625	318.6929626464844	1.0	503.88653564453125	189.96279907226562	1.0	439.6961975097656	175.08074951171875	0.9938981533050537	16	004
235	425.3681640625	251.5734405517578	0.9999989867210388	290.1831359863281	314.8067321777344	1.0	504.58636474609375	188.82357788085938	1.0	442.3014831542969	177.98475646972656	0.9244073629379272	16	004
236	423.4524230957031	255.61837768554688	0.06767058372497559	292.0994873046875	313.0303955078125	1.0	503.8223876953125	188.7390594482422	1.0	440.73162841796875	180.35890197753906	0.999921977519989	16	004
237	430.3115539550781	254.68263244628906	1.0	292.2380676269531	308.8690185546875	1.0	504.4800109863281	189.30406188964844	1.0	438.5368347167969	174.96090698242188	0.3278074264526367	16	004
238	435.08673095703125	247.4647979736328	1.0	293.1954345703125	302.99237060546875	0.9998747706413269	504.128662109375	189.6309051513672	1.0	436.28009033203125	183.20611572265625	0.9933194518089294	16	004
239	441.6278076171875	238.6159210205078	1.0	318.9800109863281	307.3858947753906	1.0	504.1197814941406	188.8100128173828	1.0	439.30950927734375	179.03477478027344	0.8396973609924316	16	004
240	447.7695007324219	232.32228088378906	1.0	321.103515625	314.2737121582031	1.0	503.97021484375	189.1260986328125	1.0	435.4313049316406	184.63531494140625	0.9999987483024597	16	004
241	455.863525390625	223.39346313476562	0.9976904392242432	325.53082275390625	312.8831787109375	1.0	502.9936218261719	189.40740966796875	1.0	438.7423400878906	183.19998168945312	0.9999969005584717	16	004
242	448.4873962402344	228.57725524902344	1.0	324.64923095703125	313.16534423828125	1.0	503.9613952636719	189.3848876953125	1.0	436.2762756347656	188.1014862060547	0.09012562036514282	16	004
243	445.7883605957031	230.6466064453125	1.0	326.03790283203125	312.1967468261719	1.0	504.0250244140625	189.72735595703125	1.0	507.42803955078125	192.6366424560547	0.0011798739433288574	16	004
244	447.35107421875	229.9700927734375	1.0	329.9088439941406	309.32684326171875	1.0	503.4693908691406	190.3412322998047	1.0	435.77020263671875	188.13751220703125	0.9990177154541016	16	004
245	446.1978759765625	233.93133544921875	1.0	331.8587341308594	312.4542236328125	1.0	503.8656311035156	189.4236602783203	1.0	438.7485046386719	179.97451782226562	0.9997637271881104	16	004
246	442.9721984863281	245.02951049804688	1.0	330.1283264160156	326.8925476074219	1.0	504.7606201171875	189.69094848632812	1.0	507.6626892089844	192.76657104492188	0.0009778141975402832	16	004
247	443.048095703125	241.51002502441406	1.0	327.59515380859375	328.8914794921875	1.0	503.23724365234375	190.0921173095703	1.0	439.43231201171875	179.9467010498047	0.9983234405517578	16	004
248	440.0393371582031	243.2863006591797	1.0	324.5489196777344	334.0761413574219	1.0	503.9432373046875	189.07553100585938	1.0	440.0646667480469	180.0348358154297	0.369989812374115	16	004
249	439.2207946777344	244.1092071533203	1.0	324.6954040527344	332.5074462890625	0.9999991655349731	504.37213134765625	189.3899383544922	1.0	438.1986999511719	182.4259033203125	0.0770079493522644	16	004
250	438.6304626464844	244.8050994873047	1.0	325.9854736328125	332.4251708984375	1.0	503.8906555175781	190.17764282226562	1.0	326.194580078125	333.62152099609375	0.0005826950073242188	16	004
251	436.8111877441406	244.74334716796875	1.0	325.3033447265625	334.6780090332031	1.0	504.2377014160156	188.65623474121094	1.0	436.9796447753906	185.02880859375	0.019158631563186646	16	004
252	435.6038513183594	246.02932739257812	1.0	326.2065124511719	337.95538330078125	1.0	503.74102783203125	190.15744018554688	1.0	437.1707458496094	185.34228515625	0.999001145362854	16	004
253	434.9793395996094	247.51931762695312	1.0	329.56134033203125	338.69573974609375	1.0	504.51806640625	189.7238006591797	1.0	507.6746520996094	192.5234375	0.0009636580944061279	16	004
254	434.58404541015625	250.13587951660156	1.0	330.2754821777344	337.47100830078125	1.0	504.5733947753906	190.38409423828125	1.0	435.53851318359375	182.9825897216797	0.008232057094573975	16	004
255	433.0500793457031	250.6199188232422	1.0	331.3105163574219	336.29156494140625	1.0	504.21124267578125	189.7797088623047	1.0	435.0363464355469	186.28994750976562	0.18494051694869995	16	004
256	432.07781982421875	251.9862060546875	1.0	330.4812316894531	337.15350341796875	1.0	504.4095764160156	189.35531616210938	1.0	442.2479553222656	177.82467651367188	0.7467796802520752	16	004
257	431.4560241699219	252.0354766845703	1.0	330.874267578125	338.10443115234375	1.0	504.4216613769531	189.62750244140625	1.0	425.404541015625	244.93826293945312	0.0006158351898193359	16	004
258	432.2803649902344	253.50250244140625	1.0	331.2774353027344	339.013427734375	1.0	504.3481750488281	189.69253540039062	1.0	438.5880432128906	175.9636688232422	0.047572195529937744	16	004
259	430.9173583984375	255.86390686035156	1.0	333.2803955078125	341.2663879394531	1.0	504.0308532714844	189.65301513671875	1.0	507.1517028808594	192.6424102783203	0.0004940032958984375	16	004
260	429.6413269042969	258.4091796875	1.0	335.3490905761719	342.23211669921875	1.0	504.7730407714844	189.68258666992188	1.0	507.5828857421875	192.2877960205078	0.0021161139011383057	16	004
261	428.78363037109375	260.6742248535156	1.0	336.0771484375	343.03717041015625	1.0	504.4877624511719	189.15939331054688	1.0	439.38983154296875	176.97567749023438	0.0031704604625701904	16	004
262	428.11029052734375	263.14886474609375	1.0	335.1031494140625	343.2503662109375	1.0	504.59307861328125	189.60743713378906	0.9999999403953552	507.17474365234375	192.43927001953125	0.0007309019565582275	16	004
263	427.62982177734375	264.3908996582031	1.0	333.2768859863281	342.9860534667969	1.0	504.4307556152344	189.33419799804688	1.0	506.6212463378906	192.5396270751953	0.0003669261932373047	16	004
264	426.7322082519531	264.3252868652344	1.0	332.98211669921875	342.53509521484375	1.0	504.8812255859375	188.32180786132812	1.0	507.1847839355469	192.00889587402344	0.00025773048400878906	16	004
265	427.6005859375	264.6487121582031	1.0	333.358642578125	341.5342712402344	1.0	503.82928466796875	189.57882690429688	1.0	501.5755310058594	189.9423828125	0.0004514157772064209	16	004
266	427.23773193359375	264.8858947753906	1.0	333.3448791503906	340.586181640625	1.0	503.7232971191406	189.11972045898438	1.0	507.13677978515625	191.90499877929688	0.0006671249866485596	16	004
267	427.79022216796875	265.1686706542969	1.0	331.8892517089844	341.08734130859375	1.0	504.64849853515625	189.23941040039062	1.0	507.306396484375	192.39227294921875	0.0007391870021820068	16	004
268	426.2443542480469	266.5061340332031	1.0	331.8170471191406	340.33502197265625	1.0	504.52667236328125	189.06106567382812	1.0	440.1277160644531	177.72547912597656	0.20361340045928955	16	004
269	425.90350341796875	266.218505859375	1.0	331.54241943359375	339.9734191894531	1.0	504.459716796875	188.88975524902344	1.0	506.7231140136719	192.23077392578125	0.0004838407039642334	16	004
270	425.8122253417969	266.24053955078125	1.0	331.87579345703125	338.6366271972656	1.0	504.738525390625	190.0220184326172	1.0	506.9508361816406	192.61264038085938	0.0005280375480651855	16	004
271	426.43505859375	267.1555480957031	1.0	332.1057434082031	338.2112121582031	1.0	504.1375732421875	189.52342224121094	1.0	506.96160888671875	192.76004028320312	0.0006160140037536621	16	004
272	426.5310363769531	269.7964782714844	1.0	334.6805419921875	338.893798828125	1.0	504.019775390625	189.2391357421875	1.0	506.8103942871094	192.0876922607422	0.0007308721542358398	16	004
273	425.9642333984375	269.5028381347656	1.0	338.81195068359375	340.04107666015625	1.0	504.0323791503906	189.3327178955078	1.0	506.53643798828125	192.44439697265625	0.0006739199161529541	16	004
274	425.6962890625	271.4138488769531	1.0	339.82476806640625	338.3338623046875	1.0	504.15789794921875	189.49990844726562	1.0	506.7930908203125	192.36399841308594	0.0005559325218200684	16	004
275	426.1213073730469	271.8809814453125	1.0	338.8165283203125	336.9849548339844	1.0	504.40185546875	189.4936065673828	1.0	506.86834716796875	192.1049041748047	0.0008595585823059082	16	004
276	426.1387939453125	275.114013671875	1.0	339.1481628417969	339.8162536621094	1.0	503.5843811035156	188.82289123535156	1.0	338.4577941894531	346.5877380371094	0.0009310245513916016	16	004
277	427.94464111328125	274.1199645996094	1.0	331.9569091796875	337.37847900390625	1.0	504.3666076660156	188.93634033203125	1.0	506.9543151855469	192.1148223876953	0.0003914833068847656	16	004
278	430.6201171875	270.5592346191406	1.0	340.427734375	329.13916015625	1.0	504.7969665527344	187.97340393066406	1.0	507.6875915527344	191.58221435546875	0.0006256699562072754	16	004
279	434.91845703125	270.6219787597656	1.0	339.8587951660156	321.9669494628906	1.0	504.4191589355469	188.7290496826172	1.0	507.2326354980469	191.9822540283203	0.0006583034992218018	16	004
280	440.26861572265625	272.47314453125	1.0	331.5611877441406	321.2167663574219	0.9998905658721924	504.0586853027344	188.99818420410156	1.0	507.3919372558594	192.2589111328125	0.0005438029766082764	16	004
281	442.7774963378906	280.1029968261719	0.9997353553771973	333.7582092285156	323.7795104980469	1.0	503.7301025390625	188.45521545410156	1.0	506.9632263183594	191.32102966308594	0.0004203617572784424	16	004
282	447.3607177734375	284.726806640625	1.0	338.1346435546875	321.83160400390625	1.0	503.8233642578125	189.4232940673828	1.0	506.94573974609375	192.56077575683594	0.001090705394744873	16	004
283	413.4496154785156	288.95855712890625	0.4491944909095764	334.41668701171875	309.83270263671875	1.0	503.9449157714844	189.23410034179688	1.0	506.778076171875	192.0186309814453	0.0008113384246826172	16	004
284	326.2529296875	299.5712890625	0.005277872085571289	332.16815185546875	296.1279296875	0.9999978542327881	504.1862487792969	189.55284118652344	1.0	507.0732727050781	192.80291748046875	0.000504612922668457	16	004
285	336.8337707519531	288.07586669921875	0.0006359517574310303	329.99993896484375	289.22259521484375	0.9999998807907104	505.0365905761719	189.65402221679688	1.0	507.0115661621094	192.361572265625	0.0008325576782226562	16	004
286	445.7492980957031	302.2598876953125	0.999832034111023	333.1732482910156	291.2411193847656	0.12578800320625305	504.71783447265625	190.22027587890625	1.0	502.7689514160156	189.87359619140625	0.0005719661712646484	16	004
287	439.6007385253906	298.9952392578125	0.8250519037246704	360.77801513671875	303.1331787109375	0.9848158359527588	504.63250732421875	190.2595977783203	1.0	506.62310791015625	192.86080932617188	0.0007627606391906738	16	004
288	434.7015075683594	303.7588195800781	0.3470151424407959	385.487060546875	292.1460876464844	0.003199934959411621	504.8824768066406	189.94297790527344	1.0	507.4701843261719	192.3795166015625	0.0014495849609375	16	004
289	436.7403564453125	301.3553161621094	1.0	336.310302734375	286.98089599609375	0.9999942779541016	503.75653076171875	190.26502990722656	1.0	332.39593505859375	292.5531005859375	0.0012003779411315918	16	004
290	438.6116027832031	300.1299743652344	0.9999998807907104	338.7221374511719	283.0385437011719	0.9999971389770508	503.7829895019531	189.59999084472656	1.0	349.86029052734375	290.4171447753906	0.0005311071872711182	16	004
291	438.220703125	300.4052429199219	1.0	341.8493957519531	279.5985412597656	0.9999790191650391	504.0169982910156	190.22776794433594	0.9999999403953552	502.5537109375	190.0223846435547	0.000447005033493042	16	004
292	435.4162292480469	299.24945068359375	1.0	341.1860046386719	282.3606262207031	0.9998084306716919	503.7918701171875	189.79690551757812	1.0	506.62261962890625	192.69773864746094	0.0005332827568054199	16	004
293	432.4264831542969	302.8372497558594	0.9999997615814209	340.0238342285156	284.3128967285156	0.9999674558639526	503.74530029296875	189.41534423828125	1.0	442.5498046875	181.8389434814453	0.002301424741744995	16	004
294	431.8463439941406	303.7524719238281	0.9999902248382568	339.14263916015625	284.1206359863281	0.9999995231628418	504.4280090332031	189.6311492919922	1.0	442.6744384765625	230.39244079589844	0.0016539692878723145	16	004
295	432.944580078125	300.8256530761719	0.9999998807907104	337.24462890625	282.86370849609375	0.9999426603317261	503.96490478515625	189.18429565429688	1.0	444.9223327636719	177.56053161621094	0.9906483292579651	16	004
296	432.54541015625	302.05218505859375	0.9999998807907104	337.60113525390625	282.7749328613281	1.0	503.6522216796875	189.49537658691406	1.0	443.55572509765625	180.87705993652344	0.01017102599143982	16	004
297	432.0045166015625	302.3937072753906	0.9999998211860657	336.6850891113281	282.3318786621094	1.0	504.0241394042969	190.20745849609375	1.0	446.7813415527344	179.93955993652344	0.002554863691329956	16	004
298	430.9275207519531	303.9197998046875	0.9999998807907104	336.5421142578125	282.8952331542969	1.0	504.2469482421875	190.27371215820312	0.9999999403953552	502.563720703125	190.352294921875	0.0005151331424713135	16	004
299	431.5747985839844	302.6897888183594	0.9999090433120728	337.7997741699219	286.01800537109375	0.9999995231628418	504.6927490234375	188.67323303222656	1.0	445.1033630371094	178.7381134033203	0.9501960873603821	16	004
300	427.555419921875	302.1859130859375	0.5399173498153687	423.29791259765625	305.5148620605469	0.0015160739421844482	503.60284423828125	189.53427124023438	1.0	501.2592468261719	189.70655822753906	0.000291973352432251	16	004
301	427.08953857421875	303.25006103515625	0.48117998242378235	339.2881164550781	287.0818176269531	0.9696503281593323	504.8248291015625	189.0182647705078	1.0	507.4493103027344	192.2302703857422	0.0004976987838745117	16	004
302	427.0462646484375	303.2945251464844	0.8412038087844849	342.51287841796875	283.27313232421875	1.0	504.8995666503906	188.7630615234375	1.0	507.73101806640625	192.5326690673828	0.0005311965942382812	16	004
303	426.307861328125	301.5198974609375	0.4534807801246643	338.65283203125	284.68646240234375	1.0	504.28411865234375	189.93939208984375	1.0	506.7955322265625	192.8421630859375	0.0004239678382873535	16	004
304	429.2972106933594	301.66876220703125	0.9999975562095642	333.7793273925781	287.99114990234375	1.0	504.21881103515625	189.7994842529297	1.0	444.2668151855469	180.74192810058594	0.38588735461235046	16	004
305	425.58538818359375	294.3287048339844	0.5181231498718262	340.668701171875	295.4132995605469	0.5475399494171143	504.0602722167969	189.1931915283203	1.0	447.31463623046875	180.94290161132812	0.05781170725822449	16	004
306	431.0866394042969	288.80438232421875	0.9999992847442627	344.1640319824219	287.8847351074219	0.9979859590530396	503.8880615234375	189.5552520751953	1.0	443.0493469238281	182.27603149414062	0.9940605759620667	16	004
307	433.2710266113281	286.99139404296875	1.0	345.3856506347656	297.2775573730469	0.9987325668334961	503.89508056640625	189.097900390625	1.0	445.6044921875	181.41436767578125	0.00421905517578125	16	004
308	432.7934265136719	281.84588623046875	0.9999980926513672	337.38580322265625	300.396240234375	0.9999870657920837	504.0657043457031	189.78353881835938	1.0	502.0204162597656	189.93057250976562	0.0005403459072113037	16	004
309	434.58953857421875	283.8370666503906	0.9911810159683228	340.6383972167969	307.5863037109375	0.793236255645752	504.1348571777344	189.15823364257812	1.0	445.46209716796875	179.76548767089844	0.30176931619644165	16	004
310	432.6089782714844	281.53021240234375	1.0	344.17108154296875	307.45391845703125	1.0	504.4603576660156	189.6781463623047	0.9999999403953552	445.480224609375	180.93650817871094	0.00922924280166626	16	004
311	432.3071594238281	280.64056396484375	1.0	355.6484375	309.2692565917969	0.9999231696128845	503.60125732421875	189.14097595214844	1.0	447.9277648925781	178.6892852783203	0.7665126323699951	16	004
312	429.3237609863281	273.2088928222656	1.0	355.856201171875	314.42803955078125	1.0	504.41705322265625	189.4517364501953	0.9999999403953552	441.47412109375	231.02651977539062	0.01897570490837097	16	004
313	427.730224609375	271.1448974609375	1.0	355.268310546875	315.384765625	1.0	504.43829345703125	189.01756286621094	0.9999999403953552	446.7530822753906	178.7923583984375	0.00046446919441223145	16	004
314	426.898681640625	269.4866027832031	1.0	354.0442810058594	317.5057678222656	1.0	504.7390441894531	189.54624938964844	0.9999999403953552	438.6734619140625	232.6964874267578	0.028937935829162598	16	004
315	425.99853515625	268.9721374511719	1.0	348.96484375	314.6195068359375	1.0	504.62542724609375	189.30279541015625	0.9999999403953552	440.2633361816406	230.42967224121094	0.00047716498374938965	16	004
316	425.6592102050781	268.0320129394531	1.0	348.6830139160156	314.5675964355469	1.0	504.14495849609375	189.4368438720703	1.0	351.69757080078125	310.063720703125	0.0003383457660675049	16	004
317	426.54412841796875	267.48077392578125	1.0	348.2467346191406	316.6211853027344	1.0	504.34002685546875	190.0286407470703	1.0	441.2060546875	230.98861694335938	0.2548629641532898	16	004
318	428.46697998046875	266.497314453125	1.0	351.5869140625	321.4022216796875	1.0	504.5245666503906	189.01193237304688	0.9999999403953552	437.80413818359375	229.82870483398438	0.019447624683380127	16	004
319	430.0359191894531	265.4830017089844	1.0	345.29534912109375	321.1575927734375	1.0	504.1610107421875	189.47592163085938	1.0	506.814453125	192.4620819091797	0.0004297196865081787	16	004
320	432.46331787109375	263.9991760253906	1.0	350.8121643066406	324.3729553222656	1.0	503.8985290527344	190.12789916992188	1.0	501.56866455078125	190.28155517578125	0.0002931058406829834	16	004
321	435.8935241699219	262.9473571777344	1.0	344.1701965332031	330.6923828125	1.0	504.64166259765625	190.0139923095703	1.0	343.9403076171875	331.7900390625	0.0011248886585235596	16	004
322	439.386474609375	261.134521484375	1.0	340.7228088378906	330.19940185546875	1.0	504.3231201171875	189.88739013671875	1.0	341.7059020996094	331.5510559082031	0.0005178749561309814	16	004
323	440.5729675292969	262.42425537109375	1.0	342.4361572265625	328.46038818359375	1.0	504.044189453125	189.99087524414062	1.0	441.8890075683594	229.24256896972656	0.002558797597885132	16	004
324	442.2727966308594	266.4306640625	1.0	344.2685241699219	325.5096740722656	1.0	503.9173278808594	190.17300415039062	1.0	437.34967041015625	242.76780700683594	0.0016488432884216309	16	004
325	440.2048034667969	273.26861572265625	0.9999853372573853	343.7401123046875	326.00457763671875	1.0	504.0887145996094	189.24032592773438	1.0	501.7586975097656	189.11138916015625	0.00030857324600219727	16	004
326	442.9472961425781	274.6456298828125	0.9419465661048889	346.471435546875	324.91583251953125	1.0	504.41064453125	189.46302795410156	1.0	441.6308288574219	231.3695068359375	0.0013966858386993408	16	004
327	445.5959167480469	274.54656982421875	0.0018457472324371338	349.3271179199219	318.08856201171875	1.0	503.5030822753906	189.63766479492188	1.0	441.56494140625	228.45236206054688	0.00400051474571228	16	004
328	356.9533386230469	310.4472961425781	0.0002656877040863037	355.3595275878906	313.3439025878906	1.0	504.78570556640625	189.09744262695312	1.0	357.7174072265625	317.2037658691406	0.004195123910903931	16	004
329	367.2293395996094	304.9482116699219	0.0005105435848236084	357.14959716796875	309.0235900878906	1.0	504.60791015625	189.4391632080078	0.9999999403953552	506.55126953125	192.03720092773438	0.0006023943424224854	16	004
330	450.9832458496094	295.1521301269531	0.9997117519378662	353.6921691894531	305.1075744628906	1.0	504.3896789550781	189.78985595703125	1.0	506.64788818359375	192.5783233642578	0.0007250010967254639	16	004
331	446.6134948730469	297.18902587890625	0.4951941668987274	352.7804870605469	301.1662902832031	1.0	505.0382385253906	188.63723754882812	1.0	354.29351806640625	301.580810546875	0.0015468895435333252	16	004
332	441.6513671875	296.794189453125	0.9973784685134888	350.4667663574219	293.0859069824219	1.0	504.16485595703125	189.7509307861328	1.0	506.6419372558594	192.8136749267578	0.0007035136222839355	16	004
333	438.69891357421875	293.8573303222656	0.11310532689094543	354.5174255371094	286.73052978515625	1.0	505.058837890625	189.54690551757812	1.0	351.6487731933594	287.73187255859375	0.002090156078338623	16	004
334	433.17156982421875	299.67230224609375	0.999689519405365	357.7870178222656	287.768310546875	0.9999897480010986	504.9239807128906	190.02821350097656	0.9999999403953552	506.9342041015625	192.60345458984375	0.001650482416152954	16	004
335	410.32745361328125	293.8916015625	0.9955251216888428	358.8389587402344	285.2355041503906	1.0	503.50396728515625	190.0152587890625	1.0	448.8184814453125	192.45767211914062	0.09094390273094177	16	004
336	410.2021789550781	293.5112609863281	0.9570540189743042	359.19976806640625	283.5077819824219	1.0	504.7463684082031	189.00357055664062	1.0	444.8808288574219	232.5268096923828	0.0009965896606445312	16	004
337	407.0336608886719	292.47259521484375	0.006503164768218994	360.10748291015625	284.3497009277344	1.0	505.1080017089844	189.52699279785156	1.0	445.94873046875	230.75540161132812	0.014590352773666382	16	004
338	406.6767578125	290.7862548828125	0.03668510913848877	360.82843017578125	284.4972229003906	0.9999998807907104	504.8184814453125	189.3898162841797	1.0	506.9328918457031	192.22720336914062	0.000612795352935791	16	004
339	432.1802978515625	297.7943420410156	0.9994819164276123	360.9339599609375	286.4404296875	1.0	504.49285888671875	189.68373107910156	1.0	444.6076965332031	229.8239288330078	0.2635575532913208	16	004
340	408.5527038574219	296.66302490234375	0.9999743700027466	363.84033203125	280.0134582519531	0.9727474451065063	503.9265441894531	189.08700561523438	1.0	441.8797607421875	228.5674591064453	0.013406127691268921	16	004
341	402.09283447265625	300.16357421875	0.9999932050704956	370.3855895996094	276.1805725097656	0.013724714517593384	504.5982666015625	189.14764404296875	1.0	440.7737121582031	231.3015594482422	0.014444619417190552	16	004
342	426.0130615234375	269.5838623046875	0.9999997615814209	372.28997802734375	274.6087341308594	0.9655741453170776	504.2120056152344	189.20541381835938	1.0	439.5238952636719	234.62176513671875	0.004918694496154785	16	004
343	425.7789611816406	268.3023681640625	0.9999997019767761	373.129150390625	306.4880676269531	0.002088785171508789	504.5015563964844	189.2103271484375	1.0	439.31298828125	232.34852600097656	0.0013152062892913818	16	004
344	427.2995910644531	267.44183349609375	0.9999998807907104	370.8278503417969	298.06884765625	0.0025196969509124756	502.69561767578125	189.44943237304688	1.0	438.0929870605469	231.12733459472656	0.9965106248855591	16	004
345	426.9808349609375	264.1732482910156	1.0	359.45037841796875	306.4216613769531	0.017944544553756714	504.69091796875	189.7534942626953	1.0	437.09381103515625	233.62509155273438	0.9696177244186401	16	004
346	428.08251953125	264.7462463378906	1.0	358.79974365234375	307.36785888671875	0.9182711839675903	503.8868408203125	189.4800262451172	1.0	434.999755859375	244.2642059326172	0.00037917494773864746	16	004
347	428.92724609375	265.93841552734375	1.0	355.3746337890625	307.98004150390625	0.9748014211654663	503.62493896484375	189.18544006347656	1.0	436.5382995605469	232.71932983398438	0.07282376289367676	16	004
348	429.5472106933594	262.15838623046875	1.0	363.99554443359375	313.9883117675781	0.9991573095321655	503.5622253417969	188.76138305664062	1.0	506.8003845214844	192.38465881347656	0.00028830766677856445	16	004
349	430.9422912597656	257.80426025390625	1.0	366.74029541015625	317.1656799316406	1.0	504.8450622558594	188.5616455078125	1.0	368.4608154296875	317.19622802734375	0.0007731318473815918	16	004
350	433.6022644042969	255.1714324951172	1.0	362.647216796875	306.94482421875	0.9896034002304077	504.1340637207031	188.9742431640625	1.0	506.9396057128906	192.20455932617188	0.0004616081714630127	16	004
351	434.92864990234375	250.3021240234375	1.0	365.2582092285156	308.4197998046875	0.988532543182373	504.5002136230469	188.959716796875	1.0	451.4826354980469	180.4695587158203	0.009652942419052124	16	004
352	436.2457580566406	244.53402709960938	1.0	364.2867736816406	315.0972595214844	0.9999995827674866	503.8843078613281	188.75283813476562	1.0	369.5003967285156	309.7205505371094	0.0002459883689880371	16	004
353	438.6633605957031	236.33981323242188	1.0	364.65863037109375	309.4776916503906	0.999998927116394	503.6361389160156	188.54425048828125	1.0	506.7296447753906	192.0396270751953	0.00026470422744750977	16	004
354	451.11785888671875	224.00009155273438	1.0	371.23748779296875	311.1873474121094	1.0	503.3893127441406	189.38490295410156	1.0	437.8172912597656	183.95452880859375	0.18735194206237793	16	004
355	444.8426818847656	226.8214874267578	1.0	373.19140625	315.0222473144531	0.9999992847442627	503.6431884765625	190.23548889160156	1.0	506.6257629394531	192.6856689453125	0.002193927764892578	16	004
356	438.2263488769531	224.41134643554688	1.0	369.3381652832031	318.20037841796875	1.0	503.51007080078125	189.1736602783203	1.0	501.4974670410156	189.41201782226562	0.0005928575992584229	16	004
357	433.6969909667969	225.83815002441406	1.0	371.7284240722656	322.82879638671875	1.0	503.09344482421875	189.40980529785156	1.0	506.6300964355469	192.1483612060547	0.00066375732421875	16	004
358	430.18487548828125	224.8892059326172	1.0	377.9026184082031	327.3356018066406	1.0	502.75408935546875	189.14183044433594	1.0	433.8744812011719	182.17054748535156	0.4660753011703491	16	004
359	430.8468017578125	225.2809600830078	1.0	376.12615966796875	327.6202087402344	0.9999995231628418	503.14715576171875	188.92430114746094	1.0	434.2978515625	187.3204803466797	0.0024914145469665527	16	004
360	428.8667907714844	225.58775329589844	1.0	377.47412109375	328.40167236328125	0.9999998807907104	503.1806945800781	189.4254150390625	1.0	441.0335388183594	182.53147888183594	0.4774496257305145	16	004
361	429.36346435546875	226.2207489013672	1.0	367.33746337890625	336.5439758300781	1.0	503.1568603515625	189.23695373535156	1.0	500.8629455566406	189.40158081054688	0.0002645552158355713	16	004
362	429.96917724609375	228.05738830566406	1.0	371.08111572265625	336.2132873535156	1.0	503.199951171875	189.5087890625	1.0	501.2018737792969	189.58236694335938	0.00036329030990600586	16	004
363	429.7322998046875	227.68344116210938	1.0	372.0296936035156	336.3987121582031	1.0	503.4486389160156	190.54852294921875	1.0	506.0943298339844	193.5005340576172	0.00040206313133239746	16	004
364	429.2744140625	226.9236602783203	1.0	374.9686584472656	336.5605773925781	1.0	503.52728271484375	188.9518585205078	1.0	502.0357360839844	190.3960723876953	0.00028198957443237305	16	004
365	429.1605224609375	226.67681884765625	1.0	375.66229248046875	336.1472473144531	1.0	502.7321472167969	189.23487854003906	1.0	429.68109130859375	199.11534118652344	0.002556055784225464	16	004
366	429.4429931640625	229.2072296142578	1.0	375.4275207519531	335.8907165527344	1.0	504.0033264160156	189.05372619628906	1.0	380.71002197265625	337.3856201171875	0.002008676528930664	16	004
367	428.26605224609375	227.62774658203125	1.0	378.3597412109375	337.57879638671875	1.0	503.29931640625	189.6664581298828	1.0	381.583984375	338.6170349121094	0.001107722520828247	16	004
368	428.0804443359375	226.21157836914062	1.0	376.0751037597656	338.9361572265625	1.0	502.8168029785156	189.39208984375	1.0	370.7749328613281	334.824951171875	0.00045931339263916016	16	004
369	427.5814514160156	227.7178497314453	0.9999999403953552	375.8843078613281	339.5742492675781	1.0	502.72601318359375	189.45236206054688	1.0	506.3703918457031	192.41090393066406	0.0005241632461547852	16	004
370	427.45098876953125	228.47059631347656	0.9995112419128418	376.0673828125	338.90032958984375	1.0	503.9564208984375	189.4024658203125	1.0	373.7677307128906	346.1397399902344	0.00039246678352355957	16	004
371	428.2106628417969	225.2616729736328	1.0	376.88409423828125	338.2828369140625	1.0	503.47125244140625	189.99485778808594	1.0	506.66998291015625	192.88209533691406	0.0006676316261291504	16	004
372	428.1814880371094	225.73104858398438	1.0	377.92327880859375	337.0372009277344	1.0	504.17047119140625	189.63101196289062	0.9999999403953552	506.75238037109375	192.6664581298828	0.0008771419525146484	16	004
373	428.5003967285156	223.78195190429688	1.0	374.4078063964844	336.67132568359375	0.9998279809951782	502.93878173828125	188.84153747558594	1.0	376.80413818359375	329.3590393066406	0.0009604990482330322	16	004
374	428.07513427734375	225.2246856689453	1.0	377.1440734863281	337.3144836425781	1.0	503.350830078125	188.85963439941406	1.0	376.29339599609375	331.2569885253906	0.0008737742900848389	16	004
375	427.47711181640625	227.6057586669922	1.0	380.8379821777344	341.4052429199219	1.0	503.5076904296875	189.3086395263672	1.0	506.3276062011719	192.67266845703125	0.00043320655822753906	16	004
376	428.4423522949219	228.72886657714844	1.0	372.9809265136719	322.819091796875	0.005106478929519653	503.96429443359375	189.33099365234375	1.0	506.7502136230469	192.59120178222656	0.000528872013092041	16	004
377	429.05133056640625	231.80531311035156	1.0	372.25823974609375	327.47906494140625	0.5485371351242065	503.6952209472656	188.6443328857422	1.0	506.91009521484375	191.71878051757812	0.0005859434604644775	16	004
378	428.1966552734375	239.54351806640625	1.0	370.5442810058594	335.8748474121094	0.9999995231628418	503.3771667480469	189.47381591796875	1.0	506.3428955078125	192.82894897460938	0.0003566145896911621	16	004
379	427.3682556152344	244.14608764648438	1.0	373.32122802734375	338.4497985839844	0.018664509057998657	503.5440673828125	189.9188690185547	1.0	506.3153076171875	192.68743896484375	0.00036278367042541504	16	004
380	424.84759521484375	245.86065673828125	1.0	370.24365234375	342.3317565917969	0.006765425205230713	503.9478759765625	189.3131866455078	1.0	501.7255859375	189.53038024902344	0.00037786364555358887	16	004
381	424.8453063964844	247.94187927246094	1.0	371.4527893066406	347.10760498046875	0.0017248690128326416	504.01800537109375	189.15911865234375	1.0	359.69488525390625	343.7880859375	0.0003509819507598877	16	004
382	424.0182800292969	248.61863708496094	1.0	366.805419921875	367.2578125	0.9999783039093018	503.47747802734375	189.9434814453125	1.0	506.630615234375	192.54458618164062	0.00041371583938598633	16	004
383	424.2293701171875	248.9452362060547	1.0	368.13043212890625	375.8589172363281	0.9999999403953552	503.8431396484375	189.30946350097656	1.0	368.1462097167969	382.5955505371094	0.0004366636276245117	16	004
384	424.8759765625	247.14480590820312	1.0	364.8052978515625	381.375244140625	1.0	503.8351135253906	189.1940155029297	1.0	435.6866760253906	223.38424682617188	0.0299379825592041	16	004
385	428.5894470214844	244.30026245117188	1.0	350.2635192871094	383.3147888183594	1.0	503.4317321777344	189.88221740722656	1.0	506.2032775878906	192.73789978027344	0.0003241300582885742	16	004
386	431.27520751953125	239.2377166748047	1.0	350.11773681640625	381.6046447753906	1.0	504.0173645019531	188.93731689453125	1.0	506.76580810546875	192.1458740234375	0.0005174875259399414	16	004
387	434.70855712890625	236.34713745117188	1.0	348.1778869628906	378.0398864746094	1.0	504.21563720703125	189.55398559570312	1.0	506.5637512207031	192.36932373046875	0.00022932887077331543	16	004
388	435.2646484375	233.40065002441406	1.0	348.01116943359375	373.9513244628906	1.0	503.4734802246094	189.63336181640625	1.0	436.64813232421875	198.4117431640625	0.001520782709121704	16	004
389	436.1773986816406	228.74322509765625	1.0	349.357421875	366.6118469238281	1.0	503.3634033203125	189.56875610351562	1.0	352.34246826171875	367.27362060546875	0.00044280290603637695	16	004
390	433.19207763671875	226.84136962890625	1.0	348.6701965332031	360.74859619140625	1.0	503.1051940917969	189.34695434570312	1.0	436.5384216308594	185.87332153320312	0.0007243454456329346	16	004
391	432.0221252441406	225.879150390625	1.0	349.02099609375	359.0941162109375	1.0	502.7833557128906	189.2953338623047	1.0	352.1708679199219	366.06494140625	0.0003013908863067627	16	004
392	432.86279296875	224.4566650390625	1.0	353.2779846191406	361.42120361328125	1.0	502.73822021484375	188.48175048828125	1.0	500.56085205078125	188.888916015625	0.0004343092441558838	16	004
393	434.3369140625	223.56591796875	1.0	361.7278137207031	356.25445556640625	1.0	502.9164123535156	188.96253967285156	1.0	501.0275573730469	189.0826416015625	0.00037157535552978516	16	004
394	438.1261291503906	220.5449676513672	1.0	360.37896728515625	343.96124267578125	1.0	502.6923828125	189.2382049560547	1.0	506.7301940917969	192.4273223876953	0.0010194480419158936	16	004
395	441.0392150878906	217.1030731201172	1.0	360.2330627441406	339.3890380859375	1.0	503.14495849609375	189.42160034179688	1.0	501.1032409667969	189.6679229736328	0.0004788339138031006	16	004
396	445.5726318359375	214.6857452392578	1.0	363.0048522949219	335.63885498046875	1.0	502.6707458496094	189.64096069335938	1.0	506.3814392089844	192.19076538085938	0.0005539357662200928	16	004
397	446.9499206542969	214.68150329589844	1.0	364.2974853515625	327.0790710449219	1.0	502.9985046386719	189.66969299316406	1.0	506.44195556640625	192.1211700439453	0.00096091628074646	16	004
398	450.3280944824219	210.1012725830078	1.0	365.1394958496094	318.0628356933594	1.0	503.0509033203125	189.50071716308594	1.0	506.6780090332031	192.55247497558594	0.0006834566593170166	16	004
399	443.20343017578125	210.51077270507812	1.0	360.2683410644531	307.8046875	1.0	502.95220947265625	189.9844207763672	1.0	501.01220703125	191.30084228515625	0.0022386014461517334	16	004
400	436.4242248535156	213.03701782226562	1.0	361.23828125	301.6904296875	1.0	502.4919738769531	190.6100616455078	1.0	501.2164001464844	191.7998809814453	0.0012818872928619385	16	004
401	426.46624755859375	215.45570373535156	0.9999833703041077	367.05535888671875	297.14422607421875	0.9999998807907104	503.42431640625	190.5159912109375	1.0	505.9507751464844	192.07501220703125	0.003644108772277832	16	004
402	422.8150634765625	214.7256622314453	1.0	377.25677490234375	304.1263427734375	1.0	503.7057800292969	189.99107360839844	1.0	501.5558166503906	190.14544677734375	0.0013315379619598389	16	004
403	420.1500549316406	210.42303466796875	1.0	384.594482421875	310.82415771484375	1.0	503.4670715332031	189.4718475341797	1.0	384.9685974121094	314.2104797363281	0.0011305510997772217	16	004
404	417.06292724609375	211.9813232421875	1.0	386.0557556152344	305.5495910644531	0.9999990463256836	503.6713562011719	189.28102111816406	1.0	506.3001708984375	192.1224365234375	0.0019431114196777344	16	004
405	415.4334716796875	209.8463134765625	1.0	384.7310791015625	303.85699462890625	0.9999996423721313	503.1634216308594	190.74537658691406	1.0	505.96600341796875	192.992919921875	0.001806110143661499	16	004
406	414.6831359863281	209.31332397460938	1.0	378.4437255859375	311.6728515625	0.9999997019767761	503.4080810546875	190.11268615722656	1.0	502.1562194824219	191.37953186035156	0.0014806389808654785	16	004
407	414.709228515625	210.343505859375	1.0	384.0418701171875	309.88287353515625	1.0	531.9721069335938	225.64109802246094	0.0028401315212249756	383.60260009765625	316.91046142578125	0.00036725401878356934	16	004
408	413.728271484375	211.8990020751953	1.0	385.6173400878906	310.6810302734375	0.9999998807907104	531.4185791015625	225.1229705810547	0.07441830635070801	384.6342468261719	317.8882141113281	0.0003045499324798584	16	004
409	410.8955993652344	212.30816650390625	1.0	388.4703063964844	310.9888000488281	0.9999982118606567	531.69189453125	225.69683837890625	0.0019544363021850586	390.0274963378906	315.9039001464844	0.0003039836883544922	16	004
410	409.467041015625	213.08517456054688	1.0	380.4293212890625	313.927734375	0.9999985694885254	532.123779296875	225.33724975585938	0.017967641353607178	378.92596435546875	315.30877685546875	0.0003597736358642578	16	004
411	409.9696044921875	214.6284637451172	1.0	381.16796875	317.7864074707031	0.9999999403953552	532.3754272460938	226.1800994873047	0.0026362240314483643	382.55511474609375	317.4629211425781	0.0017691850662231445	16	004
412	409.25537109375	213.2931365966797	1.0	386.5757141113281	318.89410400390625	1.0	532.0191650390625	224.58816528320312	0.02379193902015686	386.08526611328125	320.5990295410156	0.0003314018249511719	16	004
413	408.6824645996094	214.2178955078125	1.0	393.2516174316406	319.3908996582031	1.0	531.970703125	225.0322723388672	0.006869018077850342	387.3797302246094	313.6377258300781	0.0003122687339782715	16	004
414	409.1637268066406	215.04058837890625	1.0	395.2723388671875	319.9334716796875	1.0	400.2202453613281	320.4361877441406	0.00017833709716796875	397.9856872558594	321.4434509277344	0.0003567934036254883	16	004
415	409.8661193847656	214.20001220703125	1.0	392.704345703125	320.13970947265625	0.9901720285415649	531.8727416992188	227.30718994140625	0.005773484706878662	385.50506591796875	313.69476318359375	0.0012694597244262695	16	004
416	409.19775390625	215.43411254882812	1.0	388.5624694824219	318.1497802734375	1.0	386.71087646484375	316.10565185546875	0.0001729428768157959	383.77410888671875	322.0341491699219	0.0008476376533508301	16	004
417	409.3388366699219	215.27261352539062	1.0	387.0904541015625	319.0010070800781	1.0	532.0223388671875	225.5382843017578	0.0002275705337524414	386.0084533691406	318.148681640625	0.0008307397365570068	16	004
418	409.4040832519531	213.11895751953125	1.0	385.134765625	318.883056640625	1.0	531.4489135742188	225.7592315673828	0.00043970346450805664	385.4227600097656	318.6976318359375	0.0026115477085113525	16	004
419	407.9444885253906	219.23606872558594	1.0	387.61041259765625	320.149169921875	1.0	532.9695434570312	221.85366821289062	0.017539143562316895	386.12750244140625	313.80853271484375	0.0004794299602508545	16	004
420	410.02410888671875	224.89129638671875	1.0	393.6350402832031	321.1726379394531	1.0	397.6693420410156	316.5928039550781	0.00010195374488830566	398.3980407714844	321.4800720214844	0.0001232624053955078	16	004
421	413.8475341796875	223.60409545898438	1.0	391.7455139160156	324.10137939453125	1.0	531.7069091796875	225.56607055664062	0.026627838611602783	385.2866516113281	331.7583312988281	0.00023764371871948242	16	004
422	415.7712707519531	226.0745086669922	1.0	384.4493408203125	321.4187316894531	1.0	530.3920288085938	227.024169921875	0.00027427077293395996	384.1844482421875	313.25970458984375	0.0003484189510345459	16	004
423	418.46807861328125	225.381591796875	1.0	380.5406188964844	318.62335205078125	1.0	531.3790893554688	225.8377227783203	0.008397996425628662	377.0279235839844	314.9970397949219	0.0002854466438293457	16	004
424	411.814208984375	231.52296447753906	0.4412561058998108	377.9277648925781	316.61798095703125	1.0	532.2394409179688	224.3345184326172	0.04229193925857544	374.9971008300781	316.48565673828125	0.0006507039070129395	16	004
425	412.8061218261719	237.6380615234375	0.9999314546585083	379.2254638671875	308.8262023925781	1.0	376.8469543457031	309.2841491699219	0.00015097856521606445	382.9372863769531	314.37237548828125	0.00021579861640930176	16	004
426	404.29058837890625	240.0257568359375	0.718780517578125	374.73504638671875	304.6582336425781	1.0	651.3717041015625	66.29997253417969	0.00012567639350891113	396.761474609375	234.03582763671875	0.00011274218559265137	16	004
427	436.7196350097656	249.2774658203125	0.9999974966049194	370.1749267578125	295.2259521484375	1.0	532.3541259765625	225.23797607421875	0.00028324127197265625	367.2989196777344	301.1310729980469	0.00113755464553833	16	004
428	439.0978088378906	252.7230224609375	0.9998557567596436	365.4496154785156	286.0141296386719	0.9966183304786682	531.524169921875	225.78099060058594	0.0005263090133666992	363.3382263183594	289.5843811035156	3.0934810638427734e-5	16	004
429	442.4839172363281	256.98468017578125	0.9606572985649109	360.4212951660156	280.3968505859375	0.9999912977218628	531.466064453125	224.7506103515625	0.01929384469985962	361.1964416503906	283.276611328125	7.25090503692627e-5	16	004
430	445.421875	261.2919616699219	0.0034711062908172607	361.9345397949219	272.6795654296875	0.9999995231628418	359.7576904296875	276.32720947265625	0.0012196898460388184	355.1820373535156	276.86944580078125	0.0005400180816650391	16	004
431	452.34844970703125	262.3080139160156	0.9999997615814209	354.6704406738281	261.0923767089844	3.9011240005493164e-5	532.2682495117188	225.6508331298828	0.0651211142539978	438.93414306640625	255.1772003173828	3.4570693969726562e-6	16	004
432	452.360595703125	268.5834045410156	0.9999915957450867	355.9416198730469	257.7574157714844	0.9999837875366211	532.0271606445312	225.74501037597656	0.004052698612213135	354.2710876464844	257.3272705078125	1.6689300537109375e-5	16	004
433	362.9458923339844	249.86398315429688	0.0001061856746673584	357.0818786621094	253.28541564941406	0.9999830722808838	532.830810546875	225.51223754882812	0.029258400201797485	358.0491638183594	253.59471130371094	0.00014060735702514648	16	004
434	456.6545715332031	275.8084716796875	0.9996352195739746	357.2722473144531	251.26890563964844	0.9931252002716064	532.439208984375	225.99945068359375	0.0006644725799560547	358.8544616699219	249.0623016357422	0.0001137852668762207	16	004
435	449.8679504394531	272.8510437011719	1.0	351.5642395019531	244.6002655029297	0.9999964833259583	532.2801513671875	224.93801879882812	0.0019664466381073	350.2572326660156	243.5805206298828	6.559491157531738e-5	16	004
436	446.63848876953125	274.4732666015625	1.0	351.40020751953125	241.68228149414062	0.9999992847442627	531.9405517578125	224.8045654296875	0.7270423769950867	348.0505676269531	244.86058044433594	0.00010448694229125977	16	004
437	445.1250915527344	273.222900390625	1.0	352.78082275390625	240.8301239013672	0.8026461601257324	650.7501220703125	52.01332092285156	0.00017133355140686035	437.26580810546875	260.5553894042969	4.5299530029296875e-5	16	004
438	443.80877685546875	272.43243408203125	1.0	352.0558776855469	237.98046875	0.9999992847442627	353.17919921875	235.16026306152344	9.462237358093262e-5	440.1155700683594	261.567138671875	0.00018194317817687988	16	004
439	441.82452392578125	275.4975280761719	1.0	353.515625	235.95074462890625	0.9999998807907104	531.6766967773438	225.7433624267578	0.000444263219833374	349.42388916015625	233.74465942382812	3.808736801147461e-5	16	004
440	440.40875244140625	273.6843566894531	1.0	355.41058349609375	234.11294555664062	0.9999999403953552	531.6075439453125	225.7257537841797	0.00040271878242492676	355.460693359375	231.6751251220703	0.00011917948722839355	16	004
441	440.23046875	272.6910095214844	1.0	356.6096496582031	229.5877685546875	1.0	531.0692749023438	224.80496215820312	0.0009597539901733398	440.1175231933594	261.0708312988281	8.58604907989502e-5	16	004
442	439.64532470703125	271.81024169921875	1.0	363.49041748046875	225.2545623779297	1.0	531.87158203125	225.33609008789062	0.021646320819854736	362.6643981933594	224.67367553710938	0.00012564659118652344	16	004
443	439.19744873046875	270.8579406738281	1.0	359.8031311035156	227.38723754882812	1.0	531.5179443359375	224.66653442382812	0.04294306039810181	353.6174011230469	227.80136108398438	4.1097402572631836e-5	16	004
444	438.007080078125	270.99066162109375	1.0	358.1816711425781	229.2740020751953	1.0	532.1548461914062	225.6363525390625	0.0032515227794647217	354.46661376953125	228.8394317626953	6.866455078125e-5	16	004
445	437.8735656738281	269.899169921875	1.0	357.90484619140625	231.68043518066406	1.0	437.44708251953125	270.5760192871094	0.00013813376426696777	354.6771545410156	231.16143798828125	7.367134094238281e-5	16	004
446	437.3546447753906	269.7790222167969	1.0	357.86273193359375	232.85800170898438	0.9999997615814209	531.1351928710938	225.80911254882812	0.011687636375427246	355.7749328613281	231.17422485351562	6.559491157531738e-5	16	004
447	435.6091613769531	269.11627197265625	1.0	357.6923828125	233.06100463867188	0.9999822378158569	531.0511474609375	224.4296417236328	0.07291609048843384	356.71722412109375	231.6542205810547	5.751848220825195e-5	16	004
448	437.9450378417969	268.16668701171875	1.0	356.7138671875	234.18797302246094	0.9999971985816956	531.54931640625	226.05474853515625	0.0019099712371826172	356.28814697265625	231.17013549804688	8.022785186767578e-5	16	004
449	437.942138671875	266.5094909667969	1.0	359.1972351074219	231.26260375976562	0.9989312291145325	531.7871704101562	225.16021728515625	0.01276734471321106	424.3116760253906	258.9112243652344	8.213520050048828e-5	16	004
450	436.3315124511719	268.9958190917969	1.0	366.1702575683594	229.48397827148438	1.0	531.3231201171875	224.77005004882812	0.013101428747177124	364.5672912597656	226.1957244873047	0.00012493133544921875	16	004
451	433.659423828125	270.9219970703125	1.0	375.8606872558594	232.62533569335938	1.0	531.744873046875	225.56124877929688	0.0016327500343322754	372.0258483886719	231.7930908203125	0.00011301040649414062	16	004
452	431.9756774902344	276.0336608886719	1.0	378.7972717285156	238.8055419921875	0.9999948740005493	531.91259765625	225.07965087890625	8.663535118103027e-5	377.156982421875	233.6470489501953	2.3871660232543945e-5	16	004
453	433.8965759277344	276.80523681640625	1.0	373.3365173339844	237.8062744140625	0.9988625049591064	531.931884765625	227.30551147460938	0.0006558001041412354	374.516845703125	232.34429931640625	0.00010406970977783203	16	004
454	373.2333679199219	231.2929229736328	1.0	363.58843994140625	235.79293823242188	0.00026220083236694336	531.6689453125	224.8479461669922	0.07346588373184204	359.987060546875	223.1108856201172	3.0606985092163086e-5	16	004
455	372.5606994628906	225.1331787109375	1.0	362.5232849121094	230.79165649414062	0.003690272569656372	650.9425048828125	74.23580169677734	8.094310760498047e-5	370.4599914550781	214.58013916015625	0.00014591217041015625	16	004
456	431.5754699707031	278.4506530761719	1.0	364.8392333984375	220.94424438476562	0.9925640821456909	530.4010009765625	226.2208251953125	0.003273874521255493	361.92205810546875	214.41677856445312	9.590387344360352e-5	16	004
457	429.491943359375	275.48291015625	1.0	360.9041748046875	205.51834106445312	0.9995924830436707	364.14111328125	205.49066162109375	0.00036221742630004883	360.4284362792969	209.2085723876953	0.00017210841178894043	16	004
458	429.09002685546875	274.8664855957031	1.0	358.6949768066406	197.38035583496094	0.9999846816062927	530.516357421875	226.0599822998047	0.11368608474731445	427.02813720703125	261.1324462890625	0.00019338726997375488	16	004
459	429.37518310546875	273.8069763183594	1.0	356.9762878417969	196.2183837890625	0.9999872446060181	531.2550659179688	225.11270141601562	0.029989689588546753	427.726318359375	261.5738220214844	0.0002181529998779297	16	004
460	429.8327941894531	273.61663818359375	1.0	349.68939208984375	195.15065002441406	0.9999998807907104	531.1995849609375	227.36390686035156	0.03252142667770386	427.3782043457031	262.06573486328125	0.00029340386390686035	16	004
461	430.665283203125	279.15576171875	1.0	351.4423828125	190.6582489013672	1.0	531.0408325195312	224.4158477783203	0.07234999537467957	354.1253356933594	191.19590759277344	0.00010165572166442871	16	004
462	432.2043151855469	281.2755126953125	1.0	357.36932373046875	182.75482177734375	1.0	530.619384765625	225.08352661132812	0.28208979964256287	352.4896545410156	190.4700469970703	0.00010696053504943848	16	004
463	432.7752685546875	282.1739807128906	1.0	358.8786926269531	177.93788146972656	1.0	531.0775756835938	225.39137268066406	0.03721916675567627	435.2685852050781	276.59271240234375	0.00010973215103149414	16	004
464	432.3829345703125	281.6925048828125	0.9999998807907104	356.4010925292969	175.108154296875	1.0	530.6260986328125	225.4225311279297	0.00911596417427063	355.6702575683594	176.17047119140625	0.0008129477500915527	16	004
465	432.3554382324219	284.82745361328125	1.0	350.1598815917969	177.4136505126953	1.0	530.4901733398438	226.96240234375	0.00228080153465271	351.21307373046875	177.2823028564453	0.00034043192863464355	16	004
466	432.8727111816406	285.29766845703125	1.0	346.2052001953125	176.53269958496094	1.0	530.328125	225.63014221191406	0.10399797558784485	349.164306640625	176.4787139892578	0.0003497004508972168	16	004
467	434.5158386230469	285.5215759277344	1.0	349.80133056640625	169.30223083496094	1.0	531.3728637695312	225.71414184570312	0.1678057312965393	348.39599609375	171.98382568359375	0.0005007386207580566	16	004
468	433.64837646484375	285.9914245605469	1.0	351.2679138183594	164.2685089111328	1.0	530.8526611328125	226.3086700439453	0.0007675588130950928	425.42193603515625	292.294677734375	7.617473602294922e-5	16	004
469	437.73773193359375	287.4771728515625	1.0	350.0179748535156	166.0055389404297	1.0	530.397216796875	225.80889892578125	0.14944225549697876	438.6702575683594	276.8382263183594	0.00012770295143127441	16	004
470	441.01947021484375	288.4295349121094	1.0	350.5428466796875	173.1643829345703	1.0	530.1558227539062	226.32888793945312	0.0004316568374633789	353.6177978515625	172.00799560546875	0.00035244226455688477	16	004
471	443.91436767578125	290.8938903808594	1.0	361.2828369140625	168.52914428710938	1.0	529.897705078125	225.90127563476562	0.005277693271636963	442.2665100097656	278.3018493652344	7.086992263793945e-5	16	004
472	441.77374267578125	289.3807678222656	0.21292239427566528	361.53717041015625	176.98187255859375	1.0	530.500732421875	225.5180206298828	0.1944723129272461	356.4910583496094	179.70338439941406	0.00016382336616516113	16	004
473	369.52252197265625	175.7660675048828	7.164478302001953e-5	359.5956115722656	179.98609924316406	1.0	530.3069458007812	225.8362579345703	0.0007140934467315674	356.5150451660156	179.8415069580078	0.00012946128845214844	16	004
474	441.076904296875	291.22698974609375	1.0	357.4801940917969	181.3486785888672	1.0	532.1167602539062	225.24729919433594	0.008594036102294922	437.00738525390625	276.27392578125	9.40859317779541e-5	16	004
475	436.4669494628906	291.523193359375	1.0	361.4985046386719	180.10897827148438	1.0	531.852294921875	224.8513946533203	0.13500329852104187	356.8443908691406	181.6072235107422	0.00011917948722839355	16	004
476	433.1163330078125	292.213623046875	1.0	368.1390075683594	178.7850799560547	1.0	530.7279052734375	226.165771484375	0.019399493932724	367.64129638671875	178.8456268310547	7.921457290649414e-5	16	004
477	434.3296813964844	291.62432861328125	1.0	374.2935791015625	177.12757873535156	1.0	377.1719970703125	174.4338836669922	6.258487701416016e-5	372.98876953125	177.57485961914062	8.693337440490723e-5	16	004
478	433.66558837890625	291.68426513671875	1.0	379.2807922363281	175.57664489746094	1.0	530.7030639648438	226.11923217773438	0.29870572686195374	378.43939208984375	175.298828125	0.00010281801223754883	16	004
479	432.146240234375	291.4336853027344	1.0	382.5970764160156	173.61456298828125	1.0	531.2794799804688	227.05348205566406	0.00012698769569396973	382.2640380859375	173.7933349609375	0.00017157196998596191	16	004
480	433.2972717285156	291.1606140136719	1.0	383.4120178222656	171.7828826904297	1.0	531.1467895507812	227.06214904785156	0.0020236074924468994	386.3087463378906	171.82298278808594	0.0004201233386993408	16	004
481	432.711181640625	290.87835693359375	1.0	384.5645751953125	170.6055145263672	1.0	530.9409790039062	226.0369873046875	0.0010672211647033691	413.36773681640625	293.5682373046875	7.24494457244873e-5	16	004
482	431.76947021484375	291.5061340332031	1.0	384.6187744140625	170.4044647216797	1.0	530.2167358398438	225.6990203857422	0.054690778255462646	384.43109130859375	175.74293518066406	0.0001735985279083252	16	004
483	431.5290832519531	290.024658203125	1.0	389.4488220214844	171.2707977294922	1.0	530.0675048828125	227.15087890625	0.00010886788368225098	385.6025390625	176.4114532470703	0.0006490051746368408	16	004
484	431.40863037109375	288.53765869140625	1.0	390.8975524902344	170.9761505126953	0.9999995231628418	530.4242553710938	226.7611846923828	0.003689408302307129	387.18597412109375	175.6185760498047	0.0007603168487548828	16	004
485	430.69195556640625	287.8802795410156	1.0	389.6234130859375	172.84429931640625	0.9999975562095642	530.4484252929688	226.27430725097656	0.009151577949523926	387.6955261230469	175.5684356689453	0.0002313554286956787	16	004
486	430.7817687988281	286.6055908203125	1.0	385.060791015625	174.89549255371094	0.9999998211860657	530.0706787109375	226.3190460205078	0.0957881510257721	384.7930908203125	175.33937072753906	0.0011304020881652832	16	004
487	430.230224609375	285.5382995605469	1.0	382.70208740234375	172.82061767578125	0.9999998807907104	529.8712768554688	226.43850708007812	0.16493597626686096	383.71044921875	175.0118865966797	0.0012508630752563477	16	004
488	429.6029052734375	283.6876525878906	1.0	381.03790283203125	172.7993621826172	0.9995471239089966	531.2062377929688	226.8506317138672	0.11268395185470581	378.5757751464844	175.8678741455078	0.00015103816986083984	16	004
489	428.1653137207031	283.3643493652344	1.0	380.7281799316406	171.33645629882812	0.9999459981918335	530.9568481445312	225.84298706054688	0.9649186134338379	379.4539489746094	175.26878356933594	0.0003915727138519287	16	004
490	428.9906921386719	282.66876220703125	1.0	380.05145263671875	170.44821166992188	0.9421275854110718	529.9627685546875	226.77725219726562	0.005945771932601929	426.5644226074219	288.8384094238281	0.00013184547424316406	16	004
491	429.4876708984375	282.76123046875	1.0	375.8797912597656	168.74868774414062	0.836872935295105	530.4645385742188	225.9208526611328	0.02878233790397644	426.78302001953125	290.2318420410156	0.0001068413257598877	16	004
492	428.0890197753906	282.2007141113281	1.0	372.2642517089844	166.5674285888672	0.5275264978408813	650.4196166992188	53.2335205078125	0.00020894408226013184	426.96575927734375	288.76239013671875	0.00016632676124572754	16	004
493	428.6099853515625	282.6464538574219	1.0	370.5721130371094	160.23886108398438	1.0	529.7362060546875	225.73077392578125	0.029877930879592896	427.2997131347656	289.5708312988281	0.0001252889633178711	16	004
494	428.5694580078125	280.4577331542969	1.0	368.5293884277344	155.9478759765625	1.0	427.56646728515625	283.68914794921875	0.0002391338348388672	426.5063781738281	287.5170593261719	0.00025594234466552734	16	004
495	429.0738220214844	278.2892150878906	1.0	368.0797424316406	154.5609893798828	1.0	530.267578125	226.43084716796875	0.18367800116539001	422.06805419921875	261.8275451660156	5.257129669189453e-5	16	004
496	430.22869873046875	274.8396301269531	1.0	368.7292175292969	148.56610107421875	1.0	531.4645385742188	227.82798767089844	0.00023892521858215332	368.0010681152344	150.0267333984375	6.517767906188965e-5	16	004
497	433.35614013671875	273.8045349121094	1.0	371.9802551269531	145.5438232421875	1.0	530.5418090820312	226.41351318359375	0.007240265607833862	370.9822998046875	146.36439514160156	0.000260084867477417	16	004
498	437.608642578125	274.328125	1.0	369.6859436035156	153.67588806152344	1.0	531.0370483398438	226.2964630126953	0.6148198246955872	424.1949768066406	262.5403137207031	6.42240047454834e-5	16	004
499	440.33453369140625	274.9717712402344	1.0	367.52825927734375	160.0217742919922	1.0	530.28564453125	226.3532257080078	0.11064791679382324	437.66241455078125	261.1762390136719	0.00011461973190307617	16	004
500	441.0193176269531	278.3921813964844	1.0	368.08843994140625	168.68026733398438	1.0	531.4494018554688	226.3974609375	0.0003414154052734375	438.46881103515625	262.592529296875	7.11679458618164e-5	16	004
501	442.7453308105469	288.6994323730469	0.9999987483024597	371.65802001953125	172.35423278808594	1.0	530.5677490234375	226.98098754882812	0.6281427145004272	441.85357666015625	279.7445373535156	0.0001468956470489502	16	004
502	447.25482177734375	294.8200378417969	0.6315174102783203	369.3630676269531	187.95477294921875	1.0	530.59326171875	226.79705810546875	0.005956113338470459	372.3283996582031	186.36744689941406	4.124641418457031e-5	16	004
503	450.66778564453125	306.5361633300781	0.007288932800292969	371.6081848144531	188.24380493164062	1.0	532.4524536132812	223.60934448242188	0.7004091739654541	373.0550842285156	187.943359375	5.951523780822754e-5	16	004
504	450.41180419921875	321.9615173339844	0.001550137996673584	387.1248779296875	194.81719970703125	1.0	530.248046875	226.24703979492188	0.004700332880020142	386.07281494140625	194.42530822753906	0.0006066858768463135	16	004
505	452.25762939453125	330.6719970703125	1.0	386.58099365234375	205.33900451660156	1.0	531.45166015625	225.35150146484375	0.8401623964309692	386.8913269042969	206.0459747314453	0.00042170286178588867	16	004
506	440.5668029785156	331.03106689453125	0.999996542930603	392.9202880859375	204.97174072265625	1.0	530.5361938476562	228.29067993164062	0.002182096242904663	397.88885498046875	205.19435119628906	0.00039762258529663086	16	004
507	436.30029296875	328.2909851074219	1.0	383.0906677246094	203.5520782470703	1.0	530.8579711914062	226.85496520996094	0.012596577405929565	381.9444885253906	207.53953552246094	0.0004850029945373535	16	004
508	428.7910461425781	328.84307861328125	1.0	383.04522705078125	199.16358947753906	1.0	530.2955322265625	225.83644104003906	0.05825600028038025	426.9019470214844	335.9383850097656	0.00023317337036132812	16	004
509	423.7972106933594	328.5627746582031	1.0	389.9581298828125	186.14788818359375	1.0	529.4859619140625	226.89505004882812	0.0028627216815948486	389.5257568359375	188.877197265625	0.0012822747230529785	16	004
510	420.1790771484375	328.1930236816406	1.0	393.5860290527344	175.26852416992188	1.0	531.3344116210938	224.4453125	0.9190614223480225	393.0003356933594	175.06468200683594	0.00017216801643371582	16	004
511	418.4360656738281	328.9111022949219	1.0	395.7416076660156	170.833984375	1.0	530.60888671875	226.2572784423828	0.07812809944152832	396.1091613769531	171.53880310058594	0.00029799342155456543	16	004
512	416.98883056640625	329.77215576171875	1.0	398.1789855957031	166.60267639160156	1.0	530.3009643554688	226.6647186279297	0.002778559923171997	411.3684387207031	336.9726257324219	0.00016635656356811523	16	004
513	415.9915771484375	329.2057189941406	1.0	399.3114929199219	165.77488708496094	1.0	529.7754516601562	224.99044799804688	0.6928708553314209	398.1738586425781	168.541259765625	0.00021538138389587402	16	004
514	416.40692138671875	328.8506164550781	1.0	399.8511047363281	161.72691345214844	1.0	530.384521484375	226.52467346191406	0.8374940752983093	400.8936462402344	160.6433563232422	0.0007574856281280518	16	004
515	415.55859375	328.25677490234375	1.0	403.0364990234375	157.36105346679688	1.0	529.7050170898438	226.88467407226562	0.0006358325481414795	403.8227844238281	158.8160858154297	0.00026354193687438965	16	004
516	413.403564453125	329.1429443359375	1.0	403.0677490234375	160.0422821044922	1.0	530.390869140625	226.46954345703125	0.03085044026374817	402.495849609375	160.9200439453125	0.0006894469261169434	16	004
517	413.81231689453125	326.5579528808594	1.0	404.63006591796875	159.59091186523438	1.0	531.1785888671875	225.72903442382812	0.6052061915397644	404.1241149902344	160.57394409179688	0.0008184313774108887	16	004
518	414.0394592285156	325.43194580078125	1.0	398.7398681640625	155.37225341796875	1.0	530.7802124023438	225.66293334960938	0.0010671019554138184	402.8530578613281	155.748046875	0.0002028942108154297	16	004
519	412.42388916015625	323.7463684082031	1.0	397.2646179199219	151.1693572998047	1.0	530.8766479492188	225.16648864746094	0.2441534399986267	406.3843078613281	309.1041564941406	4.9054622650146484e-5	16	004
520	411.27862548828125	323.422607421875	1.0	397.1225891113281	149.53884887695312	1.0	530.6729125976562	225.32366943359375	0.12561970949172974	405.7643127441406	309.11083984375	5.608797073364258e-5	16	004
521	408.8912658691406	321.5299987792969	1.0	394.6196594238281	145.88217163085938	1.0	530.5780639648438	225.0082550048828	0.3836624324321747	408.9954833984375	309.52642822265625	0.0003254711627960205	16	004
522	409.2678527832031	318.54693603515625	1.0	395.3836975097656	146.1293182373047	1.0	530.1328125	224.93115234375	0.9217963218688965	407.99212646484375	308.2034912109375	0.0002359151840209961	16	004
523	408.4090576171875	312.1504821777344	1.0	400.136962890625	142.76666259765625	1.0	531.2911376953125	226.80068969726562	0.0372484028339386	400.90234375	142.53208923339844	0.000590980052947998	16	004
524	406.2747497558594	306.7218933105469	1.0	400.51080322265625	141.92462158203125	1.0	530.5888061523438	226.92181396484375	0.8898821473121643	401.50341796875	141.93373107910156	0.00016006827354431152	16	004
525	407.451171875	302.4782409667969	1.0	401.5443115234375	141.9786834716797	1.0	531.5028076171875	225.39913940429688	0.791901171207428	402.5453796386719	141.0098114013672	0.00016927719116210938	16	004
526	407.39984130859375	298.35552978515625	1.0	390.9938049316406	144.78150939941406	0.9999890327453613	530.2310791015625	226.5961151123047	0.07558682560920715	395.27630615234375	307.93475341796875	0.00012868642807006836	16	004
527	407.7254638671875	293.7508850097656	1.0	382.2267150878906	145.2491912841797	0.9997522830963135	530.6009521484375	224.09902954101562	0.04206541180610657	382.0345458984375	146.26576232910156	4.976987838745117e-5	16	004
528	410.24298095703125	292.381591796875	1.0	371.9436340332031	131.5565185546875	0.9999993443489075	530.368408203125	225.9588623046875	0.5210288763046265	392.37274169921875	292.6392517089844	0.00011804699897766113	16	004
529	413.2755126953125	291.2252197265625	1.0	371.67620849609375	123.33349609375	1.0	532.4113159179688	224.97994995117188	0.9630727767944336	394.70513916015625	300.4418029785156	0.00010582804679870605	16	004
530	418.5123291015625	291.5351257324219	1.0	376.28448486328125	120.00592041015625	1.0	531.133544921875	226.49720764160156	0.038844019174575806	373.14501953125	119.21834564208984	6.684660911560059e-5	16	004
531	422.4770202636719	294.6138000488281	1.0	374.6545104980469	127.60234832763672	1.0	531.039794921875	227.8382110595703	0.003759831190109253	372.64044189453125	127.87181854248047	0.0007081031799316406	16	004
532	424.52105712890625	296.55718994140625	1.0	367.6908874511719	133.86062622070312	1.0	530.7344970703125	226.97195434570312	0.03156423568725586	367.9382629394531	135.16348266601562	8.615851402282715e-5	16	004
533	425.7999267578125	297.1407165527344	1.0	365.8973693847656	135.21424865722656	1.0	530.3933715820312	225.9849395751953	0.8849085569381714	425.1540222167969	304.5737609863281	0.00018388032913208008	16	004
534	426.360595703125	298.73919677734375	1.0	365.207275390625	135.44166564941406	1.0	530.2474365234375	225.94033813476562	0.007560044527053833	361.3548278808594	143.0943603515625	5.704164505004883e-5	16	004
535	426.47235107421875	298.81048583984375	1.0	364.16656494140625	134.5499267578125	1.0	530.7028198242188	225.59938049316406	0.40215057134628296	425.4344177246094	305.4853820800781	5.5730342864990234e-5	16	004
536	427.1312255859375	299.41473388671875	1.0	364.12078857421875	135.40345764160156	1.0	531.0863037109375	225.86083984375	0.9592669010162354	422.2840576171875	279.581787109375	3.5256147384643555e-5	16	004
537	427.11541748046875	300.7103271484375	1.0	364.4035949707031	135.66651916503906	1.0	529.94873046875	225.48240661621094	0.4351015090942383	411.5751647949219	311.667724609375	2.5570392608642578e-5	16	004
538	428.44659423828125	297.9418029785156	1.0	365.5662841796875	137.3728790283203	1.0	530.8185424804688	226.95013427734375	0.34285998344421387	426.8529357910156	305.9878845214844	0.00011551380157470703	16	004
539	434.34893798828125	297.2455749511719	1.0	370.4990234375	140.37510681152344	1.0	530.50927734375	226.1591339111328	0.25068265199661255	371.8663024902344	140.6915283203125	0.00014543533325195312	16	004
540	443.3334655761719	296.9621887207031	1.0	377.268798828125	143.97402954101562	1.0	530.46826171875	225.19480895996094	0.6449693441390991	442.07855224609375	302.77764892578125	0.0001131296157836914	16	004
541	453.6182556152344	295.353515625	0.8966310024261475	375.19171142578125	158.8009796142578	1.0	530.3500366210938	226.52413940429688	0.05077707767486572	374.4248962402344	160.28062438964844	0.00029212236404418945	16	004
542	448.9125671386719	294.6726379394531	0.9999955892562866	366.06671142578125	164.79888916015625	1.0	531.3927001953125	223.86387634277344	0.010658413171768188	367.2844543457031	165.3273468017578	8.296966552734375e-5	16	004
543	444.93292236328125	292.2148742675781	1.0	363.4737243652344	167.34864807128906	1.0	531.032470703125	226.93634033203125	0.011453717947006226	438.3009033203125	277.4631042480469	0.00016832351684570312	16	004
