# Supplementary material for: An automated feeding system for the African killifish reveals the impact of diet on lifespan and allows scalable assessment of associative learning
Source: eLife. 2022 Nov 10;11:e69008. doi: 10.7554/eLife.69008 (PMC9788828; doi:10.7554/eLife.69008)
Supplement: Figure 6—source data 2. [file elife-69008-fig6-data2.zip › Training Trajectories/t20_REC000DLC_resnet50_TrainAllTheThingsJun28shuffle1_1030000.csv]

bodyparts_coords	fishhead_x	fishhead_y	fishhead_likelihood	fishtail_x	fishtail_y	fishtail_likelihood	redlight_x	redlight_y	redlight_likelihood	fooddrop_x	fooddrop_y	fooddrop_likelihood	fishnum	recordingnum
0	74.70596313476562	299.3057861328125	0.9999489784240723	3.217648506164551	177.45668029785156	0.9549016356468201	74.64595031738281	298.3295593261719	0.0005993843078613281	70.89019775390625	292.9706726074219	0.001175522804260254	20	000
1	76.76201629638672	300.554931640625	0.9997053146362305	2.3328466415405273	176.89454650878906	0.5270596742630005	76.44730377197266	299.4837646484375	0.0006088316440582275	71.70730590820312	295.1935729980469	0.0008567571640014648	20	000
2	79.90855407714844	302.39483642578125	0.9994950294494629	4.387224197387695	176.24757385253906	0.999312698841095	77.39920806884766	298.02325439453125	0.0003229379653930664	76.86901092529297	305.39495849609375	0.0006587505340576172	20	000
3	82.07937622070312	309.36358642578125	0.053572267293930054	3.271394729614258	174.62387084960938	0.9982999563217163	79.9918212890625	309.8988952636719	0.00024512410163879395	79.24090576171875	309.1528015136719	0.002197951078414917	20	000
4	81.89302825927734	322.10137939453125	0.9999889135360718	2.432000160217285	175.54254150390625	0.8836016654968262	82.05072021484375	313.90789794921875	0.00047457218170166016	83.05008697509766	323.1479797363281	0.000368267297744751	20	000
5	83.76273345947266	322.11651611328125	0.999508261680603	2.2306079864501953	175.21583557128906	0.9954478740692139	84.38593292236328	322.64764404296875	9.733438491821289e-5	77.29837036132812	324.1672668457031	0.0002142786979675293	20	000
6	83.19966888427734	317.3901062011719	0.9999809265136719	75.68167114257812	285.9570007324219	0.9803061485290527	86.6447525024414	317.681884765625	0.00026470422744750977	85.15675354003906	320.69158935546875	0.0008146762847900391	20	000
7	82.50164794921875	299.000732421875	0.00037673115730285645	3.513087272644043	175.84356689453125	0.9660003781318665	647.9500122070312	92.77457427978516	3.3348798751831055e-5	0.26259565353393555	180.45916748046875	6.389617919921875e-5	20	000
8	86.68740844726562	312.8725280761719	0.0015286803245544434	3.5913448333740234	175.45889282226562	0.9950195550918579	8.910134315490723	177.54051208496094	8.317828178405762e-5	0.16690635681152344	180.2930450439453	0.00024124979972839355	20	000
9	87.38611602783203	315.90753173828125	0.9998924136161804	5.102665901184082	175.50775146484375	0.9964725375175476	611.216064453125	227.47088623046875	0.00015592575073242188	1.298755168914795	179.87777709960938	0.000194549560546875	20	000
10	86.64089965820312	318.1773986816406	0.9999991655349731	2.928546905517578	175.24810791015625	0.9890716075897217	610.3409423828125	226.4286346435547	0.027024418115615845	75.15132141113281	326.1650695800781	0.0001474320888519287	20	000
11	86.86268615722656	321.6967468261719	1.0	4.511284828186035	175.33096313476562	0.9992053508758545	84.68130493164062	323.35638427734375	0.00014531612396240234	0.5087692737579346	179.89390563964844	0.00026747584342956543	20	000
12	86.30055236816406	322.4441223144531	1.0	4.343544960021973	175.9015350341797	0.9970874190330505	612.169921875	228.0918426513672	0.00017282366752624512	0.8678910732269287	180.6201629638672	0.00021570920944213867	20	000
13	82.34973907470703	316.6847839355469	1.0	3.0505008697509766	175.784912109375	0.9543811082839966	610.2084350585938	227.85707092285156	0.1261160671710968	74.3265609741211	324.28594970703125	0.00028055906295776367	20	000
14	81.79940032958984	317.12908935546875	0.9999976754188538	3.7635793685913086	175.85340881347656	0.9995684623718262	85.02726745605469	317.0447082519531	7.69495964050293e-5	0.6001780033111572	180.00946044921875	0.00020423531532287598	20	000
15	82.59081268310547	325.32171630859375	1.0	3.359572410583496	176.07369995117188	0.9383277893066406	84.2645263671875	324.1658935546875	6.42538070678711e-5	0.5720677375793457	179.8985595703125	6.386637687683105e-5	20	000
16	82.90008544921875	325.9281921386719	1.0	3.025383949279785	175.6967010498047	0.27698856592178345	84.27494049072266	324.4224853515625	9.739398956298828e-5	1.080073356628418	180.384521484375	0.00011336803436279297	20	000
17	82.2299575805664	327.0008850097656	0.9999991655349731	3.2074403762817383	176.6757354736328	0.5777527689933777	611.128662109375	227.77841186523438	0.009607136249542236	82.44550323486328	319.967041015625	0.0001386404037475586	20	000
18	83.88600158691406	331.5916748046875	8.52048397064209e-5	5.731367588043213	177.150390625	0.009685486555099487	647.5076904296875	94.11273193359375	5.7220458984375e-6	0.7308566570281982	181.19749450683594	1.5735626220703125e-5	20	000
19	7.205089569091797	4.40106201171875	4.112720489501953e-6	4.7932586669921875	175.6297607421875	0.007589191198348999	611.1689453125	228.44308471679688	0.0010346174240112305	3.424053907394409	0.9905011653900146	1.817941665649414e-6	20	000
20	1.981257438659668	183.10943603515625	7.539987564086914e-6	5.1756181716918945	176.98385620117188	0.15307515859603882	648.2178955078125	92.296630859375	4.735589027404785e-5	2.0599732398986816	180.3241424560547	1.481175422668457e-5	20	000
21	82.60199737548828	331.48065185546875	0.055052101612091064	2.7837114334106445	175.52537536621094	0.8795053958892822	611.6702270507812	227.584716796875	1.8864870071411133e-5	0.14954543113708496	180.52432250976562	6.464123725891113e-5	20	000
22	83.00785827636719	331.66497802734375	0.479777455329895	3.1616973876953125	175.17286682128906	0.9987645149230957	5.893754482269287	181.68707275390625	5.823373794555664e-5	-0.08619117736816406	180.07752990722656	0.0003218650817871094	20	000
23	83.73521423339844	331.88140869140625	0.9768658876419067	3.5988540649414062	176.18243408203125	0.7375396490097046	611.572265625	227.80825805664062	0.0004886090755462646	0.07901430130004883	180.8849334716797	4.9561262130737305e-5	20	000
24	84.00132751464844	328.5281066894531	0.999829888343811	3.279238700866699	175.30694580078125	0.9245743155479431	611.26611328125	226.6643524169922	0.008624851703643799	0.16028904914855957	180.37620544433594	0.00014039874076843262	20	000
25	86.08902740478516	331.3026428222656	0.9963233470916748	4.068471431732178	175.9215850830078	0.8143788576126099	611.0624389648438	227.1373291015625	4.0858983993530273e-5	0.5451540946960449	180.2168426513672	1.913309097290039e-5	20	000
26	85.37464141845703	331.9209289550781	1.0	3.419889450073242	176.68702697753906	0.9909366369247437	547.6976928710938	190.19789123535156	0.9999998807907104	547.6766357421875	191.45823669433594	0.014281004667282104	20	000
27	86.2275390625	332.21588134765625	0.9999262094497681	4.793337345123291	174.7216339111328	0.7976722121238708	546.5011596679688	188.86993408203125	1.0	544.9156494140625	189.5496368408203	0.00742727518081665	20	000
28	85.37073516845703	332.6140441894531	0.9999998807907104	3.424431800842285	174.934814453125	0.4962466359138489	547.474853515625	189.10130310058594	1.0	546.1513061523438	189.013916015625	0.004139721393585205	20	000
29	86.18285369873047	333.1134033203125	1.0	3.626986503601074	176.48365783691406	0.964066743850708	546.461669921875	189.31185913085938	1.0	544.4175415039062	189.98617553710938	0.004889875650405884	20	000
30	87.67561340332031	331.7799377441406	1.0	3.6227922439575195	176.20635986328125	0.9393177628517151	546.9797973632812	188.33668518066406	1.0	87.53334045410156	324.0840759277344	0.0064698755741119385	20	000
31	87.81396484375	332.529541015625	1.0	5.242645263671875	177.26739501953125	0.6555272340774536	546.8544921875	188.80770874023438	1.0	87.96038055419922	323.39093017578125	0.0065116286277771	20	000
32	88.35765838623047	332.29217529296875	1.0	5.3722453117370605	176.3323211669922	0.030866622924804688	546.1377563476562	188.3087921142578	1.0	544.8959350585938	188.92613220214844	0.014533698558807373	20	000
33	89.11956787109375	332.1106262207031	0.9999999403953552	1.870945930480957	176.30738830566406	0.9756646156311035	547.0335693359375	189.15890502929688	1.0	87.61573028564453	321.1002502441406	0.004019200801849365	20	000
34	89.16300201416016	331.33111572265625	1.0	3.4387922286987305	177.1558380126953	0.979568362236023	547.9598999023438	188.8414764404297	1.0	86.65158081054688	321.3168640136719	0.0033534765243530273	20	000
35	89.3484878540039	333.3738098144531	1.0	3.795985221862793	176.93560791015625	0.9870631098747253	547.8239135742188	189.667236328125	1.0	88.72916412353516	320.54302978515625	0.006948322057723999	20	000
36	89.93162536621094	333.2412414550781	1.0	97.83580017089844	310.2633056640625	0.005657881498336792	546.6322021484375	189.30801391601562	1.0	89.05815887451172	322.7244873046875	0.009344875812530518	20	000
37	91.08232116699219	334.6771240234375	1.0	3.7553834915161133	175.32505798339844	0.2401162087917328	547.8311767578125	189.24020385742188	1.0	91.068359375	321.5520324707031	0.0025704801082611084	20	000
38	91.59774780273438	334.2459716796875	1.0	3.2775564193725586	175.62060546875	0.6044667959213257	547.3494873046875	188.124755859375	1.0	90.50199890136719	321.5909423828125	0.002365201711654663	20	000
39	91.15125274658203	334.64642333984375	1.0	102.99089050292969	306.0660705566406	0.9068182110786438	547.2926025390625	189.0557098388672	1.0	546.1777954101562	189.01918029785156	0.0023939013481140137	20	000
40	91.33824157714844	335.4358825683594	1.0	4.0142669677734375	175.6696319580078	0.9991378784179688	547.0618286132812	188.97134399414062	1.0	545.787353515625	189.0610809326172	0.0027723610401153564	20	000
41	92.57388305664062	335.1517028808594	1.0	106.55513000488281	303.0671081542969	0.9999938607215881	546.6919555664062	189.1875	1.0	544.628173828125	189.64752197265625	0.0039532482624053955	20	000
42	92.7597427368164	336.6913757324219	1.0	106.36295318603516	303.95269775390625	0.9999624490737915	547.6807861328125	188.9080352783203	1.0	546.080078125	188.82937622070312	0.002180337905883789	20	000
43	91.79576110839844	337.7906494140625	1.0	108.29003143310547	302.17462158203125	0.9999940395355225	547.4404296875	189.5274658203125	1.0	545.7086181640625	189.42588806152344	0.0013853013515472412	20	000
44	92.20059967041016	338.02142333984375	1.0	108.99095153808594	300.39288330078125	0.9999996423721313	546.115234375	188.92706298828125	0.9999998807907104	544.6136474609375	189.50328063964844	0.01324501633644104	20	000
45	93.03401947021484	337.3428955078125	1.0	110.12662506103516	300.4796142578125	0.999998927116394	547.0015258789062	189.12619018554688	1.0	545.015625	189.730224609375	0.0026220083236694336	20	000
46	93.05039978027344	337.32806396484375	1.0	112.2636489868164	299.7884521484375	1.0	546.51416015625	188.96014404296875	1.0	544.8466186523438	189.63392639160156	0.005912214517593384	20	000
47	92.83008575439453	336.8867492675781	1.0	114.65409088134766	300.1236877441406	1.0	547.6478881835938	189.66366577148438	1.0	546.3016357421875	189.4013671875	0.001679152250289917	20	000
48	92.68185424804688	337.31561279296875	1.0	116.80451965332031	300.0924377441406	1.0	546.8849487304688	188.8197021484375	1.0	545.327392578125	189.23475646972656	0.008525937795639038	20	000
49	97.47561645507812	338.7188415527344	1.0	110.18118286132812	299.231689453125	0.9989664554595947	546.2293701171875	188.3380584716797	1.0	544.7218627929688	188.94549560546875	0.0074606239795684814	20	000
50	97.85346984863281	338.9915771484375	1.0	108.92266845703125	305.663818359375	0.9982210397720337	546.8384399414062	188.52769470214844	1.0	545.1365356445312	189.00111389160156	0.0035155415534973145	20	000
51	94.7034912109375	329.9750061035156	1.0	5.847782135009766	176.01583862304688	0.17368337512016296	547.3896484375	188.56752014160156	1.0	545.7356567382812	188.89602661132812	0.005045384168624878	20	000
52	95.91942596435547	335.4651184082031	1.0	4.55160665512085	175.74569702148438	0.1935773491859436	547.46875	189.18995666503906	1.0	545.930908203125	189.08428955078125	0.0017378926277160645	20	000
53	93.67050170898438	341.1546630859375	1.0	4.37290096282959	174.9000701904297	0.08003005385398865	547.3929443359375	188.92233276367188	1.0	545.8961791992188	188.86888122558594	0.0027555227279663086	20	000
54	92.8945541381836	345.35296630859375	1.0	3.1328258514404297	176.03001403808594	0.8629959225654602	545.9934692382812	188.7938690185547	0.9999999403953552	544.564697265625	189.30377197265625	0.019038677215576172	20	000
55	90.40923309326172	348.5057067871094	1.0	102.07955932617188	312.1805114746094	0.4811270236968994	547.5718383789062	189.40994262695312	1.0	546.4376831054688	188.87103271484375	0.0034058094024658203	20	000
56	88.405029296875	346.86907958984375	1.0	3.458181381225586	175.90493774414062	0.9713548421859741	546.4539184570312	188.92955017089844	1.0	544.2726440429688	189.55770874023438	0.0028290748596191406	20	000
57	88.94612884521484	349.90728759765625	1.0	3.478607177734375	175.7471160888672	0.8200885057449341	546.7099609375	188.28565979003906	1.0	544.5330200195312	188.7998046875	0.0026938915252685547	20	000
58	88.50848388671875	353.8186950683594	1.0	4.445492744445801	175.60562133789062	0.915554404258728	546.53173828125	188.2833251953125	1.0	545.1861572265625	188.87242126464844	0.010477185249328613	20	000
59	88.30104064941406	352.8893737792969	1.0	3.316420555114746	176.54554748535156	0.9737316370010376	546.6168823242188	189.02610778808594	1.0	544.93359375	189.57447814941406	0.004136562347412109	20	000
60	88.64088439941406	352.9374694824219	1.0	109.25508880615234	325.3096008300781	0.9999935626983643	546.7516479492188	188.95423889160156	1.0	545.7322387695312	188.931884765625	0.0033671557903289795	20	000
61	88.43460845947266	353.5837097167969	1.0	109.6959457397461	323.7998046875	0.9999998807907104	546.3221435546875	188.78073120117188	1.0	544.4319458007812	189.32765197753906	0.005195647478103638	20	000
62	88.54931640625	354.40850830078125	1.0	110.70199584960938	321.32684326171875	1.0	547.5932006835938	189.10411071777344	1.0	545.8612670898438	189.0969696044922	0.0010960698127746582	20	000
63	88.27534484863281	353.3902282714844	1.0	111.94575500488281	320.479248046875	1.0	547.4909057617188	189.3763885498047	1.0	545.671630859375	189.34359741210938	0.0018059313297271729	20	000
64	88.06816101074219	354.3227844238281	1.0	111.0505142211914	318.1721496582031	1.0	546.2174072265625	188.63150024414062	1.0	544.4916381835938	189.33438110351562	0.010667413473129272	20	000
65	87.48912048339844	354.95745849609375	1.0	111.69031524658203	317.80401611328125	0.9950085878372192	546.1242065429688	188.96217346191406	1.0	544.7394409179688	189.73001098632812	0.010632485151290894	20	000
66	86.61398315429688	355.7480773925781	1.0	110.83821105957031	316.5875244140625	0.9745641946792603	546.9708251953125	189.22335815429688	1.0	544.7886352539062	189.79348754882812	0.0020484626293182373	20	000
67	86.90596008300781	354.87908935546875	1.0	109.22068786621094	315.5707702636719	0.9997698664665222	546.4481201171875	188.8418731689453	1.0	544.8184814453125	189.4951171875	0.006171137094497681	20	000
68	87.23615264892578	355.0924072265625	1.0	112.60389709472656	313.6702880859375	0.9999796748161316	547.6820068359375	189.6891632080078	1.0	546.1934204101562	189.7593994140625	0.0022220611572265625	20	000
69	87.33589935302734	355.9159851074219	1.0	111.08943176269531	312.9153747558594	0.999991774559021	546.4288940429688	188.79380798339844	1.0	544.5750122070312	189.3070526123047	0.004050999879837036	20	000
70	87.53219604492188	356.1784362792969	1.0	114.703125	312.04937744140625	0.9999997615814209	546.6212158203125	189.0257568359375	1.0	544.5919799804688	189.51597595214844	0.002942204475402832	20	000
71	87.33834838867188	356.1866760253906	1.0	113.69703674316406	311.7789306640625	0.9996547698974609	547.5870361328125	189.19129943847656	1.0	545.8685302734375	189.3197021484375	0.0016764998435974121	20	000
72	87.82665252685547	355.54815673828125	1.0	114.94841766357422	310.2730407714844	0.9999997615814209	547.3944091796875	189.3087921142578	1.0	545.8803100585938	189.30552673339844	0.0023561716079711914	20	000
73	86.49457550048828	356.4902648925781	1.0	113.10227966308594	307.6978454589844	0.9999977350234985	547.0776977539062	189.1295928955078	1.0	545.9612426757812	188.94602966308594	0.0037568509578704834	20	000
74	83.86647033691406	359.8563537597656	1.0	108.036865234375	317.0610656738281	0.9999977350234985	546.9457397460938	189.24815368652344	1.0	545.7052001953125	189.20997619628906	0.001963317394256592	20	000
75	73.87904357910156	353.4761962890625	1.0	110.8322982788086	313.58392333984375	0.999322772026062	547.256103515625	187.76670837402344	1.0	545.97705078125	188.37252807617188	0.0016883909702301025	20	000
76	64.21524047851562	365.1545104980469	1.0	102.71505737304688	326.4811096191406	1.0	546.03466796875	188.5872802734375	1.0	544.5065307617188	189.1639862060547	0.010145902633666992	20	000
77	53.65253829956055	364.2179870605469	1.0	96.90056610107422	320.8670959472656	0.9999989867210388	547.2587890625	188.5522918701172	1.0	546.2630004882812	188.4121551513672	0.002416253089904785	20	000
78	45.671234130859375	369.347412109375	1.0	88.90597534179688	339.1285095214844	1.0	547.7396850585938	189.31625366210938	1.0	545.7273559570312	189.13999938964844	0.001036137342453003	20	000
79	37.23604202270508	375.293701171875	1.0	80.09934997558594	340.3733825683594	1.0	546.5421752929688	189.29849243164062	1.0	544.7422485351562	189.89381408691406	0.003733515739440918	20	000
80	29.30502700805664	381.0643310546875	1.0	75.6836929321289	336.9665832519531	1.0	546.6395874023438	189.3259735107422	1.0	544.8016967773438	189.829345703125	0.004245281219482422	20	000
81	27.53716468811035	386.112060546875	1.0	68.79830169677734	349.1541442871094	1.0	546.9404296875	188.9243927001953	1.0	544.8701171875	189.36573791503906	0.003038853406906128	20	000
82	27.287397384643555	391.0408935546875	1.0	58.893314361572266	358.07733154296875	1.0	546.5034790039062	188.61004638671875	1.0	544.6152954101562	189.4318389892578	0.003181666135787964	20	000
83	26.479408264160156	392.177001953125	1.0	57.81005859375	360.4768981933594	0.9999994039535522	545.91748046875	188.70375061035156	1.0	544.4440307617188	189.56072998046875	0.012047797441482544	20	000
84	27.712512969970703	388.2962341308594	1.0	59.192909240722656	357.3385009765625	1.0	546.5447998046875	189.25144958496094	1.0	544.764404296875	189.9049835205078	0.003986358642578125	20	000
85	27.550640106201172	383.4469299316406	1.0	60.85502243041992	357.69476318359375	1.0	546.8856811523438	189.49783325195312	1.0	544.7764282226562	190.1222686767578	0.0016172826290130615	20	000
86	28.538118362426758	382.7447814941406	1.0	55.08481979370117	350.60455322265625	0.9999972581863403	547.7144775390625	188.35275268554688	1.0	546.00341796875	188.92222595214844	0.0016863048076629639	20	000
87	33.358211517333984	380.5854187011719	1.0	56.83281326293945	345.96160888671875	0.9940966367721558	546.5867309570312	188.8513641357422	1.0	544.8893432617188	189.39703369140625	0.005239903926849365	20	000
88	38.59462356567383	377.23883056640625	1.0	4.852833271026611	175.86297607421875	0.011730283498764038	547.3035278320312	189.03717041015625	1.0	546.08837890625	188.75686645507812	0.0021510720252990723	20	000
89	43.32134246826172	376.0112609863281	1.0	5.088560581207275	175.73268127441406	0.9994586110115051	547.362060546875	189.0164031982422	1.0	545.9075927734375	188.81814575195312	0.0033509433269500732	20	000
90	45.12869644165039	374.78314208984375	1.0	3.1005468368530273	176.1714324951172	0.02888113260269165	547.223876953125	188.6746826171875	1.0	545.78076171875	189.37335205078125	0.0012452900409698486	20	000
91	50.0897102355957	374.97784423828125	1.0	546.7149047851562	190.0369415283203	0.0003069937229156494	546.845947265625	188.86895751953125	1.0	545.1452026367188	189.5369110107422	0.002733290195465088	20	000
92	54.34075164794922	373.11871337890625	1.0	4.53102445602417	178.06765747070312	0.15525716543197632	546.7007446289062	188.39395141601562	1.0	545.1453857421875	189.0836944580078	0.008744895458221436	20	000
93	57.88562774658203	372.93621826171875	1.0	4.216616153717041	175.8515167236328	0.9694504141807556	546.873779296875	189.16835021972656	1.0	545.443603515625	189.1075439453125	0.0015034675598144531	20	000
94	61.35096740722656	372.87396240234375	1.0	8.449382781982422	174.63577270507812	0.16889402270317078	547.5206909179688	189.1187286376953	1.0	545.9864501953125	189.06875610351562	0.0017949938774108887	20	000
95	61.687217712402344	373.1398620605469	1.0	6.242249965667725	174.91021728515625	0.11429610848426819	546.5276489257812	188.40365600585938	1.0	544.8324584960938	189.0091094970703	0.004666388034820557	20	000
96	64.37380981445312	372.1909484863281	1.0	2.845823287963867	175.94456481933594	0.7986166477203369	547.0444946289062	188.82730102539062	1.0	545.1192626953125	189.3828887939453	0.00356978178024292	20	000
97	66.1119384765625	372.3466491699219	1.0	5.830892086029053	175.03402709960938	0.9896991848945618	546.6467895507812	188.5595703125	1.0	544.9126586914062	189.24734497070312	0.00528523325920105	20	000
98	69.92381286621094	372.1502990722656	1.0	6.135674476623535	175.7395782470703	0.0062073469161987305	546.939453125	188.76756286621094	1.0	545.7117919921875	188.7069091796875	0.002647578716278076	20	000
99	73.13581848144531	371.6485900878906	1.0	4.085742473602295	175.16160583496094	0.9958080053329468	546.87841796875	189.10885620117188	1.0	545.343017578125	189.4602508544922	0.008660316467285156	20	000
100	74.73401641845703	371.1109313964844	1.0	3.7866287231445312	176.12442016601562	0.9634592533111572	546.2804565429688	189.1805419921875	1.0	544.747314453125	189.80894470214844	0.00609251856803894	20	000
101	75.32894134521484	371.3564758300781	1.0	4.810159206390381	174.8880157470703	0.9926391839981079	546.4100341796875	188.35244750976562	0.9999998807907104	544.9234619140625	188.81045532226562	0.024962037801742554	20	000
102	76.49177551269531	370.97564697265625	1.0	3.967972755432129	176.68858337402344	0.9042227268218994	546.5753173828125	188.18211364746094	1.0	545.1718139648438	188.69815063476562	0.006757408380508423	20	000
103	77.91513061523438	370.6865539550781	1.0	4.153913497924805	175.6442108154297	0.9978139400482178	546.6876220703125	188.41494750976562	1.0	544.8134155273438	189.00631713867188	0.002476811408996582	20	000
104	79.59428405761719	371.1063232421875	1.0	4.237185955047607	175.83885192871094	0.9994182586669922	546.3790893554688	188.34332275390625	1.0	545.0230712890625	188.73898315429688	0.014243543148040771	20	000
105	81.59282684326172	370.7531433105469	1.0	3.157485008239746	175.62083435058594	0.9804335832595825	547.2706909179688	188.47714233398438	1.0	546.189453125	188.84242248535156	0.0032002627849578857	20	000
106	82.18276977539062	370.2837829589844	1.0	3.668919563293457	174.88650512695312	0.7915078997612	547.4580078125	188.9019012451172	1.0	546.048583984375	188.76841735839844	0.0028999149799346924	20	000
107	83.41607666015625	369.8134460449219	1.0	3.551743507385254	176.04306030273438	0.9990352392196655	546.402587890625	188.2766571044922	1.0	545.0524291992188	188.98358154296875	0.0073184967041015625	20	000
108	84.21165466308594	369.47589111328125	1.0	3.9223251342773438	175.2861328125	0.9829584360122681	547.534912109375	189.1239013671875	1.0	546.1522216796875	189.06011962890625	0.0020582973957061768	20	000
109	84.88618469238281	369.3731384277344	1.0	5.1830363273620605	177.28619384765625	0.12233224511146545	546.4599609375	188.73460388183594	1.0	544.7828979492188	189.39279174804688	0.0033316612243652344	20	000
110	85.27044677734375	368.8385925292969	1.0	4.677846431732178	176.6659393310547	0.999817967414856	546.40087890625	188.31153869628906	0.9999998807907104	545.5172729492188	188.93353271484375	0.04183104634284973	20	000
111	85.58688354492188	369.04510498046875	1.0	4.661251544952393	177.07333374023438	0.04546394944190979	547.3681640625	189.08740234375	1.0	546.1572875976562	188.95590209960938	0.0014472901821136475	20	000
112	86.1270751953125	368.5404968261719	1.0	6.521786212921143	175.16653442382812	0.9979825019836426	546.20849609375	188.8019256591797	1.0	544.37548828125	189.44766235351562	0.0033533871173858643	20	000
113	86.58885955810547	367.8937072753906	1.0	105.57121276855469	308.09271240234375	0.4543481469154358	546.844482421875	189.12411499023438	1.0	545.0794677734375	189.85635375976562	0.002888232469558716	20	000
114	86.17044067382812	368.42742919921875	1.0	2.3317174911499023	176.55706787109375	0.9784916639328003	546.8273315429688	187.9061279296875	1.0	545.8262329101562	188.72055053710938	0.0026469826698303223	20	000
115	108.06646728515625	305.2762756347656	1.0	4.261476039886475	176.40737915039062	0.9986258745193481	547.3626098632812	188.4032440185547	1.0	545.7202758789062	188.49197387695312	0.0012617707252502441	20	000
116	86.0056381225586	368.0237121582031	1.0	4.809781074523926	176.26681518554688	0.9986218214035034	546.641845703125	188.50448608398438	1.0	544.517578125	188.92897033691406	0.0035419762134552	20	000
117	86.47111511230469	367.7777099609375	1.0	5.355795383453369	175.79925537109375	0.9815628528594971	546.8450927734375	188.7101287841797	1.0	544.475341796875	189.31057739257812	0.0019722580909729004	20	000
118	86.77069091796875	367.92340087890625	1.0	5.660538196563721	175.74368286132812	0.9764086008071899	546.87353515625	188.35011291503906	1.0	544.66943359375	188.6898651123047	0.0020624101161956787	20	000
119	86.70177459716797	367.3223876953125	1.0	5.124185085296631	175.95567321777344	0.10397586226463318	546.8624877929688	188.2823944091797	1.0	544.8680419921875	188.71026611328125	0.003645867109298706	20	000
120	115.22996520996094	301.405029296875	1.0	8.791150093078613	175.41790771484375	0.8840335011482239	547.485595703125	189.08578491210938	1.0	546.267333984375	188.83627319335938	0.0018350780010223389	20	000
121	116.72540283203125	301.7061462402344	1.0	2.6685495376586914	176.65313720703125	0.8939981460571289	546.4164428710938	188.5342559814453	0.9999998807907104	545.233154296875	189.02235412597656	0.012715160846710205	20	000
122	80.72021484375	370.2839660644531	1.0	4.169972896575928	175.9912567138672	0.9994130730628967	546.844482421875	188.5098419189453	1.0	545.0288696289062	189.01063537597656	0.004113823175430298	20	000
123	75.36975860595703	386.41278076171875	1.0	128.00311279296875	304.35577392578125	0.9999891519546509	546.3665771484375	188.65545654296875	1.0	544.7705688476562	189.42483520507812	0.0037380754947662354	20	000
124	64.83769226074219	398.39324951171875	0.9999822974205017	136.33676147460938	302.2846984863281	1.0	547.4677124023438	188.29331970214844	1.0	546.6618041992188	188.02313232421875	0.004241675138473511	20	000
125	63.99689865112305	395.99395751953125	0.9937055706977844	138.28265380859375	316.3415222167969	1.0	546.8602294921875	189.2372589111328	1.0	545.0147094726562	189.79632568359375	0.003460019826889038	20	000
126	126.67266082763672	326.1611022949219	0.9999284744262695	5.138424396514893	175.27957153320312	0.9999208450317383	546.8521728515625	188.70852661132812	1.0	544.93798828125	189.3311309814453	0.002978205680847168	20	000
127	118.42951965332031	342.2879333496094	0.035577088594436646	115.97763061523438	344.1681823730469	1.0	546.9979858398438	189.1172637939453	1.0	545.1702270507812	189.62950134277344	0.0033296942710876465	20	000
128	2.0292768478393555	390.07830810546875	0.6302309036254883	94.90238952636719	342.4962158203125	1.0	546.7754516601562	188.31982421875	1.0	546.1016845703125	188.46533203125	0.00480574369430542	20	000
129	80.93048095703125	337.78240966796875	0.023910075426101685	76.58444213867188	338.91802978515625	1.0	547.18017578125	188.30523681640625	1.0	545.7656860351562	188.74290466308594	0.0015165209770202637	20	000
130	42.448760986328125	343.10162353515625	0.0005502104759216309	55.08503341674805	342.208251953125	1.0	546.3602294921875	188.84030151367188	1.0	544.7025146484375	189.57302856445312	0.005180180072784424	20	000
131	38.5954704284668	340.60565185546875	0.005672961473464966	44.552799224853516	339.3200378417969	1.0	547.3140258789062	188.87355041503906	1.0	545.7940673828125	188.9231414794922	0.0026916563510894775	20	000
132	0.35852861404418945	371.9150695800781	0.001278609037399292	35.83130645751953	339.49188232421875	1.0	547.109130859375	187.79583740234375	1.0	546.1951293945312	188.7002410888672	0.0017500519752502441	20	000
133	3.5608437061309814	366.65472412109375	0.010480165481567383	11.749367713928223	355.9884948730469	0.9999924302101135	547.10009765625	189.06521606445312	1.0	545.0302124023438	189.36317443847656	0.0035992562770843506	20	000
134	0.634979248046875	369.3868408203125	0.0015808939933776855	3.96329402923584	175.98226928710938	0.8536511659622192	546.4920654296875	188.4043426513672	1.0	544.5066528320312	189.1949462890625	0.0022471845149993896	20	000
135	548.1968383789062	193.7750244140625	8.732080459594727e-5	4.764688491821289	175.45936584472656	0.01866629719734192	546.985107421875	188.71826171875	1.0	545.7909545898438	188.41458129882812	0.003151029348373413	20	000
136	1.8437862396240234	182.86180114746094	0.00014203786849975586	4.8799967765808105	175.17898559570312	0.9604840278625488	546.7755126953125	189.44778442382812	1.0	544.8411865234375	189.99134826660156	0.00338706374168396	20	000
137	2.420342445373535	367.01800537109375	0.000883251428604126	4.83779239654541	174.3682098388672	0.987903356552124	546.473388671875	188.87075805664062	1.0	544.89990234375	189.32887268066406	0.005053579807281494	20	000
138	3.7875733375549316	365.9454650878906	0.000614553689956665	6.395867824554443	175.20091247558594	0.023305654525756836	547.41455078125	189.1826934814453	1.0	545.7315063476562	189.44906616210938	0.0014022588729858398	20	000
139	3.4643588066101074	365.7755432128906	0.00019052624702453613	6.781713008880615	357.3184814453125	0.991612434387207	546.6808471679688	189.3860626220703	1.0	545.1422119140625	190.04612731933594	0.00894838571548462	20	000
140	548.4620361328125	195.00108337402344	0.00011169910430908203	4.231182098388672	353.6788330078125	0.5232071280479431	546.9497680664062	189.20643615722656	1.0	545.8483276367188	189.0803680419922	0.004048645496368408	20	000
141	2.1608192920684814	341.0479431152344	0.0001628100872039795	8.337940216064453	351.1443786621094	0.9995148181915283	546.3460083007812	188.7831573486328	1.0	544.7645263671875	189.47036743164062	0.006389051675796509	20	000
142	3.76570725440979	342.22430419921875	0.00551760196685791	8.223772048950195	348.3374328613281	0.9748417139053345	547.0143432617188	188.96580505371094	1.0	545.1616821289062	189.39588928222656	0.005155742168426514	20	000
143	3.605414390563965	342.57293701171875	0.012265235185623169	5.9031805992126465	176.9408721923828	0.12553608417510986	547.057861328125	188.9643096923828	1.0	546.1503295898438	188.72755432128906	0.006464898586273193	20	000
144	4.2271728515625	341.130615234375	0.0002665519714355469	13.688076972961426	348.6272888183594	0.9870830774307251	546.8142700195312	189.49073791503906	1.0	544.7539672851562	189.90975952148438	0.002716541290283203	20	000
145	3.241490125656128	342.083740234375	0.0017780959606170654	12.826929092407227	348.343505859375	0.085500568151474	547.2739868164062	189.45799255371094	1.0	545.1273193359375	189.81732177734375	0.002316713333129883	20	000
146	3.5983965396881104	341.21453857421875	0.0006314218044281006	16.369606018066406	347.6810302734375	0.999860405921936	546.806884765625	188.8278045654297	1.0	545.0770263671875	189.32359313964844	0.006193041801452637	20	000
147	4.4265875816345215	356.10589599609375	0.00017178058624267578	19.88115119934082	345.9230651855469	0.9999998807907104	546.8609619140625	189.17694091796875	1.0	545.2056884765625	189.691162109375	0.003355354070663452	20	000
148	3.4268300533294678	355.55584716796875	0.00017383694648742676	16.69472312927246	345.5611572265625	0.9999996423721313	547.3377685546875	188.80101013183594	1.0	546.2880859375	188.6332244873047	0.0028060972690582275	20	000
149	3.0190072059631348	353.1246643066406	0.0002816319465637207	18.26765251159668	344.82659912109375	0.9999998807907104	546.3809204101562	188.97750854492188	1.0	545.68896484375	189.02859497070312	0.0027418434619903564	20	000
150	548.4608154296875	194.8999481201172	0.00016945600509643555	14.97421646118164	345.3040466308594	0.9958410263061523	546.3309326171875	188.49578857421875	1.0	544.8474731445312	189.0596466064453	0.00757366418838501	20	000
151	3.456862449645996	340.77581787109375	0.00037539005279541016	13.488958358764648	345.77880859375	0.9998328685760498	546.674560546875	188.2706756591797	1.0	544.4371337890625	189.28469848632812	0.0018200576305389404	20	000
152	3.256335735321045	340.60687255859375	0.0010144710540771484	13.627113342285156	346.451416015625	0.9930971264839172	546.9539184570312	189.02511596679688	1.0	544.9783325195312	189.61752319335938	0.002744436264038086	20	000
153	2.8244242668151855	340.63525390625	0.0003159642219543457	4.031434535980225	176.06658935546875	0.998738706111908	547.0208129882812	189.02615356445312	1.0	545.0455322265625	189.47463989257812	0.0030787885189056396	20	000
154	3.3557944297790527	341.4657897949219	0.0005668103694915771	4.5515007972717285	175.744384765625	0.9320640563964844	546.9768676757812	188.9253387451172	1.0	545.9052734375	188.7257537841797	0.0030126869678497314	20	000
155	3.666741132736206	342.1171875	0.0005462467670440674	2.9165334701538086	177.7345428466797	0.9461162686347961	547.7814331054688	189.3227996826172	1.0	546.364990234375	189.29385375976562	0.001398712396621704	20	000
156	1.033714771270752	350.87603759765625	0.0008085370063781738	4.73703670501709	348.4602966308594	0.8015682697296143	547.2275390625	189.0365447998047	1.0	545.5733032226562	189.11160278320312	0.0010808706283569336	20	000
157	9.033853530883789	344.6627197265625	0.02888438105583191	4.2801713943481445	177.1529541015625	0.9980624318122864	546.9111938476562	188.80517578125	1.0	545.1959838867188	189.06988525390625	0.007135450839996338	20	000
158	3.0700182914733887	342.2882385253906	0.001919478178024292	6.058841705322266	346.35968017578125	0.9632800817489624	546.7410888671875	188.95108032226562	1.0	545.8468017578125	188.84649658203125	0.005925297737121582	20	000
159	1.9847238063812256	341.02532958984375	0.0004462301731109619	7.092517852783203	345.7449035644531	0.9999309778213501	547.2758178710938	187.69346618652344	1.0	545.7814331054688	188.8283233642578	0.0018777251243591309	20	000
160	1.2342286109924316	351.8410949707031	0.0010206997394561768	3.657345771789551	345.81341552734375	0.996995210647583	547.1507568359375	189.2327423095703	1.0	545.892578125	188.85508728027344	0.004460334777832031	20	000
161	0.5287415981292725	351.44122314453125	0.0005205273628234863	2.984177589416504	346.8208923339844	0.8530027866363525	546.2664794921875	189.29869079589844	1.0	544.331787109375	189.85589599609375	0.005297422409057617	20	000
162	0.8366050720214844	351.311279296875	0.0018974542617797852	3.335038185119629	347.44854736328125	0.8885335922241211	546.7297973632812	189.94146728515625	1.0	544.4486694335938	190.5062255859375	0.001124352216720581	20	000
163	0.9798619747161865	351.8668212890625	0.0003153681755065918	3.1146068572998047	347.4132995605469	0.9026339054107666	547.9451293945312	189.7150421142578	1.0	545.9267578125	189.46202087402344	0.0017116963863372803	20	000
164	0.3880615234375	352.47100830078125	0.00014585256576538086	3.5409841537475586	176.55853271484375	0.9831490516662598	546.5001220703125	188.94496154785156	1.0	544.7830810546875	189.59710693359375	0.0036053359508514404	20	000
165	0.330169677734375	351.8374938964844	0.0003891885280609131	3.42667293548584	346.80303955078125	0.7895092368125916	546.9363403320312	189.47262573242188	1.0	545.287841796875	190.02960205078125	0.003991633653640747	20	000
166	2.964107036590576	355.28558349609375	5.447864532470703e-5	3.1824960708618164	348.21636962890625	0.2554602026939392	547.3953247070312	189.5377197265625	1.0	544.842041015625	190.12501525878906	0.0005758106708526611	20	000
167	1.2322919368743896	183.51937866210938	0.0001251697540283203	2.639934539794922	176.72067260742188	0.9835304021835327	546.4796752929688	188.9562225341797	1.0	544.8094482421875	189.66873168945312	0.004755795001983643	20	000
168	548.361328125	195.07420349121094	0.00013616681098937988	3.629836082458496	176.46969604492188	0.7026094198226929	546.2660522460938	189.18063354492188	1.0	544.6975708007812	189.72659301757812	0.007463335990905762	20	000
169	548.1708984375	195.03587341308594	0.00010591745376586914	2.6638660430908203	175.0946502685547	0.8465611934661865	546.636474609375	189.55575561523438	1.0	544.642822265625	190.0657958984375	0.00272291898727417	20	000
170	548.4765625	194.6834259033203	9.420514106750488e-5	3.7096595764160156	175.79855346679688	0.43795037269592285	547.0862426757812	189.02943420410156	1.0	546.15478515625	188.82168579101562	0.0028854310512542725	20	000
171	548.0132446289062	193.91671752929688	8.869171142578125e-5	3.7430362701416016	176.10372924804688	0.96855628490448	546.9376220703125	188.9827423095703	1.0	545.5883178710938	189.1912078857422	0.0019942522048950195	20	000
172	548.355224609375	194.5616455078125	0.0001456141471862793	3.9721059799194336	175.96788024902344	0.016389787197113037	546.7903442382812	188.57493591308594	1.0	544.8191528320312	189.13143920898438	0.0025793612003326416	20	000
173	548.4476318359375	194.74188232421875	0.00011155009269714355	3.462583541870117	176.49192810058594	0.9800783395767212	546.9246826171875	188.9683837890625	1.0	545.0158081054688	189.434326171875	0.002911806106567383	20	000
174	548.1373901367188	194.91690063476562	0.00013947486877441406	3.066229820251465	176.76173400878906	0.9270392060279846	545.7919311523438	188.95840454101562	1.0	544.263916015625	189.68588256835938	0.00699278712272644	20	000
175	548.5222778320312	194.8020477294922	0.0001436471939086914	2.631845474243164	177.27842712402344	0.9386432766914368	546.7730712890625	188.73023986816406	1.0	545.0831298828125	189.3135528564453	0.0045690834522247314	20	000
176	548.8851928710938	194.56393432617188	0.00013893842697143555	3.1549816131591797	175.48837280273438	0.8219383955001831	547.6737670898438	188.68927001953125	1.0	546.2388305664062	188.8004150390625	0.002098649740219116	20	000
177	548.6336059570312	194.41397094726562	0.00012046098709106445	2.8951101303100586	175.24240112304688	0.7737584114074707	547.5167236328125	188.70274353027344	1.0	546.0003051757812	188.63711547851562	0.0018336474895477295	20	000
178	548.7111206054688	194.6524200439453	0.0001125037670135498	3.059309959411621	176.5452423095703	0.998967170715332	546.980224609375	188.56185913085938	1.0	545.186279296875	189.03163146972656	0.004000723361968994	20	000
179	548.2175903320312	194.2742462158203	7.602572441101074e-5	3.1178693771362305	175.97023010253906	0.26022854447364807	547.2000732421875	188.96141052246094	1.0	545.3672485351562	189.56077575683594	0.002870410680770874	20	000
180	3.060309410095215	259.29449462890625	0.0001499652862548828	4.238757610321045	176.67059326171875	0.6142869591712952	546.4846801757812	188.72781372070312	1.0	544.55029296875	189.4405517578125	0.002821207046508789	20	000
181	548.4435424804688	194.6931915283203	0.0001304149627685547	5.238407135009766	176.12588500976562	0.04205119609832764	546.569091796875	188.54078674316406	1.0	544.9148559570312	189.28762817382812	0.004074126482009888	20	000
182	548.5333862304688	195.04022216796875	0.0001665353775024414	4.414801120758057	175.51901245117188	0.9963840842247009	546.5736083984375	188.7990264892578	1.0	545.25390625	189.22596740722656	0.010182738304138184	20	000
183	548.0540161132812	194.24388122558594	0.0001665949821472168	4.2974324226379395	177.64761352539062	0.02725905179977417	546.7693481445312	188.79542541503906	1.0	545.4598999023438	189.13601684570312	0.012777000665664673	20	000
184	548.1945190429688	194.90830993652344	0.00010222196578979492	4.873076915740967	174.20550537109375	0.0008364617824554443	546.7660522460938	189.39431762695312	1.0	545.2412109375	189.21693420410156	0.0026216208934783936	20	000
185	548.5684814453125	194.8909912109375	0.00011920928955078125	5.472549915313721	175.91070556640625	0.04307660460472107	546.9844360351562	189.08779907226562	1.0	545.2805786132812	189.56814575195312	0.00574880838394165	20	000
186	548.6322631835938	194.26141357421875	0.00010940432548522949	5.046885013580322	174.4666290283203	0.0018229186534881592	547.9326782226562	189.48605346679688	1.0	546.2265014648438	189.4563751220703	0.002413153648376465	20	000
187	548.3566284179688	194.13796997070312	7.486343383789062e-5	4.889730453491211	174.99453735351562	0.0008527040481567383	546.9067993164062	188.35267639160156	1.0	544.998046875	189.52003479003906	0.0027781128883361816	20	000
188	547.9603881835938	194.12303161621094	0.00012505054473876953	4.097412586212158	173.59872436523438	0.007450371980667114	546.0368041992188	188.69259643554688	0.9999998807907104	544.9727172851562	189.4037322998047	0.014161139726638794	20	000
189	1.6464412212371826	205.44105529785156	0.0013775229454040527	3.7095746994018555	175.1599884033203	0.003866136074066162	545.9149169921875	188.9466094970703	1.0	544.3859252929688	189.71697998046875	0.006458938121795654	20	000
190	1.3331952095031738	204.96473693847656	0.00038054585456848145	4.698854923248291	172.83148193359375	0.0029534995555877686	546.9959716796875	189.13790893554688	1.0	544.8602905273438	189.5979766845703	0.0023750364780426025	20	000
191	548.3694458007812	194.7714080810547	9.85264778137207e-5	546.4991455078125	189.917236328125	0.0007207691669464111	546.193115234375	188.66261291503906	1.0	544.9150390625	189.34909057617188	0.006144076585769653	20	000
192	5.156591415405273	206.59410095214844	0.9484519362449646	3.5139293670654297	174.5181884765625	0.0009850263595581055	547.9050903320312	188.53977966308594	1.0	546.5773315429688	189.12559509277344	0.0005306899547576904	20	000
193	3.3536386489868164	204.18862915039062	0.006142646074295044	547.1035766601562	190.146484375	0.0006346404552459717	546.9758911132812	188.5347442626953	1.0	546.1593627929688	188.91357421875	0.0035646259784698486	20	000
194	3.7622146606445312	204.53323364257812	0.1625906229019165	3.1274614334106445	178.29994201660156	0.0006422996520996094	546.7720336914062	188.88180541992188	1.0	544.7325439453125	189.5227813720703	0.003443777561187744	20	000
195	3.858872175216675	203.68641662597656	0.0006231963634490967	3.25253963470459	178.5997314453125	0.004929572343826294	547.5211791992188	189.2989044189453	1.0	545.9020385742188	188.7324981689453	0.0034919679164886475	20	000
196	3.6061956882476807	197.63023376464844	0.00015538930892944336	3.313607931137085	177.9832763671875	0.06033766269683838	546.8960571289062	189.5834197998047	1.0	544.5120239257812	190.07569885253906	0.001646190881729126	20	000
197	548.161865234375	195.17108154296875	0.00014230608940124512	1.8848330974578857	178.1980438232422	0.0015210509300231934	545.9999389648438	188.4025115966797	1.0	544.7086181640625	189.06219482421875	0.019737809896469116	20	000
198	3.3932528495788574	199.76791381835938	0.08866176009178162	2.0449118614196777	178.6878204345703	0.0010723769664764404	546.6511840820312	188.5680389404297	1.0	545.1389770507812	189.119384765625	0.006200253963470459	20	000
199	2.609090805053711	198.0720672607422	0.00120505690574646	546.5276489257812	190.30955505371094	0.0006652772426605225	546.9475708007812	188.57183837890625	1.0	545.062255859375	189.12001037597656	0.00425189733505249	20	000
200	3.5746967792510986	196.34165954589844	0.0004144906997680664	3.392381191253662	174.32907104492188	0.0011345744132995605	547.8352661132812	188.78016662597656	1.0	546.0297241210938	189.02230834960938	0.0011136233806610107	20	000
201	4.975532531738281	197.99468994140625	0.13544216752052307	547.1404418945312	190.5080108642578	0.000571519136428833	547.519775390625	189.35983276367188	1.0	545.9417724609375	189.24896240234375	0.002074897289276123	20	000
202	4.1238813400268555	195.62232971191406	0.002757042646408081	546.8037719726562	190.30130004882812	0.0005575418472290039	546.792236328125	188.99893188476562	1.0	544.9671630859375	189.6483917236328	0.0031144022941589355	20	000
203	3.458305597305298	195.0386199951172	0.0018029510974884033	2.7424120903015137	172.57266235351562	0.0008355975151062012	547.106201171875	188.820068359375	1.0	546.4180297851562	188.4050750732422	0.009016066789627075	20	000
204	548.1411743164062	194.95716857910156	0.00013884902000427246	546.3015747070312	190.52896118164062	0.000697791576385498	546.7537841796875	189.38192749023438	1.0	544.7164306640625	189.82884216308594	0.002837568521499634	20	000
205	547.6778564453125	194.2814178466797	0.00014200806617736816	546.5145263671875	190.61770629882812	0.000981152057647705	546.443115234375	189.35940551757812	1.0	544.853271484375	189.9737091064453	0.004429459571838379	20	000
206	5.88288688659668	194.40090942382812	0.0009746253490447998	547.0104370117188	189.7067413330078	0.0007562935352325439	547.515869140625	188.8873748779297	1.0	546.2835083007812	188.49417114257812	0.0029421448707580566	20	000
207	548.691162109375	194.9446563720703	0.00014704465866088867	2.1684863567352295	165.03172302246094	0.02583262324333191	547.081787109375	188.7693634033203	1.0	546.3056640625	188.33811950683594	0.006034493446350098	20	000
208	548.5515747070312	195.2144775390625	0.00015017390251159668	5.487013339996338	193.66128540039062	0.014502614736557007	546.4403686523438	188.8185577392578	1.0	545.1177978515625	189.43072509765625	0.015180885791778564	20	000
209	16.67953109741211	146.29685974121094	0.9424306154251099	1.8520307540893555	188.42822265625	0.0058900415897369385	547.17333984375	189.05421447753906	1.0	544.891357421875	189.65634155273438	0.0012901723384857178	20	000
210	19.06275749206543	135.1051788330078	0.9806296229362488	3.513155937194824	183.82656860351562	0.9353461265563965	547.1447143554688	187.7517547607422	1.0	545.0365600585938	188.9049072265625	0.003146946430206299	20	000
211	18.304712295532227	133.86740112304688	0.9787012338638306	6.617844104766846	175.08193969726562	0.0040686726570129395	546.2942504882812	187.71054077148438	0.9999997615814209	544.6866455078125	188.01400756835938	0.021956652402877808	20	000
212	548.4228515625	195.10597229003906	0.0001221299171447754	546.853515625	190.345947265625	0.0008342266082763672	546.6793823242188	188.75570678710938	1.0	544.9432983398438	189.2677764892578	0.007869362831115723	20	000
213	17.37129783630371	141.70054626464844	0.8555017113685608	16.521608352661133	139.8132781982422	0.0034772753715515137	547.1392211914062	189.1659698486328	1.0	545.0221557617188	189.53851318359375	0.003682255744934082	20	000
214	14.879447937011719	139.061279296875	1.0	547.0046997070312	190.56568908691406	0.0006389021873474121	547.0689697265625	188.9833526611328	1.0	545.976806640625	189.2165985107422	0.0037302374839782715	20	000
215	15.73811149597168	137.0845489501953	0.9999999403953552	547.1917114257812	190.46426391601562	0.0005714595317840576	547.4434814453125	189.08560180664062	1.0	546.1764526367188	189.21795654296875	0.0023466646671295166	20	000
216	18.5313720703125	135.52749633789062	1.0	547.1356201171875	190.3873291015625	0.00098419189453125	547.5657348632812	189.180908203125	1.0	546.227783203125	189.05882263183594	0.003787904977798462	20	000
217	20.719459533691406	137.1373748779297	0.9999993443489075	27.3853702545166	144.44479370117188	0.0003719925880432129	548.1950073242188	187.76425170898438	1.0	546.1765747070312	188.40078735351562	0.0008640885353088379	20	000
218	21.473539352416992	136.5724639892578	0.9999999403953552	27.044591903686523	143.40338134765625	0.00025585293769836426	548.1525268554688	188.02587890625	1.0	546.8621826171875	188.9161376953125	0.0009334981441497803	20	000
219	22.489398956298828	136.8150634765625	0.9999688267707825	547.5700073242188	190.31849670410156	0.00018215179443359375	548.5580444335938	188.9525146484375	1.0	546.8018188476562	189.18482971191406	0.0007868409156799316	20	000
220	23.944904327392578	136.58995056152344	0.9999647736549377	8.626996994018555	177.61007690429688	0.0002638697624206543	548.8165283203125	187.2486114501953	1.0	547.2942504882812	188.33522033691406	0.000762939453125	20	000
221	23.60897445678711	137.93197631835938	0.9998539686203003	547.5846557617188	189.52719116210938	8.705258369445801e-5	548.4523315429688	187.96621704101562	1.0	505.7673034667969	192.1771697998047	0.8410642147064209	20	000
222	29.52326774597168	128.5271453857422	0.025348365306854248	10.099699020385742	174.64877319335938	0.9791083335876465	548.3231201171875	188.0248260498047	1.0	502.1381530761719	195.06884765625	0.9827661514282227	20	000
223	549.1563110351562	190.0331268310547	5.5462121963500977e-5	32.894981384277344	160.19277954101562	0.4882804751396179	547.5799560546875	187.56346130371094	1.0	498.29766845703125	191.04421997070312	0.9999544620513916	20	000
224	31.3969669342041	151.92274475097656	6.1005353927612305e-5	38.910194396972656	145.62738037109375	0.9999248385429382	547.7922973632812	188.2593994140625	1.0	496.9290771484375	200.983154296875	0.5719292163848877	20	000
225	46.733707427978516	140.30899047851562	0.00012192130088806152	39.270240783691406	140.75802612304688	0.9591751098632812	547.771240234375	188.19198608398438	1.0	499.9612121582031	181.43458557128906	0.9997665882110596	20	000
226	548.2831420898438	193.51658630371094	4.118680953979492e-5	36.803466796875	141.03102111816406	0.04471585154533386	547.6359252929688	188.55001831054688	1.0	501.1867370605469	187.54737854003906	0.8250266909599304	20	000
227	39.87140655517578	136.9102020263672	7.462501525878906e-5	38.15585708618164	139.11380004882812	0.9999507665634155	548.0370483398438	187.5558319091797	1.0	501.68023681640625	185.00103759765625	0.999996542930603	20	000
228	37.24462127685547	124.96815490722656	0.0009640753269195557	36.49773025512695	127.13381958007812	0.1426945924758911	548.181396484375	188.29763793945312	1.0	504.569580078125	191.4673614501953	0.9983665943145752	20	000
229	481.28778076171875	442.187744140625	0.00015941262245178223	8.896276473999023	179.04443359375	0.0014920234680175781	548.2500610351562	188.64039611816406	1.0	505.95831298828125	192.5152587890625	0.9997466206550598	20	000
230	549.5253295898438	189.9250946044922	3.236532211303711e-5	546.3472900390625	189.6802215576172	7.367134094238281e-5	548.37548828125	188.34713745117188	1.0	501.6579284667969	192.46389770507812	0.44122618436813354	20	000
231	549.0479736328125	194.0775604248047	5.778670310974121e-5	547.5233154296875	190.108154296875	0.00015082955360412598	548.1327514648438	188.66270446777344	1.0	501.8382568359375	194.92774963378906	0.836158037185669	20	000
232	549.5210571289062	190.18215942382812	4.1157007217407227e-5	547.173095703125	190.14219665527344	9.53376293182373e-5	547.8219604492188	188.13052368164062	1.0	496.86181640625	190.3528594970703	0.8226144313812256	20	000
233	548.685791015625	194.0901336669922	5.8203935623168945e-5	547.1026611328125	190.08541870117188	0.0001570582389831543	547.8222045898438	188.6945343017578	1.0	499.0721130371094	192.60580444335938	0.8267076015472412	20	000
234	548.727294921875	193.3762969970703	4.6759843826293945e-5	8.24321174621582	173.13079833984375	0.00044336915016174316	548.40234375	189.1543731689453	1.0	497.16070556640625	196.60409545898438	0.006507217884063721	20	000
235	548.5382690429688	193.2753143310547	5.8263540267944336e-5	546.8583984375	190.16937255859375	0.0003205239772796631	548.1282348632812	188.73582458496094	1.0	492.3907165527344	195.6955108642578	0.002121269702911377	20	000
236	548.3367309570312	193.7401123046875	5.316734313964844e-5	547.0054321289062	190.77255249023438	0.00017321109771728516	548.11328125	189.1537322998047	1.0	494.3989562988281	197.2313232421875	0.9997752904891968	20	000
237	549.6992797851562	189.81858825683594	2.9385089874267578e-5	547.5947265625	189.25048828125	8.860230445861816e-5	548.2305908203125	188.13705444335938	1.0	491.7135009765625	203.91064453125	0.999964714050293	20	000
238	549.8340454101562	190.00584411621094	3.3527612686157227e-5	4.5822272300720215	166.4994354248047	0.0013342797756195068	548.4511108398438	188.17364501953125	1.0	495.7022399902344	191.98667907714844	0.9999808669090271	20	000
239	548.5795288085938	193.32334899902344	3.889203071594238e-5	8.584625244140625	171.4117431640625	0.0006919205188751221	548.1454467773438	188.4541015625	1.0	493.2528381347656	191.61024475097656	0.9999969005584717	20	000
240	549.3589477539062	193.28480529785156	5.2809715270996094e-5	547.6493530273438	189.79864501953125	0.0001633763313293457	548.63330078125	188.68624877929688	1.0	491.6156311035156	189.601806640625	0.999357283115387	20	000
241	548.91357421875	190.58937072753906	4.780292510986328e-5	546.7300415039062	190.57167053222656	0.00016936659812927246	547.6400146484375	189.10498046875	1.0	495.3840026855469	192.94248962402344	0.9678995609283447	20	000
242	548.53369140625	193.31326293945312	4.470348358154297e-5	547.1790161132812	190.11459350585938	0.00018265843391418457	547.9725341796875	188.67384338378906	1.0	490.5870666503906	195.78118896484375	0.9993032217025757	20	000
243	548.4791259765625	193.71092224121094	6.201863288879395e-5	546.8701782226562	190.4335174560547	0.00023686885833740234	548.1978759765625	189.186279296875	1.0	484.98724365234375	206.8433074951172	0.9968454837799072	20	000
244	548.4830932617188	193.42514038085938	7.447600364685059e-5	7.662240505218506	174.00770568847656	0.0010969936847686768	548.0847778320312	188.73687744140625	1.0	488.1803283691406	198.58343505859375	0.9999996423721313	20	000
245	549.57373046875	190.1709747314453	3.796815872192383e-5	492.6070251464844	196.75958251953125	0.00010952353477478027	548.0947265625	188.33154296875	1.0	492.51739501953125	198.3462371826172	0.9999998211860657	20	000
246	548.4945068359375	193.54690551757812	6.0170888900756836e-5	8.092947006225586	174.6824493408203	0.00044479966163635254	548.0437622070312	188.6072235107422	1.0	488.5167236328125	200.24844360351562	0.9999955892562866	20	000
247	549.192626953125	194.3280487060547	4.6133995056152344e-5	8.3273344039917	175.07406616210938	0.007290780544281006	548.5473022460938	189.02084350585938	1.0	490.3458251953125	199.1004638671875	0.9999991655349731	20	000
248	549.1065063476562	194.5973663330078	6.0439109802246094e-5	5.108107566833496	166.8004608154297	0.0016282498836517334	548.3866577148438	189.24037170410156	1.0	488.6890563964844	205.18934631347656	0.9994314312934875	20	000
249	549.2092895507812	194.24757385253906	5.5730342864990234e-5	7.756877422332764	173.78163146972656	0.0003756582736968994	548.2991943359375	188.69589233398438	1.0	489.6950378417969	198.1287384033203	0.999999463558197	20	000
250	549.0068969726562	194.04055786132812	6.258487701416016e-5	7.956357955932617	172.61595153808594	0.014383137226104736	547.993896484375	188.75660705566406	1.0	487.5043640136719	205.1902618408203	0.9999978542327881	20	000
251	491.4766845703125	212.5779571533203	0.00012564659118652344	483.2673034667969	207.8426513671875	0.001133263111114502	548.4974975585938	187.7764434814453	1.0	487.7781677246094	206.52102661132812	0.9999990463256836	20	000
252	549.4590454101562	193.00364685058594	5.689263343811035e-5	8.194816589355469	173.02342224121094	0.0014162063598632812	548.4765014648438	187.85755920410156	1.0	487.13458251953125	206.94813537597656	0.999995231628418	20	000
253	549.1053466796875	193.1721954345703	6.902217864990234e-5	8.056138038635254	171.57614135742188	0.04503601789474487	548.2000122070312	188.289794921875	1.0	488.8509521484375	206.17041015625	0.9999990463256836	20	000
254	491.8302917480469	212.62496948242188	4.3272972106933594e-5	483.74371337890625	204.88888549804688	0.0026166141033172607	548.8329467773438	188.09716796875	1.0	489.1059875488281	205.0526885986328	0.9999995231628418	20	000
255	549.5843505859375	190.4912567138672	5.8531761169433594e-5	9.03188705444336	172.55355834960938	0.008254975080490112	548.4732055664062	188.72923278808594	1.0	488.6249694824219	204.9967803955078	0.9999948740005493	20	000
256	549.0709838867188	193.1344757080078	6.189942359924316e-5	481.9424743652344	208.27499389648438	0.00038692355155944824	548.4727783203125	188.3645782470703	1.0	487.34130859375	206.42442321777344	0.9999942779541016	20	000
257	548.9473876953125	193.89584350585938	6.961822509765625e-5	7.453596115112305	171.08099365234375	0.007325708866119385	548.1434936523438	188.602783203125	1.0	486.6376647949219	206.07827758789062	0.9983651638031006	20	000
258	549.2808837890625	193.99232482910156	8.082389831542969e-5	8.460283279418945	172.06832885742188	0.829139232635498	548.7313232421875	188.54794311523438	1.0	486.26068115234375	202.09017944335938	0.9999276399612427	20	000
259	549.138671875	194.28636169433594	6.273388862609863e-5	6.861514091491699	169.34503173828125	0.004783421754837036	548.5231323242188	188.7781982421875	1.0	488.7752685546875	202.6352081298828	0.9999957084655762	20	000
260	549.1918334960938	193.93898010253906	7.930397987365723e-5	6.843592166900635	169.21266174316406	0.007200151681900024	548.90380859375	188.81100463867188	1.0	487.7165222167969	202.83416748046875	0.9968141317367554	20	000
261	549.4583740234375	193.90554809570312	6.875395774841309e-5	7.272287845611572	170.4019317626953	0.0015669167041778564	548.14453125	187.51246643066406	1.0	487.28167724609375	201.69424438476562	0.9994220733642578	20	000
262	549.0433959960938	193.36328125	7.325410842895508e-5	547.3590087890625	189.91969299316406	0.00023090839385986328	548.3095092773438	188.02816772460938	1.0	488.14788818359375	198.75425720214844	0.9997477531433105	20	000
263	549.091064453125	194.17970275878906	0.00010854005813598633	6.059086799621582	169.8599090576172	0.0009163320064544678	548.4281005859375	188.32614135742188	1.0	489.41455078125	200.08485412597656	0.9999949932098389	20	000
264	549.280517578125	193.85369873046875	8.058547973632812e-5	6.639488220214844	169.36758422851562	0.12365913391113281	548.387451171875	188.35044860839844	1.0	490.81500244140625	196.4619140625	0.9999998807907104	20	000
265	7.55634880065918	4.390024185180664	7.331371307373047e-5	2.668781280517578	164.2553253173828	0.0007006227970123291	548.6365356445312	188.66265869140625	1.0	488.0948791503906	201.34564208984375	0.9998824596405029	20	000
266	548.7210083007812	194.24578857421875	0.0001011192798614502	3.559418201446533	166.09445190429688	0.012356936931610107	548.0778198242188	188.71835327148438	1.0	488.6475830078125	196.48497009277344	0.9998078346252441	20	000
267	549.5166015625	193.54269409179688	5.030632019042969e-5	485.060546875	200.23065185546875	0.00021183490753173828	549.1032104492188	187.92291259765625	1.0	489.80096435546875	197.1273651123047	0.9999997615814209	20	000
268	549.101318359375	194.50575256347656	7.873773574829102e-5	8.649441719055176	171.1013946533203	0.0008727610111236572	548.7337036132812	189.0431365966797	1.0	489.2896423339844	197.45274353027344	0.9999992847442627	20	000
269	549.2952880859375	193.54400634765625	5.6803226470947266e-5	6.421064853668213	170.8257598876953	0.0007357895374298096	548.6239624023438	187.8639373779297	1.0	488.009765625	193.46604919433594	0.9999979734420776	20	000
270	549.4976806640625	194.43186950683594	7.706880569458008e-5	5.325961112976074	169.65032958984375	0.003859788179397583	549.1926879882812	189.2297821044922	1.0	487.8302917480469	195.4770965576172	0.9999068379402161	20	000
271	549.4837036132812	193.9824676513672	6.920099258422852e-5	4.598461151123047	165.91160583496094	0.004138290882110596	548.870849609375	188.387451171875	1.0	488.4548645019531	195.96197509765625	0.9999992847442627	20	000
272	549.6263427734375	190.21087646484375	4.9561262130737305e-5	4.347378253936768	165.51939392089844	0.012939482927322388	548.1546630859375	187.89625549316406	1.0	487.4107360839844	191.24325561523438	0.9999879598617554	20	000
273	492.9817810058594	196.72801208496094	3.2961368560791016e-5	3.7230782508850098	164.08421325683594	0.0007802248001098633	548.60888671875	188.13681030273438	1.0	488.631591796875	191.2157745361328	0.9999969005584717	20	000
274	549.4012451171875	193.7743682861328	5.805492401123047e-5	547.1519165039062	189.02877807617188	0.00017195940017700195	547.9610595703125	188.1781768798828	1.0	485.95166015625	188.29806518554688	0.999999463558197	20	000
275	548.8350219726562	193.42552185058594	4.70280647277832e-5	5.896624565124512	165.65760803222656	0.002302616834640503	548.5834350585938	188.6962432861328	1.0	489.0526123046875	194.03717041015625	0.9999996423721313	20	000
276	492.61865234375	197.73753356933594	0.00011163949966430664	485.49835205078125	193.91806030273438	0.0005441606044769287	548.2190551757812	188.52330017089844	1.0	487.40350341796875	194.37986755371094	0.9999998807907104	20	000
277	549.2158813476562	194.01943969726562	5.6862831115722656e-5	489.0536193847656	194.75296020507812	0.00026160478591918945	548.4533081054688	188.62359619140625	1.0	487.2256164550781	195.25201416015625	0.9999988079071045	20	000
278	7.524293422698975	3.9812607765197754	9.518861770629883e-5	3.3219664096832275	166.26219177246094	0.0017759501934051514	547.821044921875	188.88916015625	1.0	486.5154724121094	193.58734130859375	0.9999999403953552	20	000
279	492.2882995605469	195.7694549560547	7.390975952148438e-5	6.252294540405273	166.07252502441406	0.0012292861938476562	548.2937622070312	187.946044921875	1.0	487.1235046386719	190.19876098632812	0.9999996423721313	20	000
280	492.74969482421875	197.22755432128906	8.004903793334961e-5	5.483766555786133	168.98797607421875	0.0010550320148468018	548.340576171875	188.37603759765625	1.0	487.09124755859375	192.97491455078125	0.9999999403953552	20	000
281	492.8001708984375	198.48117065429688	6.636977195739746e-5	489.6084289550781	194.95260620117188	0.0004805326461791992	548.2468872070312	188.71142578125	1.0	486.9806213378906	195.9037322998047	1.0	20	000
282	549.0926513671875	193.91307067871094	4.470348358154297e-5	547.0155029296875	189.84754943847656	0.00018870830535888672	547.82470703125	188.32327270507812	1.0	486.10687255859375	191.98768615722656	0.9999999403953552	20	000
283	491.5857849121094	197.92909240722656	4.9054622650146484e-5	6.4966044425964355	168.1945343017578	0.0019736289978027344	548.2007446289062	188.3253631591797	1.0	485.1941223144531	194.67535400390625	1.0	20	000
284	549.3649291992188	190.17347717285156	4.9620866775512695e-5	5.931611061096191	169.40093994140625	0.003040492534637451	548.156494140625	188.26046752929688	1.0	488.20428466796875	194.92538452148438	0.9999979734420776	20	000
285	548.8930053710938	193.95135498046875	9.265542030334473e-5	546.5745239257812	189.60800170898438	0.00042700767517089844	547.9383544921875	188.5807647705078	1.0	484.80389404296875	195.53965759277344	1.0	20	000
286	549.2726440429688	190.23269653320312	4.9620866775512695e-5	489.1010437011719	194.39736938476562	0.0001582503318786621	547.9282836914062	187.88832092285156	1.0	486.3294677734375	194.8754119873047	1.0	20	000
287	481.1594543457031	442.213623046875	0.00015178322792053223	490.1174011230469	194.8070831298828	0.0023576319217681885	548.6132202148438	187.8750762939453	1.0	487.0736083984375	196.0111846923828	0.9999998807907104	20	000
288	549.0049438476562	194.04388427734375	6.881356239318848e-5	547.1746826171875	189.98760986328125	0.0002491474151611328	548.3045654296875	188.58885192871094	1.0	487.1275634765625	194.5999755859375	0.9999995827674866	20	000
289	549.4448852539062	193.3963623046875	5.170702934265137e-5	6.420446395874023	166.7376708984375	0.0006196796894073486	548.17236328125	187.8449249267578	1.0	486.19647216796875	195.51934814453125	0.9999982118606567	20	000
290	548.7804565429688	194.15277099609375	7.021427154541016e-5	483.9289245605469	196.86944580078125	0.0011064410209655762	547.3139038085938	188.34190368652344	1.0	485.3048095703125	197.80026245117188	0.9999999403953552	20	000
291	548.9817504882812	193.99290466308594	4.598498344421387e-5	3.416768789291382	165.67095947265625	0.0005652904510498047	547.9122924804688	188.43177795410156	1.0	487.05120849609375	195.08773803710938	0.9999992847442627	20	000
292	549.507080078125	190.221435546875	3.7223100662231445e-5	485.8639831542969	194.35769653320312	0.00033792853355407715	548.3623046875	187.90966796875	1.0	488.33062744140625	196.66757202148438	1.0	20	000
293	7.324715614318848	4.428016662597656	6.86347484588623e-5	5.9163336753845215	167.46507263183594	0.00019034743309020996	548.5036010742188	187.9619598388672	1.0	488.1167297363281	196.3160858154297	0.9999999403953552	20	000
294	549.2655029296875	193.4618377685547	4.622340202331543e-5	3.5415334701538086	163.7032928466797	0.0005521178245544434	547.7045288085938	187.63162231445312	1.0	486.8293151855469	197.07608032226562	0.9999996423721313	20	000
295	549.3392944335938	192.73399353027344	4.70280647277832e-5	483.5014953613281	199.5155029296875	0.000878453254699707	548.1011352539062	187.177978515625	1.0	485.26141357421875	200.7014617919922	0.9999998807907104	20	000
296	548.8893432617188	193.93780517578125	5.501508712768555e-5	547.1326293945312	189.622802734375	0.00031936168670654297	547.6421508789062	188.28211975097656	1.0	486.94378662109375	198.409423828125	0.9999998807907104	20	000
297	549.2653198242188	193.52862548828125	7.352232933044434e-5	546.9498291015625	188.83641052246094	0.0003699064254760742	547.853271484375	187.48016357421875	1.0	486.38140869140625	195.2874755859375	0.9999996423721313	20	000
298	7.314476013183594	4.885540962219238	6.404519081115723e-5	546.9642944335938	190.05992126464844	0.00010421872138977051	547.8200073242188	188.22348022460938	1.0	488.0831604003906	198.87925720214844	0.9999991059303284	20	000
299	548.898681640625	193.327392578125	4.178285598754883e-5	490.41156005859375	193.91749572753906	0.00017780065536499023	548.2047119140625	188.04400634765625	1.0	488.8562316894531	194.1605987548828	0.9999997019767761	20	000
300	549.08837890625	193.7832794189453	6.192922592163086e-5	546.4910278320312	189.211669921875	0.00030919909477233887	547.9951782226562	188.36126708984375	1.0	487.78936767578125	193.93519592285156	0.9999819993972778	20	000
301	549.2256469726562	193.7798614501953	7.134675979614258e-5	547.3052978515625	189.77650451660156	0.00021916627883911133	548.1810913085938	188.1341094970703	1.0	486.9237976074219	198.7478790283203	0.9999805688858032	20	000
302	549.302734375	193.81988525390625	7.128715515136719e-5	547.572265625	189.5584716796875	0.00023686885833740234	548.3846435546875	188.2715301513672	1.0	487.460205078125	194.24102783203125	0.9998674392700195	20	000
303	549.11328125	193.53956604003906	8.475780487060547e-5	6.130483627319336	167.2388153076172	0.0003752708435058594	547.98291015625	188.10353088378906	1.0	486.43243408203125	193.4813232421875	0.9999977350234985	20	000
304	548.578857421875	193.95510864257812	0.00010219216346740723	545.6653442382812	189.75328063964844	0.00031504034996032715	547.2633056640625	188.59645080566406	1.0	486.2463684082031	193.83206176757812	0.9712340831756592	20	000
305	548.9996337890625	193.6923065185547	0.00012126564979553223	546.9401245117188	189.33428955078125	0.0009564757347106934	547.4068603515625	187.50575256347656	1.0	485.924560546875	192.36695861816406	0.9970362186431885	20	000
306	548.8993530273438	193.8468475341797	8.404254913330078e-5	546.4783935546875	189.22659301757812	0.0005058646202087402	547.9976196289062	188.4668426513672	1.0	486.9979553222656	194.1782989501953	0.9998669624328613	20	000
307	548.9533081054688	193.3468017578125	6.404519081115723e-5	5.8036932945251465	167.7693328857422	0.0009152889251708984	547.6480102539062	187.58616638183594	1.0	488.3614807128906	193.97608947753906	0.9999947547912598	20	000
308	548.7942504882812	193.61338806152344	8.678436279296875e-5	546.278564453125	189.10215759277344	0.0002962648868560791	547.8523559570312	188.02847290039062	1.0	487.065185546875	197.11602783203125	0.9999322891235352	20	000
309	548.4625854492188	194.1412811279297	0.00010958313941955566	545.6199340820312	189.6580352783203	0.000469207763671875	547.1284790039062	188.74603271484375	1.0	487.1473693847656	191.53713989257812	0.17653068900108337	20	000
310	548.81640625	194.14498901367188	6.598234176635742e-5	546.2897338867188	189.87905883789062	0.00024116039276123047	548.0005493164062	188.65367126464844	1.0	487.8558044433594	194.7379913330078	0.9999980926513672	20	000
311	548.434326171875	193.767333984375	0.00011411309242248535	545.2946166992188	189.40213012695312	0.000356525182723999	547.2778930664062	188.28077697753906	1.0	487.4537048339844	194.93917846679688	0.999954104423523	20	000
312	548.9144897460938	193.77822875976562	7.62641429901123e-5	546.3648681640625	188.9153594970703	0.0003558695316314697	547.8622436523438	187.8163604736328	1.0	486.4508972167969	197.50514221191406	0.9999744892120361	20	000
313	548.691650390625	193.9544219970703	7.891654968261719e-5	546.6800537109375	189.68824768066406	0.0003210306167602539	547.1653442382812	187.89088439941406	1.0	485.24822998046875	196.68524169921875	0.9999464750289917	20	000
314	548.726806640625	194.30860900878906	6.768107414245605e-5	546.1875	190.21652221679688	0.00031766295433044434	547.771484375	188.80130004882812	1.0	487.1142883300781	197.3614959716797	0.9998061656951904	20	000
315	548.727783203125	193.90562438964844	0.0001386404037475586	546.1015625	189.46876525878906	0.0004509389400482178	547.6013793945312	188.33615112304688	1.0	486.26959228515625	194.91461181640625	0.9999786019325256	20	000
316	548.9961547851562	194.01123046875	7.829070091247559e-5	546.5033569335938	189.54922485351562	0.00037404894828796387	547.8116455078125	188.14952087402344	1.0	487.5943603515625	195.16725158691406	0.9997552633285522	20	000
317	548.6089477539062	193.604736328125	6.818771362304688e-5	547.3253173828125	190.15896606445312	0.00030988454818725586	547.6172485351562	188.0848388671875	1.0	486.5835266113281	196.02818298339844	0.9814923405647278	20	000
318	548.5780029296875	193.94924926757812	8.019804954528809e-5	545.6463623046875	189.46429443359375	0.00043511390686035156	547.0775756835938	188.4262237548828	1.0	486.53125	193.30381774902344	0.9999854564666748	20	000
319	549.017822265625	193.82742309570312	9.673833847045898e-5	3.346792459487915	165.3979034423828	0.001094818115234375	547.3515014648438	187.68260192871094	1.0	485.9748840332031	192.52700805664062	0.9999964237213135	20	000
320	549.0690307617188	193.9721221923828	8.01384449005127e-5	3.0830514430999756	165.36244201660156	0.0018820464611053467	547.732666015625	188.47955322265625	1.0	484.98138427734375	195.76527404785156	0.9999994039535522	20	000
321	548.8502197265625	193.93792724609375	0.0001354217529296875	546.899169921875	189.67367553710938	0.0004270970821380615	547.518798828125	188.19552612304688	1.0	485.0920715332031	195.09654235839844	0.9997851848602295	20	000
322	549.2422485351562	193.5338134765625	6.92605972290039e-5	546.6043090820312	189.1279754638672	0.00027248263359069824	548.1666870117188	188.13308715820312	1.0	487.4014892578125	194.52601623535156	0.999910831451416	20	000
323	549.0860595703125	193.1946258544922	8.64565372467041e-5	546.151611328125	188.46868896484375	0.0003439784049987793	547.3168334960938	187.33770751953125	1.0	487.25445556640625	194.29840087890625	0.9999983310699463	20	000
324	548.1430053710938	193.81187438964844	6.574392318725586e-5	546.7882080078125	190.41127014160156	0.000264585018157959	547.5509643554688	189.3336181640625	1.0	484.8708801269531	196.4038543701172	0.9999887347221375	20	000
325	549.2852172851562	193.72276306152344	7.599592208862305e-5	547.4156494140625	189.3819580078125	0.0002875328063964844	548.040771484375	188.171875	1.0	484.4211730957031	194.84222412109375	0.999990701675415	20	000
326	548.3135375976562	193.4737548828125	8.20159912109375e-5	2.9590251445770264	162.8474578857422	0.0010955333709716797	547.4874877929688	188.1994171142578	1.0	485.78070068359375	193.17601013183594	0.9999862909317017	20	000
327	548.8270874023438	193.9356689453125	8.338689804077148e-5	546.0213623046875	189.1808319091797	0.0004892945289611816	547.3644409179688	188.2794189453125	1.0	486.187255859375	195.66416931152344	0.9999606609344482	20	000
328	548.9533081054688	194.03729248046875	6.452202796936035e-5	3.0606114864349365	164.1276092529297	0.0004483461380004883	547.4921264648438	188.25526428222656	1.0	485.2339172363281	193.52296447753906	0.9999743700027466	20	000
329	549.0567016601562	193.46994018554688	6.127357482910156e-5	484.3988342285156	438.8904113769531	0.0004887580871582031	547.642822265625	187.17355346679688	1.0	484.6626892089844	193.46295166015625	0.9999973773956299	20	000
330	548.623779296875	193.93161010742188	0.00011226534843444824	545.5453491210938	189.0885467529297	0.0004622936248779297	546.6674194335938	188.05319213867188	1.0	484.7773132324219	191.4917449951172	0.9999545812606812	20	000
331	548.55517578125	194.08018493652344	0.0001042485237121582	546.0770874023438	189.73268127441406	0.0005112886428833008	547.4234008789062	188.55496215820312	1.0	483.7790222167969	196.04730224609375	0.9998316764831543	20	000
332	549.0133666992188	194.02879333496094	7.05718994140625e-5	546.8809814453125	190.09042358398438	0.0003420710563659668	547.4431762695312	188.27239990234375	1.0	482.07525634765625	195.0813446044922	0.9999945163726807	20	000
333	549.0394287109375	193.54795837402344	7.164478302001953e-5	546.6900024414062	189.46202087402344	0.00026091933250427246	547.2163696289062	187.42955017089844	1.0	483.606201171875	195.36044311523438	0.9997806549072266	20	000
334	548.7242431640625	194.05148315429688	8.594989776611328e-5	546.3850708007812	189.88705444335938	0.00041934847831726074	547.1846923828125	188.2039031982422	1.0	481.1027526855469	194.55128479003906	0.9744449257850647	20	000
335	548.6121215820312	193.81361389160156	6.699562072753906e-5	4.20966911315918	164.57635498046875	0.001817166805267334	547.1591796875	187.9729461669922	1.0	484.89813232421875	193.8282012939453	0.9998583197593689	20	000
336	547.8036499023438	193.6267547607422	9.617209434509277e-5	3.439383029937744	166.06460571289062	0.0005934238433837891	546.909423828125	187.90350341796875	1.0	481.75543212890625	191.8187255859375	0.9984149932861328	20	000
337	548.8351440429688	193.95530700683594	7.140636444091797e-5	2.943131923675537	165.91452026367188	0.0007203221321105957	547.7144775390625	188.20689392089844	1.0	483.24310302734375	193.37155151367188	0.9983325004577637	20	000
338	548.9053955078125	193.88446044921875	6.884336471557617e-5	546.5784912109375	189.94580078125	0.00020805001258850098	547.3839111328125	187.64540100097656	1.0	484.1055603027344	192.7078399658203	0.9999426603317261	20	000
339	548.8976440429688	193.86354064941406	0.00011116266250610352	546.8637084960938	189.721435546875	0.0004896223545074463	546.9971313476562	187.91612243652344	1.0	483.5700988769531	186.70831298828125	0.9834744930267334	20	000
340	549.1257934570312	193.58509826660156	4.813075065612793e-5	546.3172607421875	188.76657104492188	0.0002014636993408203	547.2720336914062	187.19960021972656	1.0	484.95794677734375	186.17857360839844	0.9603161811828613	20	000
341	548.6571655273438	193.95526123046875	7.811188697814941e-5	546.4680786132812	189.864013671875	0.0002123117446899414	547.236572265625	187.8506622314453	1.0	484.073486328125	189.96292114257812	0.9999775886535645	20	000
342	549.1629638671875	193.5351104736328	7.596611976623535e-5	547.0745239257812	189.06312561035156	0.0002891719341278076	547.5068969726562	187.2994384765625	1.0	483.16632080078125	194.70872497558594	0.9999985694885254	20	000
343	548.39111328125	192.87515258789062	6.335973739624023e-5	546.4563598632812	188.56509399414062	0.00029271841049194336	547.3508911132812	187.4416961669922	1.0	484.31158447265625	189.28224182128906	0.9992788434028625	20	000
344	548.6187744140625	194.39857482910156	7.81714916229248e-5	4.462449073791504	254.72145080566406	0.0004405081272125244	547.2933349609375	188.645751953125	1.0	484.3252868652344	189.6947479248047	0.999997079372406	20	000
345	548.9574584960938	194.1249237060547	6.511807441711426e-5	5.78330659866333	167.31124877929688	0.00020363926887512207	547.857666015625	188.69540405273438	1.0	486.6663818359375	191.8978729248047	0.9999901056289673	20	000
346	548.691162109375	194.38583374023438	7.390975952148438e-5	546.8635864257812	190.43064880371094	0.00022879242897033691	547.6834106445312	189.1998748779297	1.0	486.7241516113281	189.75732421875	0.9995177984237671	20	000
347	548.7401733398438	194.15159606933594	0.00011169910430908203	3.5118367671966553	165.1109619140625	0.002423316240310669	547.2642822265625	188.06326293945312	1.0	485.3099060058594	188.55259704589844	0.9972131252288818	20	000
348	548.90673828125	193.6599578857422	9.629130363464355e-5	546.7271118164062	189.33670043945312	0.0004952549934387207	546.9679565429688	187.83731079101562	1.0	485.8591003417969	189.02542114257812	0.999260425567627	20	000
349	548.7691650390625	193.9792022705078	8.258223533630371e-5	474.7605285644531	214.33401489257812	0.004099726676940918	547.2346801757812	187.82565307617188	1.0	476.3139343261719	215.3448486328125	0.2117723524570465	20	000
350	549.1180419921875	193.30067443847656	5.9485435485839844e-5	546.333984375	188.1196746826172	0.00018092989921569824	547.4349365234375	187.57208251953125	1.0	487.7210998535156	185.06173706054688	0.9999606609344482	20	000
351	548.834716796875	193.59608459472656	0.00011292099952697754	3.658212423324585	164.72573852539062	0.0005179345607757568	547.0050048828125	187.5662078857422	1.0	485.4476318359375	186.21214294433594	0.9994974732398987	20	000
352	548.920654296875	193.99192810058594	8.505582809448242e-5	546.79736328125	189.8369903564453	0.0003279745578765869	547.276123046875	188.3118896484375	1.0	484.154052734375	186.08248901367188	0.8094469308853149	20	000
353	548.9570922851562	193.70545959472656	7.104873657226562e-5	546.77001953125	189.76541137695312	0.00028401613235473633	547.0936889648438	187.81785583496094	1.0	484.84295654296875	186.84414672851562	0.9174991250038147	20	000
354	548.2571411132812	193.3836669921875	8.109211921691895e-5	546.8733520507812	190.04959106445312	0.00035858154296875	547.3806762695312	187.60836791992188	1.0	484.3309631347656	187.7231903076172	0.5715206861495972	20	000
355	549.1303100585938	193.9962921142578	9.623169898986816e-5	547.0599975585938	189.48585510253906	0.00039315223693847656	547.7754516601562	187.95327758789062	1.0	485.99383544921875	186.3583984375	0.042747676372528076	20	000
356	548.9869995117188	193.76600646972656	0.00012257695198059082	546.5296020507812	189.59561157226562	0.0005489587783813477	547.2996215820312	187.74916076660156	1.0	484.9490051269531	185.61761474609375	0.34125465154647827	20	000
357	548.8790893554688	194.00979614257812	8.738040924072266e-5	477.15167236328125	217.1468505859375	0.0006014406681060791	547.5870361328125	188.41065979003906	1.0	486.5693664550781	183.78134155273438	0.9816910624504089	20	000
358	548.29931640625	193.5469512939453	7.069110870361328e-5	546.7869873046875	190.2580108642578	0.000409543514251709	547.579833984375	188.34400939941406	1.0	488.69482421875	182.69996643066406	0.02984967827796936	20	000
359	548.788330078125	193.93536376953125	0.00010558962821960449	546.8806762695312	189.62454223632812	0.0005426406860351562	547.212646484375	188.2669219970703	1.0	473.0768127441406	218.00009155273438	0.5555775761604309	20	000
360	549.0475463867188	193.9514923095703	9.751319885253906e-5	546.7551879882812	189.6812286376953	0.0005370676517486572	547.5615234375	188.42835998535156	1.0	483.6595764160156	186.64698791503906	0.03356903791427612	20	000
361	549.1807250976562	193.37339782714844	7.87973403930664e-5	2.6966493129730225	165.04898071289062	0.001184910535812378	547.4705200195312	187.54139709472656	1.0	471.8420104980469	222.4629364013672	0.04015207290649414	20	000
362	549.2521362304688	190.2718048095703	4.6759843826293945e-5	546.774169921875	189.66616821289062	0.00013440847396850586	547.3275146484375	187.3292236328125	1.0	475.37994384765625	215.57244873046875	0.7386494874954224	20	000
363	549.2921752929688	193.72723388671875	8.133053779602051e-5	475.44329833984375	217.16903686523438	0.0003553926944732666	547.8084106445312	187.99710083007812	1.0	474.008544921875	218.10665893554688	0.9879006147384644	20	000
364	549.1170654296875	193.53436279296875	9.864568710327148e-5	546.0961303710938	188.6140899658203	0.00035330653190612793	547.22265625	187.81982421875	1.0	475.99072265625	213.877685546875	0.0053765177726745605	20	000
365	549.236083984375	193.69679260253906	7.081031799316406e-5	546.66015625	189.34982299804688	0.0002155005931854248	547.0418701171875	187.1869354248047	1.0	476.61016845703125	215.03070068359375	0.3213401138782501	20	000
366	549.075927734375	192.85150146484375	6.717443466186523e-5	547.33154296875	188.99073791503906	0.0002739429473876953	548.0151977539062	187.0707550048828	1.0	474.2961120605469	222.96824645996094	0.20220103859901428	20	000
367	549.4494018554688	193.5864715576172	8.526444435119629e-5	547.3807983398438	188.95872497558594	0.0003764927387237549	547.7609252929688	187.3463897705078	1.0	475.30950927734375	217.50927734375	0.7978652715682983	20	000
368	548.2884521484375	193.19384765625	6.529688835144043e-5	2.448038339614868	163.61770629882812	0.00041159987449645996	547.6510620117188	188.18885803222656	1.0	475.8745422363281	217.81617736816406	0.6914324164390564	20	000
369	549.1043701171875	193.76651000976562	8.317828178405762e-5	470.09527587890625	219.23831176757812	0.0010024607181549072	547.638671875	187.6595001220703	1.0	472.4843444824219	217.95660400390625	0.45219480991363525	20	000
370	549.1346435546875	193.82241821289062	9.882450103759766e-5	546.791015625	188.70741271972656	0.0003338158130645752	547.866943359375	187.61376953125	1.0	477.239013671875	219.1277618408203	0.922324538230896	20	000
371	549.2349243164062	193.50906372070312	8.779764175415039e-5	546.5072021484375	188.19482421875	0.0003427267074584961	547.8726806640625	187.7863006591797	1.0	475.5739440917969	217.2419891357422	0.9576144218444824	20	000
372	549.3840942382812	193.6180877685547	8.895993232727051e-5	546.951171875	189.554931640625	0.00034159421920776367	547.9058227539062	187.92430114746094	1.0	476.6178894042969	217.9185333251953	0.9839017391204834	20	000
373	548.8046875	194.05630493164062	0.00012451410293579102	546.608642578125	189.8379669189453	0.0004614889621734619	547.48486328125	188.21829223632812	1.0	477.9730224609375	219.8096466064453	0.4703693091869354	20	000
374	549.1535034179688	193.8319549560547	8.505582809448242e-5	5.040887355804443	256.2319641113281	0.000992804765701294	547.4569091796875	187.56558227539062	1.0	480.0406799316406	215.76370239257812	0.21829459071159363	20	000
375	549.0469360351562	193.9384002685547	8.541345596313477e-5	546.687744140625	189.96400451660156	0.00039011240005493164	547.8720092773438	187.79469299316406	1.0	480.1123962402344	213.7367706298828	0.9641537666320801	20	000
376	548.646484375	193.19015502929688	8.955597877502441e-5	547.2412109375	189.49073791503906	0.0003643035888671875	547.9077758789062	187.59678649902344	1.0	479.9642333984375	215.7555694580078	0.7667055130004883	20	000
377	548.4942016601562	192.48556518554688	7.039308547973633e-5	546.9269409179688	189.01614379882812	0.00029343366622924805	547.4508056640625	186.84188842773438	1.0	475.47613525390625	218.46339416503906	0.694155752658844	20	000
378	548.8738403320312	194.1353302001953	0.0001010894775390625	546.8828735351562	189.86892700195312	0.00040471553802490234	547.8003540039062	188.32138061523438	1.0	480.308837890625	214.3838653564453	0.18508392572402954	20	000
379	548.389892578125	193.17752075195312	6.35385513305664e-5	546.7081909179688	189.62631225585938	0.0002244412899017334	547.5985107421875	187.49520874023438	1.0	474.12115478515625	223.67062377929688	0.8305724859237671	20	000
380	548.7130737304688	193.0601806640625	7.256865501403809e-5	547.3414306640625	189.47149658203125	0.0002695620059967041	547.8382568359375	187.0812530517578	1.0	475.95770263671875	218.7642822265625	0.9116217494010925	20	000
381	549.130859375	194.059814453125	8.597970008850098e-5	546.698974609375	189.47276306152344	0.0005022585391998291	547.4736938476562	188.33351135253906	1.0	470.07781982421875	223.45089721679688	0.3844871520996094	20	000
382	549.1886596679688	193.70785522460938	7.775425910949707e-5	546.902099609375	189.68280029296875	0.0003113746643066406	547.3483276367188	187.60873413085938	1.0	474.2449645996094	222.98255920410156	0.30149364471435547	20	000
383	549.1505126953125	194.0188446044922	7.572770118713379e-5	547.10400390625	189.60308837890625	0.00031954050064086914	547.8845825195312	188.1034393310547	1.0	475.62152099609375	216.6224365234375	0.8810327053070068	20	000
384	2.4738900661468506	260.9971618652344	0.00014901161193847656	5.229766368865967	254.4684295654297	0.046197742223739624	547.7373046875	187.46299743652344	1.0	471.6679992675781	218.96014404296875	0.3156782388687134	20	000
385	548.8296508789062	193.8805694580078	9.715557098388672e-5	546.7427978515625	189.693115234375	0.000516057014465332	547.1456298828125	188.18594360351562	1.0	472.39385986328125	217.8804168701172	0.0402388870716095	20	000
386	549.4766235351562	193.82362365722656	5.823373794555664e-5	4.287702560424805	255.71475219726562	0.0003180205821990967	548.1428833007812	187.67535400390625	1.0	473.88824462890625	223.2667236328125	0.027649760246276855	20	000
387	548.2365112304688	193.54090881347656	0.00010347366333007812	470.078369140625	224.709228515625	0.09629356861114502	547.8475341796875	188.2064208984375	1.0	469.6972351074219	225.71121215820312	0.7852417230606079	20	000
388	548.6044311523438	193.4705047607422	0.00010114908218383789	546.9954223632812	189.7114715576172	0.0006621181964874268	548.0783081054688	188.09249877929688	1.0	469.7900695800781	224.4717559814453	0.03731730580329895	20	000
389	549.2760009765625	193.9898223876953	8.058547973632812e-5	547.08447265625	189.5924835205078	0.0003794729709625244	547.8746948242188	187.82962036132812	1.0	470.70501708984375	223.5538330078125	0.010057419538497925	20	000
390	548.8450317382812	194.2469024658203	0.00010538101196289062	469.12078857421875	225.7025909423828	0.004481494426727295	547.2363891601562	188.31088256835938	1.0	468.13592529296875	226.2869110107422	0.0700426697731018	20	000
391	548.2353515625	193.29537963867188	0.00010266900062561035	546.9122314453125	189.42941284179688	0.0006415247917175293	547.3278198242188	187.8376922607422	1.0	469.8019104003906	224.3865509033203	0.19072368741035461	20	000
392	549.2758178710938	193.52293395996094	9.262561798095703e-5	546.9501342773438	188.91680908203125	0.0004692673683166504	547.666259765625	187.5398406982422	1.0	470.9432373046875	225.38929748535156	0.020049571990966797	20	000
393	548.8739013671875	194.03515625	0.0001361370086669922	546.5914306640625	189.37319946289062	0.00104522705078125	547.1762084960938	187.85418701171875	1.0	469.2421569824219	226.08914184570312	0.008587479591369629	20	000
394	548.8773803710938	194.1403350830078	0.00011664628982543945	546.7860717773438	190.083251953125	0.0005567371845245361	547.41162109375	188.45614624023438	1.0	467.1690673828125	225.49989318847656	0.0023600757122039795	20	000
395	549.0536499023438	194.099365234375	0.00014975666999816895	547.0556030273438	189.8145751953125	0.0008907020092010498	547.6128540039062	188.5902862548828	1.0	468.5000915527344	224.81983947753906	0.07463732361793518	20	000
396	548.8720092773438	194.418701171875	0.00011369585990905762	546.8301391601562	190.3302459716797	0.0004222393035888672	547.5762329101562	188.7821044921875	1.0	545.9177856445312	189.10153198242188	0.001651763916015625	20	000
397	549.429931640625	194.07359313964844	8.928775787353516e-5	547.1487426757812	189.47340393066406	0.00036010146141052246	548.2382202148438	187.7933349609375	1.0	468.92938232421875	224.80128479003906	0.002236694097518921	20	000
398	548.632568359375	193.31796264648438	0.00010222196578979492	546.8855590820312	189.5660400390625	0.0005339384078979492	547.5137329101562	187.76528930664062	1.0	470.1456604003906	228.89247131347656	0.020042061805725098	20	000
399	549.3678588867188	193.91030883789062	0.00010600686073303223	547.119140625	189.6793975830078	0.0006426572799682617	547.793701171875	188.37278747558594	1.0	546.2594604492188	188.50550842285156	0.001958131790161133	20	000
400	548.8280639648438	193.23190307617188	9.372830390930176e-5	547.32958984375	189.56039428710938	0.0009146630764007568	547.9863891601562	188.121826171875	1.0	546.73828125	188.19606018066406	0.0027574002742767334	20	000
401	548.922607421875	194.14613342285156	8.878111839294434e-5	546.8948974609375	189.9061279296875	0.00040206313133239746	547.3515014648438	187.72488403320312	1.0	546.0830688476562	188.80946350097656	0.0023841559886932373	20	000
402	548.2586059570312	193.54873657226562	0.00011670589447021484	547.009765625	189.81851196289062	0.0006270408630371094	547.2944946289062	188.0780487060547	1.0	469.11962890625	227.20606994628906	0.026452600955963135	20	000
403	549.22119140625	194.05563354492188	9.104609489440918e-5	547.0882568359375	190.01370239257812	0.000498652458190918	547.8901977539062	188.67626953125	1.0	546.2047119140625	188.74754333496094	0.0015868544578552246	20	000
404	548.6443481445312	192.80213928222656	0.00014644861221313477	547.0894165039062	188.776611328125	0.001266390085220337	547.4744262695312	187.03932189941406	1.0	468.68896484375	228.38368225097656	0.08700764179229736	20	000
405	549.1302490234375	194.06874084472656	0.00010469555854797363	547.3507080078125	189.82533264160156	0.000530242919921875	547.69970703125	188.3029022216797	1.0	474.49395751953125	181.8218231201172	0.023167580366134644	20	000
406	549.1069946289062	193.72470092773438	0.00010007619857788086	547.38818359375	189.21725463867188	0.00028717517852783203	547.6482543945312	188.23431396484375	1.0	546.8292236328125	188.32843017578125	0.001487433910369873	20	000
407	481.937255859375	442.40869140625	4.157423973083496e-5	6.656847953796387	170.97694396972656	3.209710121154785e-5	610.3472290039062	228.15087890625	0.017793118953704834	3.195674180984497	0.01597428321838379	3.3974647521972656e-6	20	000
408	6.487005710601807	4.215637683868408	2.1696090698242188e-5	4.282222270965576	163.31097412109375	0.0019668638706207275	610.3438720703125	227.7596893310547	0.0007337033748626709	1.9706377983093262	0.06654548645019531	4.32133674621582e-6	20	000
409	31.865922927856445	155.5353240966797	0.00046068429946899414	34.42958450317383	154.72120666503906	0.9976804256439209	610.5947265625	227.81495666503906	0.00025579333305358887	29.564638137817383	162.55987548828125	9.143352508544922e-5	20	000
410	14.587944030761719	197.10658264160156	0.24342963099479675	14.723615646362305	197.72503662109375	0.9992844462394714	13.101555824279785	198.6985321044922	2.1755695343017578e-5	5.803756237030029	189.73342895507812	7.575750350952148e-5	20	000
411	18.624662399291992	200.15011596679688	0.8600518703460693	20.067922592163086	200.7622528076172	0.00025472044944763184	610.829345703125	227.50616455078125	0.003501802682876587	3.730046033859253	190.5876007080078	2.6732683181762695e-5	20	000
412	19.23514175415039	204.44432067871094	0.960780143737793	6.957365036010742	165.41001892089844	0.0013048052787780762	611.3964233398438	227.54896545410156	0.002548396587371826	5.402106761932373	211.96365356445312	0.0001024007797241211	20	000
413	20.665725708007812	205.0494384765625	0.996758222579956	4.638998031616211	163.8665008544922	0.06525745987892151	21.611106872558594	205.00917053222656	0.0014042556285858154	5.881365776062012	213.2530517578125	5.537271499633789e-5	20	000
414	20.129457473754883	205.4431915283203	0.9998421669006348	5.260551452636719	165.2612762451172	0.0029480159282684326	611.02392578125	227.9643096923828	0.009118050336837769	5.3340163230896	213.42880249023438	0.0001105964183807373	20	000
415	20.934799194335938	206.850341796875	0.9999022483825684	5.59548282623291	163.92794799804688	0.003449857234954834	610.3862915039062	226.60891723632812	0.0015715062618255615	6.2719597816467285	214.00323486328125	0.00030052661895751953	20	000
416	20.305217742919922	205.60400390625	0.9999227523803711	3.891162157058716	163.4918975830078	0.007978349924087524	21.057659149169922	205.4473876953125	0.00391918420791626	6.160976409912109	213.27549743652344	0.000527799129486084	20	000
417	21.08511734008789	207.48114013671875	0.9999968409538269	6.01785945892334	165.21461486816406	0.05246350169181824	609.856201171875	227.0272979736328	0.019827604293823242	5.648093223571777	214.6551055908203	0.0003293156623840332	20	000
418	21.84723472595215	199.11328125	0.9999998211860657	2.4221744537353516	162.50270080566406	0.14683350920677185	26.88058090209961	202.15664672851562	0.00011298060417175293	5.011728286743164	209.7392120361328	0.0001469254493713379	20	000
419	6.210811614990234	4.191450119018555	2.276897430419922e-5	30.506559371948242	195.55569458007812	1.0	610.5513916015625	226.94496154785156	0.0004696846008300781	29.082674026489258	195.40728759765625	5.170702934265137e-5	20	000
420	0.4382619857788086	159.5163116455078	0.0001730024814605713	30.02903175354004	193.80357360839844	0.00827324390411377	648.2564697265625	93.54415893554688	1.4603137969970703e-5	472.53887939453125	219.94801330566406	6.884336471557617e-6	20	000
421	0.19483613967895508	160.96170043945312	3.311038017272949e-5	3.766364336013794	164.68345642089844	0.00069466233253479	647.3182373046875	94.95641326904297	1.5348196029663086e-5	1.474501609802246	-0.040789127349853516	2.652406692504883e-6	20	000
422	5.9131855964660645	4.415292739868164	2.440810203552246e-5	40.54494857788086	190.82472229003906	0.9839179515838623	37.02888488769531	189.54197692871094	2.2083520889282227e-5	1.639634132385254	0.809699296951294	6.16908073425293e-6	20	000
423	4.738229274749756	182.25074768066406	2.7120113372802734e-5	41.90163040161133	194.99334716796875	0.11591288447380066	647.8497924804688	91.88451385498047	1.4275312423706055e-5	1.7582848072052002	181.13536071777344	3.9637088775634766e-6	20	000
424	6.746678829193115	4.891104698181152	1.2546777725219727e-5	5.685653209686279	168.3734130859375	0.0028765201568603516	611.2318725585938	228.45660400390625	4.7087669372558594e-5	397.79443359375	3.8775908946990967	4.172325134277344e-6	20	000
425	4.895835876464844	167.81338500976562	0.00020590424537658691	6.553889751434326	167.2271728515625	0.0628032386302948	9.472073554992676	172.06924438476562	3.0428171157836914e-5	1.5734238624572754	179.1585235595703	4.5359134674072266e-5	20	000
426	4.238420009613037	165.92666625976562	0.000224381685256958	5.907234191894531	163.80099487304688	0.9881093502044678	10.403240203857422	166.4259033203125	4.762411117553711e-5	0.8015625476837158	164.95401000976562	1.7195940017700195e-5	20	000
427	4.119237422943115	165.7867431640625	0.00018393993377685547	6.374709606170654	164.4741973876953	0.8332736492156982	611.6577758789062	227.42628479003906	3.3468008041381836e-5	0.5739781856536865	164.9888458251953	7.897615432739258e-6	20	000
428	481.5745544433594	442.9907531738281	9.53376293182373e-5	46.33369064331055	168.6817169189453	0.9999997615814209	612.4464111328125	227.5916290283203	3.376603126525879e-5	42.59748458862305	167.2945098876953	7.62939453125e-6	20	000
429	48.63654327392578	168.30433654785156	0.00357210636138916	42.941654205322266	173.59664916992188	0.999995231628418	611.1754760742188	228.32498168945312	5.033612251281738e-5	40.753936767578125	176.98358154296875	0.00011402368545532227	20	000
430	2.9969277381896973	182.09515380859375	1.3142824172973633e-5	7.940598487854004	174.05010986328125	0.33628934621810913	611.2037353515625	227.50511169433594	1.1593103408813477e-5	1.4956910610198975	180.8796844482422	2.0951032638549805e-5	20	000
431	3.105180025100708	179.91429138183594	3.7729740142822266e-5	5.760300159454346	173.5940704345703	0.9291982650756836	609.3026733398438	226.07347106933594	0.5726865530014038	1.507343053817749	178.5802459716797	0.00010737776756286621	20	000
432	7.171009063720703	4.659368991851807	4.4465065002441406e-5	4.629605770111084	175.3155059814453	0.8303524255752563	611.1058349609375	227.36904907226562	0.0005022883415222168	1.281928300857544	178.6941375732422	4.690885543823242e-5	20	000
433	3.4479053020477295	179.83230590820312	4.476308822631836e-5	6.841668128967285	172.49681091308594	0.9710416793823242	611.9647827148438	227.46717834472656	4.786252975463867e-5	2.0380120277404785	178.00836181640625	9.644031524658203e-5	20	000
434	6.778159141540527	3.732659339904785	1.329183578491211e-5	6.018341064453125	174.71347045898438	0.18269279599189758	609.888671875	227.0017547607422	0.0007279813289642334	1.6382603645324707	179.89605712890625	3.567337989807129e-5	20	000
435	4.608035087585449	178.99066162109375	7.37309455871582e-5	7.266683101654053	170.40745544433594	0.8249485492706299	11.30756950378418	174.09288024902344	5.602836608886719e-5	2.728487491607666	178.4161834716797	0.00013369321823120117	20	000
436	7.917415618896484	4.686971187591553	2.4944543838500977e-5	8.903423309326172	173.20875549316406	0.0009633898735046387	610.1564331054688	227.6735076904297	0.05405554175376892	2.6302990913391113	179.3578643798828	3.898143768310547e-5	20	000
437	66.61515045166016	277.1612548828125	0.0006781816482543945	63.76354217529297	279.7437438964844	0.9999998807907104	610.6828002929688	229.86257934570312	0.0006222128868103027	62.94871139526367	275.07000732421875	7.849931716918945e-5	20	000
438	74.16836547851562	281.8710021972656	0.005230039358139038	8.729601860046387	172.1117706298828	0.8719989061355591	75.89683532714844	283.0443115234375	0.0003294944763183594	71.65682220458984	279.9425048828125	0.00043466687202453613	20	000
439	74.1467056274414	286.97430419921875	0.014095097780227661	7.433410167694092	173.21678161621094	0.10900440812110901	76.8635025024414	282.5216064453125	8.19861888885498e-5	72.92886352539062	278.82611083984375	0.00019815564155578613	20	000
440	4.484364032745361	181.4051513671875	7.733702659606934e-5	10.489801406860352	173.6904754638672	0.9995903968811035	610.2234497070312	227.9842071533203	0.00013944506645202637	3.4058949947357178	178.85328674316406	0.00015524029731750488	20	000
441	3.4880685806274414	182.12173461914062	2.726912498474121e-5	9.385932922363281	175.72561645507812	0.977135956287384	611.2382202148438	228.3572998046875	4.166364669799805e-5	3.4205663204193115	179.58656311035156	5.507469177246094e-5	20	000
442	7.649725914001465	4.723098278045654	5.906820297241211e-5	10.719132423400879	174.1251678466797	0.9994858503341675	610.2484130859375	227.40966796875	0.0011314153671264648	3.962460517883301	178.73593139648438	0.0001544654369354248	20	000
443	3.2183260917663574	181.18960571289062	4.89652156829834e-5	7.270017147064209	174.73875427246094	0.9943881034851074	611.0929565429688	226.17431640625	7.981061935424805e-5	2.555051326751709	179.34075927734375	0.00015813112258911133	20	000
444	3.819582939147949	182.09642028808594	3.272294998168945e-5	8.235109329223633	174.59564208984375	0.9690718054771423	610.1746215820312	227.11985778808594	0.0015719234943389893	3.377969741821289	179.0318145751953	0.00016292929649353027	20	000
445	7.312839508056641	4.354374408721924	1.9937753677368164e-5	7.258582592010498	174.46115112304688	0.8707969188690186	7.230707168579102	181.8085479736328	9.000301361083984e-6	2.447794198989868	179.2967529296875	0.00011202692985534668	20	000
446	3.7724528312683105	181.00381469726562	2.2292137145996094e-5	6.828988552093506	172.86196899414062	0.8514126539230347	610.7626342773438	227.0399932861328	0.0021212995052337646	2.951716661453247	178.54859924316406	8.946657180786133e-5	20	000
447	3.019423484802246	181.33375549316406	0.00010147690773010254	7.218480110168457	173.38671875	0.9955745935440063	6.536100387573242	180.9033660888672	5.131959915161133e-5	2.6793441772460938	179.093017578125	0.000235825777053833	20	000
448	3.3472933769226074	180.99330139160156	0.00011831521987915039	7.484518051147461	173.05992126464844	0.9983688592910767	6.77086877822876	180.7622833251953	5.4776668548583984e-5	3.151569366455078	178.68093872070312	0.0002542436122894287	20	000
449	3.8265790939331055	179.87982177734375	0.00015553832054138184	7.560920238494873	173.0552978515625	0.9945348501205444	11.887897491455078	175.68284606933594	7.969141006469727e-5	3.0543103218078613	178.35177612304688	0.00030243396759033203	20	000
450	3.972919225692749	180.1377716064453	0.0001138150691986084	8.541399955749512	172.9822998046875	0.9985250234603882	610.2266235351562	227.29844665527344	0.01398545503616333	3.420383930206299	177.99179077148438	0.000460207462310791	20	000
451	4.188796520233154	178.26858520507812	8.58306884765625e-5	7.890876293182373	173.73574829101562	0.04324343800544739	10.416053771972656	176.38833618164062	1.895427703857422e-5	2.1090683937072754	177.810302734375	2.4974346160888672e-5	20	000
452	2.643019676208496	179.5115509033203	0.00019636750221252441	5.6040940284729	173.34097290039062	0.3096695840358734	9.719781875610352	176.69554138183594	1.7434358596801758e-5	1.0606317520141602	178.4300079345703	3.793835639953613e-5	20	000
453	6.14686393737793	177.8421630859375	0.0004273355007171631	11.975725173950195	173.7836151123047	0.3862038850784302	611.1071166992188	226.93763732910156	0.0032197535037994385	3.7357773780822754	178.7785186767578	0.00011453032493591309	20	000
454	7.737911224365234	173.71058654785156	0.011832505464553833	10.814677238464355	173.9884490966797	0.026071488857269287	610.906982421875	226.349609375	0.0008536577224731445	3.530092716217041	179.23960876464844	0.0002612173557281494	20	000
455	3.9719693660736084	179.24415588378906	0.0003407895565032959	8.261913299560547	173.7398223876953	0.9813527464866638	11.512985229492188	175.72552490234375	7.94529914855957e-5	2.6850156784057617	178.35919189453125	0.000440746545791626	20	000
456	3.9741458892822266	178.3621826171875	0.00035381317138671875	6.625607490539551	173.57473754882812	0.9501571655273438	10.89205551147461	174.96754455566406	0.0002579689025878906	1.8825414180755615	178.47613525390625	0.0005956292152404785	20	000
457	6.066618919372559	177.9207000732422	6.920099258422852e-5	10.595766067504883	172.97622680664062	0.12102225422859192	11.602447509765625	172.6845703125	0.0002352595329284668	3.9756383895874023	177.9451446533203	0.00020962953567504883	20	000
458	4.223992347717285	179.34524536132812	0.0006936788558959961	9.10131549835205	173.49627685546875	0.9992899894714355	12.1521577835083	174.54551696777344	0.00041100382804870605	3.1329712867736816	178.22003173828125	0.0011298954486846924	20	000
459	5.42147970199585	178.20462036132812	0.00011530518531799316	8.489201545715332	173.44488525390625	0.36072540283203125	11.27011489868164	174.607177734375	9.325146675109863e-5	3.0069797039031982	178.34719848632812	0.00037366151809692383	20	000
460	5.620395660400391	175.3762664794922	0.0002442598342895508	11.190346717834473	172.08558654785156	0.9209903478622437	13.02987003326416	173.20069885253906	0.00011476874351501465	3.6799869537353516	178.2040252685547	0.0006048679351806641	20	000
461	5.339676856994629	178.36338806152344	5.3495168685913086e-5	11.04450798034668	173.26380920410156	0.9871839880943298	610.8720703125	228.261474609375	0.007597059011459351	3.281336784362793	178.0628662109375	0.00023552775382995605	20	000
462	5.064298152923584	178.58050537109375	0.00017091631889343262	8.0380859375	173.91368103027344	0.750941276550293	10.335166931152344	173.2225799560547	0.00022032856941223145	2.879577159881592	178.49085998535156	0.0005023181438446045	20	000
463	7.207015514373779	3.9465911388397217	1.2248754501342773e-5	7.261554718017578	172.9362335205078	0.003203094005584717	610.62109375	227.13156127929688	4.741549491882324e-5	2.083836793899536	179.21913146972656	2.7000904083251953e-5	20	000
464	4.188337802886963	178.49813842773438	0.00017389655113220215	7.26941442489624	173.12831115722656	0.9544254541397095	11.129521369934082	174.4479522705078	0.00011774897575378418	2.1243398189544678	178.2928924560547	0.0004677772521972656	20	000
465	7.243207931518555	4.491394996643066	2.1189451217651367e-5	5.965486526489258	170.9082489013672	0.07183006405830383	610.5509643554688	225.94813537597656	0.024108707904815674	483.731689453125	226.38836669921875	0.00014957785606384277	20	000
466	7.214900493621826	4.6085076332092285	2.7954578399658203e-5	8.596160888671875	170.42420959472656	0.31791430711746216	647.7464599609375	93.62862396240234	1.3530254364013672e-5	2.601736307144165	178.90538024902344	2.4497509002685547e-5	20	000
467	6.462600231170654	4.859382152557373	2.104043960571289e-5	5.826594829559326	170.57994079589844	0.24754002690315247	610.4724731445312	226.76852416992188	0.02872738242149353	1.98769211769104	178.94900512695312	2.512335777282715e-5	20	000
468	7.231157302856445	3.939819812774658	2.4974346160888672e-5	3.1487934589385986	164.6009979248047	0.00035443902015686035	610.130615234375	226.36976623535156	0.012859046459197998	2.6311306953430176	1.0119025707244873	7.62939453125e-6	20	000
469	4.758803844451904	179.02772521972656	5.5730342864990234e-5	7.504665851593018	170.48988342285156	0.7640494108200073	610.8552856445312	229.8389892578125	0.00017467141151428223	3.175633430480957	179.25404357910156	7.218122482299805e-5	20	000
470	4.806098461151123	178.84934997558594	2.0444393157958984e-5	9.42801284790039	171.59716796875	0.43087631464004517	12.095587730407715	173.50355529785156	2.0503997802734375e-5	3.5054616928100586	179.2337188720703	7.444620132446289e-5	20	000
471	0.793219804763794	163.488037109375	2.5033950805664062e-5	5.126868724822998	169.3214569091797	0.09275054931640625	611.0166625976562	228.48968505859375	0.00011089444160461426	2.5559792518615723	178.8887176513672	3.8117170333862305e-5	20	000
472	4.2844367027282715	178.56605529785156	7.778406143188477e-5	7.444896697998047	171.28794860839844	0.35600781440734863	611.1842041015625	226.7923126220703	0.07957318425178528	2.29807186126709	179.42074584960938	0.00011792778968811035	20	000
473	4.653746128082275	178.4602508544922	3.406405448913574e-5	6.006534576416016	170.87477111816406	0.5241386294364929	611.222412109375	227.7279052734375	0.00011029839515686035	2.848343849182129	178.8951873779297	3.680586814880371e-5	20	000
474	1.5418729782104492	163.37509155273438	2.4527311325073242e-5	7.299765110015869	167.8655548095703	0.23072955012321472	610.409912109375	227.6176300048828	0.0022856295108795166	1.062946081161499	159.21157836914062	4.76837158203125e-6	20	000
475	1.045973777770996	164.540283203125	2.2917985916137695e-5	5.108669757843018	169.40594482421875	0.003266066312789917	610.7413330078125	226.95191955566406	0.0023696720600128174	397.82440185546875	3.8470394611358643	9.387731552124023e-6	20	000
476	7.858371734619141	4.742349147796631	1.424551010131836e-5	9.153934478759766	173.15399169921875	0.052679210901260376	11.361860275268555	173.1889190673828	1.1980533599853516e-5	3.8163001537323	178.0043487548828	4.228949546813965e-5	20	000
477	0.41988086700439453	162.86663818359375	9.685754776000977e-5	5.22096586227417	168.16798400878906	0.9923410415649414	9.995264053344727	172.1058349609375	3.606081008911133e-5	-0.07122087478637695	160.09693908691406	2.1338462829589844e-5	20	000
478	481.71087646484375	441.74700927734375	9.182095527648926e-5	12.278010368347168	171.4882049560547	0.1469416618347168	611.5286865234375	227.60391235351562	0.0006757974624633789	4.33487606048584	177.8917694091797	5.2034854888916016e-5	20	000
479	5.469906806945801	178.27452087402344	4.470348358154297e-5	10.612247467041016	172.4055938720703	0.9868764281272888	611.6322631835938	229.22779846191406	0.0007335841655731201	3.6763808727264404	177.74191284179688	0.0002065598964691162	20	000
480	7.138278007507324	5.009947299957275	1.990795135498047e-5	8.252861976623535	172.0550994873047	0.015468746423721313	609.8037719726562	228.6599884033203	0.000486910343170166	2.297567367553711	178.3575439453125	5.21540641784668e-5	20	000
481	5.533333778381348	178.8122100830078	3.2007694244384766e-5	7.16860818862915	170.25770568847656	0.25396817922592163	610.4346313476562	225.6365966796875	0.0005556643009185791	2.6516032218933105	178.21804809570312	5.370378494262695e-5	20	000
482	5.756793975830078	179.74563598632812	3.30805778503418e-5	11.238723754882812	172.05162048339844	0.9992763996124268	12.654191017150879	171.59408569335938	7.653236389160156e-5	4.1359477043151855	177.71975708007812	0.00010004639625549316	20	000
483	5.131094455718994	178.45245361328125	7.337331771850586e-5	9.176717758178711	171.95635986328125	0.8846943378448486	610.7918090820312	229.35426330566406	4.667043685913086e-5	3.208698034286499	178.1971435546875	0.00010988116264343262	20	000
484	1.708026647567749	164.7666778564453	1.800060272216797e-5	8.378889083862305	170.44410705566406	0.1888560950756073	10.572059631347656	171.32589721679688	1.0699033737182617e-5	3.447345018386841	178.39903259277344	1.189112663269043e-5	20	000
485	1.2234489917755127	164.8955841064453	5.4836273193359375e-5	9.58962631225586	171.20596313476562	0.9646424055099487	611.3005981445312	226.47349548339844	0.0002798140048980713	3.241466999053955	177.79913330078125	4.112720489501953e-5	20	000
486	4.916112422943115	178.9002685546875	1.1265277862548828e-5	9.907181739807129	172.9171142578125	0.737389087677002	611.6727905273438	228.0350341796875	1.570582389831543e-5	3.0985803604125977	178.2731170654297	2.804398536682129e-5	20	000
487	4.905699729919434	178.7451934814453	4.8995018005371094e-5	8.520434379577637	172.1626739501953	0.5705795288085938	611.0980834960938	226.8291015625	4.029273986816406e-5	3.121840476989746	178.40579223632812	5.40614128112793e-5	20	000
488	5.3877153396606445	178.46755981445312	4.3511390686035156e-5	10.979330062866211	172.95501708984375	0.9317203760147095	611.3401489257812	226.3341522216797	8.040666580200195e-5	3.8235726356506348	177.8139190673828	6.777048110961914e-5	20	000
489	4.58072566986084	179.4445343017578	0.0001512765884399414	11.528763771057129	173.35536193847656	0.9997379779815674	9.09893798828125	180.11920166015625	0.00010761618614196777	4.056170463562012	178.00247192382812	0.00024774670600891113	20	000
490	6.030439376831055	178.85028076171875	2.777576446533203e-5	11.588239669799805	172.67906188964844	0.9752132892608643	611.102783203125	227.53257751464844	0.0004705488681793213	4.195057392120361	177.34446716308594	0.00011456012725830078	20	000
491	4.411338806152344	178.9168243408203	8.609890937805176e-5	10.113909721374512	170.0158233642578	0.9980562925338745	611.2791748046875	227.28070068359375	0.00021013617515563965	3.0742886066436768	178.50889587402344	3.784894943237305e-5	20	000
492	2.292435884475708	163.76255798339844	1.576542854309082e-5	9.780534744262695	171.99468994140625	0.42793744802474976	648.754150390625	94.3255844116211	1.0192394256591797e-5	4.0353169441223145	178.301513671875	1.043081283569336e-5	20	000
493	-0.37029123306274414	162.1580047607422	1.4275312423706055e-5	5.051062107086182	166.5330047607422	0.02590852975845337	647.7369995117188	91.7557144165039	1.58846378326416e-5	397.6037902832031	3.466514825820923	4.0531158447265625e-6	20	000
494	1.852726697921753	164.1240997314453	0.0002402663230895996	8.749555587768555	169.92483520507812	0.12529036402702332	610.8851928710938	228.42652893066406	0.00023746490478515625	2.979975700378418	179.08078002929688	2.7924776077270508e-5	20	000
495	2.2935354709625244	164.2576141357422	1.150369644165039e-5	10.940853118896484	169.96255493164062	0.2830050587654114	611.9622802734375	228.40838623046875	0.00018200278282165527	482.8584899902344	212.86512756347656	1.4394521713256836e-5	20	000
496	4.419424057006836	179.84405517578125	3.11434268951416e-5	9.590362548828125	173.25967407226562	0.34590017795562744	611.6688232421875	227.5820770263672	9.03010368347168e-6	3.6491520404815674	178.80157470703125	2.822279930114746e-5	20	000
497	4.696329593658447	179.8329315185547	2.2113323211669922e-5	9.519086837768555	172.77871704101562	0.3277551829814911	611.3604125976562	227.7628936767578	0.0008071362972259521	2.998990535736084	178.4422607421875	2.47955322265625e-5	20	000
498	1.272381067276001	164.1470947265625	9.170174598693848e-5	9.023614883422852	169.44725036621094	0.9901173114776611	10.952154159545898	173.58230590820312	2.008676528930664e-5	2.968392848968506	178.34573364257812	3.7670135498046875e-5	20	000
499	483.16278076171875	444.0276184082031	4.279613494873047e-5	11.25964641571045	174.45925903320312	0.7157472372055054	610.974853515625	227.9767608642578	0.0003159046173095703	3.803807020187378	178.58531188964844	2.4080276489257812e-5	20	000
500	4.397468090057373	180.84445190429688	5.27501106262207e-5	9.98823356628418	174.25343322753906	0.7796627283096313	648.447509765625	92.15776824951172	1.0788440704345703e-5	3.211402654647827	179.3403778076172	1.5467405319213867e-5	20	000
501	0.9654827117919922	164.29258728027344	3.966689109802246e-5	9.301291465759277	169.9664306640625	0.9548731446266174	11.406871795654297	173.72866821289062	1.621246337890625e-5	3.4536967277526855	178.30299377441406	4.70578670501709e-5	20	000
502	4.932471752166748	180.79295349121094	5.930662155151367e-6	9.761446952819824	174.31130981445312	0.09972673654556274	610.5618896484375	228.22874450683594	0.0006570816040039062	480.7906188964844	220.6765594482422	2.136826515197754e-5	20	000
503	4.328536033630371	180.46852111816406	6.0439109802246094e-5	10.799047470092773	171.81558227539062	0.9443684816360474	611.563232421875	227.60462951660156	2.5510787963867188e-5	3.9291257858276367	178.8271484375	3.8295984268188477e-5	20	000
504	4.8164496421813965	179.28599548339844	5.644559860229492e-5	9.655475616455078	170.63638305664062	0.3310123682022095	609.6282958984375	227.36558532714844	0.013373881578445435	480.8833312988281	214.1781768798828	4.914402961730957e-5	20	000
505	4.3092241287231445	179.26963806152344	0.00010773539543151855	9.64088249206543	171.05299377441406	0.9329310655593872	611.6388549804688	226.6446075439453	0.00022536516189575195	3.50846004486084	178.5888671875	7.2479248046875e-5	20	000
506	4.265510082244873	179.5499725341797	9.000301361083984e-5	9.820785522460938	172.31874084472656	0.8934187293052673	9.128182411193848	180.16224670410156	2.8967857360839844e-5	2.929661750793457	178.19119262695312	8.356571197509766e-5	20	000
507	7.385211944580078	4.160589218139648	9.566545486450195e-6	9.11451530456543	170.32150268554688	0.06213429570198059	611.0867309570312	229.32139587402344	4.5299530029296875e-6	481.35498046875	213.19923400878906	0.001152724027633667	20	000
508	4.166004180908203	180.0009765625	5.301833152770996e-5	8.897120475769043	170.3567657470703	0.7536362409591675	610.1431274414062	227.08026123046875	0.003191739320755005	482.0452880859375	213.57684326171875	0.0011702775955200195	20	000
509	6.946783065795898	5.208067417144775	1.958012580871582e-5	6.3845696449279785	168.39212036132812	0.016180217266082764	608.7308959960938	225.8161163330078	0.0014033019542694092	484.48724365234375	206.8222198486328	0.0877234935760498	20	000
510	3.689396858215332	180.26937866210938	5.5223703384399414e-5	7.315362453460693	169.57235717773438	0.8114676475524902	611.4087524414062	228.49630737304688	4.795193672180176e-5	490.0453796386719	207.1035614013672	7.084012031555176e-5	20	000
511	5.4386491775512695	179.8064727783203	7.259845733642578e-5	11.66477108001709	173.1774139404297	0.9380080699920654	9.171448707580566	180.08734130859375	6.124377250671387e-5	480.6432189941406	212.16197204589844	0.03988644480705261	20	000
512	4.171483516693115	179.7930145263672	0.00014969706535339355	9.835516929626465	169.52511596679688	0.9963496327400208	610.729736328125	228.27134704589844	0.000496596097946167	2.8401246070861816	178.0336456298828	7.82310962677002e-5	20	000
513	6.880883693695068	4.247195243835449	1.3560056686401367e-5	7.92230224609375	170.710693359375	0.0021137595176696777	648.01220703125	92.71791076660156	2.950429916381836e-6	487.1621398925781	213.88864135742188	4.70578670501709e-5	20	000
514	6.8038225173950195	4.360914707183838	1.806020736694336e-5	7.930041313171387	169.3246307373047	0.006238788366317749	610.3501586914062	227.7564239501953	2.8818845748901367e-5	491.89141845703125	204.6029052734375	1.0848045349121094e-5	20	000
515	4.611410617828369	179.13421630859375	6.183981895446777e-5	9.512640953063965	172.2606964111328	0.9578543305397034	11.756338119506836	174.33206176757812	2.333521842956543e-5	3.4527409076690674	178.10574340820312	8.466839790344238e-5	20	000
516	8.245515823364258	3.7598302364349365	3.597140312194824e-5	10.467337608337402	171.41197204589844	0.8046871423721313	12.472222328186035	173.8123016357422	1.7076730728149414e-5	484.0812683105469	210.01596069335938	0.00041288137435913086	20	000
517	0.8417408466339111	162.41461181640625	1.3947486877441406e-5	8.706371307373047	170.2037811279297	0.04551747441291809	609.9585571289062	226.6190643310547	0.0020206570625305176	2.06534481048584	-0.549224853515625	2.0265579223632812e-6	20	000
518	2.5644545555114746	164.9080047607422	8.404254913330078e-5	11.69808578491211	171.6825408935547	0.7634868025779724	610.608154296875	226.853759765625	0.036471933126449585	3.6840243339538574	178.66192626953125	5.716085433959961e-5	20	000
519	6.858911991119385	5.170605659484863	4.056096076965332e-5	9.336907386779785	171.24293518066406	0.5155267119407654	611.15478515625	227.71853637695312	2.5391578674316406e-5	2.9537899494171143	178.87420654296875	1.952052116394043e-5	20	000
520	1.7501180171966553	164.71217346191406	8.130073547363281e-5	7.88563346862793	170.6896209716797	0.7635269165039062	11.055280685424805	173.16891479492188	2.1457672119140625e-5	481.9538269042969	213.10157775878906	0.019970476627349854	20	000
521	4.008373737335205	178.80563354492188	3.743171691894531e-5	9.536778450012207	171.79486083984375	0.31834834814071655	611.4652709960938	227.1997528076172	0.00020632147789001465	485.4116516113281	212.5320281982422	0.9965445399284363	20	000
522	481.5130615234375	441.6716003417969	4.407763481140137e-5	4.449598789215088	163.36380004882812	0.00597614049911499	609.3965454101562	227.02850341796875	0.012785643339157104	479.4944152832031	211.42140197753906	9.655952453613281e-6	20	000
523	4.443846702575684	178.5426483154297	9.992718696594238e-5	7.748735427856445	170.0780792236328	0.2630801796913147	609.2982177734375	227.18943786621094	0.0011804401874542236	475.20684814453125	215.00254821777344	0.0652075707912445	20	000
524	1.591839075088501	164.0091552734375	0.00011563301086425781	5.823206424713135	167.97103881835938	0.19825014472007751	610.676025390625	227.20986938476562	0.001873105764389038	482.85015869140625	210.506103515625	0.006822437047958374	20	000
525	0.7007884979248047	162.90560913085938	8.249282836914062e-5	5.001484394073486	166.84959411621094	0.6190816760063171	8.992140769958496	172.72406005859375	1.3321638107299805e-5	476.94561767578125	216.85952758789062	0.00044345855712890625	20	000
526	1.5690093040466309	164.97125244140625	4.70280647277832e-5	7.571554183959961	169.95260620117188	0.7373846769332886	610.2036743164062	226.17037963867188	0.1276518702507019	476.80816650390625	216.5976104736328	0.055308759212493896	20	000
527	1.6269586086273193	164.0735626220703	0.00015494227409362793	5.247457504272461	167.9846954345703	0.17604881525039673	609.9971313476562	226.8843994140625	7.05718994140625e-5	481.449462890625	214.63253784179688	0.032909542322158813	20	000
528	1.7214114665985107	164.23941040039062	0.0003115236759185791	6.733591556549072	169.1217498779297	0.997525691986084	11.244100570678711	172.16004943847656	0.0002086162567138672	480.2469482421875	214.6427764892578	0.8065600991249084	20	000
529	3.480191230773926	176.89926147460938	0.0005141794681549072	4.914978504180908	168.52906799316406	0.9996422529220581	10.082124710083008	171.73974609375	0.0003561675548553467	478.160888671875	214.80503845214844	0.7645121216773987	20	000
530	4.013365268707275	177.57716369628906	0.00010001659393310547	6.331888198852539	169.74002075195312	0.4997798502445221	10.079272270202637	172.95928955078125	4.711747169494629e-5	482.6599426269531	212.9770050048828	0.13666674494743347	20	000
531	-0.1267685890197754	162.16693115234375	3.743171691894531e-5	4.384716033935547	166.33189392089844	0.4610191285610199	611.1314086914062	227.8434600830078	3.403425216674805e-5	483.5998229980469	210.26617431640625	0.04679563641548157	20	000
532	3.074007749557495	177.77735900878906	0.00010281801223754883	7.080536842346191	170.05230712890625	0.36252692341804504	9.822796821594238	173.57138061523438	2.7745962142944336e-5	477.956787109375	212.94415283203125	0.7203195691108704	20	000
533	5.283659934997559	177.43038940429688	6.54458999633789e-5	7.747982025146484	169.71925354003906	0.059500306844711304	610.1823120117188	228.11680603027344	0.09199678897857666	479.71575927734375	212.3511199951172	0.9998421669006348	20	000
534	1.7322654724121094	164.11590576171875	5.1349401473999023e-5	7.692850112915039	168.62889099121094	0.9611910581588745	10.650274276733398	172.76231384277344	4.738569259643555e-5	480.3882141113281	213.10324096679688	0.9958268404006958	20	000
535	4.510715961456299	177.41693115234375	8.875131607055664e-5	8.111577987670898	170.1989288330078	0.9660558700561523	609.3974609375	227.33352661132812	0.35592320561408997	482.0921325683594	210.76971435546875	0.8440394997596741	20	000
536	4.7425642013549805	166.78099060058594	0.0003781616687774658	6.820346355438232	164.68508911132812	0.70720374584198	610.22021484375	228.1796875	0.010465055704116821	477.9616394042969	207.72972106933594	0.11044511198997498	20	000
537	2.13950514793396	164.03662109375	5.492568016052246e-5	5.878015041351318	168.92633056640625	0.06367388367652893	610.971435546875	226.418212890625	6.261467933654785e-5	484.79925537109375	210.48843383789062	0.324222207069397	20	000
538	2.090700626373291	163.8813934326172	0.00017464160919189453	7.1816020011901855	167.94921875	0.9242802262306213	10.787385940551758	172.8333740234375	2.142786979675293e-5	481.7193908691406	209.82496643066406	3.382563591003418e-5	20	000
539	0.9656035900115967	162.7266387939453	2.6047229766845703e-5	3.542649745941162	166.6779022216797	0.004072308540344238	610.5882568359375	226.5384063720703	0.008533388376235962	474.3765563964844	210.8335723876953	0.006218224763870239	20	000
540	1.1762058734893799	163.48321533203125	2.9742717742919922e-5	5.9460673332214355	168.15240478515625	0.02994057536125183	610.3605346679688	226.20947265625	0.018608123064041138	479.5931701660156	204.78749084472656	5.239248275756836e-5	20	000
541	7.048303604125977	4.348526954650879	8.314847946166992e-6	5.428134918212891	167.32318115234375	0.0008992552757263184	648.2333984375	93.87174987792969	4.470348358154297e-6	482.16326904296875	210.7359619140625	0.0007624924182891846	20	000
542	1.9669225215911865	163.97994995117188	0.00020620226860046387	5.844761848449707	167.47506713867188	0.46337494254112244	610.2308349609375	226.9666290283203	0.0027759671211242676	476.9143981933594	213.47496032714844	0.020563125610351562	20	000
543	1.384343147277832	164.45211791992188	0.00010737776756286621	6.701228141784668	168.31663513183594	0.9628676176071167	611.2698364257812	228.1894073486328	8.669495582580566e-5	477.4851379394531	215.1749267578125	0.0005190670490264893	20	000
544	5.376338958740234	177.79891967773438	0.00019285082817077637	8.419731140136719	168.66946411132812	0.03369408845901489	10.605745315551758	173.9007568359375	1.1861324310302734e-5	476.945068359375	214.19619750976562	0.9968225955963135	20	000
