# Supplementary material for: An automated feeding system for the African killifish reveals the impact of diet on lifespan and allows scalable assessment of associative learning
Source: eLife. 2022 Nov 10;11:e69008. doi: 10.7554/eLife.69008 (PMC9788828; doi:10.7554/eLife.69008)
Supplement: Figure 6—source data 2. [file elife-69008-fig6-data2.zip › Training Trajectories/t1_REC043DLC_resnet50_TrainAllTheThingsJun28shuffle1_1030000.csv]

bodyparts_coords	fishhead_x	fishhead_y	fishhead_likelihood	fishtail_x	fishtail_y	fishtail_likelihood	redlight_x	redlight_y	redlight_likelihood	fooddrop_x	fooddrop_y	fooddrop_likelihood	fishnum	recordingnum
0	2.695596218109131	394.6595458984375	5.543231964111328e-6	0.04483294486999512	363.088134765625	5.7220458984375e-6	649.341552734375	317.5116271972656	2.1189451217651367e-5	413.3845520019531	3.947277545928955	1.1324882507324219e-6	1	043
1	4.1226372718811035	1.4823589324951172	1.1295080184936523e-5	0.26129865646362305	363.1432189941406	1.8477439880371094e-5	641.230224609375	7.920419692993164	5.185604095458984e-6	-0.4913063049316406	362.63958740234375	2.473592758178711e-6	1	043
2	149.4835205078125	54.58529281616211	1.0	638.1301879882812	4.799210548400879	3.415346145629883e-5	641.0853271484375	7.4639892578125	3.466010093688965e-5	638.8958129882812	3.157562732696533	6.556510925292969e-6	1	043
3	145.10960388183594	57.37322998046875	1.0	152.4030303955078	58.20802307128906	1.6808509826660156e-5	648.5128784179688	171.74868774414062	1.3142824172973633e-5	138.56077575683594	47.481143951416016	1.2755393981933594e-5	1	043
4	141.2713623046875	58.7285270690918	0.9999679327011108	0.4165802001953125	363.3335876464844	7.718801498413086e-6	647.3878784179688	143.09213256835938	9.208917617797852e-6	138.76028442382812	48.45509338378906	4.500150680541992e-6	1	043
5	136.39044189453125	59.08650207519531	0.9999819397926331	191.94664001464844	59.893516540527344	1.4007091522216797e-5	135.5552215576172	58.3245964050293	1.1265277862548828e-5	122.20413970947266	58.76003646850586	5.692243576049805e-6	1	043
6	131.5869598388672	60.369117736816406	0.9999973773956299	1.0858664512634277	247.83326721191406	2.2351741790771484e-5	642.1990356445312	8.353292465209961	1.4185905456542969e-5	122.2107162475586	50.992191314697266	1.3202428817749023e-5	1	043
7	131.87384033203125	61.15797424316406	0.9653534293174744	647.4910888671875	223.4345245361328	2.0205974578857422e-5	649.3894653320312	223.93954467773438	1.761317253112793e-5	623.1831665039062	3.175590991973877	3.874301910400391e-6	1	043
8	131.25836181640625	63.22926330566406	0.9500356912612915	637.6905517578125	6.087442874908447	1.0699033737182617e-5	647.1820678710938	136.81251525878906	3.9964914321899414e-5	638.6465454101562	3.638756513595581	1.9073486328125e-6	1	043
9	129.3406524658203	65.75424194335938	0.5294085741043091	176.37127685546875	69.82950592041016	0.00010454654693603516	647.1779174804688	60.71781539916992	2.2411346435546875e-5	-0.7851390838623047	363.733642578125	4.0531158447265625e-6	1	043
10	130.5446014404297	67.78728485107422	0.9999992847442627	1.5554461479187012	379.7152099609375	7.539987564086914e-6	648.531005859375	299.77496337890625	6.74128532409668e-5	0.29619312286376953	378.80926513671875	3.0994415283203125e-6	1	043
11	130.0641326904297	67.9674072265625	0.9999966621398926	0.30741310119628906	363.3036193847656	7.778406143188477e-6	649.3833618164062	141.2130584716797	1.8537044525146484e-5	121.84577178955078	70.686767578125	2.115964889526367e-6	1	043
12	128.17234802246094	67.75521087646484	0.9999998807907104	177.19325256347656	70.1026611328125	0.001029878854751587	132.5980224609375	67.69995880126953	1.3202428817749023e-5	129.4063262939453	63.772953033447266	3.874301910400391e-6	1	043
13	128.53968811035156	67.32034301757812	0.9999985694885254	137.66476440429688	66.7021484375	2.6464462280273438e-5	132.9064483642578	69.25215148925781	1.71661376953125e-5	130.1031036376953	65.58677673339844	1.0281801223754883e-5	1	043
14	125.31947326660156	67.53726959228516	1.0	130.0267791748047	72.17704772949219	5.117058753967285e-5	130.92001342773438	68.58177185058594	4.4226646423339844e-5	128.74676513671875	65.62804412841797	1.8358230590820312e-5	1	043
15	118.55896759033203	68.97171020507812	1.0	121.3464126586914	71.55970001220703	5.322694778442383e-5	648.0062866210938	189.56471252441406	2.8431415557861328e-5	103.59513092041016	72.61376190185547	1.3947486877441406e-5	1	043
16	117.55081939697266	69.2605209350586	1.0	165.47433471679688	72.55768585205078	0.03914612531661987	115.4162368774414	69.98448181152344	1.4662742614746094e-5	104.07901000976562	59.46938705444336	1.570582389831543e-5	1	043
17	111.64409637451172	71.04698181152344	1.0	165.2514190673828	79.4075698852539	0.9626715183258057	116.18148803710938	70.47979736328125	3.0428171157836914e-5	114.6680908203125	64.21627807617188	2.4557113647460938e-5	1	043
18	106.16278076171875	71.35324096679688	1.0	160.84375	86.2554931640625	0.0008259415626525879	110.88260650634766	70.55754852294922	5.424022674560547e-5	114.32657623291016	75.00872039794922	1.7762184143066406e-5	1	043
19	102.68701171875	72.37211608886719	1.0	156.37020874023438	89.72693634033203	0.8238991498947144	107.92506408691406	72.4163589477539	1.9043684005737305e-5	88.12764739990234	66.43128967285156	1.1622905731201172e-5	1	043
20	102.72713470458984	71.24832153320312	1.0	156.50466918945312	89.78128051757812	0.00013318657875061035	108.52734375	71.06661987304688	4.309415817260742e-5	87.94486236572266	66.30310821533203	1.8328428268432617e-5	1	043
21	102.5537338256836	71.82292175292969	1.0	156.96728515625	90.77299499511719	0.250301331281662	108.74526977539062	71.52803039550781	3.695487976074219e-5	87.68978881835938	65.81715393066406	2.3365020751953125e-5	1	043
22	103.57440185546875	71.67789459228516	1.0	156.8756561279297	92.01776885986328	0.06191381812095642	109.74458312988281	71.26396179199219	4.693865776062012e-5	115.14530181884766	75.30264282226562	1.1265277862548828e-5	1	043
23	104.32008361816406	72.14958190917969	1.0	156.2425079345703	91.6419677734375	0.0012176930904388428	109.99112701416016	71.55844116210938	7.089972496032715e-5	114.74125671386719	75.30303192138672	2.491474151611328e-5	1	043
24	104.97473907470703	71.95932006835938	1.0	112.56568145751953	75.52896118164062	6.967782974243164e-5	641.5191650390625	8.495584487915039	5.3942203521728516e-5	114.12640380859375	75.66581726074219	1.6242265701293945e-5	1	043
25	105.04855346679688	71.65023803710938	1.0	157.54977416992188	91.71444702148438	0.07192099094390869	530.7888793945312	206.8715362548828	1.0	528.634521484375	207.78463745117188	0.00021404027938842773	1	043
26	104.95254516601562	71.29084014892578	1.0	155.51165771484375	93.3696517944336	0.0034505724906921387	529.4970703125	205.7840118408203	1.0	525.4194946289062	205.23655700683594	0.00021582841873168945	1	043
27	104.38554382324219	72.13935852050781	1.0	161.27915954589844	89.52938079833984	0.002904534339904785	529.6795043945312	206.3715362548828	1.0	526.2897338867188	206.3962860107422	0.00023615360260009766	1	043
28	103.90585327148438	72.15605163574219	1.0	156.44869995117188	92.89936065673828	0.12842795252799988	530.6326293945312	206.429931640625	1.0	527.2879028320312	206.29476928710938	0.00017243623733520508	1	043
29	105.02033996582031	71.11735534667969	1.0	158.22528076171875	92.27916717529297	0.09638121724128723	529.5468139648438	206.3795166015625	1.0	526.1214599609375	206.20436096191406	0.0002465248107910156	1	043
30	105.70672607421875	71.4072265625	1.0	154.8638916015625	96.1147232055664	0.0001653134822845459	529.7723999023438	207.2520751953125	1.0	527.6334838867188	208.02894592285156	0.0002084672451019287	1	043
31	105.22135162353516	71.2906494140625	1.0	112.45964813232422	74.62593078613281	0.00013369321823120117	530.0499267578125	206.45327758789062	1.0	525.5861206054688	206.19264221191406	0.00017088651657104492	1	043
32	105.99304962158203	71.7149658203125	1.0	146.1000213623047	107.75151824951172	0.00022521615028381348	530.1704711914062	206.6161651611328	1.0	527.10791015625	206.7084503173828	0.0001887977123260498	1	043
33	105.32020568847656	70.28630828857422	1.0	148.3338623046875	103.05278778076172	0.0019001364707946777	529.7079467773438	206.80865478515625	1.0	526.18603515625	206.61988830566406	0.00022304058074951172	1	043
34	105.21611785888672	70.98296356201172	1.0	112.4990463256836	74.50212097167969	0.00015476346015930176	529.79296875	206.13748168945312	1.0	527.6427612304688	207.4738311767578	0.00029343366622924805	1	043
35	104.50445556640625	70.14405822753906	1.0	112.4105224609375	74.04969787597656	0.00011375546455383301	529.7846069335938	206.7304229736328	1.0	527.619140625	207.45614624023438	0.00022107362747192383	1	043
36	104.52450561523438	69.94091033935547	1.0	112.22640991210938	74.21190643310547	0.00016358494758605957	529.8662109375	206.25209045410156	1.0	528.1227416992188	207.28366088867188	0.00017145276069641113	1	043
37	105.09832763671875	70.01720428466797	1.0	112.55351257324219	74.38849639892578	0.00017917156219482422	530.2454833984375	205.85020446777344	1.0	525.9152221679688	205.22027587890625	0.00020202994346618652	1	043
38	105.13370513916016	70.91082000732422	1.0	112.43124389648438	74.58668518066406	0.00020807981491088867	529.881103515625	206.6536865234375	1.0	526.5787353515625	206.50070190429688	0.0002938807010650635	1	043
39	105.27894592285156	70.74373626708984	1.0	146.04005432128906	110.913330078125	0.0011952221393585205	530.0985717773438	206.58575439453125	1.0	528.051513671875	206.4608917236328	0.00028952956199645996	1	043
40	104.4984130859375	70.90645599365234	1.0	112.33795166015625	74.50015258789062	0.0001226365566253662	530.2387084960938	206.27464294433594	1.0	525.7974243164062	205.9728546142578	0.00016441941261291504	1	043
41	104.72586822509766	70.12680053710938	1.0	112.26911163330078	74.07410430908203	0.00017470121383666992	529.7776489257812	207.087890625	1.0	526.7727661132812	206.88421630859375	0.00029525160789489746	1	043
42	104.65354919433594	70.61685180664062	1.0	112.32740783691406	74.4427261352539	0.00011584162712097168	529.932373046875	206.42251586914062	1.0	526.6471557617188	206.19520568847656	0.00017115473747253418	1	043
43	104.34996032714844	70.51631164550781	1.0	112.14093780517578	74.4029312133789	9.837746620178223e-5	530.0655517578125	205.93907165527344	1.0	528.36376953125	207.10519409179688	0.00024446845054626465	1	043
44	104.4533462524414	70.66999053955078	1.0	146.9910125732422	108.26544189453125	0.0005329251289367676	530.09130859375	207.0155029296875	1.0	525.8040161132812	206.3660125732422	0.0001798570156097412	1	043
45	104.22494506835938	71.20343780517578	1.0	528.7625732421875	207.58770751953125	7.858872413635254e-5	529.7332763671875	206.65426635742188	1.0	526.5061645507812	206.177734375	0.0003025531768798828	1	043
46	103.87223815917969	70.93333435058594	1.0	111.93470764160156	74.32254791259766	5.272030830383301e-5	529.2652587890625	206.85882568359375	1.0	525.8787231445312	206.9131622314453	0.00024133920669555664	1	043
47	104.38275909423828	70.75640106201172	1.0	147.5802764892578	103.96202850341797	0.0002796649932861328	529.8621826171875	205.8961181640625	1.0	525.5577392578125	205.63043212890625	0.00021633505821228027	1	043
48	103.73604583740234	70.66500854492188	1.0	529.09033203125	206.80860900878906	9.882450103759766e-5	530.0143432617188	205.7764892578125	1.0	526.1475219726562	202.2866668701172	0.0002817213535308838	1	043
49	103.79627227783203	70.96514892578125	1.0	528.6746826171875	207.60263061523438	7.268786430358887e-5	529.9829711914062	206.3636474609375	1.0	526.9688720703125	206.29489135742188	0.0002351999282836914	1	043
50	103.58927154541016	71.46768951416016	1.0	111.91831970214844	74.90164184570312	4.684925079345703e-5	530.511474609375	206.8834991455078	1.0	528.6447143554688	207.76943969726562	0.00015908479690551758	1	043
51	103.67640686035156	72.16777038574219	1.0	528.7199096679688	206.11151123046875	8.219480514526367e-5	529.8963623046875	205.79995727539062	1.0	526.0826416015625	202.3284454345703	0.0002855062484741211	1	043
52	103.73808288574219	71.47321319580078	1.0	528.0559692382812	207.85171508789062	8.371472358703613e-5	529.865478515625	206.54290771484375	1.0	527.64990234375	206.13710021972656	0.0002588033676147461	1	043
53	104.48817443847656	71.66947937011719	1.0	112.1085433959961	74.9863052368164	4.947185516357422e-5	529.852783203125	206.44412231445312	1.0	525.2191772460938	205.99014282226562	0.00018349289894104004	1	043
54	103.6424789428711	71.97218322753906	1.0	528.4157104492188	207.89561462402344	5.537271499633789e-5	530.109130859375	206.44749450683594	1.0	528.103515625	207.52447509765625	0.00021088123321533203	1	043
55	103.85875701904297	72.15394592285156	1.0	529.3107299804688	208.37701416015625	5.4210424423217773e-5	530.2297973632812	206.4095001220703	1.0	526.343017578125	203.505859375	0.00021180510520935059	1	043
56	103.80327606201172	73.44560241699219	1.0	528.2435302734375	207.91009521484375	5.6415796279907227e-5	529.762451171875	206.90870666503906	1.0	526.6241455078125	206.78656005859375	0.00019678473472595215	1	043
57	105.34757995605469	73.5169906616211	1.0	528.3103637695312	206.7487335205078	9.608268737792969e-5	528.94921875	205.88487243652344	1.0	526.005859375	205.96409606933594	0.0002535879611968994	1	043
58	104.23698425292969	74.09929656982422	1.0	112.11631774902344	77.09562683105469	4.622340202331543e-5	530.3007202148438	207.22610473632812	1.0	528.4671630859375	207.9603729248047	0.0001614987850189209	1	043
59	102.82292938232422	76.39862060546875	1.0	527.9571533203125	208.57925415039062	5.8978796005249023e-5	529.8325805664062	207.20370483398438	1.0	527.4788818359375	206.65658569335938	0.00023695826530456543	1	043
60	100.66033935546875	75.26382446289062	1.0	529.3248901367188	208.11602783203125	5.4776668548583984e-5	530.1282958984375	206.95379638671875	1.0	525.7042846679688	206.5432586669922	0.00017720460891723633	1	043
61	100.49699401855469	76.64164733886719	1.0	528.0475463867188	207.93527221679688	0.00010502338409423828	530.1121826171875	206.31546020507812	1.0	526.7940673828125	206.6756134033203	0.000241011381149292	1	043
62	100.2221908569336	76.77490997314453	1.0	528.1821899414062	208.31918334960938	4.1812658309936523e-5	529.7268676757812	206.53855895996094	1.0	526.6696166992188	206.61129760742188	0.0001881420612335205	1	043
63	99.96139526367188	77.14201354980469	1.0	528.8580322265625	208.06494140625	5.3882598876953125e-5	530.3360595703125	206.2682647705078	1.0	527.2025146484375	206.8065643310547	0.00018477439880371094	1	043
64	100.22136688232422	77.07013702392578	1.0	526.889404296875	208.39834594726562	3.7282705307006836e-5	530.223388671875	206.4777069091797	1.0	525.7682495117188	205.99835205078125	0.00015354156494140625	1	043
65	100.74433135986328	78.08707427978516	1.0	141.55184936523438	93.02741241455078	0.006783038377761841	530.1466064453125	207.4741973876953	1.0	526.855224609375	207.18008422851562	0.00020885467529296875	1	043
66	99.96171569824219	77.3130874633789	1.0	528.9351806640625	207.88243103027344	6.699562072753906e-5	530.0838623046875	207.07058715820312	1.0	526.6953735351562	206.61993408203125	0.0002046823501586914	1	043
67	99.6966552734375	80.46588134765625	1.0	103.74111938476562	84.80870819091797	0.00011855363845825195	530.3986206054688	206.2528533935547	1.0	528.2734375	207.33412170410156	0.0001552104949951172	1	043
68	99.37177276611328	83.87815856933594	1.0	104.6263427734375	86.1881332397461	0.0001970529556274414	529.94873046875	206.58602905273438	1.0	528.1317138671875	207.5615997314453	0.00014099478721618652	1	043
69	98.39083099365234	84.28954315185547	1.0	104.45091247558594	87.59883117675781	0.00012317299842834473	530.2334594726562	206.76625061035156	1.0	528.107177734375	207.74671936035156	0.0001849532127380371	1	043
70	97.98580932617188	85.61215209960938	1.0	104.7289810180664	88.1117935180664	6.201863288879395e-5	528.7459106445312	206.12115478515625	1.0	524.7963256835938	205.21133422851562	0.00022357702255249023	1	043
71	97.6640853881836	86.75028991699219	1.0	104.88607788085938	89.61538696289062	9.498000144958496e-5	529.9067993164062	206.4163818359375	1.0	525.2255859375	206.01048278808594	0.00020188093185424805	1	043
72	96.87081146240234	89.623046875	1.0	105.75495147705078	91.3375473022461	0.0001048743724822998	529.56884765625	206.1566925048828	1.0	525.4534912109375	205.56248474121094	0.0002484321594238281	1	043
73	95.38276672363281	92.33197021484375	1.0	105.91236877441406	92.05533599853516	7.766485214233398e-5	529.6658325195312	205.818603515625	1.0	525.9904174804688	202.31524658203125	0.000232696533203125	1	043
74	94.8914794921875	91.77689361572266	1.0	105.39131927490234	92.54788970947266	9.799003601074219e-5	530.2188110351562	206.26100158691406	1.0	525.7750244140625	206.0244598388672	0.00018584728240966797	1	043
75	93.48194122314453	93.91009521484375	1.0	106.29619598388672	93.23828887939453	8.26120376586914e-5	529.4915161132812	206.42958068847656	1.0	526.27783203125	206.3928680419922	0.00032642483711242676	1	043
76	93.07027435302734	94.28018188476562	0.9999998807907104	528.7880249023438	207.5919952392578	3.457069396972656e-5	529.6122436523438	206.47210693359375	1.0	525.6644897460938	203.24839782714844	0.00022515654563903809	1	043
77	93.07146453857422	95.00289154052734	1.0	526.1111450195312	207.5919952392578	5.486607551574707e-5	529.5586547851562	205.82334899902344	1.0	525.21728515625	204.99378967285156	0.00021010637283325195	1	043
78	91.74911499023438	94.54270935058594	1.0	527.532470703125	207.20330810546875	5.0395727157592773e-5	529.396240234375	206.3295440673828	1.0	525.181884765625	205.5590057373047	0.00017133355140686035	1	043
79	90.96099853515625	94.44381713867188	0.9999998807907104	528.7601318359375	208.089111328125	6.902217864990234e-5	530.5387573242188	206.84298706054688	1.0	527.1353149414062	206.58204650878906	0.00020834803581237793	1	043
80	92.69615936279297	95.1360092163086	0.9997870922088623	526.1563720703125	208.69845581054688	4.521012306213379e-5	529.8931884765625	206.79464721679688	1.0	525.6817626953125	206.5933837890625	0.0001780688762664795	1	043
81	91.3753890991211	95.35393524169922	0.9999957084655762	528.0603637695312	208.19493103027344	4.0203332901000977e-5	529.6785278320312	206.6422576904297	1.0	526.4271850585938	206.7919921875	0.0001626908779144287	1	043
82	88.32978820800781	95.625	0.9910131692886353	527.611328125	207.60150146484375	4.0650367736816406e-5	529.7037963867188	206.37782287597656	1.0	526.179931640625	206.35809326171875	0.00019228458404541016	1	043
83	90.09899139404297	96.8791732788086	0.9979276657104492	85.4426040649414	119.79852294921875	0.005271017551422119	530.3118286132812	206.73428344726562	1.0	525.9035034179688	206.52371215820312	0.0002003014087677002	1	043
84	86.21327209472656	111.19593811035156	0.0004991590976715088	82.88722229003906	120.84896087646484	0.44240328669548035	529.8287353515625	206.47923278808594	1.0	526.4906005859375	206.4036407470703	0.00024890899658203125	1	043
85	80.76268768310547	118.89669799804688	0.00856885313987732	79.71649932861328	122.81079864501953	0.9993722438812256	530.1159057617188	206.58981323242188	1.0	84.03140258789062	126.72859954833984	0.00025004148483276367	1	043
86	100.84226989746094	82.89566040039062	0.9446879625320435	101.60375213623047	82.24320220947266	0.48283568024635315	529.79248046875	205.51107788085938	1.0	526.42333984375	205.44178771972656	0.0002339482307434082	1	043
87	99.87944030761719	83.66717529296875	0.016366541385650635	102.94610595703125	82.87921905517578	0.9999958276748657	529.7891235351562	206.52203369140625	1.0	527.9976196289062	207.7234344482422	0.00025519728660583496	1	043
88	103.55772399902344	81.21232604980469	0.007678389549255371	102.2199478149414	81.96327209472656	0.999981701374054	529.82763671875	206.6580047607422	1.0	525.4896240234375	205.94189453125	0.00021904706954956055	1	043
89	96.37371826171875	84.426025390625	0.9988714456558228	94.012451171875	88.20954132080078	0.5884680151939392	530.0169677734375	206.56947326660156	1.0	528.2943725585938	207.75384521484375	0.00028973817825317383	1	043
90	98.4300308227539	82.16658782958984	0.999996542930603	96.50128173828125	84.44817352294922	0.0003253519535064697	529.5663452148438	206.0717315673828	1.0	525.4588623046875	205.71829223632812	0.0003045201301574707	1	043
91	100.66024017333984	85.13322448730469	0.028543293476104736	528.4908447265625	208.2453155517578	6.16312026977539e-5	529.3788452148438	207.01441955566406	1.0	526.4119873046875	206.80519104003906	0.0002588331699371338	1	043
92	96.49118041992188	88.41822052001953	0.0034877359867095947	528.1416015625	208.0404510498047	8.463859558105469e-5	529.6409912109375	206.97914123535156	1.0	526.5873413085938	206.78231811523438	0.00023353099822998047	1	043
93	94.10279846191406	86.4869155883789	0.48822784423828125	105.33674621582031	111.41973114013672	0.8867262601852417	529.7297973632812	206.6968994140625	1.0	526.4883422851562	206.52325439453125	0.00025519728660583496	1	043
94	93.98760223388672	80.99061584472656	0.9999995231628418	98.02955627441406	87.72382354736328	0.0004430711269378662	529.7610473632812	206.3848114013672	1.0	526.84814453125	206.49562072753906	0.00023606419563293457	1	043
95	85.7292709350586	87.14128112792969	0.9999942183494568	84.30021667480469	85.56321716308594	0.009767711162567139	529.886474609375	206.70704650878906	1.0	526.609130859375	206.56541442871094	0.0001995861530303955	1	043
96	83.38778686523438	83.66386413574219	0.1947230100631714	79.64806365966797	81.2667236328125	1.0	529.4136962890625	206.51527404785156	1.0	525.947265625	206.52349853515625	0.0002327561378479004	1	043
97	84.99292755126953	83.87096405029297	0.9999014139175415	127.2930908203125	115.62593841552734	0.9999804496765137	530.0430297851562	206.38632202148438	1.0	526.5628662109375	206.47059631347656	0.00024947524070739746	1	043
98	86.27098083496094	84.17691040039062	0.9991230368614197	130.66790771484375	115.23583984375	0.9996390342712402	529.8876953125	206.99896240234375	1.0	525.5112915039062	206.393798828125	0.0002079606056213379	1	043
99	87.5574951171875	83.75028228759766	0.9993510246276855	86.28182983398438	82.55023193359375	0.9985055923461914	530.1463623046875	206.3849334716797	1.0	526.5565795898438	206.50531005859375	0.00024232268333435059	1	043
100	89.14069366455078	83.7013168334961	0.9990023970603943	84.70926666259766	82.24201965332031	0.9999096989631653	529.3729248046875	206.19873046875	1.0	525.059326171875	205.97421264648438	0.00022265315055847168	1	043
101	134.734619140625	112.61112213134766	0.9983400702476501	81.73023986816406	78.59406280517578	1.0	529.9627075195312	206.41590881347656	1.0	82.24319458007812	81.37803649902344	0.0006047189235687256	1	043
102	135.091552734375	114.06356048583984	0.9175980091094971	80.89749908447266	75.22315216064453	1.0	530.407470703125	206.9268341064453	1.0	528.2966918945312	208.0125732421875	0.00018903613090515137	1	043
103	135.80386352539062	112.51658630371094	0.9937580823898315	80.82719421386719	73.22491455078125	0.9999988079071045	529.5220336914062	206.5921173095703	1.0	526.4267578125	206.16090393066406	0.00024303793907165527	1	043
104	137.24905395507812	111.62286376953125	0.9917351603507996	81.29387664794922	72.15972900390625	0.9999998807907104	530.8064575195312	206.40956115722656	1.0	527.3121948242188	206.10153198242188	0.0002288520336151123	1	043
105	138.68563842773438	111.1050033569336	0.9999452829360962	80.44727325439453	71.26190185546875	0.9999997615814209	529.9964599609375	206.29556274414062	1.0	525.5089111328125	205.84132385253906	0.00018110871315002441	1	043
106	141.4360809326172	112.67378997802734	0.999984860420227	82.21617126464844	72.8905029296875	0.9999998807907104	529.4623413085938	206.13502502441406	1.0	526.1358642578125	205.99493408203125	0.00022414326667785645	1	043
107	98.0334243774414	80.84378051757812	1.0	151.42678833007812	118.3589096069336	1.0	530.2821655273438	206.2354278564453	1.0	528.2600708007812	207.2331085205078	0.0002408921718597412	1	043
108	164.0825958251953	123.32723999023438	0.2756170332431793	86.29012298583984	77.24067687988281	1.0	529.4166259765625	206.62855529785156	1.0	526.2996215820312	206.60067749023438	0.0001926124095916748	1	043
109	113.28359985351562	83.00072479248047	0.006624847650527954	178.77346801757812	127.03402709960938	1.0	529.7526245117188	207.19976806640625	1.0	527.2974243164062	207.01068115234375	0.000444948673248291	1	043
110	195.3131561279297	133.37924194335938	0.09634947776794434	112.36016082763672	83.2401351928711	1.0	529.8602294921875	206.6182861328125	1.0	526.7677612304688	206.59457397460938	0.00016558170318603516	1	043
111	207.4301300048828	135.4995574951172	0.9082602858543396	207.3863067626953	136.798583984375	0.9998466968536377	529.4876098632812	206.8930206298828	1.0	526.404541015625	206.7464141845703	0.0001754462718963623	1	043
112	138.712158203125	96.8110580444336	0.4585374891757965	223.73509216308594	142.70993041992188	1.0	529.7566528320312	206.63063049316406	1.0	525.5828247070312	206.3168182373047	0.00019422173500061035	1	043
113	242.42092895507812	148.5084991455078	0.0021187961101531982	245.76849365234375	149.75448608398438	1.0	529.3834838867188	206.7868194580078	1.0	526.2529296875	206.40609741210938	0.0002822279930114746	1	043
114	265.93438720703125	154.10386657714844	0.016832858324050903	173.1417694091797	112.88685607910156	0.9999999403953552	529.8038940429688	206.30386352539062	1.0	261.6185607910156	158.45462036132812	0.00043195486068725586	1	043
115	277.9646911621094	163.3973846435547	0.33595767617225647	281.968505859375	163.3022003173828	0.9999998807907104	529.9669189453125	207.32305908203125	1.0	526.4797973632812	207.2977752685547	0.0002225041389465332	1	043
116	301.7254638671875	166.46139526367188	1.0	209.6047821044922	118.2139892578125	0.9771347045898438	529.6023559570312	206.6486053466797	1.0	528.0316162109375	207.47418212890625	0.0002351999282836914	1	043
117	318.7716064453125	170.55906677246094	1.0	219.12010192871094	120.73957824707031	1.0	530.1574096679688	206.546142578125	1.0	526.0636596679688	203.18470764160156	0.00023034214973449707	1	043
118	332.1988525390625	171.73023986816406	1.0	239.48541259765625	127.0916748046875	1.0	530.2257080078125	206.59341430664062	1.0	525.7525634765625	206.18582153320312	0.00019255280494689941	1	043
119	350.1064453125	166.86306762695312	0.9999998807907104	352.8172302246094	166.39068603515625	0.5855797529220581	529.95263671875	206.8231964111328	1.0	527.9011840820312	207.90943908691406	0.00017812848091125488	1	043
120	360.8309020996094	164.45513916015625	1.0	361.0616149902344	167.41419982910156	0.040227025747299194	529.7517700195312	207.2362060546875	1.0	525.6063232421875	206.65086364746094	0.00017368793487548828	1	043
121	375.0626525878906	162.12025451660156	0.9999982714653015	288.8884582519531	159.00979614257812	1.0	530.3347778320312	206.80007934570312	1.0	288.9692687988281	159.8809051513672	0.0007139444351196289	1	043
122	387.8558044433594	162.00308227539062	1.0	299.2638854980469	164.1318817138672	1.0	529.3449096679688	206.78330993652344	1.0	526.0003051757812	206.6212615966797	0.00022599101066589355	1	043
123	399.1693115234375	161.10902404785156	1.0	308.91668701171875	157.7181396484375	1.0	530.0112915039062	206.41651916503906	1.0	525.6231689453125	206.214111328125	0.0002270042896270752	1	043
124	413.7601623535156	166.5770721435547	1.0	408.8726501464844	168.6580047607422	0.0003756284713745117	528.841064453125	206.67404174804688	1.0	525.0467529296875	205.94439697265625	0.0002638101577758789	1	043
125	469.6297302246094	145.81405639648438	0.9999997615814209	340.96563720703125	158.27703857421875	0.9814372062683105	529.4244995117188	206.3878936767578	1.0	525.0796508789062	206.1383514404297	0.0002371072769165039	1	043
126	469.82421875	146.53233337402344	0.9999936819076538	349.6000671386719	146.37564086914062	1.0	529.3875732421875	206.71136474609375	1.0	525.1011962890625	206.74441528320312	0.0002110898494720459	1	043
127	421.56512451171875	181.0720977783203	1.0	351.13623046875	144.93521118164062	1.0	530.019287109375	206.4173126220703	1.0	525.591552734375	205.7872772216797	0.00021824240684509277	1	043
128	421.10174560546875	179.13763427734375	1.0	350.291748046875	149.0742950439453	1.0	528.1912841796875	206.52117919921875	1.0	525.219970703125	206.49050903320312	0.00046136975288391113	1	043
129	420.74932861328125	178.2349853515625	1.0	351.83673095703125	153.49427795410156	1.0	529.7210083007812	207.1074676513672	1.0	525.339111328125	206.9327392578125	0.0001945197582244873	1	043
130	419.99957275390625	178.0095977783203	1.0	346.59027099609375	156.3720245361328	1.0	528.9278564453125	206.8698272705078	1.0	344.8981018066406	157.28671264648438	0.0004659593105316162	1	043
131	421.3507080078125	177.40676879882812	1.0	344.61578369140625	156.76901245117188	1.0	529.9697875976562	206.94647216796875	1.0	342.7523193359375	157.2622833251953	0.0005733072757720947	1	043
132	422.1515808105469	176.43679809570312	1.0	343.0142822265625	159.20278930664062	0.9999997615814209	528.9921875	206.05372619628906	1.0	526.074951171875	205.68194580078125	0.000314563512802124	1	043
133	469.92364501953125	156.55850219726562	0.0011539757251739502	349.246337890625	165.9892578125	0.9895032644271851	529.2921142578125	206.38961791992188	1.0	525.9990844726562	205.99252319335938	0.00034999847412109375	1	043
134	470.7945556640625	156.11798095703125	0.8670154809951782	346.5916442871094	167.41119384765625	0.9972729086875916	529.3231811523438	206.4871368408203	1.0	525.0361938476562	205.98268127441406	0.0001945197582244873	1	043
135	429.0162353515625	173.52125549316406	0.9260176420211792	348.3381042480469	160.07371520996094	0.975353479385376	528.9474487304688	206.66989135742188	1.0	527.576171875	206.15061950683594	0.00037974119186401367	1	043
136	421.495849609375	161.9330291748047	1.0	420.0921325683594	164.0770721435547	0.0003489255905151367	529.529296875	206.84178161621094	1.0	527.9923095703125	207.4774932861328	0.0002919435501098633	1	043
137	418.45867919921875	152.35073852539062	1.0	360.8123474121094	184.4857177734375	0.9999768733978271	529.706298828125	206.81149291992188	1.0	526.5225830078125	206.1924591064453	0.00032761693000793457	1	043
138	419.036376953125	147.73756408691406	1.0	352.10650634765625	181.3670196533203	0.9998863935470581	530.1243896484375	207.3271026611328	1.0	528.48291015625	207.59674072265625	0.00022622942924499512	1	043
139	421.3355407714844	145.45130920410156	1.0	351.8374328613281	182.29763793945312	1.0	530.1781005859375	206.71009826660156	1.0	526.752197265625	206.2254180908203	0.0002612173557281494	1	043
140	423.59722900390625	145.91592407226562	1.0	351.5450439453125	178.2275390625	0.9999998807907104	530.027587890625	207.2032012939453	1.0	351.1121520996094	177.61846923828125	0.00038820505142211914	1	043
141	423.5130615234375	148.22743225097656	1.0	349.1738586425781	175.0272216796875	0.9994946718215942	529.9788208007812	206.31158447265625	1.0	349.6531982421875	175.31295776367188	0.0003490149974822998	1	043
142	425.6656799316406	151.05702209472656	1.0	350.8591003417969	172.4453125	0.9993361234664917	529.110107421875	206.42710876464844	1.0	349.9244079589844	173.90431213378906	0.00026297569274902344	1	043
143	424.4967956542969	150.1570281982422	1.0	348.16021728515625	175.167236328125	0.9778339862823486	529.3624267578125	206.8478240966797	1.0	526.3057861328125	206.66526794433594	0.00032061338424682617	1	043
144	425.7355651855469	151.28396606445312	1.0	347.15423583984375	171.8181610107422	0.9663782119750977	529.3114624023438	206.4839630126953	1.0	525.8287963867188	205.96173095703125	0.00025770068168640137	1	043
145	425.64013671875	152.03695678710938	1.0	343.3042297363281	177.26585388183594	0.9653981924057007	529.6867065429688	206.08331298828125	1.0	526.2470703125	205.8531036376953	0.0003116428852081299	1	043
146	428.5202331542969	153.5303497314453	1.0	344.7456970214844	175.5052032470703	0.01331716775894165	529.0443725585938	206.62197875976562	1.0	528.04296875	207.47540283203125	0.0002466142177581787	1	043
147	433.56488037109375	158.1487579345703	0.7324120402336121	347.08184814453125	174.28036499023438	0.9999985098838806	529.005615234375	206.61183166503906	1.0	525.8474731445312	206.38418579101562	0.00033611059188842773	1	043
148	432.7804260253906	161.02415466308594	0.9999916553497314	352.8683776855469	165.09463500976562	0.9999909400939941	529.6387329101562	206.9657440185547	1.0	526.6322021484375	206.6021728515625	0.0003300905227661133	1	043
149	430.06134033203125	160.92994689941406	1.0	353.7930908203125	150.39340209960938	0.9999563694000244	529.1566772460938	206.88966369628906	1.0	525.1589965820312	206.2986297607422	0.00027233362197875977	1	043
150	428.8971862792969	160.5509796142578	1.0	352.24444580078125	147.57640075683594	1.0	529.4423217773438	206.42694091796875	1.0	528.5046997070312	207.4591522216797	0.00044727325439453125	1	043
151	427.75213623046875	160.6466522216797	1.0	356.307861328125	145.330810546875	1.0	530.1480102539062	206.8266143798828	1.0	525.7498779296875	206.751953125	0.00023186206817626953	1	043
152	428.5411376953125	160.3212432861328	1.0	358.1471862792969	143.55364990234375	0.9176310300827026	530.1409912109375	206.6631317138672	1.0	526.6337890625	205.783935546875	0.00020647048950195312	1	043
153	427.7530212402344	159.56100463867188	1.0	356.1837158203125	141.5988006591797	0.9996907114982605	529.0814208984375	206.73007202148438	1.0	525.1668701171875	205.94911193847656	0.00025138258934020996	1	043
154	427.8368835449219	159.15919494628906	1.0	356.175537109375	134.26431274414062	0.9999984502792358	529.5989990234375	207.01925659179688	1.0	526.3413696289062	206.2800750732422	0.00024518370628356934	1	043
155	428.8415832519531	158.955322265625	1.0	356.3362121582031	131.9112091064453	0.9999807476997375	529.1953735351562	207.0665283203125	1.0	526.2642211914062	206.27508544921875	0.000333935022354126	1	043
156	428.77093505859375	158.05258178710938	1.0	356.11383056640625	129.47377014160156	0.9999995231628418	529.3585815429688	206.66551208496094	1.0	525.390625	205.86582946777344	0.0002282559871673584	1	043
157	429.9267883300781	158.23187255859375	1.0	357.281494140625	129.99449157714844	0.9999983310699463	529.1271362304688	206.49847412109375	1.0	525.914794921875	205.9165802001953	0.00027745962142944336	1	043
158	431.11138916015625	159.99185180664062	1.0	355.86846923828125	130.64495849609375	0.9664907455444336	529.1962890625	207.08169555664062	1.0	525.0016479492188	206.5318603515625	0.0002459287643432617	1	043
159	431.0933837890625	161.89048767089844	1.0	355.1426696777344	125.81044006347656	0.9997403621673584	530.0320434570312	206.7800750732422	1.0	526.7855224609375	206.03182983398438	0.00025659799575805664	1	043
160	432.39801025390625	163.00833129882812	1.0	361.6778869628906	128.44627380371094	0.9999942779541016	529.012451171875	206.7200469970703	1.0	526.010986328125	206.25802612304688	0.00030744075775146484	1	043
161	362.42059326171875	127.62571716308594	1.0	366.0104064941406	130.00953674316406	0.04230585694313049	529.0205688476562	206.47488403320312	1.0	526.109130859375	205.78834533691406	0.00028315186500549316	1	043
162	431.60028076171875	160.91213989257812	1.0	358.70465087890625	130.8272247314453	0.36603689193725586	529.7376098632812	206.2501220703125	1.0	526.6849975585938	205.83192443847656	0.00028398633003234863	1	043
163	434.3515319824219	157.10440063476562	1.0	360.9046630859375	133.84487915039062	0.012878865003585815	529.1666870117188	206.36705017089844	1.0	526.0458374023438	206.06488037109375	0.0002625584602355957	1	043
164	435.1004333496094	153.535400390625	1.0	364.1835021972656	139.5321502685547	0.999957799911499	529.3425903320312	206.93141174316406	1.0	526.3558959960938	206.40318298339844	0.0004108548164367676	1	043
165	434.80859375	151.80172729492188	1.0	365.6087951660156	139.7460479736328	0.9999997615814209	529.305419921875	206.34857177734375	1.0	526.11669921875	206.06068420410156	0.0003959536552429199	1	043
166	435.3345031738281	152.16856384277344	1.0	362.24468994140625	141.30740356445312	0.9999997615814209	529.1067504882812	206.62875366210938	1.0	525.8546142578125	206.01255798339844	0.00026553869247436523	1	043
167	435.6603698730469	154.0760955810547	1.0	362.9549865722656	139.1182861328125	0.07591477036476135	529.0645751953125	206.6444549560547	1.0	525.1195068359375	205.9556884765625	0.0002905130386352539	1	043
168	435.4902648925781	152.7353515625	1.0	363.1177673339844	134.3918914794922	0.9967267513275146	529.4319458007812	206.63894653320312	1.0	525.3211669921875	206.13011169433594	0.00025093555450439453	1	043
169	435.0450134277344	154.21690368652344	1.0	364.3966369628906	131.54428100585938	0.8146769404411316	528.883544921875	205.99969482421875	1.0	525.1141967773438	205.3795928955078	0.0003040432929992676	1	043
170	435.1377868652344	154.36929321289062	1.0	361.8379821777344	132.58473205566406	0.991173267364502	529.3563842773438	207.1850128173828	1.0	526.2734375	206.49087524414062	0.00042685866355895996	1	043
171	435.6968994140625	155.9127655029297	1.0	360.85089111328125	131.1887664794922	0.9999661445617676	529.316162109375	206.19833374023438	1.0	525.2803344726562	205.83319091796875	0.00022462010383605957	1	043
172	435.4542541503906	155.00096130371094	1.0	360.6510009765625	128.53396606445312	0.9999985694885254	529.8118896484375	206.5958251953125	1.0	525.7317504882812	206.2785186767578	0.0003374814987182617	1	043
173	435.51715087890625	154.9053497314453	1.0	360.44635009765625	126.3497543334961	0.9999998807907104	529.0435791015625	206.78651428222656	1.0	526.0082397460938	206.78472900390625	0.00034672021865844727	1	043
174	435.8539123535156	156.80819702148438	1.0	359.9671630859375	127.71380615234375	1.0	529.561279296875	206.25811767578125	1.0	525.32470703125	206.0585174560547	0.0002504885196685791	1	043
175	437.6260986328125	162.90708923339844	1.0	369.1797790527344	127.52369689941406	0.9560384750366211	529.56982421875	206.803466796875	1.0	526.650146484375	206.14730834960938	0.00031250715255737305	1	043
176	364.2207946777344	118.30136108398438	1.0	368.8829345703125	121.9757080078125	0.021765947341918945	529.1253662109375	206.32644653320312	1.0	526.0720825195312	205.65933227539062	0.00027614831924438477	1	043
177	358.5264892578125	114.17703247070312	1.0	358.8687438964844	116.21061706542969	0.21782934665679932	528.6574096679688	206.50363159179688	1.0	524.927490234375	206.19229125976562	0.00022369623184204102	1	043
178	435.63287353515625	178.8985137939453	1.0	362.21258544921875	119.28321838378906	1.0	528.6455688476562	206.25318908691406	1.0	524.717529296875	205.89060974121094	0.0002624690532684326	1	043
179	435.7884216308594	181.90988159179688	1.0	362.9632568359375	126.43506622314453	0.9972031712532043	529.0635986328125	206.73606872558594	1.0	361.296142578125	128.93626403808594	0.0003109574317932129	1	043
180	436.2508544921875	184.87680053710938	1.0	357.08892822265625	121.78144073486328	1.0	528.4758911132812	206.30323791503906	1.0	524.9360961914062	205.71717834472656	0.0002948939800262451	1	043
181	437.2520446777344	188.35382080078125	1.0	354.01287841796875	125.93289184570312	0.18226054310798645	529.0450439453125	206.586181640625	1.0	526.0975952148438	206.25323486328125	0.0003122687339782715	1	043
182	440.02020263671875	194.4344482421875	1.0	364.96844482421875	135.2479248046875	1.0	528.9652709960938	206.71817016601562	1.0	525.74169921875	205.95457458496094	0.00024050474166870117	1	043
183	440.7088928222656	199.90586853027344	1.0	363.3909606933594	134.56219482421875	1.0	528.445068359375	206.87158203125	1.0	525.3548583984375	206.79112243652344	0.0002735257148742676	1	043
184	440.8540344238281	204.15916442871094	1.0	361.28277587890625	134.11671447753906	1.0	528.53466796875	206.4249725341797	1.0	524.3690185546875	206.197998046875	0.00029480457305908203	1	043
185	441.8004455566406	206.8330841064453	1.0	364.2610168457031	139.482421875	1.0	529.4285278320312	206.1437530517578	1.0	525.5801391601562	203.1405487060547	0.00022125244140625	1	043
186	445.081298828125	209.59823608398438	1.0	367.2530212402344	146.31375122070312	1.0	529.7250366210938	206.44662475585938	1.0	525.138671875	206.37908935546875	0.0002250075340270996	1	043
187	445.09613037109375	208.697021484375	1.0	366.351318359375	146.26121520996094	1.0	529.3284301757812	206.74317932128906	1.0	526.021484375	206.3856201171875	0.00027433037757873535	1	043
188	444.7810974121094	209.34686279296875	1.0	363.0619201660156	147.86087036132812	1.0	528.80810546875	206.3512725830078	1.0	525.7969970703125	205.84249877929688	0.0003375113010406494	1	043
189	445.7626647949219	210.26449584960938	1.0	362.9183654785156	150.23330688476562	1.0	529.41650390625	206.2848358154297	1.0	525.6858520507812	203.22598266601562	0.00021824240684509277	1	043
190	445.56561279296875	209.1444091796875	1.0	364.780517578125	151.19161987304688	1.0	529.211181640625	206.24822998046875	1.0	525.2960815429688	205.9850311279297	0.0003432333469390869	1	043
191	446.27044677734375	209.73538208007812	1.0	365.85638427734375	154.70236206054688	1.0	528.5879516601562	205.91757202148438	1.0	524.735107421875	205.53736877441406	0.0003229081630706787	1	043
192	445.52978515625	208.36036682128906	1.0	363.8267517089844	155.45956420898438	1.0	529.5333862304688	206.57887268066406	1.0	367.6653137207031	155.6924285888672	0.0007076859474182129	1	043
193	445.8239440917969	209.434326171875	1.0	364.1968078613281	155.4912109375	1.0	529.4415893554688	206.66043090820312	1.0	367.5279541015625	156.3046875	0.0006219744682312012	1	043
194	445.9079284667969	209.0303192138672	1.0	362.97216796875	158.33282470703125	1.0	530.0040893554688	206.42677307128906	1.0	366.8728942871094	158.26754760742188	0.00034484267234802246	1	043
195	445.7736511230469	209.9977264404297	1.0	362.4510803222656	158.4782257080078	1.0	529.1551513671875	206.3507080078125	1.0	367.00396728515625	158.48501586914062	0.00034424662590026855	1	043
196	446.153564453125	210.57928466796875	1.0	361.15679931640625	161.33197021484375	1.0	529.4668579101562	206.8643341064453	1.0	525.11083984375	206.79225158691406	0.00026747584342956543	1	043
197	446.16943359375	210.5984649658203	1.0	360.9725341796875	161.57713317871094	1.0	529.4681396484375	206.55067443847656	1.0	525.1574096679688	206.8092498779297	0.0002745389938354492	1	043
198	446.1636962890625	210.26556396484375	1.0	359.1141052246094	160.6597137451172	1.0	529.1879272460938	206.96621704101562	1.0	524.6373291015625	206.7736053466797	0.000257641077041626	1	043
199	447.0307312011719	211.0030059814453	1.0	358.69110107421875	157.0915069580078	1.0	529.1113891601562	206.27938842773438	1.0	524.8507690429688	206.36935424804688	0.00033015012741088867	1	043
200	447.9452819824219	213.46383666992188	1.0	359.154296875	156.19406127929688	1.0	528.9965209960938	206.96121215820312	1.0	524.6705322265625	206.47923278808594	0.00021702051162719727	1	043
201	446.8256530761719	214.3309783935547	1.0	362.2524719238281	154.466552734375	1.0	529.947509765625	206.07882690429688	1.0	364.2851867675781	160.38275146484375	0.00039014220237731934	1	043
202	447.7160949707031	215.03860473632812	1.0	363.48504638671875	153.27052307128906	0.9999980926513672	529.4487915039062	206.29737854003906	1.0	524.9722900390625	206.212158203125	0.00023066997528076172	1	043
203	447.4847412109375	215.23590087890625	1.0	365.2846374511719	156.14761352539062	1.0	528.9283447265625	205.13645935058594	1.0	367.91973876953125	155.31143188476562	0.00035133957862854004	1	043
204	447.30120849609375	215.4866943359375	1.0	362.8121337890625	154.36520385742188	1.0	529.9178466796875	206.92221069335938	1.0	366.80889892578125	154.58746337890625	0.0005428194999694824	1	043
205	447.46728515625	215.89573669433594	1.0	363.88787841796875	156.88473510742188	1.0	528.5801391601562	206.45562744140625	1.0	524.7902221679688	206.32720947265625	0.00028267502784729004	1	043
206	449.26763916015625	222.46429443359375	1.0	372.3194580078125	162.7399444580078	0.9999994039535522	529.464599609375	206.1688690185547	1.0	525.5838623046875	202.84808349609375	0.00023791193962097168	1	043
207	448.7529296875	227.2499542236328	1.0	371.72479248046875	163.04855346679688	0.9999988079071045	529.4479370117188	206.70034790039062	1.0	524.9974365234375	206.7068634033203	0.0002200603485107422	1	043
208	448.2462158203125	234.56507873535156	1.0	367.7976989746094	158.9464874267578	1.0	529.484375	206.67312622070312	1.0	525.2228393554688	206.733154296875	0.00019368529319763184	1	043
209	447.1782531738281	239.84461975097656	1.0	365.357421875	155.8109588623047	1.0	528.9808959960938	206.52220153808594	1.0	442.4727783203125	228.3207244873047	0.0006193816661834717	1	043
210	447.7526550292969	241.072021484375	1.0	365.28997802734375	156.29727172851562	1.0	529.2955932617188	206.28204345703125	1.0	442.4615783691406	230.0968780517578	0.0009616613388061523	1	043
211	448.07220458984375	245.60488891601562	1.0	366.2453918457031	158.9690704345703	1.0	528.8720092773438	206.5677947998047	1.0	524.7020874023438	206.2472686767578	0.00030180811882019043	1	043
212	449.43927001953125	250.8346405029297	1.0	362.71380615234375	159.57095336914062	1.0	529.60595703125	206.75868225097656	1.0	525.6870727539062	204.09332275390625	0.0002589225769042969	1	043
213	449.7754821777344	255.48387145996094	1.0	356.4838562011719	161.2299346923828	0.9999949336051941	528.9987182617188	206.99351501464844	1.0	525.02978515625	203.3760986328125	0.0002245008945465088	1	043
214	445.25836181640625	257.32745361328125	1.0	372.1917724609375	172.89053344726562	1.0	529.1317138671875	206.5221405029297	1.0	525.6593017578125	206.02587890625	0.0004018247127532959	1	043
215	442.38922119140625	259.44635009765625	1.0	371.9360656738281	176.06234741210938	1.0	528.9788818359375	206.1353302001953	1.0	525.6483764648438	206.09754943847656	0.000403672456741333	1	043
216	443.6360778808594	263.10992431640625	1.0	361.2610778808594	175.89503479003906	0.9999971389770508	528.7609252929688	206.7023162841797	1.0	525.155517578125	206.6669464111328	0.0005600154399871826	1	043
217	442.06451416015625	264.6392517089844	1.0	363.2267761230469	194.72315979003906	0.0005494356155395508	529.8108520507812	206.84344482421875	1.0	526.134765625	206.3829803466797	0.00031936168670654297	1	043
218	440.9216003417969	266.1421203613281	1.0	447.5097961425781	268.59002685546875	0.00034350156784057617	529.3775024414062	207.07118225097656	1.0	525.8377075195312	206.62303161621094	0.00029593706130981445	1	043
219	439.24456787109375	267.09075927734375	1.0	370.3799133300781	209.25723266601562	0.0002199113368988037	529.460205078125	206.4718017578125	1.0	525.9273681640625	206.14639282226562	0.0003129243850708008	1	043
220	440.42645263671875	269.1010437011719	1.0	374.1971740722656	209.81874084472656	1.0	529.9030151367188	206.8408966064453	1.0	528.4761352539062	207.62466430664062	0.0002912282943725586	1	043
221	438.11376953125	265.7562561035156	1.0	373.12481689453125	209.64523315429688	1.0	529.16259765625	206.58004760742188	1.0	525.7545166015625	205.93478393554688	0.00038307905197143555	1	043
222	380.6685791015625	213.8583221435547	0.0008138716220855713	368.7010192871094	209.44590759277344	1.0	529.203125	207.007080078125	1.0	527.3405151367188	205.63360595703125	0.0003268718719482422	1	043
223	470.694580078125	250.70484924316406	0.2928851246833801	368.31622314453125	223.88339233398438	0.02210545539855957	528.6299438476562	206.3391876220703	1.0	527.5360107421875	207.22557067871094	0.0003288090229034424	1	043
224	527.7705688476562	210.01361083984375	0.0003832578659057617	376.2505798339844	242.72482299804688	0.1365235149860382	529.5933227539062	206.2559356689453	1.0	526.387939453125	206.33058166503906	0.00025856494903564453	1	043
225	527.9891967773438	210.20156860351562	8.347630500793457e-5	379.2351379394531	259.1532897949219	0.9999678134918213	529.9295654296875	206.3285675048828	1.0	527.21044921875	205.95481872558594	0.0003199577331542969	1	043
226	429.3624572753906	223.3177032470703	0.021365374326705933	376.3903503417969	263.80511474609375	0.9999963045120239	529.7067260742188	206.36289978027344	1.0	526.862060546875	206.08030700683594	0.00035458803176879883	1	043
227	429.8177185058594	218.15829467773438	1.0	371.0646667480469	271.5238037109375	1.0	529.4393920898438	206.28660583496094	1.0	525.3985595703125	205.42491149902344	0.0002899765968322754	1	043
228	429.0645446777344	216.98155212402344	1.0	370.9734802246094	272.67401123046875	1.0	529.9631958007812	206.07630920410156	1.0	526.5867309570312	206.3292999267578	0.00037384033203125	1	043
229	430.42572021484375	214.76881408691406	1.0	370.671875	270.61029052734375	1.0	529.4244384765625	206.2362823486328	1.0	526.5596313476562	205.6879425048828	0.00027254223823547363	1	043
230	429.440185546875	213.92593383789062	1.0	368.56976318359375	271.7152099609375	1.0	529.3197631835938	206.12355041503906	1.0	525.3527221679688	205.22035217285156	0.0002588629722595215	1	043
231	430.3746643066406	213.81179809570312	1.0	365.6802673339844	273.3010559082031	1.0	530.1458740234375	206.75503540039062	1.0	525.7232055664062	206.3660125732422	0.0002518892288208008	1	043
232	430.4115905761719	212.8829803466797	1.0	365.6030578613281	273.9109191894531	1.0	529.89501953125	206.55422973632812	1.0	526.6558227539062	205.9487762451172	0.000315248966217041	1	043
233	430.2591552734375	213.3944854736328	1.0	365.9673156738281	274.5110168457031	1.0	529.3692626953125	207.3434295654297	1.0	525.1834106445312	206.4627685546875	0.00022852420806884766	1	043
234	429.8034362792969	213.98272705078125	1.0	361.5300598144531	276.98919677734375	1.0	530.3125	206.9315185546875	1.0	526.0314331054688	206.7738800048828	0.00030499696731567383	1	043
235	431.6086120605469	212.2159881591797	0.999926745891571	359.9320373535156	280.179931640625	1.0	529.7250366210938	206.4922637939453	1.0	525.1588745117188	205.87979125976562	0.0002377033233642578	1	043
236	431.4670715332031	212.9981689453125	0.9990518093109131	360.9116516113281	282.053955078125	1.0	530.1328125	206.42892456054688	1.0	525.4647216796875	205.7382354736328	0.00028651952743530273	1	043
237	432.7987060546875	212.05433654785156	0.1778952181339264	359.7769470214844	283.0637512207031	1.0	529.663818359375	206.97100830078125	1.0	360.3070373535156	284.9249267578125	0.0005559325218200684	1	043
238	433.1490478515625	211.88327026367188	0.958216667175293	361.14483642578125	278.7285461425781	1.0	529.9009399414062	206.8975067138672	1.0	526.2684936523438	203.508056640625	0.00023245811462402344	1	043
239	433.6102294921875	210.15060424804688	0.998132586479187	361.7686462402344	277.8778991699219	1.0	530.2307739257812	205.90185546875	1.0	526.4326782226562	205.57701110839844	0.0002576112747192383	1	043
240	431.5260925292969	207.1396026611328	0.9999986886978149	357.3177795410156	277.6898193359375	1.0	530.7560424804688	206.06692504882812	1.0	527.4202270507812	205.65943908691406	0.00028449296951293945	1	043
241	429.9808349609375	204.72402954101562	0.9999974966049194	357.5664367675781	277.8093566894531	1.0	530.1829223632812	206.4358673095703	1.0	526.89697265625	206.03199768066406	0.00020873546600341797	1	043
242	434.90716552734375	201.66131591796875	0.9825121164321899	361.1441345214844	276.5916748046875	1.0	530.0140380859375	206.8711395263672	1.0	525.6407470703125	205.94064331054688	0.0002465546131134033	1	043
243	433.644775390625	199.6098175048828	0.9990309476852417	367.22216796875	274.6469421386719	1.0	529.7711181640625	206.4716339111328	1.0	368.6803283691406	276.02581787109375	0.0002790987491607666	1	043
244	437.3868408203125	199.19317626953125	0.9861325025558472	364.16448974609375	275.1671142578125	1.0	530.0866088867188	206.4927978515625	1.0	525.3167724609375	205.81114196777344	0.0001976490020751953	1	043
245	436.3054504394531	196.93789672851562	1.0	362.0857849121094	280.3265380859375	1.0	530.0144653320312	206.42564392089844	1.0	528.1272583007812	207.3302764892578	0.00021192431449890137	1	043
246	435.2039794921875	196.85997009277344	1.0	363.25299072265625	282.68060302734375	1.0	529.7488403320312	206.2456512451172	1.0	526.6738891601562	205.32440185546875	0.00018408894538879395	1	043
247	436.6412658691406	196.02659606933594	0.9999998807907104	366.3898620605469	275.6786193847656	1.0	529.8226318359375	205.835693359375	1.0	525.1875	205.14707946777344	0.0002446174621582031	1	043
248	437.5660400390625	195.37814331054688	0.9999334216117859	365.4532470703125	272.763427734375	1.0	529.685791015625	206.86395263671875	1.0	528.18896484375	207.7613067626953	0.00019168853759765625	1	043
249	437.6515808105469	192.86700439453125	0.9994693994522095	367.475830078125	272.38092041015625	1.0	529.9479370117188	206.86953735351562	1.0	368.1051940917969	272.6273193359375	0.00029599666595458984	1	043
250	434.9775085449219	187.59767150878906	1.0	369.1299743652344	274.34326171875	1.0	530.4931030273438	206.7620391845703	1.0	526.8115844726562	203.2935028076172	0.0002116560935974121	1	043
251	435.2637939453125	183.6383056640625	1.0	368.4603271484375	265.5440368652344	1.0	530.1336059570312	206.68199157714844	1.0	526.5941772460938	206.32485961914062	0.00019884109497070312	1	043
252	433.6150817871094	175.7825927734375	1.0	368.89874267578125	261.0262756347656	1.0	529.5830688476562	205.7975616455078	1.0	369.9851379394531	267.6936340332031	0.0002072751522064209	1	043
253	432.0155029296875	169.12071228027344	1.0	376.0661926269531	257.99102783203125	1.0	529.4588623046875	206.67869567871094	1.0	527.7617797851562	207.5535888671875	0.00023066997528076172	1	043
254	432.8890075683594	161.9488525390625	1.0	380.6602783203125	259.6551513671875	1.0	529.6280517578125	206.16046142578125	1.0	526.1279907226562	205.53106689453125	0.00022923946380615234	1	043
255	431.8067932128906	157.3721160888672	1.0	378.9016418457031	258.158935546875	1.0	529.21826171875	206.73110961914062	1.0	524.9630737304688	205.59552001953125	0.00017386674880981445	1	043
256	431.40545654296875	152.3671112060547	1.0	373.6951904296875	247.9929962158203	1.0	528.8097534179688	206.2586212158203	1.0	524.8389892578125	205.9311981201172	0.0001754462718963623	1	043
257	431.69671630859375	148.6546630859375	1.0	369.7375793457031	249.60888671875	1.0	529.3590698242188	206.4976806640625	1.0	525.5038452148438	202.94094848632812	0.00021323561668395996	1	043
258	432.52789306640625	146.3616943359375	1.0	369.5210266113281	250.94557189941406	1.0	529.7455444335938	206.6124725341797	1.0	525.810546875	203.29978942871094	0.0002206861972808838	1	043
259	431.62017822265625	144.06903076171875	1.0	371.2876281738281	242.06732177734375	1.0	528.8466186523438	206.04998779296875	1.0	525.5333251953125	205.1864013671875	0.00023689866065979004	1	043
260	433.25079345703125	141.6425323486328	1.0	368.30633544921875	233.29603576660156	0.9997419118881226	528.7017211914062	206.19796752929688	1.0	525.7023315429688	205.78977966308594	0.0003877878189086914	1	043
261	430.46917724609375	141.22276306152344	1.0	366.50592041015625	228.72300720214844	0.9999903440475464	530.39599609375	207.043212890625	1.0	526.5362548828125	203.44302368164062	0.00023099780082702637	1	043
262	430.53057861328125	140.08213806152344	1.0	364.7900085449219	226.797119140625	1.0	529.2077026367188	205.95050048828125	1.0	525.9520263671875	205.4547882080078	0.00031363964080810547	1	043
263	431.8968200683594	139.41159057617188	1.0	361.18756103515625	231.99549865722656	1.0	529.70703125	206.74012756347656	1.0	526.52685546875	206.5343780517578	0.0003598928451538086	1	043
264	431.6877136230469	139.25125122070312	1.0	360.7680969238281	228.58058166503906	1.0	529.2109375	206.08750915527344	1.0	525.881103515625	205.4611053466797	0.00024688243865966797	1	043
265	432.098388671875	137.7736358642578	1.0	359.886962890625	220.02316284179688	0.9999969005584717	529.51416015625	206.59877014160156	1.0	357.7967834472656	215.80455017089844	0.00033038854598999023	1	043
266	430.9971923828125	138.64869689941406	1.0	357.5182800292969	215.2834930419922	1.0	529.1707153320312	205.96197509765625	1.0	525.9390869140625	205.3546905517578	0.0003483891487121582	1	043
267	431.7080078125	137.622314453125	1.0	356.6684265136719	219.76602172851562	1.0	529.9072265625	205.9661865234375	1.0	526.4593505859375	205.2808380126953	0.00023284554481506348	1	043
268	431.4049072265625	134.53379821777344	1.0	363.4334411621094	215.2122802734375	0.9306039810180664	529.392822265625	206.44497680664062	1.0	525.87646484375	206.69102478027344	0.00028386712074279785	1	043
269	428.90325927734375	127.38426971435547	1.0	363.35455322265625	197.3389892578125	1.0	529.3408813476562	206.182861328125	1.0	527.8076171875	207.1601104736328	0.00036203861236572266	1	043
270	429.19879150390625	120.65289306640625	1.0	371.3665771484375	195.32937622070312	1.0	529.598388671875	206.5960693359375	1.0	525.5874633789062	203.27357482910156	0.00020742416381835938	1	043
271	426.0528564453125	113.88186645507812	1.0	365.4932861328125	193.0511932373047	0.9967230558395386	529.53857421875	206.81581115722656	1.0	526.5940551757812	206.35806274414062	0.00032389163970947266	1	043
272	425.2789306640625	100.93119049072266	1.0	361.83447265625	180.42642211914062	1.0	529.9657592773438	206.0496063232422	1.0	526.3845825195312	205.8094940185547	0.0002942383289337158	1	043
273	421.27734375	89.77523803710938	1.0	374.9709167480469	173.40908813476562	0.9999998807907104	529.80615234375	206.29290771484375	1.0	374.9765319824219	174.12197875976562	0.0003160834312438965	1	043
274	419.8030090332031	85.27217102050781	1.0	379.1703186035156	169.25241088867188	1.0	529.5933227539062	206.69371032714844	1.0	527.5288696289062	206.08726501464844	0.00028145313262939453	1	043
275	421.0481872558594	82.04373168945312	1.0	376.56884765625	169.72560119628906	1.0	529.3399658203125	205.92642211914062	1.0	376.6053466796875	172.64337158203125	0.0004975497722625732	1	043
276	419.5116271972656	81.40526580810547	1.0	372.54425048828125	172.6659393310547	0.891531229019165	529.9886474609375	206.5546112060547	1.0	526.010009765625	203.1746368408203	0.00019806623458862305	1	043
277	420.55963134765625	81.46895599365234	1.0	371.04351806640625	150.10279846191406	0.9960999488830566	529.5098876953125	206.09654235839844	1.0	527.6427612304688	206.35275268554688	0.00029405951499938965	1	043
278	419.1922302246094	82.5589599609375	1.0	369.97137451171875	147.0588836669922	0.8517583012580872	529.1864013671875	207.12538146972656	1.0	526.3564453125	206.92422485351562	0.0002962052822113037	1	043
279	418.5216064453125	82.29436492919922	1.0	367.00238037109375	147.00552368164062	0.48473837971687317	529.7389526367188	206.2394561767578	1.0	526.5153198242188	206.31578063964844	0.0003005862236022949	1	043
280	416.8509521484375	82.34001159667969	1.0	366.6650390625	144.8477325439453	0.0605979859828949	529.408935546875	206.11863708496094	1.0	525.9783325195312	206.1264190673828	0.0002548098564147949	1	043
281	418.9739685058594	82.5291519165039	1.0	363.5998229980469	145.72686767578125	0.9994860887527466	529.6953735351562	206.53341674804688	1.0	526.0602416992188	203.17222595214844	0.0002536475658416748	1	043
282	417.9540100097656	82.48355865478516	1.0	361.767578125	146.50375366210938	0.9976906776428223	529.4920654296875	206.2602996826172	1.0	525.3171997070312	205.8126983642578	0.0002435147762298584	1	043
283	419.9107360839844	82.23980712890625	1.0	358.2938232421875	149.5918731689453	0.03395906090736389	529.6572265625	206.16526794433594	1.0	525.9901123046875	202.5292205810547	0.00020173192024230957	1	043
284	415.4742431640625	83.08526611328125	1.0	358.2317810058594	151.4703369140625	0.7034881711006165	529.8184204101562	206.36074829101562	1.0	526.3128662109375	205.94512939453125	0.0002490580081939697	1	043
285	418.4261779785156	81.61795806884766	1.0	355.7463073730469	151.08984375	0.5909607410430908	529.430419921875	206.4880828857422	1.0	525.1204223632812	206.366455078125	0.00024396181106567383	1	043
286	415.77642822265625	82.22254943847656	1.0	410.7503967285156	83.59952545166016	0.0010318756103515625	529.7630615234375	205.96734619140625	1.0	525.5068359375	202.3201904296875	0.0001633167266845703	1	043
287	417.5726318359375	82.64827728271484	1.0	356.8647155761719	144.17727661132812	0.0004125535488128662	530.1332397460938	205.7762451171875	1.0	526.0501098632812	205.48544311523438	0.0001780986785888672	1	043
288	417.3452453613281	83.0281753540039	1.0	356.8670654296875	143.5045623779297	0.01707884669303894	529.5402221679688	206.0691680908203	1.0	525.5606689453125	205.29364013671875	0.00028380751609802246	1	043
289	417.1748352050781	82.98486328125	1.0	357.52972412109375	141.7857208251953	0.9300014972686768	529.6705322265625	206.72381591796875	1.0	527.5159301757812	206.5175323486328	0.0003458261489868164	1	043
290	419.7339172363281	81.1783447265625	1.0	367.8451843261719	134.4552001953125	0.0007434487342834473	529.6424560546875	206.40411376953125	1.0	525.7745971679688	202.83872985839844	0.00021460652351379395	1	043
291	421.89013671875	78.02510833740234	1.0	370.9165954589844	129.492431640625	0.998586118221283	530.0448608398438	206.3645477294922	1.0	525.8786010742188	203.25537109375	0.0002205371856689453	1	043
292	418.4715270996094	75.60062408447266	1.0	367.9505920410156	129.6121368408203	1.0	529.5250854492188	207.19708251953125	1.0	368.3260803222656	129.9391632080078	0.00025966763496398926	1	043
293	417.2147216796875	72.00880432128906	1.0	366.5052490234375	124.4270248413086	0.9999998807907104	529.3308715820312	205.97000122070312	1.0	528.3243408203125	207.35549926757812	0.00027248263359069824	1	043
294	415.1586608886719	69.73181915283203	1.0	366.09808349609375	121.60710144042969	0.9999999403953552	529.7164306640625	206.16397094726562	1.0	525.7367553710938	202.3806915283203	0.00019291043281555176	1	043
295	416.4094543457031	67.29969024658203	1.0	367.0994873046875	120.71797180175781	1.0	529.6643676757812	206.35516357421875	1.0	525.2750244140625	205.6046905517578	0.0001837313175201416	1	043
296	412.54547119140625	65.48847961425781	1.0	367.0292053222656	120.16069030761719	1.0	529.7124633789062	206.22915649414062	1.0	525.3797607421875	205.4910888671875	0.00028631091117858887	1	043
297	412.4485778808594	63.791507720947266	0.9999985694885254	363.79998779296875	119.36891174316406	1.0	530.504150390625	206.20582580566406	1.0	528.3004760742188	207.36045837402344	0.00019922852516174316	1	043
298	412.8182678222656	63.962646484375	1.0	360.5048828125	121.23497772216797	0.9999713897705078	530.3096923828125	206.6766357421875	1.0	526.0899658203125	206.44833374023438	0.00019502639770507812	1	043
299	415.1488342285156	61.09474182128906	0.9999998807907104	360.07525634765625	116.63299560546875	1.0	529.4578857421875	205.96231079101562	1.0	527.9395141601562	207.4224853515625	0.0002943873405456543	1	043
300	411.92938232421875	59.53041076660156	1.0	356.7138366699219	115.4111328125	1.0	530.1243896484375	206.46128845214844	1.0	525.5598754882812	206.20068359375	0.00015270709991455078	1	043
301	412.9424743652344	62.63886260986328	0.9974557161331177	356.28912353515625	114.0487289428711	1.0	529.4083251953125	206.00962829589844	1.0	527.6143188476562	207.4101104736328	0.0002047717571258545	1	043
302	413.5416564941406	59.918174743652344	0.9999996423721313	356.1806335449219	112.15064239501953	1.0	529.5639038085938	206.05953979492188	1.0	525.2401123046875	205.55010986328125	0.00022682547569274902	1	043
303	413.0256042480469	54.32432174682617	1.0	360.2085876464844	106.54375457763672	1.0	529.8576049804688	206.20664978027344	1.0	525.8364868164062	205.77745056152344	0.00025707483291625977	1	043
304	412.9336853027344	50.10580825805664	1.0	365.8654479980469	102.70511627197266	0.9999998807907104	529.91162109375	206.8983154296875	1.0	527.8506469726562	207.7886199951172	0.00022748112678527832	1	043
305	411.78326416015625	46.16379165649414	1.0	368.91583251953125	100.6180648803711	1.0	529.5387573242188	206.1605987548828	1.0	525.3449096679688	205.66978454589844	0.0002028048038482666	1	043
306	413.52301025390625	44.568119049072266	1.0	367.7625732421875	100.85108184814453	1.0	529.323974609375	207.1807098388672	1.0	410.6194152832031	51.59438705444336	0.0004076659679412842	1	043
307	413.9064636230469	43.269405364990234	1.0	366.0577697753906	102.68856048583984	1.0	529.52392578125	206.7064208984375	1.0	410.4300537109375	50.844642639160156	0.00034242868423461914	1	043
308	413.5110168457031	42.487953186035156	1.0	364.1103820800781	103.3492202758789	1.0	529.900634765625	206.57037353515625	1.0	410.540771484375	50.02272415161133	0.0006016790866851807	1	043
309	412.58062744140625	43.41782760620117	1.0	360.5099792480469	104.03927612304688	1.0	530.17578125	206.20518493652344	1.0	410.8309020996094	50.268455505371094	0.00030559301376342773	1	043
310	410.9128723144531	42.741207122802734	1.0	360.2222595214844	105.34373474121094	1.0	529.8382568359375	206.0120086669922	1.0	410.74066162109375	49.88916015625	0.0005458295345306396	1	043
311	412.6166076660156	43.04432678222656	1.0	359.04925537109375	106.61900329589844	1.0	529.9103393554688	206.6853485107422	1.0	410.9883117675781	50.36772918701172	0.0004547238349914551	1	043
312	408.1950988769531	37.62328338623047	1.0	356.4679870605469	117.0567855834961	1.0	529.5989990234375	206.0694580078125	1.0	525.4345092773438	205.7977294921875	0.0002041459083557129	1	043
313	408.4674072265625	36.34014129638672	1.0	359.2431335449219	112.4391860961914	0.9999959468841553	530.2479248046875	206.31198120117188	1.0	528.7234497070312	207.611328125	0.00021058320999145508	1	043
314	410.1517333984375	37.46702575683594	1.0	360.8451232910156	119.14630889892578	0.9846491813659668	530.0810546875	206.93617248535156	1.0	526.8562622070312	206.9033660888672	0.0001691579818725586	1	043
315	411.0341796875	36.723304748535156	1.0	357.7748107910156	122.11786651611328	1.0	529.55517578125	206.15350341796875	1.0	526.2035522460938	206.04824829101562	0.00021776556968688965	1	043
316	411.4168395996094	35.9254150390625	1.0	356.1321716308594	125.01482391357422	1.0	529.6019287109375	206.70606994628906	1.0	525.4989013671875	206.04908752441406	0.00018516182899475098	1	043
317	410.04132080078125	36.6740837097168	1.0	356.94024658203125	125.62821197509766	1.0	529.4432983398438	206.7139434814453	1.0	393.9634704589844	31.97027015686035	0.0003828108310699463	1	043
318	410.4208984375	36.45272445678711	1.0	355.89678955078125	126.23895263671875	1.0	530.0986938476562	206.2877960205078	1.0	525.5328369140625	205.5710906982422	0.00022879242897033691	1	043
319	411.8623352050781	34.711788177490234	1.0	357.4071350097656	129.93270874023438	0.9999998807907104	530.0007934570312	206.41567993164062	1.0	525.9662475585938	206.1546630859375	0.00022584199905395508	1	043
320	409.3476867675781	37.203460693359375	1.0	361.80560302734375	129.00982666015625	1.0	529.6964111328125	206.79501342773438	1.0	528.1742553710938	207.53941345214844	0.00029838085174560547	1	043
321	406.9043273925781	38.07511520385742	1.0	366.7191162109375	121.0768814086914	0.9999963045120239	529.95849609375	206.4892578125	1.0	393.0998840332031	31.952850341796875	0.00024107098579406738	1	043
322	406.01092529296875	35.18238830566406	1.0	371.3951721191406	118.1447525024414	0.9999998807907104	530.0582275390625	206.8465118408203	1.0	528.16748046875	207.6173858642578	0.0001620948314666748	1	043
323	407.8186340332031	31.97395896911621	1.0	373.5206604003906	115.34352111816406	0.99598228931427	529.7296752929688	206.77024841308594	1.0	409.4054870605469	4.363161087036133	0.00073280930519104	1	043
324	408.5029296875	32.23599624633789	1.0	373.93865966796875	107.35520935058594	0.9997035264968872	530.5139770507812	206.61166381835938	1.0	409.2411193847656	4.75965690612793	0.0011432170867919922	1	043
325	410.081298828125	31.31247901916504	1.0	376.2166442871094	100.13874053955078	1.0	528.8211669921875	205.85189819335938	1.0	408.42816162109375	5.023737907409668	0.0018343925476074219	1	043
326	412.1764831542969	30.43876075744629	0.9999999403953552	376.6943664550781	99.24822998046875	1.0	530.248046875	206.182373046875	1.0	409.6977844238281	4.881541728973389	0.0032320618629455566	1	043
327	413.1327819824219	30.2187557220459	1.0	377.6222839355469	99.15988159179688	1.0	530.0696411132812	206.34378051757812	1.0	409.6612243652344	5.299129486083984	0.0020938217639923096	1	043
328	415.8332824707031	28.79220199584961	1.0	377.7380065917969	99.46977233886719	1.0	529.5870361328125	206.54910278320312	1.0	409.7937316894531	4.770753860473633	0.005347490310668945	1	043
329	416.84527587890625	28.171356201171875	0.9999263286590576	377.06982421875	99.02445220947266	1.0	529.8031616210938	206.8734588623047	1.0	410.8309631347656	4.683945655822754	0.003846079111099243	1	043
330	416.9309997558594	26.88857650756836	0.9999998807907104	377.4716796875	96.40595245361328	1.0	529.8729248046875	207.06529235839844	1.0	409.4148864746094	4.963821887969971	0.006012916564941406	1	043
331	415.8840026855469	27.490680694580078	0.9999998807907104	376.6199951171875	95.80042266845703	1.0	529.222412109375	206.69859313964844	1.0	409.51690673828125	5.113706111907959	0.005793660879135132	1	043
332	416.3750305175781	26.108924865722656	1.0	376.721923828125	95.83389282226562	1.0	529.06005859375	206.7957000732422	1.0	409.0139465332031	4.8258209228515625	0.004037201404571533	1	043
333	415.7215576171875	26.711040496826172	1.0	375.11083984375	97.85990905761719	1.0	530.1783447265625	206.3545684814453	1.0	408.75970458984375	4.549649715423584	0.004126697778701782	1	043
334	416.1402282714844	27.877819061279297	0.9999992847442627	375.0622253417969	97.07376098632812	1.0	528.7901000976562	206.46356201171875	1.0	409.9486999511719	5.231956958770752	0.0082339346408844	1	043
335	417.6588439941406	26.830842971801758	1.0	378.83837890625	91.00189208984375	1.0	529.41796875	205.99758911132812	1.0	409.85968017578125	5.176352500915527	0.005900949239730835	1	043
336	417.9840087890625	26.222347259521484	1.0	379.1438903808594	95.74227142333984	1.0	529.368896484375	206.87725830078125	1.0	408.869873046875	4.912411212921143	0.005771130323410034	1	043
337	414.9400329589844	33.92398452758789	1.0	377.6357421875	97.31109619140625	1.0	529.8106689453125	206.7115478515625	1.0	409.7480163574219	5.716230869293213	0.0002771914005279541	1	043
338	417.7433166503906	36.21128845214844	1.0	410.0762023925781	35.9794921875	6.684660911560059e-5	529.8781127929688	206.82530212402344	1.0	526.7620849609375	207.08270263671875	0.0002339184284210205	1	043
339	420.2214050292969	34.276432037353516	0.9999991655349731	380.4745788574219	76.8796157836914	0.9999999403953552	529.03955078125	206.98483276367188	1.0	410.8259582519531	5.950643539428711	0.00032848119735717773	1	043
340	423.0335388183594	33.25102996826172	0.9664047956466675	376.73748779296875	77.56414031982422	0.9999990463256836	529.6139526367188	206.4077911376953	1.0	526.3150634765625	206.59132385253906	0.0002085268497467041	1	043
341	421.4530029296875	35.60160827636719	0.05590292811393738	379.5164794921875	77.78852844238281	1.0	530.0006713867188	206.1319580078125	1.0	525.7086181640625	205.84112548828125	0.0002231299877166748	1	043
342	421.3833923339844	35.99430465698242	0.23839515447616577	383.9343566894531	75.62942504882812	1.0	529.9307250976562	206.2741241455078	1.0	409.5654602050781	4.056626319885254	0.00035434961318969727	1	043
343	421.7890625	36.111106872558594	0.9993869066238403	384.7326354980469	75.96160888671875	1.0	530.3558349609375	206.8082733154297	1.0	528.448486328125	207.67062377929688	0.0003038346767425537	1	043
344	422.0722961425781	36.92148971557617	0.028782546520233154	384.8872985839844	73.11933135986328	1.0	529.1725463867188	206.0926055908203	1.0	410.6713562011719	3.936359405517578	0.0005733072757720947	1	043
345	421.9315490722656	36.65694046020508	0.9999902248382568	382.60772705078125	75.02104187011719	0.9999998211860657	528.9515380859375	206.43609619140625	1.0	382.37176513671875	77.91913604736328	0.0005900561809539795	1	043
346	422.0301513671875	37.38885498046875	0.17492905259132385	384.526123046875	74.57481384277344	1.0	530.270751953125	206.44662475585938	1.0	410.0683898925781	3.846827745437622	0.0006228387355804443	1	043
347	422.28985595703125	39.78999328613281	0.9994803667068481	383.3040466308594	78.10726928710938	1.0	529.7290649414062	206.12106323242188	1.0	527.8287353515625	206.13938903808594	0.00027048587799072266	1	043
348	413.90716552734375	45.591304779052734	0.0024765729904174805	379.8605651855469	74.80099487304688	0.9999997615814209	529.9288940429688	206.76942443847656	1.0	527.9754028320312	207.51519775390625	0.0002015233039855957	1	043
349	531.0930786132812	211.2269744873047	9.146332740783691e-5	375.0042724609375	67.28828430175781	1.0	529.9155883789062	206.39053344726562	1.0	525.4176025390625	206.01388549804688	0.00017467141151428223	1	043
350	527.4985961914062	210.30186462402344	0.00014325976371765137	373.4002380371094	65.62532043457031	0.9999997019767761	529.6775512695312	206.36473083496094	1.0	526.3504638671875	206.44053649902344	0.0002579689025878906	1	043
351	531.083740234375	211.1735076904297	0.00011897087097167969	373.57904052734375	64.16571044921875	0.9999998807907104	529.596923828125	206.3618927001953	1.0	525.3133544921875	206.10836791992188	0.00023537874221801758	1	043
352	384.28216552734375	54.18356704711914	0.00010135769844055176	372.8926086425781	59.11935806274414	1.0	529.9794311523438	206.84829711914062	1.0	525.7396240234375	206.58204650878906	0.0001646876335144043	1	043
353	429.8335266113281	79.2015151977539	0.9822494983673096	374.28900146484375	48.04561233520508	0.9916342496871948	529.15625	206.68821716308594	1.0	376.7991638183594	41.88762664794922	0.0013087987899780273	1	043
354	429.4341735839844	88.12203979492188	1.0	372.2489318847656	38.27768325805664	0.999680757522583	529.8900146484375	206.3010711669922	1.0	370.5459289550781	36.39628601074219	0.008777230978012085	1	043
355	428.99334716796875	97.72118377685547	1.0	368.6968688964844	36.02149200439453	0.9903678894042969	529.33984375	205.65042114257812	1.0	362.212646484375	8.088449478149414	0.0007793605327606201	1	043
356	430.193603515625	105.57273864746094	1.0	368.0975341796875	35.15033721923828	0.34828972816467285	528.7635498046875	206.36709594726562	1.0	362.71563720703125	8.854424476623535	0.0060360729694366455	1	043
357	429.7230529785156	111.60587310791016	1.0	370.1695251464844	36.43960952758789	0.16368412971496582	529.1618041992188	206.61187744140625	1.0	368.3056945800781	34.389305114746094	0.0006568431854248047	1	043
358	430.55975341796875	116.12470245361328	1.0	371.87579345703125	33.64720153808594	0.24279874563217163	529.8900756835938	205.9749298095703	1.0	362.5278015136719	8.50423812866211	0.003241598606109619	1	043
359	431.3516540527344	120.92251586914062	1.0	372.7445373535156	32.80315017700195	0.962157130241394	529.6920166015625	205.77120971679688	1.0	365.26300048828125	9.385751724243164	0.0016663968563079834	1	043
360	431.3780212402344	126.49169158935547	1.0	369.28558349609375	33.69705581665039	0.00020623207092285156	529.5750122070312	206.62789916992188	1.0	525.561767578125	206.10557556152344	0.00018298625946044922	1	043
361	431.5364074707031	134.39430236816406	1.0	376.6800537109375	50.55687713623047	0.9957508444786072	529.2429809570312	205.84690856933594	1.0	525.4242553710938	205.17019653320312	0.00016012787818908691	1	043
362	431.4023132324219	141.95022583007812	1.0	375.5359802246094	55.45474624633789	1.0	529.7702026367188	207.0812530517578	1.0	525.5667724609375	206.75148010253906	0.00021398067474365234	1	043
363	433.54510498046875	149.1271514892578	1.0	377.37957763671875	56.58185958862305	0.9999999403953552	529.1140747070312	206.5934600830078	1.0	525.3961181640625	202.98867797851562	0.0002422630786895752	1	043
364	433.445068359375	152.96315002441406	1.0	379.4249267578125	58.180206298828125	1.0	529.6851196289062	206.31451416015625	1.0	525.463623046875	206.14096069335938	0.00023552775382995605	1	043
365	433.2413024902344	157.1201171875	1.0	375.4622802734375	64.47602081298828	0.9999785423278809	529.041748046875	206.22796630859375	1.0	526.2638549804688	205.62826538085938	0.0003522932529449463	1	043
366	432.836669921875	157.6105194091797	1.0	372.4505310058594	64.47793579101562	1.0	529.4072265625	206.5227813720703	1.0	525.1719970703125	206.3405303955078	0.0002123117446899414	1	043
367	433.26019287109375	157.44100952148438	1.0	371.0830383300781	66.67666625976562	1.0	529.1687622070312	206.6500701904297	1.0	524.9237060546875	206.31134033203125	0.00019052624702453613	1	043
368	432.5771179199219	157.50396728515625	1.0	368.0508728027344	68.16020202636719	1.0	529.3060913085938	206.12722778320312	1.0	525.2078857421875	205.88255310058594	0.0003097355365753174	1	043
369	433.32818603515625	157.7000732421875	1.0	367.9794921875	67.47955322265625	0.9999997615814209	528.929931640625	206.1781005859375	1.0	525.054931640625	202.48855590820312	0.00025975704193115234	1	043
370	433.5156555175781	157.4595184326172	1.0	366.4769287109375	72.5005111694336	0.2799331843852997	529.15966796875	205.80874633789062	1.0	526.1725463867188	205.52911376953125	0.00034368038177490234	1	043
371	433.5758056640625	157.5416717529297	1.0	361.8014831542969	74.70329284667969	0.9996511936187744	529.3524169921875	206.42115783691406	1.0	525.8475952148438	203.11123657226562	0.00032660365104675293	1	043
372	433.33935546875	157.4716796875	1.0	364.89697265625	77.3331298828125	0.9998745918273926	529.5691528320312	206.6791229248047	1.0	525.6992797851562	203.35421752929688	0.00030422210693359375	1	043
373	433.9399719238281	157.24838256835938	1.0	362.9857482910156	80.1107406616211	0.9996227025985718	528.8595581054688	207.12527465820312	1.0	526.1295776367188	206.53810119628906	0.0003491044044494629	1	043
374	434.26361083984375	156.85272216796875	1.0	365.39361572265625	76.76356506347656	0.9999998211860657	529.2430419921875	206.7113800048828	1.0	525.336669921875	203.118896484375	0.0003135502338409424	1	043
375	435.72430419921875	156.8227996826172	1.0	360.5130615234375	72.1735610961914	0.9999582767486572	529.5952758789062	206.19581604003906	1.0	525.5508422851562	205.82565307617188	0.0002276897430419922	1	043
376	435.45220947265625	158.069091796875	1.0	433.3403625488281	160.392578125	7.998943328857422e-5	529.27099609375	205.76058959960938	1.0	525.5106811523438	202.00791931152344	0.0002815723419189453	1	043
377	436.0837097167969	162.31356811523438	1.0	364.30108642578125	90.95948791503906	0.9998567700386047	529.9788208007812	206.2362823486328	1.0	526.4763793945312	205.8306121826172	0.0002471506595611572	1	043
378	436.3027648925781	164.84033203125	1.0	364.84881591796875	90.66039276123047	0.9999948740005493	528.7984619140625	206.47373962402344	1.0	525.3939208984375	205.83084106445312	0.00027549266815185547	1	043
379	435.4164733886719	166.17210388183594	1.0	527.2630004882812	207.64877319335938	5.5402517318725586e-5	528.1729125976562	206.7050018310547	1.0	525.0473022460938	206.14089965820312	0.0002808570861816406	1	043
380	435.006591796875	166.59619140625	1.0	356.82623291015625	97.45516967773438	0.00015419721603393555	528.9823608398438	206.66937255859375	1.0	525.02197265625	203.50933837890625	0.00031304359436035156	1	043
381	435.8844299316406	168.5602264404297	1.0	365.757080078125	99.23861694335938	1.0	529.2718505859375	206.00369262695312	1.0	525.944580078125	205.821044921875	0.00023221969604492188	1	043
382	436.55841064453125	172.56915283203125	1.0	365.0950622558594	94.31078338623047	1.0	529.8128662109375	206.41368103027344	1.0	526.5906372070312	205.7318878173828	0.0002574622631072998	1	043
383	436.9123229980469	176.5543212890625	1.0	434.4494934082031	179.09347534179688	0.00010988116264343262	529.4716796875	206.06698608398438	1.0	526.3914794921875	205.6628875732422	0.0003384053707122803	1	043
384	436.0241394042969	181.6900634765625	1.0	365.3509826660156	110.3832778930664	0.7575111389160156	529.0537109375	206.88897705078125	1.0	525.8826904296875	206.67713928222656	0.0002827942371368408	1	043
385	435.32708740234375	188.87457275390625	1.0	369.31768798828125	111.86697387695312	1.0	528.6824340820312	205.9469757080078	1.0	525.625	206.16275024414062	0.0002498924732208252	1	043
386	436.52923583984375	195.40943908691406	1.0	367.46978759765625	110.56890106201172	1.0	529.0709228515625	205.88284301757812	1.0	524.9308471679688	205.72373962402344	0.00018766522407531738	1	043
387	435.399658203125	199.0001678466797	1.0	363.81536865234375	111.32723236083984	0.9998274445533752	529.1912841796875	206.3294677734375	1.0	525.8796997070312	205.65573120117188	0.0002821683883666992	1	043
388	433.96551513671875	202.8282928466797	1.0	357.574951171875	124.07442474365234	0.02633535861968994	528.3521728515625	206.37716674804688	1.0	426.0964050292969	211.0283203125	0.0002467036247253418	1	043
389	434.6163024902344	206.13027954101562	1.0	359.75054931640625	124.2264175415039	0.9998152256011963	528.7106323242188	205.8133087158203	1.0	524.8628540039062	205.38934326171875	0.00031068921089172363	1	043
390	435.9757080078125	210.9033203125	1.0	360.43707275390625	123.57635498046875	1.0	529.7937622070312	205.94041442871094	1.0	525.5000610351562	206.10235595703125	0.00018775463104248047	1	043
391	436.56634521484375	216.2849884033203	1.0	356.7391357421875	133.4315643310547	0.9981468319892883	529.4501953125	206.95664978027344	1.0	525.0682983398438	206.62039184570312	0.00025081634521484375	1	043
392	435.67333984375	221.88336181640625	1.0	358.84844970703125	139.88519287109375	0.9999735355377197	529.692626953125	206.20254516601562	1.0	525.3897705078125	206.0731964111328	0.00017136335372924805	1	043
393	437.0442199707031	225.76914978027344	1.0	358.34716796875	143.43389892578125	0.9999999403953552	529.615966796875	206.4212646484375	1.0	525.2564697265625	206.47833251953125	0.00020354986190795898	1	043
394	434.3575744628906	226.66065979003906	1.0	352.9759216308594	141.8979949951172	1.0	529.959228515625	206.55674743652344	1.0	525.448486328125	206.3999786376953	0.0001875162124633789	1	043
395	436.2305603027344	228.98638916015625	1.0	347.94915771484375	141.97970581054688	1.0	529.2913208007812	206.56764221191406	1.0	525.0831298828125	206.1841583251953	0.00028330087661743164	1	043
396	435.8109436035156	231.9213409423828	1.0	346.4646301269531	147.18699645996094	0.998201847076416	529.5891723632812	206.5542449951172	1.0	524.9590454101562	206.35760498046875	0.00016230344772338867	1	043
397	435.49224853515625	234.71485900878906	1.0	351.078369140625	155.6121826171875	1.0	529.5171508789062	206.34217834472656	1.0	349.50262451171875	160.10223388671875	0.0003204941749572754	1	043
398	436.53875732421875	238.75840759277344	1.0	350.9481201171875	161.4281768798828	0.9999946355819702	529.19384765625	206.2198944091797	1.0	426.9971618652344	229.9488067626953	0.0004305243492126465	1	043
399	434.87933349609375	238.94923400878906	1.0	348.32373046875	159.07431030273438	0.9999962449073792	529.43994140625	205.4794921875	1.0	524.9967041015625	205.12608337402344	0.0002721548080444336	1	043
400	435.7716979980469	240.0642852783203	1.0	347.2950439453125	160.4452667236328	0.9999562501907349	529.7008056640625	206.28526306152344	1.0	525.34423828125	206.23948669433594	0.0002512335777282715	1	043
401	436.0730895996094	240.5045166015625	1.0	347.4523010253906	163.89012145996094	0.4179724156856537	529.329833984375	206.08926391601562	1.0	525.9342651367188	205.6432342529297	0.00018361210823059082	1	043
402	437.4507141113281	242.17950439453125	1.0	348.8552551269531	172.02760314941406	1.0	529.4932861328125	205.73777770996094	1.0	526.2785034179688	205.85227966308594	0.0006971657276153564	1	043
403	438.2489318847656	246.0006866455078	1.0	347.48358154296875	174.19383239746094	0.9999467134475708	352.3904724121094	173.3135528564453	5.346536636352539e-5	436.6542053222656	255.6705322265625	5.5730342864990234e-5	1	043
404	439.7042236328125	250.9066619873047	1.0	349.9774475097656	176.044921875	0.012229174375534058	439.1831359863281	253.44190979003906	0.00011599063873291016	426.0066833496094	244.50074768066406	0.00010091066360473633	1	043
405	440.72381591796875	257.13653564453125	1.0	358.9530944824219	183.3545379638672	0.4237282872200012	437.5088195800781	259.20562744140625	5.942583084106445e-5	424.5565490722656	264.5531311035156	3.883242607116699e-5	1	043
406	440.7063293457031	261.3925476074219	1.0	360.492919921875	188.10987854003906	1.0	646.8299560546875	30.08609390258789	5.3822994232177734e-5	358.56048583984375	190.01834106445312	0.000605463981628418	1	043
407	439.2212219238281	262.47418212890625	1.0	356.1276550292969	189.0618438720703	1.0	439.594970703125	260.0735778808594	5.1349401473999023e-5	353.9045715332031	188.7717742919922	0.0002021491527557373	1	043
408	440.7050476074219	264.6609802246094	1.0	352.708740234375	188.80023193359375	1.0	441.7469787597656	268.4531555175781	0.00018727779388427734	440.748291015625	273.25067138671875	0.00017303228378295898	1	043
409	440.5646667480469	266.5679016113281	1.0	354.42108154296875	196.40420532226562	0.9999999403953552	439.6435546875	269.2335205078125	7.578730583190918e-5	355.5391540527344	202.73619079589844	7.092952728271484e-5	1	043
410	442.8367004394531	271.590576171875	1.0	361.6352844238281	201.96946716308594	1.0	438.5724182128906	275.4322204589844	0.00010177493095397949	438.3738708496094	261.50982666015625	0.000212937593460083	1	043
411	444.22979736328125	277.3357849121094	1.0	358.3802490234375	199.99044799804688	1.0	440.77264404296875	278.50775146484375	6.413459777832031e-5	437.18682861328125	287.8507080078125	2.9772520065307617e-5	1	043
412	445.1802978515625	286.1121826171875	1.0	355.8941345214844	202.82064819335938	1.0	440.5496826171875	279.8923034667969	4.267692565917969e-5	438.14874267578125	272.82769775390625	9.649991989135742e-5	1	043
413	445.40850830078125	293.08349609375	1.0	360.4171447753906	211.90274047851562	1.0	441.31243896484375	294.3590393066406	6.917119026184082e-5	356.0312805175781	213.01263427734375	0.00016319751739501953	1	043
414	447.0412902832031	301.0361022949219	1.0	366.10186767578125	218.34292602539062	1.0	446.51068115234375	302.8727722167969	8.991360664367676e-5	364.2259521484375	222.67166137695312	0.00013658404350280762	1	043
415	446.1673278808594	306.1325988769531	1.0	361.7033996582031	220.0760040283203	1.0	365.92919921875	218.9674530029297	8.416175842285156e-5	442.2660217285156	294.27178955078125	0.00010710954666137695	1	043
416	445.3294677734375	310.21014404296875	1.0	359.7789306640625	221.8597869873047	1.0	363.42169189453125	219.76954650878906	0.00011321902275085449	356.92120361328125	218.44264221191406	8.735060691833496e-5	1	043
417	443.6349792480469	311.707763671875	1.0	363.54541015625	224.06947326660156	1.0	443.5876159667969	315.6697082519531	0.00015416741371154785	355.40130615234375	228.8446502685547	0.00010478496551513672	1	043
418	445.4512939453125	312.8504943847656	1.0	363.1688537597656	230.17047119140625	1.0	442.5274658203125	312.65411376953125	8.782744407653809e-5	447.1029052734375	306.37603759765625	6.902217864990234e-5	1	043
419	445.9064636230469	314.25482177734375	1.0	364.106689453125	231.74404907226562	1.0	444.49102783203125	317.250244140625	0.0002168118953704834	447.58349609375	306.69281005859375	0.00019547343254089355	1	043
420	446.3548583984375	315.4410400390625	1.0	361.06744384765625	230.12579345703125	1.0	443.5981750488281	314.58203125	0.00012990832328796387	443.0028076171875	321.9788818359375	7.623434066772461e-5	1	043
421	446.66412353515625	315.2751159667969	1.0	360.82635498046875	228.63619995117188	1.0	445.0804138183594	317.80731201171875	0.00011837482452392578	448.1965637207031	307.339599609375	0.00011849403381347656	1	043
422	446.878173828125	315.786376953125	1.0	360.4601745605469	231.19210815429688	1.0	444.6221923828125	315.4103088378906	0.00015220046043395996	448.6980895996094	308.1296081542969	0.00013807415962219238	1	043
423	446.27325439453125	316.0519714355469	1.0	358.9968566894531	230.9235382080078	1.0	445.1118469238281	317.8491516113281	0.00012969970703125	448.4475402832031	308.3281555175781	0.00012421607971191406	1	043
424	445.6692810058594	316.3756103515625	1.0	357.9917907714844	232.5743865966797	1.0	443.99774169921875	315.3113098144531	0.00013372302055358887	448.9993896484375	308.02313232421875	0.00013881921768188477	1	043
425	446.4881591796875	316.81195068359375	1.0	358.0672302246094	234.17300415039062	1.0	444.54205322265625	315.7906494140625	0.00010785460472106934	445.98431396484375	304.8064880371094	0.00011920928955078125	1	043
426	446.9376525878906	315.20648193359375	1.0	353.63470458984375	234.5399627685547	1.0	445.58209228515625	317.401611328125	0.00022986531257629395	448.584228515625	307.4615783691406	0.0003331005573272705	1	043
427	448.42132568359375	315.3914489746094	1.0	353.0574645996094	234.96360778808594	1.0	444.5176696777344	315.6258850097656	0.00016823410987854004	354.125732421875	236.10377502441406	0.00018364191055297852	1	043
428	450.3535461425781	317.6499328613281	1.0	354.4192199707031	238.32046508789062	0.9999999403953552	444.8272705078125	318.0286865234375	0.00013524293899536133	452.4555358886719	310.2224426269531	0.00040924549102783203	1	043
429	450.8246154785156	320.63232421875	1.0	360.1579284667969	242.71661376953125	1.0	443.4873962402344	321.226806640625	5.501508712768555e-5	444.9133605957031	313.58544921875	9.703636169433594e-5	1	043
430	450.30230712890625	322.9606018066406	0.9999998807907104	362.4858093261719	245.80233764648438	0.9999991655349731	444.1896667480469	322.3847351074219	7.089972496032715e-5	445.5974426269531	314.18695068359375	4.6133995056152344e-5	1	043
431	450.5932922363281	322.67974853515625	1.0	365.1398620605469	247.51907348632812	0.9999033212661743	444.4355773925781	322.5516662597656	9.310245513916016e-5	444.65081787109375	312.9830322265625	3.7610530853271484e-5	1	043
432	450.40631103515625	324.2970275878906	1.0	367.5630187988281	252.7740478515625	1.0	442.7547302246094	320.0137634277344	3.9905309677124023e-5	368.7391052246094	253.98646545410156	0.00029733777046203613	1	043
433	451.4596862792969	326.1929931640625	1.0	364.1470947265625	251.0697784423828	1.0	442.1533508300781	321.5400085449219	4.0918588638305664e-5	364.77130126953125	255.45327758789062	0.0001684427261352539	1	043
434	450.8785400390625	325.38427734375	1.0	364.36932373046875	249.4483642578125	1.0	443.20294189453125	319.9427795410156	4.559755325317383e-5	365.1373291015625	255.56800842285156	0.00017565488815307617	1	043
435	451.3709411621094	326.0657653808594	1.0	365.8610534667969	254.5196075439453	1.0	369.32037353515625	252.60789489746094	6.556510925292969e-5	367.7617492675781	253.4537353515625	8.615851402282715e-5	1	043
436	451.2632751464844	326.0240478515625	1.0	361.2189025878906	252.0714111328125	1.0	365.23193359375	251.40493774414062	5.587935447692871e-5	366.06005859375	252.21206665039062	0.0003813803195953369	1	043
437	450.76446533203125	325.2455749511719	0.9999999403953552	361.91510009765625	252.78289794921875	1.0	444.48089599609375	320.5603942871094	6.008148193359375e-5	356.5056457519531	255.72930908203125	8.442997932434082e-5	1	043
438	450.4877624511719	326.1405944824219	1.0	360.758056640625	254.5084991455078	1.0	442.7445373535156	320.4010314941406	4.801154136657715e-5	356.5364685058594	257.2528991699219	0.00013658404350280762	1	043
439	450.7564697265625	326.4042663574219	1.0	362.04852294921875	253.9769744873047	1.0	365.9073791503906	252.25563049316406	5.307793617248535e-5	362.6007385253906	256.6270751953125	6.133317947387695e-5	1	043
440	452.7008056640625	327.56280517578125	1.0	362.6942138671875	255.24986267089844	1.0	367.3021240234375	252.92645263671875	6.74128532409668e-5	362.7965087890625	256.7506408691406	6.93202018737793e-5	1	043
441	451.106201171875	326.8255310058594	1.0	362.43084716796875	256.32086181640625	1.0	365.9564514160156	253.5897216796875	0.0001068115234375	450.8046875	336.0148620605469	5.891919136047363e-5	1	043
442	453.168701171875	327.2779235839844	1.0	361.7145690917969	256.6991882324219	1.0	365.5195007324219	254.0744171142578	9.796023368835449e-5	359.9826965332031	251.01919555664062	7.662177085876465e-5	1	043
443	451.0841369628906	326.7132873535156	1.0	360.2845458984375	255.73985290527344	1.0	364.5936279296875	253.3232879638672	8.39531421661377e-5	362.9898376464844	257.0210266113281	5.996227264404297e-5	1	043
444	451.2666931152344	326.484130859375	1.0	358.9398498535156	257.5116271972656	1.0	641.387451171875	7.5447587966918945	0.00010639429092407227	450.0872497558594	335.7467346191406	5.313754081726074e-5	1	043
445	450.66094970703125	331.17779541015625	1.0	362.2525634765625	258.4418640136719	1.0	448.61431884765625	334.8097229003906	7.787346839904785e-5	450.2980651855469	323.2653503417969	0.00018343329429626465	1	043
446	451.3453063964844	336.8522644042969	1.0	371.0985107421875	265.69970703125	1.0	375.9624938964844	264.0405578613281	5.7071447372436523e-5	371.01837158203125	267.7918701171875	0.00016221404075622559	1	043
447	449.66400146484375	341.7413635253906	1.0	373.16278076171875	264.5887451171875	1.0	374.8439636230469	266.70233154296875	4.7594308853149414e-5	372.72088623046875	268.2220153808594	0.00019678473472595215	1	043
448	450.6548767089844	349.13140869140625	1.0	374.8630676269531	259.99822998046875	1.0	448.3695983886719	351.9485778808594	6.517767906188965e-5	451.1827392578125	338.1641845703125	7.113814353942871e-5	1	043
449	449.8703308105469	353.85406494140625	1.0	371.031494140625	256.3367004394531	1.0	373.37890625	254.2992706298828	0.00010898709297180176	369.107666015625	258.196044921875	3.8057565689086914e-5	1	043
450	450.0608825683594	356.56878662109375	1.0	370.5122985839844	255.0031280517578	1.0	372.74658203125	251.8472137451172	0.00016075372695922852	369.82830810546875	255.04391479492188	4.315376281738281e-5	1	043
451	448.4012451171875	358.0678405761719	1.0	367.25665283203125	253.8560333251953	1.0	367.7381896972656	253.52952575683594	8.741021156311035e-5	368.5157470703125	255.22720336914062	0.0001049339771270752	1	043
452	448.0222473144531	360.58453369140625	1.0	365.25439453125	254.70086669921875	1.0	367.66046142578125	253.26095581054688	0.0001398622989654541	361.6133728027344	251.1112823486328	5.85019588470459e-5	1	043
453	447.556884765625	362.3320007324219	1.0	367.5894775390625	254.8414306640625	1.0	448.4386291503906	365.51318359375	0.0001730024814605713	368.3901062011719	256.3359680175781	0.00020954012870788574	1	043
454	449.9024658203125	364.8693542480469	1.0	369.2004699707031	255.71414184570312	1.0	450.3050537109375	366.89056396484375	0.00014168024063110352	369.0338439941406	256.5411682128906	0.0002371668815612793	1	043
455	447.5805358886719	363.75762939453125	1.0	370.025146484375	258.52923583984375	1.0	447.3209533691406	366.6954345703125	0.00012969970703125	369.7768249511719	259.23968505859375	0.00017917156219482422	1	043
456	448.2960205078125	363.39044189453125	1.0	371.01165771484375	260.3780517578125	1.0	449.07672119140625	366.4705505371094	9.196996688842773e-5	368.98541259765625	266.481689453125	0.00010579824447631836	1	043
457	447.7917175292969	362.91278076171875	1.0	370.0726318359375	260.174072265625	1.0	447.5250244140625	366.8732604980469	8.273124694824219e-5	369.2149963378906	266.40283203125	0.0001748204231262207	1	043
458	448.46044921875	364.076171875	1.0	368.1408386230469	258.9822692871094	1.0	449.1148986816406	366.75653076171875	0.0001195669174194336	367.7033386230469	259.1904296875	0.00038567185401916504	1	043
459	447.311767578125	363.6717529296875	1.0	366.96002197265625	262.172607421875	0.9999998807907104	447.107421875	366.84930419921875	0.0001226961612701416	365.7096862792969	262.47479248046875	0.0008952319622039795	1	043
460	447.63818359375	363.2856140136719	1.0	368.66595458984375	257.65362548828125	1.0	370.3059387207031	255.5565185546875	0.00014099478721618652	368.001953125	258.79718017578125	0.0003596842288970947	1	043
461	447.8381042480469	362.57415771484375	1.0	370.15594482421875	259.8074645996094	1.0	448.76904296875	365.96917724609375	0.00010392069816589355	369.6142883300781	265.9966735839844	0.0001646578311920166	1	043
462	446.63043212890625	361.46160888671875	1.0	371.07122802734375	261.7421875	1.0	447.39605712890625	365.0057678222656	8.758902549743652e-5	367.2149658203125	268.233154296875	0.0003084838390350342	1	043
463	443.0163879394531	356.34527587890625	1.0	367.9880676269531	261.3077087402344	1.0	370.2871398925781	260.19940185546875	4.965066909790039e-5	368.7023010253906	268.1432800292969	0.0005678236484527588	1	043
464	440.6945495605469	349.9233093261719	1.0	380.51678466796875	267.205078125	1.0	385.3607482910156	266.1436767578125	6.0170888900756836e-5	378.97076416015625	268.8597717285156	0.0002257823944091797	1	043
465	441.1073303222656	348.1773681640625	1.0	385.30572509765625	270.45245361328125	1.0	387.6166687011719	270.1148986816406	0.00038492679595947266	385.140380859375	273.09307861328125	0.00017783045768737793	1	043
466	441.4349365234375	347.9979248046875	1.0	383.3743591308594	274.828857421875	0.9985544681549072	441.7724609375	350.2222900390625	8.7738037109375e-5	440.8304138183594	355.0851745605469	8.171796798706055e-5	1	043
467	440.4101257324219	348.0151062011719	1.0	385.7212219238281	280.7576599121094	0.0030870139598846436	441.7125549316406	349.7851257324219	0.00010448694229125977	440.98797607421875	355.0058898925781	6.181001663208008e-5	1	043
468	439.93695068359375	347.6679992675781	1.0	390.1798095703125	306.047119140625	0.0018430054187774658	438.2327575683594	349.5550231933594	7.724761962890625e-5	426.4898681640625	341.8501892089844	5.8025121688842773e-5	1	043
469	442.2921447753906	346.0860900878906	0.9132673144340515	392.8016052246094	301.71551513671875	1.0	393.7927551269531	301.21673583984375	4.935264587402344e-5	391.0063171386719	302.7183532714844	0.000613778829574585	1	043
470	404.1173400878906	296.1346740722656	2.7477741241455078e-5	401.22540283203125	294.6978759765625	1.0	403.8108215332031	293.1703796386719	5.498528480529785e-5	400.36187744140625	295.8313903808594	9.122490882873535e-5	1	043
471	439.397216796875	338.9578552246094	0.9987994432449341	389.1519775390625	351.01617431640625	9.000301361083984e-6	435.2424621582031	340.3070068359375	1.6182661056518555e-5	422.01910400390625	336.05560302734375	3.713369369506836e-5	1	043
472	452.1959228515625	316.64910888671875	0.9998471736907959	390.34613037109375	350.8935546875	0.15146860480308533	451.9813232421875	318.3074951171875	9.801983833312988e-5	466.6774597167969	333.6116638183594	8.919835090637207e-5	1	043
473	478.1966857910156	350.9915771484375	0.9812134504318237	453.7704162597656	312.3642883300781	0.0005772411823272705	477.999755859375	345.5791015625	0.00010481476783752441	474.1853942871094	341.5086975097656	0.0001831352710723877	1	043
474	475.24725341796875	349.5771789550781	0.9859811067581177	398.7743835449219	345.8181457519531	0.0006503462791442871	481.3336181640625	349.2957458496094	0.0006890296936035156	473.41290283203125	341.3681335449219	0.00024440884590148926	1	043
475	450.08111572265625	306.8134765625	0.9999998807907104	452.7687683105469	308.24908447265625	0.0007300376892089844	481.2279357910156	349.13238525390625	0.001317441463470459	473.6887512207031	342.3133239746094	0.00030997395515441895	1	043
476	446.447509765625	305.6127624511719	1.0	448.54638671875	300.8300476074219	0.0006267428398132324	481.2479248046875	350.83966064453125	0.00011906027793884277	452.15155029296875	310.6348571777344	4.342198371887207e-5	1	043
477	444.5424499511719	303.31964111328125	0.9999947547912598	405.1828918457031	357.53662109375	0.9399759769439697	445.59454345703125	304.7914123535156	0.00011140108108520508	437.8105773925781	310.7069396972656	0.0001677870750427246	1	043
478	445.44573974609375	302.3811950683594	0.9999861717224121	446.37353515625	299.7734375	0.003274679183959961	444.6812744140625	302.8473205566406	0.00015297532081604004	437.66278076171875	308.6422424316406	0.000536799430847168	1	043
479	446.0285949707031	302.2857666015625	0.9997787475585938	403.0476989746094	358.2089538574219	0.9167900085449219	445.7583923339844	300.45391845703125	0.00013196468353271484	438.1220703125	307.9440002441406	0.0005062222480773926	1	043
480	444.9737854003906	302.4281921386719	0.9984555244445801	405.4818115234375	361.3123779296875	0.9999997615814209	444.9783630371094	300.416015625	0.0001391768455505371	436.56884765625	308.0677795410156	0.0020981132984161377	1	043
481	445.51416015625	302.5087585449219	0.9996442794799805	409.1069641113281	361.60467529296875	0.9996715188026428	445.2862243652344	300.7816162109375	0.00012120604515075684	437.9775390625	308.4090576171875	0.000555574893951416	1	043
482	447.08160400390625	302.19879150390625	0.9999982714653015	410.7797546386719	361.754638671875	0.9999707937240601	445.8679504394531	300.8059387207031	0.00010094046592712402	441.17083740234375	295.5820007324219	0.00018405914306640625	1	043
483	446.33917236328125	301.0094299316406	0.9999994039535522	412.27484130859375	362.9898986816406	0.9957322478294373	445.490478515625	300.2207946777344	0.00014352798461914062	440.5787658691406	294.25970458984375	0.0002503395080566406	1	043
484	445.471923828125	301.35174560546875	0.9997879266738892	411.6693115234375	363.0646667480469	0.9995625615119934	444.7242431640625	300.6392517089844	9.912252426147461e-5	437.6595458984375	307.9896545410156	0.0005301833152770996	1	043
485	446.6332092285156	302.6901550292969	0.9998922348022461	411.3420715332031	361.7351989746094	0.9999651908874512	445.8714904785156	300.5287780761719	8.168816566467285e-5	437.43389892578125	309.10479736328125	0.0003870725631713867	1	043
486	443.2874755859375	301.2507629394531	0.998913049697876	410.9508056640625	361.47589111328125	0.9995036125183105	444.8848876953125	300.6396179199219	9.271502494812012e-5	440.0163879394531	295.4526062011719	0.0001570284366607666	1	043
487	436.3126220703125	301.64794921875	0.8840211033821106	410.1444091796875	361.7908020019531	0.9991472959518433	442.3044738769531	302.5509033203125	0.00010335445404052734	435.98406982421875	307.4828186035156	0.0001730024814605713	1	043
488	443.3597106933594	301.18768310546875	0.966151773929596	409.3174133300781	361.616943359375	0.9999481439590454	412.2159118652344	360.4154052734375	0.00011113286018371582	438.5850524902344	307.4991760253906	0.00016483664512634277	1	043
489	440.3647766113281	299.551513671875	0.9959146976470947	408.2497863769531	360.9739685058594	0.9999779462814331	443.4701843261719	299.78076171875	0.00016775727272033691	438.81964111328125	294.09002685546875	0.00032466650009155273	1	043
490	445.10284423828125	301.3875427246094	0.9999583959579468	409.2225646972656	362.21649169921875	0.9999756813049316	445.0525817871094	300.8262939453125	0.00015684962272644043	437.7532043457031	308.14947509765625	0.0013644099235534668	1	043
491	445.6376037597656	302.4046630859375	0.999341607093811	409.4892272949219	361.6397399902344	0.9999630451202393	445.163330078125	300.50341796875	0.00010901689529418945	440.99481201171875	295.7766418457031	0.0001926124095916748	1	043
492	441.9174499511719	302.4754638671875	0.9970712065696716	409.3813171386719	363.89599609375	0.9999970197677612	412.2257080078125	365.3110046386719	0.00010669231414794922	410.4638671875	366.19561767578125	0.00017261505126953125	1	043
493	436.7254943847656	301.02142333984375	0.9999626874923706	409.4931945800781	363.447998046875	0.9988559484481812	440.9461975097656	302.1739196777344	0.00017586350440979004	436.5666809082031	308.3130187988281	0.0009942352771759033	1	043
494	447.46527099609375	300.63543701171875	0.9999849796295166	407.91668701171875	361.4471740722656	0.9999991655349731	445.86944580078125	299.37811279296875	0.00014495849609375	437.0859680175781	308.3189697265625	0.0003656148910522461	1	043
495	451.3473815917969	297.1430358886719	0.9999998211860657	451.08984375	297.0441589355469	0.0008258819580078125	451.43603515625	299.4549865722656	6.604194641113281e-5	436.562255859375	305.0859680175781	0.0015891194343566895	1	043
496	455.4970397949219	293.3659973144531	0.9999998807907104	460.9639892578125	294.1216125488281	0.0001347661018371582	459.9886169433594	293.2485656738281	7.253885269165039e-5	436.58734130859375	302.4550476074219	0.0002550184726715088	1	043
497	454.3146667480469	288.1453857421875	1.0	453.0579528808594	291.23394775390625	0.000252455472946167	476.5692443847656	345.52410888671875	6.54458999633789e-5	436.9100036621094	295.7179260253906	0.0008688271045684814	1	043
498	454.51983642578125	283.614013671875	1.0	454.30303955078125	279.7381591796875	0.0027839243412017822	456.2732849121094	282.4029235839844	0.0001551210880279541	452.5896301269531	275.4621887207031	0.00045925378799438477	1	043
499	452.40106201171875	278.6859436035156	0.9999731779098511	451.1708068847656	279.6860656738281	0.0002868473529815674	406.8901062011719	282.06951904296875	7.423758506774902e-5	395.8370056152344	290.6141052246094	5.1647424697875977e-5	1	043
500	450.5572509765625	273.99261474609375	1.0	448.7116394042969	275.7555236816406	0.00027233362197875977	453.0396728515625	273.4117126464844	7.799267768859863e-5	435.37890625	280.54736328125	8.350610733032227e-5	1	043
501	449.33203125	271.136474609375	0.9999999403953552	404.6878356933594	274.2723083496094	0.0013481378555297852	405.3160095214844	270.1331481933594	8.481740951538086e-5	397.1186828613281	276.51739501953125	0.00019118189811706543	1	043
502	403.8128662109375	268.23968505859375	1.0	449.0404357910156	268.1037292480469	0.0031020641326904297	447.4402160644531	267.6809997558594	0.00020188093185424805	441.36773681640625	262.28765869140625	0.0008987188339233398	1	043
503	448.1673278808594	263.5641174316406	0.9999984502792358	471.915283203125	322.8171081542969	0.9999691247940063	403.4796142578125	264.85650634765625	0.00036260485649108887	402.4944763183594	273.0141296386719	0.00011998414993286133	1	043
504	401.2265930175781	261.06585693359375	1.0	468.7521667480469	316.43353271484375	0.9851972460746765	472.0653381347656	314.00897216796875	0.0002467632293701172	404.9407653808594	271.267333984375	0.0002537667751312256	1	043
505	399.2895812988281	258.151611328125	0.9999998807907104	466.93817138671875	310.9974060058594	0.9961674213409424	469.53607177734375	311.4060974121094	0.00013521313667297363	433.98040771484375	262.5473327636719	9.489059448242188e-5	1	043
506	398.9512634277344	255.57899475097656	0.9999995231628418	394.08245849609375	312.3597412109375	1.0	445.35791015625	253.64151000976562	8.207559585571289e-5	390.77655029296875	318.7284851074219	0.0006747245788574219	1	043
507	398.10040283203125	252.5350799560547	1.0	396.5470275878906	312.0067138671875	1.0	470.49859619140625	310.994384765625	0.00011846423149108887	416.9552307128906	256.9084777832031	0.00026422739028930664	1	043
508	399.8169860839844	250.99183654785156	0.9999997019767761	467.6253967285156	311.3858947753906	1.0	469.8099365234375	309.1371765136719	0.000151902437210083	417.0128173828125	256.1217346191406	0.00042489171028137207	1	043
509	396.7203063964844	250.73129272460938	0.9999960064888	466.8040466308594	310.9866943359375	0.9999824166297913	400.6388854980469	249.10910034179688	0.00028896331787109375	400.0744934082031	255.84471130371094	0.00034233927726745605	1	043
510	441.9754943847656	248.8638916015625	0.9999995231628418	467.2132568359375	309.6055908203125	0.9985445737838745	401.0166320800781	248.02847290039062	0.00044718384742736816	401.7601318359375	256.2989807128906	0.0007474124431610107	1	043
511	398.6724548339844	249.32167053222656	0.9999996423721313	468.4979553222656	311.4506530761719	0.9999984502792358	401.70556640625	248.0607147216797	0.00017392635345458984	397.5318298339844	317.9659118652344	0.0010036230087280273	1	043
512	439.637939453125	249.0946044921875	0.9999994039535522	468.1317138671875	312.1080627441406	0.9999998807907104	448.5805969238281	248.72442626953125	0.00014656782150268555	395.152099609375	318.7510070800781	0.000524669885635376	1	043
513	398.5767517089844	250.47886657714844	0.9999993443489075	465.06317138671875	312.41741943359375	1.0	401.554443359375	249.38604736328125	0.00028771162033081055	400.6281433105469	257.07958984375	0.0005162656307220459	1	043
514	396.998291015625	250.57684326171875	0.9999971389770508	463.6124572753906	312.4888916015625	1.0	400.2176818847656	248.98277282714844	0.00018665194511413574	399.83880615234375	256.2705383300781	0.00040277838706970215	1	043
515	440.599365234375	249.74305725097656	0.9999996423721313	463.4913024902344	312.5295104980469	1.0	400.9609680175781	248.45254516601562	0.00024127960205078125	400.4845886230469	256.7799987792969	0.00021731853485107422	1	043
516	441.36370849609375	249.4841766357422	0.9999999403953552	462.60443115234375	311.4738464355469	1.0	400.9576110839844	250.18319702148438	0.0005190670490264893	400.3661804199219	255.87139892578125	0.0006578564643859863	1	043
517	441.0234375	248.8662109375	0.9999977350234985	465.42010498046875	310.3268737792969	1.0	401.3927001953125	249.0143280029297	0.0001334846019744873	399.42657470703125	318.1378173828125	0.000338137149810791	1	043
518	442.21600341796875	250.90036010742188	0.9999995231628418	401.2546081542969	314.3970947265625	1.0	401.6771240234375	250.8966522216797	0.0001532137393951416	399.73944091796875	258.018798828125	0.0003330707550048828	1	043
519	441.5662536621094	249.80335998535156	0.9999990463256836	465.6694641113281	312.01116943359375	1.0	400.8195495605469	250.14990234375	0.00015982985496520996	395.2127685546875	254.8107147216797	0.0003477931022644043	1	043
520	442.4088439941406	249.3061065673828	0.9999998807907104	465.81573486328125	312.2392578125	1.0	401.2111511230469	249.5779571533203	0.00017696619033813477	394.8865051269531	254.41636657714844	0.0003482997417449951	1	043
521	442.1290588378906	249.90719604492188	0.9999995231628418	465.56695556640625	310.33245849609375	1.0	400.6024475097656	249.32984924316406	0.00027677416801452637	400.7879333496094	255.3878936767578	0.00033995509147644043	1	043
522	395.215087890625	248.33778381347656	1.0	465.0924987792969	312.82196044921875	1.0	400.7810363769531	247.95196533203125	0.0002982914447784424	397.0174865722656	318.5307312011719	0.0010040104389190674	1	043
523	448.62158203125	242.6152801513672	0.9999992847442627	463.2776794433594	312.93804931640625	0.9999998807907104	451.1050720214844	239.8839569091797	0.00019609928131103516	392.77423095703125	318.098876953125	0.001194775104522705	1	043
524	381.5705261230469	235.43653869628906	0.9999996423721313	456.9403991699219	304.7268981933594	0.9990723133087158	384.20263671875	237.13238525390625	0.0001919865608215332	380.10186767578125	238.7012481689453	0.0005892515182495117	1	043
525	374.4278564453125	224.50711059570312	1.0	454.8643493652344	301.8141784667969	0.3463733196258545	407.529052734375	296.6606140136719	8.985400199890137e-5	403.271240234375	288.9314880371094	9.873509407043457e-5	1	043
526	370.19287109375	218.3428497314453	1.0	452.1743469238281	303.2602233886719	0.9789745807647705	372.2777404785156	219.34461975097656	9.912252426147461e-5	395.7417907714844	306.06268310546875	0.00023087859153747559	1	043
527	366.3873596191406	210.15318298339844	1.0	451.8648376464844	306.0943603515625	0.200282484292984	453.06744384765625	303.61907958984375	0.00025585293769836426	452.5057678222656	307.4242248535156	0.00019189715385437012	1	043
528	365.69525146484375	202.71502685546875	1.0	396.5040283203125	295.87994384765625	0.9999706745147705	395.9122009277344	293.59332275390625	0.0002875328063964844	386.64971923828125	297.69293212890625	0.00019469857215881348	1	043
529	363.0225524902344	195.64439392089844	1.0	390.6328125	293.0107421875	0.9999998807907104	456.1114807128906	288.8685607910156	0.00010398030281066895	453.036865234375	291.21368408203125	0.00035953521728515625	1	043
530	360.5680847167969	189.73033142089844	1.0	389.7406311035156	291.59149169921875	0.9923498630523682	457.4159851074219	285.7536926269531	0.00021851062774658203	383.59686279296875	291.83935546875	0.0008598268032073975	1	043
531	358.9383239746094	183.37210083007812	1.0	454.98150634765625	285.87164306640625	0.2991700768470764	385.2140808105469	288.65704345703125	0.00020110607147216797	378.91644287109375	289.1719970703125	0.002131938934326172	1	043
532	357.9009704589844	174.18551635742188	1.0	375.2154846191406	284.69732666015625	0.44860735535621643	380.1855163574219	284.16815185546875	0.00038176774978637695	377.4783630371094	285.329833984375	0.0018895268440246582	1	043
533	357.57940673828125	169.43460083007812	1.0	375.678466796875	271.8063049316406	0.9674501419067383	377.5979309082031	270.9324645996094	0.00019291043281555176	374.64251708984375	271.5855712890625	0.002943366765975952	1	043
534	357.16790771484375	163.5128631591797	1.0	371.3570861816406	270.03497314453125	0.9828488230705261	377.8152160644531	266.48681640625	0.00012037158012390137	374.98040771484375	270.3754577636719	0.0013943612575531006	1	043
535	355.30926513671875	162.2947235107422	1.0	365.6969909667969	268.6874084472656	0.9999955296516418	369.1798400878906	269.2963562011719	0.00011640787124633789	366.74822998046875	270.1280822753906	0.014359623193740845	1	043
536	355.5302429199219	158.7888641357422	1.0	364.98321533203125	264.8213806152344	1.0	369.97552490234375	266.02984619140625	0.00019365549087524414	366.5721435546875	267.4986267089844	0.0031997263431549072	1	043
537	357.937744140625	155.9364471435547	1.0	367.03436279296875	270.3934631347656	1.0	369.507080078125	273.1868896484375	0.00016108155250549316	367.8376770019531	270.8453674316406	0.002930164337158203	1	043
538	355.73748779296875	156.31393432617188	1.0	357.6600646972656	259.2696838378906	0.48687708377838135	358.60894775390625	155.45579528808594	0.00011867284774780273	349.4779052734375	161.7301025390625	8.377432823181152e-5	1	043
539	357.3081359863281	156.26937866210938	1.0	366.98248291015625	261.4951171875	0.9460936188697815	359.7301940917969	155.99383544921875	0.00014278292655944824	360.1546936035156	160.995849609375	9.495019912719727e-5	1	043
540	356.917724609375	155.87225341796875	1.0	367.94622802734375	262.1776123046875	0.4393969178199768	359.3929138183594	155.5390167236328	0.00010037422180175781	349.8538513183594	161.33120727539062	8.636713027954102e-5	1	043
541	357.1053771972656	156.57513427734375	1.0	369.7321472167969	260.2013244628906	0.03793865442276001	359.14532470703125	156.2823486328125	0.00014597177505493164	359.95111083984375	161.68820190429688	9.828805923461914e-5	1	043
