# Supplementary material for: An automated feeding system for the African killifish reveals the impact of diet on lifespan and allows scalable assessment of associative learning
Source: eLife. 2022 Nov 10;11:e69008. doi: 10.7554/eLife.69008 (PMC9788828; doi:10.7554/eLife.69008)
Supplement: Figure 6—source data 2. [file elife-69008-fig6-data2.zip › Training Trajectories/t5_REC010DLC_resnet50_TrainAllTheThingsJun28shuffle1_1030000.csv]

bodyparts_coords	fishhead_x	fishhead_y	fishhead_likelihood	fishtail_x	fishtail_y	fishtail_likelihood	redlight_x	redlight_y	redlight_likelihood	fooddrop_x	fooddrop_y	fooddrop_likelihood	fishnum	recordingnum
0	4.006008625030518	4.968511581420898	6.642937660217285e-5	2.7205376625061035	129.90293884277344	0.0001272261142730713	646.1115112304688	94.52816009521484	0.00014981627464294434	3.6648874282836914	477.34814453125	3.331899642944336e-5	5	010
1	5.262523174285889	482.931640625	0.00012564659118652344	31.045795440673828	482.93682861328125	7.62641429901123e-5	649.4320678710938	316.3071594238281	5.221366882324219e-5	4.045557498931885	477.9059753417969	5.9604644775390625e-5	5	010
2	19.767515182495117	218.22532653808594	0.016505897045135498	14.941497802734375	213.5769500732422	0.00047332048416137695	647.5052490234375	29.004669189453125	6.86347484588623e-5	2.3765063285827637	207.0826416015625	0.00015604496002197266	5	010
3	20.741525650024414	218.57310485839844	0.0022829771041870117	15.98967456817627	217.14649963378906	0.0017660856246948242	28.336719512939453	216.4776611328125	6.330013275146484e-5	2.7038497924804688	206.85153198242188	0.00013697147369384766	5	010
4	18.343610763549805	216.21791076660156	0.9875794649124146	17.49777603149414	213.1798553466797	0.0009116232395172119	9.079107284545898	207.69732666015625	0.00018841028213500977	2.5254592895507812	206.53890991210938	0.0006335675716400146	5	010
5	19.66107749938965	219.18084716796875	0.024624258279800415	15.966903686523438	212.31661987304688	0.00032830238342285156	646.604736328125	134.88722229003906	0.0003046095371246338	2.703982353210449	206.54147338867188	0.00010260939598083496	5	010
6	5.456927299499512	220.90484619140625	0.000141143798828125	3.8126542568206787	231.8518524169922	6.0439109802246094e-5	646.7765502929688	64.19068908691406	7.50422477722168e-5	3.5404605865478516	477.4762268066406	3.3468008041381836e-5	5	010
7	9.966103553771973	220.29441833496094	0.7967588305473328	13.369647979736328	213.9117889404297	0.000444948673248291	8.431722640991211	210.33990478515625	5.424022674560547e-5	1.6150479316711426	206.87921142578125	0.000176161527633667	5	010
8	16.043615341186523	217.4571533203125	0.970751941204071	14.702670097351074	214.3087158203125	0.00018516182899475098	8.59176254272461	209.44412231445312	7.066130638122559e-5	1.3383111953735352	206.392333984375	0.0001819133758544922	5	010
9	12.864797592163086	218.3368682861328	0.002402067184448242	23.507614135742188	216.23284912109375	0.00046506524085998535	648.1278686523438	319.650634765625	3.3527612686157227e-5	2.250908374786377	206.0032501220703	3.719329833984375e-5	5	010
10	17.255718231201172	218.2078094482422	0.29803115129470825	15.599798202514648	212.8192138671875	0.00011622905731201172	8.076988220214844	208.54335021972656	6.219744682312012e-5	1.9381086826324463	205.76148986816406	0.00013118982315063477	5	010
11	11.514464378356934	214.8006134033203	0.8549748659133911	5.528761863708496	211.3075714111328	0.00010329484939575195	648.66162109375	158.39987182617188	5.0514936447143555e-5	-0.6585273742675781	204.5869903564453	3.838539123535156e-5	5	010
12	17.34847640991211	220.6135711669922	0.2381773591041565	5.121495246887207	211.2462921142578	8.371472358703613e-5	647.6084594726562	253.03990173339844	5.322694778442383e-5	1.1856071949005127	206.6077423095703	0.0001291036605834961	5	010
13	19.255462646484375	219.43560791015625	0.11186948418617249	27.37338638305664	215.9488525390625	0.0011071860790252686	648.4110717773438	144.4349365234375	0.00029456615447998047	3.3853516578674316	207.22933959960938	0.0005120635032653809	5	010
14	19.14221954345703	219.4204864501953	0.014623701572418213	13.697952270507812	213.6611785888672	0.0022718608379364014	648.4249267578125	160.62765502929688	6.321072578430176e-5	1.6823813915252686	207.337890625	0.00013563036918640137	5	010
15	14.966939926147461	217.04978942871094	0.9995077848434448	14.146807670593262	218.03408813476562	0.0029160678386688232	7.877490997314453	211.6438751220703	0.00026467442512512207	2.3490443229675293	208.19662475585938	0.001211315393447876	5	010
16	12.363181114196777	224.38961791992188	0.005875736474990845	12.780434608459473	224.48440551757812	0.024668008089065552	8.433341979980469	210.91464233398438	0.00010690093040466309	3.429121494293213	208.4697723388672	0.0005161166191101074	5	010
17	5.27217960357666	222.8998565673828	0.00029650330543518066	5.307620525360107	211.25177001953125	0.00020998716354370117	648.8572998046875	251.43179321289062	0.00012475252151489258	1.5792124271392822	220.2900390625	2.5093555450439453e-5	5	010
18	4.117051601409912	223.25282287597656	7.033348083496094e-5	5.646239280700684	224.4586944580078	9.40859317779541e-5	647.222412109375	129.0072784423828	1.9162893295288086e-5	1.6364426612854004	220.5139923095703	1.6182661056518555e-5	5	010
19	3.474947214126587	3.9526991844177246	8.621811866760254e-5	3.31162166595459	129.63861083984375	0.00012218952178955078	647.502685546875	28.73512077331543	5.188584327697754e-5	3.793630599975586	477.8694152832031	3.9517879486083984e-5	5	010
20	4.723072052001953	4.7178955078125	0.00015312433242797852	15.261823654174805	480.62353515625	5.2988529205322266e-5	650.1864624023438	252.0074462890625	5.513429641723633e-5	4.329845905303955	477.05389404296875	3.790855407714844e-5	5	010
21	0.6422114372253418	222.16053771972656	0.00011980533599853516	4.017383098602295	137.64608764648438	0.00033673644065856934	649.4912109375	236.59617614746094	0.00023064017295837402	3.546837091445923	477.2897033691406	3.236532211303711e-5	5	010
22	4.273899555206299	4.13616943359375	0.00012409687042236328	4.131997108459473	4.309616565704346	0.00010660290718078613	646.8131103515625	29.26882553100586	0.0002810955047607422	3.8643293380737305	477.49200439453125	2.0951032638549805e-5	5	010
23	5.03516960144043	483.1005554199219	2.8759241104125977e-5	4.9382171630859375	133.729248046875	9.02712345123291e-5	649.0389404296875	252.37989807128906	0.00013938546180725098	122.26282501220703	5.367660999298096	1.4275312423706055e-5	5	010
24	5.16471004486084	483.2950744628906	0.00019147992134094238	13.586447715759277	482.37237548828125	0.0002821981906890869	648.4568481445312	251.8042449951172	0.00015029311180114746	3.595881462097168	477.8608093261719	0.00013002753257751465	5	010
25	4.450595378875732	4.2156572341918945	5.8531761169433594e-5	1.9725861549377441	127.23482513427734	6.070733070373535e-5	548.502685546875	205.4501190185547	0.9858793020248413	3.3325819969177246	478.11260986328125	1.6361474990844727e-5	5	010
26	64.08706665039062	216.2012481689453	0.0012048780918121338	546.8939819335938	205.7743682861328	0.0001944899559020996	545.5482177734375	203.31675720214844	1.0	543.360595703125	203.22698974609375	0.0009621679782867432	5	010
27	547.8770141601562	209.20819091796875	0.00020712614059448242	5.6703057289123535	135.64857482910156	0.0019921958446502686	545.6729125976562	203.40048217773438	1.0	541.68310546875	203.72398376464844	0.0011409521102905273	5	010
28	59.67591094970703	218.6199493408203	0.010441750288009644	3.3052284717559814	128.81639099121094	0.00020185112953186035	545.1122436523438	203.3853302001953	1.0	540.9356079101562	203.74118041992188	0.0008915066719055176	5	010
29	63.546634674072266	220.87985229492188	0.0014687180519104004	3.1090641021728516	128.6167755126953	0.0003401637077331543	545.2863159179688	202.63018798828125	1.0	543.4156494140625	202.89984130859375	0.0016070902347564697	5	010
30	61.47032165527344	216.241943359375	0.15710031986236572	3.581385374069214	144.9444122314453	0.0005345940589904785	545.6524658203125	203.2755889892578	1.0	541.30517578125	203.6984100341797	0.0007594823837280273	5	010
31	2.9990787506103516	168.01788330078125	0.0004957616329193115	3.2491958141326904	157.28990173339844	0.002495110034942627	545.3289184570312	202.6402130126953	1.0	541.4998168945312	203.24293518066406	0.0009981393814086914	5	010
32	61.2160530090332	217.19985961914062	0.8213391304016113	4.922328472137451	135.66702270507812	0.0004035532474517822	545.1039428710938	203.30345153808594	1.0	541.1184692382812	203.61366271972656	0.00097694993019104	5	010
33	543.7158813476562	207.53005981445312	0.00011619925498962402	546.555419921875	204.89208984375	0.00017446279525756836	544.6234130859375	202.3114471435547	1.0	541.1182250976562	203.0801239013672	0.0008499622344970703	5	010
34	544.0469970703125	207.3638458251953	0.00014668703079223633	546.436767578125	205.77159118652344	0.00016796588897705078	544.9127197265625	203.2959747314453	1.0	543.6071166992188	203.00991821289062	0.0010657310485839844	5	010
35	68.27851867675781	217.0449676513672	0.004875600337982178	547.1119384765625	204.3373565673828	0.00021663308143615723	545.78369140625	201.85635375976562	1.0	543.88818359375	202.4990692138672	0.002235889434814453	5	010
36	4.735835552215576	482.8226013183594	0.00015756487846374512	546.7210693359375	204.6976318359375	0.00026237964630126953	544.8824462890625	202.6358184814453	1.0	541.3994140625	203.3115692138672	0.002377420663833618	5	010
37	80.69145202636719	224.6632843017578	0.6141049861907959	546.88916015625	205.40106201171875	0.00027829408645629883	545.3718872070312	202.78497314453125	1.0	541.231689453125	203.404541015625	0.0008800029754638672	5	010
38	83.19993591308594	225.1053924560547	0.7333292365074158	83.78370666503906	224.27749633789062	0.000835120677947998	545.4992065429688	203.47850036621094	1.0	541.5480346679688	203.9501190185547	0.001059800386428833	5	010
39	85.86747741699219	225.88232421875	0.9760819673538208	4.9058027267456055	121.6438217163086	0.00032910704612731934	545.3325805664062	201.34947204589844	1.0	541.5170288085938	202.69708251953125	0.0014036893844604492	5	010
40	87.25405883789062	227.2286376953125	0.9999982118606567	4.454294204711914	120.21919250488281	0.0006184577941894531	544.8770141601562	202.97727966308594	1.0	541.231689453125	203.48007202148438	0.0018516182899475098	5	010
41	93.4136734008789	228.3973846435547	0.9999996423721313	96.16808319091797	228.7714385986328	0.016135573387145996	545.305419921875	202.36329650878906	1.0	541.04931640625	203.53848266601562	0.0004744529724121094	5	010
42	97.1787109375	227.9986114501953	1.0	98.63269805908203	228.60552978515625	0.008878827095031738	545.6212768554688	203.65882873535156	1.0	541.337158203125	204.1217803955078	0.0006484389305114746	5	010
43	96.45049285888672	229.42320251464844	0.9999967813491821	98.50270080566406	230.13107299804688	0.06743350625038147	545.8367919921875	202.3845977783203	1.0	541.4467163085938	203.14547729492188	0.0010168254375457764	5	010
44	101.22706604003906	229.46649169921875	0.9838274717330933	101.33345031738281	229.3480682373047	0.9276074171066284	545.1300048828125	203.0446014404297	1.0	541.3782958984375	203.544921875	0.000840991735458374	5	010
45	100.28660583496094	229.55087280273438	0.999998927116394	101.23086547851562	230.1425323486328	0.13122186064720154	545.079833984375	203.0980224609375	1.0	541.135986328125	203.58584594726562	0.00118941068649292	5	010
46	103.12077331542969	230.1522216796875	0.9999914169311523	103.40198516845703	230.59292602539062	0.005775481462478638	545.000244140625	202.26739501953125	1.0	541.0206909179688	202.90428161621094	0.0009293258190155029	5	010
47	104.5595474243164	231.15895080566406	0.9999403953552246	104.45899200439453	230.99432373046875	0.0035988688468933105	545.2607421875	203.9315185546875	1.0	542.0635986328125	204.35397338867188	0.0011003315448760986	5	010
48	105.6900863647461	231.07015991210938	0.9999979734420776	104.08743286132812	229.74472045898438	0.006476461887359619	545.4491577148438	202.8499298095703	1.0	541.4189453125	203.66844177246094	0.0009350478649139404	5	010
49	106.93396759033203	232.4317626953125	0.9999979734420776	104.52082061767578	230.717529296875	0.002039700746536255	545.527099609375	203.17893981933594	1.0	541.4219970703125	203.55050659179688	0.0011539161205291748	5	010
50	107.02120971679688	233.48507690429688	0.9965593218803406	105.50474548339844	234.93328857421875	0.012913674116134644	545.4955444335938	202.5328369140625	1.0	103.21794891357422	229.3611297607422	0.0006585121154785156	5	010
51	106.3143310546875	237.61402893066406	0.7353852987289429	109.65847778320312	237.35964965820312	0.008780449628829956	545.3807983398438	202.38323974609375	1.0	104.21089172363281	232.06866455078125	0.0038279592990875244	5	010
52	107.62627410888672	237.13223266601562	0.9780493974685669	111.61473083496094	237.06173706054688	0.007013976573944092	545.7520141601562	202.71847534179688	1.0	105.0837173461914	232.50799560546875	0.0017255842685699463	5	010
53	112.01409912109375	237.1375732421875	0.9860692024230957	113.06788635253906	236.8024139404297	0.5209389925003052	545.117431640625	202.57801818847656	1.0	543.2367553710938	202.4129180908203	0.0010770857334136963	5	010
54	112.1825942993164	239.74966430664062	0.9972260594367981	112.71334075927734	240.79263305664062	0.9908449649810791	545.8250732421875	203.484130859375	1.0	543.2520751953125	203.48806762695312	0.0007414817810058594	5	010
55	113.38892364501953	242.5399932861328	0.9995606541633606	114.10431671142578	241.65414428710938	0.997384786605835	545.0391845703125	203.2989959716797	1.0	541.3533325195312	203.72998046875	0.0022246837615966797	5	010
56	114.12297058105469	243.18603515625	0.9998620748519897	115.12065124511719	243.55941772460938	0.8462362885475159	545.7130737304688	201.80247497558594	1.0	543.6754150390625	202.2667236328125	0.0007945001125335693	5	010
57	115.94049835205078	244.683349609375	1.0	116.43171691894531	244.85333251953125	0.03237372636795044	544.84326171875	203.49362182617188	1.0	541.1177978515625	203.81600952148438	0.0010218620300292969	5	010
58	114.69412231445312	244.42098999023438	0.9996665120124817	116.68170928955078	244.65817260742188	0.9984899759292603	545.4099731445312	203.31761169433594	1.0	542.4527587890625	203.5634002685547	0.0013219118118286133	5	010
59	117.14030456542969	243.12831115722656	0.9264607429504395	116.30728149414062	243.67379760742188	0.999985933303833	544.9443359375	203.5518798828125	0.9999999403953552	543.343994140625	203.55197143554688	0.003324180841445923	5	010
60	118.29056549072266	244.42344665527344	0.9999999403953552	119.01953887939453	247.1865692138672	0.08662164211273193	545.0616455078125	202.90501403808594	1.0	541.2837524414062	203.62977600097656	0.0014416277408599854	5	010
61	120.9305648803711	244.0031280517578	1.0	119.9688491821289	244.72311401367188	0.008376359939575195	545.7237548828125	203.07876586914062	1.0	541.6686401367188	203.61668395996094	0.0015281438827514648	5	010
62	126.28706359863281	237.4573516845703	0.9999999403953552	128.6915740966797	240.09532165527344	0.02261251211166382	545.3280029296875	203.8042449951172	1.0	540.9140014648438	204.20050048828125	0.0007283389568328857	5	010
63	131.54421997070312	230.81983947753906	0.9817479848861694	132.35694885253906	232.22105407714844	0.9999954700469971	545.0602416992188	202.7835693359375	1.0	541.2674560546875	203.26388549804688	0.0010825395584106445	5	010
64	139.95375061035156	225.9372100830078	0.9999966025352478	140.9741973876953	224.80641174316406	0.9893964529037476	545.5985717773438	204.0847625732422	1.0	541.2205200195312	204.4298095703125	0.0007056295871734619	5	010
65	144.67385864257812	222.61383056640625	1.0	146.2506561279297	225.17001342773438	0.015159964561462402	544.6951293945312	201.9954071044922	1.0	541.3082275390625	202.5797119140625	0.0013241469860076904	5	010
66	148.95791625976562	219.63258361816406	1.0	149.25425720214844	222.6923828125	0.0348624587059021	545.5761108398438	201.9757537841797	1.0	541.7720336914062	202.69065856933594	0.0008081495761871338	5	010
67	151.6951904296875	217.64027404785156	1.0	157.90602111816406	218.8941192626953	0.0024327635765075684	544.952392578125	204.4810028076172	1.0	541.3968505859375	204.50137329101562	0.0018539726734161377	5	010
68	155.34523010253906	213.6000518798828	1.0	160.6881103515625	216.0625762939453	0.0013581514358520508	546.0787963867188	203.03517150878906	1.0	542.1392822265625	203.58193969726562	0.0008945763111114502	5	010
69	157.2406005859375	210.4405059814453	1.0	161.23377990722656	213.5394744873047	0.0070323646068573	545.8224487304688	202.2666778564453	1.0	543.7738037109375	202.64938354492188	0.0013923346996307373	5	010
70	160.1118927001953	207.66403198242188	1.0	118.63668823242188	273.0599365234375	0.047693610191345215	545.6560668945312	202.5448760986328	1.0	541.1468505859375	203.31777954101562	0.0005734264850616455	5	010
71	161.87353515625	206.5469207763672	1.0	165.00906372070312	207.63304138183594	0.001606971025466919	545.3187255859375	202.00218200683594	1.0	541.47314453125	202.82931518554688	0.0013566911220550537	5	010
72	165.06060791015625	202.71653747558594	1.0	165.80416870117188	205.95628356933594	0.10292911529541016	544.9545288085938	203.07679748535156	1.0	543.3905639648438	203.1991424560547	0.0016536712646484375	5	010
73	166.41732788085938	202.326416015625	1.0	166.31373596191406	205.90103149414062	0.005102992057800293	545.5366821289062	201.83749389648438	1.0	543.7460327148438	202.65773010253906	0.0008651316165924072	5	010
74	168.92398071289062	200.054443359375	1.0	127.78984832763672	266.6546325683594	0.01698470115661621	545.2747802734375	203.63232421875	1.0	541.4594116210938	203.80154418945312	0.001367121934890747	5	010
75	170.3393096923828	197.6229248046875	1.0	176.46913146972656	200.31504821777344	0.0008916854858398438	545.3563232421875	202.45294189453125	1.0	541.7374267578125	203.0659637451172	0.0012783408164978027	5	010
76	171.87562561035156	195.2604522705078	1.0	129.90863037109375	259.4850158691406	0.010624289512634277	545.0938720703125	202.82748413085938	1.0	541.8196411132812	203.38836669921875	0.0010747313499450684	5	010
77	174.644287109375	192.4814453125	1.0	131.1746826171875	259.1712951660156	0.809674859046936	545.4603881835938	203.2542724609375	1.0	541.4599609375	203.73899841308594	0.0009694397449493408	5	010
78	177.16761779785156	191.19345092773438	1.0	178.2479705810547	194.9390411376953	0.0008901357650756836	545.1853637695312	203.18527221679688	1.0	541.0938110351562	203.6600799560547	0.0011493563652038574	5	010
79	181.6830291748047	186.40972900390625	1.0	142.34524536132812	246.92481994628906	0.9136354923248291	545.008056640625	203.3860321044922	1.0	540.9923095703125	204.0057373046875	0.000972062349319458	5	010
80	187.80535888671875	178.756591796875	1.0	142.82916259765625	247.9553985595703	0.9982905387878418	545.05517578125	203.10546875	1.0	543.4339599609375	203.09791564941406	0.002429455518722534	5	010
81	194.91619873046875	172.6853790283203	1.0	545.1426391601562	208.64572143554688	0.00033861398696899414	544.50537109375	203.03257751464844	1.0	543.28369140625	202.97784423828125	0.0028181076049804688	5	010
82	199.27276611328125	166.04811096191406	1.0	150.51028442382812	243.07968139648438	0.9984045028686523	545.6064453125	204.0050506591797	1.0	545.4818115234375	204.44174194335938	0.0011211037635803223	5	010
83	205.1057586669922	159.45570373535156	1.0	160.9148406982422	231.0638427734375	0.8752614259719849	545.6641845703125	203.14405822753906	1.0	542.3506469726562	203.35226440429688	0.00118178129196167	5	010
84	210.59461975097656	155.24795532226562	1.0	165.8151092529297	225.8296661376953	0.32894620299339294	545.3762817382812	203.00140380859375	1.0	541.3583984375	203.4655303955078	0.0009569525718688965	5	010
85	213.4961700439453	151.55398559570312	1.0	167.06065368652344	225.18121337890625	1.0	544.4942016601562	202.67678833007812	0.9999999403953552	541.5326538085938	202.9622344970703	0.004835844039916992	5	010
86	217.32550048828125	147.0596923828125	1.0	172.3768310546875	222.15335083007812	0.9987890720367432	545.0494995117188	202.28854370117188	1.0	541.029296875	203.23875427246094	0.000667273998260498	5	010
87	219.70443725585938	145.12049865722656	1.0	178.76316833496094	216.14605712890625	0.9991248846054077	545.50830078125	202.11312866210938	1.0	543.8027954101562	202.4039306640625	0.0010831058025360107	5	010
88	221.49485778808594	144.0353240966797	1.0	181.39805603027344	215.17127990722656	0.0052602291107177734	545.266845703125	203.3922576904297	1.0	541.1597290039062	203.7147674560547	0.0008267760276794434	5	010
89	222.41802978515625	143.09083557128906	1.0	183.0130615234375	214.56900024414062	0.0006232261657714844	545.107421875	202.56053161621094	1.0	541.8184814453125	203.7658233642578	0.0014191865921020508	5	010
90	224.205078125	141.90145874023438	1.0	183.38134765625	211.26870727539062	0.9954451322555542	545.9002075195312	202.77911376953125	1.0	543.5411376953125	203.3478546142578	0.0008382797241210938	5	010
91	225.2332000732422	141.8029022216797	1.0	181.10435485839844	212.642822265625	0.9999990463256836	545.4485473632812	203.14431762695312	1.0	542.3604736328125	203.4368438720703	0.0010266304016113281	5	010
92	231.92576599121094	137.4147186279297	1.0	184.74415588378906	218.0513916015625	1.0	545.7877197265625	202.87713623046875	1.0	541.5650634765625	203.3417510986328	0.0006918907165527344	5	010
93	242.8819122314453	127.46810913085938	1.0	244.61317443847656	130.82675170898438	0.0018115639686584473	545.4437255859375	202.54110717773438	1.0	541.4006958007812	203.35670471191406	0.0015452802181243896	5	010
94	254.697265625	116.51879119873047	1.0	201.10118103027344	198.1574249267578	1.0	544.8462524414062	202.86044311523438	0.9999999403953552	541.4130859375	203.20138549804688	0.0022247135639190674	5	010
95	265.1082458496094	104.94364929199219	1.0	3.6216964721679688	129.23231506347656	0.0004356801509857178	545.259033203125	203.27952575683594	1.0	541.4551391601562	203.58810424804688	0.001175224781036377	5	010
96	275.519775390625	93.40534210205078	1.0	218.75469970703125	174.30516052246094	0.9999976754188538	545.8240356445312	203.0864715576172	1.0	541.5865478515625	203.74298095703125	0.000573575496673584	5	010
97	286.1319274902344	81.49879455566406	1.0	232.28628540039062	164.1106414794922	1.0	545.9425048828125	202.58714294433594	1.0	229.00820922851562	165.83372497558594	0.0008431971073150635	5	010
98	293.6194152832031	76.61023712158203	1.0	240.5618438720703	157.8997039794922	0.999995231628418	544.9498291015625	203.10867309570312	1.0	543.1221923828125	203.16522216796875	0.004095733165740967	5	010
99	298.20538330078125	73.90548706054688	1.0	297.8329162597656	77.7374267578125	0.0013531148433685303	544.99609375	203.30770874023438	1.0	541.78955078125	204.21124267578125	0.0009254515171051025	5	010
100	302.4806823730469	73.21437072753906	1.0	247.4098358154297	151.7025604248047	0.9987826347351074	545.2377319335938	202.70620727539062	1.0	542.2137451171875	203.2458953857422	0.0008650422096252441	5	010
101	307.9985046386719	69.11260986328125	1.0	254.19078063964844	149.89453125	0.540700376033783	545.8828735351562	202.63685607910156	1.0	541.3795776367188	203.53578186035156	0.00047704577445983887	5	010
102	312.23828125	67.04068756103516	1.0	257.2715759277344	143.3997039794922	1.0	545.8843994140625	202.23097229003906	1.0	541.6591186523438	203.302734375	0.0005945861339569092	5	010
103	317.5894470214844	64.47184753417969	1.0	257.58685302734375	147.8925018310547	1.0	544.8353271484375	203.43356323242188	1.0	540.7576293945312	203.75657653808594	0.0011180639266967773	5	010
104	325.3880920410156	59.903202056884766	1.0	263.5665588378906	144.1409149169922	0.9999884366989136	545.1785888671875	203.47601318359375	1.0	541.2017211914062	203.81405639648438	0.0009090304374694824	5	010
105	331.0127258300781	55.09635925292969	1.0	269.5362243652344	138.4020233154297	0.9999999403953552	545.3497314453125	203.3885040283203	1.0	541.418212890625	203.7666473388672	0.001002967357635498	5	010
106	338.07794189453125	50.795413970947266	1.0	275.754150390625	132.18099975585938	0.9807788133621216	545.0368041992188	202.02549743652344	1.0	543.3638305664062	202.60487365722656	0.0009963512420654297	5	010
107	341.1551513671875	48.132041931152344	1.0	278.8014831542969	132.5123748779297	0.9997206926345825	545.6743774414062	202.27523803710938	1.0	541.5455322265625	203.2600860595703	0.0009604394435882568	5	010
108	344.6669921875	45.798648834228516	1.0	282.6759338378906	135.02536010742188	1.0	545.5687866210938	203.37646484375	1.0	542.2684326171875	203.38726806640625	0.0013809502124786377	5	010
109	349.669921875	39.526737213134766	1.0	296.1460876464844	122.01058197021484	1.0	545.165771484375	202.96897888183594	1.0	543.1618041992188	203.17982482910156	0.0014908313751220703	5	010
110	362.7662658691406	24.795385360717773	1.0	305.9010009765625	111.66732788085938	1.0	545.2482299804688	202.22850036621094	1.0	358.38824462890625	2.877761125564575	0.003825277090072632	5	010
111	374.0563049316406	21.121326446533203	1.0	314.65887451171875	101.43757629394531	0.9997332096099854	545.3101196289062	203.27435302734375	1.0	373.6687316894531	0.806481122970581	0.0014935731887817383	5	010
112	385.0083312988281	20.20724868774414	1.0	325.1051330566406	96.17494201660156	0.9994112253189087	544.9746704101562	203.1812744140625	1.0	373.769287109375	3.62084698677063	0.003342241048812866	5	010
113	395.0919189453125	17.6015682220459	1.0	334.32562255859375	93.68777465820312	0.5723434686660767	545.7051391601562	202.83628845214844	1.0	402.8522644042969	3.7159409523010254	0.0028363466262817383	5	010
114	402.40826416015625	18.639175415039062	1.0	337.2688293457031	93.14962768554688	1.0	545.36181640625	203.21710205078125	1.0	390.1673278808594	2.68806791305542	0.0013068914413452148	5	010
115	408.8708190917969	18.405048370361328	1.0	418.5396728515625	7.259149551391602	0.005343765020370483	545.1478271484375	203.06431579589844	1.0	419.3905944824219	3.975142478942871	0.0019073784351348877	5	010
116	415.4156799316406	19.371395111083984	1.0	416.7802734375	19.603187561035156	0.254125714302063	545.6693725585938	202.82920837402344	1.0	406.0089416503906	4.466328144073486	0.0034625232219696045	5	010
117	429.80889892578125	17.850038528442383	1.0	438.6217041015625	7.099460601806641	0.003381013870239258	545.6209106445312	202.776123046875	1.0	435.48297119140625	2.8682565689086914	0.002323627471923828	5	010
118	438.2473449707031	19.62359619140625	1.0	450.5972595214844	5.993082046508789	0.002433985471725464	545.7496337890625	203.20921325683594	1.0	453.379150390625	3.3519020080566406	0.0015887320041656494	5	010
119	443.1653137207031	19.914886474609375	1.0	455.34234619140625	5.787568092346191	0.002034813165664673	545.9956665039062	202.719482421875	1.0	453.02069091796875	3.8193535804748535	0.004338502883911133	5	010
120	444.6852111816406	20.54970359802246	1.0	455.2635192871094	6.54792594909668	0.00208243727684021	545.6803588867188	202.0071563720703	1.0	453.500244140625	3.6362967491149902	0.005253821611404419	5	010
121	445.8475341796875	19.68278694152832	1.0	455.8802185058594	6.272270202636719	0.0014084577560424805	545.114501953125	203.7830047607422	1.0	453.0408020019531	3.0580239295959473	0.002784043550491333	5	010
122	446.4900207519531	20.684024810791016	1.0	456.96160888671875	5.788669586181641	0.0015000402927398682	544.9677734375	202.7115478515625	1.0	454.0022888183594	2.5445566177368164	0.0038236677646636963	5	010
123	446.3875732421875	21.596622467041016	1.0	456.51953125	6.218090057373047	0.0016361773014068604	545.7732543945312	202.7406005859375	1.0	453.89849853515625	3.004657745361328	0.004676222801208496	5	010
124	446.75469970703125	19.244340896606445	1.0	389.47637939453125	119.0023193359375	0.0035428404808044434	545.3827514648438	203.5029296875	1.0	435.6806640625	3.138395309448242	0.0029099881649017334	5	010
125	441.9438781738281	23.75714683532715	1.0	391.04559326171875	113.73067474365234	0.005081295967102051	545.527587890625	202.30792236328125	1.0	434.9454040527344	4.760275840759277	0.0047065019607543945	5	010
126	441.7548522949219	24.963077545166016	1.0	403.994873046875	112.36676788330078	0.9111323356628418	545.7279663085938	203.35690307617188	1.0	438.55487060546875	2.1540393829345703	0.005579233169555664	5	010
127	439.4135437011719	30.51936912536621	0.9999873042106628	414.5748596191406	100.8448486328125	0.0007490217685699463	545.6699829101562	201.72140502929688	1.0	428.1810302734375	8.599044799804688	0.022683322429656982	5	010
128	433.21527099609375	31.43885040283203	0.999984860420227	419.8465270996094	92.95399475097656	0.006903529167175293	545.3311157226562	203.03121948242188	1.0	426.93218994140625	8.9295015335083	0.003806978464126587	5	010
129	432.81591796875	31.500633239746094	0.9999949932098389	429.0060729980469	7.6088643074035645	0.0002745091915130615	545.1007690429688	202.93698120117188	1.0	425.15594482421875	7.459697723388672	0.012049198150634766	5	010
130	431.8414001464844	33.14830780029297	1.0	542.567626953125	204.73861694335938	0.00036409497261047363	545.8671875	204.00428771972656	1.0	420.5932922363281	5.482231140136719	0.0008200109004974365	5	010
131	430.1264343261719	33.84900665283203	1.0	405.94915771484375	108.34484100341797	0.0025288164615631104	546.2026977539062	203.61776733398438	1.0	546.2557373046875	204.1707305908203	0.003272324800491333	5	010
132	430.9646301269531	33.837242126464844	1.0	405.231201171875	100.18826293945312	0.9998701214790344	545.9066162109375	203.97593688964844	1.0	421.6612548828125	23.496706008911133	0.002216815948486328	5	010
133	432.4793701171875	33.427974700927734	0.9999999403953552	4.153015613555908	144.07583618164062	0.0010185837745666504	546.3521728515625	203.55679321289062	1.0	426.24822998046875	7.5944719314575195	0.0018911957740783691	5	010
134	434.85626220703125	30.05242347717285	1.0	547.2596435546875	204.8831787109375	0.00032523274421691895	545.6860961914062	202.77098083496094	1.0	426.00518798828125	8.126161575317383	0.006252288818359375	5	010
135	434.6757507324219	29.102325439453125	1.0	547.5288696289062	205.42864990234375	0.0002798736095428467	545.3361206054688	203.2255859375	1.0	425.5379333496094	7.314666748046875	0.005274087190628052	5	010
136	435.0548400878906	26.89694595336914	1.0	407.99798583984375	103.6869125366211	0.9906085729598999	545.4093017578125	202.05726623535156	1.0	425.1083068847656	7.032498359680176	0.006182491779327393	5	010
137	434.3312683105469	27.804584503173828	1.0	441.85235595703125	6.728843688964844	0.00026410818099975586	545.2630615234375	203.71481323242188	1.0	425.2177429199219	6.553289413452148	0.00520673394203186	5	010
138	433.0060729980469	27.0556697845459	1.0	441.6171875	6.250478744506836	0.0003463923931121826	545.3480224609375	203.19235229492188	1.0	425.1653137207031	6.172508239746094	0.005360931158065796	5	010
139	430.07037353515625	24.494491577148438	1.0	407.4412536621094	101.1499252319336	1.0	545.6966552734375	202.20040893554688	1.0	420.35076904296875	5.509227275848389	0.005110114812850952	5	010
140	429.2550354003906	23.19207000732422	1.0	2.9799866676330566	116.47146606445312	0.001636892557144165	546.0040283203125	201.9210205078125	1.0	419.6083984375	4.691620826721191	0.005207687616348267	5	010
141	427.6752014160156	24.038311004638672	1.0	404.68408203125	118.3879165649414	0.04138186573982239	545.070556640625	202.77224731445312	1.0	412.2916259765625	6.969489097595215	0.003048330545425415	5	010
142	427.7510681152344	22.072952270507812	1.0	403.48760986328125	98.76724243164062	1.0	545.6931762695312	202.0989532470703	1.0	412.5185241699219	6.5539655685424805	0.002990543842315674	5	010
143	429.6330261230469	21.310022354125977	1.0	398.70965576171875	95.88896179199219	1.0	545.8417358398438	203.30064392089844	1.0	419.79327392578125	4.028862476348877	0.002488642930984497	5	010
144	426.804443359375	20.328550338745117	1.0	403.73565673828125	104.08578491210938	1.0	545.06640625	203.1473388671875	1.0	412.0920715332031	5.2555718421936035	0.002191901206970215	5	010
145	426.2330017089844	16.25218963623047	1.0	404.7222595214844	95.7584228515625	0.999985933303833	545.2486572265625	203.82357788085938	1.0	541.438720703125	204.0642547607422	0.0016311705112457275	5	010
146	427.5423278808594	16.85647964477539	1.0	398.6192321777344	88.19122314453125	0.2438480257987976	545.2315673828125	203.6368865966797	1.0	541.9815063476562	203.87088012695312	0.004660904407501221	5	010
147	431.3094482421875	16.469697952270508	1.0	399.354248046875	89.3214340209961	0.9923559427261353	545.5546875	202.5930633544922	1.0	541.8162841796875	203.04368591308594	0.0014863908290863037	5	010
148	431.4639587402344	17.240568161010742	1.0	399.0055236816406	90.99308776855469	0.9999999403953552	545.4110717773438	203.4588165283203	1.0	420.2605285644531	2.4020113945007324	0.0015402734279632568	5	010
149	431.0777587890625	15.576820373535156	1.0	401.56005859375	86.40201568603516	0.9467225074768066	546.0082397460938	203.8741912841797	1.0	419.5567321777344	1.9889216423034668	0.001805037260055542	5	010
150	432.0649719238281	15.53396987915039	1.0	402.1340637207031	88.09323120117188	0.9979673624038696	545.3892211914062	203.21759033203125	1.0	420.1832275390625	2.0042943954467773	0.0016341209411621094	5	010
151	433.31524658203125	15.425455093383789	1.0	398.693603515625	91.7108383178711	1.0	545.0993041992188	203.60350036621094	1.0	421.1909484863281	2.5685648918151855	0.0019335150718688965	5	010
152	433.87225341796875	17.48870849609375	1.0	399.3278503417969	88.32095336914062	0.999992847442627	545.8394165039062	202.8662872314453	1.0	423.5424499511719	-0.7338070869445801	0.0011101365089416504	5	010
153	432.73931884765625	20.9041805267334	1.0	441.95172119140625	5.933338165283203	0.00034677982330322266	545.6578979492188	202.66732788085938	1.0	543.3832397460938	202.85838317871094	0.0010336637496948242	5	010
154	431.6062316894531	20.636831283569336	1.0	3.3820083141326904	130.74761962890625	0.00036665797233581543	545.1574096679688	203.13809204101562	1.0	420.45281982421875	3.532405376434326	0.0017066895961761475	5	010
155	431.3711853027344	22.103084564208984	1.0	399.12908935546875	96.00346374511719	0.9999994039535522	545.4346313476562	203.22625732421875	1.0	423.3504943847656	1.588832139968872	0.0018748342990875244	5	010
156	431.7152404785156	19.102222442626953	1.0	397.346923828125	93.68401336669922	0.9999953508377075	545.3067626953125	203.5679168701172	1.0	541.5518188476562	203.6907501220703	0.0014789998531341553	5	010
157	438.20635986328125	19.143714904785156	1.0	450.7382507324219	5.12990140914917	0.001500159502029419	544.8090209960938	202.29031372070312	1.0	541.1456298828125	202.82533264160156	0.0016011595726013184	5	010
158	445.6437683105469	20.52152442932129	1.0	456.1580810546875	5.945090293884277	0.0015736222267150879	545.383544921875	203.4441680908203	1.0	453.2040100097656	2.779865264892578	0.002636462450027466	5	010
159	448.2147521972656	20.376914978027344	1.0	422.2326965332031	108.84947204589844	0.9494071006774902	545.19921875	202.59405517578125	1.0	436.75433349609375	2.258687973022461	0.0023007094860076904	5	010
160	445.1434020996094	21.94182014465332	1.0	455.9513854980469	6.124449729919434	0.0011136233806610107	545.0225830078125	203.1572265625	1.0	436.18914794921875	3.632512331008911	0.0054982006549835205	5	010
161	440.15252685546875	28.03246307373047	1.0	443.2236328125	8.14008903503418	0.0005732476711273193	544.77685546875	204.0013427734375	1.0	439.5079345703125	5.035289764404297	0.01133430004119873	5	010
162	435.3790588378906	26.405153274536133	1.0	421.255615234375	71.36761474609375	0.0011060535907745361	545.1085205078125	202.5518798828125	1.0	438.94866943359375	4.184443950653076	0.010391533374786377	5	010
163	432.63006591796875	28.99526023864746	1.0	421.43475341796875	92.11184692382812	0.8110013604164124	545.281005859375	202.41571044921875	1.0	426.0350646972656	8.507776260375977	0.010198831558227539	5	010
164	436.8487243652344	27.229843139648438	0.9999998807907104	418.4393615722656	104.36888122558594	0.04704064130783081	545.6696166992188	203.71470642089844	1.0	427.334228515625	8.825372695922852	0.013429373502731323	5	010
165	436.02935791015625	29.303451538085938	1.0	420.2894592285156	108.01152801513672	0.0019469857215881348	546.0707397460938	203.09713745117188	1.0	426.7021179199219	7.720952033996582	0.003302633762359619	5	010
166	436.54815673828125	27.253456115722656	1.0	441.7864074707031	8.456391334533691	0.000629127025604248	546.069580078125	203.45913696289062	1.0	426.49822998046875	7.762895584106445	0.00730288028717041	5	010
167	443.4712219238281	26.558813095092773	1.0	542.1528930664062	204.64743041992188	0.00036194920539855957	545.5050048828125	203.7147979736328	1.0	435.8653869628906	5.613671779632568	0.004529118537902832	5	010
168	445.1303405761719	25.443675994873047	1.0	444.57623291015625	9.105947494506836	0.00036346912384033203	545.1887817382812	203.1243133544922	1.0	435.80035400390625	5.744936943054199	0.00475659966468811	5	010
169	445.96307373046875	21.92060089111328	1.0	455.3641662597656	6.871885299682617	0.0008429586887359619	545.4287109375	203.5601806640625	1.0	435.73370361328125	4.01993465423584	0.003615766763687134	5	010
170	443.2614440917969	19.995208740234375	1.0	415.41925048828125	98.3232650756836	1.0	545.1013793945312	203.4544677734375	1.0	542.0055541992188	203.74734497070312	0.0031675398349761963	5	010
171	441.9944152832031	19.251880645751953	1.0	457.3280029296875	4.716476917266846	0.0006234943866729736	545.322509765625	203.7252655029297	1.0	427.10888671875	4.4483137130737305	0.0017077326774597168	5	010
172	443.24658203125	17.293100357055664	1.0	414.29156494140625	95.18519592285156	0.9995806217193604	545.525146484375	203.52789306640625	1.0	418.1778869628906	98.57316589355469	0.002414524555206299	5	010
173	441.4525146484375	16.402130126953125	1.0	414.01220703125	92.94927978515625	0.9596961140632629	546.0672607421875	203.00741577148438	1.0	427.0946960449219	2.964357852935791	0.0027395784854888916	5	010
174	438.8455505371094	16.01510238647461	1.0	450.09033203125	4.717308521270752	0.0007791817188262939	546.6565551757812	201.91818237304688	1.0	426.605224609375	1.7142016887664795	0.001696944236755371	5	010
175	436.1405334472656	15.053506851196289	1.0	448.7437438964844	4.981632232666016	0.001164168119430542	545.0582275390625	203.04718017578125	1.0	541.7980346679688	203.31585693359375	0.0029492974281311035	5	010
176	437.677001953125	15.824953079223633	1.0	416.07061767578125	98.80917358398438	0.9972724914550781	545.1829833984375	203.04641723632812	1.0	425.6936340332031	0.7502992153167725	0.0011296868324279785	5	010
177	436.34326171875	15.229537963867188	1.0	412.8444519042969	87.86167907714844	0.00948256254196167	545.5191650390625	203.71849060058594	1.0	545.5553588867188	204.67124938964844	0.0031462907791137695	5	010
178	439.7175598144531	13.085835456848145	1.0	450.20196533203125	4.351158618927002	0.0017516016960144043	545.2666015625	202.668212890625	1.0	426.79986572265625	0.9433541297912598	0.00116807222366333	5	010
179	439.2593688964844	14.042872428894043	1.0	415.3466491699219	98.37110900878906	0.015016049146652222	545.2198486328125	202.6626739501953	1.0	427.24688720703125	1.7439472675323486	0.0021680593490600586	5	010
180	440.5535583496094	13.756265640258789	1.0	417.2077941894531	101.14744567871094	0.9598735570907593	545.5559692382812	204.1417236328125	1.0	541.8241577148438	204.2844696044922	0.001759648323059082	5	010
181	440.32025146484375	13.729375839233398	1.0	413.9868469238281	97.04309844970703	0.9999997615814209	545.4033203125	202.4652099609375	1.0	543.4337768554688	202.7647247314453	0.001543492078781128	5	010
182	439.45440673828125	12.506196975708008	1.0	413.4041442871094	94.48465728759766	0.9999948740005493	544.8341674804688	202.72012329101562	1.0	543.5699462890625	202.88418579101562	0.003673166036605835	5	010
183	435.9458312988281	13.76239013671875	1.0	448.81500244140625	4.124755859375	0.0007399618625640869	545.2747192382812	202.89744567871094	1.0	424.97283935546875	-0.3459434509277344	0.001333385705947876	5	010
184	434.7607727050781	13.986672401428223	1.0	440.91485595703125	5.982371807098389	0.0017216205596923828	545.4692993164062	202.5726318359375	1.0	424.1307067871094	-1.2395334243774414	0.0015266239643096924	5	010
185	432.3500061035156	10.936026573181152	1.0	440.8658752441406	4.230019569396973	0.0029026567935943604	545.0213012695312	202.9128875732422	1.0	545.7721557617188	203.681884765625	0.002710491418838501	5	010
186	431.8713684082031	7.138294696807861	1.0	439.7852783203125	2.9135990142822266	0.004029810428619385	545.448974609375	203.35862731933594	1.0	420.1839294433594	0.20551681518554688	0.0013360381126403809	5	010
187	429.9708557128906	6.382977485656738	0.9999998807907104	400.8185119628906	71.1571273803711	0.01922324299812317	545.3847045898438	203.18992614746094	1.0	419.8972473144531	-0.05357933044433594	0.0015221238136291504	5	010
188	429.5995178222656	6.684543132781982	0.9999998807907104	396.1270751953125	83.54109191894531	0.22431930899620056	545.5971069335938	203.25274658203125	1.0	542.1204223632812	203.5677032470703	0.0017426609992980957	5	010
189	427.6054992675781	6.235839366912842	0.9999997615814209	394.844482421875	85.79586029052734	0.9999991655349731	544.9326171875	202.91441345214844	1.0	438.5571594238281	1.1057240962982178	0.0017263293266296387	5	010
190	425.5600280761719	7.492761135101318	0.9999999403953552	394.48394775390625	88.28119659423828	0.9999985694885254	545.6419677734375	202.304931640625	1.0	406.8650817871094	0.08517789840698242	0.0012238621711730957	5	010
191	423.4482421875	6.864856243133545	0.9999998211860657	393.48828125	89.13591003417969	0.999995231628418	545.62646484375	202.4707794189453	1.0	406.7740173339844	0.35051774978637695	0.0028118491172790527	5	010
192	423.88031005859375	7.133079528808594	1.0	397.9204406738281	89.98028564453125	0.9986176490783691	545.2799682617188	202.88685607910156	1.0	409.7781677246094	-0.8736209869384766	0.0018390119075775146	5	010
193	421.2247009277344	6.665791034698486	1.0	391.3131408691406	90.40159606933594	0.999828577041626	545.6883544921875	201.9982452392578	1.0	408.45947265625	-2.1505894660949707	0.0016827285289764404	5	010
194	3.369953155517578	139.91246032714844	0.0002944767475128174	3.7610602378845215	132.4950408935547	0.0007431209087371826	545.0853271484375	201.7900390625	1.0	540.958740234375	202.5474395751953	0.0011339187622070312	5	010
195	4.971951007843018	137.21852111816406	0.00025016069412231445	5.106862545013428	134.3493194580078	0.0003584921360015869	544.939208984375	202.8353729248047	1.0	542.0996704101562	204.14463806152344	0.001053154468536377	5	010
196	4.084622859954834	4.650487899780273	0.00034689903259277344	547.0126342773438	204.6741943359375	0.00022590160369873047	545.2880859375	202.64198303222656	1.0	543.6674194335938	202.68618774414062	0.002016007900238037	5	010
197	543.75	208.19094848632812	0.00013241171836853027	2.81072735786438	129.55355834960938	0.001326531171798706	544.9944458007812	203.71182250976562	1.0	540.881591796875	203.86961364746094	0.0010067522525787354	5	010
198	547.8876342773438	208.46112060546875	0.00031372904777526855	546.712158203125	204.67977905273438	0.00043141841888427734	545.1122436523438	202.51072692871094	0.9999999403953552	541.4894409179688	203.09756469726562	0.0018603205680847168	5	010
199	547.6944580078125	209.31251525878906	0.00014263391494750977	546.8035278320312	205.2255401611328	0.00021144747734069824	544.9884643554688	203.05099487304688	1.0	541.304443359375	203.63418579101562	0.0013313889503479004	5	010
200	547.38134765625	209.2493896484375	9.542703628540039e-5	3.3362228870391846	129.6232147216797	0.00044459104537963867	544.7860107421875	203.04664611816406	1.0	541.2759399414062	203.64068603515625	0.001261383295059204	5	010
201	314.5119934082031	2.9353487491607666	0.03200268745422363	366.2646789550781	2.495283603668213	0.0006065964698791504	545.564453125	202.71847534179688	1.0	541.3079833984375	203.50733947753906	0.0009779036045074463	5	010
202	313.49786376953125	3.1136860847473145	0.12177050113677979	329.4903869628906	1.1489317417144775	0.0010903775691986084	545.4807739257812	203.08277893066406	1.0	541.9627075195312	203.52687072753906	0.0013996660709381104	5	010
203	312.0278625488281	2.9517555236816406	0.9623675346374512	303.6051940917969	3.3959391117095947	0.00275421142578125	545.3228759765625	203.16793823242188	1.0	297.60943603515625	-0.14784526824951172	0.002659708261489868	5	010
204	304.03021240234375	7.671120643615723	0.9999997019767761	310.8334655761719	3.729647636413574	0.006707966327667236	545.3822021484375	201.665283203125	1.0	378.3292541503906	5.7907395362854	0.005188703536987305	5	010
205	298.0579528808594	9.61591911315918	0.9999991655349731	309.9875793457031	3.687502384185791	0.009117275476455688	545.6777954101562	202.4520263671875	1.0	281.5429382324219	2.700413227081299	0.0033874809741973877	5	010
206	295.6522521972656	14.478667259216309	1.0	306.7145080566406	5.216848373413086	0.007413893938064575	545.64306640625	202.8520050048828	1.0	280.931884765625	0.31229209899902344	0.004242122173309326	5	010
207	289.7213439941406	2.5394182205200195	0.9983936548233032	295.5393981933594	2.570172071456909	0.0013793408870697021	545.2853393554688	201.83932495117188	1.0	277.0669250488281	0.3669612407684326	0.0006728172302246094	5	010
208	295.15240478515625	2.0044147968292236	0.11140432953834534	282.8534851074219	2.491143226623535	0.0018956959247589111	545.5667114257812	202.37652587890625	1.0	541.0844116210938	203.24249267578125	0.0006614327430725098	5	010
209	292.14031982421875	3.4969868659973145	0.4099564850330353	294.2793273925781	1.1419084072113037	0.0012937486171722412	545.7169799804688	202.2020263671875	1.0	275.48101806640625	-0.34023618698120117	0.0006665587425231934	5	010
210	281.5410461425781	2.73125958442688	0.8560356497764587	271.1387634277344	3.5302278995513916	0.011967211961746216	545.35498046875	202.39227294921875	1.0	267.2572937011719	1.5307526588439941	0.001115262508392334	5	010
211	274.2333984375	3.790541887283325	0.9954596757888794	332.8045959472656	105.98385620117188	0.9997274875640869	545.3912353515625	202.27854919433594	1.0	260.0016174316406	0.24126911163330078	0.0013735592365264893	5	010
212	273.99407958984375	3.262162208557129	0.9998531341552734	276.2491455078125	2.5585970878601074	0.0046395957469940186	545.60986328125	202.93975830078125	1.0	260.44952392578125	0.02613973617553711	0.002819538116455078	5	010
213	272.8659973144531	5.639754295349121	1.0	279.825927734375	3.035813331604004	0.010012775659561157	545.1543579101562	202.3151092529297	1.0	254.1346435546875	2.2068095207214355	0.004416733980178833	5	010
214	277.27801513671875	3.736769676208496	0.9999947547912598	299.5326843261719	116.14706420898438	0.9993100762367249	544.9905395507812	202.7135772705078	1.0	265.2822570800781	-1.8506245613098145	0.001592487096786499	5	010
215	279.1568603515625	5.3826117515563965	0.9999995231628418	291.37957763671875	125.42372131347656	1.0	545.1092529296875	202.60748291015625	1.0	290.3983154296875	125.802490234375	0.004905015230178833	5	010
216	279.2102355957031	4.332880973815918	0.9999957084655762	281.7103576660156	131.31967163085938	0.9717401266098022	545.6088256835938	203.00418090820312	1.0	265.85760498046875	-1.4214692115783691	0.001946866512298584	5	010
217	278.0429992675781	4.456335067749023	0.9999997615814209	288.31146240234375	3.2424473762512207	0.009915590286254883	545.045166015625	202.2498321533203	1.0	265.1651916503906	-2.0596671104431152	0.0025495588779449463	5	010
218	278.7052307128906	3.3794174194335938	0.9999967217445374	288.1092834472656	2.900790214538574	0.013502418994903564	545.3851928710938	202.84255981445312	1.0	265.36468505859375	-1.55816650390625	0.0028992295265197754	5	010
219	279.1783142089844	4.929205417633057	0.9999990463256836	288.922119140625	2.9972410202026367	0.009173005819320679	545.9912719726562	202.49545288085938	1.0	265.6162109375	-1.357370376586914	0.0018332600593566895	5	010
220	284.3376159667969	5.3769989013671875	0.9999998211860657	291.49346923828125	3.7346014976501465	0.009110987186431885	544.7523803710938	203.71241760253906	1.0	541.0130615234375	203.8907928466797	0.0018911361694335938	5	010
221	287.67034912109375	3.5531959533691406	0.999999463558197	295.8230895996094	1.9139277935028076	0.003666698932647705	545.5818481445312	202.7157440185547	1.0	543.6617431640625	202.64463806152344	0.0028459131717681885	5	010
222	289.2486877441406	4.203305721282959	0.9999999403953552	255.2728729248047	113.13755798339844	0.9998376369476318	545.1167602539062	202.06103515625	0.9999999403953552	543.6597900390625	202.44265747070312	0.002526015043258667	5	010
223	295.32940673828125	2.9337100982666016	0.9999923706054688	256.429931640625	130.3134765625	0.6868516206741333	545.4993896484375	202.24830627441406	1.0	280.53424072265625	-1.7447071075439453	0.0011615455150604248	5	010
224	300.751953125	3.404463052749634	0.9998550415039062	249.67892456054688	120.05575561523438	0.9439853429794312	545.0816040039062	203.75660705566406	1.0	542.7516479492188	203.63084411621094	0.001105964183807373	5	010
225	306.418701171875	3.6537694931030273	0.9999738931655884	253.0644989013672	112.37792205810547	0.35939323902130127	545.4656982421875	202.3864288330078	1.0	294.4781799316406	-3.071244716644287	0.0015110373497009277	5	010
226	310.70635986328125	3.537696361541748	0.999936580657959	253.75221252441406	102.0127182006836	1.0	545.0467529296875	202.30908203125	1.0	543.3099365234375	202.3099365234375	0.0013203918933868408	5	010
227	320.9888916015625	3.7224581241607666	0.999931812286377	256.94171142578125	105.08512115478516	1.0	545.4928588867188	202.68702697753906	1.0	310.7662048339844	-3.1686363220214844	0.001524120569229126	5	010
228	348.28936767578125	4.686774253845215	0.9999998807907104	278.173095703125	90.74187469482422	0.9999998211860657	544.9796752929688	202.12876892089844	1.0	356.9512939453125	-0.36563825607299805	0.0017505288124084473	5	010
229	362.2972717285156	1.2496261596679688	0.9996212720870972	295.9925231933594	89.29736328125	0.9999997615814209	545.0609741210938	202.49769592285156	1.0	346.4062194824219	-0.3713111877441406	0.0018287301063537598	5	010
230	380.09442138671875	3.1643567085266113	0.799285888671875	385.99468994140625	1.6164405345916748	0.0023892223834991455	544.5923461914062	203.31298828125	1.0	541.3359985351562	203.5409698486328	0.0037824809551239014	5	010
231	399.0865478515625	2.7219748497009277	0.3287228047847748	398.4652404785156	2.9546866416931152	0.005339324474334717	544.687744140625	203.03944396972656	1.0	541.4535522460938	203.48825073242188	0.002529323101043701	5	010
232	412.83575439453125	5.203632354736328	0.9999996423721313	422.0833740234375	2.6346166133880615	0.009524732828140259	545.61962890625	202.54254150390625	1.0	421.31585693359375	0.5525574684143066	0.001392453908920288	5	010
233	420.581298828125	5.758395195007324	1.0	431.9618225097656	4.042840957641602	0.0042314231395721436	545.4429321289062	202.69786071777344	1.0	407.4692077636719	-2.781985282897949	0.0015037953853607178	5	010
234	430.4163818359375	6.651244163513184	1.0	439.1112365722656	3.3492043018341064	0.008295416831970215	545.561767578125	202.46070861816406	1.0	411.6651306152344	1.3511950969696045	0.002158433198928833	5	010
235	435.00909423828125	9.293204307556152	1.0	388.5135803222656	83.6494140625	0.854763388633728	545.465576171875	202.13165283203125	1.0	422.7719421386719	-2.9472298622131348	0.00115126371383667	5	010
236	439.4866638183594	8.686697959899902	1.0	390.04931640625	97.6522445678711	0.00644916296005249	545.3060302734375	202.86865234375	1.0	425.3248291015625	-1.5356979370117188	0.002002924680709839	5	010
237	443.98101806640625	11.0394287109375	1.0	454.26934814453125	4.646334171295166	0.005164682865142822	546.18603515625	202.7764892578125	1.0	427.6126708984375	1.0936832427978516	0.0018138289451599121	5	010
238	446.4306945800781	10.92143440246582	1.0	2.7816691398620605	133.1017608642578	0.009559690952301025	545.66943359375	202.13157653808594	1.0	428.5041809082031	2.59352970123291	0.001694798469543457	5	010
239	446.6839599609375	14.041398048400879	1.0	405.77178955078125	103.50045013427734	0.999995231628418	545.779296875	202.69107055664062	1.0	435.18994140625	1.0129175186157227	0.0019908547401428223	5	010
240	448.7212829589844	11.646639823913574	1.0	457.17730712890625	4.348217964172363	0.0028705596923828125	545.359130859375	203.26358032226562	1.0	436.43280029296875	0.8971452713012695	0.0015011727809906006	5	010
241	450.17156982421875	10.297221183776855	1.0	457.2081604003906	4.290075302124023	0.0025542080402374268	545.3375244140625	202.5823974609375	1.0	436.72833251953125	0.859370231628418	0.0015951097011566162	5	010
242	451.5469970703125	7.9601898193359375	1.0	457.0699768066406	3.8213634490966797	0.0021259188652038574	545.4081420898438	203.45042419433594	1.0	541.7406616210938	203.794189453125	0.001818835735321045	5	010
243	449.9458923339844	13.921496391296387	1.0	457.3478698730469	5.042121887207031	0.0021014511585235596	545.6641235351562	202.52142333984375	1.0	436.8681945800781	1.446258306503296	0.0018745362758636475	5	010
244	447.4372863769531	21.462730407714844	1.0	2.652693033218384	129.40818786621094	0.002402395009994507	545.510986328125	202.54417419433594	1.0	436.56671142578125	3.218956708908081	0.0023951828479766846	5	010
245	446.4130554199219	27.866851806640625	1.0	3.315821647644043	130.21278381347656	0.0006792247295379639	545.7723999023438	203.2479705810547	1.0	439.9192199707031	5.503966331481934	0.005700021982192993	5	010
246	443.1998596191406	34.28565979003906	1.0	439.83447265625	38.70895767211914	0.0004979968070983887	545.083251953125	202.69651794433594	1.0	426.52166748046875	6.722131729125977	0.0012651681900024414	5	010
247	440.4666442871094	34.20307159423828	0.05891963839530945	3.200507164001465	28.380281448364258	0.00046247243881225586	545.7880249023438	202.01290893554688	1.0	543.2247924804688	202.4394989013672	0.0006615519523620605	5	010
248	439.8880615234375	31.790756225585938	0.9999997019767761	438.1993713378906	33.20909881591797	0.014210492372512817	545.7228393554688	202.60040283203125	1.0	439.9181823730469	6.83608341217041	0.005236595869064331	5	010
249	437.1143493652344	34.673709869384766	0.9999997615814209	433.8719482421875	35.9580192565918	0.14927172660827637	545.6438598632812	203.30291748046875	1.0	427.01129150390625	8.297929763793945	0.0021237730979919434	5	010
250	434.7565002441406	34.236698150634766	0.9996169805526733	430.4642028808594	33.72455596923828	0.9721381664276123	545.5144653320312	201.7490997314453	1.0	426.47576904296875	8.833723068237305	0.0014755427837371826	5	010
251	432.61077880859375	34.50022506713867	0.9998918771743774	430.30389404296875	34.86494827270508	0.9163135290145874	545.2391357421875	202.61282348632812	1.0	545.3256225585938	203.72042846679688	0.004632413387298584	5	010
252	426.5437316894531	34.888893127441406	0.999998927116394	426.0410461425781	35.82339859008789	0.46986642479896545	545.2380981445312	203.5098876953125	0.9999999403953552	543.5715942382812	203.4440155029297	0.004925638437271118	5	010
253	424.70770263671875	32.46279525756836	0.9998885989189148	422.8321228027344	32.1458740234375	0.7642611265182495	545.6771850585938	201.72227478027344	1.0	424.4023132324219	8.076462745666504	0.0021425187587738037	5	010
254	422.4298095703125	33.39073181152344	0.9918147325515747	422.2266845703125	32.46321487426758	0.7209876775741577	545.9622802734375	202.0485382080078	1.0	544.3386840820312	202.11488342285156	0.0011591315269470215	5	010
255	422.493896484375	31.686311721801758	0.9989626407623291	421.6693115234375	31.52948760986328	0.020587772130966187	545.0162963867188	204.1599884033203	1.0	411.7481689453125	8.117581367492676	0.002086639404296875	5	010
256	421.8962097167969	33.836544036865234	0.9961424469947815	420.6015319824219	33.50278854370117	0.013600319623947144	545.7828979492188	203.01918029785156	1.0	410.89239501953125	8.41093635559082	0.0011105537414550781	5	010
257	3.905231237411499	4.992486000061035	0.000401914119720459	4.942261219024658	133.9243927001953	0.0024135708808898926	545.9019165039062	202.7866668701172	1.0	543.8045654296875	202.5331573486328	0.0013872087001800537	5	010
258	547.6072998046875	209.7463836669922	0.000263214111328125	3.6007590293884277	130.74688720703125	0.0007507205009460449	545.3494262695312	203.77149963378906	1.0	543.1229248046875	203.64285278320312	0.0016984939575195312	5	010
259	3.976444959640503	24.688234329223633	0.0005407035350799561	542.0699462890625	203.97052001953125	0.00029724836349487305	545.1099243164062	203.4884033203125	1.0	541.1641845703125	203.84645080566406	0.001254260540008545	5	010
260	548.1233520507812	209.2902374267578	0.00018045306205749512	393.5513610839844	6.500655174255371	0.0005918145179748535	545.4157104492188	203.20843505859375	1.0	377.6982727050781	7.509787559509277	0.0027830898761749268	5	010
261	380.85577392578125	5.271580696105957	0.00016644597053527832	394.4247131347656	6.441494464874268	0.0031494200229644775	545.604736328125	203.7641143798828	1.0	375.53533935546875	7.456074237823486	0.0028874576091766357	5	010
262	385.2263488769531	29.894441604614258	0.9943429231643677	392.9925842285156	7.332121849060059	0.004761755466461182	546.0036010742188	202.91847229003906	1.0	376.6109924316406	9.365509033203125	0.02181917428970337	5	010
263	386.4557189941406	31.45781707763672	0.1286393404006958	392.8854064941406	6.878210067749023	0.004664599895477295	545.159423828125	201.82904052734375	1.0	376.69525146484375	8.002985000610352	0.007270991802215576	5	010
264	390.8725891113281	32.28804397583008	0.0020040571689605713	4.3923020362854	135.21524047851562	0.008503496646881104	545.78662109375	202.5998077392578	1.0	376.9158630371094	6.920722961425781	0.001449495553970337	5	010
265	386.8249206542969	30.17188262939453	0.9999347925186157	392.7781066894531	8.954028129577637	0.006162434816360474	545.0955810546875	203.29354858398438	1.0	379.2055969238281	9.291314125061035	0.03241246938705444	5	010
266	390.54522705078125	31.702524185180664	0.9990482330322266	394.0177917480469	7.921081066131592	0.0009920001029968262	545.0291137695312	203.4530792236328	1.0	386.93927001953125	4.956943511962891	0.007035434246063232	5	010
267	401.04461669921875	30.477514266967773	1.0	409.602294921875	5.98634672164917	0.000805974006652832	546.024658203125	203.85694885253906	1.0	392.6513366699219	8.091008186340332	0.013762831687927246	5	010
268	409.3894958496094	28.754657745361328	1.0	474.3981628417969	32.367706298828125	0.0009104013442993164	545.7501220703125	203.54153442382812	1.0	407.8127136230469	4.794218063354492	0.004895925521850586	5	010
269	413.575439453125	29.61338996887207	1.0	376.3457946777344	100.47566986083984	0.9997749924659729	545.045166015625	203.03114318847656	1.0	408.3564758300781	6.169907569885254	0.003985852003097534	5	010
270	417.55029296875	28.55229377746582	1.0	417.69500732421875	29.651203155517578	0.0024532973766326904	545.3767700195312	203.32652282714844	1.0	409.0233459472656	7.881227016448975	0.00982511043548584	5	010
271	420.2113952636719	28.66498565673828	1.0	426.94757080078125	6.734176158905029	0.00038319826126098633	546.406494140625	203.24073791503906	1.0	410.2795715332031	8.466445922851562	0.007135450839996338	5	010
272	423.1171875	29.852746963500977	1.0	4.262673377990723	142.02235412597656	0.00035953521728515625	546.0066528320312	203.76666259765625	1.0	411.8377990722656	8.940637588500977	0.005166739225387573	5	010
273	425.78253173828125	26.177087783813477	1.0	393.8374328613281	101.38135528564453	0.27133089303970337	545.76025390625	202.64706420898438	1.0	419.025634765625	5.704153060913086	0.011317610740661621	5	010
274	431.01568603515625	23.009366989135742	1.0	441.8395690917969	5.056451320648193	0.0008273422718048096	545.4267578125	203.0076141357422	1.0	419.9894714355469	4.2442145347595215	0.0026610493659973145	5	010
275	432.505859375	19.866849899291992	1.0	441.6732177734375	5.283369064331055	0.0006034374237060547	545.4551391601562	202.4617919921875	1.0	423.0098876953125	0.8142192363739014	0.0011886656284332275	5	010
276	435.3523254394531	17.396507263183594	1.0	442.18463134765625	5.301398754119873	0.0005776286125183105	545.9874267578125	202.54652404785156	1.0	424.14923095703125	0.6897010803222656	0.0013530552387237549	5	010
277	433.85125732421875	17.97588539123535	1.0	406.0802001953125	77.8232421875	0.007549554109573364	545.2100219726562	204.19064331054688	1.0	543.2100219726562	203.9278106689453	0.002475738525390625	5	010
278	432.0112609863281	17.301715850830078	1.0	405.562255859375	79.87654876708984	0.9998955726623535	545.789306640625	203.0635528564453	1.0	420.62841796875	2.670097589492798	0.0012923777103424072	5	010
279	428.0562438964844	17.52463150024414	1.0	405.5493469238281	81.34005737304688	0.055850595235824585	545.1273803710938	203.4464874267578	1.0	437.6319580078125	2.658740520477295	0.001371234655380249	5	010
280	427.2913513183594	15.987224578857422	1.0	439.6241149902344	4.666472434997559	0.0015412867069244385	544.8484497070312	203.29808044433594	1.0	437.6003112792969	2.8368773460388184	0.002244412899017334	5	010
281	424.181396484375	16.240131378173828	1.0	434.47833251953125	4.731186866760254	0.0009908676147460938	545.1280517578125	202.49966430664062	1.0	543.71435546875	202.5705108642578	0.0025954246520996094	5	010
282	423.6246337890625	14.975916862487793	1.0	402.9717102050781	80.74592590332031	0.003662317991256714	545.447509765625	203.2764892578125	1.0	410.25238037109375	2.1229915618896484	0.002559483051300049	5	010
283	422.8187255859375	14.659499168395996	1.0	401.9048156738281	82.09117126464844	0.08077728748321533	545.4398193359375	202.62188720703125	0.9999999403953552	410.64227294921875	1.3709063529968262	0.001434236764907837	5	010
284	422.4953308105469	14.399608612060547	1.0	399.84967041015625	79.99115753173828	0.3528061807155609	545.1250610351562	203.73997497558594	1.0	545.7410888671875	204.05043029785156	0.0023623406887054443	5	010
285	420.74493408203125	14.762365341186523	1.0	400.85626220703125	79.42015838623047	0.09291476011276245	545.5826416015625	203.69549560546875	1.0	545.5059814453125	204.6825714111328	0.0027167797088623047	5	010
286	416.08843994140625	23.34836769104004	1.0	395.1674499511719	87.75010681152344	0.00034365057945251465	545.3193969726562	202.86886596679688	1.0	407.6705017089844	2.7423486709594727	0.003050565719604492	5	010
287	413.0762939453125	33.355865478515625	0.9991366267204285	413.3479919433594	32.305938720703125	0.25918713212013245	545.0969848632812	202.83724975585938	1.0	409.17864990234375	8.163280487060547	0.003750324249267578	5	010
288	396.7893371582031	81.70049285888672	0.9725840091705322	412.3431701660156	29.563522338867188	0.16778436303138733	545.4053344726562	202.3027801513672	1.0	407.7001953125	8.590036392211914	0.011856406927108765	5	010
289	416.3446350097656	30.58753776550293	0.847845733165741	396.4966735839844	87.24803924560547	0.9997356534004211	545.5259399414062	202.790771484375	1.0	543.4686279296875	202.72415161132812	0.0007491111755371094	5	010
290	417.8814697265625	32.506874084472656	1.0	393.13140869140625	96.96356201171875	0.9999992847442627	545.6654663085938	202.80184936523438	1.0	409.5062255859375	6.9481096267700195	0.003813445568084717	5	010
291	388.1778564453125	103.02641296386719	0.9997613430023193	390.9616394042969	101.564453125	0.9969649314880371	545.3226318359375	202.7637176513672	1.0	545.5995483398438	203.89791870117188	0.0007578432559967041	5	010
292	391.6798400878906	105.91360473632812	1.0	415.2516784667969	46.031333923339844	0.014788806438446045	546.2354736328125	202.29734802246094	1.0	393.167236328125	109.38954162597656	0.0011127889156341553	5	010
293	396.76702880859375	106.80442810058594	1.0	411.31390380859375	51.94383239746094	0.9378984570503235	544.5494995117188	202.43316650390625	1.0	543.1635131835938	202.42758178710938	0.0020355582237243652	5	010
294	399.26904296875	108.74809265136719	1.0	546.2877807617188	204.91651916503906	0.00032714009284973145	545.014404296875	202.96377563476562	1.0	543.0291748046875	202.86119079589844	0.0014313161373138428	5	010
295	400.927490234375	112.28617858886719	1.0	3.788344144821167	146.02658081054688	0.001047283411026001	545.6603393554688	203.09071350097656	1.0	545.4869995117188	203.64602661132812	0.0020143091678619385	5	010
296	403.6184387207031	111.79744720458984	1.0	546.8546752929688	205.51144409179688	0.0001583099365234375	545.4283447265625	203.6553497314453	1.0	543.2650146484375	203.3319091796875	0.0016169250011444092	5	010
297	404.9999694824219	113.7509536743164	1.0	403.93328857421875	115.18267822265625	0.0003853142261505127	545.1417236328125	202.7550811767578	1.0	541.0785522460938	203.24127197265625	0.0010662674903869629	5	010
298	406.38226318359375	115.09498596191406	1.0	5.787242889404297	136.13673400878906	0.0005577504634857178	545.2623901367188	202.64939880371094	1.0	541.5296020507812	203.41127014160156	0.0006464123725891113	5	010
299	407.2637634277344	116.26167297363281	1.0	405.50421142578125	118.22968292236328	0.00046434998512268066	545.5562133789062	201.96119689941406	1.0	541.8109130859375	202.46881103515625	0.0010481476783752441	5	010
300	407.1678161621094	116.68611145019531	1.0	5.350969314575195	136.7109832763672	0.0035544633865356445	545.1724853515625	203.003662109375	1.0	541.2440185546875	203.42417907714844	0.000810474157333374	5	010
301	406.8441162109375	116.67817687988281	1.0	4.001212120056152	122.8705062866211	0.00022545456886291504	544.9348754882812	202.8000030517578	1.0	540.8457641601562	203.43804931640625	0.0010179579257965088	5	010
302	406.892578125	117.9548110961914	1.0	542.1307373046875	203.9213104248047	0.0002092123031616211	545.3673095703125	203.59535217285156	1.0	541.262939453125	203.89498901367188	0.0006720125675201416	5	010
303	408.18646240234375	116.77055358886719	1.0	3.8415496349334717	128.2207794189453	0.0003896057605743408	545.2067260742188	202.4571990966797	1.0	543.1629638671875	202.5294952392578	0.001606374979019165	5	010
304	408.6415710449219	118.99011993408203	1.0	542.751953125	203.51773071289062	0.00034436583518981934	546.0687255859375	203.1344757080078	1.0	544.1714477539062	203.1151580810547	0.0006431341171264648	5	010
305	411.7419128417969	118.0861587524414	1.0	541.8518676757812	203.1713104248047	0.00017273426055908203	545.2169799804688	203.0991668701172	1.0	541.4769897460938	203.4439697265625	0.0013096928596496582	5	010
306	412.73486328125	119.30814361572266	1.0	545.2044067382812	208.75680541992188	0.00025463104248046875	545.256591796875	202.87637329101562	1.0	543.49267578125	202.5238494873047	0.0034565329551696777	5	010
307	416.2652893066406	123.50334167480469	1.0	400.1595458984375	63.763999938964844	0.8651158213615417	545.6495361328125	202.36080932617188	1.0	543.7542724609375	202.60940551757812	0.0007515251636505127	5	010
308	421.4263916015625	129.39707946777344	1.0	401.18865966796875	64.58226776123047	0.9999996423721313	545.3643798828125	203.79879760742188	1.0	545.6725463867188	203.99949645996094	0.0028866231441497803	5	010
309	423.9682922363281	131.42518615722656	1.0	403.6157531738281	62.725379943847656	1.0	545.336181640625	203.11680603027344	1.0	543.5272827148438	203.46409606933594	0.0014149844646453857	5	010
310	427.3238830566406	132.9705047607422	1.0	405.0190124511719	59.594390869140625	0.9894394874572754	545.4671630859375	202.2943878173828	1.0	541.1979370117188	203.05856323242188	0.000894397497177124	5	010
311	428.3790588378906	134.58595275878906	1.0	407.0422668457031	56.35675811767578	1.0	545.2258911132812	203.1029510498047	1.0	543.4537353515625	203.32518005371094	0.001165539026260376	5	010
312	429.4896240234375	134.75079345703125	1.0	411.19183349609375	50.52592086791992	0.687025249004364	545.1217041015625	204.46690368652344	1.0	541.2106323242188	204.73895263671875	0.0015921592712402344	5	010
313	431.96826171875	136.23495483398438	1.0	2.700169563293457	130.47503662109375	0.0002707540988922119	545.9015502929688	203.64088439941406	1.0	541.8311767578125	203.94818115234375	0.0008724331855773926	5	010
314	434.04443359375	138.4340362548828	1.0	3.9523911476135254	132.24684143066406	0.0005258917808532715	545.032470703125	202.9491424560547	1.0	540.6688842773438	203.48390197753906	0.0006121695041656494	5	010
315	437.8655700683594	141.34356689453125	1.0	410.53387451171875	53.83547592163086	0.0024664998054504395	545.1220092773438	203.05276489257812	1.0	541.5100708007812	203.6660614013672	0.002261430025100708	5	010
316	439.8396911621094	143.26422119140625	1.0	409.6316223144531	52.763912200927734	0.9999878406524658	544.9223022460938	201.97694396972656	1.0	541.2315673828125	202.77993774414062	0.0010871589183807373	5	010
317	441.4549560546875	146.7201690673828	1.0	546.6378784179688	205.30892944335938	0.00028565526008605957	544.9346313476562	203.49588012695312	1.0	541.27294921875	203.5850830078125	0.0016622841358184814	5	010
318	442.5538330078125	149.74417114257812	1.0	4.268026828765869	121.5640869140625	0.0011821389198303223	545.5667724609375	203.53152465820312	1.0	543.3316650390625	203.2890167236328	0.000768810510635376	5	010
319	444.7066650390625	151.5935516357422	1.0	3.184894323348999	116.00405883789062	0.00042122602462768555	545.5503540039062	202.19851684570312	1.0	544.0292358398438	202.0914306640625	0.0011648833751678467	5	010
320	447.44830322265625	153.71188354492188	1.0	3.406625986099243	141.65794372558594	0.000496596097946167	545.0904541015625	202.2307586669922	1.0	541.0107421875	203.0793914794922	0.0007894337177276611	5	010
321	452.9607849121094	163.99984741210938	1.0	404.79302978515625	93.92076873779297	0.9984976649284363	544.9326782226562	202.7978057861328	1.0	541.0146484375	203.25376892089844	0.0007126927375793457	5	010
322	449.23480224609375	161.89588928222656	1.0	400.5108947753906	92.18327331542969	0.5039560794830322	544.6240234375	202.27981567382812	1.0	543.2578735351562	202.2610321044922	0.0013435781002044678	5	010
323	449.13031005859375	158.67437744140625	1.0	403.6251525878906	94.66374206542969	0.9996371865272522	546.0282592773438	201.65646362304688	1.0	541.794921875	202.63368225097656	0.0007236301898956299	5	010
324	446.25738525390625	159.1978759765625	1.0	403.22833251953125	93.95413208007812	0.9999123811721802	545.346435546875	203.25083923339844	1.0	543.3461303710938	203.0993194580078	0.0020768344402313232	5	010
325	446.021484375	161.30972290039062	1.0	403.874267578125	89.56367492675781	0.9948124289512634	545.2288818359375	202.24485778808594	1.0	543.2628173828125	202.14633178710938	0.000872492790222168	5	010
326	443.6243591308594	162.6326141357422	1.0	402.36480712890625	96.62408447265625	0.012296348810195923	545.6693725585938	202.98870849609375	1.0	543.427978515625	202.9083709716797	0.0006732940673828125	5	010
327	442.6942443847656	163.15362548828125	1.0	447.8907165527344	165.149658203125	0.0004406571388244629	544.9315795898438	201.9156951904297	1.0	543.2990112304688	202.07713317871094	0.001291424036026001	5	010
328	444.4895935058594	162.57347106933594	1.0	453.6337585449219	161.06092834472656	0.00035625696182250977	545.080322265625	203.37921142578125	1.0	541.1982421875	203.7584991455078	0.0008202195167541504	5	010
329	442.95611572265625	165.8579559326172	1.0	13.938673973083496	481.5055847167969	0.0002900362014770508	545.546630859375	202.94927978515625	1.0	543.5496826171875	202.87109375	0.0006631314754486084	5	010
330	441.8006896972656	167.9746551513672	1.0	546.889892578125	204.30259704589844	0.00016257166862487793	545.24951171875	202.4949188232422	1.0	543.4187622070312	202.2814178466797	0.0011906027793884277	5	010
331	442.3978271484375	169.8403778076172	1.0	3.986199140548706	130.8560791015625	0.00045248866081237793	545.1819458007812	202.89073181152344	1.0	541.0652465820312	203.6614990234375	0.0009966492652893066	5	010
332	443.2279357910156	171.14971923828125	1.0	3.229321002960205	129.97987365722656	0.0003057718276977539	545.3699340820312	203.03770446777344	1.0	541.6564331054688	203.71066284179688	0.0011706948280334473	5	010
333	443.20001220703125	174.02928161621094	1.0	5.237771987915039	135.4000701904297	0.0008807480335235596	544.5093383789062	203.32269287109375	0.9999998807907104	541.5162353515625	204.00942993164062	0.007380813360214233	5	010
334	443.1883850097656	175.97442626953125	1.0	448.15460205078125	180.01023864746094	0.0002872645854949951	544.1588134765625	203.62672424316406	0.9999999403953552	541.3934936523438	204.0814971923828	0.0044023096561431885	5	010
335	443.5591125488281	177.4091033935547	1.0	448.779296875	180.6388702392578	0.000186920166015625	545.2260131835938	203.2490997314453	1.0	543.0845947265625	203.26187133789062	0.001012355089187622	5	010
336	444.13751220703125	177.59649658203125	1.0	545.8316040039062	204.75814819335938	0.00028190016746520996	544.4234008789062	202.7855224609375	0.9999999403953552	540.9224243164062	203.18841552734375	0.0016410648822784424	5	010
337	444.7873229980469	176.94224548339844	1.0	2.667849063873291	142.67001342773438	0.00046643614768981934	544.34423828125	201.72369384765625	1.0	542.74755859375	201.77072143554688	0.0014548301696777344	5	010
338	444.4669494628906	179.9239501953125	1.0	546.2931518554688	204.4051513671875	0.00034692883491516113	543.804931640625	202.71978759765625	0.9999999403953552	543.1583251953125	202.774169921875	0.003079921007156372	5	010
339	443.1368408203125	181.97579956054688	1.0	5.406008720397949	133.87567138671875	0.0008438229560852051	545.0363159179688	203.59597778320312	1.0	543.2724609375	203.37449645996094	0.0023808181285858154	5	010
340	444.0467224121094	182.65380859375	1.0	541.8566284179688	203.1810302734375	0.00038737058639526367	545.0504150390625	202.82643127441406	0.9999998807907104	543.032470703125	202.9080047607422	0.0009802579879760742	5	010
341	442.8760986328125	182.85589599609375	1.0	545.6463012695312	204.50711059570312	0.00034058094024658203	544.3681640625	202.83047485351562	0.9999999403953552	542.6175537109375	202.69960021972656	0.0029482245445251465	5	010
342	444.0235595703125	182.87991333007812	1.0	5.4005584716796875	131.11305236816406	0.00028762221336364746	545.2103271484375	202.9724578857422	1.0	541.9653930664062	203.4346923828125	0.0019130408763885498	5	010
343	444.05609130859375	182.9141082763672	1.0	4.964019298553467	133.97840881347656	0.007574796676635742	544.67724609375	202.43869018554688	1.0	543.3912963867188	202.37457275390625	0.001642853021621704	5	010
344	443.86224365234375	183.88658142089844	1.0	395.1366882324219	100.25910949707031	0.0026190578937530518	543.9105224609375	202.5096893310547	0.9999998211860657	541.2162475585938	202.84951782226562	0.003354787826538086	5	010
345	443.8148193359375	184.10633850097656	1.0	4.650204181671143	133.03094482421875	0.00043714046478271484	544.5250244140625	203.0704803466797	1.0	540.8814697265625	203.47418212890625	0.0011202991008758545	5	010
346	444.160400390625	185.3153533935547	1.0	544.48974609375	207.9464874267578	0.0005190372467041016	544.423583984375	202.08023071289062	1.0	541.03955078125	202.58827209472656	0.00135841965675354	5	010
347	446.6275329589844	184.26971435546875	1.0	397.4493713378906	102.90034484863281	0.029372215270996094	544.7609252929688	202.54273986816406	1.0	541.3422241210938	203.11746215820312	0.0015807747840881348	5	010
348	447.5108947753906	185.5386505126953	1.0	546.4822998046875	205.63011169433594	0.0001774132251739502	545.1116333007812	203.10780334472656	1.0	541.1425170898438	203.8095703125	0.0008662939071655273	5	010
349	446.5076599121094	185.999267578125	1.0	545.6129760742188	208.52926635742188	0.0004000365734100342	545.1380004882812	202.858642578125	0.9999999403953552	543.7396850585938	202.7107391357422	0.0011163949966430664	5	010
350	446.5876159667969	186.22586059570312	1.0	543.828369140625	202.99159240722656	0.0003997683525085449	544.5760498046875	203.00689697265625	1.0	543.0872802734375	203.06373596191406	0.004418522119522095	5	010
351	446.8971862792969	187.87454223632812	1.0	398.244873046875	102.7029800415039	0.031046032905578613	545.0462036132812	203.3243865966797	1.0	442.352783203125	193.42710876464844	0.0027035176753997803	5	010
352	448.1150207519531	190.71710205078125	1.0	394.4883728027344	96.83988952636719	0.4852674901485443	544.90673828125	202.47393798828125	1.0	541.679931640625	203.0134735107422	0.0021028220653533936	5	010
353	447.0447998046875	188.56842041015625	0.9999998807907104	446.02252197265625	190.9834442138672	0.0007458925247192383	544.3916625976562	202.76707458496094	1.0	442.5694580078125	193.8346405029297	0.0050633251667022705	5	010
354	445.9281921386719	186.76651000976562	1.0	444.6510925292969	190.84677124023438	0.0007386505603790283	544.5220336914062	202.53909301757812	1.0	442.1258850097656	193.32058715820312	0.0015098154544830322	5	010
355	446.6627197265625	187.32473754882812	1.0	4.019298553466797	115.86491394042969	0.0005299150943756104	544.922119140625	202.86878967285156	1.0	541.2808227539062	203.4279022216797	0.0013393759727478027	5	010
356	446.2742614746094	186.30606079101562	1.0	391.9723205566406	101.3594970703125	0.014822334051132202	544.1190795898438	202.80612182617188	0.9999999403953552	540.559814453125	203.21206665039062	0.0015952885150909424	5	010
357	447.4017028808594	188.83993530273438	1.0	397.6726989746094	93.05036926269531	0.9948318004608154	544.934326171875	202.49290466308594	1.0	543.59375	202.72348022460938	0.002049744129180908	5	010
358	446.8812255859375	190.33094787597656	1.0	449.0929260253906	196.33360290527344	0.0006810426712036133	545.1124267578125	202.13412475585938	1.0	541.5449829101562	202.59901428222656	0.001013427972793579	5	010
359	448.3099670410156	197.30918884277344	0.9999998807907104	3.875247001647949	143.80264282226562	0.0005087554454803467	545.2635498046875	202.4258575439453	1.0	541.458740234375	202.8518524169922	0.0007646381855010986	5	010
360	448.407470703125	197.87472534179688	1.0	393.7821960449219	104.04924011230469	0.0401996374130249	545.1372680664062	202.78248596191406	1.0	541.1971435546875	203.57469177246094	0.0007690191268920898	5	010
361	448.3700866699219	198.14581298828125	1.0	5.331297874450684	130.8868865966797	0.00016292929649353027	544.373291015625	202.47340393066406	1.0	542.1024780273438	202.19879150390625	0.0009284317493438721	5	010
362	448.29888916015625	198.88063049316406	1.0	545.994384765625	203.8655548095703	0.0002352893352508545	544.9178466796875	201.91200256347656	1.0	543.7337646484375	201.77345275878906	0.001241445541381836	5	010
363	449.1043701171875	200.9344024658203	1.0	449.8849792480469	208.4326171875	0.00022646784782409668	544.3388061523438	201.70860290527344	0.9999999403953552	444.87249755859375	207.52801513671875	0.0035844147205352783	5	010
364	450.1078186035156	205.219970703125	1.0	453.9375	208.4318084716797	0.0004215240478515625	544.3165893554688	202.37567138671875	1.0	543.2272338867188	202.2107391357422	0.0017552971839904785	5	010
365	451.09375	210.78846740722656	1.0	391.9405517578125	108.55821228027344	0.9803204536437988	545.5245971679688	202.2958526611328	1.0	543.68115234375	202.1862335205078	0.0006579458713531494	5	010
366	448.1661071777344	210.4200897216797	1.0	394.2410583496094	104.95805358886719	0.026214540004730225	544.242919921875	201.5265655517578	1.0	542.5655517578125	201.54806518554688	0.0010797679424285889	5	010
367	445.36663818359375	208.40054321289062	1.0	398.2782287597656	100.7375717163086	0.03430795669555664	544.36865234375	202.5667724609375	1.0	542.5574340820312	202.66021728515625	0.00099867582321167	5	010
368	443.4441223144531	205.10479736328125	1.0	404.8351745605469	115.61074829101562	0.024885714054107666	545.037109375	202.8475799560547	1.0	543.2002563476562	203.06895446777344	0.00072479248046875	5	010
369	441.8807067871094	204.00218200683594	1.0	395.6528625488281	110.48517608642578	0.00020423531532287598	544.9612426757812	201.6482696533203	1.0	543.259033203125	201.8525848388672	0.001171499490737915	5	010
370	440.9449157714844	202.75503540039062	1.0	396.4494934082031	97.74638366699219	0.282882958650589	544.8919677734375	201.2912139892578	1.0	540.8658447265625	202.181640625	0.0004178285598754883	5	010
371	439.80670166015625	204.6511688232422	1.0	4.51255464553833	131.0467987060547	0.0003962516784667969	544.970703125	202.28182983398438	1.0	543.377685546875	202.80735778808594	0.001034170389175415	5	010
372	439.3517150878906	210.15797424316406	1.0	397.3147888183594	102.08392333984375	0.9992285966873169	544.5687866210938	201.8681182861328	1.0	540.9147338867188	202.73025512695312	0.0006147921085357666	5	010
373	436.48248291015625	216.05633544921875	1.0	395.90179443359375	106.98596954345703	0.5718106031417847	544.1368408203125	202.2705841064453	1.0	542.6239013671875	202.0287628173828	0.0029875636100769043	5	010
374	436.2884826660156	220.3806915283203	1.0	392.7588195800781	111.6288070678711	0.25201553106307983	544.1675415039062	203.1968536376953	1.0	540.7176513671875	203.55076599121094	0.0007860958576202393	5	010
375	434.8644104003906	228.0277557373047	1.0	546.0394287109375	204.84765625	0.000329822301864624	544.9144287109375	202.90618896484375	0.9999999403953552	543.3262329101562	202.6987762451172	0.002947986125946045	5	010
376	435.0345153808594	232.1013641357422	1.0	402.2904052734375	118.41697692871094	0.0003790855407714844	545.2137451171875	203.08775329589844	1.0	542.7470092773438	202.76214599609375	0.0007971525192260742	5	010
377	434.56817626953125	232.99087524414062	1.0	545.523681640625	204.3662872314453	0.00022041797637939453	544.330322265625	202.51922607421875	1.0	542.6052856445312	202.34649658203125	0.0022729337215423584	5	010
378	433.6375427246094	236.55218505859375	1.0	4.239494800567627	142.68861389160156	0.0012342631816864014	545.7200317382812	202.0621795654297	1.0	541.624267578125	202.59896850585938	0.00047653913497924805	5	010
379	432.1915588378906	238.7248992919922	1.0	463.7502746582031	244.137939453125	0.5247597694396973	544.9640502929688	201.70550537109375	1.0	541.3211059570312	202.1642303466797	0.0006237030029296875	5	010
380	431.96368408203125	241.3182830810547	1.0	401.21697998046875	124.7260513305664	0.9057624340057373	545.116943359375	201.50570678710938	1.0	542.8382568359375	201.53390502929688	0.00047025084495544434	5	010
381	431.7309875488281	242.38583374023438	1.0	401.10784912109375	129.60008239746094	0.34905922412872314	544.4581909179688	202.09454345703125	1.0	542.5394897460938	202.39743041992188	0.0011586546897888184	5	010
382	431.1952209472656	244.5106964111328	1.0	465.4342956542969	247.98776245117188	0.05302205681800842	544.909912109375	203.43809509277344	1.0	542.71142578125	203.63970947265625	0.0008214414119720459	5	010
383	430.7649230957031	246.9092254638672	1.0	465.04034423828125	250.5277099609375	0.02401295304298401	544.8284301757812	203.12083435058594	1.0	541.4058837890625	203.5911865234375	0.0005003213882446289	5	010
384	430.31158447265625	248.38006591796875	1.0	399.1466979980469	133.3057403564453	0.9999892711639404	545.3120727539062	202.28549194335938	1.0	541.6487426757812	203.2578887939453	0.00041916966438293457	5	010
385	431.19415283203125	249.7882080078125	1.0	463.68194580078125	254.94578552246094	0.7292472720146179	544.638916015625	202.92581176757812	1.0	542.1570434570312	202.98004150390625	0.0003736913204193115	5	010
386	431.82440185546875	253.37538146972656	1.0	462.67596435546875	254.278076171875	0.00048285722732543945	544.7252197265625	202.6227264404297	1.0	542.951904296875	202.89544677734375	0.0011368393898010254	5	010
387	431.3822937011719	255.38668823242188	1.0	438.4334716796875	256.8490295410156	0.0011714696884155273	545.2767333984375	202.4583282470703	1.0	542.6947631835938	202.44700622558594	0.00033980607986450195	5	010
388	432.21710205078125	261.6640625	0.9999992847442627	461.05865478515625	259.9531555175781	0.0854165256023407	544.1420288085938	203.1314239501953	1.0	542.6221313476562	203.38084411621094	0.000684887170791626	5	010
389	431.3529052734375	262.6951599121094	1.0	465.2651672363281	262.98602294921875	0.001559615135192871	545.1653442382812	202.48663330078125	1.0	543.0863037109375	202.74652099609375	0.0005122721195220947	5	010
390	431.6858215332031	264.93145751953125	0.9999852180480957	463.36639404296875	265.8336181640625	0.022340238094329834	545.2183227539062	202.5704345703125	1.0	543.1456298828125	202.69944763183594	0.0009835362434387207	5	010
391	431.9593811035156	269.18377685546875	0.9999775886535645	546.6480102539062	204.5723419189453	0.0001150369644165039	545.119140625	202.37144470214844	1.0	543.5506591796875	202.46145629882812	0.0007834434509277344	5	010
392	433.17095947265625	273.3788757324219	1.0	438.6715087890625	273.2008056640625	0.00020369887351989746	545.2597045898438	203.1090545654297	1.0	543.1661987304688	203.24148559570312	0.0004070401191711426	5	010
393	436.3681640625	273.48858642578125	0.9999994039535522	442.6357727050781	273.0668029785156	0.00015786290168762207	545.0535888671875	203.28993225097656	1.0	541.5576782226562	204.14349365234375	0.00035709142684936523	5	010
394	434.14959716796875	276.68463134765625	1.0	397.9172668457031	176.94271850585938	0.0002968013286590576	544.815673828125	202.7989044189453	1.0	542.53662109375	202.8930206298828	0.00037679076194763184	5	010
395	434.7024841308594	279.2938537597656	1.0	399.44024658203125	179.42286682128906	0.0008231997489929199	544.88134765625	202.224853515625	1.0	543.0825805664062	202.3306427001953	0.00034564733505249023	5	010
396	437.737548828125	282.7942810058594	0.9999999403953552	399.4590759277344	182.88209533691406	0.0005941092967987061	545.2633056640625	203.9409942626953	1.0	541.7772827148438	204.38821411132812	0.0002733170986175537	5	010
397	439.27978515625	284.94525146484375	0.9999997019767761	403.6278076171875	180.25218200683594	0.9984129071235657	545.2164306640625	202.7665252685547	1.0	543.1572875976562	202.78807067871094	0.000397413969039917	5	010
398	441.0693664550781	288.5044860839844	0.9999999403953552	408.8494873046875	177.52781677246094	1.0	544.9751586914062	202.53404235839844	1.0	543.2083740234375	202.6162872314453	0.0006548166275024414	5	010
399	438.97607421875	292.17938232421875	1.0	407.22509765625	177.61544799804688	1.0	544.7164306640625	202.54904174804688	1.0	542.9702758789062	202.68772888183594	0.001152336597442627	5	010
400	441.0372314453125	296.0986328125	1.0	407.86761474609375	179.85708618164062	1.0	545.6316528320312	203.10365295410156	1.0	543.5031127929688	203.1730499267578	0.00041484832763671875	5	010
401	442.0077819824219	296.7444763183594	1.0	408.92193603515625	183.542236328125	0.9996949434280396	544.8229370117188	202.51565551757812	1.0	410.1012878417969	188.919189453125	0.0007141232490539551	5	010
402	441.4184875488281	299.0635070800781	1.0	408.2867126464844	183.44407653808594	0.9999040365219116	545.5803833007812	202.24639892578125	1.0	543.7571411132812	202.63662719726562	0.0004235804080963135	5	010
403	440.8878173828125	299.9015808105469	1.0	408.903076171875	183.8135528564453	0.9999858140945435	545.3136596679688	202.25843811035156	1.0	541.6720581054688	203.3737030029297	0.0004589259624481201	5	010
404	439.1244201660156	301.4244689941406	1.0	408.32318115234375	184.65863037109375	0.9745181798934937	545.0850830078125	203.2706756591797	1.0	433.6860656738281	295.1132507324219	0.0004330575466156006	5	010
405	440.6790771484375	301.1005554199219	1.0	408.0841979980469	183.5748291015625	0.9999817609786987	544.4683837890625	202.6034698486328	1.0	438.4805603027344	293.1934509277344	0.00017887353897094727	5	010
406	441.250244140625	303.7276611328125	1.0	408.625	185.22756958007812	0.9999831914901733	545.4563598632812	201.9675750732422	1.0	409.1137390136719	188.2885284423828	0.0007076263427734375	5	010
407	443.97027587890625	304.0980224609375	1.0	409.15863037109375	185.7006072998047	0.9999979734420776	544.4293212890625	202.31655883789062	1.0	409.7082214355469	188.7834014892578	0.0012813806533813477	5	010
408	440.9345703125	305.38873291015625	1.0	408.6689147949219	188.54757690429688	1.0	545.25390625	202.58795166015625	1.0	407.65301513671875	189.40377807617188	0.001440197229385376	5	010
409	443.1429748535156	306.15185546875	1.0	4.496661186218262	140.93423461914062	0.0054607391357421875	448.3905944824219	305.5151062011719	0.00012040138244628906	441.2336120605469	295.7171630859375	9.328126907348633e-5	5	010
410	440.2749938964844	306.878173828125	1.0	447.1461486816406	309.6133117675781	0.0003559887409210205	445.5896911621094	305.7850036621094	0.00011721253395080566	436.7559814453125	293.72723388671875	5.361437797546387e-5	5	010
411	442.58441162109375	306.98358154296875	1.0	452.0252380371094	306.1310119628906	0.0003300309181213379	449.5920104980469	305.2691345214844	0.00017589330673217773	3.778374433517456	477.7118225097656	5.21540641784668e-5	5	010
412	442.8045349121094	307.21795654296875	1.0	449.3384704589844	310.7486572265625	0.00011926889419555664	447.37030029296875	306.464599609375	4.3720006942749023e-5	436.72454833984375	293.7127685546875	3.781914710998535e-5	5	010
413	441.1842346191406	308.2464599609375	1.0	448.4630126953125	310.8825988769531	0.0002560615539550781	448.4047546386719	306.5652770996094	0.00012695789337158203	436.6637878417969	294.25128173828125	5.868077278137207e-5	5	010
414	441.1620178222656	307.5799560546875	1.0	447.6670837402344	310.9678649902344	0.00031748414039611816	647.5626831054688	29.98857307434082	0.0002276897430419922	436.7951354980469	293.8764343261719	3.9905309677124023e-5	5	010
415	440.9273986816406	308.1328430175781	1.0	395.8455810546875	192.958251953125	0.03150823712348938	448.3868408203125	306.8197937011719	0.00012364983558654785	437.317138671875	294.298828125	4.2438507080078125e-5	5	010
416	439.67108154296875	308.9831848144531	1.0	446.47796630859375	310.8909606933594	0.000547945499420166	444.6557312011719	307.6881408691406	0.00016170740127563477	437.02642822265625	317.37115478515625	5.227327346801758e-5	5	010
417	439.7586669921875	310.20343017578125	1.0	448.1643371582031	312.5140686035156	0.00018319487571716309	442.8764343261719	312.8740539550781	0.00011691451072692871	425.55755615234375	304.8560485839844	3.8683414459228516e-5	5	010
418	441.1083984375	310.48834228515625	1.0	452.18017578125	308.4393005371094	0.00022855401039123535	444.9299621582031	310.67620849609375	0.0001665353775024414	435.5235900878906	318.5487365722656	5.963444709777832e-5	5	010
419	441.7364807128906	311.878662109375	1.0	14.055070877075195	480.6898193359375	0.00015106797218322754	649.0662231445312	188.94046020507812	0.00022593140602111816	440.9391784667969	318.9161071777344	8.746981620788574e-5	5	010
420	442.2917785644531	313.2503356933594	1.0	442.01763916015625	317.7297668457031	0.00011566281318664551	439.2756652832031	311.3487548828125	0.00015819072723388672	440.4136657714844	320.2235107421875	0.0001964867115020752	5	010
421	440.26043701171875	314.8134765625	1.0	396.7349548339844	222.92959594726562	0.0015345215797424316	441.7561340332031	315.7619934082031	0.00024071335792541504	439.7561340332031	319.9317321777344	0.00031578540802001953	5	010
422	435.4747009277344	316.002197265625	1.0	394.5220947265625	216.7371063232422	0.3466528654098511	436.06201171875	314.62799072265625	0.0001659095287322998	436.7196350097656	309.2147216796875	0.0003617703914642334	5	010
423	433.693359375	315.3428955078125	1.0	395.5654296875	221.517822265625	0.9999995827674866	646.9882202148438	28.976879119873047	0.0001455247402191162	434.31207275390625	306.3395080566406	0.000261843204498291	5	010
424	430.3023986816406	316.4868469238281	1.0	389.57122802734375	226.11978149414062	0.9365112781524658	646.5233154296875	31.54419708251953	0.0002491474151611328	424.2135009765625	306.4464416503906	0.00017216801643371582	5	010
425	427.39849853515625	315.6492004394531	1.0	30.516027450561523	481.75665283203125	0.0003580451011657715	427.65380859375	318.0190734863281	9.953975677490234e-5	4.05072546005249	477.52203369140625	0.00012755393981933594	5	010
426	428.3127136230469	316.8077392578125	1.0	3.8509016036987305	130.78244018554688	0.0006847381591796875	427.27935791015625	315.1255187988281	8.690357208251953e-5	423.7998046875	305.899658203125	0.00023764371871948242	5	010
427	426.9875793457031	315.8911437988281	1.0	398.666259765625	215.7969512939453	0.0004216134548187256	647.5626220703125	30.836746215820312	0.00016102194786071777	423.03955078125	305.7777404785156	0.00021144747734069824	5	010
428	426.8365173339844	317.5031433105469	1.0	394.5689392089844	215.96571350097656	0.9102798700332642	648.0404663085938	29.563201904296875	8.681416511535645e-5	423.83233642578125	307.77069091796875	0.00013560056686401367	5	010
429	427.0682067871094	316.04815673828125	1.0	389.815673828125	220.1085662841797	0.012951314449310303	427.1223449707031	314.89288330078125	8.01384449005127e-5	424.01214599609375	305.3006896972656	0.00018790364265441895	5	010
430	427.261962890625	315.58966064453125	1.0	389.2604064941406	220.74142456054688	0.999980092048645	426.7976989746094	314.3187255859375	9.85562801361084e-5	423.2790832519531	305.4942932128906	0.00026670098304748535	5	010
431	426.27874755859375	315.4466247558594	1.0	389.45751953125	219.61520385742188	0.00023812055587768555	425.9604187011719	314.530517578125	0.00011238455772399902	423.0645446777344	305.4484558105469	0.0003279745578765869	5	010
432	427.32366943359375	316.9914855957031	1.0	392.4550476074219	224.4995574951172	0.0013104081153869629	427.05157470703125	317.82171630859375	0.00011560320854187012	422.9437255859375	306.25048828125	0.0002593696117401123	5	010
433	427.203369140625	316.07330322265625	1.0	14.124895095825195	481.63262939453125	0.0002962052822113037	426.7303466796875	316.9027404785156	0.00010135769844055176	422.69171142578125	304.5474853515625	0.0001646280288696289	5	010
434	427.1268005371094	314.2421875	1.0	433.0553283691406	312.14984130859375	0.0003306567668914795	427.1811218261719	316.76788330078125	0.00030034780502319336	422.1154479980469	303.8271484375	0.0002840757369995117	5	010
435	426.3277282714844	314.75372314453125	1.0	394.5540771484375	214.7698974609375	0.9999999403953552	431.1251220703125	317.1591796875	0.00023621320724487305	421.8240051269531	304.3100891113281	0.0003134608268737793	5	010
436	427.4668884277344	311.7373352050781	1.0	392.0731506347656	217.68727111816406	0.758007287979126	431.3944396972656	315.44781494140625	0.00010037422180175781	3.792555809020996	477.3309631347656	0.00013846158981323242	5	010
437	426.4551086425781	310.82623291015625	1.0	393.3326721191406	216.31594848632812	0.9998868703842163	430.4036865234375	308.94952392578125	0.00012174248695373535	423.4842224121094	294.9032287597656	3.4302473068237305e-5	5	010
438	427.24542236328125	311.0800476074219	1.0	472.8302307128906	314.1333923339844	0.005622178316116333	430.75933837890625	309.17657470703125	0.00028830766677856445	3.9659149646759033	476.8947448730469	5.8650970458984375e-5	5	010
439	427.93841552734375	310.7583923339844	1.0	393.6602783203125	213.44830322265625	0.9999806880950928	474.1472473144531	313.1544189453125	0.000367969274520874	389.66510009765625	215.75009155273438	7.155537605285645e-5	5	010
440	427.5110778808594	312.0106201171875	1.0	389.31146240234375	214.33074951171875	0.0003412961959838867	431.38592529296875	315.47943115234375	8.663535118103027e-5	3.602874279022217	477.9286193847656	5.379319190979004e-5	5	010
441	427.3515319824219	316.35772705078125	1.0	391.181884765625	215.07965087890625	0.9999998807907104	426.96484375	317.82061767578125	0.0001596510410308838	422.70513916015625	306.41180419921875	0.0004177987575531006	5	010
442	427.7246398925781	318.9035949707031	1.0	432.47271728515625	322.02783203125	0.00019279122352600098	647.3247680664062	334.02703857421875	0.00020164251327514648	424.52154541015625	310.3812255859375	0.00017246603965759277	5	010
443	430.0823669433594	322.7051086425781	1.0	389.7320861816406	221.1612091064453	0.6012986898422241	470.7980041503906	324.6166687011719	0.00039201974868774414	422.656005859375	309.3434753417969	8.779764175415039e-5	5	010
444	429.3742370605469	325.9527893066406	1.0	389.3868713378906	227.6985626220703	0.9956322908401489	648.0899658203125	316.2645263671875	0.0001131296157836914	423.2962341308594	310.3055419921875	9.375810623168945e-5	5	010
445	430.4481506347656	328.7354431152344	1.0	388.5006408691406	227.80120849609375	0.933513879776001	648.2805786132812	29.961986541748047	0.0002804994583129883	432.7474365234375	322.3061828613281	9.903311729431152e-5	5	010
446	430.44708251953125	331.8448791503906	1.0	389.5655822753906	230.8013458251953	0.04346802830696106	469.7322082519531	335.6455078125	0.00013950467109680176	424.2451171875	321.9567565917969	0.0001035928726196289	5	010
447	431.1886901855469	334.5381164550781	1.0	388.5265197753906	229.5428009033203	0.9999386072158813	434.7840270996094	334.23553466796875	0.00011685490608215332	426.2998046875	325.6067199707031	9.453296661376953e-5	5	010
448	431.51702880859375	336.494873046875	1.0	386.67718505859375	232.67385864257812	0.9999988079071045	434.07867431640625	336.0888366699219	0.00012415647506713867	389.3442687988281	238.43405151367188	0.00010702013969421387	5	010
449	432.042724609375	340.6398620605469	1.0	387.25592041015625	231.32525634765625	0.815551221370697	646.9968872070312	78.0591049194336	0.00018036365509033203	422.92120361328125	326.72857666015625	3.904104232788086e-5	5	010
450	432.81793212890625	344.72174072265625	1.0	440.3309631347656	341.1610107421875	0.00022608041763305664	436.616943359375	343.5934143066406	0.0002714693546295166	433.11480712890625	337.8850402832031	0.00022742152214050293	5	010
451	435.0630798339844	349.22344970703125	1.0	3.2824928760528564	130.2285919189453	0.0005374550819396973	435.53753662109375	347.1448059082031	5.3435564041137695e-5	437.43719482421875	341.90557861328125	0.0001995563507080078	5	010
452	428.2536315917969	349.44744873046875	1.0	435.0005798339844	345.6336364746094	0.00011050701141357422	433.998779296875	350.09490966796875	9.08970832824707e-5	424.5244445800781	339.0121765136719	0.00016373395919799805	5	010
453	421.26446533203125	348.96368408203125	0.9999774098396301	422.0413818359375	346.1543273925781	0.04200521111488342	423.2105712890625	348.4095153808594	0.00036710500717163086	422.0534362792969	343.23284912109375	0.0010104179382324219	5	010
454	420.2774963378906	347.22760009765625	1.0	384.0287780761719	242.1708221435547	0.9960228800773621	423.4151306152344	347.9931335449219	6.836652755737305e-5	421.399169921875	339.21343994140625	0.0002206265926361084	5	010
455	422.2943420410156	348.0307312011719	1.0	381.6604309082031	242.32789611816406	0.18563705682754517	424.1378173828125	348.2003479003906	7.50124454498291e-5	423.5712585449219	339.58209228515625	0.0001138150691986084	5	010
456	422.57952880859375	348.7174987792969	1.0	424.3280029296875	351.65142822265625	0.00018289685249328613	424.5628662109375	348.6626892089844	0.0001569688320159912	423.5314636230469	340.38824462890625	0.00011131167411804199	5	010
457	420.9695129394531	351.5594787597656	1.0	380.82537841796875	239.25262451171875	0.9999992251396179	418.9396057128906	352.923095703125	0.00010311603546142578	422.8480224609375	343.2597961425781	0.0003559589385986328	5	010
458	421.5706787109375	353.2286071777344	1.0	379.4211120605469	243.84658813476562	0.9999998807907104	647.907958984375	29.280773162841797	0.0006213486194610596	408.36309814453125	343.2702331542969	6.172060966491699e-5	5	010
459	420.22418212890625	358.236083984375	1.0	382.07977294921875	243.50282287597656	1.0	649.0963134765625	335.1367492675781	6.237626075744629e-5	381.8175354003906	246.8210906982422	0.00011962652206420898	5	010
460	420.87933349609375	357.5057067871094	1.0	383.7239685058594	246.54190063476562	0.9999980330467224	648.1290283203125	315.25726318359375	0.0001582503318786621	409.37274169921875	349.7167663574219	2.530217170715332e-5	5	010
461	419.2384948730469	356.0954895019531	1.0	386.08056640625	245.34732055664062	0.9998663663864136	421.09124755859375	354.3812561035156	3.4868717193603516e-5	407.7759704589844	358.957763671875	2.446770668029785e-5	5	010
462	418.7840881347656	355.00225830078125	1.0	387.8587341308594	238.26283264160156	0.0005960166454315186	648.06689453125	28.93667984008789	0.0002333223819732666	3.5576577186584473	477.1007385253906	3.0875205993652344e-5	5	010
463	419.8887939453125	355.427734375	0.9999998807907104	382.50616455078125	241.09674072265625	0.9999992847442627	648.25390625	317.5569763183594	2.0265579223632812e-5	3.354633331298828	477.21234130859375	3.454089164733887e-5	5	010
464	418.39019775390625	351.2704772949219	0.999997615814209	422.091064453125	352.1375732421875	8.45789909362793e-5	420.60040283203125	350.58123779296875	3.9011240005493164e-5	423.4692077636719	341.890869140625	5.170702934265137e-5	5	010
465	418.3929748535156	353.5369567871094	0.9999998211860657	7.843767166137695	471.9669494628906	7.033348083496094e-5	648.8475952148438	334.61968994140625	8.71419906616211e-5	3.622448682785034	477.29376220703125	2.428889274597168e-5	5	010
466	416.2341613769531	351.03460693359375	0.9999909400939941	2.7996811866760254	3.3055670261383057	6.797909736633301e-5	647.288330078125	29.592594146728516	4.979968070983887e-5	422.2083740234375	341.3478088378906	8.684396743774414e-5	5	010
467	416.7959899902344	349.466796875	1.0	420.92474365234375	351.89764404296875	0.00012379884719848633	648.4898071289062	30.172401428222656	0.0002624988555908203	410.68695068359375	340.513671875	7.113814353942871e-5	5	010
468	416.4759826660156	349.8164367675781	1.0	4.9949822425842285	132.52134704589844	0.0002544224262237549	648.973876953125	201.558837890625	9.319186210632324e-5	421.0951232910156	341.21270751953125	8.422136306762695e-5	5	010
469	415.9830322265625	347.8519287109375	1.0	421.26416015625	350.88653564453125	7.88271427154541e-5	647.3627319335938	30.055879592895508	0.00011470913887023926	420.8912048339844	339.9596252441406	7.227063179016113e-5	5	010
470	416.901611328125	351.47882080078125	0.9999688863754272	5.649297714233398	132.16421508789062	0.00021511316299438477	7.301845550537109	482.5216979980469	1.6033649444580078e-5	3.7319858074188232	477.9850769042969	4.547834396362305e-5	5	010
471	417.1963195800781	348.3310852050781	0.9981933832168579	1.9512701034545898	1.9423563480377197	8.538365364074707e-5	647.8477783203125	317.7405700683594	1.0728836059570312e-5	4.19657039642334	477.59124755859375	2.3365020751953125e-5	5	010
472	419.7266540527344	347.004638671875	0.00020587444305419922	2.6728363037109375	2.9536702632904053	7.855892181396484e-5	648.1780395507812	61.32207107543945	3.9517879486083984e-5	3.172985553741455	477.55072021484375	3.382563591003418e-5	5	010
473	419.1346435546875	343.202880859375	1.0	469.93780517578125	348.9634094238281	0.0036214888095855713	648.2200927734375	193.64108276367188	0.0006189942359924316	418.1600646972656	334.8189697265625	6.398558616638184e-5	5	010
474	418.77459716796875	340.6816101074219	1.0	394.5521545410156	222.69204711914062	0.894844651222229	7.304346084594727	481.9122009277344	4.762411117553711e-5	4.047110080718994	477.8522033691406	0.00011426210403442383	5	010
475	418.3102111816406	335.248291015625	1.0	392.1288757324219	222.9832763671875	0.9934573769569397	469.8371276855469	339.3796081542969	0.00036412477493286133	460.0716552734375	343.25830078125	0.00011712312698364258	5	010
476	417.87921142578125	334.61065673828125	1.0	390.21893310546875	222.7914581298828	0.05830565094947815	420.3341979980469	334.5619201660156	9.623169898986816e-5	409.86907958984375	340.2691345214844	0.00010016560554504395	5	010
477	417.8019104003906	332.73785400390625	1.0	388.7790222167969	229.6283721923828	0.9999985098838806	420.6573791503906	333.2257080078125	7.94827938079834e-5	421.4220886230469	324.64599609375	9.59932804107666e-5	5	010
478	416.83349609375	331.5285949707031	1.0	385.2143859863281	217.85121154785156	1.0	419.7760009765625	329.8596496582031	0.00018766522407531738	420.58172607421875	323.5159606933594	0.000273287296295166	5	010
479	417.5973815917969	330.40362548828125	1.0	469.0577087402344	336.25	0.9418437480926514	421.80560302734375	328.1465148925781	0.00013586878776550293	421.00872802734375	321.7596435546875	0.0001221299171447754	5	010
480	416.3052062988281	329.2203674316406	1.0	426.4316711425781	323.9637451171875	0.00016358494758605957	418.8169250488281	327.85858154296875	0.00012868642807006836	418.5629577636719	321.32940673828125	7.510185241699219e-5	5	010
481	418.1304016113281	327.55035400390625	1.0	385.7483825683594	226.16049194335938	0.8671504855155945	419.72918701171875	326.5076599121094	0.00010764598846435547	3.0593137741088867	477.9012145996094	3.9905309677124023e-5	5	010
482	418.6598815917969	322.1804504394531	1.0	388.1912536621094	223.28994750976562	0.008435845375061035	420.0400085449219	316.07794189453125	4.678964614868164e-5	406.6125793457031	309.9300842285156	7.793307304382324e-5	5	010
483	420.18231201171875	322.55316162109375	1.0	388.7086181640625	227.53224182128906	0.9999983310699463	421.1558837890625	321.2462158203125	0.0001595914363861084	408.2535400390625	311.9273986816406	4.0531158447265625e-5	5	010
484	421.6747131347656	323.78857421875	1.0	388.497802734375	228.43423461914062	0.9999979734420776	650.2335205078125	190.48056030273438	5.501508712768555e-5	408.1978454589844	311.26470947265625	6.717443466186523e-5	5	010
485	420.06964111328125	323.92486572265625	1.0	381.38134765625	235.010009765625	0.010272949934005737	647.9166870117188	316.0426330566406	7.784366607666016e-5	407.89251708984375	312.1231994628906	6.264448165893555e-5	5	010
486	420.23272705078125	327.8446350097656	1.0	378.6538391113281	235.07196044921875	0.9248955249786377	423.430419921875	330.466064453125	6.097555160522461e-5	419.6854248046875	335.7931213378906	4.172325134277344e-5	5	010
487	421.8730163574219	330.1859130859375	1.0	379.6635437011719	243.36668395996094	0.882946252822876	647.4220581054688	31.214611053466797	0.0001564323902130127	429.8707275390625	320.33111572265625	0.00013241171836853027	5	010
488	420.5142822265625	329.6051025390625	1.0	377.06256103515625	239.9426727294922	1.0	420.91473388671875	327.8060302734375	0.00011435151100158691	423.0546569824219	335.7726745605469	0.00019803643226623535	5	010
489	420.2281494140625	330.73687744140625	1.0	376.0354309082031	242.75518798828125	0.9999393224716187	421.45208740234375	329.3228454589844	0.0001672804355621338	418.7516174316406	322.5994873046875	0.0001188516616821289	5	010
490	421.90667724609375	332.94549560546875	1.0	377.8879699707031	244.19204711914062	1.0	421.30450439453125	329.6679992675781	7.972121238708496e-5	411.38494873046875	340.20574951171875	0.00013190507888793945	5	010
491	421.8179016113281	331.5167541503906	1.0	380.9952087402344	246.2960968017578	1.0	422.63006591796875	332.2801208496094	0.00011429190635681152	422.7320861816406	337.323974609375	0.0001558363437652588	5	010
492	420.7003173828125	331.1605529785156	1.0	382.23162841796875	245.46385192871094	0.9999998807907104	422.8435974121094	332.1722412109375	0.00012108683586120605	423.21136474609375	336.94586181640625	0.00015163421630859375	5	010
493	421.0668640136719	331.8484802246094	1.0	379.97296142578125	245.24615478515625	1.0	422.4667663574219	333.2499694824219	0.00012373924255371094	419.6159973144531	323.64410400390625	0.00014862418174743652	5	010
494	420.06890869140625	332.1153564453125	1.0	377.39447021484375	241.71864318847656	0.9999926090240479	420.35699462890625	330.0804443359375	0.00021648406982421875	419.65753173828125	324.76519775390625	0.00020137429237365723	5	010
495	420.84423828125	332.3730163574219	1.0	381.6615295410156	243.24505615234375	1.0	647.3506469726562	30.149415969848633	0.0001652538776397705	422.3350830078125	336.9666442871094	0.00010460615158081055	5	010
496	420.02093505859375	332.21014404296875	1.0	382.47015380859375	242.93133544921875	1.0	421.6957702636719	333.68316650390625	0.0001386106014251709	410.3967590332031	339.2789001464844	0.00019723176956176758	5	010
497	419.5219421386719	331.7897033691406	1.0	381.8359375	245.74305725097656	1.0	421.5422058105469	329.55645751953125	0.00010320544242858887	410.3808288574219	340.2416687011719	0.00014004111289978027	5	010
498	419.4495544433594	332.66864013671875	1.0	378.2755126953125	243.3307342529297	0.0051253437995910645	419.8353576660156	329.8657531738281	0.00015652179718017578	419.3167724609375	323.8981628417969	0.0002238154411315918	5	010
499	419.98187255859375	333.0361022949219	1.0	4.088743686676025	157.34375	0.0002238452434539795	421.05828857421875	332.5924072265625	0.00013080239295959473	410.1500549316406	339.9945068359375	0.00032573938369750977	5	010
500	419.29730224609375	337.2584228515625	1.0	383.04541015625	249.8232879638672	0.9998389482498169	647.0847778320312	29.775150299072266	0.00023883581161499023	408.05096435546875	340.55035400390625	4.819035530090332e-5	5	010
501	419.03472900390625	341.04095458984375	1.0	382.84051513671875	251.8165740966797	1.0	386.7664794921875	250.85206604003906	0.00011414289474487305	382.1054992675781	253.42384338378906	6.330013275146484e-5	5	010
502	419.32818603515625	344.7057800292969	1.0	384.7423095703125	249.14657592773438	1.0	647.157470703125	29.997737884521484	0.00013649463653564453	383.4713439941406	245.4835968017578	0.0001373589038848877	5	010
503	418.4969787597656	343.95458984375	1.0	382.8663635253906	251.89906311035156	1.0	648.6087646484375	30.19704818725586	0.00014418363571166992	417.9571228027344	336.4052734375	8.869171142578125e-5	5	010
504	419.17315673828125	346.7030334472656	1.0	377.5701599121094	253.49502563476562	0.9439361691474915	419.6537170410156	344.7694091796875	5.6803226470947266e-5	418.37554931640625	337.68890380859375	9.101629257202148e-5	5	010
505	420.6172790527344	346.58441162109375	1.0	380.8728942871094	258.8654479980469	0.9999979734420776	648.3096923828125	30.974266052246094	0.00019350647926330566	418.5978698730469	336.3125915527344	9.28342342376709e-5	5	010
506	420.7736511230469	348.7976379394531	1.0	380.765869140625	256.7388610839844	0.9994457364082336	422.469970703125	348.4671936035156	0.00010690093040466309	410.2710266113281	355.1814880371094	7.709860801696777e-5	5	010
507	420.2066345214844	348.1059875488281	1.0	3.253249168395996	109.30839538574219	0.000319749116897583	420.1895751953125	345.9555969238281	0.00014358758926391602	418.980712890625	338.5316162109375	0.00020179152488708496	5	010
508	420.5799865722656	348.10345458984375	1.0	378.0690612792969	263.8811340332031	0.9998955726623535	422.2218933105469	349.04150390625	0.00012940168380737305	422.2171325683594	353.8269958496094	9.15229320526123e-5	5	010
509	424.255859375	351.25830078125	0.9999966621398926	382.27630615234375	256.9776306152344	0.7852813005447388	649.62060546875	333.39605712890625	0.0001144111156463623	422.7911376953125	342.69940185546875	9.459257125854492e-5	5	010
510	421.1626892089844	350.81201171875	1.0	382.107421875	264.183837890625	0.9999627470970154	422.3870849609375	349.9456481933594	4.9501657485961914e-5	421.5248718261719	342.6597595214844	0.00011882185935974121	5	010
511	419.8824768066406	349.3383483886719	1.0	381.5796203613281	265.2740478515625	0.9999903440475464	421.2966003417969	349.951171875	8.07046890258789e-5	419.98858642578125	341.61309814453125	0.00015121698379516602	5	010
512	421.99072265625	353.6990661621094	1.0	423.69012451171875	354.283203125	0.00024497509002685547	432.3082275390625	353.08404541015625	3.9577484130859375e-5	411.9414367675781	344.1924133300781	0.00010481476783752441	5	010
513	417.8883972167969	352.8247375488281	1.0	421.6581726074219	354.9299011230469	0.00013396143913269043	414.97412109375	347.8522033691406	3.984570503234863e-5	410.8993225097656	343.693115234375	0.00016748905181884766	5	010
514	421.2104187011719	355.6256103515625	1.0	383.0467834472656	265.507568359375	0.001251816749572754	433.6366271972656	354.3701477050781	2.917647361755371e-5	408.7693176269531	344.102294921875	4.312396049499512e-5	5	010
515	419.7716369628906	349.0477294921875	1.0	383.85809326171875	268.6695251464844	1.0	387.0834655761719	267.23895263671875	0.00012028217315673828	419.7080383300781	342.0386962890625	0.00018256902694702148	5	010
516	422.790771484375	353.18798828125	1.0	380.43060302734375	269.0645751953125	0.9999990463256836	385.13897705078125	269.61798095703125	8.258223533630371e-5	422.4241027832031	343.7886047363281	0.0001296699047088623	5	010
517	419.43743896484375	349.57476806640625	1.0	380.09649658203125	265.3424072265625	0.000277787446975708	419.8917236328125	347.1800537109375	8.270144462585449e-5	409.9629211425781	340.5604248046875	0.0001506507396697998	5	010
518	419.0001220703125	350.22760009765625	1.0	381.39068603515625	270.3333740234375	1.0	419.87030029296875	347.92547607421875	0.00016376376152038574	417.0474548339844	341.017822265625	0.0001856088638305664	5	010
519	421.398193359375	352.7221374511719	1.0	380.4107360839844	270.49273681640625	1.0	423.68133544921875	348.4603271484375	7.158517837524414e-5	422.1929626464844	343.9460144042969	0.00018423795700073242	5	010
520	419.97930908203125	351.1302795410156	1.0	380.9652404785156	271.1440734863281	1.0	647.2176513671875	28.95496368408203	0.00017881393432617188	380.7403869628906	271.0035095214844	0.0001811385154724121	5	010
521	418.60028076171875	350.64776611328125	1.0	381.028076171875	270.8374938964844	1.0	386.132568359375	270.16064453125	9.846687316894531e-5	380.5341796875	270.45928955078125	0.00014573335647583008	5	010
522	420.5913391113281	350.8353271484375	1.0	378.8458557128906	272.42547607421875	0.9999779462814331	420.70001220703125	347.35955810546875	0.00010609626770019531	417.31854248046875	341.4978942871094	0.00019803643226623535	5	010
523	421.42730712890625	354.7666931152344	1.0	378.8843688964844	270.53790283203125	0.13998889923095703	648.3040161132812	251.8370361328125	4.979968070983887e-5	412.4095764160156	344.8215637207031	0.00015589594841003418	5	010
524	422.66015625	354.36456298828125	1.0	382.813232421875	277.1355895996094	0.9715980887413025	648.932373046875	203.38888549804688	6.955862045288086e-5	423.5476379394531	344.33233642578125	6.258487701416016e-5	5	010
525	422.4058532714844	354.36175537109375	1.0	383.9513244628906	279.6822204589844	0.9997446537017822	484.9202575683594	302.0029296875	6.210803985595703e-5	477.7840576171875	296.99090576171875	4.023313522338867e-5	5	010
526	421.5948181152344	354.7765808105469	1.0	378.8330383300781	287.661865234375	1.0	646.6256713867188	28.23949432373047	0.00010731816291809082	383.01837158203125	291.1918029785156	0.0001837313175201416	5	010
527	427.4697570800781	353.66815185546875	0.9999998807907104	382.69146728515625	286.5132141113281	1.0	386.3420104980469	286.1712646484375	4.583597183227539e-5	379.2083740234375	289.34698486328125	0.00010225176811218262	5	010
528	423.0531921386719	355.3064270019531	1.0	381.20294189453125	284.78656005859375	1.0	432.152587890625	354.3171691894531	6.562471389770508e-5	380.1148376464844	286.3707275390625	0.00038370490074157715	5	010
529	421.9772033691406	354.46856689453125	1.0	381.202392578125	287.9725036621094	1.0	647.1293334960938	32.23614501953125	0.0003980100154876709	383.2410888671875	290.3233947753906	0.00017142295837402344	5	010
530	422.86383056640625	354.66729736328125	1.0	382.6457214355469	288.3089294433594	0.9999998807907104	432.0910339355469	354.59710693359375	9.319186210632324e-5	380.2069091796875	290.46551513671875	0.00017914175987243652	5	010
531	421.3978576660156	352.00048828125	1.0	381.49322509765625	288.5795593261719	1.0	647.460693359375	30.040142059326172	9.819865226745605e-5	382.3351135253906	291.4789123535156	0.00020372867584228516	5	010
532	421.20831298828125	350.6040954589844	1.0	380.7445068359375	287.32769775390625	1.0	422.0494079589844	351.5863037109375	0.00010451674461364746	383.3887939453125	287.9442138671875	0.00018072128295898438	5	010
533	421.37335205078125	351.5674133300781	1.0	379.75543212890625	287.098388671875	1.0	648.1498413085938	30.239158630371094	6.67273998260498e-5	378.1150207519531	287.5664367675781	0.00017184019088745117	5	010
534	483.7142333984375	307.198486328125	1.0	383.1703186035156	290.8202209472656	1.0	648.0323486328125	29.028770446777344	0.00023624300956726074	382.7808532714844	293.1651916503906	5.313754081726074e-5	5	010
535	421.5869445800781	352.104736328125	1.0	381.0367431640625	290.8424987792969	1.0	422.4079284667969	352.5299072265625	5.8263540267944336e-5	420.680908203125	342.1122131347656	0.00023767352104187012	5	010
536	422.1022033691406	351.1763000488281	1.0	378.4156188964844	291.1631774902344	1.0	423.14984130859375	352.03753662109375	5.555152893066406e-5	379.8000793457031	287.88726806640625	8.219480514526367e-5	5	010
537	421.6720886230469	351.8536682128906	1.0	380.3551940917969	292.15771484375	1.0	647.0297241210938	29.88532066345215	0.00022938847541809082	420.6652526855469	341.8786926269531	5.364418029785156e-5	5	010
538	422.6315612792969	351.1223449707031	1.0	379.2361145019531	292.3006896972656	1.0	423.7242736816406	351.62939453125	7.000565528869629e-5	421.6807861328125	342.40826416015625	8.383393287658691e-5	5	010
539	421.0782775878906	349.5697937011719	1.0	379.4192199707031	291.91552734375	1.0	486.65399169921875	312.4454040527344	6.222724914550781e-5	420.69281005859375	340.417236328125	0.0001055598258972168	5	010
540	416.7487487792969	346.8934326171875	1.0	377.27557373046875	292.9513854980469	1.0	647.8711547851562	29.378883361816406	0.00014281272888183594	407.0088806152344	337.06768798828125	9.60230827331543e-5	5	010
541	410.58013916015625	343.40350341796875	1.0	382.75433349609375	289.26702880859375	1.0	417.4626159667969	342.0907287597656	8.088350296020508e-5	383.2315368652344	292.2603759765625	9.992718696594238e-5	5	010
542	409.903564453125	340.4249572753906	1.0	1.6117212772369385	112.28421783447266	0.00010025501251220703	648.0443725585938	30.759944915771484	5.9604644775390625e-5	3.820582389831543	477.48748779296875	3.349781036376953e-5	5	010
543	3.5301084518432617	137.81471252441406	7.063150405883789e-5	388.4241638183594	290.9768371582031	0.021337002515792847	647.6384887695312	126.82192993164062	1.722574234008789e-5	3.6189966201782227	477.0942077636719	3.075599670410156e-5	5	010
544	402.9795227050781	350.2384033203125	0.05476641654968262	384.0672607421875	287.18963623046875	1.0	388.0004577636719	285.0801086425781	0.00012189149856567383	384.8772888183594	286.8571472167969	9.372830390930176e-5	5	010
545	378.9134521484375	274.9573059082031	0.9051264524459839	378.0205383300781	275.2283935546875	0.999967098236084	385.9260559082031	273.9909973144531	0.00010851025581359863	381.243896484375	271.6327209472656	0.00014853477478027344	5	010
546	373.1580810546875	262.39007568359375	0.011548489332199097	370.6170349121094	264.217041015625	1.0	375.47784423828125	262.5306396484375	7.593631744384766e-5	368.5125732421875	260.4698791503906	7.829070091247559e-5	5	010
547	368.690673828125	246.96617126464844	0.0018108487129211426	364.51544189453125	250.3909454345703	1.0	367.6463928222656	251.0086212158203	0.00012731552124023438	365.0140075683594	251.9883270263672	6.192922592163086e-5	5	010
