# Supplementary material for: An automated feeding system for the African killifish reveals the impact of diet on lifespan and allows scalable assessment of associative learning
Source: eLife. 2022 Nov 10;11:e69008. doi: 10.7554/eLife.69008 (PMC9788828; doi:10.7554/eLife.69008)
Supplement: Figure 6—source data 2. [file elife-69008-fig6-data2.zip › Training Trajectories/t25_REC008DLC_resnet50_TrainAllTheThingsJun28shuffle1_1030000.csv]

bodyparts_coords	fishhead_x	fishhead_y	fishhead_likelihood	fishtail_x	fishtail_y	fishtail_likelihood	redlight_x	redlight_y	redlight_likelihood	fooddrop_x	fooddrop_y	fooddrop_likelihood	fishnum	recordingnum
0	180.59112548828125	143.81541442871094	1.0	231.39877319335938	147.68052673339844	1.0	639.7199096679688	477.1859130859375	0.00016158819198608398	230.5557403564453	149.1781005859375	0.0003173947334289551	25	008
1	181.36940002441406	143.29637145996094	1.0	231.98756408691406	148.4421844482422	0.9999998807907104	181.29917907714844	143.49696350097656	0.00015932321548461914	231.68746948242188	149.53627014160156	0.00022622942924499512	25	008
2	177.59890747070312	146.35122680664062	0.8583310842514038	230.10975646972656	150.53573608398438	1.0	179.51217651367188	144.81088256835938	0.00014594197273254395	227.54563903808594	150.25552368164062	0.0001640021800994873	25	008
3	180.2802734375	144.73724365234375	0.9754536747932434	230.9036102294922	156.1616973876953	1.0	639.5645141601562	7.080458641052246	0.0001119077205657959	230.42991638183594	157.8695068359375	0.000489652156829834	25	008
4	181.42176818847656	145.12196350097656	0.9997817277908325	227.4770965576172	156.25897216796875	1.0	230.9716033935547	155.1583709716797	0.00011083483695983887	227.10691833496094	157.8608856201172	0.00023236870765686035	25	008
5	183.18212890625	144.98312377929688	0.9980705976486206	227.38973999023438	158.45904541015625	0.9999997019767761	230.64227294921875	156.2294464111328	5.793571472167969e-5	225.96633911132812	158.92147827148438	0.0004081428050994873	25	008
6	182.50167846679688	145.10903930664062	0.8938634395599365	224.94357299804688	159.81422424316406	0.9999997615814209	183.4615478515625	144.71463012695312	8.440017700195312e-5	225.26087951660156	159.22488403320312	0.0004267692565917969	25	008
7	182.4752960205078	145.37901306152344	0.9413605332374573	225.86148071289062	159.55984497070312	1.0	648.8026123046875	321.2559509277344	9.328126907348633e-5	225.37022399902344	159.94482421875	0.0004360675811767578	25	008
8	183.298828125	145.458984375	0.9998668432235718	222.43115234375	159.6435546875	1.0	640.0123291015625	6.942345142364502	0.0001264810562133789	224.0069122314453	160.84288024902344	0.0001767575740814209	25	008
9	183.40782165527344	145.3197784423828	0.9999951124191284	222.5836944580078	160.9019317626953	1.0	639.8528442382812	6.285733699798584	8.26716423034668e-5	224.153076171875	161.04071044921875	0.00041610002517700195	25	008
10	183.18527221679688	144.0036163330078	0.9999988079071045	222.1581268310547	160.4225311279297	1.0	640.5010375976562	6.277157783508301	9.530782699584961e-5	223.30641174316406	160.8509521484375	0.00026404857635498047	25	008
11	180.60414123535156	143.29161071777344	1.0	218.7678680419922	166.88621520996094	0.9999999403953552	639.998779296875	6.658642768859863	6.4849853515625e-5	222.0893096923828	168.3485107421875	4.0590763092041016e-5	25	008
12	177.51022338867188	144.83555603027344	1.0	223.64706420898438	170.74317932128906	0.9999994039535522	640.2019653320312	6.764593124389648	9.745359420776367e-5	224.42286682128906	175.14149475097656	8.571147918701172e-5	25	008
13	173.5064239501953	147.31521606445312	1.0	224.63148498535156	172.60882568359375	1.0	228.95101928710938	171.53515625	0.00033730268478393555	226.5303497314453	173.76773071289062	0.0011274516582489014	25	008
14	169.1176300048828	149.85116577148438	1.0	223.0395050048828	172.34848022460938	1.0	227.6650848388672	171.2509002685547	0.00016063451766967773	225.0393524169922	172.91070556640625	0.00030538439750671387	25	008
15	166.6985321044922	151.1111602783203	1.0	222.74404907226562	170.31488037109375	1.0	227.97964477539062	169.32925415039062	0.00012877583503723145	222.50706481933594	174.8458251953125	7.742643356323242e-5	25	008
16	161.2694854736328	153.80052185058594	1.0	221.32081604003906	167.95785522460938	1.0	639.6837158203125	7.395550727844238	0.00011554360389709473	639.0305786132812	2.8281025886535645	3.165006637573242e-5	25	008
17	159.0992431640625	154.67837524414062	1.0	222.50559997558594	165.9617156982422	1.0	639.3450317382812	7.852914810180664	0.00010022521018981934	223.12779235839844	166.56549072265625	6.210803985595703e-5	25	008
18	155.2961883544922	156.74000549316406	1.0	221.31964111328125	165.86036682128906	1.0	645.1113891601562	29.39543914794922	0.00014030933380126953	222.59988403320312	166.4688262939453	3.3736228942871094e-5	25	008
19	152.2363739013672	156.68899536132812	1.0	217.8606719970703	166.2373504638672	1.0	645.8217163085938	137.1922607421875	0.00012952089309692383	153.10975646972656	163.29989624023438	3.230571746826172e-5	25	008
20	151.0191650390625	157.2745819091797	1.0	216.3154754638672	167.74671936035156	1.0	648.1821899414062	320.0384216308594	7.492303848266602e-5	212.6547088623047	168.10067749023438	6.300210952758789e-5	25	008
21	148.2212677001953	158.1072235107422	1.0	213.08412170410156	169.3369140625	1.0	639.7457885742188	6.549962520599365	0.00010830163955688477	209.7847442626953	175.6409149169922	0.0001646876335144043	25	008
22	144.86813354492188	158.628662109375	1.0	211.57313537597656	170.1734161376953	1.0	639.575927734375	6.070293426513672	0.00011727213859558105	209.154541015625	176.09547424316406	9.772181510925293e-5	25	008
23	142.02137756347656	159.61668395996094	1.0	211.5244598388672	171.2196502685547	1.0	214.91409301757812	169.07135009765625	0.00012433528900146484	211.82858276367188	173.1663818359375	0.00016430020332336426	25	008
24	139.22019958496094	159.6280975341797	1.0	210.21299743652344	172.05374145507812	1.0	213.82855224609375	170.02139282226562	0.00023350119590759277	211.55679321289062	174.25979614257812	0.0002161562442779541	25	008
25	137.71063232421875	159.9305877685547	1.0	208.48553466796875	173.0802459716797	1.0	212.90480041503906	171.41552734375	0.00018665194511413574	210.30209350585938	174.04644775390625	0.00024437904357910156	25	008
26	136.2819061279297	159.45440673828125	1.0	200.96640014648438	171.2915802001953	1.0	530.0357666015625	208.8365020751953	1.0	527.855224609375	209.53228759765625	0.0005729496479034424	25	008
27	134.67030334472656	159.35000610351562	1.0	199.99427795410156	170.02969360351562	1.0	529.384033203125	208.66099548339844	1.0	527.5538940429688	209.29795837402344	0.0007218122482299805	25	008
28	133.06216430664062	158.55162048339844	1.0	200.51524353027344	170.02777099609375	1.0	529.08984375	208.96945190429688	1.0	527.9290771484375	209.70645141601562	0.00043189525604248047	25	008
29	133.30679321289062	158.77801513671875	1.0	200.1348419189453	171.71653747558594	1.0	529.2791748046875	208.52493286132812	1.0	527.3043823242188	209.38388061523438	0.0013219118118286133	25	008
30	133.57061767578125	159.30218505859375	1.0	200.3442840576172	171.514404296875	1.0	529.4424438476562	209.14283752441406	1.0	527.7637939453125	209.75697326660156	0.0008431673049926758	25	008
31	132.842529296875	158.05172729492188	1.0	201.701904296875	172.7956085205078	1.0	529.2783813476562	208.51809692382812	1.0	202.04299926757812	173.83609008789062	0.001459568738937378	25	008
32	133.04676818847656	149.11843872070312	1.0	199.4800262451172	172.21963500976562	1.0	529.3397216796875	208.7092742919922	1.0	200.32972717285156	174.36434936523438	0.0011111795902252197	25	008
33	141.2587890625	141.08648681640625	1.0	191.60157775878906	169.7379608154297	1.0	529.890380859375	208.81886291503906	1.0	528.6511840820312	209.6077880859375	0.0004617273807525635	25	008
34	149.32896423339844	139.38087463378906	0.999996542930603	183.6273956298828	175.44033813476562	1.0	529.7127685546875	208.21002197265625	1.0	528.2854614257812	209.04727172851562	0.0007621049880981445	25	008
35	157.6610107421875	133.40191650390625	1.0	166.82208251953125	191.33682250976562	1.0	529.5262451171875	209.09706115722656	1.0	527.5507202148438	209.75991821289062	0.0009323060512542725	25	008
36	162.41542053222656	131.7506866455078	1.0	153.80361938476562	197.53395080566406	1.0	529.553466796875	209.10720825195312	1.0	527.8862915039062	209.69859313964844	0.0008678734302520752	25	008
37	167.85903930664062	127.10102081298828	1.0	149.46827697753906	201.4796600341797	1.0	530.0582885742188	209.0089111328125	1.0	151.36520385742188	204.28985595703125	0.002425581216812134	25	008
38	173.65255737304688	127.06444549560547	1.0	149.65106201171875	202.0939178466797	1.0	529.14794921875	208.79995727539062	1.0	527.2725219726562	209.50660705566406	0.0008282959461212158	25	008
39	183.24537658691406	125.91851043701172	1.0	151.75680541992188	201.4031524658203	1.0	529.7716064453125	208.82843017578125	1.0	150.96109008789062	205.51715087890625	0.0022282004356384277	25	008
40	193.24200439453125	118.47452545166016	1.0	153.964111328125	180.5078582763672	1.0	529.1522216796875	208.77357482910156	1.0	527.8443603515625	209.22743225097656	0.0005113780498504639	25	008
41	203.5350341796875	114.03741455078125	1.0	158.78750610351562	175.55548095703125	1.0	530.0120239257812	209.19195556640625	1.0	528.7804565429688	210.06646728515625	0.0004883408546447754	25	008
42	210.67715454101562	109.43505096435547	1.0	162.5592803955078	168.3741455078125	1.0	529.46923828125	208.48216247558594	1.0	528.326416015625	209.24940490722656	0.0006685853004455566	25	008
43	219.54000854492188	101.95623016357422	1.0	172.3770294189453	156.4790802001953	1.0	529.8161010742188	209.1023712158203	1.0	527.4152221679688	209.7339324951172	0.0008963644504547119	25	008
44	228.52186584472656	98.36688232421875	1.0	180.8197479248047	156.02220153808594	1.0	530.4112548828125	208.82833862304688	1.0	528.134521484375	209.39913940429688	0.0008367002010345459	25	008
45	234.77830505371094	94.2519302368164	1.0	186.45631408691406	155.234375	1.0	529.8681640625	209.06581115722656	1.0	527.7438354492188	209.63641357421875	0.0003921985626220703	25	008
46	240.83090209960938	89.7103500366211	1.0	189.06007385253906	152.9944610595703	1.0	529.9841918945312	208.62078857421875	1.0	527.9818725585938	209.48904418945312	0.000579535961151123	25	008
47	243.7165985107422	87.08610534667969	1.0	193.11181640625	150.43959045410156	1.0	529.8204956054688	208.90419006347656	1.0	527.7083129882812	209.84768676757812	0.0005944371223449707	25	008
48	247.0760498046875	85.5497055053711	1.0	198.4070587158203	147.364013671875	1.0	529.7611694335938	208.39686584472656	1.0	528.1799926757812	209.249267578125	0.0006091594696044922	25	008
49	252.88943481445312	85.7019271850586	1.0	199.95712280273438	147.1588134765625	1.0	529.691650390625	208.6936798095703	1.0	528.4379272460938	209.68411254882812	0.0005047619342803955	25	008
50	257.94085693359375	84.85234832763672	1.0	207.04638671875	147.52333068847656	1.0	529.6685791015625	208.22312927246094	1.0	528.2112426757812	208.920166015625	0.00039204955101013184	25	008
51	264.5693359375	86.38813018798828	1.0	209.0342559814453	148.39886474609375	1.0	529.4794921875	208.12303161621094	1.0	528.535888671875	209.08285522460938	0.0004722177982330322	25	008
52	270.01251220703125	88.40870666503906	1.0	216.03712463378906	138.74217224121094	1.0	529.883056640625	208.32530212402344	1.0	528.526123046875	209.46694946289062	0.0005896687507629395	25	008
53	274.3568420410156	89.73526000976562	1.0	217.5287322998047	136.1937713623047	1.0	530.1820068359375	208.99017333984375	1.0	527.7893676757812	209.70233154296875	0.0005427002906799316	25	008
54	279.9154968261719	89.03580474853516	1.0	216.92491149902344	134.2796630859375	1.0	529.4940185546875	208.88299560546875	1.0	528.0308227539062	210.03384399414062	0.0006577372550964355	25	008
55	283.7845458984375	90.92076110839844	1.0	219.60850524902344	130.70069885253906	1.0	529.6666259765625	208.71493530273438	1.0	528.4672241210938	209.11326599121094	0.0005443692207336426	25	008
56	289.5368347167969	92.89900207519531	1.0	223.16748046875	128.85012817382812	1.0	530.3470458984375	208.75389099121094	1.0	528.0493774414062	209.63108825683594	0.0003758370876312256	25	008
57	293.84503173828125	93.18534851074219	1.0	227.0869140625	121.05927276611328	1.0	529.73583984375	208.85838317871094	1.0	528.2405395507812	209.75155639648438	0.0007922947406768799	25	008
58	297.1123046875	94.08660125732422	1.0	224.55685424804688	116.16431427001953	1.0	529.2657470703125	208.83425903320312	1.0	528.1517944335938	209.31689453125	0.0004507899284362793	25	008
59	300.42169189453125	94.90779876708984	1.0	230.53981018066406	117.7926025390625	1.0	529.6583862304688	208.9403839111328	1.0	528.3057861328125	209.50299072265625	0.0004310011863708496	25	008
60	305.2730407714844	94.99552154541016	1.0	237.52099609375	120.58512878417969	1.0	529.4240112304688	208.89256286621094	1.0	527.9131469726562	209.40240478515625	0.0007805526256561279	25	008
61	308.5565185546875	92.67198944091797	1.0	237.70736694335938	119.26124572753906	1.0	529.7175903320312	208.74392700195312	1.0	528.5324096679688	209.70645141601562	0.0005244612693786621	25	008
62	311.088623046875	91.5328369140625	1.0	242.1908416748047	114.1097412109375	1.0	529.9959106445312	209.3098907470703	1.0	527.6746215820312	209.8699951171875	0.00042122602462768555	25	008
63	313.65460205078125	91.63753509521484	0.9999719858169556	243.8092498779297	117.49752044677734	1.0	529.5791625976562	208.48960876464844	1.0	527.6754760742188	209.25086975097656	0.001223832368850708	25	008
64	318.5917663574219	89.78732299804688	1.0	247.50537109375	123.38362884521484	0.9999998211860657	530.5291748046875	208.80210876464844	1.0	528.2503051757812	209.45045471191406	0.0004563331604003906	25	008
65	321.9366455078125	88.09403228759766	1.0	253.1546173095703	128.02294921875	1.0	529.3385620117188	208.86807250976562	1.0	528.2536010742188	209.2107391357422	0.0007568597793579102	25	008
66	326.4326171875	87.47672271728516	1.0	255.8239288330078	130.824462890625	1.0	529.5778198242188	208.51524353027344	1.0	527.8489990234375	209.18406677246094	0.0005359649658203125	25	008
67	330.1794128417969	85.01998901367188	0.9997419714927673	256.0249938964844	129.0171661376953	1.0	529.2149047851562	208.5164794921875	1.0	527.9794311523438	209.47557067871094	0.0009193718433380127	25	008
68	333.08111572265625	82.53225708007812	1.0	274.09521484375	127.05534362792969	1.0	529.6631469726562	208.78228759765625	1.0	273.8923034667969	125.95854187011719	0.0005236566066741943	25	008
69	335.56689453125	82.00153350830078	1.0	271.463134765625	127.37215423583984	1.0	529.4638671875	208.62759399414062	1.0	528.1837768554688	209.63368225097656	0.0005910396575927734	25	008
70	340.4601745605469	79.8421630859375	1.0	272.02655029296875	131.90003967285156	1.0	529.8446655273438	208.2428436279297	1.0	527.5064086914062	209.11962890625	0.0005111098289489746	25	008
71	345.160400390625	77.8589096069336	1.0	274.5450134277344	133.13243103027344	1.0	529.5233764648438	208.60223388671875	1.0	528.2298583984375	209.4395294189453	0.0005907118320465088	25	008
72	347.4700012207031	76.76141357421875	1.0	277.5791931152344	127.5450668334961	1.0	529.595947265625	209.078125	1.0	528.365478515625	209.75393676757812	0.0008685588836669922	25	008
73	350.7213134765625	74.70710754394531	1.0	280.7088928222656	123.85246276855469	1.0	530.0502319335938	208.57240295410156	1.0	527.8231811523438	209.30160522460938	0.0005886554718017578	25	008
74	355.1676330566406	73.72697448730469	1.0	290.7929382324219	126.33161926269531	1.0	529.48828125	208.95091247558594	1.0	527.5191650390625	209.59576416015625	0.000725477933883667	25	008
75	358.788330078125	71.98895263671875	1.0	289.8706970214844	128.57223510742188	1.0	529.8968505859375	208.21878051757812	1.0	527.705322265625	209.0316619873047	0.00047844648361206055	25	008
76	361.17529296875	70.17779541015625	1.0	291.2201232910156	126.83826446533203	1.0	529.5218505859375	209.089599609375	1.0	528.3567504882812	209.70458984375	0.0007847845554351807	25	008
77	364.5754699707031	69.07247924804688	1.0	291.46044921875	125.3609390258789	1.0	529.9782104492188	208.8152618408203	1.0	291.662109375	125.83263397216797	0.0005311071872711182	25	008
78	365.9203186035156	67.05734252929688	1.0	292.8781433105469	123.46916198730469	1.0	529.525146484375	208.88368225097656	1.0	528.5306396484375	209.52853393554688	0.0007763803005218506	25	008
79	368.0216369628906	65.93760681152344	1.0	294.3389892578125	120.53135681152344	1.0	530.184326171875	208.88818359375	1.0	527.7265014648438	209.5731964111328	0.0008352100849151611	25	008
80	369.6720275878906	65.13643646240234	1.0	294.8947448730469	120.12564849853516	1.0	529.8839111328125	209.0724334716797	1.0	528.16845703125	209.93853759765625	0.0006726980209350586	25	008
81	370.9083251953125	64.43988037109375	1.0	305.7396240234375	118.17268371582031	1.0	529.5614013671875	208.67576599121094	1.0	528.4330444335938	209.69178771972656	0.000537186861038208	25	008
82	370.48773193359375	65.43804931640625	1.0	304.240478515625	120.20872497558594	1.0	530.0689086914062	208.78871154785156	1.0	527.7420654296875	209.48129272460938	0.000464022159576416	25	008
83	370.56817626953125	64.48695373535156	1.0	308.7294921875	120.9366455078125	1.0	529.5278930664062	208.52430725097656	1.0	527.4451293945312	209.58790588378906	0.000691145658493042	25	008
84	372.13104248046875	64.40007019042969	1.0	301.70880126953125	118.5794448852539	1.0	530.50830078125	208.2926025390625	1.0	528.1255493164062	209.12411499023438	0.0004742741584777832	25	008
85	371.729248046875	64.16227722167969	1.0	298.26666259765625	115.99211120605469	0.9999994039535522	529.7979125976562	208.8162841796875	1.0	528.2802734375	209.40463256835938	0.000912785530090332	25	008
86	374.083251953125	63.938629150390625	1.0	323.4201965332031	116.56561279296875	1.0	529.52734375	208.94845581054688	1.0	528.3077392578125	209.70950317382812	0.0005614161491394043	25	008
87	374.1028137207031	62.879512786865234	1.0	321.93463134765625	118.41923522949219	1.0	529.0729370117188	208.94688415527344	1.0	527.6128540039062	209.4436798095703	0.0005852580070495605	25	008
88	374.1444396972656	63.34323501586914	1.0	321.8194274902344	119.57620239257812	1.0	529.3790893554688	209.28977966308594	1.0	528.0706176757812	209.86473083496094	0.0009145140647888184	25	008
89	373.150146484375	64.33145904541016	1.0	313.40313720703125	121.96705627441406	1.0	529.4495239257812	208.44259643554688	1.0	528.4866333007812	209.05300903320312	0.0006811320781707764	25	008
90	373.8943176269531	63.49939727783203	1.0	311.85150146484375	123.41156005859375	1.0	529.4691772460938	208.74020385742188	1.0	462.7532958984375	115.48675537109375	0.002390265464782715	25	008
91	374.02606201171875	63.414710998535156	1.0	310.906494140625	125.150390625	1.0	529.7266845703125	209.0681610107422	1.0	312.44232177734375	126.38743591308594	0.0009704232215881348	25	008
92	377.02032470703125	63.41912078857422	1.0	309.5858154296875	123.6395034790039	1.0	529.6914672851562	208.84169006347656	1.0	454.3795166015625	117.18447875976562	0.0008249580860137939	25	008
93	379.1842346191406	65.52594757080078	1.0	321.4866027832031	124.49041748046875	1.0	529.6896362304688	209.32730102539062	1.0	528.3430786132812	209.70468139648438	0.0008803009986877441	25	008
94	381.9815368652344	64.61666870117188	1.0	455.3414611816406	121.95482635498047	1.0	530.0352172851562	208.77728271484375	1.0	452.53228759765625	127.26228332519531	0.0019061863422393799	25	008
95	384.6695251464844	62.15380096435547	1.0	322.4751892089844	123.03638458251953	1.0	530.3167114257812	208.49415588378906	1.0	451.7212219238281	125.00320434570312	0.000752180814743042	25	008
96	389.0815124511719	60.805137634277344	1.0	453.5509033203125	110.68408203125	1.0	530.080322265625	208.66934204101562	1.0	451.90338134765625	111.4869384765625	0.0021345913410186768	25	008
97	391.950927734375	59.81494140625	1.0	325.43829345703125	116.20205688476562	1.0	529.6818237304688	208.1678466796875	1.0	527.3466186523438	209.16648864746094	0.0005609989166259766	25	008
98	392.4448547363281	57.155643463134766	1.0	330.9187927246094	112.01123809814453	1.0	530.3150634765625	208.4657745361328	1.0	527.9364013671875	209.23216247558594	0.0004825890064239502	25	008
99	393.2841491699219	56.22979736328125	1.0	333.56793212890625	111.73175811767578	1.0	529.731201171875	209.0590362548828	1.0	527.9139404296875	210.10882568359375	0.0007696449756622314	25	008
100	394.26275634765625	55.01445007324219	1.0	331.5018005371094	114.3260498046875	1.0	529.594970703125	208.5438232421875	1.0	527.539794921875	209.13340759277344	0.0014775395393371582	25	008
101	395.5845031738281	53.48429489135742	1.0	450.8430480957031	105.76036834716797	1.0	530.1057739257812	208.66995239257812	1.0	527.5853271484375	209.5899200439453	0.00046521425247192383	25	008
102	393.29266357421875	53.171775817871094	1.0	452.8708190917969	104.06157684326172	1.0	529.7117919921875	208.54039001464844	1.0	527.3064575195312	209.2325439453125	0.0007607638835906982	25	008
103	395.9690856933594	53.146663665771484	1.0	339.4567565917969	111.0394515991211	1.0	530.1245727539062	208.6927947998047	1.0	528.3562622070312	209.52871704101562	0.0005156993865966797	25	008
104	397.0962219238281	51.85689163208008	1.0	336.12030029296875	115.59735870361328	1.0	529.5341796875	208.4901885986328	1.0	528.7311401367188	209.28233337402344	0.0006861686706542969	25	008
105	397.20745849609375	51.132728576660156	1.0	338.5379943847656	109.07402038574219	1.0	529.5078125	208.9473876953125	1.0	527.8721313476562	209.14915466308594	0.0007809102535247803	25	008
106	398.2100830078125	49.265323638916016	1.0	342.2095031738281	103.44342803955078	1.0	529.5435180664062	208.5624542236328	1.0	527.5267333984375	209.6422576904297	0.0007813572883605957	25	008
107	398.6334533691406	48.63237762451172	1.0	343.1204833984375	100.62350463867188	1.0	529.771484375	208.59410095214844	1.0	528.4656982421875	209.2587890625	0.0007089078426361084	25	008
108	399.0697021484375	48.64418411254883	1.0	343.1267395019531	101.00333404541016	1.0	529.5003662109375	208.29835510253906	1.0	527.3115844726562	209.1826629638672	0.0005442500114440918	25	008
109	400.7720947265625	47.36606979370117	1.0	342.31121826171875	101.33328247070312	1.0	530.0183715820312	208.08595275878906	1.0	527.7523803710938	208.96072387695312	0.0008921623229980469	25	008
110	400.0282287597656	47.45075607299805	1.0	342.5785217285156	100.28996276855469	1.0	529.4876098632812	208.5135955810547	1.0	528.0125122070312	209.16351318359375	0.0006347596645355225	25	008
111	398.9959411621094	48.037559509277344	1.0	345.925537109375	95.57145690917969	1.0	529.4420776367188	208.8132781982422	1.0	527.3810424804688	209.34765625	0.0013055205345153809	25	008
112	399.4093017578125	51.138092041015625	1.0	344.6109619140625	100.00145721435547	1.0	529.9926147460938	208.90626525878906	1.0	527.9954833984375	209.94635009765625	0.0005484521389007568	25	008
113	401.5061950683594	50.65673065185547	1.0	346.5596008300781	93.8151626586914	1.0	529.6459350585938	208.7090606689453	1.0	528.1719360351562	209.35545349121094	0.0007470250129699707	25	008
114	404.19091796875	50.52967834472656	1.0	351.94525146484375	86.58812713623047	1.0	529.6397094726562	208.77674865722656	1.0	527.6806640625	209.47900390625	0.0008065998554229736	25	008
115	403.8746643066406	50.5187873840332	0.9999957084655762	350.699951171875	87.23151397705078	0.9993749856948853	529.2640991210938	208.55581665039062	1.0	527.8856811523438	209.28367614746094	0.0012857913970947266	25	008
116	405.73828125	51.144081115722656	0.9992796182632446	640.1339721679688	2.6575446128845215	0.00025984644889831543	529.5556030273438	208.7537078857422	1.0	528.4129028320312	209.37680053710938	0.000635981559753418	25	008
117	404.46173095703125	51.46290969848633	1.0	411.9903869628906	66.54499816894531	0.0013754069805145264	530.0125122070312	209.07887268066406	1.0	378.3582458496094	3.465895175933838	0.0007047057151794434	25	008
118	404.42608642578125	50.484066009521484	1.0	409.30859375	52.882652282714844	0.000440061092376709	529.7921142578125	208.74884033203125	1.0	528.433349609375	209.21377563476562	0.00048670172691345215	25	008
119	389.8656921386719	52.989131927490234	0.001494288444519043	646.4537963867188	320.07769775390625	0.0004132688045501709	529.9498901367188	208.3207550048828	1.0	527.8292236328125	209.1573486328125	0.000591665506362915	25	008
120	379.3131408691406	57.73295974731445	0.0071239471435546875	349.6004333496094	80.149658203125	0.9881383180618286	529.7506713867188	209.1973419189453	1.0	528.0775146484375	210.04100036621094	0.0010156631469726562	25	008
121	409.41162109375	78.6036376953125	0.0012177526950836182	354.98541259765625	77.7310562133789	0.9999999403953552	529.9944458007812	208.7742462158203	1.0	528.0579833984375	210.06480407714844	0.0007009506225585938	25	008
122	413.54510498046875	86.9005126953125	1.0	354.9553527832031	57.202720642089844	0.0012669861316680908	529.759521484375	208.54212951660156	1.0	528.365478515625	209.4262237548828	0.0007064342498779297	25	008
123	412.8627014160156	90.27066802978516	1.0	350.1379699707031	58.46365737915039	0.9999999403953552	529.5824584960938	208.93106079101562	1.0	528.2215576171875	209.5509796142578	0.0006606876850128174	25	008
124	409.2861328125	92.76449584960938	1.0	348.6240539550781	58.8236198425293	0.9680715799331665	529.7966918945312	208.5129852294922	1.0	527.62158203125	209.2864532470703	0.0010651350021362305	25	008
125	415.11822509765625	96.8575210571289	1.0	350.83209228515625	59.418365478515625	0.8144089579582214	529.8029174804688	208.3914794921875	1.0	528.5182495117188	209.30029296875	0.000563502311706543	25	008
126	415.36761474609375	99.54852294921875	1.0	349.8612060546875	58.236236572265625	0.9939630031585693	529.4713745117188	208.64071655273438	1.0	527.3609619140625	209.5749969482422	0.0009027719497680664	25	008
127	413.5528869628906	99.14402770996094	1.0	352.8049621582031	57.76140213012695	0.969050943851471	529.7361450195312	208.8773193359375	1.0	527.8087158203125	209.35552978515625	0.000826030969619751	25	008
128	416.81842041015625	100.74577331542969	1.0	351.0378723144531	54.61688232421875	1.0	530.12060546875	208.6866455078125	1.0	528.08984375	209.47430419921875	0.0005157589912414551	25	008
129	416.50384521484375	100.9592514038086	1.0	352.79754638671875	54.96760940551758	0.9999754428863525	529.2884521484375	208.1530303955078	1.0	525.6936645507812	208.0797882080078	0.00035703182220458984	25	008
130	417.51043701171875	99.74925994873047	1.0	352.6961364746094	53.645416259765625	1.0	529.7559814453125	209.31190490722656	1.0	528.2169799804688	209.96585083007812	0.0006561279296875	25	008
131	415.7779541015625	99.91765594482422	1.0	353.5574951171875	50.56718826293945	0.7510507702827454	529.0960083007812	208.4797821044922	1.0	528.6661376953125	209.4990692138672	0.0007998347282409668	25	008
132	414.6468200683594	98.88270568847656	1.0	356.2624816894531	56.61837387084961	0.5600838661193848	529.355224609375	208.48558044433594	1.0	528.0433959960938	209.3832244873047	0.0009362697601318359	25	008
133	414.0426330566406	97.17807006835938	1.0	355.14349365234375	52.57807159423828	0.9999164342880249	530.0601806640625	209.1079559326172	1.0	528.4857177734375	210.3323516845703	0.0004309713840484619	25	008
134	412.09637451171875	96.42576599121094	1.0	353.7068176269531	59.984928131103516	0.993812620639801	530.1878662109375	208.6332244873047	1.0	528.6502075195312	209.4315185546875	0.0004658699035644531	25	008
135	412.452392578125	94.77932739257812	1.0	352.46075439453125	56.77030563354492	0.9997042417526245	530.3289184570312	208.04751586914062	1.0	352.053955078125	57.166786193847656	0.0004571676254272461	25	008
136	414.99908447265625	93.08434295654297	1.0	355.3787536621094	58.672115325927734	0.14965757727622986	529.1871948242188	208.91653442382812	1.0	528.4478759765625	209.7972869873047	0.000527799129486084	25	008
137	413.6536865234375	91.51593780517578	1.0	353.545166015625	61.373191833496094	0.9784878492355347	530.1744995117188	208.9040985107422	1.0	527.529541015625	209.45315551757812	0.0005856752395629883	25	008
138	414.7105712890625	90.1312026977539	0.999998927116394	358.1829528808594	69.95501708984375	0.0016204416751861572	529.8057861328125	208.7666015625	1.0	528.3662719726562	209.58526611328125	0.0007161200046539307	25	008
139	413.64093017578125	87.27228546142578	0.9999475479125977	354.981689453125	62.52238082885742	0.9914227724075317	529.53955078125	208.8250274658203	1.0	527.512451171875	209.8698272705078	0.0005935430526733398	25	008
140	413.540771484375	86.32022857666016	0.9999960660934448	352.6844482421875	62.4625358581543	0.9997409582138062	529.5286254882812	208.59300231933594	1.0	352.8507995605469	64.41873931884766	0.001239389181137085	25	008
141	415.49798583984375	84.80670166015625	0.021023869514465332	351.0812072753906	64.35713958740234	0.9786033630371094	529.22314453125	208.6520233154297	1.0	349.52618408203125	56.47701644897461	0.0005552470684051514	25	008
142	377.0425109863281	66.8056411743164	0.0003351867198944092	356.9298400878906	66.4697494506836	0.034512221813201904	529.5748901367188	208.71322631835938	1.0	528.3138427734375	209.04519653320312	0.0003599822521209717	25	008
143	530.7567138671875	212.86080932617188	0.000186234712600708	350.6116943359375	66.56221771240234	0.9999933838844299	529.43115234375	208.1898193359375	1.0	352.8555603027344	66.56509399414062	0.0016300678253173828	25	008
144	354.6399841308594	64.09937286376953	0.00015628337860107422	351.2911071777344	64.97472381591797	0.999997615814209	529.7391967773438	208.7967071533203	1.0	353.5496826171875	63.9013671875	0.0017834305763244629	25	008
145	416.75048828125	82.37358856201172	0.0007331669330596924	353.5220642089844	70.55836486816406	1.0	529.547119140625	208.65805053710938	1.0	527.7149047851562	209.5606231689453	0.0009441375732421875	25	008
146	640.0510864257812	6.883125305175781	0.00030940771102905273	347.5985107421875	88.92438507080078	0.999998927116394	529.7698974609375	208.6326446533203	1.0	528.4589233398438	209.9551239013672	0.0005782842636108398	25	008
147	416.2078552246094	82.10759735107422	0.004140347242355347	345.2370910644531	86.74559783935547	0.6975493431091309	529.6441040039062	208.470947265625	1.0	528.2945556640625	208.8890838623047	0.0005255639553070068	25	008
148	422.05633544921875	82.89875793457031	0.0030768513679504395	343.8497009277344	88.57756805419922	0.9996973276138306	529.7724609375	208.67408752441406	1.0	527.6137084960938	209.5092010498047	0.0005987882614135742	25	008
149	416.34417724609375	82.6435317993164	0.24297884106636047	340.2012023925781	85.70928955078125	0.9999883770942688	530.305419921875	208.876953125	1.0	527.7445678710938	209.50355529785156	0.0005093514919281006	25	008
150	414.11798095703125	82.38834381103516	0.995117723941803	338.68463134765625	83.0083236694336	1.0	529.7530517578125	208.97576904296875	1.0	528.1776123046875	209.63400268554688	0.0005883574485778809	25	008
151	414.2786560058594	82.42030334472656	1.0	338.58038330078125	81.29563903808594	1.0	529.2090454101562	208.602294921875	1.0	527.36279296875	209.2559814453125	0.0007590055465698242	25	008
152	412.8687744140625	80.40652465820312	0.9999998807907104	346.6112060546875	75.80630493164062	0.8596574068069458	529.596923828125	208.35366821289062	1.0	527.3751220703125	209.29031372070312	0.0008174479007720947	25	008
153	413.1272888183594	79.57028198242188	0.9999977946281433	328.4627685546875	86.2525863647461	0.9999988079071045	529.7758178710938	208.68936157226562	1.0	528.2645874023438	209.65048217773438	0.0007019340991973877	25	008
154	410.7953796386719	79.50780487060547	0.9999998807907104	328.2436828613281	81.74674987792969	0.931646466255188	529.7066650390625	209.09388732910156	1.0	527.3746337890625	210.0643768310547	0.0009531080722808838	25	008
155	411.2860107421875	78.17284393310547	0.9985737800598145	324.155029296875	94.26676177978516	0.0032720863819122314	529.5126953125	208.62542724609375	1.0	528.5238037109375	209.38575744628906	0.0006278455257415771	25	008
156	414.2972106933594	80.09465026855469	0.9999958276748657	408.3442077636719	83.79572296142578	0.0018819570541381836	529.9326171875	208.88162231445312	1.0	527.4398803710938	209.47750854492188	0.0006711781024932861	25	008
157	414.8516540527344	80.25041961669922	0.003816276788711548	335.2554931640625	76.03526306152344	0.9999999403953552	530.169921875	208.7296142578125	1.0	528.0733032226562	209.29029846191406	0.0011154115200042725	25	008
158	640.4869995117188	6.937052249908447	0.00018334388732910156	332.5437316894531	79.95233154296875	1.0	529.871337890625	208.9703826904297	1.0	528.3910522460938	209.87074279785156	0.0004607737064361572	25	008
159	416.9443054199219	82.94857788085938	0.5386289358139038	333.35772705078125	73.05757141113281	0.16110044717788696	529.7182006835938	208.59686279296875	1.0	527.6983642578125	209.81678771972656	0.0004891157150268555	25	008
160	415.6341552734375	83.273193359375	0.7126793265342712	324.7956237792969	81.91178894042969	1.0	529.5045776367188	208.6448516845703	1.0	527.9112548828125	209.37828063964844	0.0006262660026550293	25	008
161	415.3088684082031	80.85480499267578	0.9999315738677979	324.9064636230469	80.99236297607422	1.0	529.3111572265625	208.6869354248047	1.0	527.6920776367188	209.5507049560547	0.0017453432083129883	25	008
162	412.29376220703125	83.58626556396484	0.9999995231628418	330.0920104980469	74.1672592163086	0.9999995827674866	529.4043579101562	209.0436553955078	1.0	527.240966796875	209.4968719482422	0.0011365711688995361	25	008
163	414.86322021484375	84.2723388671875	1.0	332.3248291015625	72.26971435546875	0.9999899864196777	529.806640625	208.91189575195312	1.0	527.39501953125	209.33847045898438	0.000788956880569458	25	008
164	413.1380615234375	84.3766098022461	1.0	330.3304138183594	74.15703582763672	1.0	529.9315185546875	208.35415649414062	1.0	527.8961791992188	209.3053436279297	0.0008409321308135986	25	008
165	413.8314208984375	85.24090576171875	1.0	325.1614074707031	79.02731323242188	1.0	530.0100708007812	208.92625427246094	1.0	528.0906372070312	209.69088745117188	0.0004711449146270752	25	008
166	413.8876037597656	84.7894058227539	1.0	322.3561096191406	79.67160034179688	1.0	529.74658203125	208.85560607910156	1.0	527.722900390625	209.76853942871094	0.0006216168403625488	25	008
167	412.2919921875	84.06587219238281	1.0	322.57171630859375	77.34447479248047	1.0	530.197021484375	208.64492797851562	1.0	527.9904174804688	209.51234436035156	0.0005506575107574463	25	008
168	412.2475891113281	83.42610168457031	1.0	319.5290832519531	76.18470764160156	1.0	530.108154296875	208.71180725097656	1.0	528.423095703125	209.34921264648438	0.0009447634220123291	25	008
169	410.50714111328125	83.6009292602539	1.0	327.9972839355469	68.89974212646484	1.0	529.3245239257812	208.7804718017578	1.0	528.4035034179688	210.05465698242188	0.0006954669952392578	25	008
170	412.1951904296875	83.45182800292969	1.0	322.5231628417969	73.08615112304688	1.0	529.6736450195312	209.0970458984375	1.0	528.3551025390625	210.22500610351562	0.00045305490493774414	25	008
171	411.94091796875	83.93923950195312	1.0	316.5100402832031	75.95703125	1.0	529.8856201171875	208.27249145507812	1.0	528.611328125	209.1702423095703	0.0005164444446563721	25	008
172	413.9939270019531	85.74413299560547	1.0	314.20928955078125	74.1287841796875	1.0	529.766845703125	209.0518798828125	1.0	527.7354125976562	209.6568145751953	0.0006278455257415771	25	008
173	414.5329284667969	86.21338653564453	1.0	314.6131286621094	71.43679809570312	0.9999992847442627	529.44873046875	208.65264892578125	1.0	528.422607421875	209.23077392578125	0.0006048381328582764	25	008
174	413.9556579589844	86.93067169189453	1.0	314.3101501464844	66.43590545654297	1.0	530.2931518554688	208.71847534179688	1.0	528.630859375	209.40463256835938	0.0004976987838745117	25	008
175	414.0235595703125	88.65904998779297	1.0	312.9526062011719	67.19384765625	1.0	529.5498046875	208.71031188964844	1.0	528.3888549804688	209.5163116455078	0.0007553696632385254	25	008
176	413.874267578125	89.21155548095703	1.0	312.7911071777344	68.27860260009766	1.0	529.6566162109375	208.86842346191406	1.0	528.46142578125	210.07504272460938	0.00046449899673461914	25	008
177	414.341796875	89.19681549072266	1.0	313.6981201171875	67.61962127685547	1.0	529.83154296875	208.9033966064453	1.0	528.453857421875	209.52313232421875	0.0007823407649993896	25	008
178	412.17510986328125	88.8938980102539	1.0	317.5141296386719	65.59901428222656	1.0	529.71923828125	208.38455200195312	1.0	528.2454223632812	209.80288696289062	0.00045233964920043945	25	008
179	411.42694091796875	89.43238067626953	1.0	313.8124694824219	65.52734375	1.0	529.3253173828125	208.6752471923828	1.0	528.23583984375	209.30126953125	0.0009933412075042725	25	008
180	411.4690246582031	90.14178466796875	1.0	307.01806640625	69.40789794921875	0.9441637992858887	529.4089965820312	209.09170532226562	1.0	527.46240234375	209.67208862304688	0.0007033944129943848	25	008
181	413.1993103027344	91.4221420288086	1.0	306.42169189453125	69.67283630371094	1.0	529.4657592773438	208.40213012695312	1.0	527.4332275390625	209.33815002441406	0.000659257173538208	25	008
182	413.8890686035156	92.93907928466797	1.0	306.62823486328125	73.93833923339844	1.0	529.4338989257812	208.82760620117188	1.0	528.142822265625	209.53781127929688	0.000927656888961792	25	008
183	413.9524841308594	94.14395141601562	1.0	313.6103820800781	69.01659393310547	1.0	529.8057250976562	208.23870849609375	1.0	527.5036010742188	209.24566650390625	0.0006937980651855469	25	008
184	415.0414733886719	95.43135070800781	1.0	313.92498779296875	67.27592468261719	1.0	530.2003173828125	208.84315490722656	1.0	528.6484375	209.7196044921875	0.000737309455871582	25	008
185	415.59576416015625	97.10486602783203	1.0	308.21282958984375	65.4511947631836	1.0	529.8677978515625	208.42832946777344	1.0	456.20172119140625	53.95025634765625	0.0004971027374267578	25	008
186	415.69598388671875	99.24107360839844	1.0	308.7537536621094	63.76393508911133	1.0	529.5380859375	209.06756591796875	1.0	527.7984008789062	210.05023193359375	0.0008602440357208252	25	008
187	413.990234375	98.61054992675781	1.0	305.3992919921875	65.05962371826172	1.0	529.6504516601562	208.01597595214844	1.0	306.4889831542969	64.62650299072266	0.0023372769355773926	25	008
188	413.4482727050781	99.93020629882812	1.0	304.0701599121094	68.50530242919922	1.0	529.5399780273438	209.059814453125	1.0	456.9380798339844	53.049163818359375	0.0007519125938415527	25	008
189	414.4100036621094	100.36595916748047	1.0	301.7706298828125	67.79369354248047	1.0	530.0784301757812	209.09805297851562	1.0	528.4281616210938	209.69815063476562	0.0005237460136413574	25	008
190	414.0090637207031	100.98243713378906	1.0	302.732666015625	70.42996215820312	1.0	529.6810302734375	208.64610290527344	1.0	457.76947021484375	53.763343811035156	0.0007680654525756836	25	008
191	414.6620178222656	102.8083724975586	1.0	304.6925048828125	65.94068908691406	1.0	529.6694946289062	208.4251708984375	1.0	527.5955810546875	209.25830078125	0.001074373722076416	25	008
192	415.5246887207031	104.58316802978516	1.0	308.38812255859375	65.8477554321289	0.999990701675415	529.5286865234375	208.5504608154297	1.0	527.2105712890625	209.3643035888672	0.0006315112113952637	25	008
193	415.22601318359375	105.94715118408203	1.0	302.03875732421875	68.21074676513672	1.0	529.4930419921875	208.47589111328125	1.0	528.320068359375	209.5003662109375	0.000428617000579834	25	008
194	416.0960388183594	107.11463928222656	1.0	304.0820617675781	68.31995391845703	1.0	529.5197143554688	208.80735778808594	1.0	528.6832275390625	209.3870849609375	0.0006003081798553467	25	008
195	416.65826416015625	110.50059509277344	1.0	304.4686279296875	70.26136016845703	1.0	529.7374877929688	208.5812225341797	1.0	528.6640014648438	209.37014770507812	0.0005103051662445068	25	008
196	415.56268310546875	110.46743774414062	1.0	303.7221984863281	71.68002319335938	1.0	529.268798828125	208.5435028076172	1.0	527.9085083007812	209.02622985839844	0.0006404221057891846	25	008
197	415.7677001953125	110.19682312011719	1.0	305.943359375	68.20537567138672	1.0	529.8717651367188	208.73194885253906	1.0	528.6188354492188	209.1649169921875	0.001094728708267212	25	008
198	415.7817077636719	111.4685287475586	1.0	305.76861572265625	69.72919464111328	1.0	529.6561889648438	208.5849151611328	1.0	528.396240234375	209.05923461914062	0.0005788505077362061	25	008
199	414.9818115234375	111.1136245727539	1.0	305.5601806640625	69.67594909667969	1.0	529.5806884765625	208.9500274658203	1.0	527.7706298828125	210.0123748779297	0.00067901611328125	25	008
200	416.226806640625	111.39432525634766	1.0	304.28350830078125	70.61560821533203	1.0	529.8212890625	208.4378204345703	1.0	527.5469360351562	209.3708038330078	0.0007017552852630615	25	008
201	415.062255859375	111.27198028564453	1.0	305.5380554199219	72.15454864501953	1.0	529.5668334960938	208.7135467529297	1.0	528.3682861328125	209.487548828125	0.0008693039417266846	25	008
202	416.36981201171875	111.55345153808594	1.0	306.5247802734375	75.0865478515625	1.0	529.32421875	208.5941619873047	1.0	527.127197265625	209.34658813476562	0.000616610050201416	25	008
203	415.4613952636719	112.0086669921875	1.0	304.845703125	76.46715545654297	1.0	529.4485473632812	208.7383270263672	1.0	528.1361694335938	209.52432250976562	0.0005704760551452637	25	008
204	416.7806091308594	112.34115600585938	1.0	309.9246826171875	72.04902648925781	1.0	529.5311279296875	208.56153869628906	1.0	527.9984741210938	209.4010772705078	0.0007017254829406738	25	008
205	416.47271728515625	113.5846939086914	1.0	307.48504638671875	68.65581512451172	1.0	529.6070556640625	208.9126739501953	1.0	527.7427368164062	209.704345703125	0.0006361901760101318	25	008
206	415.9485168457031	114.3531494140625	1.0	305.5331726074219	69.39205169677734	1.0	529.7974853515625	208.8306427001953	1.0	527.7196044921875	209.44384765625	0.0007890164852142334	25	008
207	415.9921875	114.28129577636719	1.0	304.81561279296875	72.6048583984375	1.0	529.74072265625	208.66644287109375	1.0	528.3555908203125	209.3083038330078	0.0008667707443237305	25	008
208	417.3463439941406	114.71562194824219	1.0	307.1162109375	71.98393249511719	1.0	529.4826049804688	208.60891723632812	1.0	528.2230224609375	209.03707885742188	0.0006180405616760254	25	008
209	417.549560546875	116.5313720703125	1.0	307.6176452636719	75.80406188964844	1.0	529.42236328125	208.8647003173828	1.0	528.2979736328125	209.53358459472656	0.0007888376712799072	25	008
210	417.3998107910156	116.66729736328125	1.0	310.95867919921875	73.48760986328125	1.0	529.8728637695312	208.92408752441406	1.0	528.255859375	209.21926879882812	0.0004667043685913086	25	008
211	418.68646240234375	118.31336975097656	1.0	311.9754638671875	69.96656036376953	1.0	529.7337036132812	208.70828247070312	1.0	528.7520751953125	209.42514038085938	0.0005143880844116211	25	008
212	418.5057678222656	119.21955108642578	1.0	308.4616394042969	70.10324096679688	1.0	529.7686157226562	208.65431213378906	1.0	528.0560913085938	209.26683044433594	0.0005294978618621826	25	008
213	418.3084411621094	119.11062622070312	1.0	308.80462646484375	68.90044403076172	1.0	529.30322265625	208.155029296875	1.0	528.3464965820312	209.14022827148438	0.0005581378936767578	25	008
214	417.1553955078125	119.3399658203125	1.0	303.6341552734375	68.9983901977539	1.0	529.3883056640625	208.5979766845703	1.0	527.4071655273438	209.7362518310547	0.0007517635822296143	25	008
215	417.1114501953125	118.9345932006836	1.0	304.9327087402344	69.5271224975586	1.0	529.5947265625	208.8632354736328	1.0	527.094482421875	209.57005310058594	0.0005328059196472168	25	008
216	417.4849548339844	119.64600372314453	1.0	305.3801574707031	73.80441284179688	1.0	529.677978515625	209.0353240966797	1.0	528.256591796875	210.05072021484375	0.00045603513717651367	25	008
217	416.8072204589844	117.6366195678711	1.0	305.18853759765625	75.62773895263672	1.0	529.0672607421875	208.8093719482422	1.0	528.1455078125	209.50961303710938	0.0007071197032928467	25	008
218	417.7273254394531	119.13658142089844	1.0	305.78277587890625	72.99449157714844	1.0	529.7803344726562	209.06515502929688	1.0	528.4287109375	209.82916259765625	0.0005408227443695068	25	008
219	417.6473388671875	118.822998046875	1.0	306.96075439453125	71.95187377929688	1.0	529.6725463867188	208.23265075683594	1.0	526.0145874023438	208.1499481201172	0.0003375709056854248	25	008
220	417.0611267089844	119.18954467773438	1.0	310.0581359863281	72.98654174804688	0.9999607801437378	529.333740234375	208.1577606201172	1.0	528.728759765625	208.9600372314453	0.0005013942718505859	25	008
221	418.1993713378906	119.72921752929688	1.0	309.4461364746094	71.42837524414062	1.0	529.9453735351562	208.3004608154297	1.0	526.2797241210938	208.22242736816406	0.0004531443119049072	25	008
222	417.95867919921875	119.33009338378906	1.0	306.5723571777344	73.40159606933594	1.0	529.2399291992188	208.5145721435547	1.0	528.2794799804688	209.14862060546875	0.0004546940326690674	25	008
223	418.6914978027344	117.97206115722656	1.0	308.70098876953125	74.13985443115234	1.0	529.2095336914062	208.7217254638672	1.0	527.5827026367188	209.5920867919922	0.000744551420211792	25	008
224	418.6089782714844	119.12171936035156	1.0	307.80499267578125	69.1302490234375	1.0	529.7515869140625	208.7367401123047	1.0	528.4662475585938	209.40451049804688	0.0005464255809783936	25	008
225	418.78173828125	119.21415710449219	1.0	307.0345764160156	71.00106811523438	1.0	529.343994140625	208.5413360595703	1.0	527.4840087890625	209.26055908203125	0.0008023083209991455	25	008
226	418.4678649902344	119.07020568847656	1.0	307.700927734375	69.58775329589844	1.0	529.1181030273438	208.69528198242188	1.0	527.4154052734375	209.43426513671875	0.0009017288684844971	25	008
227	418.711669921875	120.21255493164062	1.0	308.5375671386719	69.58533477783203	1.0	529.4844360351562	208.86444091796875	1.0	528.1967163085938	209.58859252929688	0.0003737807273864746	25	008
228	418.7055969238281	119.60888671875	1.0	308.4428405761719	70.53805541992188	1.0	529.7407836914062	209.06826782226562	1.0	528.3428344726562	210.08883666992188	0.0005092024803161621	25	008
229	419.2513732910156	122.7717056274414	1.0	310.943603515625	77.08653259277344	1.0	529.3504638671875	208.88807678222656	1.0	528.2918701171875	209.79421997070312	0.0005472302436828613	25	008
230	420.0818176269531	126.03446197509766	1.0	322.5680847167969	73.41390228271484	1.0	530.059326171875	209.11453247070312	1.0	528.0432739257812	210.1814727783203	0.0005858838558197021	25	008
231	420.6647644042969	130.51768493652344	1.0	324.02252197265625	72.95738220214844	1.0	529.85595703125	208.7005615234375	1.0	527.7850952148438	209.50563049316406	0.000774681568145752	25	008
232	418.970703125	135.3026885986328	1.0	325.3674011230469	69.33150482177734	1.0	530.1251220703125	208.56552124023438	1.0	527.8783569335938	209.15768432617188	0.0004946887493133545	25	008
233	416.83941650390625	138.47007751464844	1.0	331.2482604980469	70.6053695678711	1.0	529.6959838867188	208.47943115234375	1.0	528.4962158203125	208.9122314453125	0.00046747922897338867	25	008
234	412.14117431640625	141.90509033203125	1.0	321.4177551269531	67.26016235351562	1.0	529.0619506835938	208.5087432861328	1.0	528.3640747070312	209.07875061035156	0.0007767081260681152	25	008
235	410.6706237792969	142.98727416992188	1.0	318.1639099121094	67.18923950195312	1.0	529.2293701171875	208.58241271972656	1.0	528.1383056640625	209.15255737304688	0.0006951689720153809	25	008
236	409.2665100097656	143.83563232421875	1.0	317.00958251953125	66.11083984375	1.0	529.26806640625	208.78921508789062	1.0	320.5664978027344	66.93477630615234	0.0008445680141448975	25	008
237	404.46661376953125	145.47030639648438	0.9999996423721313	324.45294189453125	61.36787033081055	1.0	529.9111938476562	209.21495056152344	1.0	323.6322326660156	63.02616500854492	0.0009248852729797363	25	008
238	403.1958312988281	144.1265106201172	0.999955952167511	328.673828125	53.91229248046875	1.0	529.2132568359375	208.40179443359375	1.0	528.6469116210938	208.714599609375	0.0008325576782226562	25	008
239	409.1191711425781	142.0273895263672	1.0	329.1130676269531	54.60359191894531	1.0	529.2543334960938	208.66253662109375	1.0	528.3561401367188	209.8040313720703	0.0007152259349822998	25	008
240	407.922607421875	140.01522827148438	1.0	328.3156433105469	54.233097076416016	1.0	530.0521850585938	209.17398071289062	1.0	528.0756225585938	209.76251220703125	0.0005270838737487793	25	008
241	407.9176940917969	138.14219665527344	1.0	329.2618103027344	52.694725036621094	0.9999998807907104	529.1429443359375	208.46763610839844	1.0	528.2616577148438	209.24655151367188	0.0003421306610107422	25	008
242	405.81396484375	136.64266967773438	1.0	328.5696105957031	52.023773193359375	1.0	529.357421875	208.61302185058594	1.0	528.4178466796875	209.3131103515625	0.0007302463054656982	25	008
243	403.0819091796875	133.19361877441406	1.0	329.80126953125	51.02534103393555	1.0	529.9696655273438	208.3751220703125	1.0	527.8742065429688	209.48683166503906	0.0004264712333679199	25	008
244	403.7025146484375	133.1243133544922	1.0	328.54754638671875	50.57622146606445	1.0	529.8057250976562	209.04098510742188	1.0	528.5819702148438	209.92176818847656	0.0006703734397888184	25	008
245	408.1438293457031	134.72938537597656	1.0	327.8662414550781	49.490657806396484	1.0	530.2127075195312	208.7134552001953	1.0	528.8589477539062	209.3531036376953	0.0005840659141540527	25	008
246	404.5652770996094	132.88526916503906	1.0	327.3056945800781	49.58281707763672	1.0	529.3212280273438	208.54469299316406	1.0	527.5828247070312	209.4680938720703	0.0005449056625366211	25	008
247	408.0111999511719	134.60281372070312	1.0	328.943115234375	51.23915100097656	0.959286093711853	529.518310546875	207.99302673339844	1.0	525.8057250976562	208.02902221679688	0.00042620301246643066	25	008
248	407.90625	135.21180725097656	1.0	326.74871826171875	50.15925598144531	0.9997873306274414	529.666748046875	208.74227905273438	1.0	527.6636352539062	209.61802673339844	0.0006258785724639893	25	008
249	409.08038330078125	136.23300170898438	1.0	321.66046142578125	50.523841857910156	1.0	530.2449951171875	208.85919189453125	1.0	528.8458862304688	209.24081420898438	0.0007246732711791992	25	008
250	413.0773010253906	136.55096435546875	1.0	323.0680847167969	51.02144241333008	1.0	529.2943115234375	208.67710876464844	1.0	527.9143676757812	209.16163635253906	0.0007687211036682129	25	008
251	415.57635498046875	136.6723175048828	1.0	321.96160888671875	48.867027282714844	1.0	529.5115356445312	208.3947296142578	1.0	528.4586791992188	209.20999145507812	0.0005620121955871582	25	008
252	413.78863525390625	136.46932983398438	1.0	318.65399169921875	50.172149658203125	1.0	529.8739013671875	208.55165100097656	1.0	527.7806396484375	209.39102172851562	0.0006262362003326416	25	008
253	416.0452575683594	136.47300720214844	1.0	318.718994140625	48.72116470336914	1.0	529.873046875	208.76986694335938	1.0	528.2736206054688	209.7682647705078	0.0006288290023803711	25	008
254	416.8166809082031	135.9718475341797	1.0	318.07952880859375	51.259517669677734	1.0	529.69873046875	208.68446350097656	1.0	528.6182861328125	209.55831909179688	0.0005176663398742676	25	008
255	416.62078857421875	135.09559631347656	1.0	314.52606201171875	52.0197639465332	1.0	529.378662109375	208.38796997070312	1.0	527.50927734375	209.3306427001953	0.0006115734577178955	25	008
256	416.1005554199219	135.0878448486328	1.0	309.56781005859375	50.546077728271484	1.0	529.56494140625	208.07046508789062	1.0	527.5929565429688	208.9995574951172	0.0010927319526672363	25	008
257	417.20538330078125	134.9169464111328	1.0	306.8785705566406	52.921295166015625	1.0	529.893310546875	208.29336547851562	1.0	528.2423706054688	209.0017547607422	0.0007787644863128662	25	008
258	414.6424255371094	133.16635131835938	1.0	304.66839599609375	52.371421813964844	1.0	529.5582275390625	208.56309509277344	1.0	528.2828979492188	209.26663208007812	0.0005710124969482422	25	008
259	413.1451721191406	133.3412628173828	1.0	303.334228515625	50.571327209472656	1.0	529.656982421875	208.8909149169922	1.0	527.6194458007812	209.6750030517578	0.0008413195610046387	25	008
260	415.29345703125	134.08543395996094	1.0	302.0683898925781	60.53559112548828	1.0	529.8602294921875	209.35386657714844	1.0	528.2606811523438	210.01171875	0.0006494522094726562	25	008
261	415.1544189453125	134.3649139404297	1.0	303.82818603515625	61.07772445678711	1.0	529.712890625	208.7945098876953	1.0	528.3892822265625	209.4886016845703	0.0004775524139404297	25	008
262	414.0460510253906	135.02426147460938	1.0	309.07659912109375	56.672607421875	1.0	529.4192504882812	208.554931640625	1.0	528.3778076171875	209.0947723388672	0.00045865774154663086	25	008
263	412.3987731933594	135.20960998535156	1.0	308.0155334472656	59.057640075683594	1.0	529.5187377929688	208.95062255859375	1.0	528.2503051757812	209.94532775878906	0.000637441873550415	25	008
264	411.6013488769531	135.02784729003906	1.0	302.3851013183594	55.91881561279297	1.0	529.6759033203125	208.73985290527344	1.0	528.3453979492188	209.31536865234375	0.0006887912750244141	25	008
265	413.3648376464844	136.16355895996094	1.0	301.4364318847656	54.44076156616211	1.0	529.6033935546875	208.67747497558594	1.0	527.5411376953125	209.39991760253906	0.0006653070449829102	25	008
266	410.52239990234375	134.75917053222656	1.0	299.8511962890625	58.48445510864258	0.9999995827674866	529.3190307617188	208.72061157226562	1.0	528.5390625	209.4038848876953	0.0007944107055664062	25	008
267	411.2177734375	134.87893676757812	1.0	296.5801086425781	60.491336822509766	0.9999960064888	529.6868896484375	208.56771850585938	1.0	528.5255126953125	209.41197204589844	0.000756680965423584	25	008
268	411.9485778808594	134.2273712158203	1.0	298.3052673339844	61.63881301879883	0.9999999403953552	529.595703125	208.70077514648438	1.0	527.8265380859375	209.4962921142578	0.001197129487991333	25	008
269	412.57562255859375	133.42898559570312	1.0	297.9791259765625	62.657718658447266	0.9999997615814209	529.1404418945312	207.91453552246094	1.0	527.5582885742188	209.01541137695312	0.0006031692028045654	25	008
270	416.62225341796875	132.7467041015625	1.0	294.6224060058594	63.4918327331543	0.9999997615814209	529.3020629882812	208.48777770996094	1.0	527.476806640625	209.2760009765625	0.0004226565361022949	25	008
271	415.8406677246094	130.86038208007812	1.0	296.0402526855469	59.9808349609375	1.0	529.735595703125	208.9427032470703	1.0	527.7476196289062	209.70632934570312	0.0005769133567810059	25	008
272	416.1295166015625	133.66519165039062	1.0	295.0676574707031	61.7991943359375	0.9951111674308777	529.8323974609375	208.69647216796875	1.0	527.2695922851562	209.18392944335938	0.0008754134178161621	25	008
273	409.3765563964844	134.7362518310547	1.0	296.6827087402344	56.40187454223633	0.6179564595222473	529.545654296875	208.38845825195312	1.0	527.43408203125	209.25502014160156	0.0007112622261047363	25	008
274	410.2960205078125	136.04869079589844	1.0	294.6357116699219	56.098533630371094	0.9999998807907104	529.4888916015625	208.84600830078125	1.0	528.1599731445312	208.9136962890625	0.0008094906806945801	25	008
275	407.4200439453125	135.28135681152344	1.0	294.0440979003906	59.6928596496582	0.9999983310699463	529.7234497070312	209.08212280273438	1.0	528.14892578125	210.54110717773438	0.0007406771183013916	25	008
276	404.9920654296875	133.06930541992188	1.0	294.53125	59.291168212890625	0.9999814033508301	529.1471557617188	208.78744506835938	1.0	528.375732421875	209.21432495117188	0.0005496442317962646	25	008
277	407.1000671386719	133.119140625	1.0	290.79681396484375	61.518619537353516	1.0	529.0403442382812	208.34988403320312	1.0	525.3732299804688	208.2376251220703	0.00043910741806030273	25	008
278	412.9586486816406	132.26194763183594	1.0	286.26654052734375	63.648681640625	1.0	529.7597045898438	208.50230407714844	1.0	528.3753662109375	208.90939331054688	0.0007959604263305664	25	008
279	411.5963134765625	131.37538146972656	1.0	293.29486083984375	66.71549987792969	0.9999364614486694	529.3657836914062	208.67555236816406	1.0	528.3743286132812	209.47537231445312	0.0004988908767700195	25	008
280	414.0873718261719	131.658935546875	1.0	289.4814453125	64.66307830810547	0.9999995827674866	529.7343139648438	209.00997924804688	1.0	527.8997192382812	209.91098022460938	0.0005750656127929688	25	008
281	410.5762023925781	129.64593505859375	1.0	286.6725769042969	65.08685302734375	0.9999997019767761	530.147705078125	208.55430603027344	1.0	528.5111083984375	209.5157470703125	0.0007300376892089844	25	008
282	411.5104064941406	130.125244140625	1.0	288.7120666503906	65.56568908691406	1.0	529.9208374023438	208.95648193359375	1.0	527.7195434570312	209.6449432373047	0.0005325078964233398	25	008
283	411.8520812988281	129.97084045410156	1.0	291.9333190917969	63.490318298339844	0.9446911811828613	529.8478393554688	208.57611083984375	1.0	528.5043334960938	209.57171630859375	0.0008126497268676758	25	008
284	410.4228820800781	129.7784423828125	1.0	294.628662109375	62.37958908081055	0.999980092048645	529.3557739257812	207.9337158203125	1.0	527.4984741210938	208.91490173339844	0.0006457865238189697	25	008
285	412.9151916503906	130.54855346679688	1.0	298.1192932128906	63.957862854003906	1.0	529.640625	208.80978393554688	1.0	527.7569580078125	209.3378143310547	0.0008137524127960205	25	008
286	411.2066955566406	132.7612762451172	1.0	293.292236328125	64.10079193115234	1.0	529.3313598632812	208.99642944335938	1.0	527.7598266601562	209.48574829101562	0.0008192062377929688	25	008
287	411.16168212890625	133.47579956054688	1.0	298.2071838378906	61.71320724487305	0.9999967813491821	529.9514770507812	209.0947723388672	1.0	527.732177734375	209.73245239257812	0.00044611096382141113	25	008
288	410.3602294921875	134.92337036132812	1.0	296.0276184082031	60.26557159423828	0.9994252920150757	529.9188842773438	208.32591247558594	1.0	527.8215942382812	209.34190368652344	0.00045102834701538086	25	008
289	410.77972412109375	135.0697784423828	1.0	294.668212890625	59.87941360473633	0.9999997615814209	529.66552734375	208.7560272216797	1.0	528.3897705078125	209.27601623535156	0.0009652376174926758	25	008
290	409.59576416015625	135.57168579101562	1.0	297.1073913574219	58.57204055786133	0.9999998211860657	529.9719848632812	208.39353942871094	1.0	528.9485473632812	209.2322998046875	0.0005244314670562744	25	008
291	410.6674499511719	135.73147583007812	1.0	294.8582458496094	63.28902816772461	0.9999962449073792	529.3958129882812	208.3802032470703	0.9999998807907104	527.2713012695312	209.177490234375	0.0013087987899780273	25	008
292	408.97271728515625	137.32156372070312	1.0	296.24713134765625	63.440467834472656	0.9999999403953552	530.0577392578125	208.7938690185547	1.0	527.8716430664062	209.50723266601562	0.00047075748443603516	25	008
293	410.4158935546875	139.11378479003906	1.0	294.9114990234375	64.21720886230469	1.0	529.8787231445312	208.7692108154297	1.0	527.7029418945312	209.58053588867188	0.0004423856735229492	25	008
294	413.78472900390625	141.5831298828125	1.0	300.0301818847656	67.84489440917969	0.9999954700469971	529.608642578125	208.7827606201172	1.0	528.4402465820312	209.35662841796875	0.0004787147045135498	25	008
295	413.9634704589844	143.92950439453125	1.0	296.1083679199219	62.19963836669922	0.9999998211860657	529.7478637695312	208.5222625732422	1.0	527.7786254882812	209.38710021972656	0.0010256469249725342	25	008
296	415.0995788574219	145.13832092285156	1.0	299.49609375	62.615478515625	1.0	529.6412353515625	208.43051147460938	1.0	527.5428466796875	209.18341064453125	0.0007070600986480713	25	008
297	414.40289306640625	146.360107421875	1.0	299.02691650390625	63.301700592041016	1.0	529.5967407226562	208.46572875976562	1.0	527.3020629882812	209.0198211669922	0.0007939934730529785	25	008
298	412.7233581542969	146.64695739746094	1.0	300.2206115722656	63.139686584472656	1.0	529.68896484375	208.57034301757812	1.0	527.4826049804688	209.1820068359375	0.0005723237991333008	25	008
299	412.27642822265625	147.2150115966797	1.0	299.27508544921875	62.66059112548828	1.0	529.8172607421875	208.81805419921875	1.0	528.4959106445312	209.57003784179688	0.0003845393657684326	25	008
300	411.0559997558594	147.00828552246094	1.0	297.3037414550781	65.22783660888672	0.9998650550842285	529.7264404296875	208.72019958496094	1.0	528.4238891601562	209.25440979003906	0.000924527645111084	25	008
301	410.8634033203125	147.81259155273438	1.0	296.83795166015625	63.954708099365234	1.0	530.2366943359375	208.8905487060547	1.0	527.8633422851562	209.5971221923828	0.00061759352684021	25	008
302	410.63671875	148.08489990234375	1.0	296.9974670410156	64.51362609863281	1.0	529.33837890625	208.40243530273438	1.0	528.4810180664062	209.2640380859375	0.0005882382392883301	25	008
303	410.797119140625	148.528076171875	1.0	298.8682556152344	69.1148910522461	0.9114987850189209	529.2642822265625	209.2266845703125	1.0	528.0465698242188	209.79542541503906	0.0012736320495605469	25	008
304	409.82293701171875	149.0203094482422	1.0	295.67633056640625	68.45469665527344	1.0	529.5731201171875	207.88604736328125	1.0	527.5873413085938	208.62681579589844	0.0006586909294128418	25	008
305	410.98712158203125	148.39096069335938	1.0	293.3282775878906	69.08444213867188	1.0	529.2318115234375	208.81045532226562	1.0	527.9765014648438	209.28167724609375	0.0007584691047668457	25	008
306	410.590576171875	149.50132751464844	1.0	295.97186279296875	68.75753021240234	1.0	529.57177734375	208.6241455078125	1.0	528.4534912109375	209.28065490722656	0.000405728816986084	25	008
307	412.9620056152344	150.81118774414062	1.0	296.5829772949219	71.5113754272461	1.0	529.4500122070312	208.7821807861328	1.0	526.1038818359375	208.66175842285156	0.0006528496742248535	25	008
308	414.4599914550781	152.87757873535156	1.0	300.8984680175781	71.96627044677734	1.0	529.4130249023438	208.4077606201172	1.0	527.60791015625	209.33160400390625	0.0006088912487030029	25	008
309	412.83966064453125	156.2403564453125	1.0	301.3277282714844	76.16415405273438	1.0	529.1051635742188	208.23153686523438	1.0	304.55914306640625	78.05158233642578	0.0008518695831298828	25	008
310	413.14068603515625	157.75146484375	1.0	301.6557922363281	72.11180877685547	0.9999998807907104	529.832763671875	208.5889129638672	1.0	526.1466674804688	208.55247497558594	0.0005144476890563965	25	008
311	413.21380615234375	160.01939392089844	1.0	305.3935241699219	69.85092163085938	1.0	529.4544677734375	208.86094665527344	1.0	528.2335205078125	209.28550720214844	0.0006166398525238037	25	008
312	413.4750671386719	163.338623046875	1.0	306.5774230957031	70.98957061767578	1.0	529.6245727539062	208.8430938720703	1.0	528.4564819335938	209.59371948242188	0.0005574226379394531	25	008
313	413.12420654296875	165.8328399658203	1.0	309.53997802734375	68.05224609375	1.0	529.4854125976562	208.75222778320312	1.0	528.5772094726562	209.2901611328125	0.0005103647708892822	25	008
314	413.5591735839844	166.77796936035156	1.0	309.6755676269531	70.65426635742188	1.0	529.9576416015625	209.09085083007812	1.0	528.4483032226562	210.290771484375	0.0005276203155517578	25	008
315	413.946533203125	169.6802215576172	1.0	310.93499755859375	69.03468322753906	1.0	529.5511474609375	208.95663452148438	1.0	527.6793212890625	209.51025390625	0.0010432004928588867	25	008
316	412.2787170410156	169.1018524169922	1.0	309.69854736328125	71.97061157226562	1.0	529.5010375976562	208.50343322753906	1.0	528.325439453125	209.07737731933594	0.0006369352340698242	25	008
317	412.13775634765625	170.80262756347656	1.0	308.544921875	71.69215393066406	1.0	529.3079223632812	208.95126342773438	1.0	528.3279418945312	209.48524475097656	0.0008952617645263672	25	008
318	410.96514892578125	171.4716033935547	1.0	308.9551696777344	75.38744354248047	1.0	530.287109375	208.4781951904297	1.0	528.6077880859375	209.32974243164062	0.0005834698677062988	25	008
319	412.12506103515625	171.8466339111328	1.0	308.6304931640625	77.83006286621094	1.0	529.815673828125	209.23333740234375	1.0	528.104248046875	209.8341064453125	0.0005227029323577881	25	008
320	411.1129455566406	171.9036407470703	1.0	307.259033203125	80.50363159179688	1.0	529.4049072265625	208.31265258789062	1.0	528.4541625976562	209.30958557128906	0.0005288124084472656	25	008
321	411.98101806640625	172.461669921875	1.0	306.9358215332031	81.11431121826172	1.0	529.1728515625	208.8905792236328	1.0	528.0743408203125	209.30882263183594	0.0006767511367797852	25	008
322	412.2612609863281	173.20199584960938	1.0	304.47271728515625	86.97207641601562	1.0	528.98583984375	208.6806640625	1.0	528.2423095703125	209.7368927001953	0.0007967054843902588	25	008
323	413.5655212402344	172.64584350585938	1.0	303.5029296875	85.80420684814453	1.0	528.8245239257812	208.31289672851562	1.0	528.358154296875	208.74595642089844	0.0007101297378540039	25	008
324	415.3023376464844	171.07302856445312	1.0	306.6531066894531	84.04682159423828	1.0	529.5280151367188	208.50985717773438	1.0	528.3175659179688	208.91360473632812	0.0006844997406005859	25	008
325	415.62420654296875	169.43728637695312	1.0	312.3204650878906	82.27764129638672	1.0	529.3945922851562	208.34840393066406	1.0	527.7054443359375	209.34207153320312	0.0009702146053314209	25	008
326	413.5942687988281	171.45008850097656	1.0	309.68994140625	87.95145416259766	1.0	529.4218139648438	208.88296508789062	1.0	527.6723022460938	209.43885803222656	0.0006609261035919189	25	008
327	409.5605163574219	174.35487365722656	1.0	306.6194763183594	87.59660339355469	1.0	529.5460815429688	208.35675048828125	1.0	525.9946899414062	208.48985290527344	0.0007475614547729492	25	008
328	406.8031921386719	174.9593505859375	1.0	306.9216003417969	86.0750503540039	1.0	529.6640014648438	208.6193084716797	1.0	528.4869995117188	209.38265991210938	0.00031444430351257324	25	008
329	404.8448791503906	174.22970581054688	1.0	309.5594482421875	85.05348205566406	1.0	529.299560546875	208.50051879882812	1.0	525.64208984375	208.46971130371094	0.000400543212890625	25	008
330	404.59844970703125	173.67791748046875	1.0	308.6578674316406	83.26827239990234	1.0	529.6468505859375	208.41021728515625	1.0	528.5286254882812	209.0198211669922	0.0005053281784057617	25	008
331	405.2065124511719	173.2735137939453	1.0	308.1515808105469	80.5747299194336	1.0	529.7332763671875	208.9306182861328	1.0	528.5951538085938	209.78274536132812	0.00043588876724243164	25	008
332	404.5940856933594	172.1433868408203	1.0	308.3061828613281	80.50921630859375	1.0	529.517822265625	208.50479125976562	1.0	528.7105712890625	208.89955139160156	0.0005287826061248779	25	008
333	404.8774108886719	171.6195526123047	1.0	308.86114501953125	82.419189453125	1.0	529.4736938476562	208.49484252929688	1.0	525.60693359375	208.47036743164062	0.00031751394271850586	25	008
334	404.897705078125	171.03736877441406	1.0	305.9839172363281	81.12350463867188	1.0	529.362060546875	208.96253967285156	1.0	528.4051513671875	209.36647033691406	0.0004926919937133789	25	008
335	404.4269714355469	170.15016174316406	1.0	307.9255065917969	82.08312225341797	1.0	529.520751953125	208.6272735595703	1.0	528.4216918945312	209.12742614746094	0.0006550848484039307	25	008
336	406.1499328613281	169.24734497070312	1.0	308.2000427246094	80.18864440917969	1.0	529.2786254882812	208.17918395996094	1.0	525.5234985351562	208.21438598632812	0.0003598928451538086	25	008
337	406.33148193359375	167.9916534423828	1.0	305.55877685546875	81.12689208984375	1.0	529.6126708984375	208.42434692382812	1.0	528.4942626953125	209.02552795410156	0.0008606910705566406	25	008
338	404.4852294921875	165.86338806152344	1.0	308.8102111816406	79.33724975585938	1.0	529.6438598632812	208.02511596679688	1.0	527.89990234375	208.935791015625	0.0007572174072265625	25	008
339	407.16796875	166.29037475585938	1.0	310.7437438964844	78.58653259277344	1.0	528.9307250976562	208.47726440429688	1.0	528.399658203125	208.98300170898438	0.0007090866565704346	25	008
340	408.505859375	165.55322265625	1.0	309.2387390136719	72.34061431884766	0.9818486571311951	529.2413330078125	208.02940368652344	1.0	528.5645141601562	208.64744567871094	0.0007268190383911133	25	008
341	409.02032470703125	164.10302734375	1.0	307.3463439941406	70.33749389648438	0.9999980926513672	529.4295654296875	208.92962646484375	1.0	525.6920166015625	208.71144104003906	0.00039777159690856934	25	008
342	410.0682678222656	163.27047729492188	1.0	310.6907043457031	67.57742309570312	1.0	529.2941284179688	208.14492797851562	1.0	528.7112426757812	209.0128936767578	0.00045803189277648926	25	008
343	409.80279541015625	162.4688262939453	1.0	310.02935791015625	67.22638702392578	1.0	529.5800170898438	208.71868896484375	1.0	527.2904052734375	209.3560333251953	0.0005323886871337891	25	008
344	410.8932800292969	161.9713897705078	1.0	310.6322021484375	67.62771606445312	1.0	529.3456420898438	208.43092346191406	1.0	527.5366821289062	209.17117309570312	0.0008667409420013428	25	008
345	410.2162780761719	162.4954071044922	1.0	309.5506896972656	69.75202941894531	1.0	529.5032348632812	208.71676635742188	1.0	528.2597045898438	209.36831665039062	0.0011226236820220947	25	008
346	410.83428955078125	161.8294677734375	1.0	310.0272521972656	67.13536834716797	1.0	528.7694702148438	208.5136260986328	1.0	528.3184204101562	208.70291137695312	0.0007665455341339111	25	008
347	410.5173645019531	161.60238647460938	1.0	309.98736572265625	64.25291442871094	1.0	529.5733642578125	208.86109924316406	1.0	527.58349609375	209.57948303222656	0.0014334321022033691	25	008
348	410.0947570800781	161.39633178710938	1.0	310.3216552734375	60.72300338745117	1.0	529.43505859375	208.7594757080078	1.0	528.3645629882812	209.4430389404297	0.0005794167518615723	25	008
349	409.1639404296875	161.2003936767578	1.0	310.2225036621094	63.513916015625	1.0	529.501708984375	208.57278442382812	1.0	528.1976318359375	209.31358337402344	0.0007828772068023682	25	008
350	409.1474609375	159.3175506591797	1.0	309.672607421875	63.826663970947266	1.0	529.2282104492188	208.31777954101562	1.0	528.1405029296875	208.82980346679688	0.0006428956985473633	25	008
351	410.7984924316406	158.82472229003906	1.0	309.6469421386719	60.20513153076172	1.0	529.7940063476562	208.69813537597656	1.0	528.483154296875	209.4520263671875	0.0005797743797302246	25	008
352	410.8811340332031	158.79879760742188	1.0	310.2473449707031	62.37754440307617	1.0	529.6752319335938	208.76927185058594	1.0	528.3532104492188	209.58761596679688	0.0005912184715270996	25	008
353	410.6663818359375	158.64752197265625	1.0	310.2442626953125	65.70851135253906	1.0	529.1818237304688	208.94204711914062	1.0	528.3385620117188	209.4918212890625	0.0009215772151947021	25	008
354	411.37615966796875	158.9855194091797	1.0	310.4045104980469	69.89678192138672	1.0	529.5206298828125	208.99842834472656	1.0	527.997314453125	209.70375061035156	0.0005197525024414062	25	008
355	410.41656494140625	159.3509521484375	1.0	310.5881652832031	71.12915802001953	1.0	529.5656127929688	208.45262145996094	1.0	525.6473388671875	208.5239715576172	0.00035309791564941406	25	008
356	411.58453369140625	160.3524627685547	1.0	308.3166198730469	66.7043685913086	1.0	529.5731811523438	208.6993408203125	1.0	528.4617309570312	209.05271911621094	0.0008793771266937256	25	008
357	411.6475830078125	160.81964111328125	1.0	312.458984375	69.3184585571289	1.0	529.7447509765625	209.01419067382812	1.0	528.1694946289062	209.51687622070312	0.0008085370063781738	25	008
358	410.6750793457031	162.0295867919922	1.0	311.0782470703125	67.66717529296875	1.0	529.4849853515625	208.65301513671875	1.0	528.5487060546875	209.2133331298828	0.0005165636539459229	25	008
359	409.7146911621094	163.0684814453125	1.0	313.5596923828125	64.35714721679688	1.0	529.234619140625	208.391357421875	1.0	525.6766357421875	208.49917602539062	0.0003889799118041992	25	008
360	409.6053771972656	164.09254455566406	1.0	315.37371826171875	65.92845916748047	1.0	529.0543212890625	208.86219787597656	1.0	525.8333740234375	208.9024658203125	0.000764995813369751	25	008
361	409.47503662109375	165.29698181152344	1.0	316.5148010253906	65.60302734375	1.0	529.8024291992188	208.93397521972656	1.0	527.7616577148438	209.6087646484375	0.0011610984802246094	25	008
362	409.7049560546875	167.50735473632812	1.0	317.5400085449219	67.48739624023438	1.0	529.5006713867188	208.08168029785156	1.0	528.6885375976562	208.7585906982422	0.0005387067794799805	25	008
363	409.9444580078125	169.76426696777344	1.0	318.3885803222656	68.25402069091797	1.0	529.6427001953125	208.3529052734375	1.0	525.9119873046875	208.1636962890625	0.0005847513675689697	25	008
364	410.0849914550781	172.91050720214844	1.0	320.6899108886719	66.66409301757812	1.0	529.548095703125	208.48651123046875	1.0	528.2498779296875	207.8609619140625	0.000456005334854126	25	008
365	409.02728271484375	174.46815490722656	1.0	320.8548583984375	68.90977478027344	1.0	528.585693359375	208.2407989501953	1.0	528.1986083984375	208.99057006835938	0.0007221996784210205	25	008
366	410.1220397949219	175.913330078125	1.0	323.2130126953125	69.96466827392578	1.0	529.1651000976562	208.59671020507812	1.0	525.78271484375	208.47764587402344	0.0007886290550231934	25	008
367	410.7950134277344	176.8709259033203	1.0	322.8188171386719	71.86854553222656	1.0	529.307861328125	208.57423400878906	1.0	525.7254028320312	208.50929260253906	0.00042179226875305176	25	008
368	411.23187255859375	178.38186645507812	1.0	324.1202392578125	73.07201385498047	1.0	529.3203125	208.16053771972656	1.0	525.6336059570312	208.02117919921875	0.0005510449409484863	25	008
369	409.6109313964844	179.82406616210938	1.0	324.284912109375	74.48888397216797	1.0	529.2007446289062	208.23605346679688	1.0	525.5560913085938	208.1998748779297	0.00047194957733154297	25	008
370	409.3454284667969	181.8087615966797	1.0	323.40789794921875	78.22975158691406	1.0	529.6934814453125	208.584228515625	1.0	528.64453125	209.21836853027344	0.0006059110164642334	25	008
371	409.0940856933594	183.08811950683594	1.0	323.4157409667969	82.05115509033203	1.0	529.178955078125	208.29275512695312	1.0	525.5426635742188	208.1681365966797	0.0006837248802185059	25	008
372	409.78363037109375	185.73532104492188	1.0	322.0810852050781	85.47254943847656	1.0	528.9476928710938	208.76641845703125	1.0	527.7555541992188	210.25210571289062	0.0007436573505401611	25	008
373	410.5903015136719	187.01742553710938	1.0	319.3269348144531	88.89576721191406	1.0	529.0798950195312	208.39927673339844	1.0	528.351318359375	208.65863037109375	0.0007345974445343018	25	008
374	410.52923583984375	189.67788696289062	1.0	321.2543029785156	90.05833435058594	1.0	529.5592041015625	208.94515991210938	1.0	528.7326049804688	209.4267578125	0.0006974935531616211	25	008
375	409.7345886230469	189.78199768066406	1.0	318.4493103027344	90.62211608886719	1.0	528.721923828125	208.78965759277344	1.0	528.0451049804688	209.31076049804688	0.0008463263511657715	25	008
376	410.5466003417969	190.52822875976562	1.0	319.3876953125	93.41168975830078	1.0	529.5853271484375	208.3878936767578	1.0	321.53179931640625	95.06040954589844	0.0007829070091247559	25	008
377	410.6358947753906	192.96673583984375	1.0	322.122314453125	93.0264892578125	1.0	529.1860961914062	208.87344360351562	1.0	323.79534912109375	95.82315826416016	0.0008594691753387451	25	008
378	411.6535339355469	194.43540954589844	1.0	322.6760559082031	94.84576416015625	1.0	528.799560546875	208.4124755859375	1.0	323.23065185546875	95.57369995117188	0.0009004771709442139	25	008
379	410.6554260253906	195.42529296875	1.0	322.0830383300781	97.66071319580078	1.0	529.6000366210938	208.8631591796875	1.0	527.4981079101562	209.72962951660156	0.000781327486038208	25	008
380	411.2952880859375	197.6710662841797	1.0	318.0262756347656	98.30945587158203	1.0	529.2074584960938	208.3343505859375	1.0	528.4388427734375	208.9306182861328	0.0005407333374023438	25	008
381	410.7594909667969	198.2503662109375	1.0	318.0386962890625	99.89802551269531	1.0	529.4636840820312	208.50930786132812	1.0	527.5933837890625	209.17311096191406	0.0005162358283996582	25	008
382	410.9015808105469	198.7530517578125	1.0	317.7498779296875	101.76871490478516	1.0	529.218994140625	208.8866729736328	1.0	525.8812866210938	208.69728088378906	0.0006095468997955322	25	008
383	411.5655517578125	200.229736328125	1.0	316.8006896972656	102.62615203857422	1.0	529.6117553710938	209.32762145996094	1.0	528.2030639648438	209.9193115234375	0.0006695389747619629	25	008
384	411.4425354003906	201.32708740234375	1.0	315.9452819824219	107.4952163696289	1.0	529.1600952148438	208.29330444335938	1.0	526.5167236328125	208.4672393798828	0.0020176172256469727	25	008
385	411.20635986328125	201.8878631591797	1.0	314.30108642578125	109.28797149658203	1.0	529.3954467773438	208.5690155029297	1.0	313.01544189453125	110.18609619140625	0.0004337728023529053	25	008
386	411.5571594238281	202.67437744140625	1.0	314.4184265136719	112.4262924194336	1.0	529.2682495117188	208.83285522460938	1.0	527.6512451171875	209.0489044189453	0.0007214844226837158	25	008
387	412.621337890625	203.69883728027344	1.0	317.7209167480469	112.80513763427734	1.0	529.2896728515625	208.7760467529297	1.0	525.70654296875	208.6605224609375	0.0004812479019165039	25	008
388	411.5889587402344	204.8850555419922	1.0	315.9046325683594	114.60990142822266	1.0	528.97216796875	208.63937377929688	1.0	525.7689819335938	208.4163360595703	0.0005642175674438477	25	008
389	411.3124084472656	205.78611755371094	1.0	314.4765930175781	115.23287963867188	1.0	529.1997680664062	208.85098266601562	1.0	525.8533325195312	208.63021850585938	0.0007027089595794678	25	008
390	411.37579345703125	206.86871337890625	1.0	314.37432861328125	116.29035949707031	1.0	529.1257934570312	208.73532104492188	1.0	528.196044921875	209.47349548339844	0.0005515515804290771	25	008
391	412.0198974609375	208.99986267089844	1.0	312.8197326660156	118.81595611572266	1.0	529.1658935546875	208.818115234375	1.0	525.6395874023438	208.6256561279297	0.0005232095718383789	25	008
392	412.1662902832031	209.66322326660156	1.0	314.3775634765625	121.4978256225586	1.0	529.2408447265625	208.79556274414062	1.0	525.7021484375	208.88621520996094	0.00041681528091430664	25	008
393	412.38458251953125	210.45155334472656	1.0	313.02532958984375	126.43195343017578	1.0	529.7044067382812	208.6055145263672	1.0	527.5938110351562	209.22998046875	0.0006194412708282471	25	008
394	413.1729431152344	211.26779174804688	1.0	315.33734130859375	126.51434326171875	1.0	529.2657470703125	208.89695739746094	1.0	525.90673828125	208.83978271484375	0.0006757676601409912	25	008
395	413.1839599609375	212.55174255371094	1.0	314.4982604980469	126.07048797607422	1.0	529.6113891601562	208.8753662109375	1.0	528.001220703125	209.6926727294922	0.0004094541072845459	25	008
396	412.5466613769531	212.8833465576172	1.0	314.54937744140625	126.94963073730469	1.0	529.19873046875	208.62669372558594	1.0	525.3362426757812	208.47213745117188	0.00036588311195373535	25	008
397	412.32489013671875	212.84283447265625	1.0	314.32342529296875	128.872802734375	1.0	529.23583984375	208.76023864746094	1.0	527.9215698242188	209.86962890625	0.0005221068859100342	25	008
398	412.89019775390625	213.7743377685547	1.0	314.44354248046875	132.22998046875	1.0	529.0216674804688	208.56048583984375	1.0	525.3843994140625	208.52816772460938	0.00030687451362609863	25	008
399	412.4638366699219	214.25941467285156	1.0	314.3461608886719	134.00689697265625	1.0	529.5546875	208.9086151123047	1.0	527.5494995117188	209.90521240234375	0.00046315789222717285	25	008
400	413.5537414550781	214.36207580566406	1.0	315.9159851074219	132.6769256591797	1.0	529.5882568359375	209.0328369140625	1.0	525.857666015625	208.92958068847656	0.00036916136741638184	25	008
401	412.8389587402344	213.9955291748047	1.0	316.0119934082031	130.3048858642578	1.0	529.0535278320312	208.46949768066406	1.0	525.5772094726562	208.55821228027344	0.00047025084495544434	25	008
402	412.58349609375	213.0028076171875	1.0	315.8174133300781	129.2627716064453	1.0	528.9627685546875	208.33392333984375	1.0	527.3092651367188	209.2840576171875	0.0005225837230682373	25	008
403	410.7815246582031	212.0342254638672	1.0	315.618408203125	129.33840942382812	1.0	529.576171875	208.5744171142578	1.0	527.7008666992188	209.60293579101562	0.0005551576614379883	25	008
404	413.6415710449219	212.7244873046875	1.0	314.8883056640625	136.97378540039062	1.0	529.361328125	208.49208068847656	1.0	525.7420654296875	208.54660034179688	0.0004805922508239746	25	008
405	413.9350891113281	212.12860107421875	1.0	314.62774658203125	138.70062255859375	1.0	528.9326782226562	208.32928466796875	1.0	527.1996459960938	209.33143615722656	0.0004622042179107666	25	008
406	413.84039306640625	212.40234375	1.0	319.5174865722656	138.365234375	1.0	528.9805297851562	208.51234436035156	1.0	525.3435668945312	208.1815948486328	0.0003479123115539551	25	008
407	413.2151794433594	213.55166625976562	1.0	320.3645324707031	131.73269653320312	1.0	529.5979614257812	208.20758056640625	1.0	527.605712890625	209.14791870117188	0.0006718635559082031	25	008
408	409.6619567871094	214.7772216796875	1.0	315.9198303222656	129.91510009765625	1.0	529.0916137695312	208.57510375976562	1.0	525.6625366210938	208.49151611328125	0.000491797924041748	25	008
409	406.85791015625	214.49009704589844	1.0	313.8323669433594	127.33425903320312	1.0	529.6788330078125	209.5047607421875	1.0	526.1163940429688	209.25741577148438	0.0004092752933502197	25	008
410	404.397216796875	214.0019989013672	1.0	314.54034423828125	126.69317626953125	1.0	529.256591796875	209.42160034179688	1.0	527.5958251953125	209.96934509277344	0.0005368590354919434	25	008
411	403.5814514160156	213.18458557128906	1.0	313.3737487792969	127.07131958007812	1.0	528.5075073242188	208.90673828125	1.0	525.8983154296875	208.83572387695312	0.0013384819030761719	25	008
412	402.8669128417969	212.39491271972656	1.0	309.3479919433594	131.59373474121094	1.0	421.4327697753906	211.1197509765625	0.0001429915428161621	306.421630859375	131.97830200195312	0.0002586245536804199	25	008
413	399.3808898925781	210.72250366210938	1.0	310.08245849609375	138.71116638183594	1.0	639.3529052734375	7.2616400718688965	0.00012701749801635742	306.4548034667969	136.22645568847656	5.0574541091918945e-5	25	008
414	396.6958923339844	208.97059631347656	1.0	309.9830017089844	137.4257354736328	1.0	434.79974365234375	208.1819610595703	9.515881538391113e-5	417.1003723144531	215.37240600585938	0.00010827183723449707	25	008
415	391.515380859375	208.43630981445312	1.0	309.25677490234375	136.86273193359375	1.0	397.423828125	209.03094482421875	0.00010958313941955566	418.96624755859375	215.7445526123047	8.872151374816895e-5	25	008
416	388.495849609375	208.1058349609375	1.0	309.1771240234375	136.30328369140625	1.0	639.5784301757812	7.332688808441162	0.00021126866340637207	306.3390808105469	142.56646728515625	7.492303848266602e-5	25	008
417	386.595947265625	206.5269775390625	1.0	308.4234619140625	131.79721069335938	1.0	640.2592163085938	7.587277412414551	0.00010100007057189941	306.7682189941406	130.9041290283203	5.936622619628906e-5	25	008
418	384.7041015625	206.44288635253906	1.0	303.14447021484375	123.59557342529297	1.0	309.05438232421875	124.07655334472656	0.00043395161628723145	306.325439453125	125.51109313964844	0.001070469617843628	25	008
419	384.0699462890625	206.00689697265625	1.0	299.4998779296875	122.9290542602539	1.0	450.394775390625	207.4549560546875	0.0002523362636566162	298.73583984375	125.57022857666016	0.0005853474140167236	25	008
420	384.4967041015625	204.27566528320312	1.0	298.7294921875	118.9953842163086	1.0	383.5013122558594	206.67115783691406	0.00019350647926330566	294.4289245605469	125.94790649414062	0.0001691281795501709	25	008
421	383.0370178222656	200.3557891845703	1.0	299.2456359863281	115.83300018310547	1.0	639.9095458984375	475.4801940917969	0.0004234910011291504	292.7244873046875	118.37075805664062	0.00018328428268432617	25	008
422	381.4693298339844	194.07347106933594	1.0	304.07366943359375	113.74225616455078	1.0	307.3819274902344	112.22694396972656	0.00028017163276672363	304.21563720703125	114.65445709228516	0.00020018219947814941	25	008
423	384.3121337890625	187.69622802734375	0.9999997615814209	309.6158752441406	111.72293853759766	1.0	382.73651123046875	189.15350341796875	0.0004527270793914795	308.3774719238281	112.88758850097656	0.0003212094306945801	25	008
424	385.32843017578125	185.20574951171875	1.0	315.57879638671875	123.61459350585938	1.0	640.095947265625	7.409700393676758	9.116530418395996e-5	310.1964416503906	128.58657836914062	0.00010287761688232422	25	008
425	386.3602294921875	185.4234619140625	1.0	321.3602600097656	130.30447387695312	1.0	323.1537780761719	129.07420349121094	8.866190910339355e-5	321.4775390625	129.99606323242188	0.0006065070629119873	25	008
426	388.4372253417969	186.76824951171875	1.0	328.93017578125	144.70948791503906	0.9999998807907104	648.9560546875	320.1684265136719	7.686018943786621e-5	390.4815368652344	192.90060424804688	0.00012245774269104004	25	008
427	386.76727294921875	189.3685302734375	1.0	330.1965637207031	147.10623168945312	1.0	640.2242431640625	476.9281921386719	0.00030729174613952637	376.9954528808594	196.07080078125	0.00012919306755065918	25	008
428	386.8149719238281	192.193115234375	1.0	340.693359375	153.35223388671875	1.0	649.0678100585938	331.89215087890625	9.039044380187988e-5	338.30413818359375	158.4884796142578	8.627772331237793e-5	25	008
429	387.2081604003906	193.87977600097656	1.0	345.4625244140625	149.8017578125	1.0	640.0396728515625	476.7301940917969	0.0001697540283203125	351.0716552734375	151.82701110839844	0.0008366405963897705	25	008
430	386.0472412109375	195.94314575195312	1.0	349.16998291015625	154.2589874267578	0.9999988675117493	638.6599731445312	475.0992736816406	0.00021970272064208984	351.0257263183594	160.32449340820312	0.0002789497375488281	25	008
431	386.7315368652344	196.95079040527344	1.0	350.3417053222656	159.5589141845703	0.9999656081199646	639.79736328125	476.9905090332031	0.00012037158012390137	349.6150817871094	162.2873077392578	0.0006612539291381836	25	008
432	387.8849792480469	198.0572509765625	1.0	354.3238830566406	157.214599609375	1.0	357.3968200683594	155.51300048828125	0.0002205967903137207	469.31427001953125	207.3306884765625	0.0009815394878387451	25	008
433	389.3997802734375	199.9453125	1.0	353.1153869628906	154.66775512695312	1.0	466.0013122558594	204.08493041992188	0.00018513202667236328	468.99249267578125	208.75611877441406	0.0010319054126739502	25	008
434	391.09600830078125	199.9883575439453	1.0	353.5572204589844	160.5274658203125	1.0	640.0538940429688	475.4455261230469	0.0003021061420440674	353.9482421875	162.79820251464844	0.0007465481758117676	25	008
435	395.96728515625	200.42164611816406	1.0	353.4637145996094	165.91873168945312	1.0	461.2100830078125	205.37860107421875	0.0002560913562774658	458.9007263183594	209.25149536132812	0.00023725628852844238	25	008
436	396.8689880371094	201.45848083496094	1.0	353.9390869140625	169.72210693359375	1.0	461.39990234375	206.4241943359375	0.00018334388732910156	356.11163330078125	173.9529571533203	0.000356137752532959	25	008
437	462.134765625	204.5620880126953	1.0	354.8435974121094	171.08624267578125	1.0	461.49554443359375	206.4998321533203	0.00014218688011169434	357.23016357421875	174.81787109375	0.0009157657623291016	25	008
438	400.40631103515625	199.85400390625	1.0	356.0494384765625	172.43234252929688	1.0	359.70867919921875	170.89199829101562	0.00019407272338867188	357.2785339355469	174.687255859375	0.0007828474044799805	25	008
439	402.0126647949219	200.2560577392578	1.0	356.2145690917969	172.1547088623047	1.0	461.60736083984375	205.73780822753906	0.00014504790306091309	356.3180236816406	175.21353149414062	0.0003642439842224121	25	008
440	401.8727111816406	199.45555114746094	1.0	353.7158508300781	172.7540283203125	1.0	358.55682373046875	172.30096435546875	0.0001011192798614502	354.55218505859375	176.64718627929688	0.0003165304660797119	25	008
441	402.1844482421875	200.6273956298828	1.0	357.3977355957031	170.85723876953125	1.0	639.7179565429688	475.6661376953125	0.0003997683525085449	353.929443359375	176.092041015625	0.00039198994636535645	25	008
442	404.9806213378906	198.8580322265625	1.0	355.994384765625	172.54306030273438	1.0	359.9059143066406	171.26185607910156	0.00018101930618286133	356.4709777832031	174.9849853515625	0.00037536025047302246	25	008
443	405.6119384765625	198.3656768798828	1.0	355.5444641113281	172.973876953125	1.0	359.28778076171875	171.43467712402344	0.0001957714557647705	356.2656555175781	175.44113159179688	0.0008791089057922363	25	008
444	405.3100891113281	198.41970825195312	1.0	356.2286376953125	170.4752197265625	1.0	640.1155395507812	477.1337585449219	0.0001316666603088379	353.9504699707031	175.3822021484375	0.0002560913562774658	25	008
445	405.74664306640625	197.91183471679688	1.0	352.59393310546875	170.21356201171875	1.0	411.45050048828125	197.25643920898438	0.0001386404037475586	352.3792724609375	174.68594360351562	0.00036028027534484863	25	008
446	405.7872619628906	198.60714721679688	1.0	354.22955322265625	170.97381591796875	1.0	639.5191040039062	7.121809005737305	6.93202018737793e-5	352.60772705078125	176.05763244628906	0.00046816468238830566	25	008
447	405.96185302734375	198.51766967773438	1.0	352.8199462890625	171.28472900390625	1.0	411.52508544921875	197.88970947265625	0.00015205144882202148	355.44451904296875	176.17233276367188	0.00028756260871887207	25	008
448	406.577392578125	198.2138671875	1.0	351.10076904296875	171.98057556152344	1.0	411.5402526855469	197.91937255859375	0.0001779794692993164	350.4093017578125	177.3575897216797	0.00024187564849853516	25	008
449	406.5426940917969	197.94677734375	1.0	351.5777282714844	179.204345703125	0.07656127214431763	411.46331787109375	197.795654296875	0.00020745396614074707	456.88922119140625	209.30709838867188	3.129243850708008e-5	25	008
450	405.7862854003906	198.7711944580078	1.0	344.720458984375	180.41896057128906	0.6486237645149231	640.4420776367188	476.7978515625	0.00014701485633850098	457.9521179199219	210.44090270996094	5.671381950378418e-5	25	008
451	406.15966796875	196.49925231933594	1.0	413.7921447753906	200.2528533935547	0.000284343957901001	411.6296081542969	197.1409454345703	0.00020447373390197754	415.0035400390625	194.92550659179688	4.583597183227539e-5	25	008
452	403.34130859375	189.95513916015625	0.9999996423721313	349.9848937988281	176.52745056152344	0.01034247875213623	639.7069091796875	6.938229560852051	0.00010114908218383789	1.924912691116333	92.85882568359375	3.3468008041381836e-5	25	008
453	402.67822265625	179.14785766601562	0.9998709559440613	354.1553955078125	163.58546447753906	0.9869240522384644	639.7737426757812	6.52573823928833	0.0001677870750427246	639.3684692382812	2.4596774578094482	3.123283386230469e-5	25	008
454	403.8266906738281	176.11187744140625	0.9997822046279907	646.0975341796875	320.9006652832031	0.000265270471572876	647.9301147460938	125.19551086425781	9.119510650634766e-5	400.5402526855469	163.94911193847656	1.093745231628418e-5	25	008
455	404.6932067871094	168.54244995117188	1.0	648.1513061523438	326.46429443359375	0.0002428889274597168	640.0910034179688	476.6471862792969	8.0108642578125e-5	416.89703369140625	170.16026306152344	2.2590160369873047e-5	25	008
456	405.02655029296875	160.91465759277344	1.0	641.4120483398438	2.0204811096191406	0.0006155967712402344	640.0474243164062	6.755948066711426	0.00024944543838500977	392.91436767578125	167.7582244873047	9.334087371826172e-5	25	008
457	408.50067138671875	158.74256896972656	1.0	365.46759033203125	203.6575927734375	0.42552807927131653	413.1250915527344	160.44456481933594	0.00014445185661315918	408.55126953125	164.04293823242188	3.281235694885254e-5	25	008
458	409.2942810058594	157.35728454589844	1.0	373.8435974121094	202.8827362060547	1.0	376.3460693359375	204.08712768554688	0.00010886788368225098	374.6617736816406	205.73678588867188	0.00013446807861328125	25	008
459	410.4237365722656	150.2037353515625	1.0	374.70587158203125	201.43345642089844	1.0	639.0136108398438	7.415629863739014	0.00012856721878051758	382.2509460449219	204.99729919433594	7.972121238708496e-5	25	008
460	410.2127990722656	143.2928466796875	1.0	384.64019775390625	194.46458435058594	0.9586182236671448	639.2724609375	476.80841064453125	0.00016307830810546875	409.8758850097656	147.1260223388672	0.00029605627059936523	25	008
461	410.9198303222656	139.81314086914062	1.0	379.7611389160156	195.63348388671875	0.9999667406082153	639.342529296875	475.21112060546875	0.00025019049644470215	411.1780700683594	145.99502563476562	0.0006622374057769775	25	008
462	412.58563232421875	134.36798095703125	1.0	376.0878601074219	198.1391143798828	0.9999966025352478	640.107177734375	475.9695129394531	0.00015908479690551758	406.26043701171875	145.72616577148438	3.987550735473633e-5	25	008
463	415.1651306152344	128.95018005371094	0.9999995231628418	379.2430725097656	198.98878479003906	0.9999997615814209	639.8262939453125	475.8145751953125	0.00036010146141052246	409.7048034667969	132.57411193847656	0.00015527009963989258	25	008
464	414.9666442871094	121.94866943359375	1.0	378.31475830078125	199.09732055664062	0.9999719858169556	419.3068542480469	125.31694793701172	9.956955909729004e-5	411.701416015625	130.07261657714844	0.00025960803031921387	25	008
465	417.19903564453125	117.44384765625	1.0	382.9126281738281	200.59982299804688	1.0	461.2622375488281	196.60084533691406	0.000134199857711792	467.5381164550781	204.62498474121094	0.00037384033203125	25	008
466	418.0941162109375	110.29536437988281	1.0	389.3917236328125	198.9381103515625	1.0	639.7265014648438	6.71953010559082	0.00018009543418884277	386.9397888183594	205.50697326660156	0.00010290741920471191	25	008
467	419.38812255859375	104.18350982666016	1.0	392.1935729980469	197.97068786621094	1.0	640.020263671875	476.3962097167969	0.00011348724365234375	465.49603271484375	205.128173828125	0.0005340576171875	25	008
468	419.89959716796875	101.34852600097656	1.0	393.0708312988281	198.96392822265625	1.0	640.3495483398438	477.79241943359375	0.00011280179023742676	465.82177734375	205.57281494140625	0.0008411705493927002	25	008
469	422.433837890625	99.14373779296875	1.0	394.5578918457031	198.988525390625	1.0	429.4320068359375	100.45327758789062	0.00011277198791503906	465.0314025878906	204.91432189941406	0.0002225339412689209	25	008
470	423.3855895996094	98.37611389160156	1.0	396.91375732421875	199.30673217773438	1.0	429.235107421875	99.35892486572266	0.0001863539218902588	463.55816650390625	207.23785400390625	0.0004354715347290039	25	008
471	423.7220764160156	96.74675750732422	1.0	396.61932373046875	199.5291290283203	1.0	429.3530578613281	98.55658721923828	0.00016859173774719238	464.1452331542969	206.76617431640625	0.0008907318115234375	25	008
472	425.1718444824219	94.7378158569336	1.0	394.8482971191406	202.0815887451172	1.0	640.0387573242188	477.11956787109375	0.0007487237453460693	463.1538391113281	207.2586212158203	0.0004025399684906006	25	008
473	425.8014831542969	93.93846130371094	1.0	391.4333801269531	204.03192138671875	1.0	466.2922668457031	203.19622802734375	0.00036394596099853516	390.2395935058594	205.78994750976562	0.0013267993927001953	25	008
474	425.47308349609375	94.13663482666016	1.0	388.14501953125	205.96481323242188	1.0	466.7325744628906	203.6636505126953	0.00037664175033569336	462.7408752441406	208.4779815673828	0.0007622241973876953	25	008
475	427.0322265625	92.64942932128906	1.0	387.00152587890625	207.487060546875	1.0	466.86810302734375	204.84326171875	0.0003463625907897949	464.7742004394531	204.5147705078125	0.0023346543312072754	25	008
476	427.10125732421875	93.16285705566406	1.0	385.5922546386719	207.3041534423828	1.0	388.0249328613281	206.62693786621094	0.0001735091209411621	465.5415954589844	205.653564453125	0.0014733076095581055	25	008
477	427.61279296875	90.98843383789062	1.0	384.50640869140625	207.15499877929688	1.0	468.60113525390625	208.4756317138672	0.0001163780689239502	466.50634765625	209.46807861328125	0.0013191699981689453	25	008
478	426.9655456542969	92.10698699951172	1.0	384.54656982421875	207.59703063964844	1.0	431.1962890625	96.49085235595703	0.00030499696731567383	425.6906433105469	100.02088928222656	0.0002072155475616455	25	008
479	427.4652404785156	90.12848663330078	1.0	381.2525329589844	208.08477783203125	1.0	435.3589172363281	90.80887603759766	0.00015816092491149902	425.6583251953125	100.20957946777344	0.00020611286163330078	25	008
480	426.10101318359375	94.3676986694336	1.0	381.1463928222656	205.50442504882812	1.0	432.2110595703125	97.59215545654297	0.00019180774688720703	383.3368225097656	205.67153930664062	0.00014781951904296875	25	008
481	425.065673828125	98.51764678955078	1.0	383.8271179199219	204.64340209960938	1.0	435.056640625	98.93902587890625	0.00014930963516235352	385.18994140625	204.06918334960938	0.0003198087215423584	25	008
482	423.8297119140625	103.04280090332031	1.0	388.6484680175781	202.70968627929688	1.0	434.59326171875	103.34009552001953	0.00018858909606933594	389.129638671875	204.82339477539062	0.00031489133834838867	25	008
483	421.9588317871094	105.36893463134766	1.0	394.12506103515625	196.5784912109375	1.0	639.4759521484375	6.486773490905762	7.900595664978027e-5	398.66644287109375	202.18222045898438	0.00017726421356201172	25	008
484	420.9761047363281	107.6547622680664	1.0	394.9947814941406	187.43544006347656	1.0	396.5596618652344	187.765625	0.0002155005931854248	394.8966064453125	189.0088348388672	0.00029212236404418945	25	008
485	420.5259704589844	106.33446502685547	1.0	394.345458984375	177.69154357910156	1.0	647.7387084960938	322.28179931640625	0.00011149048805236816	398.50311279296875	178.80125427246094	0.0002269446849822998	25	008
486	467.44146728515625	113.02857971191406	0.9997063875198364	395.853515625	168.3540496826172	1.0	640.47021484375	476.3926696777344	0.00019791722297668457	396.902587890625	173.01914978027344	0.0006842911243438721	25	008
487	419.5243225097656	107.67610931396484	0.9999998807907104	393.13702392578125	161.23062133789062	1.0	419.48779296875	106.36853790283203	0.00014925003051757812	419.5279235839844	99.70024871826172	0.0002479255199432373	25	008
488	420.1390686035156	109.14095306396484	1.0	392.4586181640625	153.6413116455078	1.0	426.4593505859375	111.796630859375	0.00019973516464233398	392.9637451171875	155.68185424804688	0.00031700730323791504	25	008
489	419.0675048828125	111.47277069091797	0.9999922513961792	392.9317932128906	149.88369750976562	1.0	391.26422119140625	150.05044555664062	7.870793342590332e-5	459.8313903808594	143.7811737060547	0.0006155073642730713	25	008
490	420.24578857421875	111.5493392944336	0.9924839735031128	395.933349609375	144.2476806640625	0.00019019842147827148	639.6158447265625	7.461477279663086	4.601478576660156e-5	639.6881713867188	2.5325047969818115	1.1801719665527344e-5	25	008
491	416.697265625	115.69293975830078	0.0803363025188446	646.2540893554688	320.8375549316406	0.00044086575508117676	648.5629272460938	321.3766174316406	5.8025121688842773e-5	0.5933732986450195	91.49427032470703	9.298324584960938e-6	25	008
492	420.2615051269531	107.48389434814453	0.991129994392395	391.088623046875	142.3798370361328	0.13085705041885376	639.2559204101562	476.34564208984375	7.081031799316406e-5	392.40325927734375	144.08897399902344	9.000301361083984e-6	25	008
493	640.6911010742188	6.76463508605957	0.0003469884395599365	392.1832580566406	143.75624084472656	0.0005607903003692627	639.7646484375	475.94287109375	0.0004042983055114746	639.0474853515625	2.4369428157806396	2.256035804748535e-5	25	008
494	418.7877197265625	103.25830078125	0.9957603812217712	396.10089111328125	147.0737762451172	0.0022383034229278564	649.2176513671875	320.9671630859375	7.346272468566895e-5	639.8038330078125	2.537597179412842	1.1116266250610352e-5	25	008
495	421.47119140625	104.89122772216797	0.0036652088165283203	648.0258178710938	326.1885681152344	0.0007443726062774658	639.564697265625	476.8002014160156	0.0001112818717956543	638.69091796875	2.6181740760803223	2.3066997528076172e-5	25	008
496	422.2461242675781	104.4779281616211	0.9917968511581421	648.9647827148438	324.9722900390625	0.00017783045768737793	639.1211547851562	475.47821044921875	0.00011602044105529785	421.3343505859375	97.69105529785156	1.9609928131103516e-5	25	008
497	421.0433044433594	102.68036651611328	1.0	646.1580810546875	318.9886779785156	0.00017371773719787598	639.8006591796875	476.6785888671875	0.00012695789337158203	408.25921630859375	103.81100463867188	2.2530555725097656e-5	25	008
498	420.4646301269531	98.6219711303711	1.0	421.45782470703125	100.57040405273438	0.00030031800270080566	639.4370727539062	476.9436950683594	4.225969314575195e-5	409.5900573730469	102.14249420166016	2.8848648071289062e-5	25	008
499	421.2889099121094	98.83784484863281	1.0	389.30316162109375	141.05960083007812	0.4233493506908417	427.5158996582031	101.45084381103516	0.00014391541481018066	409.2706298828125	104.92680358886719	4.380941390991211e-5	25	008
500	420.7330017089844	99.57601165771484	0.9999994039535522	389.37115478515625	145.63168334960938	0.9999954104423523	639.7964477539062	7.35463285446167	9.679794311523438e-5	387.7244567871094	145.67025756835938	0.00011810660362243652	25	008
501	420.49359130859375	100.4004898071289	0.9999998807907104	420.3440856933594	101.822265625	0.0008556246757507324	639.5850830078125	7.133827209472656	0.0001621544361114502	409.74041748046875	103.4212417602539	4.8607587814331055e-5	25	008
502	420.2831115722656	102.36204528808594	0.9993095993995667	390.4728088378906	144.12586975097656	0.9850217700004578	647.83154296875	322.3431396484375	0.00011524558067321777	388.8432922363281	145.54510498046875	0.00035178661346435547	25	008
503	417.385009765625	108.65520477294922	0.851421058177948	425.25408935546875	113.96654510498047	0.00048616528511047363	638.3259887695312	469.6319885253906	8.440017700195312e-5	419.9862365722656	102.93610382080078	6.318092346191406e-5	25	008
504	422.52362060546875	113.12052154541016	0.04374757409095764	418.8252258300781	107.0041732788086	0.00016042590141296387	639.62353515625	8.119585037231445	3.889203071594238e-5	414.4726867675781	102.13751983642578	3.337860107421875e-5	25	008
505	426.50946044921875	116.59925842285156	0.4800863265991211	403.9707946777344	156.93931579589844	0.7474755048751831	639.78662109375	6.807017803192139	0.00013184547424316406	407.19525146484375	158.77366638183594	0.0006727278232574463	25	008
506	412.173095703125	153.43467712402344	0.9999998807907104	646.583740234375	320.8271179199219	0.00022602081298828125	640.0186767578125	476.9462890625	8.952617645263672e-5	409.238037109375	159.36392211914062	8.26418399810791e-5	25	008
507	410.7343444824219	158.0128936767578	1.0	648.1932373046875	327.522705078125	0.0003039538860321045	648.9281005859375	331.7544860839844	8.809566497802734e-5	392.42333984375	163.8843231201172	5.0395727157592773e-5	25	008
508	411.45733642578125	164.0355682373047	1.0	647.5426025390625	327.2466735839844	0.00027173757553100586	416.91229248046875	162.0941162109375	9.658932685852051e-5	393.663330078125	164.3813018798828	5.0455331802368164e-5	25	008
509	412.1861877441406	166.9857940673828	1.0	378.4987487792969	93.93768310546875	0.007789105176925659	412.18255615234375	170.84158325195312	9.742379188537598e-5	410.91961669921875	173.569091796875	0.00025469064712524414	25	008
510	412.9141540527344	169.16773986816406	1.0	411.6801452636719	173.35496520996094	9.483098983764648e-5	639.461181640625	475.15045166015625	0.00021916627883911133	410.8366394042969	174.69561767578125	0.00020036101341247559	25	008
511	412.5968322753906	171.19482421875	1.0	647.60009765625	327.1960144042969	0.0010603368282318115	648.5189819335938	322.1772155761719	0.00015366077423095703	401.3247375488281	162.2345733642578	9.59634780883789e-5	25	008
512	413.0667419433594	172.4584197998047	1.0	409.07476806640625	97.06932067871094	0.9999397993087769	639.4981079101562	7.110105991363525	0.00012129545211791992	407.79083251953125	97.33562469482422	0.0008800625801086426	25	008
513	412.64935302734375	172.92311096191406	1.0	407.043212890625	98.59425354003906	0.004851013422012329	416.0032043457031	173.94923400878906	3.9517879486083984e-5	396.9999694824219	168.15005493164062	0.0001519322395324707	25	008
514	414.1201171875	172.48309326171875	1.0	403.32763671875	95.24922180175781	0.7096917033195496	640.2351684570312	476.6268005371094	0.0001710057258605957	419.7926940917969	164.39453125	6.258487701416016e-5	25	008
515	413.4144287109375	173.4615478515625	1.0	399.11431884765625	89.23003387451172	0.9999598860740662	640.2200317382812	6.54763126373291	0.00010600686073303223	396.68902587890625	183.7572021484375	4.7326087951660156e-5	25	008
516	413.4455871582031	173.60098266601562	1.0	401.0726318359375	88.4905776977539	1.0	405.7601318359375	86.86990356445312	0.00010579824447631836	401.8430480957031	94.326171875	9.79304313659668e-5	25	008
517	413.4646911621094	172.92234802246094	1.0	395.981201171875	85.73271179199219	1.0	416.65875244140625	174.0395050048828	7.43567943572998e-5	397.89886474609375	81.91455841064453	0.00013443827629089355	25	008
518	413.9291687011719	173.8007049560547	1.0	391.81781005859375	86.05693817138672	0.9999998807907104	418.0421142578125	173.07269287109375	9.751319885253906e-5	393.7490234375	97.4894027709961	0.0003955066204071045	25	008
519	412.8961181640625	173.7671356201172	1.0	398.8697814941406	85.06083679199219	0.9999998807907104	639.3480834960938	7.243645191192627	0.00010311603546142578	395.7737731933594	85.3202133178711	0.0001647472381591797	25	008
520	413.4329528808594	173.57879638671875	1.0	394.4369201660156	81.90087127685547	1.0	639.559814453125	475.4167785644531	0.0004391968250274658	398.38616943359375	83.5516357421875	9.685754776000977e-5	25	008
521	413.0176696777344	174.00491333007812	1.0	393.9437255859375	78.535400390625	1.0	417.8731689453125	173.5349578857422	0.00010004639625549316	394.66400146484375	79.78856658935547	0.00023290514945983887	25	008
522	412.2925109863281	173.7085723876953	1.0	392.91796875	78.85063934326172	1.0	640.307861328125	476.7011413574219	0.00011998414993286133	392.4247741699219	80.22782135009766	0.0005710422992706299	25	008
523	412.7785949707031	174.34487915039062	1.0	390.1048278808594	77.6146011352539	1.0	639.2229614257812	7.177294731140137	0.00020080804824829102	389.8349304199219	78.71083068847656	0.0004401206970214844	25	008
524	413.56439208984375	173.0325164794922	1.0	394.9034423828125	77.64505767822266	0.9999998807907104	638.503662109375	475.0765686035156	8.189678192138672e-5	392.7801513671875	79.16384887695312	0.00019848346710205078	25	008
525	412.5599060058594	173.1687469482422	1.0	390.6041259765625	78.84705352783203	0.9999992847442627	639.7661743164062	475.3420715332031	0.0003393590450286865	395.7683410644531	182.61566162109375	0.00015094876289367676	25	008
526	410.2095947265625	176.20361328125	1.0	393.16412353515625	74.4723129272461	1.0	638.98486328125	7.5441741943359375	0.00013267993927001953	393.2210693359375	76.68919372558594	0.00021076202392578125	25	008
527	408.8067626953125	185.24530029296875	1.0	394.17938232421875	73.85626220703125	1.0	409.7754211425781	186.8889923095703	0.00019165873527526855	394.0962829589844	77.19762420654297	0.00018987059593200684	25	008
528	407.3507080078125	194.34304809570312	1.0	396.853515625	87.22090148925781	0.9999979138374329	413.5734558105469	194.28021240234375	0.00025323033332824707	399.4677734375	88.2068099975586	0.00011551380157470703	25	008
529	406.2685241699219	197.88369750976562	1.0	404.1027526855469	94.24494934082031	0.93785560131073	639.8275756835938	476.26751708984375	0.00019115209579467773	406.0869140625	96.91458129882812	0.0002745985984802246	25	008
530	403.07525634765625	202.21701049804688	1.0	402.8503723144531	94.79972839355469	0.08605524897575378	409.45367431640625	95.1069107055664	0.00027620792388916016	407.2919616699219	99.81127166748047	0.00034233927726745605	25	008
531	402.14459228515625	207.95159912109375	1.0	398.36102294921875	91.06399536132812	0.06314539909362793	640.2628173828125	477.60382080078125	0.00011420249938964844	391.2503356933594	212.648193359375	1.1563301086425781e-5	25	008
532	399.7661437988281	216.87644958496094	1.0	397.0700378417969	83.65210723876953	1.0	402.1111755371094	82.21990966796875	0.00012859702110290527	398.7372741699219	85.33061218261719	0.00010967254638671875	25	008
533	399.4037170410156	224.5753936767578	1.0	400.0788879394531	76.93057250976562	0.9999630451202393	648.3067626953125	321.2929992675781	0.00012424588203430176	403.3187561035156	81.16862487792969	0.0002681612968444824	25	008
534	399.19775390625	233.44935607910156	1.0	399.4752502441406	69.89806365966797	1.0	640.5470581054688	7.170532703399658	0.00018212199211120605	400.2738342285156	77.21856689453125	0.0004690885543823242	25	008
535	398.6683654785156	240.88198852539062	1.0	398.3457336425781	71.20832824707031	0.7405850291252136	649.3617553710938	318.77392578125	0.0001290440559387207	394.5516662597656	230.6854705810547	2.5153160095214844e-5	25	008
536	399.2889404296875	248.22264099121094	1.0	647.5523681640625	326.4578857421875	0.0006627142429351807	648.825439453125	331.2986145019531	7.408857345581055e-5	399.3406677246094	239.90428161621094	1.4275312423706055e-5	25	008
537	397.47735595703125	254.3787078857422	1.0	400.70831298828125	91.40884399414062	0.9991880655288696	401.1943054199219	254.08763122558594	6.827712059020996e-5	404.451904296875	96.68077850341797	5.492568016052246e-5	25	008
538	397.47265625	259.5341796875	1.0	400.2590637207031	99.5627212524414	1.0	640.2469482421875	7.510395050048828	8.183717727661133e-5	400.3009338378906	101.09587097167969	0.0011067986488342285	25	008
539	396.1575927734375	264.8966979980469	1.0	401.1597595214844	103.15769958496094	1.0	638.6863403320312	475.54058837890625	0.0002459883689880371	400.4459533691406	109.3423080444336	0.000275343656539917	25	008
540	395.8678283691406	269.5396423339844	1.0	400.8021545410156	108.0030746459961	1.0	404.11065673828125	106.35063934326172	0.00030550360679626465	404.2865905761719	110.57667541503906	0.0011015534400939941	25	008
541	395.169677734375	273.8980712890625	1.0	396.503662109375	115.65174865722656	1.0	400.3348083496094	273.7139587402344	0.00015863776206970215	393.4627380371094	263.7118225097656	0.00024819374084472656	25	008
542	395.353271484375	273.8741455078125	1.0	401.042724609375	123.63162994384766	0.9938908815383911	640.028076171875	6.13592004776001	0.00016683340072631836	394.7359313964844	263.3485412597656	0.00010100007057189941	25	008
