# Supplementary material for: An automated feeding system for the African killifish reveals the impact of diet on lifespan and allows scalable assessment of associative learning
Source: eLife. 2022 Nov 10;11:e69008. doi: 10.7554/eLife.69008 (PMC9788828; doi:10.7554/eLife.69008)
Supplement: Figure 6—source data 2. [file elife-69008-fig6-data2.zip › Training Trajectories/t13_REC015DLC_resnet50_TrainAllTheThingsJun28shuffle1_1030000.csv]

bodyparts_coords	fishhead_x	fishhead_y	fishhead_likelihood	fishtail_x	fishtail_y	fishtail_likelihood	redlight_x	redlight_y	redlight_likelihood	fooddrop_x	fooddrop_y	fooddrop_likelihood	fishnum	recordingnum
0	14.512104988098145	197.2610321044922	1.0	640.3714599609375	2.512106418609619	0.00016883015632629395	640.410888671875	7.70799446105957	8.144974708557129e-5	-1.7033615112304688	185.1936492919922	0.00021854043006896973	13	015
1	13.325689315795898	199.67510986328125	1.0	37.62835693359375	164.87710571289062	0.8979222774505615	648.9097900390625	348.6148986816406	8.526444435119629e-5	0.09023666381835938	210.3374786376953	0.00022286176681518555	13	015
2	15.305124282836914	201.86105346679688	1.0	42.58419418334961	165.61538696289062	0.4065326452255249	647.5459594726562	267.2563171386719	0.00015103816986083984	2.4835801124572754	213.34117126464844	0.000398784875869751	13	015
3	14.875682830810547	202.9400177001953	1.0	46.49460983276367	165.23992919921875	0.9999998211860657	648.2791137695312	348.39208984375	0.0001888871192932129	1.7082030773162842	214.77723693847656	0.00023692846298217773	13	015
4	16.555408477783203	202.61557006835938	1.0	46.938655853271484	166.22467041015625	0.9999989867210388	648.3928833007812	349.36669921875	5.27501106262207e-5	44.76759338378906	164.06797790527344	0.00018274784088134766	13	015
5	17.08020782470703	203.97885131835938	1.0	48.83072280883789	166.39720153808594	0.9999997615814209	647.3841552734375	266.2194519042969	6.774067878723145e-5	3.4534616470336914	214.56884765625	0.0003504157066345215	13	015
6	16.290037155151367	203.7521514892578	1.0	47.700592041015625	168.41448974609375	1.0	648.4181518554688	268.2248229980469	6.189942359924316e-5	45.6158447265625	174.74163818359375	0.00023871660232543945	13	015
7	15.472448348999023	204.04449462890625	1.0	49.77872085571289	166.65933227539062	1.0	648.9810791015625	270.40673828125	6.55055046081543e-5	46.84832763671875	173.39259338378906	0.0002637803554534912	13	015
8	15.651467323303223	203.50665283203125	1.0	50.204227447509766	168.18109130859375	1.0	640.970703125	7.605216026306152	6.026029586791992e-5	51.514591217041016	172.8953857421875	0.00030869245529174805	13	015
9	14.491796493530273	203.16937255859375	1.0	50.14247512817383	166.91793823242188	1.0	648.419189453125	267.58697509765625	8.124113082885742e-5	-2.1641926765441895	203.22610473632812	0.00019410252571105957	13	015
10	14.756998062133789	203.6908416748047	1.0	52.6961555480957	164.88685607910156	1.0	640.6055908203125	7.959622383117676	0.0001558065414428711	49.731407165527344	172.40274047851562	0.0001659393310546875	13	015
11	15.71146297454834	203.40211486816406	1.0	51.103050231933594	164.2311248779297	1.0	647.5972900390625	349.4807434082031	5.778670310974121e-5	-1.9829216003417969	203.07492065429688	0.00018611550331115723	13	015
12	16.0456485748291	203.90675354003906	1.0	50.05917739868164	165.95143127441406	1.0	647.8572998046875	269.4430847167969	0.00017073750495910645	-1.5291242599487305	202.75396728515625	0.00014662742614746094	13	015
13	15.344958305358887	204.24600219726562	1.0	53.29787826538086	163.812744140625	1.0	649.0140380859375	346.6959533691406	0.00011923909187316895	50.850318908691406	171.96139526367188	0.00015088915824890137	13	015
14	16.558565139770508	204.29156494140625	1.0	52.833587646484375	163.4677276611328	1.0	640.1102905273438	7.80523157119751	8.26716423034668e-5	-1.5191879272460938	202.78726196289062	0.00018784403800964355	13	015
15	15.67069149017334	204.67459106445312	1.0	53.621498107910156	163.87705993652344	1.0	648.9033813476562	282.21063232421875	4.380941390991211e-5	-1.4509644508361816	202.66334533691406	0.00012817978858947754	13	015
16	14.68362045288086	204.22938537597656	1.0	51.91936111450195	162.66404724121094	1.0	647.7953491210938	268.8664855957031	3.859400749206543e-5	-2.223100185394287	202.92483520507812	0.00014844536781311035	13	015
17	15.948799133300781	205.5194091796875	1.0	51.81894302368164	161.6172332763672	1.0	648.39990234375	268.81121826171875	0.00012445449829101562	-1.8213295936584473	202.5220184326172	0.00019985437393188477	13	015
18	14.116377830505371	206.1393585205078	1.0	52.914794921875	161.11325073242188	1.0	648.8921508789062	270.6954345703125	0.00012549757957458496	-2.069159984588623	202.482177734375	0.00016036629676818848	13	015
19	12.120038032531738	208.8470458984375	1.0	55.34635543823242	161.1582489013672	0.9999996423721313	649.086181640625	347.82525634765625	9.134411811828613e-5	-0.909965991973877	196.96449279785156	0.00014102458953857422	13	015
20	11.03024673461914	211.87818908691406	1.0	55.411590576171875	163.3954620361328	0.9990880489349365	53.539615631103516	163.60523986816406	6.532669067382812e-5	-0.359130859375	226.2633056640625	0.0002465248107910156	13	015
21	6.755107402801514	213.4269561767578	1.0	55.136112213134766	161.59976196289062	0.9999992847442627	56.12295150756836	157.31346130371094	0.00012934207916259766	52.73921203613281	153.31788635253906	0.00046253204345703125	13	015
22	5.379144668579102	215.25582885742188	1.0	54.98576354980469	156.48764038085938	1.0	5.3816680908203125	220.93304443359375	0.00025922060012817383	-1.5684151649475098	225.3501434326172	0.00031831860542297363	13	015
23	4.753622531890869	216.46240234375	0.9999998807907104	56.5838737487793	159.63377380371094	0.999998927116394	5.2555694580078125	221.60513305664062	0.00025978684425354004	-0.36596012115478516	228.44239807128906	0.00033229589462280273	13	015
24	4.44131326675415	216.17758178710938	1.0	55.98037338256836	157.5303192138672	1.0	5.293547630310059	221.2295379638672	0.0002124011516571045	-0.8287205696105957	228.30877685546875	0.0002453029155731201	13	015
25	7.144448757171631	216.26754760742188	1.0	54.585594177246094	158.8980712890625	1.0	54.61933898925781	159.123291015625	0.00016686320304870605	48.29503631591797	162.44126892089844	0.00030672550201416016	13	015
26	7.731504440307617	216.68850708007812	1.0	54.303897857666016	159.02972412109375	1.0	530.459716796875	208.9252166748047	1.0	528.8861694335938	209.82936096191406	0.0006126761436462402	13	015
27	7.80656099319458	216.3882598876953	1.0	52.89604187011719	162.3931427001953	0.9999933242797852	530.9134521484375	208.7185516357422	1.0	529.429931640625	209.58372497558594	0.0005555152893066406	13	015
28	8.115036010742188	215.0897216796875	1.0	52.3529052734375	161.8419647216797	1.0	529.993408203125	208.44427490234375	1.0	528.5220947265625	209.27716064453125	0.0012364387512207031	13	015
29	8.987883567810059	214.74746704101562	1.0	52.60922622680664	162.35108947753906	0.999996542930603	531.100341796875	208.49879455566406	1.0	529.5147705078125	210.0309600830078	0.0006969869136810303	13	015
30	8.824238777160645	215.9290771484375	1.0	52.0702018737793	162.83316040039062	0.9999626874923706	530.334228515625	208.42532348632812	1.0	528.7362670898438	209.94151306152344	0.0009327828884124756	13	015
31	8.948246955871582	216.1109619140625	1.0	49.995933532714844	162.90594482421875	1.0	530.9702758789062	207.60243225097656	1.0	529.9496459960938	209.0940399169922	0.000515282154083252	13	015
32	8.321271896362305	215.06776428222656	1.0	49.372989654541016	162.1980438232422	0.9999983310699463	530.8265380859375	208.189697265625	1.0	529.1767578125	209.6703338623047	0.0005766451358795166	13	015
33	8.465723037719727	215.0349578857422	1.0	45.79990005493164	162.10653686523438	0.9999942779541016	530.9817504882812	207.64369201660156	1.0	529.7550659179688	208.82000732421875	0.00048804283142089844	13	015
34	8.636941909790039	214.87832641601562	1.0	45.673099517822266	162.6549072265625	0.9987533092498779	530.814453125	208.31617736816406	1.0	529.6874389648438	209.52865600585938	0.0009601414203643799	13	015
35	7.544895648956299	214.68112182617188	1.0	42.964351654052734	161.100830078125	0.9948573112487793	531.030517578125	208.2964630126953	1.0	529.696044921875	209.54342651367188	0.0005852878093719482	13	015
36	6.993165969848633	215.082275390625	1.0	39.765995025634766	160.58383178710938	0.9999993443489075	531.033203125	207.57440185546875	1.0	529.4383544921875	208.74978637695312	0.0005730092525482178	13	015
37	9.168112754821777	215.51023864746094	1.0	41.25306701660156	162.6143341064453	0.9999977946281433	530.548583984375	208.03555297851562	1.0	529.5640869140625	208.89041137695312	0.0007767081260681152	13	015
38	10.022077560424805	216.13331604003906	1.0	42.37459182739258	158.9846954345703	0.9999997019767761	529.868408203125	207.90975952148438	1.0	528.3910522460938	209.2923583984375	0.0009690821170806885	13	015
39	11.317618370056152	216.67298889160156	1.0	42.11872482299805	159.42816162109375	1.0	530.2332763671875	208.02366638183594	1.0	528.4925537109375	209.22628784179688	0.0009362697601318359	13	015
40	12.106328010559082	218.39857482910156	1.0	39.09760284423828	159.99302673339844	0.9991904497146606	530.4840087890625	207.42958068847656	1.0	528.6813354492188	208.7277069091797	0.0007756650447845459	13	015
41	14.24229621887207	216.5645751953125	1.0	37.69361877441406	157.7474365234375	0.9980273246765137	530.9996948242188	208.27024841308594	1.0	34.81890106201172	151.5668182373047	0.0008165240287780762	13	015
42	13.10051155090332	216.46444702148438	1.0	36.6541633605957	154.1301727294922	0.9999850988388062	530.1439819335938	208.34690856933594	1.0	528.4634399414062	209.30665588378906	0.00063362717628479	13	015
43	13.866844177246094	216.12921142578125	1.0	34.95347213745117	154.4267120361328	0.9999937415122986	530.618408203125	208.19735717773438	1.0	32.269744873046875	150.231689453125	0.0006281137466430664	13	015
44	14.469640731811523	215.01324462890625	1.0	32.27867889404297	151.95716857910156	0.9999995827674866	530.1419677734375	208.5492706298828	1.0	528.5560302734375	209.6634979248047	0.0009740293025970459	13	015
45	14.678985595703125	214.2603302001953	1.0	32.53807830810547	151.50718688964844	0.999832272529602	530.3117065429688	208.00738525390625	1.0	529.3921508789062	209.4156036376953	0.0007627904415130615	13	015
46	16.267902374267578	214.62208557128906	1.0	28.245983123779297	149.6699981689453	0.8755717277526855	530.6326293945312	208.00869750976562	1.0	528.9644775390625	209.31634521484375	0.0008264780044555664	13	015
47	18.51803207397461	215.0668487548828	1.0	28.328561782836914	148.465576171875	0.9885947704315186	530.2473754882812	207.6343994140625	1.0	528.8911743164062	209.1259002685547	0.0008715689182281494	13	015
48	21.052574157714844	217.0986785888672	1.0	28.602476119995117	148.1944580078125	0.9624484777450562	530.8035888671875	208.42774963378906	1.0	529.0210571289062	208.92657470703125	0.0006868541240692139	13	015
49	22.504535675048828	218.41188049316406	1.0	21.147676467895508	149.17559814453125	0.999999463558197	530.9764404296875	207.9379425048828	1.0	529.4016723632812	209.29969787597656	0.000722736120223999	13	015
50	23.463626861572266	218.61083984375	1.0	17.68726921081543	148.36021423339844	0.9999999403953552	530.8309326171875	208.11422729492188	1.0	8.644818305969238	142.6586151123047	0.0007768869400024414	13	015
51	24.722158432006836	215.2741241455078	1.0	14.87356948852539	147.60427856445312	1.0	530.5939331054688	208.34877014160156	1.0	529.3192138671875	209.60308837890625	0.0007170140743255615	13	015
52	26.227783203125	210.5537567138672	1.0	11.582074165344238	152.88169860839844	0.9352309703826904	530.6777954101562	207.62771606445312	1.0	529.324951171875	208.8157196044922	0.000718921422958374	13	015
53	30.33073616027832	207.15365600585938	0.9999995231628418	9.10628890991211	158.3175048828125	0.9999396204948425	530.38720703125	207.7371826171875	1.0	2.6715941429138184	162.9057159423828	0.0022049546241760254	13	015
54	31.98725700378418	207.29115295410156	0.9999998807907104	6.6586174964904785	161.96456909179688	0.525824785232544	530.3074951171875	208.69403076171875	1.0	528.8804321289062	209.57302856445312	0.0011967718601226807	13	015
55	32.22259521484375	206.24200439453125	0.9999998807907104	3.002326011657715	162.97296142578125	0.9980664253234863	531.058837890625	208.6268768310547	1.0	529.0382080078125	209.6370849609375	0.0006356239318847656	13	015
56	32.9653434753418	202.15269470214844	1.0	3.8321056365966797	161.39019775390625	0.998940110206604	530.5902099609375	208.21417236328125	1.0	529.62353515625	209.36767578125	0.0007113814353942871	13	015
57	35.11295700073242	202.38388061523438	1.0	4.325301170349121	161.9867401123047	0.9649397134780884	530.8070678710938	208.4253387451172	1.0	529.3057861328125	209.39999389648438	0.0005677938461303711	13	015
58	33.029212951660156	200.5384979248047	0.9999998807907104	5.630762577056885	161.7309112548828	0.021364659070968628	530.8534545898438	208.4097442626953	1.0	528.771240234375	209.69522094726562	0.0006263554096221924	13	015
59	36.336158752441406	198.20465087890625	0.999999463558197	6.474934101104736	159.16500854492188	0.9960290193557739	530.5237426757812	208.31663513183594	1.0	528.9335327148438	209.40682983398438	0.0006857216358184814	13	015
60	44.29499053955078	193.00877380371094	0.9999951720237732	7.147943496704102	155.552978515625	0.9999998807907104	531.0716552734375	208.50701904296875	1.0	1.0676982402801514	162.9319610595703	0.0034134984016418457	13	015
61	52.54319381713867	192.96188354492188	0.9996881484985352	6.610006809234619	165.55496215820312	0.9955880641937256	530.3887939453125	208.37228393554688	1.0	529.2645263671875	209.27499389648438	0.000834047794342041	13	015
62	62.67485046386719	191.30906677246094	1.0	4.899242401123047	167.8364715576172	0.0033624768257141113	531.0380859375	208.72625732421875	1.0	529.4324340820312	209.52027893066406	0.0005791187286376953	13	015
63	70.9651870727539	192.38462829589844	1.0	2.9049642086029053	168.36404418945312	0.0011131763458251953	530.6136474609375	208.710693359375	1.0	528.634521484375	209.80795288085938	0.000748753547668457	13	015
64	73.29740142822266	192.22549438476562	1.0	4.971856117248535	167.1363067626953	0.0013977289199829102	530.6734008789062	208.23440551757812	1.0	529.33544921875	209.4682159423828	0.0010178983211517334	13	015
65	75.22193908691406	191.46006774902344	1.0	80.09992980957031	192.34771728515625	0.008268237113952637	530.7556762695312	208.58396911621094	1.0	529.1265869140625	210.12466430664062	0.000691145658493042	13	015
66	76.43709564208984	191.30099487304688	1.0	12.144291877746582	162.85433959960938	0.008258730173110962	531.1654052734375	208.24522399902344	1.0	529.8641357421875	209.72891235351562	0.0005052685737609863	13	015
67	76.32719421386719	191.16213989257812	1.0	13.696480751037598	160.93316650390625	0.4609018862247467	530.6300048828125	208.92359924316406	1.0	528.8157958984375	209.8607635498047	0.0007817447185516357	13	015
68	77.22055053710938	191.1354217529297	1.0	15.136039733886719	158.77206420898438	0.8553746938705444	530.4365844726562	207.84645080566406	1.0	528.9922485351562	209.18734741210938	0.0006576180458068848	13	015
69	79.51963806152344	187.71144104003906	1.0	15.22409725189209	160.27081298828125	0.07992377877235413	530.78076171875	208.24627685546875	1.0	529.031494140625	209.25474548339844	0.000904768705368042	13	015
70	82.22232818603516	184.595947265625	1.0	17.160381317138672	160.28199768066406	0.973723292350769	530.1557006835938	208.80828857421875	1.0	528.20849609375	210.00123596191406	0.0008141696453094482	13	015
71	83.6734390258789	181.96438598632812	1.0	17.960315704345703	155.91224670410156	1.0	530.7567138671875	208.89810180664062	1.0	6.172893047332764	146.0029754638672	0.0007516741752624512	13	015
72	88.28331756591797	178.26211547851562	1.0	21.141780853271484	164.29161071777344	0.9999592304229736	530.87939453125	208.3578338623047	1.0	529.4839477539062	210.10366821289062	0.0006889104843139648	13	015
73	93.25125122070312	176.03530883789062	1.0	17.00568389892578	174.58836364746094	0.1660008728504181	530.780029296875	208.45355224609375	1.0	529.3003540039062	209.5039825439453	0.0008097589015960693	13	015
74	96.32389068603516	174.92440795898438	1.0	16.452728271484375	175.30374145507812	0.9920244812965393	531.0347290039062	208.0811004638672	1.0	529.8224487304688	208.94493103027344	0.0004971027374267578	13	015
75	101.14117431640625	171.58419799804688	1.0	99.44768524169922	176.55596923828125	0.00029543042182922363	530.0097045898438	207.7845458984375	1.0	528.694580078125	208.80056762695312	0.0010194182395935059	13	015
76	105.93614959716797	171.1392059326172	1.0	21.085851669311523	177.7987518310547	0.9999876618385315	530.460693359375	208.25628662109375	1.0	529.1849365234375	209.35601806640625	0.0008032619953155518	13	015
77	113.01832580566406	173.31687927246094	1.0	32.132080078125	183.31861877441406	0.9809854030609131	530.6939697265625	207.89373779296875	1.0	529.19677734375	208.8765869140625	0.000713348388671875	13	015
78	123.41683959960938	175.23204040527344	1.0	32.064178466796875	184.72825622558594	0.9879658222198486	530.635986328125	208.04052734375	1.0	528.9902954101562	209.45379638671875	0.0006025135517120361	13	015
79	129.49484252929688	174.22727966308594	1.0	128.39852905273438	177.60198974609375	0.00022864341735839844	531.1874389648438	208.3467254638672	1.0	529.565673828125	209.51609802246094	0.0006357729434967041	13	015
80	137.6867218017578	172.56613159179688	1.0	144.20452880859375	174.16233825683594	0.00033283233642578125	530.207275390625	207.6311492919922	1.0	529.3540649414062	208.90638732910156	0.0012171268463134766	13	015
81	143.83094787597656	169.61778259277344	1.0	150.86444091796875	167.64955139160156	0.00023606419563293457	530.3636474609375	208.34527587890625	1.0	528.7994384765625	209.687744140625	0.0007773637771606445	13	015
82	147.6426544189453	166.51780700683594	1.0	152.3263702392578	168.00779724121094	0.0001716911792755127	530.8021240234375	207.7583465576172	1.0	529.4669799804688	209.17800903320312	0.0006474852561950684	13	015
83	149.06150817871094	165.61196899414062	1.0	640.4168090820312	3.018975019454956	0.00018391013145446777	530.6395874023438	207.989013671875	1.0	529.4501953125	208.95091247558594	0.0005239546298980713	13	015
84	149.91326904296875	164.6023406982422	1.0	157.51028442382812	164.33338928222656	0.00029593706130981445	530.6614379882812	208.22987365722656	1.0	529.2128295898438	209.38052368164062	0.0007404088973999023	13	015
85	151.64552307128906	160.21148681640625	1.0	60.56342315673828	186.00233459472656	0.014882773160934448	530.712158203125	208.0237274169922	1.0	529.43603515625	209.2685089111328	0.0006306767463684082	13	015
86	156.38258361816406	147.9612274169922	1.0	73.62545776367188	181.3305206298828	0.008747518062591553	531.1885375976562	208.49179077148438	1.0	530.3861694335938	209.54322814941406	0.000499337911605835	13	015
87	162.8869171142578	140.0401611328125	1.0	93.5593490600586	190.61599731445312	0.030045241117477417	530.6649169921875	208.46173095703125	1.0	529.1246948242188	209.22047424316406	0.000854790210723877	13	015
88	171.4012908935547	131.42774963378906	1.0	177.1197967529297	135.2661895751953	0.0019928812980651855	530.6162719726562	208.47531127929688	1.0	529.0642700195312	209.6536407470703	0.001124650239944458	13	015
89	177.29061889648438	126.25786590576172	1.0	83.64404296875	194.0888214111328	0.8941987752914429	530.5466918945312	208.83639526367188	1.0	528.9028930664062	209.99191284179688	0.0010042190551757812	13	015
90	183.62330627441406	121.32283782958984	1.0	82.24720001220703	196.12033081054688	1.0	530.5923461914062	208.70233154296875	1.0	528.9672241210938	209.98411560058594	0.0007410347461700439	13	015
91	191.43202209472656	116.01646423339844	1.0	88.2531509399414	197.2541961669922	1.0	530.7267456054688	209.09088134765625	1.0	89.95220184326172	201.81085205078125	0.0008417963981628418	13	015
92	195.0601043701172	111.77095794677734	1.0	94.06315612792969	196.5019073486328	1.0	530.8116455078125	208.78482055664062	1.0	529.3133544921875	209.6590118408203	0.0007193982601165771	13	015
93	199.45237731933594	109.36991882324219	1.0	93.74287414550781	199.98052978515625	0.9999998807907104	530.9009399414062	208.6342010498047	1.0	529.302490234375	209.50755310058594	0.0005707144737243652	13	015
94	200.67025756835938	108.11294555664062	1.0	100.4844741821289	200.27491760253906	1.0	530.6300659179688	208.29116821289062	1.0	101.19873046875	204.4027099609375	0.0033500194549560547	13	015
95	201.85203552246094	107.95720672607422	1.0	100.50811767578125	201.8706817626953	1.0	530.1224365234375	208.566162109375	1.0	101.11006927490234	204.24388122558594	0.004400789737701416	13	015
96	202.59207153320312	107.63550567626953	1.0	101.94615936279297	204.70040893554688	0.9999998807907104	531.2999877929688	208.57852172851562	1.0	529.5128173828125	209.5811309814453	0.0008932352066040039	13	015
97	202.94757080078125	107.90373229980469	1.0	104.44269561767578	205.74337768554688	1.0	530.4210205078125	208.8072052001953	1.0	102.59333801269531	206.34298706054688	0.0008810162544250488	13	015
98	205.11509704589844	115.294677734375	1.0	113.07108306884766	203.0237579345703	1.0	530.6459350585938	208.93943786621094	1.0	113.25727081298828	203.77919006347656	0.002567380666732788	13	015
99	218.96627807617188	136.65975952148438	0.9999495148658752	120.80414581298828	197.39585876464844	1.0	530.5521850585938	208.14646911621094	1.0	529.3641357421875	208.97482299804688	0.0010661780834197998	13	015
100	223.87522888183594	145.38726806640625	1.0	130.96047973632812	176.73170471191406	1.0	530.7559814453125	208.2961883544922	1.0	129.917724609375	176.44412231445312	0.0011153817176818848	13	015
101	230.20069885253906	152.87786865234375	1.0	131.2988739013672	164.83619689941406	1.0	530.147216796875	207.71322631835938	1.0	529.1640014648438	208.78561401367188	0.0006082057952880859	13	015
102	235.7191925048828	156.78529357910156	1.0	134.41893005371094	152.16786193847656	1.0	530.23828125	207.9405059814453	1.0	529.1423950195312	209.27935791015625	0.0007819235324859619	13	015
103	240.0596923828125	159.1717529296875	1.0	135.78787231445312	143.1446990966797	1.0	530.798583984375	208.20220947265625	1.0	133.92666625976562	143.60128784179688	0.0008018314838409424	13	015
104	247.4920654296875	161.24118041992188	1.0	136.40316772460938	133.41371154785156	1.0	530.1696166992188	208.43783569335938	1.0	528.6242065429688	209.7698211669922	0.000946342945098877	13	015
105	250.7930908203125	164.80218505859375	1.0	145.9807891845703	132.1714630126953	1.0	530.7778930664062	208.6944122314453	1.0	529.1309814453125	209.9730224609375	0.0006513893604278564	13	015
106	256.6118469238281	168.8604278564453	1.0	153.88162231445312	141.73318481445312	1.0	530.6478271484375	208.28443908691406	1.0	152.231201171875	141.89346313476562	0.0008959174156188965	13	015
107	262.981201171875	173.22584533691406	1.0	166.0224151611328	136.4293670654297	1.0	530.4549560546875	208.2168731689453	1.0	529.6280517578125	209.5972442626953	0.0007455050945281982	13	015
108	269.35662841796875	177.3039093017578	1.0	168.41998291015625	130.13771057128906	0.9999986886978149	530.659912109375	208.67276000976562	1.0	529.0889282226562	209.80615234375	0.0008404254913330078	13	015
109	275.94903564453125	180.65562438964844	1.0	173.3306121826172	135.10897827148438	0.9999992847442627	530.8831787109375	208.31092834472656	1.0	529.1405639648438	209.65631103515625	0.0007117092609405518	13	015
110	278.9877624511719	182.69117736816406	1.0	176.69558715820312	144.02186584472656	1.0	530.9197998046875	208.1165313720703	1.0	529.656982421875	209.07916259765625	0.0005880594253540039	13	015
111	280.205322265625	182.32725524902344	1.0	180.93788146972656	146.91470336914062	1.0	531.1674194335938	208.52542114257812	1.0	529.53271484375	209.81256103515625	0.0005437731742858887	13	015
112	280.7796936035156	182.43678283691406	1.0	188.08885192871094	153.3899383544922	1.0	530.4400634765625	209.02162170410156	1.0	190.23843383789062	160.91845703125	0.0012583732604980469	13	015
113	281.8862609863281	182.09617614746094	1.0	183.2798614501953	150.9130096435547	1.0	530.2923583984375	207.9092254638672	1.0	529.2510986328125	209.1478729248047	0.0006982088088989258	13	015
114	282.6792907714844	182.25418090820312	1.0	184.79104614257812	151.98643493652344	1.0	530.5724487304688	208.2794952392578	1.0	529.2027587890625	209.18580627441406	0.0006454288959503174	13	015
115	281.7597351074219	183.0663604736328	1.0	185.59262084960938	150.04837036132812	1.0	530.0520629882812	208.5553741455078	1.0	528.60205078125	209.95179748535156	0.0006080865859985352	13	015
116	282.693359375	190.62319946289062	1.0	187.8572235107422	164.0568389892578	0.9998477697372437	530.8480224609375	207.60081481933594	1.0	529.5475463867188	208.82174682617188	0.000690072774887085	13	015
117	288.8090515136719	207.56753540039062	1.0	192.41065979003906	165.236572265625	1.0	530.5665893554688	208.52325439453125	1.0	529.18408203125	209.66151428222656	0.000858008861541748	13	015
118	302.6308288574219	215.9212188720703	1.0	203.45082092285156	158.91844177246094	1.0	531.394287109375	208.3916015625	1.0	530.3095703125	209.2969970703125	0.0004886090755462646	13	015
119	311.8294982910156	224.5977783203125	1.0	207.7924041748047	157.11471557617188	1.0	531.3953857421875	208.21043395996094	1.0	529.6724853515625	209.1140594482422	0.0006400048732757568	13	015
120	323.92718505859375	233.67466735839844	1.0	207.58108520507812	165.8946990966797	1.0	530.1734619140625	208.20826721191406	1.0	528.9143676757812	208.7879180908203	0.0006116330623626709	13	015
121	336.0980529785156	238.3779296875	1.0	228.08009338378906	167.413330078125	1.0	530.4212646484375	208.16893005371094	1.0	528.9896240234375	209.52093505859375	0.0008059442043304443	13	015
122	349.76104736328125	240.83203125	1.0	231.63145446777344	163.0684051513672	1.0	530.4930419921875	208.47317504882812	1.0	529.3031616210938	209.3690185546875	0.0006796121597290039	13	015
123	363.9075927734375	244.01870727539062	1.0	231.162841796875	169.94119262695312	0.9503008127212524	530.8165893554688	208.16384887695312	1.0	529.3733520507812	208.87525939941406	0.00040790438652038574	13	015
124	376.95782470703125	246.45924377441406	1.0	238.36595153808594	181.93063354492188	0.9766536951065063	530.7958374023438	208.857177734375	1.0	529.3261108398438	210.1626739501953	0.0005646646022796631	13	015
125	386.2272644042969	248.0657958984375	1.0	245.23818969726562	194.19161987304688	0.9998050928115845	530.8199462890625	208.9792022705078	1.0	529.2402954101562	210.38587951660156	0.0006964504718780518	13	015
126	390.5775146484375	249.59481811523438	1.0	249.47323608398438	198.75572204589844	0.9998570680618286	530.5555419921875	208.5681915283203	1.0	529.2440185546875	209.78640747070312	0.0007883012294769287	13	015
127	394.3453369140625	249.859619140625	1.0	255.13327026367188	204.299560546875	0.003938853740692139	530.207763671875	208.50437927246094	1.0	528.7860717773438	209.78689575195312	0.0006197988986968994	13	015
128	393.5302429199219	250.76937866210938	1.0	640.6014404296875	2.951350688934326	0.00035622715950012207	530.4559326171875	208.9751434326172	1.0	528.694580078125	210.72283935546875	0.0007196664810180664	13	015
129	393.6253967285156	250.4689178466797	1.0	255.8944854736328	206.98497009277344	0.05003535747528076	530.78564453125	208.48854064941406	1.0	529.2134399414062	209.21603393554688	0.0006012916564941406	13	015
130	395.10650634765625	249.60464477539062	1.0	258.1226806640625	209.6942596435547	0.15141913294792175	530.1884155273438	208.83323669433594	1.0	528.7747192382812	210.19183349609375	0.0009137392044067383	13	015
131	394.56048583984375	249.4638214111328	1.0	262.3919982910156	212.98013305664062	0.9998756051063538	530.4435424804688	208.3785400390625	1.0	528.9199829101562	209.83245849609375	0.0004571080207824707	13	015
132	396.1978454589844	248.7921600341797	1.0	263.82440185546875	214.524169921875	1.0	530.6686401367188	208.24090576171875	1.0	529.3614501953125	209.3762664794922	0.0005793571472167969	13	015
133	396.7008972167969	247.0714569091797	1.0	272.94903564453125	211.9784698486328	1.0	530.3534545898438	208.27166748046875	1.0	528.656982421875	209.63577270507812	0.0006731748580932617	13	015
134	404.7026672363281	234.1519317626953	1.0	278.1612243652344	203.5325164794922	1.0	530.6867065429688	208.3372039794922	1.0	529.4248046875	209.88734436035156	0.0009146630764007568	13	015
135	412.7293701171875	226.00747680664062	1.0	278.89306640625	198.04461669921875	1.0	530.27978515625	208.45877075195312	1.0	528.517822265625	209.9676055908203	0.0007928907871246338	13	015
136	423.6370544433594	219.9053497314453	1.0	303.30810546875	235.67276000976562	0.00039780139923095703	529.5325927734375	208.73757934570312	1.0	527.9871826171875	209.95594787597656	0.0010670125484466553	13	015
137	434.51336669921875	215.90402221679688	1.0	444.45947265625	217.90443420410156	0.0003711581230163574	530.052490234375	208.25482177734375	1.0	528.6378784179688	209.4752960205078	0.0010883510112762451	13	015
138	440.1016540527344	214.25332641601562	1.0	297.16326904296875	230.35755920410156	0.002456575632095337	529.80126953125	208.92933654785156	1.0	528.6117553710938	210.1748504638672	0.0007815062999725342	13	015
139	441.6268005371094	212.824462890625	1.0	295.3092346191406	232.80335998535156	0.012464702129364014	530.7828369140625	208.77052307128906	1.0	529.3753051757812	210.30657958984375	0.0005106031894683838	13	015
140	442.3356018066406	212.86412048339844	1.0	304.133056640625	239.47796630859375	0.3221617341041565	530.5853271484375	208.43618774414062	1.0	529.2550659179688	209.9910888671875	0.0006476938724517822	13	015
141	441.552490234375	213.00315856933594	1.0	309.808837890625	240.65447998046875	0.9999417662620544	530.7503051757812	208.4114227294922	1.0	529.441162109375	209.27777099609375	0.0005757510662078857	13	015
142	441.57366943359375	210.55587768554688	1.0	311.2124938964844	240.98521423339844	0.8603410720825195	530.581787109375	208.35360717773438	1.0	529.47265625	209.7449188232422	0.00048542022705078125	13	015
143	441.5628967285156	209.9921875	1.0	299.70733642578125	246.646240234375	0.0020117759704589844	529.6905517578125	208.60101318359375	1.0	528.4348754882812	209.79812622070312	0.0010394752025604248	13	015
144	440.3978271484375	208.95864868164062	1.0	298.903564453125	250.55368041992188	0.9999998211860657	530.4187622070312	208.66268920898438	1.0	529.1203002929688	209.75564575195312	0.0008006095886230469	13	015
145	441.922607421875	210.10394287109375	1.0	300.3138122558594	253.0550079345703	0.9999998807907104	530.5206909179688	208.3091278076172	1.0	529.7047119140625	209.76153564453125	0.0005991756916046143	13	015
146	441.3026123046875	209.36341857910156	1.0	299.74676513671875	254.45443725585938	1.0	530.6605834960938	207.8995361328125	1.0	529.00146484375	209.82394409179688	0.0007203519344329834	13	015
147	440.10711669921875	209.42703247070312	1.0	301.4966125488281	255.69944763183594	1.0	530.1898803710938	208.3162841796875	1.0	529.0460205078125	209.79750061035156	0.0007506012916564941	13	015
148	441.2249450683594	210.3937225341797	1.0	302.1990661621094	256.1407165527344	1.0	530.8294067382812	208.5558319091797	1.0	529.3574829101562	209.64517211914062	0.0006906688213348389	13	015
149	441.0528564453125	207.6148223876953	1.0	302.4242858886719	256.0258483886719	1.0	530.0529174804688	208.605224609375	1.0	528.8705444335938	209.77139282226562	0.0007831156253814697	13	015
150	449.0403747558594	196.2353057861328	1.0	305.3866271972656	243.36216735839844	0.9999994039535522	530.4530029296875	208.63528442382812	1.0	529.1203002929688	209.85842895507812	0.0008707046508789062	13	015
151	459.1758117675781	187.2949676513672	1.0	325.9682312011719	246.1552276611328	1.0	530.4412841796875	208.5850067138672	1.0	529.2667236328125	209.5739288330078	0.0008733570575714111	13	015
152	465.4330749511719	177.70516967773438	1.0	320.7510986328125	245.75486755371094	1.0	530.2090454101562	208.87899780273438	1.0	528.7722778320312	209.48062133789062	0.0009170770645141602	13	015
153	456.90557861328125	167.64410400390625	1.0	338.062255859375	233.08363342285156	0.030597835779190063	530.3170776367188	208.1883087158203	1.0	529.0971069335938	209.48577880859375	0.0008008480072021484	13	015
154	460.9612121582031	153.51808166503906	0.9999995231628418	349.9450988769531	245.33148193359375	1.0	530.7992553710938	208.25521850585938	1.0	529.4658813476562	209.7276611328125	0.0005949735641479492	13	015
155	455.9386291503906	146.6017608642578	1.0	357.17431640625	247.3673095703125	1.0	529.8296508789062	207.8155517578125	1.0	359.54437255859375	250.19564819335938	0.0010492205619812012	13	015
156	458.21966552734375	139.2646484375	1.0	356.90850830078125	247.5216064453125	1.0	529.195556640625	207.68484497070312	1.0	529.1401977539062	208.48333740234375	0.0004891455173492432	13	015
157	460.6555480957031	134.10780334472656	1.0	357.0687561035156	248.93804931640625	1.0	530.1048583984375	208.85581970214844	1.0	528.5421142578125	209.88694763183594	0.000555187463760376	13	015
158	460.0915832519531	131.47195434570312	1.0	355.9128723144531	251.2825927734375	1.0	530.0971069335938	208.4815673828125	1.0	529.0325927734375	209.72665405273438	0.0005499720573425293	13	015
159	459.83966064453125	127.95014953613281	1.0	354.66314697265625	251.92037963867188	1.0	529.9385986328125	207.90109252929688	1.0	353.5429382324219	252.02517700195312	0.00048473477363586426	13	015
160	459.3183288574219	120.8998031616211	1.0	353.599609375	254.34841918945312	1.0	529.6973876953125	207.39215087890625	1.0	529.5245971679688	208.9060821533203	0.000576406717300415	13	015
161	459.10858154296875	116.018310546875	1.0	360.6832580566406	246.36367797851562	1.0	530.4961547851562	208.0648193359375	1.0	529.9837646484375	209.12338256835938	0.0004964470863342285	13	015
162	459.4731750488281	111.15449523925781	1.0	366.3921813964844	245.52487182617188	1.0	530.7281494140625	207.7788543701172	1.0	529.6787109375	209.37973022460938	0.00036460161209106445	13	015
163	459.5216064453125	105.42758178710938	1.0	365.788818359375	244.69476318359375	1.0	529.8112182617188	207.88055419921875	1.0	528.969970703125	209.3671112060547	0.0006814002990722656	13	015
164	460.1224670410156	104.1335220336914	1.0	363.8662109375	248.8522491455078	1.0	530.0409545898438	207.70516967773438	1.0	529.15576171875	209.18174743652344	0.0003948211669921875	13	015
165	458.5495910644531	102.42552185058594	1.0	370.9180603027344	246.64259338378906	1.0	530.2362670898438	207.9644317626953	1.0	529.8049926757812	209.05014038085938	0.0005809664726257324	13	015
166	458.6732177734375	102.85881042480469	1.0	372.13665771484375	247.3754425048828	1.0	529.12158203125	207.87725830078125	1.0	528.751953125	209.26268005371094	0.0007668137550354004	13	015
167	458.2060852050781	101.75575256347656	1.0	370.2440490722656	238.39715576171875	1.0	529.7876586914062	208.4073944091797	1.0	528.8054809570312	209.56651306152344	0.0004817843437194824	13	015
168	458.44854736328125	100.89470672607422	1.0	367.4262390136719	234.59982299804688	1.0	530.7030639648438	208.1601104736328	1.0	368.81036376953125	236.4907684326172	0.00036853551864624023	13	015
169	458.4724426269531	100.29068756103516	1.0	365.24560546875	233.8164520263672	1.0	529.9283447265625	207.7752227783203	1.0	528.9793701171875	209.2222442626953	0.0005813241004943848	13	015
170	454.95745849609375	100.75199127197266	1.0	363.1177062988281	232.2923126220703	0.9999998807907104	529.9906616210938	208.36590576171875	1.0	528.7825927734375	209.77915954589844	0.0003997683525085449	13	015
171	446.49676513671875	96.16519927978516	1.0	359.3652038574219	221.75038146972656	0.9993549585342407	529.9242553710938	207.47824096679688	1.0	529.3173217773438	209.0018768310547	0.0006633996963500977	13	015
172	442.44134521484375	78.24737548828125	0.9999999403953552	369.5000915527344	208.78504943847656	1.0	530.1515502929688	209.2482452392578	1.0	528.5379028320312	210.41705322265625	0.0005909502506256104	13	015
173	431.3211669921875	59.11100769042969	1.0	379.7784423828125	200.6653289794922	1.0	529.6858520507812	209.1490020751953	1.0	382.9172058105469	202.79209899902344	0.0007613003253936768	13	015
174	428.3271484375	47.346717834472656	1.0	388.3617248535156	197.29808044433594	1.0	530.6350708007812	207.62362670898438	1.0	529.8978271484375	209.06248474121094	0.0004649162292480469	13	015
175	426.8135986328125	41.03558349609375	1.0	390.69976806640625	190.9754180908203	1.0	529.9025268554688	208.28199768066406	1.0	528.912109375	209.55636596679688	0.00107535719871521	13	015
176	424.58355712890625	36.58734893798828	1.0	388.9810485839844	192.7275390625	1.0	529.9368286132812	208.65049743652344	1.0	528.1895141601562	209.99766540527344	0.0005550384521484375	13	015
177	425.8489685058594	35.18650436401367	1.0	387.8636474609375	196.98779296875	0.9999998807907104	530.176513671875	208.5240478515625	1.0	529.20068359375	209.53981018066406	0.0007834732532501221	13	015
178	425.4775085449219	36.02122497558594	1.0	390.59210205078125	195.69723510742188	1.0	530.9599609375	208.70436096191406	1.0	529.9140014648438	209.56150817871094	0.0007910728454589844	13	015
179	426.4486083984375	33.363189697265625	1.0	390.1539306640625	179.66531372070312	0.002451002597808838	530.0591430664062	208.39601135253906	1.0	424.852783203125	6.145077705383301	0.0014595389366149902	13	015
180	427.3543395996094	34.831199645996094	1.0	387.3483581542969	181.5934600830078	0.0013196766376495361	530.251220703125	209.04693603515625	1.0	529.02001953125	210.06227111816406	0.0010555386543273926	13	015
181	426.0508728027344	34.121978759765625	1.0	387.0604553222656	182.77987670898438	0.015595763921737671	530.2741088867188	208.7320556640625	1.0	528.7327880859375	209.80258178710938	0.001152634620666504	13	015
182	425.7985534667969	35.74675750732422	1.0	385.1309814453125	184.0157928466797	0.06618881225585938	530.3165893554688	208.8044891357422	1.0	529.061279296875	210.0828094482422	0.0011974573135375977	13	015
183	426.4017028808594	34.926719665527344	1.0	383.4629821777344	181.00184631347656	0.999996542930603	530.38916015625	208.87588500976562	1.0	528.9773559570312	210.0506591796875	0.0006798505783081055	13	015
184	427.231689453125	34.26579284667969	1.0	382.9045104980469	181.8582305908203	1.0	530.1969604492188	208.92747497558594	1.0	529.148193359375	209.59429931640625	0.0014556646347045898	13	015
185	424.80328369140625	34.13819885253906	1.0	381.1102294921875	177.79661560058594	1.0	530.0594482421875	208.15643310546875	1.0	529.18359375	209.34451293945312	0.0008686482906341553	13	015
186	421.9521179199219	31.390945434570312	1.0	378.6514892578125	178.8876953125	1.0	530.3338623046875	208.93508911132812	1.0	424.23187255859375	5.3319010734558105	0.0017715990543365479	13	015
187	416.8179016113281	27.163766860961914	1.0	415.1919250488281	9.495746612548828	0.00016859173774719238	530.3659057617188	208.00877380371094	1.0	408.1604919433594	4.022575378417969	0.005158126354217529	13	015
188	415.07781982421875	21.05511474609375	1.0	424.61962890625	6.811240196228027	0.0005668401718139648	529.8602905273438	208.9730987548828	1.0	403.6493835449219	2.4362435340881348	0.001812279224395752	13	015
189	413.0567321777344	19.515626907348633	1.0	423.60211181640625	6.98569393157959	0.0013203918933868408	530.32275390625	207.7817840576172	1.0	420.4649658203125	2.9404029846191406	0.0016947686672210693	13	015
190	417.0788879394531	25.510456085205078	1.0	426.09765625	7.008115768432617	0.0004774630069732666	530.7947998046875	208.532470703125	1.0	403.8768005371094	3.0241570472717285	0.0031338632106781006	13	015
191	420.5221252441406	28.904212951660156	1.0	422.4182434082031	32.72572326660156	0.0004260241985321045	530.8512573242188	208.224853515625	1.0	423.5690002441406	3.94256854057312	0.002689659595489502	13	015
192	422.5177917480469	29.836654663085938	1.0	640.2466430664062	2.8522772789001465	0.0002442598342895508	531.3872680664062	208.30319213867188	1.0	423.5926513671875	4.196822166442871	0.0028239190578460693	13	015
193	424.3402099609375	31.63468360900879	1.0	373.70843505859375	151.7010498046875	0.0024696290493011475	531.0231323242188	207.6808624267578	1.0	423.5701904296875	5.491963863372803	0.0015186965465545654	13	015
194	428.604736328125	41.70108413696289	1.0	428.5947265625	47.29974365234375	0.0004474520683288574	530.4104614257812	207.77366638183594	1.0	529.52685546875	209.1055908203125	0.0009439289569854736	13	015
195	432.115234375	52.82647705078125	1.0	640.3551025390625	2.3102760314941406	0.00021573901176452637	530.9929809570312	207.8947296142578	1.0	529.4794921875	209.04661560058594	0.0006248354911804199	13	015
196	436.2288818359375	56.85396957397461	1.0	530.3215942382812	210.9065399169922	0.00012758374214172363	530.4927368164062	208.59637451171875	1.0	529.0943603515625	210.03640747070312	0.0008379220962524414	13	015
197	642.3448486328125	404.21661376953125	0.0001932680606842041	373.38360595703125	128.74603271484375	0.0007021725177764893	530.5370483398438	208.4282684326172	1.0	529.2017822265625	209.5020751953125	0.0008653700351715088	13	015
198	643.194091796875	404.1217041015625	0.00019422173500061035	641.052978515625	2.226701259613037	0.0003560483455657959	530.296142578125	208.0500030517578	1.0	529.3110961914062	209.03463745117188	0.0004633665084838867	13	015
199	642.2718505859375	411.45086669921875	0.000725477933883667	373.2955017089844	100.49317169189453	0.00024208426475524902	531.140869140625	208.79844665527344	1.0	529.4985961914062	209.91513061523438	0.00038570165634155273	13	015
200	642.3543701171875	412.3572692871094	0.00023677945137023926	375.1640625	103.12936401367188	0.8867378234863281	529.9776611328125	207.99636840820312	1.0	529.0300903320312	209.30482482910156	0.0007727146148681641	13	015
201	443.1043701171875	121.61761474609375	0.9981026649475098	379.9405212402344	65.82469177246094	0.5096403956413269	530.1932983398438	208.3379364013672	1.0	528.9815673828125	209.1424102783203	0.0009695291519165039	13	015
202	439.1261901855469	145.24220275878906	0.9999712705612183	377.0635070800781	64.36090850830078	0.9999999403953552	530.7867431640625	208.3585205078125	1.0	529.2489013671875	209.09896850585938	0.0005234777927398682	13	015
203	426.0752258300781	161.8773193359375	1.0	373.90716552734375	74.93711853027344	0.026585519313812256	530.1315307617188	208.09744262695312	1.0	528.8621826171875	209.00450134277344	0.0009216368198394775	13	015
204	428.2606506347656	176.3015899658203	1.0	436.4469299316406	180.00991821289062	0.0006252825260162354	530.4187622070312	208.5322265625	1.0	529.1661376953125	209.4886474609375	0.0007210075855255127	13	015
205	430.118408203125	184.25050354003906	1.0	643.9264526367188	396.298583984375	0.00017157196998596191	530.1428833007812	208.98704528808594	1.0	528.7911987304688	209.4222412109375	0.0008078515529632568	13	015
206	430.3746337890625	188.42068481445312	1.0	433.572021484375	193.2461700439453	0.00021344423294067383	529.210205078125	208.5460662841797	1.0	528.2205810546875	209.31472778320312	0.0009413957595825195	13	015
207	431.4917907714844	193.65235900878906	1.0	436.18414306640625	196.53005981445312	0.00017464160919189453	530.4180908203125	208.77516174316406	1.0	528.7677001953125	209.74253845214844	0.0005999207496643066	13	015
208	431.2144470214844	192.11676025390625	1.0	641.57373046875	2.298738479614258	0.00031748414039611816	529.7124633789062	208.00320434570312	1.0	529.4013671875	208.902099609375	0.0008408427238464355	13	015
209	432.4137878417969	190.11195373535156	1.0	639.8883666992188	2.8870792388916016	0.00011748075485229492	529.65625	208.2404327392578	1.0	528.8062744140625	209.48770141601562	0.0007378756999969482	13	015
210	432.5690612792969	191.14956665039062	1.0	640.6797485351562	2.2272391319274902	0.0003860890865325928	530.13525390625	208.37303161621094	1.0	528.9336547851562	209.33877563476562	0.000826030969619751	13	015
211	427.4705505371094	190.3645477294922	1.0	360.1698303222656	71.69590759277344	1.0	529.9571533203125	208.09486389160156	0.9999999403953552	528.7003173828125	209.29786682128906	0.0007936358451843262	13	015
212	423.9568786621094	189.83152770996094	1.0	357.39361572265625	71.00679016113281	1.0	530.5182495117188	208.8445587158203	1.0	528.931640625	210.05963134765625	0.0010780692100524902	13	015
213	421.8330078125	188.63833618164062	1.0	360.6119689941406	69.07454681396484	1.0	530.5972290039062	208.69119262695312	1.0	529.4583129882812	209.40769958496094	0.0008487105369567871	13	015
214	421.9034729003906	189.2205352783203	1.0	348.90338134765625	58.54778289794922	0.999151885509491	530.367431640625	208.14915466308594	1.0	529.8201293945312	208.9773406982422	0.0009340643882751465	13	015
215	424.486328125	188.37294006347656	1.0	348.331298828125	58.62822341918945	0.9997199773788452	530.2324829101562	208.6722869873047	1.0	528.6918334960938	209.5042724609375	0.0008016526699066162	13	015
216	426.9888610839844	184.7178955078125	1.0	350.1326904296875	68.616943359375	0.9639356136322021	530.1861572265625	208.5050811767578	1.0	528.901611328125	209.64617919921875	0.0008258521556854248	13	015
217	425.4224853515625	179.07997131347656	1.0	349.5396423339844	59.84098434448242	1.0	529.5337524414062	207.73809814453125	1.0	528.6663208007812	208.77127075195312	0.0006541013717651367	13	015
218	421.6412658691406	174.46580505371094	1.0	351.71826171875	56.50428009033203	0.8114131689071655	530.2741088867188	208.4985809326172	1.0	529.0636596679688	209.47979736328125	0.0007294118404388428	13	015
219	420.7011413574219	170.72772216796875	1.0	347.5933837890625	50.570526123046875	0.9999996423721313	529.8001098632812	208.31375122070312	1.0	528.7446899414062	209.3071746826172	0.0004909932613372803	13	015
220	422.92144775390625	167.17889404296875	1.0	340.2598571777344	51.36521911621094	0.999995231628418	530.0554809570312	208.01547241210938	1.0	528.9755859375	209.1864776611328	0.0005435049533843994	13	015
221	425.1466064453125	163.35081481933594	1.0	431.5782470703125	166.37660217285156	0.0002853572368621826	530.245361328125	207.77706909179688	1.0	529.0465087890625	209.4186553955078	0.0004566311836242676	13	015
222	428.4057922363281	159.46946716308594	1.0	640.3222045898438	2.547252655029297	0.00029522180557250977	529.951416015625	208.5941162109375	1.0	529.0590209960938	209.3973388671875	0.0006229579448699951	13	015
223	432.7335510253906	151.91490173339844	1.0	640.4635009765625	3.590583324432373	0.0003211796283721924	529.6268920898438	208.54489135742188	1.0	528.60498046875	209.6578369140625	0.0009154081344604492	13	015
224	432.1051940917969	147.14698791503906	1.0	318.8466796875	43.41075897216797	0.9999998807907104	530.4970703125	208.86798095703125	1.0	459.9163818359375	200.07496643066406	0.0013689994812011719	13	015
225	434.09747314453125	144.8626708984375	1.0	319.071533203125	43.96098327636719	1.0	530.805419921875	207.67315673828125	1.0	463.04833984375	198.6941680908203	0.999222457408905	13	015
226	433.1767272949219	141.01754760742188	1.0	316.8838195800781	45.030269622802734	1.0	529.9940185546875	207.94606018066406	1.0	459.6537780761719	202.87330627441406	0.9977214932441711	13	015
227	433.9472961425781	137.7615966796875	1.0	314.1890563964844	46.84169387817383	1.0	529.7136840820312	208.29962158203125	1.0	457.4112243652344	198.7713623046875	0.9657984972000122	13	015
228	437.4693908691406	137.2725067138672	1.0	308.550537109375	35.575279235839844	0.9549732208251953	530.3677368164062	208.5199737548828	1.0	460.194091796875	199.53131103515625	0.999876856803894	13	015
229	441.0073547363281	139.68499755859375	1.0	314.1169128417969	54.077598571777344	0.9985353946685791	530.1861572265625	208.37693786621094	1.0	458.0238342285156	207.54762268066406	0.9989845156669617	13	015
230	451.0222473144531	144.29864501953125	1.0	327.189453125	57.110504150390625	0.9992080330848694	530.2857666015625	208.1149444580078	1.0	458.84881591796875	202.78262329101562	0.8026248216629028	13	015
231	447.55706787109375	146.608154296875	1.0	331.4685363769531	59.3741340637207	0.9999975562095642	531.5216064453125	208.04444885253906	1.0	455.90673828125	206.42274475097656	0.5722284317016602	13	015
232	444.1685791015625	148.075927734375	1.0	325.8912658691406	59.73073959350586	0.01683679223060608	530.0830078125	208.5462188720703	1.0	454.07623291015625	203.15977478027344	0.0007345080375671387	13	015
233	442.26141357421875	145.11146545410156	1.0	325.6515808105469	57.85641860961914	1.0	530.8707275390625	208.7690887451172	1.0	528.7525634765625	209.40911865234375	0.0003712773323059082	13	015
234	439.43353271484375	143.28790283203125	0.9999996423721313	440.4053649902344	144.8560791015625	0.037611693143844604	530.3714599609375	208.1350555419922	1.0	454.5277404785156	207.16250610351562	0.9997990727424622	13	015
235	441.25830078125	140.64923095703125	1.0	308.8906555175781	46.88702392578125	0.41211462020874023	530.4434204101562	208.4464111328125	1.0	452.9637756347656	207.8939971923828	0.9996825456619263	13	015
236	436.9239196777344	139.03787231445312	0.9999645352363586	439.9739990234375	137.80287170410156	0.2612225413322449	529.8079833984375	208.54452514648438	1.0	453.4320983886719	209.18544006347656	0.9998816251754761	13	015
237	438.245849609375	134.66648864746094	1.0	445.09356689453125	137.01524353027344	0.00102272629737854	531.0166015625	208.4105987548828	1.0	458.43402099609375	206.9207305908203	0.11665096879005432	13	015
238	436.981201171875	131.72698974609375	1.0	321.51873779296875	47.81428909301758	0.0010626614093780518	530.5467529296875	208.18014526367188	1.0	455.44122314453125	201.09078979492188	0.9998611211776733	13	015
239	436.3756408691406	129.8760986328125	0.9999998807907104	313.2255859375	49.933265686035156	0.9969975352287292	529.7671508789062	208.02084350585938	1.0	455.378173828125	199.4872283935547	0.999995231628418	13	015
240	434.41217041015625	127.7990493774414	1.0	308.48822021484375	39.02418899536133	0.018035888671875	530.5685424804688	208.80836486816406	1.0	455.0810546875	203.96324157714844	0.99830162525177	13	015
241	433.28466796875	124.17945098876953	0.9999940395355225	437.4466857910156	122.09673309326172	0.0033451318740844727	530.699462890625	208.20681762695312	1.0	456.1261291503906	205.9036102294922	0.9999995827674866	13	015
242	436.3506774902344	117.04924011230469	1.0	444.2445983886719	120.33583068847656	0.0023394227027893066	530.6915893554688	208.40975952148438	1.0	456.0444641113281	207.70260620117188	0.9999930262565613	13	015
243	434.6321105957031	113.68033599853516	1.0	436.1747131347656	114.3555908203125	0.03715330362319946	530.2180786132812	208.3567657470703	1.0	457.6006164550781	202.02377319335938	0.9999948740005493	13	015
244	434.5929870605469	107.16715240478516	1.0	427.7808532714844	109.39019775390625	0.0011365711688995361	530.6766967773438	207.77804565429688	1.0	455.99761962890625	200.79168701171875	0.9998548030853271	13	015
245	433.5182800292969	105.25475311279297	1.0	456.90673828125	203.4617156982422	0.0005879402160644531	530.3914184570312	207.71923828125	1.0	453.5274658203125	205.57752990722656	0.9999998807907104	13	015
246	433.7021789550781	101.86457061767578	1.0	328.74176025390625	6.793286323547363	0.0005726218223571777	530.8060302734375	208.1652374267578	1.0	453.7657165527344	200.99505615234375	0.9999999403953552	13	015
247	433.3411865234375	98.92845153808594	1.0	315.9019470214844	10.6235990524292	0.0030961930751800537	530.4213256835938	208.31813049316406	1.0	454.5110778808594	202.5727996826172	0.9999995231628418	13	015
248	432.1167907714844	98.26741790771484	1.0	456.91021728515625	203.7081756591797	0.0005170702934265137	530.6707153320312	208.1788330078125	1.0	454.48236083984375	205.17933654785156	0.9999996423721313	13	015
249	432.1190490722656	98.40567779541016	1.0	432.45147705078125	99.36861419677734	0.027269423007965088	530.810546875	207.99940490722656	1.0	455.6700744628906	202.2301483154297	0.9998185634613037	13	015
250	433.1075439453125	97.98065185546875	1.0	451.3180847167969	199.47341918945312	0.0018133223056793213	530.062744140625	208.1431121826172	1.0	453.7646789550781	199.8148193359375	1.0	13	015
251	432.7127990722656	97.16072082519531	1.0	434.9186706542969	99.17247009277344	0.04483821988105774	530.5989990234375	207.53981018066406	1.0	450.5610046386719	205.9301300048828	0.9997950196266174	13	015
252	432.79010009765625	96.81432342529297	1.0	435.4103088378906	99.47991943359375	0.0014929473400115967	530.6192626953125	208.27783203125	1.0	452.6009216308594	203.4412078857422	0.9999985694885254	13	015
253	432.8570861816406	96.01154327392578	1.0	435.2239074707031	98.54632568359375	0.0015803873538970947	530.5951538085938	208.36288452148438	1.0	455.2867431640625	201.68116760253906	0.9999996423721313	13	015
254	432.2479248046875	95.39736938476562	1.0	434.7156677246094	97.77398681640625	0.006300866603851318	530.4641723632812	208.48394775390625	1.0	454.781494140625	203.8045196533203	0.9999996423721313	13	015
255	433.864990234375	96.04702758789062	1.0	433.33734130859375	97.92704772949219	0.00956583023071289	529.8536987304688	207.90760803222656	1.0	452.0236511230469	205.83975219726562	0.9999996423721313	13	015
256	435.98602294921875	95.7386245727539	1.0	434.110107421875	98.19219207763672	0.00026726722717285156	530.3377075195312	208.267578125	1.0	457.3951721191406	202.60227966308594	0.9999717473983765	13	015
257	435.7552795410156	94.53095245361328	1.0	434.000732421875	96.38126373291016	0.0008059442043304443	530.8862915039062	207.58798217773438	1.0	454.5673522949219	203.8124542236328	0.9999998211860657	13	015
258	437.1702880859375	97.95024108886719	1.0	315.3240661621094	13.407587051391602	0.0034138262271881104	530.8563232421875	207.71157836914062	1.0	455.9613037109375	202.12171936035156	0.9999945759773254	13	015
259	435.7913818359375	100.49114227294922	1.0	446.90802001953125	103.47827911376953	0.0003770291805267334	530.746826171875	207.95217895507812	1.0	455.0086975097656	207.77664184570312	0.9999969005584717	13	015
260	438.74652099609375	106.93672943115234	1.0	446.75860595703125	108.7813491821289	0.00101432204246521	530.3116455078125	208.8817596435547	1.0	455.5127258300781	202.7474822998047	0.998935878276825	13	015
261	441.6937561035156	111.39215087890625	1.0	448.4869079589844	114.98214721679688	0.0012641549110412598	530.1600952148438	208.57733154296875	1.0	453.6197204589844	209.05320739746094	0.8588809967041016	13	015
262	440.84112548828125	112.26915740966797	1.0	447.6047058105469	116.28036499023438	0.0006512105464935303	530.5843505859375	208.09326171875	1.0	454.8667907714844	207.41407775878906	0.9995768070220947	13	015
263	440.2399597167969	114.18260955810547	1.0	448.1188659667969	117.93577575683594	0.001214057207107544	530.252685546875	206.9863739013672	1.0	457.4759826660156	200.82554626464844	0.9999456405639648	13	015
264	438.35711669921875	114.88348388671875	1.0	310.8947448730469	29.67710304260254	0.12281414866447449	530.8233642578125	208.5625	1.0	456.20794677734375	208.95335388183594	0.06419718265533447	13	015
265	438.79229736328125	116.44278717041016	1.0	316.35601806640625	26.826879501342773	0.8563528060913086	529.9027099609375	208.61483764648438	1.0	456.2626953125	205.63804626464844	0.9999672770500183	13	015
266	440.00225830078125	119.34793853759766	1.0	313.2001953125	32.56634521484375	0.7470815181732178	531.1056518554688	208.41807556152344	1.0	454.6253662109375	215.29734802246094	0.9999923706054688	13	015
267	441.8340148925781	127.48429107666016	1.0	448.40106201171875	130.50872802734375	0.0009637773036956787	530.5845336914062	207.85438537597656	1.0	461.15045166015625	210.59449768066406	0.9610642194747925	13	015
268	443.02618408203125	134.2749786376953	1.0	330.0521545410156	38.84572982788086	0.008906543254852295	530.6026000976562	208.1966552734375	1.0	459.5924072265625	203.18553161621094	0.9925670623779297	13	015
269	442.4962158203125	144.11264038085938	1.0	448.7030334472656	147.66702270507812	0.000518113374710083	530.589599609375	208.0026092529297	1.0	457.14410400390625	211.9793701171875	0.9999983906745911	13	015
270	435.775390625	142.995361328125	1.0	438.7490234375	146.50563049316406	0.00023096799850463867	530.1741333007812	208.56495666503906	1.0	454.2478942871094	215.11720275878906	0.999910295009613	13	015
271	432.15411376953125	145.74737548828125	1.0	329.91339111328125	36.56282424926758	0.000280529260635376	530.6713256835938	208.8887176513672	1.0	458.1667175292969	209.3070526123047	0.4991687834262848	13	015
272	429.3003234863281	148.43377685546875	1.0	435.2010498046875	150.42356872558594	0.00023600459098815918	530.9863891601562	208.320068359375	1.0	455.4444885253906	211.9327392578125	0.9999911785125732	13	015
273	428.9129638671875	149.4663543701172	1.0	435.09454345703125	148.24212646484375	0.0005539953708648682	530.4445190429688	208.70608520507812	1.0	454.1095275878906	207.60987854003906	0.000926285982131958	13	015
274	426.45355224609375	150.28065490722656	1.0	322.615478515625	35.3654670715332	0.2984657287597656	530.3054809570312	208.37625122070312	1.0	459.6616516113281	208.40350341796875	0.005016624927520752	13	015
275	426.7249450683594	147.24319458007812	1.0	434.3412780761719	147.1009979248047	0.0002975761890411377	530.5328369140625	208.94700622558594	1.0	462.13836669921875	202.79261779785156	0.6447271704673767	13	015
276	426.3291320800781	144.17002868652344	1.0	431.77008056640625	147.3333282470703	0.0005468428134918213	530.8267822265625	208.6960906982422	1.0	461.97454833984375	204.1295928955078	0.9995467662811279	13	015
277	424.75323486328125	141.77023315429688	1.0	432.68743896484375	137.95254516601562	0.0011965930461883545	530.0955200195312	208.22308349609375	1.0	457.3760986328125	204.21551513671875	0.9997351169586182	13	015
278	425.3108215332031	137.7879180908203	1.0	431.20025634765625	135.8178253173828	0.0021110177040100098	530.2964477539062	208.23793029785156	1.0	457.90008544921875	203.9107666015625	0.998430609703064	13	015
279	422.6352233886719	134.3526611328125	1.0	429.57464599609375	133.87765502929688	0.00044029951095581055	529.9478759765625	208.4296875	1.0	455.2342834472656	201.04258728027344	0.41917476058006287	13	015
280	422.5509948730469	130.63845825195312	1.0	429.4234619140625	133.04403686523438	0.000423431396484375	530.5634765625	208.88937377929688	1.0	458.1499938964844	201.3792724609375	0.9999966025352478	13	015
281	420.9808349609375	130.03561401367188	0.9999998807907104	295.880126953125	20.794042587280273	0.11183613538742065	530.2918090820312	207.62701416015625	1.0	294.9646301269531	7.797116279602051	0.005841046571731567	13	015
282	419.84442138671875	128.01022338867188	1.0	291.3802795410156	29.387746810913086	0.0019353032112121582	530.2865600585938	208.58590698242188	1.0	450.9598388671875	206.30624389648438	0.99998939037323	13	015
283	418.0649719238281	126.30445861816406	1.0	422.0812683105469	123.28138732910156	0.001056671142578125	530.385498046875	208.63523864746094	1.0	456.6788635253906	200.84608459472656	0.9999966025352478	13	015
284	417.1669616699219	125.611328125	1.0	420.5697021484375	122.2043685913086	0.0020218193531036377	530.9736938476562	207.8843994140625	1.0	457.09393310546875	200.12551879882812	0.9999997615814209	13	015
285	418.7639465332031	123.6579818725586	1.0	422.0169982910156	120.82565307617188	0.004240244626998901	530.3427734375	208.7493133544922	1.0	459.3010559082031	201.35858154296875	0.999814510345459	13	015
286	419.4844970703125	117.83926391601562	1.0	427.5634765625	116.96680450439453	0.0011177361011505127	530.230224609375	208.64097595214844	1.0	457.27960205078125	200.029296875	0.9999940395355225	13	015
287	419.5639953613281	114.96998596191406	0.9999445676803589	423.6519470214844	114.61576080322266	0.995273768901825	530.2900390625	208.04629516601562	1.0	453.68365478515625	202.52145385742188	0.9999999403953552	13	015
288	420.6668395996094	111.5276870727539	0.8662550449371338	424.0864562988281	111.10958099365234	0.999995231628418	529.934326171875	208.52166748046875	1.0	452.72589111328125	202.40484619140625	0.9984906911849976	13	015
289	418.47906494140625	107.61247253417969	0.9963498711585999	420.7267761230469	107.53089141845703	0.9999071359634399	530.1664428710938	207.7694854736328	1.0	459.6490783691406	200.77035522460938	0.9999982118606567	13	015
290	416.6547546386719	100.24363708496094	0.8801611661911011	416.3038635253906	101.56471252441406	0.9999963045120239	530.6473388671875	207.93429565429688	1.0	456.8931884765625	203.19190979003906	0.9999996423721313	13	015
291	416.0939025878906	94.40658569335938	1.0	417.9743957519531	97.5446548461914	0.006393253803253174	529.4725952148438	208.1397705078125	1.0	452.9992980957031	201.45303344726562	0.9775867462158203	13	015
292	414.4739990234375	90.15100860595703	1.0	640.3643188476562	2.866546630859375	0.00025454163551330566	530.3306274414062	208.4617462158203	1.0	457.1267395019531	204.1946563720703	0.9935407638549805	13	015
293	409.5547180175781	85.68916320800781	1.0	414.125244140625	85.36664581298828	0.0018538236618041992	530.485107421875	208.9976348876953	1.0	456.70263671875	201.59866333007812	0.9999932646751404	13	015
294	405.81378173828125	80.26899719238281	1.0	328.02777099609375	5.558906555175781	0.0009317398071289062	529.6617431640625	208.31805419921875	1.0	454.4664611816406	203.47613525390625	0.9999998807907104	13	015
295	403.61932373046875	80.71298217773438	1.0	403.3423767089844	83.21690368652344	0.00817728042602539	530.432861328125	208.83705139160156	1.0	454.8466491699219	202.7991180419922	0.9999931454658508	13	015
296	407.200927734375	80.5276107788086	1.0	412.6497802734375	81.97988891601562	0.001690298318862915	530.4271240234375	208.38876342773438	1.0	455.0030517578125	201.99195861816406	0.999998927116394	13	015
297	409.230712890625	80.96652221679688	0.9999999403953552	413.9256591796875	82.8007583618164	0.003047943115234375	529.9642944335938	207.73141479492188	1.0	461.5469665527344	200.45521545410156	0.9998894929885864	13	015
298	411.3744812011719	80.40489196777344	0.9999488592147827	409.8960266113281	83.5893783569336	0.053619325160980225	530.6653442382812	207.89559936523438	1.0	460.7301940917969	199.775634765625	0.9745246171951294	13	015
299	410.0262145996094	82.05196380615234	0.9967014789581299	409.2002868652344	83.68838500976562	0.012854248285293579	530.27099609375	207.8102264404297	1.0	454.632568359375	206.27752685546875	0.9999999403953552	13	015
300	414.02490234375	79.32760620117188	0.41216427087783813	409.5552978515625	78.96733093261719	0.0006021857261657715	530.3541870117188	207.73428344726562	1.0	460.0241394042969	201.5128631591797	0.9843956828117371	13	015
301	412.8844909667969	77.8129653930664	1.0	419.1127014160156	78.26016998291016	0.000611424446105957	529.9020385742188	208.36328125	1.0	461.7809753417969	202.66903686523438	0.9995821714401245	13	015
302	412.7630310058594	78.52023315429688	0.9999957084655762	416.49676513671875	83.0878677368164	0.0024036169052124023	529.8814697265625	207.74952697753906	1.0	456.96539306640625	203.72872924804688	0.9999963045120239	13	015
303	413.4922790527344	74.87914276123047	0.9999999403953552	419.69354248046875	72.1483383178711	0.0009746551513671875	530.24609375	208.5341796875	1.0	456.55157470703125	203.38650512695312	0.9999980926513672	13	015
304	412.13330078125	76.17414093017578	1.0	419.1543273925781	77.07344055175781	0.0004259943962097168	530.23583984375	208.50782775878906	1.0	458.7809753417969	200.83338928222656	0.9998540282249451	13	015
305	413.9975891113281	72.9157485961914	1.0	420.00750732421875	70.97309112548828	0.0006295144557952881	530.1063842773438	208.1874542236328	1.0	455.85992431640625	206.46975708007812	0.9999993443489075	13	015
306	414.13800048828125	72.72575378417969	1.0	419.8127136230469	71.45530700683594	0.0006004571914672852	530.0960083007812	208.38026428222656	1.0	458.6669006347656	200.18223571777344	0.9999996423721313	13	015
307	412.7501525878906	73.09510803222656	1.0	458.87109375	199.39854431152344	0.00043398141860961914	529.6515502929688	208.98545837402344	1.0	457.1737976074219	204.39260864257812	0.9999986886978149	13	015
308	410.6743469238281	72.48060607910156	0.9999999403953552	416.1728210449219	71.8167724609375	0.0032166242599487305	530.077880859375	208.41641235351562	1.0	457.9995422363281	201.91835021972656	0.9999316930770874	13	015
309	411.6178894042969	73.11888122558594	0.9999999403953552	416.93994140625	72.17047882080078	0.002231121063232422	530.2587280273438	208.5868682861328	1.0	461.43414306640625	200.140869140625	0.5973684191703796	13	015
310	409.01116943359375	70.46123504638672	1.0	414.9067077636719	70.19831848144531	0.002914905548095703	530.0189208984375	208.1606903076172	1.0	456.9278564453125	202.63177490234375	0.9999867677688599	13	015
311	412.1822204589844	70.17897033691406	1.0	419.22259521484375	69.1988296508789	0.0004937052726745605	530.3587646484375	207.9002227783203	1.0	458.8137512207031	202.32162475585938	0.9999844431877136	13	015
312	416.18804931640625	70.11726379394531	1.0	461.4427490234375	196.38096618652344	0.00022479891777038574	530.647705078125	208.5528564453125	1.0	460.7974548339844	197.76760864257812	0.9999990463256836	13	015
313	418.8846435546875	71.0018081665039	1.0	464.36907958984375	73.89617919921875	0.0006093680858612061	530.3331298828125	208.55010986328125	1.0	462.5784606933594	197.92718505859375	0.9999983310699463	13	015
314	423.5262145996094	69.85716247558594	1.0	430.8544006347656	69.5226058959961	0.00036790966987609863	530.6314086914062	208.5852813720703	1.0	463.421630859375	198.08724975585938	0.09909471869468689	13	015
315	429.1463623046875	68.09619140625	1.0	424.2823791503906	72.3444595336914	0.0003114044666290283	530.4797973632812	208.88955688476562	1.0	457.74481201171875	199.55014038085938	0.99100261926651	13	015
316	482.44085693359375	48.109771728515625	0.03029772639274597	640.4058837890625	2.9635589122772217	0.00021669268608093262	530.0891723632812	208.9442901611328	1.0	453.8754577636719	205.58700561523438	0.9983516931533813	13	015
317	476.9256286621094	48.01497268676758	0.891323447227478	640.3737182617188	2.7399444580078125	0.0002447962760925293	531.20703125	207.9303436279297	1.0	460.3144226074219	198.70083618164062	0.05049550533294678	13	015
318	436.1578369140625	73.86636352539062	1.0	441.0616760253906	81.55087280273438	0.00018897652626037598	530.5518188476562	208.35000610351562	1.0	458.5980224609375	198.79296875	0.6376403570175171	13	015
319	437.7012634277344	79.80339813232422	1.0	440.9852600097656	82.69219970703125	0.00022745132446289062	530.8890380859375	208.40121459960938	1.0	457.8105163574219	198.10140991210938	0.33518487215042114	13	015
320	435.7689208984375	81.77811431884766	1.0	640.3201904296875	3.2196435928344727	0.000122755765914917	530.218017578125	207.59783935546875	1.0	529.6193237304688	208.76803588867188	0.0003299415111541748	13	015
321	435.97637939453125	84.26025390625	1.0	640.5158081054688	2.943809986114502	0.0001804828643798828	530.7723388671875	208.32176208496094	1.0	460.49090576171875	196.4097442626953	0.6699644327163696	13	015
322	434.61566162109375	81.84568786621094	1.0	438.2911376953125	84.64920806884766	0.00021478533744812012	530.3773803710938	208.11260986328125	1.0	451.564453125	208.50360107421875	0.32574793696403503	13	015
323	433.5087585449219	77.5464096069336	1.0	438.9762878417969	81.27164459228516	0.0005820095539093018	530.8441772460938	208.6326446533203	1.0	531.0365600585938	209.9651641845703	0.0004132688045501709	13	015
324	429.4022521972656	76.34484100341797	0.9999998807907104	436.0362548828125	79.52423095703125	0.000693202018737793	530.4215698242188	208.97329711914062	1.0	529.306640625	209.36740112304688	0.0005806684494018555	13	015
325	425.1363525390625	75.45883178710938	1.0	432.8974914550781	72.63336181640625	0.00032195448875427246	530.1720581054688	208.1937713623047	1.0	528.836181640625	209.54115295410156	0.0007058382034301758	13	015
326	419.5070495605469	73.63939666748047	1.0	466.085205078125	76.79695129394531	0.0030523836612701416	530.4006958007812	208.33203125	1.0	529.3416137695312	209.40042114257812	0.0005298256874084473	13	015
327	415.6081848144531	74.27388763427734	0.9999998807907104	420.6190490722656	72.5328598022461	0.0011805891990661621	530.473388671875	208.53807067871094	1.0	529.0006103515625	209.24623107910156	0.0006830990314483643	13	015
328	412.2259521484375	72.7156753540039	1.0	418.7472839355469	71.34646606445312	0.0007643401622772217	530.4972534179688	208.70266723632812	1.0	460.0511474609375	195.7393798828125	0.0014566481113433838	13	015
329	412.4667053222656	72.04165649414062	1.0	409.1633605957031	74.43912506103516	0.0008217394351959229	530.8324584960938	209.27223205566406	1.0	529.2449951171875	210.06593322753906	0.0006226003170013428	13	015
330	416.6089172363281	70.70610046386719	1.0	422.2911682128906	69.78437805175781	0.00025331974029541016	530.2022094726562	208.22889709472656	1.0	461.1003112792969	200.5234832763672	0.029952645301818848	13	015
331	418.945068359375	75.92854309082031	0.9755885601043701	643.5366821289062	396.8507995605469	0.00021117925643920898	530.5737915039062	208.2860565185547	1.0	528.91162109375	209.3905029296875	0.00034683942794799805	13	015
332	422.076171875	70.6044692993164	1.0	640.9677734375	2.838728427886963	0.000402599573135376	530.0562744140625	208.72254943847656	1.0	528.8497314453125	209.8308563232422	0.0009745657444000244	13	015
333	424.04833984375	70.93665313720703	0.9999999403953552	463.9302673339844	76.87348175048828	0.06729832291603088	530.4736328125	208.8657684326172	1.0	454.86004638671875	204.73936462402344	0.9999985098838806	13	015
334	420.0411682128906	70.23410034179688	1.0	466.8011169433594	73.07247924804688	0.9921011924743652	529.9371948242188	208.74229431152344	1.0	454.5220031738281	205.8379364013672	0.4854424297809601	13	015
335	417.7950134277344	71.74356842041016	1.0	644.444091796875	396.0918273925781	0.00012287497520446777	530.5955810546875	207.8515625	1.0	462.386962890625	208.33078002929688	0.0007138550281524658	13	015
336	417.1824951171875	71.22672271728516	1.0	467.2744445800781	73.81769561767578	0.08616679906845093	530.9884643554688	207.8870391845703	1.0	529.71728515625	209.06112670898438	0.000376284122467041	13	015
337	417.1043395996094	70.56399536132812	1.0	422.1610412597656	71.98855590820312	0.0002046823501586914	530.1500244140625	208.3132781982422	1.0	529.0645141601562	209.67520141601562	0.0005940496921539307	13	015
338	421.15008544921875	69.42241668701172	0.9999999403953552	640.5158081054688	2.7105703353881836	0.0002041161060333252	530.4700927734375	208.10340881347656	1.0	456.9954528808594	209.57298278808594	0.9998729228973389	13	015
339	477.5951843261719	48.47079086303711	0.9888893365859985	640.46826171875	3.1687581539154053	0.00034359097480773926	530.1180419921875	208.83724975585938	1.0	459.892822265625	211.28594970703125	0.03142330050468445	13	015
340	642.70556640625	403.6689453125	0.00013744831085205078	643.84130859375	396.1937255859375	0.00017499923706054688	530.2158813476562	208.41793823242188	1.0	460.02557373046875	209.79420471191406	0.10369309782981873	13	015
341	643.0023803710938	403.50054931640625	0.0012397170066833496	644.0703125	397.6222229003906	0.00022199749946594238	530.2653198242188	207.9249267578125	1.0	458.83258056640625	200.0594024658203	0.04103490710258484	13	015
342	531.3981323242188	213.09866333007812	8.854269981384277e-5	294.0801696777344	54.47541427612305	0.00043711066246032715	530.9197998046875	208.8038787841797	1.0	528.874267578125	209.83609008789062	0.000525355339050293	13	015
343	435.83367919921875	82.47840881347656	1.0	296.10302734375	55.49732208251953	0.00047472119331359863	530.046630859375	208.4398651123047	1.0	460.3809814453125	198.79481506347656	0.7709682583808899	13	015
344	431.925537109375	86.05022430419922	1.0	298.89654541015625	58.03132629394531	0.8482934832572937	531.3602905273438	209.1745147705078	1.0	529.4464111328125	210.42808532714844	0.0004175901412963867	13	015
345	432.6455993652344	90.06007385253906	1.0	304.40704345703125	54.381961822509766	0.5405867695808411	530.196044921875	209.12269592285156	1.0	468.7064208984375	190.60655212402344	0.0022383034229278564	13	015
346	424.8528137207031	97.23787689208984	1.0	430.75390625	98.94933319091797	0.0013194084167480469	530.5592041015625	209.60546875	1.0	528.9956665039062	210.41871643066406	0.0008289217948913574	13	015
347	421.6873474121094	101.06282806396484	1.0	301.0352783203125	59.53868865966797	0.9998964667320251	530.8236083984375	208.53150939941406	1.0	529.1476440429688	209.52178955078125	0.0004183053970336914	13	015
348	419.47882080078125	104.15974426269531	1.0	304.71685791015625	52.92588424682617	0.9969903230667114	531.01708984375	209.33016967773438	1.0	529.139892578125	210.19073486328125	0.0007078349590301514	13	015
349	418.3037109375	105.63932037353516	1.0	307.04400634765625	50.99211883544922	0.9234000444412231	530.6494140625	209.53262329101562	1.0	528.4596557617188	210.35740661621094	0.0005414783954620361	13	015
350	417.14898681640625	106.19828796386719	1.0	298.0152893066406	47.84920120239258	0.9939764142036438	530.388427734375	208.41006469726562	1.0	461.8900451660156	201.1673126220703	0.0009247064590454102	13	015
351	413.9720458984375	105.37266540527344	0.9999991059303284	469.8145446777344	111.78324127197266	0.9998391270637512	529.7633666992188	208.55540466308594	1.0	528.0966796875	208.94981384277344	0.000764310359954834	13	015
352	411.238525390625	102.2294921875	1.0	292.2489929199219	38.090999603271484	0.980776309967041	530.654541015625	207.96217346191406	1.0	529.294189453125	208.9756622314453	0.0005128681659698486	13	015
353	410.2294616699219	96.32866668701172	1.0	415.69482421875	100.0809555053711	0.0005322396755218506	531.1428833007812	208.77305603027344	1.0	460.21044921875	203.3190460205078	0.8123236894607544	13	015
354	409.65692138671875	91.98995971679688	1.0	280.5253601074219	35.68651580810547	0.06409603357315063	530.982177734375	208.27101135253906	1.0	458.3813171386719	200.99986267089844	0.999468207359314	13	015
355	404.0873718261719	92.91695404052734	1.0	403.4389343261719	96.0376968383789	0.002946406602859497	529.98486328125	208.48660278320312	1.0	460.6888122558594	199.17459106445312	0.80215984582901	13	015
356	403.4117126464844	89.55337524414062	1.0	641.0219116210938	3.112926721572876	0.0004407167434692383	530.7228393554688	208.1233367919922	1.0	457.47906494140625	203.20118713378906	0.999267578125	13	015
357	399.08660888671875	89.50270080566406	1.0	274.0356140136719	63.770973205566406	0.9999998211860657	531.114013671875	207.7540283203125	1.0	454.53778076171875	204.2938232421875	0.9991157054901123	13	015
358	396.5480041503906	91.18135070800781	1.0	261.80938720703125	62.659420013427734	0.0064875781536102295	530.8480834960938	208.09466552734375	1.0	454.0805969238281	206.10948181152344	0.9993427991867065	13	015
359	386.1510314941406	89.04988098144531	1.0	388.01019287109375	92.84597778320312	0.0008392333984375	530.020263671875	207.93975830078125	1.0	459.74298095703125	201.09571838378906	0.9978286027908325	13	015
360	381.82940673828125	88.15283966064453	1.0	639.8107299804688	3.274653911590576	0.00016796588897705078	530.74169921875	208.83944702148438	1.0	528.9226684570312	209.97177124023438	0.0006221532821655273	13	015
361	376.94940185546875	86.76497650146484	1.0	232.84719848632812	71.11823272705078	0.9873841404914856	530.015869140625	208.45291137695312	1.0	462.3533630371094	199.7891082763672	0.6393089294433594	13	015
362	372.8761291503906	81.84697723388672	1.0	233.7582550048828	68.85706329345703	0.5399448275566101	531.0999755859375	208.13406372070312	1.0	458.24200439453125	201.79885864257812	0.9999966621398926	13	015
363	371.42803955078125	75.98307037353516	1.0	233.615478515625	62.65922164916992	0.00026923418045043945	530.434814453125	208.28085327148438	1.0	461.3047180175781	201.47755432128906	0.9842546582221985	13	015
364	371.2591247558594	71.58765411376953	1.0	370.52392578125	71.59181213378906	0.0002739131450653076	530.6476440429688	208.48268127441406	1.0	529.1270141601562	209.29241943359375	0.00047585368156433105	13	015
365	372.4407653808594	70.06974792480469	1.0	371.6314697265625	71.74237823486328	0.00022023916244506836	531.0595092773438	208.2040252685547	1.0	461.0726623535156	209.11178588867188	0.13042068481445312	13	015
366	369.5186462402344	71.39939880371094	1.0	369.1822814941406	71.55113983154297	0.00031173229217529297	530.2151489257812	208.405517578125	1.0	529.1113891601562	209.5799102783203	0.0003711283206939697	13	015
367	370.9156799316406	70.72148132324219	1.0	370.62127685546875	71.88301086425781	0.0013621747493743896	530.3504638671875	207.77481079101562	1.0	460.60272216796875	202.12445068359375	0.9952206611633301	13	015
368	370.2078857421875	70.67913055419922	1.0	224.93186950683594	79.41462707519531	0.9950835704803467	530.587646484375	208.09593200683594	1.0	460.52764892578125	200.89895629882812	0.999888002872467	13	015
369	371.65966796875	68.7574462890625	1.0	371.2367858886719	70.78952026367188	0.00024127960205078125	530.8373413085938	207.86932373046875	1.0	461.45062255859375	202.64321899414062	0.9924396276473999	13	015
370	371.3385009765625	69.92461395263672	1.0	640.2035522460938	2.57837176322937	0.000253528356552124	530.7357177734375	207.90261840820312	1.0	460.05328369140625	201.4825439453125	0.3354673981666565	13	015
371	372.8175964355469	69.99222564697266	1.0	640.6080932617188	3.152409791946411	0.0002498626708984375	531.1735229492188	208.19171142578125	1.0	462.09356689453125	199.68321228027344	0.9907293319702148	13	015
372	375.06268310546875	70.05572509765625	1.0	640.900634765625	2.4294559955596924	0.0002733469009399414	530.8351440429688	208.12171936035156	1.0	465.3849792480469	201.543212890625	0.9997255206108093	13	015
373	374.0059814453125	68.79441833496094	1.0	372.8207092285156	71.23038482666016	0.0002053976058959961	530.9607543945312	207.99819946289062	1.0	529.8704833984375	208.78887939453125	0.0005019903182983398	13	015
374	378.98846435546875	76.90120697021484	1.0	376.62286376953125	81.17939758300781	0.0023125410079956055	530.192138671875	208.2420196533203	1.0	455.1421203613281	209.05149841308594	0.9875072240829468	13	015
375	381.1578369140625	88.41439819335938	1.0	384.5010070800781	93.16514587402344	0.0057756006717681885	530.2616577148438	208.04293823242188	1.0	464.39495849609375	203.33323669433594	0.17174646258354187	13	015
376	387.07293701171875	99.79338836669922	0.1633429229259491	389.5315856933594	99.64942169189453	1.0	530.7822265625	208.6450653076172	1.0	466.50421142578125	200.22274780273438	0.47529834508895874	13	015
377	398.2418212890625	102.96720886230469	0.9999972581863403	277.4848327636719	64.6941909790039	1.0	530.6627197265625	208.14418029785156	1.0	464.25482177734375	112.39749908447266	0.0007933974266052246	13	015
378	405.447998046875	103.92316436767578	1.0	461.4547119140625	107.28631591796875	0.999994158744812	530.151611328125	208.0022735595703	1.0	459.815185546875	209.74667358398438	0.398696631193161	13	015
379	407.21673583984375	101.53334045410156	1.0	460.9507141113281	108.56768035888672	0.9971553087234497	530.701416015625	208.7152557373047	1.0	466.66534423828125	199.63461303710938	0.8548243045806885	13	015
380	408.8432922363281	102.67703247070312	0.9999993443489075	459.11944580078125	106.61609649658203	0.9999717473983765	530.265380859375	208.0972442626953	1.0	455.3056640625	212.45265197753906	0.005494207143783569	13	015
381	415.2790222167969	102.40817260742188	1.0	421.4001770019531	104.21620178222656	0.0014625489711761475	530.2212524414062	208.43080139160156	1.0	466.2491149902344	202.01805114746094	0.9994072318077087	13	015
382	421.0168762207031	103.88028717041016	1.0	424.5370788574219	109.04185485839844	0.0010380446910858154	530.6707153320312	207.70199584960938	1.0	463.2207336425781	207.26043701171875	0.5380545258522034	13	015
383	425.35345458984375	104.80923461914062	1.0	292.0507507324219	62.32283020019531	0.008238494396209717	530.2288208007812	207.8233184814453	1.0	529.2003784179688	209.21722412109375	0.0008905231952667236	13	015
384	427.6886291503906	110.59442138671875	1.0	299.44500732421875	60.95928192138672	0.04231637716293335	530.2622680664062	208.59877014160156	1.0	467.5655517578125	205.4234619140625	0.9986188411712646	13	015
385	431.8975524902344	114.86495208740234	1.0	313.7802734375	58.86037063598633	0.004667192697525024	530.4019775390625	208.12112426757812	1.0	466.4589538574219	204.7365264892578	0.003592252731323242	13	015
386	430.7239685058594	119.20829010009766	1.0	315.8011474609375	59.15591812133789	0.019124835729599	530.5323486328125	207.93434143066406	1.0	465.1841125488281	202.3069610595703	0.0038236379623413086	13	015
387	429.5839538574219	122.38187408447266	1.0	308.0725402832031	55.70819091796875	0.16336265206336975	530.2666625976562	208.28175354003906	1.0	528.6730346679688	209.3252716064453	0.0009772181510925293	13	015
388	427.86151123046875	125.73089599609375	1.0	434.6118469238281	128.50828552246094	0.0010437071323394775	530.5823364257812	208.23162841796875	1.0	467.7577209472656	200.17710876464844	0.000991135835647583	13	015
389	420.7806091308594	133.0052032470703	1.0	324.0194396972656	65.71669006347656	0.0014340877532958984	530.5252685546875	208.62001037597656	1.0	466.7196350097656	200.96444702148438	0.001399904489517212	13	015
390	417.7324523925781	140.82177734375	1.0	329.17742919921875	61.91310501098633	0.9999986886978149	529.8113403320312	207.5575714111328	1.0	465.9928283691406	203.95529174804688	0.05769112706184387	13	015
391	420.2251892089844	149.70909118652344	1.0	339.12127685546875	59.35729217529297	1.0	530.0563354492188	208.6985321044922	1.0	528.3412475585938	209.8651123046875	0.0004576742649078369	13	015
392	421.559814453125	157.32138061523438	1.0	341.7012939453125	55.386802673339844	1.0	530.243408203125	207.9102325439453	1.0	529.0358276367188	209.1822509765625	0.0008530616760253906	13	015
393	420.02178955078125	327.2384338378906	1.0	370.16412353515625	208.9498291015625	0.3956652581691742	418.75653076171875	331.73614501953125	8.338689804077148e-5	423.5754089355469	336.00091552734375	4.7147274017333984e-5	13	015
394	418.97772216796875	329.2815246582031	1.0	369.3905944824219	202.49864196777344	0.10310056805610657	417.98565673828125	332.61431884765625	0.0001061558723449707	418.1638488769531	319.94122314453125	4.762411117553711e-5	13	015
395	420.1870422363281	329.96368408203125	1.0	371.9389343261719	207.49050903320312	1.0	418.973876953125	332.8044128417969	0.00021597743034362793	410.3443908691406	339.1635437011719	0.00016632676124572754	13	015
396	420.83282470703125	330.3387451171875	1.0	365.9708251953125	203.31906127929688	0.9999992251396179	419.51763916015625	333.1466979980469	0.00017258524894714355	410.1646423339844	339.69964599609375	0.0001252591609954834	13	015
397	420.2081298828125	329.3346252441406	1.0	364.0269470214844	204.487548828125	0.9999933242797852	418.673583984375	332.8081970214844	0.00017017126083374023	364.80914306640625	208.79458618164062	0.0001855790615081787	13	015
398	420.50250244140625	329.247314453125	1.0	365.726806640625	207.30526733398438	0.9988943934440613	419.3224792480469	332.6689758300781	0.00014266371726989746	410.01568603515625	339.1370849609375	9.036064147949219e-5	13	015
399	421.09197998046875	329.0489196777344	1.0	368.4658203125	209.75881958007812	0.7014650106430054	419.8352355957031	332.327880859375	0.00013148784637451172	424.159912109375	336.38995361328125	8.258223533630371e-5	13	015
400	422.630126953125	328.6201477050781	1.0	364.6645202636719	207.2164764404297	0.9979182481765747	647.7675170898438	348.6916809082031	9.682774543762207e-5	424.8544616699219	335.8775329589844	6.872415542602539e-5	13	015
401	422.5997619628906	327.9073791503906	1.0	364.5395812988281	214.20623779296875	0.006107598543167114	648.0432739257812	156.7103729248047	0.00011301040649414062	431.6571044921875	334.40350341796875	7.316470146179199e-5	13	015
402	421.68951416015625	327.3258972167969	1.0	363.55816650390625	208.05360412597656	1.0	640.615234375	6.875658988952637	6.219744682312012e-5	366.9771423339844	207.1024169921875	7.11977481842041e-5	13	015
403	421.2956237792969	326.5260314941406	1.0	365.802001953125	207.72291564941406	1.0	641.6715698242188	7.042779922485352	7.814168930053711e-5	366.9190673828125	208.5532684326172	6.595253944396973e-5	13	015
404	422.9179382324219	327.1602783203125	1.0	362.363037109375	210.14051818847656	1.0	640.646484375	7.029386520385742	5.59389591217041e-5	365.80975341796875	212.30776977539062	0.00011906027793884277	13	015
405	423.2801818847656	327.8993225097656	1.0	362.7056884765625	211.41213989257812	1.0	647.1511840820312	270.68072509765625	7.25090503692627e-5	355.86151123046875	214.13670349121094	9.632110595703125e-5	13	015
406	423.5179443359375	329.3862609863281	1.0	363.8705749511719	212.61541748046875	0.9990725517272949	647.5112915039062	282.1537780761719	0.00014290213584899902	425.7112121582031	335.8873291015625	0.00011992454528808594	13	015
407	421.8985290527344	328.869873046875	1.0	363.5589904785156	210.727294921875	1.0	648.3675537109375	349.307861328125	6.0111284255981445e-5	353.6604309082031	215.31878662109375	0.00020259618759155273	13	015
408	421.3891906738281	328.2948913574219	1.0	362.18243408203125	208.8820037841797	0.9912275075912476	420.01165771484375	331.8609619140625	5.796551704406738e-5	424.4186706542969	335.8081970214844	4.0471553802490234e-5	13	015
409	420.79833984375	327.4899597167969	1.0	364.2785339355469	214.46998596191406	0.999999463558197	639.5479125976562	8.046754837036133	0.00012800097465515137	353.5396423339844	217.1730499267578	4.360079765319824e-5	13	015
410	421.0390319824219	327.998046875	1.0	363.1126403808594	212.64939880371094	0.9999999403953552	640.0692749023438	7.327123641967773	9.229779243469238e-5	365.25030517578125	212.98898315429688	0.00027358531951904297	13	015
411	421.5676574707031	328.192138671875	1.0	364.8844909667969	213.3007354736328	1.0	647.28271484375	268.50714111328125	0.00010305643081665039	366.7008972167969	213.78782653808594	7.572770118713379e-5	13	015
412	422.0691223144531	327.5849914550781	1.0	363.9225158691406	214.11358642578125	1.0	367.6319580078125	212.7709197998047	8.922815322875977e-5	364.7872619628906	211.43048095703125	0.0001761913299560547	13	015
413	421.7184753417969	327.366943359375	1.0	364.3319396972656	211.5731201171875	1.0	647.4664306640625	271.99456787109375	0.00014168024063110352	366.01129150390625	213.32574462890625	8.994340896606445e-5	13	015
414	421.7354736328125	326.86810302734375	1.0	365.34149169921875	212.627197265625	1.0	369.0653991699219	210.28431701660156	9.92119312286377e-5	366.1855163574219	213.9672088623047	3.5375356674194336e-5	13	015
415	421.62176513671875	326.6714782714844	1.0	362.56695556640625	210.71556091308594	0.9999998211860657	640.1796264648438	7.564395904541016	7.599592208862305e-5	360.9815673828125	209.77223205566406	9.438395500183105e-5	13	015
416	421.85693359375	327.3704833984375	1.0	363.5062561035156	213.12225341796875	0.9999998211860657	640.5910034179688	7.296244144439697	8.895993232727051e-5	355.40631103515625	215.5740509033203	5.263090133666992e-5	13	015
417	421.38641357421875	327.6985778808594	1.0	362.6683654785156	213.50439453125	1.0	640.3916625976562	6.745230674743652	6.473064422607422e-5	364.1236572265625	209.9161834716797	9.301304817199707e-5	13	015
418	422.5125427246094	329.1897888183594	1.0	359.8945007324219	218.97833251953125	1.0	364.4872741699219	217.81398010253906	0.00010505318641662598	359.1985778808594	220.01361083984375	0.0001539289951324463	13	015
419	424.0152282714844	331.04132080078125	1.0	362.19744873046875	219.9430389404297	1.0	426.12200927734375	333.2477111816406	0.0001239776611328125	360.9184265136719	220.84136962890625	0.00012692809104919434	13	015
420	424.48095703125	331.82098388671875	1.0	358.809814453125	216.63812255859375	1.0	648.9972534179688	283.5587463378906	0.0001055598258972168	354.86431884765625	222.41009521484375	0.000206679105758667	13	015
421	423.5057678222656	330.2515869140625	1.0	359.95379638671875	217.55758666992188	0.9999998807907104	425.7094421386719	332.20318603515625	0.00010067224502563477	410.1230163574219	322.6101379394531	0.00011074542999267578	13	015
422	425.116943359375	330.6566162109375	1.0	362.9276123046875	218.3797607421875	1.0	426.51605224609375	333.0482482910156	8.738040924072266e-5	362.9210205078125	219.67832946777344	0.00010448694229125977	13	015
423	428.591064453125	331.53155517578125	1.0	361.4111022949219	217.63275146484375	1.0	428.5680236816406	333.9249572753906	7.748603820800781e-5	360.03912353515625	220.03990173339844	0.00025153160095214844	13	015
424	427.4632873535156	333.3023376464844	1.0	358.8711242675781	219.10618591308594	1.0	640.6377563476562	7.298228740692139	0.00010368227958679199	421.98895263671875	321.9678955078125	0.00013911724090576172	13	015
425	425.9978332519531	335.1508483886719	1.0	359.5837097167969	222.8638458251953	1.0	648.2791137695312	268.408447265625	0.00030112266540527344	422.05328369140625	324.7980041503906	0.0003204345703125	13	015
426	424.2961730957031	337.48699951171875	1.0	360.83770751953125	223.88922119140625	1.0	640.9203491210938	6.535355567932129	9.587407112121582e-5	423.8085632324219	328.4895324707031	0.0001379549503326416	13	015
427	421.8968505859375	338.5738830566406	1.0	362.7707824707031	218.46157836914062	1.0	641.26953125	6.95576810836792	5.924701690673828e-5	364.5414123535156	222.949951171875	7.593631744384766e-5	13	015
428	419.99542236328125	339.43017578125	1.0	362.4473571777344	216.97532653808594	1.0	647.3173828125	141.02613830566406	9.357929229736328e-5	424.3555908203125	328.67388916015625	0.00014272332191467285	13	015
429	421.7659606933594	336.86669921875	1.0	362.7705993652344	216.11534118652344	1.0	640.3992309570312	7.0954694747924805	0.00012752413749694824	359.08154296875	222.50289916992188	0.0002472102642059326	13	015
430	418.6262512207031	335.6493835449219	1.0	361.0419921875	215.06790161132812	1.0	640.9345092773438	6.257918357849121	8.96155834197998e-5	358.30950927734375	221.0194091796875	0.00040331482887268066	13	015
431	417.00872802734375	334.02459716796875	1.0	359.8735046386719	213.44378662109375	0.9945306777954102	648.3973388671875	271.875244140625	0.0001303553581237793	420.4510498046875	325.2645568847656	7.650256156921387e-5	13	015
432	420.9669494628906	333.0715637207031	1.0	360.7132873535156	211.77772521972656	0.9999995231628418	418.2201232910156	335.7904052734375	0.00027623772621154785	409.7178039550781	341.5804443359375	0.0002575814723968506	13	015
433	419.9776306152344	330.7650451660156	1.0	364.3818054199219	210.98419189453125	0.999993085861206	419.10552978515625	333.3596496582031	0.00016742944717407227	409.9308166503906	340.41986083984375	0.0001310408115386963	13	015
434	420.02386474609375	326.8688049316406	1.0	366.68572998046875	212.2719268798828	0.9999901056289673	640.8967895507812	7.819543838500977	7.256865501403809e-5	367.9950256347656	213.36920166015625	4.6640634536743164e-5	13	015
435	418.6558837890625	325.2925720214844	1.0	359.7287292480469	206.96946716308594	0.9985715746879578	423.3394775390625	327.74395751953125	4.1037797927856445e-5	406.22381591796875	310.5711975097656	0.0001449882984161377	13	015
436	417.1201171875	321.74072265625	1.0	466.9282531738281	224.52728271484375	0.8592815399169922	648.1204833984375	251.8135223388672	0.00012215971946716309	411.2190246582031	309.578369140625	6.854534149169922e-5	13	015
437	417.7552185058594	320.7057189941406	1.0	360.4187927246094	203.95907592773438	0.9999916553497314	647.467529296875	348.16510009765625	0.00024241209030151367	411.4200134277344	309.8663024902344	8.383393287658691e-5	13	015
438	417.047607421875	320.220458984375	1.0	357.7802734375	206.56187438964844	0.7877988815307617	647.5145263671875	252.100341796875	6.714463233947754e-5	410.46685791015625	309.1334533691406	6.461143493652344e-5	13	015
439	418.3941345214844	319.9530334472656	1.0	359.15972900390625	204.8810272216797	1.0	640.964111328125	7.019309997558594	8.96453857421875e-5	357.9814147949219	205.81192016601562	0.0002345442771911621	13	015
440	419.572021484375	321.3291320800781	1.0	358.4289245605469	208.06138610839844	0.9999948740005493	646.642578125	270.037841796875	5.46574592590332e-5	358.27703857421875	207.2680206298828	6.127357482910156e-5	13	015
441	420.116943359375	320.43853759765625	1.0	357.34564208984375	207.58343505859375	0.9999978542327881	420.63128662109375	315.86151123046875	3.650784492492676e-5	357.0728454589844	208.33639526367188	0.0004215836524963379	13	015
442	419.4137268066406	320.49298095703125	1.0	357.0272521972656	205.82254028320312	0.9999998807907104	646.5770874023438	268.251708984375	0.00012427568435668945	357.7054443359375	206.23898315429688	0.00031319260597229004	13	015
443	420.95721435546875	319.46209716796875	1.0	358.89215087890625	206.22549438476562	1.0	470.6668395996094	226.64895629882812	5.981326103210449e-5	358.6348571777344	205.05459594726562	0.00015160441398620605	13	015
444	421.0765380859375	322.0292663574219	1.0	354.7754211425781	207.72842407226562	0.9998681545257568	640.4702758789062	6.993451118469238	6.467103958129883e-5	411.6498718261719	310.1611633300781	6.914138793945312e-5	13	015
445	425.6073913574219	326.4236755371094	1.0	355.105224609375	213.79306030273438	1.0	640.2538452148438	7.036957263946533	0.00010642409324645996	352.7300109863281	212.24876403808594	7.447600364685059e-5	13	015
446	424.526611328125	327.5191955566406	1.0	357.7667236328125	217.5508270263672	0.9999666213989258	640.6240844726562	7.66053581237793	9.301304817199707e-5	356.49334716796875	223.23460388183594	0.00013694167137145996	13	015
447	425.9161376953125	330.32867431640625	1.0	353.89697265625	220.07162475585938	1.0	648.5482788085938	346.52276611328125	0.00015094876289367676	353.4093017578125	221.48394775390625	0.0001862049102783203	13	015
448	425.494384765625	333.39892578125	1.0	355.490234375	222.842041015625	1.0	424.6289978027344	334.5168151855469	6.455183029174805e-5	354.2791748046875	223.80113220214844	0.00022202730178833008	13	015
449	427.1852722167969	335.8903503417969	1.0	353.96844482421875	225.25634765625	1.0	646.8860473632812	348.52044677734375	0.00015240907669067383	423.35223388671875	323.4463195800781	0.00013595819473266602	13	015
450	427.9389343261719	338.4870910644531	1.0	356.0747375488281	232.7933807373047	1.0	648.0140991210938	269.54461669921875	0.0003940165042877197	353.8424987792969	231.62570190429688	0.00013998150825500488	13	015
451	426.69500732421875	341.86578369140625	1.0	354.9094543457031	232.8368682861328	1.0	648.6284790039062	252.24066162109375	6.940960884094238e-5	351.88934326171875	239.0496063232422	0.0003382861614227295	13	015
452	429.48052978515625	346.4836120605469	1.0	353.63275146484375	234.77359008789062	1.0	430.4772033691406	348.9123229980469	0.00013464689254760742	477.1800537109375	242.91583251953125	0.00029140710830688477	13	015
453	429.5843505859375	350.5799560546875	1.0	358.17535400390625	241.10301208496094	1.0	641.0377197265625	6.37116813659668	6.267428398132324e-5	477.30487060546875	243.35125732421875	0.00022798776626586914	13	015
454	433.20501708984375	355.84600830078125	1.0	359.0991516113281	248.6011199951172	0.9999991655349731	640.3915405273438	6.725306510925293	5.8323144912719727e-5	358.2979431152344	253.8506317138672	4.1484832763671875e-5	13	015
455	428.0935974121094	357.414794921875	1.0	357.687255859375	251.11325073242188	0.9999603629112244	648.5653686523438	348.49267578125	6.526708602905273e-5	422.66796875	342.5980529785156	7.352232933044434e-5	13	015
456	424.6438903808594	360.4641418457031	1.0	355.6127014160156	250.88946533203125	0.016648322343826294	641.22607421875	6.730955123901367	7.31050968170166e-5	408.202392578125	369.2887878417969	0.00010144710540771484	13	015
457	420.1150207519531	358.70733642578125	1.0	356.2880554199219	252.17037963867188	0.9318932294845581	639.9778442382812	7.9723615646362305	0.00018656253814697266	639.3246459960938	2.990183115005493	4.947185516357422e-5	13	015
458	420.0090026855469	356.60333251953125	1.0	356.6585693359375	252.15103149414062	0.14322605729103088	646.7417602539062	269.38409423828125	5.841255187988281e-5	366.7477722167969	261.72271728515625	7.110834121704102e-5	13	015
459	419.2610168457031	356.8905029296875	1.0	356.0670471191406	264.4705810546875	0.0044966042041778564	640.621337890625	8.175827026367188	0.00019726157188415527	639.426513671875	2.5465097427368164	4.1812658309936523e-5	13	015
460	418.3287658691406	350.81256103515625	1.0	355.7766418457031	272.7187805175781	0.9848681688308716	416.32781982421875	351.7247619628906	0.00015360116958618164	353.684326171875	273.4834289550781	0.003876209259033203	13	015
461	417.1606140136719	344.2616271972656	1.0	347.87811279296875	233.82847595214844	0.9936432242393494	640.6568603515625	6.869504928588867	0.00011178851127624512	338.0289001464844	236.04681396484375	0.00016510486602783203	13	015
462	416.6319274902344	339.494384765625	1.0	343.47027587890625	233.95924377441406	0.9999840259552002	640.9306640625	7.384922027587891	0.00011283159255981445	407.0079345703125	326.377685546875	0.0001862943172454834	13	015
463	414.6422119140625	336.2454528808594	1.0	343.0200500488281	232.40023803710938	1.0	412.86651611328125	332.1520080566406	0.00012704730033874512	409.31719970703125	326.623046875	0.0006210207939147949	13	015
464	418.6928405761719	332.9912109375	1.0	339.3063049316406	230.78976440429688	1.0	417.4904479980469	330.791259765625	0.00016108155250549316	410.5894775390625	324.426513671875	0.0002397000789642334	13	015
465	417.09063720703125	328.6723937988281	1.0	342.4384460449219	228.01217651367188	1.0	648.2555541992188	348.6109313964844	0.00012928247451782227	340.9575500488281	236.75587463378906	0.0003021657466888428	13	015
466	413.10064697265625	321.2891540527344	1.0	349.9364929199219	226.38816833496094	1.0	415.778564453125	319.7477722167969	0.0001499652862548828	409.13726806640625	311.38043212890625	0.001055985689163208	13	015
467	412.8904724121094	319.68084716796875	1.0	350.9786071777344	225.64756774902344	1.0	415.99102783203125	319.2784729003906	0.0001760721206665039	408.48211669921875	308.4135437011719	0.0003934502601623535	13	015
468	412.15771484375	317.681884765625	1.0	350.2931823730469	221.54550170898438	1.0	649.492919921875	269.9583435058594	0.0002459883689880371	406.6004638671875	305.9136657714844	0.00024577975273132324	13	015
469	414.94537353515625	319.2170715332031	1.0	346.4778137207031	216.31048583984375	1.0	418.6485900878906	319.0716247558594	0.0001410841941833496	408.1437072753906	307.218017578125	0.0002097785472869873	13	015
470	415.77691650390625	318.3617248535156	1.0	345.7783203125	212.9828643798828	1.0	419.4849853515625	318.40802001953125	0.0001042783260345459	408.7502136230469	297.677978515625	0.00018984079360961914	13	015
471	415.9967041015625	317.74798583984375	1.0	346.7272644042969	210.97711181640625	1.0	415.17254638671875	319.9432067871094	0.00018712878227233887	408.0086669921875	305.65997314453125	0.00017333030700683594	13	015
472	417.8914489746094	316.2520446777344	1.0	348.3297424316406	207.01744079589844	0.5399065017700195	416.4448547363281	318.3253173828125	0.00019401311874389648	408.0587463378906	297.0759582519531	0.00021150708198547363	13	015
473	417.9131164550781	315.011474609375	1.0	350.71160888671875	209.6988983154297	1.0	416.6898498535156	318.0002746582031	0.0003651082515716553	474.8338928222656	232.07017517089844	0.00029647350311279297	13	015
474	418.4237976074219	313.0470886230469	1.0	349.91998291015625	208.33505249023438	0.1167832612991333	421.7842712402344	316.162841796875	0.0001291334629058838	421.47039794921875	321.2314453125	0.00011941790580749512	13	015
475	418.62823486328125	313.94866943359375	1.0	421.3330078125	319.1729431152344	0.00018212199211120605	418.32025146484375	316.7113342285156	0.00015735626220703125	407.584228515625	296.8278503417969	0.00017565488815307617	13	015
476	418.9850158691406	312.15643310546875	1.0	350.5735168457031	208.79248046875	0.9999886751174927	422.14154052734375	314.6286315917969	0.00016504526138305664	422.2537536621094	320.00701904296875	0.00010454654693603516	13	015
477	419.94677734375	312.75909423828125	1.0	352.73260498046875	206.70083618164062	1.0	423.05029296875	315.81744384765625	0.00022855401039123535	353.1036071777344	208.17462158203125	0.0002841949462890625	13	015
478	420.5522766113281	314.90576171875	1.0	352.3348083496094	211.1024932861328	0.9860582947731018	420.3084411621094	317.2158508300781	0.00015822052955627441	347.259521484375	214.04623413085938	0.0001310408115386963	13	015
479	423.59521484375	316.44927978515625	1.0	351.4456787109375	214.38565063476562	0.9997255802154541	420.6653747558594	320.9181823730469	8.741021156311035e-5	409.520263671875	307.9434814453125	0.00010266900062561035	13	015
480	424.4368591308594	319.9532470703125	1.0	352.6374816894531	223.07420349121094	0.9999971389770508	640.3016967773438	7.10099983215332	0.00014224648475646973	350.763916015625	222.7757568359375	0.0024512112140655518	13	015
481	420.08978271484375	319.7142639160156	1.0	352.7471923828125	225.11903381347656	1.0	416.6789245605469	315.8371887207031	0.00014466047286987305	347.8232727050781	227.83360290527344	0.00033041834831237793	13	015
482	417.1606140136719	322.5554504394531	1.0	355.3701477050781	228.02859497070312	1.0	647.0577392578125	157.70361328125	0.00011014938354492188	410.80615234375	311.50250244140625	0.00022667646408081055	13	015
483	416.38568115234375	322.2043762207031	1.0	354.544921875	232.81784057617188	1.0	359.83746337890625	230.79432678222656	0.00011336803436279297	410.2622375488281	311.20953369140625	0.0002498924732208252	13	015
484	413.05877685546875	320.753662109375	1.0	354.6377868652344	233.09231567382812	1.0	411.6632080078125	315.52325439453125	7.867813110351562e-5	407.9268798828125	308.2210998535156	0.0002636909484863281	13	015
485	415.2242126464844	320.6033020019531	1.0	353.5627746582031	232.19082641601562	1.0	412.9065856933594	316.1561279296875	8.067488670349121e-5	409.322021484375	309.7951965332031	0.000308305025100708	13	015
486	415.4759826660156	319.8381042480469	1.0	354.3269348144531	233.25564575195312	1.0	639.7839965820312	6.660378456115723	0.0001035928726196289	409.2104187011719	308.34033203125	0.0003056824207305908	13	015
487	414.7873840332031	318.2104797363281	1.0	354.1562805175781	234.69752502441406	1.0	419.6102294921875	319.1748046875	0.00010350346565246582	408.8907165527344	297.104248046875	0.00021007657051086426	13	015
488	415.028076171875	319.81134033203125	1.0	356.4891662597656	237.6673583984375	1.0	639.779541015625	7.685153007507324	0.0001418590545654297	354.68609619140625	239.19349670410156	0.00043144822120666504	13	015
489	414.7010498046875	321.1849365234375	1.0	356.36761474609375	237.606689453125	1.0	358.36859130859375	237.19039916992188	0.00014126300811767578	355.3839416503906	239.73745727539062	0.000609666109085083	13	015
490	412.70428466796875	318.2465515136719	1.0	357.74627685546875	236.14552307128906	1.0	649.0712280273438	271.0013427734375	0.00023376941680908203	356.2178955078125	237.90660095214844	0.00037291646003723145	13	015
491	412.0132751464844	311.8741455078125	1.0	355.7403564453125	233.7358856201172	1.0	411.53387451171875	315.82220458984375	0.0001398026943206787	355.6865234375	236.539794921875	0.00027570128440856934	13	015
492	411.0075988769531	309.0183410644531	1.0	359.2013854980469	234.37149047851562	1.0	648.2061157226562	140.65167236328125	6.148219108581543e-5	358.584716796875	237.9655303955078	0.0003692805767059326	13	015
493	410.8764953613281	307.6294250488281	1.0	365.5935974121094	254.33694458007812	0.47132042050361633	640.3815307617188	6.949945449829102	9.41157341003418e-5	408.0717468261719	295.65203857421875	4.976987838745117e-5	13	015
494	412.31585693359375	306.1696472167969	1.0	370.66497802734375	260.898681640625	0.9999999403953552	640.9756469726562	6.724017143249512	8.669495582580566e-5	368.1231689453125	270.7223205566406	0.0005589425563812256	13	015
495	413.44293212890625	305.3252868652344	1.0	368.6205749511719	272.4157409667969	1.0	371.58599853515625	271.4918212890625	0.00020840764045715332	368.4471740722656	274.32501220703125	0.0009490847587585449	13	015
496	412.5091247558594	303.80670166015625	1.0	368.13671875	274.60186767578125	1.0	479.8996887207031	278.501708984375	0.00017759203910827637	366.9347229003906	277.440673828125	0.00017157196998596191	13	015
497	409.68658447265625	303.986572265625	0.9999997615814209	370.255126953125	277.25421142578125	1.0	479.9129333496094	279.4666442871094	0.00018745660781860352	368.53424072265625	278.89239501953125	0.00025707483291625977	13	015
498	409.5732116699219	307.5054016113281	1.0	371.17694091796875	281.3336181640625	1.0	648.03564453125	155.4651336669922	6.520748138427734e-5	368.3001708984375	287.319580078125	0.0016143620014190674	13	015
499	412.3202819824219	306.7493896484375	0.9999990463256836	372.29058837890625	286.24444580078125	0.9999485015869141	376.85272216796875	288.7159423828125	0.00023066997528076172	368.76458740234375	290.5782470703125	0.0010075271129608154	13	015
500	411.0848693847656	305.8676452636719	1.0	370.88189697265625	292.4739685058594	0.4459787905216217	646.149658203125	268.8548889160156	0.0001646280288696289	393.1414489746094	312.4240417480469	3.3229589462280273e-5	13	015
501	413.42724609375	306.7395324707031	1.0	371.5293273925781	291.0021057128906	0.9434771537780762	472.7967529296875	283.18988037109375	0.00015839934349060059	469.37982177734375	277.512939453125	0.00039061903953552246	13	015
502	416.9895935058594	309.432373046875	1.0	368.595947265625	286.56671142578125	0.9990825653076172	647.3143920898438	271.3833923339844	0.0003027915954589844	365.8865966796875	290.4809875488281	0.00046008825302124023	13	015
503	416.7051086425781	308.45684814453125	0.9999996423721313	364.8782653808594	286.40386962890625	0.7262517809867859	641.1652221679688	7.142175674438477	0.0001920461654663086	467.2806091308594	274.2071838378906	0.00015413761138916016	13	015
504	417.92974853515625	309.9476318359375	1.0	469.7774353027344	279.75311279296875	0.0070833563804626465	468.96002197265625	279.7201232910156	9.366869926452637e-5	466.8153381347656	271.4169921875	5.507469177246094e-5	13	015
505	418.1719055175781	308.3753662109375	1.0	366.7605895996094	281.9661560058594	0.999902606010437	470.1898193359375	279.5777282714844	0.00023823976516723633	366.2052917480469	282.7002258300781	0.00036269426345825195	13	015
506	417.619140625	307.86163330078125	1.0	472.6007995605469	279.57904052734375	0.43783414363861084	470.5760192871094	279.29437255859375	0.0001748800277709961	479.060546875	280.95501708984375	6.714463233947754e-5	13	015
507	417.4851989746094	308.2305603027344	1.0	361.1655578613281	277.48468017578125	0.365481436252594	469.842041015625	279.3485412597656	0.00017073750495910645	372.0622863769531	286.0113830566406	6.601214408874512e-5	13	015
508	419.0064392089844	308.0949401855469	1.0	359.6989440917969	277.29852294921875	0.9860491752624512	473.1572265625	278.16552734375	0.0001895129680633545	478.6718444824219	280.4417724609375	5.626678466796875e-5	13	015
509	409.9166564941406	306.3979187011719	0.999812126159668	369.7510986328125	271.4485778808594	1.0	648.1705322265625	269.60272216796875	0.0001779496669769287	369.87506103515625	273.6734924316406	0.0009967982769012451	13	015
510	424.72906494140625	302.29864501953125	0.25383612513542175	366.96533203125	309.4029541015625	0.001386404037475586	641.2415161132812	7.044870853424072	8.869171142578125e-5	366.66265869140625	302.61383056640625	3.063678741455078e-5	13	015
511	450.31634521484375	293.3562927246094	0.1164599061012268	361.71173095703125	283.30828857421875	0.25266319513320923	648.2304077148438	140.89553833007812	0.00018793344497680664	358.4217834472656	280.27880859375	0.00019040703773498535	13	015
512	355.51214599609375	275.74407958984375	1.0	451.69091796875	276.6398620605469	0.003948837518692017	640.685302734375	6.768267631530762	5.009770393371582e-5	347.3813781738281	263.4809875488281	4.9740076065063477e-5	13	015
513	348.4320983886719	269.97479248046875	1.0	457.99066162109375	273.329833984375	0.003495126962661743	647.512451171875	269.43536376953125	0.00027233362197875977	455.1826171875	260.08154296875	0.00019159913063049316	13	015
514	339.51397705078125	260.81402587890625	1.0	450.3202819824219	307.7319641113281	0.9999992847442627	341.9935607910156	264.50506591796875	0.0002911090850830078	339.4688720703125	270.1759338378906	9.098649024963379e-5	13	015
515	336.94189453125	249.5033721923828	1.0	367.676025390625	304.2518310546875	0.9999997615814209	334.7701416015625	253.6540985107422	0.00015339255332946777	369.7691955566406	303.9710693359375	0.0002949833869934082	13	015
516	332.2364807128906	240.60830688476562	1.0	366.0752258300781	307.0046691894531	1.0	465.72723388671875	304.4510192871094	0.0001626908779144287	462.5213317871094	306.23992919921875	0.00025600194931030273	13	015
517	328.5826721191406	231.1474609375	1.0	360.4056396484375	311.874267578125	0.9999998807907104	363.69769287109375	312.4384765625	0.0002771317958831787	357.66973876953125	311.90216064453125	0.00020354986190795898	13	015
518	328.4875183105469	220.806396484375	1.0	352.3163146972656	297.49365234375	1.0	468.29425048828125	220.19261169433594	0.00015470385551452637	463.3482971191406	224.6579132080078	0.00023818016052246094	13	015
519	327.7199401855469	206.35118103027344	1.0	342.7381896972656	292.7232666015625	1.0	330.0483093261719	206.70672607421875	0.00015228986740112305	461.9954833984375	294.18402099609375	0.00015017390251159668	13	015
520	327.8173522949219	195.4880828857422	1.0	335.002685546875	294.2655029296875	1.0	647.4082641601562	254.939208984375	0.00019225478172302246	335.36029052734375	299.6415710449219	2.5957822799682617e-5	13	015
521	326.62628173828125	187.82705688476562	1.0	329.7378845214844	297.6702880859375	1.0	330.5838623046875	297.6322937011719	0.00048592686653137207	328.7513427734375	299.2483825683594	0.00024273991584777832	13	015
522	327.0751037597656	175.7445526123047	1.0	327.3299255371094	283.17474365234375	1.0	328.7635192871094	282.6900329589844	0.0023789703845977783	327.4057312011719	284.5882263183594	0.0014044344425201416	13	015
