# Supplementary material for: An automated feeding system for the African killifish reveals the impact of diet on lifespan and allows scalable assessment of associative learning
Source: eLife. 2022 Nov 10;11:e69008. doi: 10.7554/eLife.69008 (PMC9788828; doi:10.7554/eLife.69008)
Supplement: Figure 6—source data 2. [file elife-69008-fig6-data2.zip › Training Trajectories/t25_REC011DLC_resnet50_TrainAllTheThingsJun28shuffle1_1030000.csv]

bodyparts_coords	fishhead_x	fishhead_y	fishhead_likelihood	fishtail_x	fishtail_y	fishtail_likelihood	redlight_x	redlight_y	redlight_likelihood	fooddrop_x	fooddrop_y	fooddrop_likelihood	fishnum	recordingnum
0	14.471443176269531	173.39883422851562	1.0	63.6319465637207	133.30223083496094	1.0	646.548583984375	139.1742401123047	0.00022730231285095215	1.0741486549377441	183.5214385986328	0.00020566582679748535	25	011
1	17.41275405883789	174.66156005859375	1.0	63.614959716796875	123.00875854492188	1.0	8.011344909667969	177.46270751953125	0.00013500452041625977	1.1813712120056152	158.7136993408203	0.0005961358547210693	25	011
2	21.349485397338867	177.1346893310547	1.0	65.957275390625	128.24778747558594	1.0	66.62454223632812	132.720458984375	0.00015547871589660645	3.236052989959717	186.23623657226562	0.0001652240753173828	25	011
3	24.459049224853516	178.2021942138672	1.0	58.59611892700195	141.5035858154297	1.0	647.0972290039062	158.63482666015625	0.0001367032527923584	62.0496711730957	140.8288116455078	0.0012314915657043457	25	011
4	27.102943420410156	182.53314208984375	1.0	52.1036262512207	134.33163452148438	0.9984642267227173	646.1409912109375	95.1077880859375	0.0002765357494354248	5.159775257110596	186.6158905029297	0.00016692280769348145	25	011
5	31.13825798034668	179.48907470703125	0.9999997019767761	47.50040054321289	147.99786376953125	0.009477466344833374	639.4197998046875	475.7025146484375	0.00012111663818359375	4.1361308097839355	171.2169952392578	0.0001493990421295166	25	011
6	37.529319763183594	185.09091186523438	0.9995698928833008	53.86259078979492	153.5059051513672	0.0006712377071380615	639.142822265625	6.528298854827881	0.0001125335693359375	3.2087643146514893	172.13381958007812	9.572505950927734e-5	25	011
7	39.173973083496094	185.50025939941406	0.9999422430992126	37.45296096801758	190.8007049560547	0.001116335391998291	639.203125	476.1665954589844	9.912252426147461e-5	3.549069881439209	172.09043884277344	6.181001663208008e-5	25	011
8	49.66680145263672	186.02610778808594	0.993706226348877	36.484779357910156	153.3238525390625	0.9476503729820251	649.1099243164062	321.1286926269531	3.457069396972656e-5	49.22487258911133	174.78012084960938	0.00011879205703735352	25	011
9	53.17587661743164	187.4369659423828	0.848848819732666	37.366905212402344	153.15969848632812	0.9977247714996338	648.7437744140625	332.19586181640625	3.9517879486083984e-5	52.795204162597656	175.415283203125	0.0008335411548614502	25	011
10	58.009639739990234	188.16123962402344	0.9999983310699463	58.78767395019531	191.55007934570312	0.0007236599922180176	61.85699462890625	189.53643798828125	0.0001042485237121582	54.04448318481445	179.21987915039062	0.0019152462482452393	25	011
11	63.0729866027832	187.59677124023438	0.9999994039535522	647.005126953125	326.30975341796875	0.0012972652912139893	67.91468048095703	188.59681701660156	0.00014907121658325195	29.942598342895508	157.45944213867188	0.0007044374942779541	25	011
12	65.55216979980469	186.6608123779297	0.9999998807907104	40.153079986572266	187.5762176513672	0.020523518323898315	69.20790100097656	187.5094451904297	0.00011351704597473145	51.19694900512695	191.73223876953125	0.00014314055442810059	25	011
13	71.10762786865234	182.29202270507812	0.998188316822052	40.98956298828125	188.70384216308594	0.0036278367042541504	75.25647735595703	180.61463928222656	0.00019225478172302246	50.16878890991211	179.9909210205078	2.0384788513183594e-5	25	011
14	72.64118957519531	182.40914916992188	0.6645055413246155	79.44938659667969	180.70382690429688	0.05350688099861145	644.9010620117188	94.93035888671875	0.0001443028450012207	2.101621627807617	108.02973175048828	1.1831521987915039e-5	25	011
15	66.91236114501953	186.9418487548828	0.023585885763168335	82.4249267578125	180.64410400390625	0.9994611740112305	79.86061096191406	181.0440216064453	0.00010955333709716797	73.53105926513672	182.98374938964844	1.7195940017700195e-5	25	011
16	58.409461975097656	180.9307403564453	0.9999995827674866	82.21723175048828	182.70326232910156	0.9998821020126343	86.04375457763672	180.25172424316406	9.354948997497559e-5	42.092376708984375	169.08853149414062	7.796287536621094e-5	25	011
17	60.22184753417969	186.47311401367188	0.9999990463256836	87.81742095947266	181.76634216308594	1.0	648.5176391601562	141.24684143066406	9.611248970031738e-5	85.53703308105469	188.8359375	6.240606307983398e-5	25	011
18	60.391780853271484	188.72206115722656	0.9999974966049194	93.17745971679688	179.71116638183594	1.0	639.5203857421875	6.5118303298950195	7.340312004089355e-5	94.70700073242188	179.29330444335938	0.00011739134788513184	25	011
19	62.558143615722656	190.79006958007812	1.0	94.1141128540039	180.11935424804688	0.9999999403953552	639.835693359375	476.63812255859375	7.483363151550293e-5	95.39604187011719	178.75245666503906	7.855892181396484e-5	25	011
20	62.745426177978516	190.40074157714844	0.9999998807907104	92.06964874267578	182.5235595703125	1.0	639.9415283203125	476.30059814453125	6.344914436340332e-5	93.89427185058594	181.5678253173828	6.690621376037598e-5	25	011
21	61.862613677978516	190.24789428710938	0.999998927116394	95.11894989013672	180.43276977539062	1.0	100.27516174316406	177.51193237304688	0.0001176595687866211	95.5197982788086	179.08961486816406	0.00014576315879821777	25	011
22	60.57030487060547	192.32955932617188	1.0	97.19828796386719	177.17352294921875	1.0	100.63211822509766	175.3070068359375	0.00024202466011047363	97.49203491210938	176.03640747070312	0.0007454156875610352	25	011
23	66.41825103759766	194.03134155273438	0.915510356426239	86.26642608642578	182.7898406982422	0.009158849716186523	639.679443359375	7.083662986755371	0.00011214613914489746	639.707275390625	2.707092761993408	2.1517276763916016e-5	25	011
24	56.04489517211914	194.9877471923828	0.9977906942367554	78.16278076171875	169.42074584960938	0.9999997615814209	74.01492309570312	172.1626739501953	8.699297904968262e-5	66.3169174194336	173.05992126464844	5.385279655456543e-5	25	011
25	92.7376708984375	154.43243408203125	1.0	62.58651351928711	204.875244140625	0.9311742782592773	639.8092041015625	475.5285339355469	9.936094284057617e-5	54.141143798828125	197.320068359375	9.495019912719727e-5	25	011
26	96.09220123291016	148.31698608398438	1.0	62.836181640625	209.8820343017578	1.0	528.5186767578125	208.21420288085938	1.0	528.364013671875	209.1463165283203	0.0008701682090759277	25	011
27	98.87138366699219	142.94200134277344	1.0	63.59365463256836	214.5153045654297	1.0	530.35986328125	207.49761962890625	1.0	529.0775146484375	208.34915161132812	0.0006982982158660889	25	011
28	100.24095916748047	138.84588623046875	1.0	63.074581146240234	217.5034942626953	1.0	529.9218139648438	207.04071044921875	1.0	528.6476440429688	207.91366577148438	0.0008413195610046387	25	011
29	100.7248306274414	137.68666076660156	1.0	68.11141967773438	221.94276428222656	1.0	530.2612915039062	207.43389892578125	1.0	66.6793212890625	221.43072509765625	0.000995635986328125	25	011
30	105.23030853271484	133.159912109375	1.0	78.6873550415039	212.7875213623047	1.0	529.9968872070312	207.85899353027344	1.0	528.3003540039062	208.9303436279297	0.0005531609058380127	25	011
31	108.82296752929688	130.37945556640625	1.0	79.70658874511719	210.66217041015625	1.0	530.3922119140625	207.2522735595703	1.0	528.420654296875	208.09071350097656	0.0013072788715362549	25	011
32	113.91717529296875	127.84867095947266	1.0	80.23165130615234	213.5022430419922	1.0	529.482666015625	206.71803283691406	1.0	528.13232421875	207.32113647460938	0.0007374882698059082	25	011
33	116.43360900878906	123.65577697753906	1.0	81.25910186767578	212.64613342285156	1.0	529.64794921875	207.0980682373047	1.0	527.5792846679688	208.15875244140625	0.0005492269992828369	25	011
34	119.08431243896484	118.5364761352539	1.0	89.65694427490234	209.81405639648438	1.0	530.0858764648438	207.49188232421875	1.0	529.0709228515625	208.29705810546875	0.0005071461200714111	25	011
35	120.83684539794922	116.79901885986328	1.0	91.39326477050781	208.47061157226562	1.0	529.732421875	207.59658813476562	1.0	528.4019775390625	208.58810424804688	0.0009253025054931641	25	011
36	121.82323455810547	116.71990203857422	1.0	92.92817687988281	203.47630310058594	1.0	529.6136474609375	207.7648468017578	1.0	528.2802734375	208.50387573242188	0.0009719133377075195	25	011
37	124.24583435058594	116.33302307128906	1.0	95.4388427734375	201.1129150390625	0.9999998807907104	529.795166015625	207.0917205810547	1.0	95.85660552978516	207.71742248535156	0.002205073833465576	25	011
38	124.97206115722656	116.33004760742188	1.0	104.79664611816406	202.27743530273438	1.0	529.4219970703125	206.63690185546875	1.0	105.25906372070312	204.76536560058594	0.0026243627071380615	25	011
39	124.8468017578125	116.85755920410156	1.0	103.92742156982422	205.5548095703125	1.0	530.3164672851562	207.660400390625	1.0	101.99392700195312	205.75845336914062	0.0012723803520202637	25	011
40	125.80290985107422	116.36966705322266	1.0	104.00267791748047	207.8712158203125	1.0	530.0108032226562	207.209716796875	1.0	100.32460021972656	209.55072021484375	0.0012037456035614014	25	011
41	127.30245208740234	115.64314270019531	1.0	102.6656494140625	209.50636291503906	1.0	529.9085083007812	207.32115173339844	1.0	100.13190460205078	210.33938598632812	0.000878751277923584	25	011
42	128.5657196044922	116.82428741455078	1.0	101.85192108154297	208.6096649169922	1.0	529.5947875976562	207.39303588867188	1.0	99.91897583007812	208.81829833984375	0.0012950003147125244	25	011
43	128.85971069335938	115.38188934326172	1.0	104.99340057373047	210.08404541015625	1.0	530.1464233398438	207.6412353515625	1.0	528.6815185546875	208.48529052734375	0.0007538795471191406	25	011
44	129.15245056152344	114.8941650390625	1.0	103.64923095703125	208.50253295898438	1.0	530.1482543945312	207.41050720214844	1.0	528.34326171875	208.69703674316406	0.0008496940135955811	25	011
45	132.06509399414062	115.19807434082031	1.0	108.09284973144531	203.03660583496094	1.0	529.7584838867188	207.49560546875	1.0	111.29485321044922	205.20689392089844	0.005287826061248779	25	011
46	139.46194458007812	119.30201721191406	1.0	108.85498809814453	204.92642211914062	1.0	529.7063598632812	207.6323699951172	1.0	528.3488159179688	208.48941040039062	0.0008586347103118896	25	011
47	147.9445343017578	113.03595733642578	1.0	114.53729248046875	179.53952026367188	1.0	529.798095703125	206.9429168701172	1.0	112.54495239257812	187.37738037109375	0.0011586546897888184	25	011
48	156.2483673095703	112.1397705078125	0.999998927116394	117.37578582763672	176.87579345703125	1.0	529.8822631835938	207.6005401611328	1.0	528.447998046875	208.8787078857422	0.0008382797241210938	25	011
49	164.06008911132812	117.67129516601562	1.0	119.50836944580078	172.7072296142578	1.0	530.3902587890625	207.2098846435547	1.0	118.59608459472656	173.83837890625	0.0012375712394714355	25	011
50	174.59654235839844	129.57357788085938	0.9735690951347351	126.6441421508789	143.98358154296875	0.999984622001648	530.2352905273438	207.9346923828125	1.0	528.6348266601562	209.09686279296875	0.0007249712944030762	25	011
51	125.62179565429688	136.129150390625	0.9999914169311523	186.1324005126953	135.76882934570312	0.02850201725959778	530.1882934570312	206.8220977783203	1.0	529.1873168945312	207.9192657470703	0.0006981492042541504	25	011
52	196.94252014160156	132.265380859375	1.0	133.73480224609375	134.81690979003906	1.0	530.379638671875	207.18946838378906	1.0	529.281494140625	208.21328735351562	0.0006548464298248291	25	011
53	207.00657653808594	129.225341796875	1.0	142.57362365722656	131.10755920410156	1.0	529.6022338867188	207.3330841064453	1.0	527.9103393554688	208.0190887451172	0.0009640157222747803	25	011
54	215.33132934570312	125.54595947265625	1.0	146.59999084472656	134.05921936035156	1.0	530.1528930664062	207.0681915283203	1.0	529.1051025390625	207.95042419433594	0.0005164146423339844	25	011
55	224.11767578125	121.35040283203125	1.0	157.897705078125	144.09683227539062	0.942560076713562	529.0958862304688	207.59002685546875	1.0	527.9634399414062	208.7894744873047	0.0008828043937683105	25	011
56	230.22154235839844	119.65746307373047	1.0	166.1246337890625	150.1591796875	1.0	530.1690673828125	207.71209716796875	1.0	527.571044921875	208.5010528564453	0.0007902681827545166	25	011
57	239.36163330078125	117.91661071777344	1.0	170.17359924316406	153.55862426757812	1.0	530.02880859375	207.7350311279297	1.0	528.6277465820312	208.32911682128906	0.0006311535835266113	25	011
58	244.2720184326172	115.86824035644531	1.0	175.7145233154297	153.772216796875	1.0	529.1649780273438	207.6011505126953	1.0	527.819580078125	208.8822021484375	0.001267164945602417	25	011
59	251.47547912597656	114.55579376220703	0.9999991655349731	180.40953063964844	150.18896484375	1.0	530.2882690429688	207.5993194580078	1.0	527.444091796875	208.4175567626953	0.0005319416522979736	25	011
60	257.6170959472656	112.59786987304688	1.0	189.62652587890625	146.88255310058594	1.0	529.7384033203125	207.33912658691406	1.0	528.8132934570312	207.90972900390625	0.0008118152618408203	25	011
61	265.0070495605469	111.80048370361328	0.9999893307685852	193.1585235595703	151.4141845703125	1.0	530.0358276367188	207.42897033691406	1.0	528.740478515625	208.32688903808594	0.0006738007068634033	25	011
62	272.4049072265625	109.48146057128906	1.0	202.1513671875	150.0157012939453	1.0	529.4447631835938	207.13174438476562	1.0	528.7219848632812	207.45166015625	0.0010769665241241455	25	011
63	279.5899963378906	108.37242126464844	1.0	203.7592010498047	140.47073364257812	1.0	530.17724609375	207.39100646972656	1.0	529.0720825195312	207.99241638183594	0.0004048347473144531	25	011
64	285.63916015625	106.34893798828125	0.9999998807907104	207.0478973388672	134.88916015625	1.0	530.04931640625	207.11805725097656	1.0	529.0596313476562	207.8123321533203	0.0006522238254547119	25	011
65	290.7939147949219	106.72525787353516	1.0	217.78256225585938	137.3712615966797	1.0	529.7763061523438	206.81190490722656	1.0	527.4234008789062	207.7162628173828	0.0004099607467651367	25	011
66	301.87109375	117.7130126953125	0.9999903440475464	226.22987365722656	149.9068603515625	1.0	529.5711669921875	207.09597778320312	1.0	528.8466796875	207.85409545898438	0.0006314218044281006	25	011
67	312.08331298828125	127.88938903808594	0.9997948408126831	235.0635528564453	142.24388122558594	1.0	529.8232421875	207.6776123046875	1.0	528.4275512695312	208.73577880859375	0.0006414055824279785	25	011
68	323.96221923828125	135.50103759765625	0.9999996423721313	237.70120239257812	130.36378479003906	1.0	530.7400512695312	207.4320831298828	1.0	528.0615844726562	207.89505004882812	0.0006688833236694336	25	011
69	336.8773498535156	142.447998046875	0.9838370680809021	250.22283935546875	130.07510375976562	1.0	529.9061279296875	207.37261962890625	1.0	528.4535522460938	208.1551055908203	0.0008493959903717041	25	011
70	345.1741943359375	144.60569763183594	0.9997777938842773	255.62351989746094	122.8431625366211	1.0	529.8231201171875	208.02137756347656	1.0	528.0862426757812	208.78192138671875	0.0009951591491699219	25	011
71	356.1715393066406	146.6022186279297	1.0	264.6207580566406	114.87106323242188	1.0	530.2102661132812	207.33334350585938	1.0	527.9559326171875	208.2047119140625	0.0006565749645233154	25	011
72	367.69927978515625	151.23257446289062	1.0	271.73687744140625	113.93108367919922	0.9999943971633911	529.6556396484375	207.74766540527344	1.0	528.1198120117188	208.45330810546875	0.0012643933296203613	25	011
73	378.5081481933594	154.03451538085938	1.0	278.871826171875	126.75823974609375	1.0	529.9422607421875	207.45651245117188	1.0	278.03411865234375	126.88638305664062	0.0006437003612518311	25	011
74	385.7559814453125	155.3852081298828	1.0	298.1971435546875	135.7162322998047	0.9999431371688843	530.01806640625	208.6936492919922	1.0	528.8369140625	209.1604461669922	0.0008227527141571045	25	011
75	393.7953186035156	156.97943115234375	1.0	292.4131774902344	133.6464080810547	1.0	529.6981201171875	207.39344787597656	1.0	528.6920776367188	208.69476318359375	0.0007640719413757324	25	011
76	401.2593688964844	158.69386291503906	1.0	308.1100769042969	132.61843872070312	0.9999997019767761	529.9810791015625	207.22903442382812	1.0	527.57177734375	207.91201782226562	0.0004787147045135498	25	011
77	407.49920654296875	161.37571716308594	1.0	310.3876647949219	133.97409057617188	1.0	528.980712890625	208.19432067871094	1.0	528.2493896484375	208.4265899658203	0.0011265277862548828	25	011
78	459.8572692871094	147.1869659423828	0.9994757175445557	310.9190368652344	136.6567840576172	0.9990589618682861	530.0126342773438	207.58372497558594	1.0	528.7470092773438	208.0721435546875	0.0006484091281890869	25	011
79	416.0618896484375	165.39039611816406	0.9999999403953552	314.705322265625	141.646728515625	1.0	530.3682250976562	207.64596557617188	1.0	528.8567504882812	208.7401580810547	0.0008668601512908936	25	011
80	459.7895202636719	149.32655334472656	0.9999996423721313	320.7692565917969	142.1698760986328	0.9881160259246826	530.3519287109375	207.20603942871094	1.0	527.9979248046875	207.8990936279297	0.0006155669689178467	25	011
81	411.8269348144531	166.843994140625	1.0	324.3697204589844	147.42735290527344	1.0	529.7772827148438	207.3314971923828	1.0	528.4744262695312	208.40675354003906	0.0010059475898742676	25	011
82	412.1527404785156	167.4315643310547	0.9993317127227783	325.1197814941406	149.50587463378906	1.0	529.6879272460938	207.56788635253906	1.0	528.3267822265625	207.91639709472656	0.0009846687316894531	25	011
83	458.00732421875	149.9150848388672	0.8123111724853516	327.39324951171875	147.40048217773438	1.0	529.551025390625	207.48175048828125	1.0	528.4794921875	208.88560485839844	0.0007805228233337402	25	011
84	412.2596435546875	170.27655029296875	0.9999452829360962	327.1199951171875	148.02784729003906	1.0	529.628662109375	207.3077392578125	1.0	529.1248779296875	207.9253692626953	0.0005307793617248535	25	011
85	459.15277099609375	152.5361328125	0.9998636841773987	328.61492919921875	150.00189208984375	0.9999988079071045	529.52685546875	207.74679565429688	1.0	528.3694458007812	208.61618041992188	0.0008750259876251221	25	011
86	410.7654113769531	173.42076110839844	0.9999992251396179	327.3642272949219	149.91806030273438	0.9999998807907104	529.27734375	207.54684448242188	1.0	528.70166015625	208.4040069580078	0.0005991756916046143	25	011
87	409.7970275878906	174.09376525878906	1.0	329.1750793457031	151.13430786132812	1.0	529.0784912109375	207.08839416503906	1.0	527.991455078125	206.78436279296875	0.0012912154197692871	25	011
88	413.34906005859375	174.74305725097656	1.0	329.3407287597656	150.71121215820312	0.9999999403953552	529.1570434570312	207.86053466796875	1.0	527.8546142578125	208.50572204589844	0.0009771287441253662	25	011
89	414.2341003417969	175.15805053710938	0.9999992251396179	331.82733154296875	151.5649871826172	1.0	529.3584594726562	207.69589233398438	1.0	332.6380310058594	152.71034240722656	0.006185561418533325	25	011
90	411.2570495605469	175.46054077148438	1.0	331.1806640625	148.79782104492188	1.0	529.4676513671875	207.2250213623047	1.0	333.45733642578125	150.82418823242188	0.0013395249843597412	25	011
91	412.5398254394531	176.9132843017578	1.0	330.39825439453125	148.98486328125	1.0	528.8125	208.47003173828125	1.0	528.1011352539062	209.20077514648438	0.001742243766784668	25	011
92	415.2515563964844	176.1040496826172	1.0	331.36322021484375	148.8079071044922	1.0	529.7476196289062	207.25926208496094	1.0	334.1707458496094	150.8889923095703	0.0008919835090637207	25	011
93	415.2214660644531	176.50808715820312	0.9999997615814209	331.54681396484375	148.94985961914062	1.0	529.299560546875	207.70254516601562	1.0	528.0238647460938	208.35142517089844	0.0007327497005462646	25	011
94	416.1322021484375	176.9530792236328	1.0	330.9544677734375	150.3955535888672	1.0	529.9180908203125	207.47763061523438	1.0	528.7910766601562	208.18521118164062	0.0007444620132446289	25	011
95	414.0538024902344	175.9136962890625	0.9999955892562866	330.384765625	156.76031494140625	0.9999994039535522	529.410400390625	207.63587951660156	1.0	528.2381591796875	208.68678283691406	0.0007699131965637207	25	011
96	415.0359191894531	176.3549041748047	0.9999887347221375	336.8543701171875	162.2869415283203	0.9961805939674377	529.5645141601562	207.26296997070312	1.0	528.9267578125	207.80224609375	0.0006018877029418945	25	011
97	417.5882568359375	176.0266571044922	0.13795244693756104	337.074462890625	158.35372924804688	0.9999683499336243	529.2166748046875	207.39060974121094	1.0	334.2838439941406	162.24034118652344	0.0007105469703674316	25	011
98	415.58062744140625	175.4443817138672	0.9999935626983643	337.83709716796875	153.44631958007812	1.0	529.4390258789062	207.0876007080078	1.0	334.7065734863281	157.9290008544922	0.0021356940269470215	25	011
99	414.2376403808594	176.2916717529297	1.0	335.6160888671875	151.50357055664062	0.9999996423721313	529.3541259765625	207.34117126464844	1.0	528.3220825195312	207.18447875976562	0.00046053528785705566	25	011
100	413.1165771484375	176.30860900878906	0.9999998807907104	334.55255126953125	152.32998657226562	0.9999611377716064	529.5986938476562	208.27972412109375	1.0	527.7578735351562	209.14669799804688	0.0010475516319274902	25	011
101	413.6544189453125	174.76129150390625	0.9999998807907104	336.50030517578125	153.73414611816406	1.0	529.8859252929688	207.39566040039062	1.0	528.6389770507812	207.94107055664062	0.0006732344627380371	25	011
102	413.5136413574219	176.81283569335938	0.999996542930603	336.1016845703125	155.34400939941406	0.9999998211860657	529.7924194335938	207.73641967773438	1.0	528.35888671875	208.43948364257812	0.0005838274955749512	25	011
103	412.324951171875	174.62088012695312	1.0	333.220947265625	161.4000701904297	0.9999274015426636	529.203369140625	207.5023651123047	1.0	528.427734375	208.3184356689453	0.0005685091018676758	25	011
104	413.88818359375	174.83750915527344	1.0	334.82489013671875	166.55874633789062	0.999798595905304	529.668212890625	207.5748291015625	1.0	334.27911376953125	170.4010009765625	0.00058707594871521	25	011
105	412.876220703125	174.5289306640625	1.0	327.86541748046875	165.85496520996094	0.31307128071784973	529.4853515625	207.20953369140625	1.0	528.7750244140625	208.72946166992188	0.0009026527404785156	25	011
106	411.3240661621094	174.82421875	1.0	328.7389221191406	167.0672149658203	0.9860268831253052	529.6484375	207.33946228027344	1.0	528.7927856445312	208.39756774902344	0.0006408989429473877	25	011
107	413.0030517578125	173.70590209960938	1.0	328.7245178222656	169.30210876464844	0.9999958872795105	529.01220703125	206.93829345703125	1.0	529.1332397460938	207.82273864746094	0.0004374086856842041	25	011
108	413.2626953125	175.97901916503906	0.9999992847442627	336.541015625	169.30606079101562	0.005819082260131836	529.7831420898438	207.32167053222656	1.0	528.411376953125	208.2803955078125	0.0005381405353546143	25	011
109	414.3951721191406	175.3125762939453	1.0	329.8606872558594	170.43243408203125	0.10570397973060608	529.7903442382812	207.71505737304688	1.0	528.1914672851562	208.5472869873047	0.0013127326965332031	25	011
110	412.781982421875	175.39739990234375	1.0	646.978515625	325.5738525390625	0.0005110204219818115	529.4103393554688	207.072998046875	1.0	528.8770141601562	207.82693481445312	0.0008244216442108154	25	011
111	407.1394958496094	181.83717346191406	1.0	335.730224609375	174.30467224121094	0.9999275207519531	528.9866943359375	207.0701141357422	1.0	335.4195861816406	176.0349884033203	0.0020110607147216797	25	011
112	402.1921081542969	189.0920867919922	1.0	357.3329162597656	165.38002014160156	0.9999998807907104	529.1906127929688	207.73606872558594	1.0	528.4824829101562	208.6130828857422	0.0009895265102386475	25	011
113	399.4120178222656	193.8882598876953	1.0	355.0237731933594	162.4991455078125	1.0	529.2323608398438	207.6536407470703	1.0	528.3435668945312	208.30654907226562	0.0009397268295288086	25	011
114	397.36322021484375	197.42880249023438	1.0	351.87774658203125	163.71620178222656	0.9999872446060181	528.450439453125	207.12493896484375	1.0	527.6648559570312	206.66212463378906	0.0008241832256317139	25	011
115	394.2092590332031	199.58465576171875	1.0	349.4221496582031	163.7889404296875	0.9999998211860657	528.8646240234375	207.59567260742188	1.0	527.7778930664062	208.3979949951172	0.0009584724903106689	25	011
116	390.7017822265625	201.77774047851562	1.0	348.1757507324219	164.05467224121094	0.9447365999221802	528.8524169921875	207.281005859375	1.0	528.6434326171875	208.28060913085938	0.0005064308643341064	25	011
117	388.3846435546875	204.7117919921875	1.0	348.9383544921875	157.5353546142578	1.0	528.5526123046875	207.7934112548828	1.0	527.4241943359375	208.2805633544922	0.0007958412170410156	25	011
118	385.7093811035156	204.46502685546875	1.0	352.3518371582031	155.24217224121094	1.0	528.8763427734375	207.54586791992188	1.0	527.9940795898438	208.34893798828125	0.0006589591503143311	25	011
119	384.1130065917969	204.8995819091797	1.0	355.0540771484375	153.34890747070312	1.0	529.812744140625	207.3748321533203	1.0	528.1302490234375	208.4748077392578	0.0009974837303161621	25	011
120	381.4031982421875	204.51123046875	1.0	354.7160339355469	156.3828125	1.0	529.4383544921875	207.5907745361328	1.0	528.1966552734375	208.48028564453125	0.0012961030006408691	25	011
121	378.8928527832031	205.65830993652344	0.9999999403953552	352.6736145019531	153.99679565429688	1.0	528.5950317382812	206.95849609375	1.0	527.9595336914062	208.08883666992188	0.0008766651153564453	25	011
122	376.91656494140625	204.38623046875	1.0	443.9476013183594	147.70516967773438	1.0	529.8004760742188	207.6267852783203	1.0	447.3395690917969	148.6472930908203	0.0007733404636383057	25	011
123	374.8861083984375	200.87278747558594	1.0	355.7147216796875	148.9675750732422	1.0	529.79541015625	207.60610961914062	1.0	528.4417724609375	208.39601135253906	0.0005352199077606201	25	011
124	371.49322509765625	197.49851989746094	0.9997153282165527	361.5176696777344	148.40621948242188	0.9995277523994446	529.38818359375	207.60223388671875	1.0	454.4757385253906	207.11351013183594	0.0012123286724090576	25	011
125	359.80670166015625	199.5613555908203	0.8989092111587524	360.80572509765625	145.18011474609375	0.9999572038650513	528.9066772460938	207.07498168945312	1.0	357.62298583984375	206.88885498046875	0.0009816884994506836	25	011
126	359.89556884765625	196.7900848388672	1.0	356.7402648925781	146.8488006591797	0.7035962343215942	528.6809692382812	207.53248596191406	1.0	527.5528564453125	208.28524780273438	0.0012817978858947754	25	011
127	364.3612976074219	195.83203125	0.9999985098838806	646.6170043945312	319.65576171875	0.00033849477767944336	529.9158935546875	207.569580078125	1.0	528.3507080078125	208.39930725097656	0.0010448694229125977	25	011
128	359.9901428222656	193.033203125	0.9999207258224487	353.4585876464844	151.60304260253906	0.9999948143959045	529.094482421875	207.5134735107422	1.0	451.0439147949219	200.92465209960938	0.00409245491027832	25	011
129	365.09661865234375	190.93524169921875	0.9995610117912292	531.178955078125	210.321044921875	0.00020393729209899902	529.540283203125	207.5614776611328	1.0	527.8474731445312	208.728515625	0.0016942620277404785	25	011
130	363.5653381347656	187.7716827392578	0.9998714923858643	646.3436279296875	320.14520263671875	0.0010519027709960938	529.2738037109375	208.50946044921875	1.0	527.779052734375	209.0423126220703	0.0014139413833618164	25	011
131	366.087890625	187.56861877441406	0.9999922513961792	646.9209594726562	326.0296936035156	0.003780364990234375	529.7767944335938	206.93617248535156	1.0	528.6671752929688	208.19195556640625	0.0009123086929321289	25	011
132	367.8136291503906	184.44668579101562	0.9999995231628418	368.4702453613281	190.333984375	0.0002606213092803955	530.0732421875	207.15391540527344	1.0	528.5634765625	208.25535583496094	0.0008807778358459473	25	011
133	366.2183532714844	186.0571746826172	0.9999938011169434	528.5530395507812	208.97825622558594	0.00023755431175231934	529.3162841796875	207.1920928955078	1.0	528.6489868164062	207.8404083251953	0.0007769465446472168	25	011
134	369.38861083984375	183.52442932128906	0.9988512992858887	647.0985717773438	319.4199523925781	0.0003914833068847656	530.0560302734375	207.35537719726562	1.0	528.79345703125	207.867919921875	0.0006336867809295654	25	011
135	370.0635070800781	185.17686462402344	0.9739968776702881	367.4825439453125	191.07650756835938	0.00036263465881347656	529.7036743164062	207.93505859375	1.0	527.7261352539062	208.63308715820312	0.0007644593715667725	25	011
136	373.44207763671875	183.3644256591797	1.0	529.471435546875	209.4287109375	0.0005177855491638184	530.1847534179688	207.5513916015625	1.0	528.2867431640625	208.28912353515625	0.0012978911399841309	25	011
137	368.2247619628906	174.43356323242188	0.9981327056884766	646.6928100585938	326.4154052734375	0.0006703436374664307	529.0619506835938	207.19354248046875	1.0	528.034912109375	208.54830932617188	0.0007621943950653076	25	011
138	358.57672119140625	160.64710998535156	0.9917712211608887	359.5437316894531	161.18807983398438	0.08604517579078674	529.5784912109375	207.59852600097656	1.0	447.3289489746094	200.92959594726562	0.00897553563117981	25	011
139	355.89276123046875	154.43881225585938	1.0	335.9136962890625	203.3038330078125	0.15720751881599426	529.4764404296875	207.03517150878906	1.0	528.9494018554688	208.255126953125	0.00046515464782714844	25	011
140	354.992431640625	147.0437469482422	1.0	332.24151611328125	208.48973083496094	0.9999999403953552	529.426025390625	207.2392120361328	1.0	528.2675170898438	208.147705078125	0.0006330907344818115	25	011
141	350.59710693359375	141.47930908203125	1.0	333.3035583496094	209.271240234375	1.0	529.9592895507812	207.21466064453125	1.0	529.1314697265625	207.96240234375	0.000513613224029541	25	011
142	351.0743713378906	134.5054473876953	1.0	335.7993469238281	208.41371154785156	1.0	529.6142578125	207.3643798828125	1.0	528.3668823242188	208.12411499023438	0.0007128119468688965	25	011
143	351.3157958984375	131.52574157714844	1.0	341.2054138183594	207.70860290527344	1.0	528.5176391601562	207.92465209960938	1.0	527.4381103515625	208.56626892089844	0.0007420480251312256	25	011
144	351.8920593261719	127.89750671386719	1.0	343.8991394042969	208.5369415283203	1.0	528.6182250976562	207.3201446533203	1.0	526.8594360351562	208.12376403808594	0.0008134245872497559	25	011
145	352.3320617675781	124.10836029052734	1.0	347.2400817871094	207.49710083007812	1.0	530.4775390625	207.68814086914062	1.0	528.8988037109375	208.22763061523438	0.0006561875343322754	25	011
146	353.59002685546875	120.46488952636719	1.0	346.3763732910156	207.1436767578125	1.0	528.83349609375	208.1806640625	0.9999999403953552	450.6099853515625	208.3486785888672	0.5204842686653137	25	011
147	354.8600158691406	119.69664001464844	1.0	346.876220703125	205.2093963623047	1.0	529.717529296875	207.21307373046875	1.0	451.70318603515625	207.61158752441406	0.02866131067276001	25	011
148	355.70843505859375	117.16175842285156	1.0	346.85980224609375	204.9353485107422	1.0	529.3832397460938	208.56884765625	1.0	528.2581787109375	208.6944580078125	0.0009915828704833984	25	011
149	356.6174011230469	115.55450439453125	1.0	346.4844055175781	204.66693115234375	1.0	528.720703125	207.84722900390625	1.0	450.0425720214844	207.79339599609375	0.014755606651306152	25	011
150	358.2864074707031	115.37889099121094	1.0	349.78448486328125	204.88380432128906	1.0	529.4910888671875	207.64988708496094	1.0	450.8698425292969	207.7664337158203	0.10356375575065613	25	011
151	360.1558532714844	115.6376953125	1.0	350.6736145019531	206.64796447753906	1.0	529.0278930664062	207.7240753173828	1.0	527.847900390625	208.6898193359375	0.0007224678993225098	25	011
152	364.2847900390625	123.82417297363281	1.0	355.7283935546875	208.68431091308594	1.0	529.1483154296875	208.04055786132812	1.0	447.117431640625	208.6597442626953	0.044934868812561035	25	011
153	367.8872375488281	125.88372802734375	1.0	358.9922790527344	208.00894165039062	1.0	528.3088989257812	206.85044860839844	1.0	527.2550048828125	206.3927764892578	0.0006623268127441406	25	011
154	369.35833740234375	123.82626342773438	1.0	357.9990234375	209.11251831054688	1.0	529.1572875976562	207.7552490234375	1.0	528.1097412109375	208.61073303222656	0.0007645785808563232	25	011
155	373.2658386230469	124.4700927734375	1.0	358.2287292480469	211.63925170898438	1.0	529.5088500976562	207.566650390625	1.0	528.1633911132812	208.5655975341797	0.0008306801319122314	25	011
156	376.255615234375	125.1558609008789	1.0	353.03619384765625	209.54159545898438	1.0	528.6299438476562	207.62620544433594	1.0	527.779296875	208.39755249023438	0.000791698694229126	25	011
157	378.185791015625	124.57220458984375	1.0	350.14776611328125	207.24114990234375	1.0	528.5328979492188	207.27359008789062	1.0	528.0354614257812	208.42160034179688	0.0009870827198028564	25	011
158	381.0004577636719	123.8218994140625	1.0	346.6072692871094	207.65357971191406	1.0	529.0293579101562	207.6470947265625	1.0	527.5892333984375	209.16053771972656	0.0011143684387207031	25	011
159	384.0155944824219	122.83903503417969	1.0	344.9054870605469	204.44357299804688	1.0	529.4415893554688	207.55552673339844	1.0	344.00726318359375	205.63970947265625	0.0009250342845916748	25	011
160	384.5137939453125	122.453857421875	1.0	344.94720458984375	204.3172607421875	1.0	529.304931640625	207.04757690429688	1.0	344.367431640625	204.58837890625	0.0031588971614837646	25	011
161	388.4944763183594	122.59967803955078	1.0	346.64453125	201.1997528076172	1.0	528.7322387695312	207.01519775390625	1.0	527.2020874023438	207.87155151367188	0.0008654296398162842	25	011
162	391.2421875	122.68414306640625	1.0	350.09808349609375	199.15728759765625	1.0	529.2774658203125	207.78497314453125	1.0	528.1552124023438	208.4779510498047	0.0007921159267425537	25	011
163	392.6696472167969	122.3506851196289	1.0	348.3158874511719	196.04409790039062	1.0	529.8335571289062	207.10690307617188	1.0	527.5384521484375	208.07546997070312	0.0004960596561431885	25	011
164	395.60797119140625	121.28166198730469	1.0	344.89190673828125	192.82920837402344	1.0	529.7183227539062	207.24111938476562	1.0	527.1673583984375	208.02996826171875	0.0004674196243286133	25	011
165	396.9554443359375	120.89861297607422	1.0	344.7224426269531	187.5589599609375	1.0	529.4006958007812	207.52206420898438	1.0	345.2423095703125	188.03240966796875	0.001103818416595459	25	011
166	397.664306640625	118.96649169921875	1.0	344.0738220214844	187.72999572753906	1.0	529.22900390625	206.8876190185547	1.0	527.2874145507812	207.9560089111328	0.000643610954284668	25	011
167	399.3919677734375	120.43630981445312	1.0	342.890625	186.6079559326172	1.0	529.5983276367188	207.50753784179688	1.0	528.5545654296875	208.43280029296875	0.0005939304828643799	25	011
168	399.2750549316406	120.76863861083984	1.0	344.190673828125	185.05799865722656	1.0	529.5997314453125	207.23870849609375	1.0	527.31689453125	207.64854431152344	0.0008425116539001465	25	011
169	400.37884521484375	119.93684387207031	1.0	341.7635192871094	183.23330688476562	1.0	529.7589721679688	207.4120330810547	1.0	528.6340942382812	207.79197692871094	0.0007693171501159668	25	011
170	401.1581115722656	120.78958892822266	1.0	340.8376770019531	184.6995849609375	1.0	529.3424682617188	207.59368896484375	1.0	527.1734619140625	208.39466857910156	0.0005010664463043213	25	011
171	401.9300842285156	120.77787017822266	1.0	341.0531921386719	183.71531677246094	1.0	529.0591430664062	207.2953338623047	1.0	527.8842163085938	208.24038696289062	0.0009441673755645752	25	011
172	400.8754577636719	121.16213989257812	1.0	342.1375732421875	182.57208251953125	1.0	529.3959350585938	207.6787872314453	1.0	528.2144165039062	208.28732299804688	0.00034350156784057617	25	011
173	401.04986572265625	122.98698425292969	1.0	341.2388000488281	183.53631591796875	0.9997710585594177	529.7883911132812	207.39401245117188	1.0	528.5454711914062	208.19723510742188	0.0008296072483062744	25	011
174	382.41357421875	132.89517211914062	0.9875755310058594	356.5903625488281	181.46426391601562	1.0	529.0565185546875	207.7241668701172	1.0	527.8215942382812	208.73776245117188	0.001323312520980835	25	011
175	412.5675964355469	156.72706604003906	0.999976634979248	363.6987609863281	182.01023864746094	0.9720582962036133	529.5444946289062	207.10145568847656	1.0	528.5217895507812	207.8768310546875	0.0007611513137817383	25	011
176	417.14202880859375	160.3514862060547	1.0	368.5169372558594	139.30764770507812	0.9999961853027344	529.1674194335938	207.3386993408203	1.0	528.5757446289062	206.97653198242188	0.0005408823490142822	25	011
177	420.2637634277344	163.46360778808594	1.0	359.6960754394531	140.4241485595703	1.0	529.609619140625	207.09231567382812	1.0	528.93701171875	207.93881225585938	0.001178741455078125	25	011
178	425.3298645019531	164.3422088623047	1.0	356.3459167480469	137.60540771484375	1.0	529.7825317382812	207.0030059814453	1.0	528.9888916015625	207.7559356689453	0.0004652738571166992	25	011
179	428.89263916015625	165.91477966308594	1.0	360.1136779785156	141.01011657714844	0.9999996423721313	528.7998046875	207.32090759277344	1.0	528.2267456054688	208.00022888183594	0.0008068680763244629	25	011
180	424.04132080078125	167.76548767089844	1.0	360.19146728515625	137.95314025878906	0.9999998807907104	528.9174194335938	207.46470642089844	1.0	528.3133544921875	208.36024475097656	0.0007672905921936035	25	011
181	423.0570068359375	167.4445343017578	1.0	361.3362731933594	129.8590850830078	1.0	528.6648559570312	207.03297424316406	1.0	526.9500732421875	207.74664306640625	0.0008555352687835693	25	011
182	423.53741455078125	170.0153045654297	1.0	362.7171630859375	131.32342529296875	1.0	529.8641967773438	207.4333038330078	1.0	528.49169921875	208.41371154785156	0.0010103583335876465	25	011
183	422.9232482910156	170.48484802246094	1.0	363.64398193359375	131.57945251464844	1.0	529.2919921875	207.32736206054688	0.9999999403953552	527.2088623046875	208.27015686035156	0.0012965500354766846	25	011
184	422.0418395996094	171.34646606445312	1.0	362.1844177246094	131.8944091796875	1.0	529.9357299804688	207.3985595703125	1.0	528.7661743164062	208.27615356445312	0.0009314119815826416	25	011
185	422.94085693359375	171.80575561523438	1.0	364.4646911621094	130.7284698486328	1.0	528.7828979492188	206.81263732910156	1.0	527.1018676757812	208.04335021972656	0.0004724264144897461	25	011
186	422.3174133300781	171.8874969482422	1.0	366.0954284667969	129.2917938232422	1.0	528.9207763671875	207.25070190429688	1.0	528.4015502929688	208.27357482910156	0.001034557819366455	25	011
187	421.30438232421875	173.20263671875	1.0	367.68505859375	129.27427673339844	1.0	528.9888305664062	207.35781860351562	1.0	528.0740966796875	208.0724639892578	0.0006107091903686523	25	011
188	421.2414245605469	171.9706268310547	1.0	368.774658203125	135.9065704345703	1.0	528.976318359375	207.5736541748047	1.0	528.0794677734375	208.3948211669922	0.0005666017532348633	25	011
189	420.6838684082031	172.9922332763672	1.0	371.2342834472656	132.746337890625	1.0	528.85302734375	207.6545867919922	1.0	527.9271240234375	208.35816955566406	0.001321554183959961	25	011
190	421.46746826171875	173.451904296875	1.0	372.83746337890625	130.9869842529297	1.0	528.5589599609375	207.42633056640625	1.0	528.2315673828125	208.29408264160156	0.0006855130195617676	25	011
191	420.4637756347656	173.71807861328125	1.0	372.69403076171875	132.69717407226562	1.0	529.1734008789062	206.71517944335938	1.0	527.5387573242188	207.96876525878906	0.0007742643356323242	25	011
192	420.6598205566406	172.59503173828125	1.0	373.94793701171875	133.27940368652344	1.0	529.4640502929688	207.3939666748047	1.0	528.53759765625	208.06236267089844	0.001008749008178711	25	011
193	420.349365234375	172.76995849609375	1.0	372.925048828125	135.24026489257812	1.0	528.1834106445312	207.02386474609375	1.0	528.2239379882812	208.13909912109375	0.000830233097076416	25	011
194	421.86907958984375	172.9937744140625	1.0	371.657958984375	134.26776123046875	1.0	529.5307006835938	207.06069946289062	1.0	529.132568359375	207.94752502441406	0.0007049441337585449	25	011
195	420.6235046386719	173.18597412109375	1.0	370.8302917480469	134.7576141357422	1.0	529.7211303710938	207.15220642089844	1.0	529.16650390625	207.92843627929688	0.0004442930221557617	25	011
196	420.34381103515625	173.61514282226562	1.0	371.0939025878906	133.11695861816406	1.0	528.9803466796875	207.29808044433594	1.0	527.906494140625	207.82595825195312	0.0007052123546600342	25	011
197	419.2555236816406	171.45469665527344	1.0	372.37420654296875	133.1487579345703	1.0	529.1132202148438	207.308837890625	1.0	528.4740600585938	208.1569366455078	0.0006029903888702393	25	011
198	419.83721923828125	171.140869140625	1.0	374.1213684082031	133.88290405273438	1.0	528.654052734375	206.76687622070312	1.0	528.8331909179688	207.43272399902344	0.0008452832698822021	25	011
199	419.83880615234375	171.43679809570312	1.0	372.3254089355469	135.42384338378906	1.0	529.3583984375	207.76051330566406	1.0	528.2976684570312	208.6404266357422	0.0008420646190643311	25	011
200	418.1504211425781	171.41250610351562	1.0	370.48040771484375	133.20941162109375	1.0	529.157470703125	207.8050537109375	1.0	528.2727661132812	208.73904418945312	0.0008876621723175049	25	011
201	415.8134765625	165.93362426757812	1.0	368.31646728515625	138.16680908203125	1.0	529.7286987304688	207.8863067626953	1.0	367.3620300292969	143.38677978515625	0.0008325278759002686	25	011
202	417.33966064453125	156.91880798339844	0.9996669292449951	374.74371337890625	130.0213623046875	0.9999998211860657	529.2943115234375	206.76620483398438	1.0	373.91912841796875	128.57913208007812	0.001858830451965332	25	011
203	417.1351623535156	152.9795379638672	0.9102740287780762	529.3262939453125	208.88926696777344	0.00024107098579406738	529.81396484375	207.16444396972656	1.0	529.0953369140625	207.71978759765625	0.0006782412528991699	25	011
204	378.1759948730469	172.68402099609375	0.028233587741851807	399.2350158691406	150.11630249023438	0.0015443861484527588	529.6431274414062	207.02194213867188	1.0	528.8462524414062	207.76332092285156	0.0006874203681945801	25	011
205	397.56878662109375	145.1584014892578	0.9999960660934448	366.340087890625	182.99769592285156	0.9998830556869507	529.0848999023438	207.61929321289062	1.0	528.017578125	208.61669921875	0.000973045825958252	25	011
206	397.5682067871094	147.88827514648438	0.9999997019767761	363.01483154296875	178.55838012695312	0.7907012701034546	529.214599609375	207.1586151123047	1.0	528.0379638671875	208.15731811523438	0.0007760524749755859	25	011
207	395.2052917480469	144.83566284179688	0.9999998211860657	363.59619140625	180.84608459472656	0.9999998807907104	528.7741088867188	207.63064575195312	1.0	528.33154296875	208.09170532226562	0.000838160514831543	25	011
208	399.2383117675781	140.94522094726562	1.0	359.1977844238281	179.48580932617188	1.0	529.2880859375	207.52259826660156	1.0	528.2194213867188	208.53575134277344	0.0011916756629943848	25	011
209	398.3145446777344	139.39901733398438	1.0	356.5570983886719	179.1827850341797	1.0	529.9989624023438	207.51846313476562	1.0	529.0011596679688	207.8909454345703	0.00047588348388671875	25	011
210	398.3876647949219	138.6531982421875	1.0	359.45587158203125	184.1822967529297	0.9999033212661743	529.4692993164062	207.13230895996094	1.0	527.3689575195312	208.01513671875	0.0007913708686828613	25	011
211	398.5149230957031	136.41287231445312	1.0	355.75262451171875	189.9156036376953	0.999912440776825	529.7708740234375	207.44776916503906	1.0	528.5709228515625	207.73374938964844	0.000600963830947876	25	011
212	399.7152404785156	134.38107299804688	1.0	353.5444030761719	184.0891571044922	0.9999735355377197	529.6617431640625	207.38406372070312	1.0	527.4837646484375	208.025634765625	0.0006602108478546143	25	011
213	399.6790466308594	132.4546661376953	1.0	356.559326171875	182.15872192382812	0.9999991655349731	529.2406616210938	207.2748260498047	1.0	528.7068481445312	208.2064208984375	0.0007489919662475586	25	011
214	402.0726623535156	131.6070098876953	1.0	355.56219482421875	182.1195068359375	1.0	529.4213256835938	207.05548095703125	1.0	353.852294921875	188.86744689941406	0.0005044043064117432	25	011
215	402.3867492675781	127.82884979248047	1.0	354.24786376953125	180.8213653564453	1.0	529.1398315429688	207.33448791503906	1.0	528.667236328125	208.28933715820312	0.0007953345775604248	25	011
216	403.6219787597656	125.3563461303711	1.0	355.4228820800781	180.5889892578125	1.0	528.9645385742188	207.63046264648438	1.0	528.4249877929688	208.30633544921875	0.00047656893730163574	25	011
217	402.873779296875	117.44615173339844	1.0	403.0575256347656	117.75538635253906	0.0015921294689178467	529.091064453125	208.01239013671875	1.0	527.9237060546875	208.5896453857422	0.000803142786026001	25	011
218	407.1080627441406	103.70283508300781	1.0	414.6957702636719	106.64508819580078	0.0005752146244049072	529.3723754882812	207.4757080078125	1.0	528.0775146484375	208.44493103027344	0.001244962215423584	25	011
219	412.60162353515625	94.02900695800781	1.0	412.09295654296875	96.07549285888672	0.0019481778144836426	529.9219360351562	208.1190185546875	1.0	528.2268676757812	208.89962768554688	0.0008704066276550293	25	011
220	416.80279541015625	85.62499237060547	1.0	373.9763488769531	175.92294311523438	0.9839973449707031	529.785400390625	207.85218811035156	1.0	528.446044921875	208.7099151611328	0.0009892284870147705	25	011
221	420.8618469238281	79.54106903076172	1.0	374.4334716796875	179.20140075683594	1.0	528.3081665039062	207.44232177734375	1.0	527.9058227539062	208.5786895751953	0.0011829733848571777	25	011
222	424.107177734375	74.02191162109375	1.0	374.1564636230469	182.2245635986328	1.0	529.74609375	207.17604064941406	1.0	528.6953735351562	208.07139587402344	0.0007005035877227783	25	011
223	424.37664794921875	66.38774871826172	1.0	379.5252990722656	189.48764038085938	1.0	529.2702026367188	207.28721618652344	1.0	378.09747314453125	190.74313354492188	0.0005556941032409668	25	011
224	424.58984375	61.5631217956543	1.0	379.65606689453125	187.19898986816406	1.0	529.2073974609375	207.66139221191406	0.9999999403953552	528.1939086914062	208.593017578125	0.0014565885066986084	25	011
225	425.8802185058594	55.48441696166992	1.0	381.29180908203125	184.30648803710938	1.0	528.9713745117188	208.319091796875	1.0	527.7033081054688	208.94068908691406	0.0011881887912750244	25	011
226	425.5670471191406	48.98954391479492	1.0	385.659423828125	182.6315460205078	1.0	528.9880981445312	207.1552276611328	1.0	527.442626953125	207.75025939941406	0.0005019009113311768	25	011
227	427.0096130371094	44.284767150878906	1.0	390.99310302734375	178.62269592285156	1.0	529.5326538085938	207.67559814453125	1.0	527.220703125	208.33677673339844	0.0007768571376800537	25	011
228	427.40985107421875	38.29500961303711	1.0	390.8595886230469	178.2826690673828	1.0	529.5335083007812	207.77711486816406	1.0	528.6221923828125	208.684326171875	0.001053452491760254	25	011
229	426.4376525878906	35.19453811645508	1.0	391.1232604980469	178.75308227539062	1.0	529.5202026367188	207.36184692382812	1.0	528.7269897460938	207.83453369140625	0.0007443130016326904	25	011
230	425.609130859375	32.29521560668945	1.0	392.66644287109375	177.5474853515625	1.0	528.964111328125	207.24435424804688	1.0	528.3199462890625	208.38441467285156	0.0010193586349487305	25	011
231	425.1120300292969	33.249385833740234	1.0	395.5770568847656	178.5830535888672	1.0	529.1033325195312	207.46441650390625	1.0	528.5458984375	207.98658752441406	0.0006086230278015137	25	011
232	423.56134033203125	32.83946990966797	1.0	395.5457458496094	179.9208526611328	1.0	528.7288818359375	207.93887329101562	1.0	527.5816040039062	208.829833984375	0.0011662542819976807	25	011
233	421.1054382324219	33.72063446044922	1.0	393.771484375	180.9095458984375	1.0	528.3892822265625	207.74124145507812	1.0	410.85076904296875	6.770373821258545	0.0011714696884155273	25	011
234	412.6293029785156	31.953824996948242	1.0	389.3388366699219	178.26881408691406	1.0	528.7598266601562	207.69589233398438	1.0	527.9275512695312	208.7437286376953	0.0011699497699737549	25	011
235	403.350830078125	23.253623962402344	1.0	391.7378234863281	169.21063232421875	1.0	529.6185302734375	207.41220092773438	1.0	394.04901123046875	4.154134273529053	0.003512859344482422	25	011
236	400.9870300292969	17.690004348754883	1.0	402.0837097167969	156.7010040283203	1.0	529.51611328125	207.47869873046875	1.0	400.9378356933594	157.36282348632812	0.0018324553966522217	25	011
237	395.92230224609375	13.314188957214355	1.0	403.7216491699219	155.39845275878906	1.0	529.4188842773438	207.88327026367188	1.0	402.99267578125	154.51638793945312	0.004254192113876343	25	011
238	393.97369384765625	10.990906715393066	1.0	403.0928649902344	5.258038520812988	0.01178199052810669	528.9507446289062	207.83160400390625	1.0	405.218505859375	2.425783157348633	0.0029723942279815674	25	011
239	390.68341064453125	10.191913604736328	1.0	398.5978088378906	165.10025024414062	0.9999995231628418	529.2476196289062	207.3115997314453	1.0	378.6670837402344	-0.5068755149841309	0.0025341808795928955	25	011
240	386.8663635253906	11.629852294921875	1.0	404.4849853515625	162.22157287597656	1.0	529.0612182617188	207.83929443359375	1.0	373.0632629394531	1.0445923805236816	0.003132343292236328	25	011
241	377.33087158203125	8.26894760131836	0.9999982118606567	398.0146179199219	155.21864318847656	1.0	529.29052734375	207.1837921142578	1.0	364.96893310546875	1.351595401763916	0.004911065101623535	25	011
242	362.6663818359375	2.7533702850341797	0.9858543872833252	407.57904052734375	160.9157257080078	1.0	529.3407592773438	207.24591064453125	1.0	349.4508361816406	1.9064443111419678	0.00765421986579895	25	011
243	355.0145568847656	3.3526597023010254	0.048294126987457275	415.0781555175781	141.22793579101562	0.9999804496765137	529.6914672851562	206.5857391357422	1.0	332.40362548828125	1.5251562595367432	0.0016804039478302002	25	011
244	339.5879821777344	1.3290748596191406	0.06520664691925049	417.1134033203125	135.34364318847656	1.0	529.0294189453125	207.3921661376953	1.0	417.60528564453125	137.2149658203125	0.0015781521797180176	25	011
245	329.2361145019531	2.7122535705566406	0.001199483871459961	416.0289306640625	134.180908203125	1.0	529.3638916015625	207.35714721679688	1.0	407.6638488769531	140.10057067871094	0.0009632408618927002	25	011
246	322.574951171875	2.3086252212524414	0.04517960548400879	407.2415771484375	134.511474609375	1.0	529.9324340820312	207.67584228515625	1.0	528.6517944335938	208.4480438232422	0.0011620819568634033	25	011
247	308.1443176269531	1.4880950450897217	0.006467580795288086	390.63946533203125	127.86673736572266	1.0	530.046630859375	206.83950805664062	1.0	396.4017639160156	131.42869567871094	0.0008393824100494385	25	011
248	294.0218200683594	4.903899192810059	0.6261047720909119	380.0274658203125	119.26459503173828	1.0	529.6475830078125	207.25758361816406	1.0	282.1244201660156	1.7483794689178467	0.003577977418899536	25	011
249	290.3145751953125	3.7796406745910645	0.13792064785957336	381.1103210449219	124.89298248291016	0.9999970197677612	529.554931640625	206.66241455078125	1.0	280.0099792480469	1.3700182437896729	0.002376556396484375	25	011
250	278.4730224609375	10.936552047729492	0.9998700618743896	288.4925537109375	6.233920574188232	0.01618027687072754	529.86962890625	207.18589782714844	1.0	265.1474304199219	0.7197055816650391	0.0017406046390533447	25	011
251	274.3989562988281	17.334922790527344	0.9997830986976624	385.07745361328125	159.14529418945312	0.9999195337295532	530.0674438476562	206.46728515625	1.0	384.7359619140625	158.93186950683594	0.002498924732208252	25	011
252	273.45916748046875	18.330352783203125	1.0	382.8687438964844	148.91275024414062	1.0	529.5518798828125	206.9932403564453	1.0	263.7117004394531	0.5995864868164062	0.002024620771408081	25	011
253	272.0398864746094	23.316932678222656	1.0	375.29388427734375	151.876220703125	1.0	529.8857421875	206.9742431640625	1.0	263.3769226074219	1.4166615009307861	0.003764420747756958	25	011
254	272.8473205566406	24.63644790649414	1.0	364.5728759765625	160.0131072998047	1.0	529.37548828125	207.08876037597656	1.0	264.01019287109375	2.9530601501464844	0.005913853645324707	25	011
255	279.3258361816406	29.5516414642334	1.0	360.3248596191406	167.3853759765625	1.0	529.6221923828125	207.8751678466797	1.0	279.3465881347656	3.6226868629455566	0.0017933547496795654	25	011
256	286.5148620605469	31.147451400756836	1.0	355.4013977050781	171.22169494628906	1.0	529.7648315429688	207.80445861816406	1.0	354.8707580566406	171.67202758789062	0.001843869686126709	25	011
257	290.9059753417969	31.739849090576172	1.0	344.1877136230469	172.89254760742188	1.0	529.1873779296875	207.3857879638672	1.0	342.0542907714844	173.14797973632812	0.0015575289726257324	25	011
258	294.0013732910156	31.37054443359375	1.0	339.0203857421875	176.37591552734375	1.0	530.155029296875	207.4118194580078	1.0	528.8949584960938	208.34194946289062	0.0006827712059020996	25	011
259	295.47332763671875	31.06099510192871	1.0	329.6767883300781	182.88632202148438	1.0	529.77001953125	207.54290771484375	1.0	327.8109130859375	187.73629760742188	0.0011944770812988281	25	011
260	297.0948181152344	30.693153381347656	1.0	315.82513427734375	186.77713012695312	1.0	529.8378295898438	207.043701171875	1.0	528.8707885742188	208.3223419189453	0.0007076859474182129	25	011
261	299.07403564453125	30.585819244384766	1.0	308.1358642578125	184.2899627685547	1.0	529.7958984375	207.52984619140625	1.0	528.8884887695312	208.29672241210938	0.0009100437164306641	25	011
262	301.44244384765625	30.224735260009766	1.0	303.405517578125	182.62844848632812	1.0	529.8715209960938	206.991943359375	1.0	527.3118896484375	208.2551727294922	0.0005608499050140381	25	011
263	303.5882263183594	30.280363082885742	1.0	299.3674621582031	181.8301239013672	1.0	529.6240234375	207.21092224121094	1.0	528.9349365234375	208.462646484375	0.0006694793701171875	25	011
264	311.3108215332031	30.446975708007812	1.0	302.1788024902344	180.4693603515625	1.0	529.1129760742188	207.352783203125	1.0	528.0065307617188	208.254638671875	0.0012542307376861572	25	011
265	317.2947082519531	29.418954849243164	1.0	306.97760009765625	171.111083984375	1.0	529.8171997070312	207.99046325683594	1.0	527.9699096679688	208.76654052734375	0.0009373724460601807	25	011
266	321.3026123046875	27.45920753479004	1.0	303.02447509765625	163.3963165283203	1.0	529.4808959960938	207.64382934570312	1.0	313.08428955078125	5.00028133392334	0.001285642385482788	25	011
267	327.0215148925781	26.6236629486084	1.0	298.7474060058594	151.65341186523438	1.0	529.953125	206.50010681152344	1.0	326.84332275390625	2.352107524871826	0.002777963876724243	25	011
268	332.92620849609375	23.528188705444336	1.0	296.4486083984375	142.28106689453125	0.9999942183494568	529.5547485351562	207.36839294433594	1.0	326.6355895996094	0.05379796028137207	0.001361757516860962	25	011
269	340.4421691894531	27.600576400756836	1.0	298.8701171875	139.66629028320312	1.0	529.755615234375	207.3910675048828	1.0	328.1228332519531	3.9659249782562256	0.004141449928283691	25	011
270	349.95062255859375	24.885957717895508	1.0	301.1112365722656	133.89183044433594	1.0	529.3214111328125	207.41726684570312	1.0	342.4674377441406	1.3990974426269531	0.004782438278198242	25	011
271	356.2994689941406	24.71485710144043	1.0	307.7275085449219	126.6170654296875	1.0	530.024169921875	206.88052368164062	1.0	358.60699462890625	1.876434087753296	0.003669828176498413	25	011
272	363.6173400878906	26.89803695678711	1.0	309.8758850097656	118.45115661621094	1.0	529.8663330078125	207.35089111328125	1.0	358.5962219238281	2.157886028289795	0.004622668027877808	25	011
273	368.4615173339844	23.612245559692383	1.0	317.2041931152344	113.09178924560547	1.0	529.9656372070312	207.2674102783203	1.0	357.9202575683594	1.8301467895507812	0.005868017673492432	25	011
274	370.9229736328125	22.944149017333984	1.0	327.1309814453125	108.29032135009766	1.0	529.5396118164062	207.19908142089844	1.0	374.7059326171875	2.205763339996338	0.005362600088119507	25	011
275	376.0588073730469	22.80615997314453	1.0	331.5224609375	106.6264419555664	1.0	530.2991333007812	207.3428497314453	1.0	374.5660400390625	0.48812079429626465	0.0029920637607574463	25	011
276	380.92071533203125	21.40478515625	1.0	335.7857360839844	107.29710388183594	1.0	529.873291015625	207.11361694335938	1.0	375.05877685546875	-0.693603515625	0.0017344951629638672	25	011
277	386.031982421875	25.101261138916016	1.0	336.9322509765625	110.43630981445312	1.0	530.1639404296875	207.0070343017578	1.0	375.511474609375	3.24489164352417	0.002854675054550171	25	011
278	389.8475341796875	28.073673248291016	1.0	338.3256530761719	116.40274047851562	1.0	529.7885131835938	207.07281494140625	1.0	391.06097412109375	2.9108195304870605	0.0030918121337890625	25	011
279	395.5083312988281	29.101818084716797	1.0	343.8983154296875	122.81208801269531	0.9999998807907104	529.5927124023438	207.7073516845703	1.0	391.2399597167969	3.790067434310913	0.0020773112773895264	25	011
280	398.2386169433594	29.164466857910156	1.0	341.9280700683594	130.1207733154297	1.0	529.6749267578125	207.09637451171875	1.0	391.4254150390625	4.012460231781006	0.0016619861125946045	25	011
281	404.3032531738281	25.174827575683594	1.0	343.1607666015625	127.76033782958984	1.0	529.8118286132812	207.26698303222656	1.0	406.63739013671875	2.0020055770874023	0.003122270107269287	25	011
282	406.34417724609375	21.96240997314453	1.0	354.2952880859375	116.13058471679688	1.0	530.0910034179688	207.44859313964844	1.0	406.2195739746094	0.8705461025238037	0.0017152726650238037	25	011
283	408.24237060546875	21.320842742919922	1.0	351.82879638671875	114.6952133178711	1.0	530.4087524414062	207.42623901367188	0.9999999403953552	528.1810302734375	208.03538513183594	0.0021201670169830322	25	011
284	412.8000793457031	20.581680297851562	1.0	366.47283935546875	111.34269714355469	1.0	529.41015625	207.21180725097656	1.0	420.4024963378906	2.9948244094848633	0.0021505355834960938	25	011
285	412.2989807128906	21.69769287109375	1.0	367.1981201171875	115.15007019042969	1.0	529.6605224609375	207.6505126953125	1.0	421.2922668457031	3.397069215774536	0.00418362021446228	25	011
286	415.2662048339844	21.312244415283203	1.0	368.1158447265625	118.75493621826172	1.0	530.4383544921875	207.5773468017578	1.0	395.5696105957031	5.052091598510742	0.007493555545806885	25	011
287	414.0462341308594	21.856962203979492	1.0	373.68927001953125	123.61418914794922	1.0	529.576171875	207.48895263671875	1.0	421.4304504394531	2.6940665245056152	0.004049926996231079	25	011
288	415.23046875	20.953866958618164	1.0	375.3516540527344	121.69554901123047	1.0	530.0802001953125	207.2396697998047	1.0	403.7521057128906	3.3059637546539307	0.004144191741943359	25	011
289	414.75335693359375	21.076770782470703	1.0	375.8057861328125	119.22246551513672	1.0	530.373779296875	207.27085876464844	1.0	403.6432189941406	3.093933343887329	0.003911346197128296	25	011
290	418.29278564453125	19.56795883178711	1.0	376.87469482421875	127.1065673828125	1.0	529.5757446289062	207.50973510742188	1.0	405.1839904785156	2.4310991764068604	0.004213422536849976	25	011
291	418.5874938964844	15.111706733703613	1.0	371.95361328125	129.30755615234375	1.0	529.8440551757812	207.49154663085938	1.0	406.52166748046875	2.1401257514953613	0.004237771034240723	25	011
292	419.4288330078125	18.25338363647461	1.0	373.24359130859375	124.78185272216797	1.0	530.0127563476562	207.2510528564453	1.0	406.08843994140625	1.8662769794464111	0.0043766796588897705	25	011
293	420.343505859375	12.580272674560547	1.0	375.31146240234375	123.15245056152344	1.0	530.50537109375	207.7792205810547	1.0	407.13037109375	2.102471351623535	0.00868043303489685	25	011
294	417.6021423339844	19.183279037475586	1.0	374.88226318359375	119.97944641113281	1.0	529.8693237304688	207.49786376953125	1.0	406.0906982421875	3.45074462890625	0.014627724885940552	25	011
295	415.6043701171875	20.009336471557617	1.0	380.088623046875	118.03832244873047	1.0	529.7628784179688	206.2920379638672	1.0	404.43524169921875	3.4137864112854004	0.005788177251815796	25	011
296	414.9965515136719	22.090736389160156	1.0	380.0478515625	120.1795425415039	1.0	530.3588256835938	207.6558380126953	1.0	404.0397033691406	3.766594886779785	0.004425227642059326	25	011
297	413.6378173828125	23.22941017150879	1.0	380.9539794921875	119.63211059570312	1.0	529.5623168945312	207.13954162597656	1.0	403.4682312011719	4.17697811126709	0.0052307844161987305	25	011
298	413.27813720703125	22.968830108642578	1.0	382.63250732421875	122.59547424316406	1.0	529.853759765625	207.9416961669922	1.0	403.3154296875	4.075519561767578	0.004243016242980957	25	011
299	413.5373229980469	25.350793838500977	1.0	380.0941467285156	117.13573455810547	1.0	530.069091796875	206.91888427734375	1.0	406.8325500488281	1.5104472637176514	0.004135191440582275	25	011
300	412.98114013671875	24.462398529052734	1.0	380.9067687988281	117.57463073730469	1.0	529.4810791015625	207.53245544433594	1.0	403.556640625	4.761746883392334	0.0050189197063446045	25	011
301	412.27880859375	26.9172306060791	1.0	378.8131408691406	117.09483337402344	1.0	529.54736328125	207.74990844726562	1.0	406.9610900878906	2.9573545455932617	0.006511479616165161	25	011
302	412.66790771484375	27.534637451171875	1.0	376.9765319824219	118.88758087158203	1.0	530.0830078125	207.20533752441406	1.0	407.1944580078125	3.1587648391723633	0.00931549072265625	25	011
303	415.7612609863281	30.350948333740234	1.0	377.7066345214844	119.65299987792969	1.0	529.5118408203125	207.1380157470703	1.0	409.010498046875	5.543162822723389	0.0017531514167785645	25	011
304	412.07427978515625	36.84584426879883	1.0	377.425537109375	128.32972717285156	1.0	530.1696166992188	207.4229736328125	1.0	527.888427734375	208.3480224609375	0.0007075667381286621	25	011
305	409.5708312988281	42.05326843261719	1.0	376.49444580078125	120.8797378540039	1.0	530.4183349609375	207.28704833984375	1.0	527.841064453125	207.80796813964844	0.0007004737854003906	25	011
306	405.22711181640625	43.92225646972656	0.9999992251396179	376.8650207519531	111.61551666259766	1.0	530.006591796875	207.63111877441406	1.0	528.5648803710938	208.4147491455078	0.0011420249938964844	25	011
307	403.8858337402344	45.53071594238281	0.053056299686431885	378.18109130859375	103.8670425415039	1.0	530.0028076171875	207.032470703125	1.0	528.368408203125	208.2124786376953	0.0010449886322021484	25	011
308	403.44189453125	48.1949462890625	0.9999996423721313	378.88323974609375	100.30824279785156	1.0	529.8563842773438	207.026611328125	1.0	527.642578125	207.78494262695312	0.0006378293037414551	25	011
309	405.789306640625	50.682395935058594	1.0	374.8701171875	100.07906341552734	1.0	530.1238403320312	207.69638061523438	1.0	528.8943481445312	208.45388793945312	0.0005592405796051025	25	011
310	405.56005859375	55.065975189208984	1.0	376.07965087890625	102.31838989257812	1.0	529.8118896484375	207.14218139648438	1.0	528.5330200195312	207.8236846923828	0.0006160438060760498	25	011
311	375.33837890625	99.67900085449219	0.00018924474716186523	378.8883972167969	102.42521667480469	1.0	529.5987548828125	207.19175720214844	1.0	528.9772338867188	207.77337646484375	0.0008622109889984131	25	011
312	407.4264221191406	56.27994918823242	0.005845576524734497	528.8912963867188	208.80984497070312	0.00029081106185913086	529.4588623046875	206.49920654296875	1.0	528.6848754882812	207.61256408691406	0.0011912286281585693	25	011
313	405.3027038574219	57.54581832885742	0.011893689632415771	387.1204528808594	100.95687866210938	0.0015788376331329346	529.779541015625	207.0115509033203	1.0	528.6136474609375	207.8512725830078	0.0007710456848144531	25	011
314	398.8203125	61.2631721496582	0.9999563694000244	383.6791687011719	95.9517593383789	0.8674026727676392	530.3148803710938	208.15313720703125	1.0	527.7042846679688	208.7801513671875	0.0007021725177764893	25	011
315	640.3880615234375	6.950003147125244	0.00023868680000305176	378.0830993652344	93.98851013183594	0.10140359401702881	529.7823486328125	207.1116180419922	1.0	528.734375	208.28395080566406	0.0006021857261657715	25	011
316	406.9061584472656	67.96234893798828	0.004666954278945923	371.2268371582031	93.6653060913086	0.013071179389953613	530.0045166015625	207.09800720214844	1.0	528.5454711914062	207.69451904296875	0.0010836124420166016	25	011
317	530.3366088867188	211.52967834472656	0.00013455748558044434	368.64593505859375	67.85054016113281	0.9990882873535156	529.7730102539062	207.3971405029297	1.0	528.5729370117188	208.33050537109375	0.0009367167949676514	25	011
318	369.7270202636719	64.5687255859375	0.00017333030700683594	366.2679748535156	62.844627380371094	0.9999995231628418	529.9434204101562	207.2481689453125	1.0	528.9992065429688	208.45213317871094	0.0005657374858856201	25	011
319	418.8882751464844	78.14828491210938	0.7377769351005554	364.03643798828125	57.983917236328125	1.0	530.3261108398438	207.22679138183594	1.0	528.9638671875	207.97579956054688	0.0006337165832519531	25	011
320	415.9797668457031	77.85761260986328	0.9999997615814209	360.1211853027344	56.55959701538086	1.0	530.2625122070312	206.79940795898438	1.0	527.9844360351562	207.95010375976562	0.0009375810623168945	25	011
321	417.91412353515625	77.14141845703125	1.0	357.7025146484375	54.31780242919922	1.0	528.71240234375	207.5810089111328	1.0	528.2220458984375	208.6099395751953	0.0009649395942687988	25	011
322	416.7033386230469	75.21620178222656	1.0	353.2572937011719	53.52095413208008	1.0	530.4697875976562	206.93115234375	1.0	528.1324462890625	207.74386596679688	0.0004788041114807129	25	011
323	415.2584228515625	73.85360717773438	1.0	353.4754943847656	52.96825408935547	1.0	529.9887084960938	207.14305114746094	1.0	528.9491577148438	208.11485290527344	0.000767439603805542	25	011
324	416.9226379394531	71.93365478515625	1.0	351.16436767578125	51.54032897949219	1.0	530.162841796875	207.15185546875	1.0	528.7427368164062	208.16412353515625	0.0007182061672210693	25	011
325	416.84063720703125	71.14073944091797	1.0	353.57421875	57.78319549560547	0.9997115731239319	530.1241455078125	207.13050842285156	1.0	528.739501953125	208.42991638183594	0.0007232129573822021	25	011
326	417.5084533691406	68.35155487060547	1.0	345.49267578125	59.81196975708008	0.9999995827674866	529.6937255859375	207.13546752929688	1.0	528.66943359375	208.17178344726562	0.0006570219993591309	25	011
327	418.0762939453125	69.34278869628906	1.0	344.2344665527344	66.38774871826172	1.0	529.9698486328125	207.57159423828125	1.0	528.3499755859375	208.71693420410156	0.000713735818862915	25	011
328	419.9342041015625	68.83344268798828	0.9999994039535522	339.1072998046875	71.88330078125	1.0	529.8359375	206.60162353515625	1.0	527.6229858398438	207.51913452148438	0.0004731118679046631	25	011
329	376.4472351074219	36.97251510620117	0.9999998807907104	336.8795166015625	80.20970153808594	0.9978975057601929	530.2557983398438	207.13755798339844	1.0	527.8865966796875	208.037109375	0.000615924596786499	25	011
330	421.6885681152344	82.01715850830078	1.0	354.4888916015625	42.871517181396484	0.965579092502594	529.2815551757812	206.59359741210938	1.0	528.4296875	207.92306518554688	0.0008427798748016357	25	011
331	361.7298278808594	30.79227066040039	1.0	353.4111022949219	36.51902389526367	0.15107211470603943	529.3235473632812	207.25619506835938	1.0	360.4714050292969	4.497413635253906	0.012610048055648804	25	011
332	421.5381164550781	91.2171859741211	1.0	345.9617614746094	29.68174934387207	0.9999997615814209	530.2852172851562	207.61146545410156	1.0	344.042724609375	8.098066329956055	0.003888368606567383	25	011
333	421.1436462402344	92.68647003173828	1.0	346.5552978515625	24.94588279724121	1.0	529.7830200195312	207.35340881347656	1.0	342.33868408203125	9.361133575439453	0.005830973386764526	25	011
334	419.75286865234375	96.18516540527344	1.0	346.4801940917969	21.019901275634766	1.0	529.1431274414062	207.2427520751953	1.0	341.8201904296875	9.45155143737793	0.004614531993865967	25	011
335	419.5124816894531	95.08535766601562	1.0	344.57159423828125	20.429065704345703	1.0	529.4447631835938	206.93186950683594	1.0	341.1498718261719	8.506346702575684	0.005676150321960449	25	011
336	420.7099304199219	98.55615997314453	1.0	343.47998046875	19.001710891723633	1.0	529.2357788085938	207.2082061767578	1.0	341.0516662597656	8.540282249450684	0.005459845066070557	25	011
337	418.2471008300781	100.99797058105469	1.0	342.8932800292969	9.158485412597656	1.0	529.4398803710938	206.97268676757812	1.0	337.0212097167969	4.605241298675537	0.008227020502090454	25	011
338	418.36029052734375	110.55738830566406	1.0	340.2666015625	16.89371109008789	0.9817227125167847	529.7943725585938	206.823486328125	1.0	333.10205078125	6.215857028961182	0.003360837697982788	25	011
339	418.7527160644531	116.2905044555664	1.0	344.9144287109375	30.435626983642578	1.0	529.0823364257812	207.60597229003906	1.0	344.69720458984375	8.667495727539062	0.0018670856952667236	25	011
340	418.17755126953125	121.95631408691406	1.0	351.0056457519531	15.927988052368164	0.9682515263557434	529.4100952148438	206.80653381347656	1.0	342.53033447265625	3.9521355628967285	0.003488302230834961	25	011
341	421.07049560546875	128.78736877441406	1.0	360.6110534667969	13.318255424499512	0.9989669322967529	529.7067260742188	207.4271240234375	1.0	359.6129150390625	6.707801818847656	0.010543078184127808	25	011
342	421.4433288574219	127.71502685546875	1.0	362.3059387207031	6.297215461730957	0.0013954639434814453	529.8128662109375	207.69375610351562	1.0	528.2827758789062	208.6583251953125	0.00067862868309021	25	011
343	421.02593994140625	127.0533676147461	1.0	362.63897705078125	10.433917999267578	0.42251479625701904	530.3155517578125	207.02752685546875	1.0	361.6372985839844	5.469470024108887	0.0030087530612945557	25	011
344	419.3659973144531	125.98302459716797	1.0	358.3961486816406	12.57697582244873	0.004053384065628052	529.3499755859375	207.9098358154297	1.0	528.000732421875	209.6805419921875	0.0005543231964111328	25	011
345	419.9190979003906	125.82318878173828	1.0	356.7905578613281	9.96759033203125	0.036556124687194824	529.2342529296875	207.28140258789062	1.0	360.3955993652344	4.9443793296813965	0.0020299553871154785	25	011
346	420.22369384765625	125.11968994140625	1.0	355.93670654296875	17.020030975341797	0.9999999403953552	528.941162109375	207.16726684570312	1.0	356.0267333984375	8.195816040039062	0.01448136568069458	25	011
347	419.24346923828125	126.46297454833984	1.0	359.734619140625	19.371232986450195	1.0	529.6815795898438	207.2863006591797	1.0	357.8125915527344	9.283416748046875	0.008473068475723267	25	011
348	419.3725280761719	126.98319244384766	1.0	363.0841369628906	20.747119903564453	1.0	529.8470458984375	207.31524658203125	1.0	358.5685729980469	8.80040168762207	0.003488391637802124	25	011
349	419.342041015625	127.51690673828125	1.0	362.6652526855469	22.077774047851562	0.9999998807907104	529.4430541992188	207.2888641357422	1.0	359.5166931152344	9.34821605682373	0.010552257299423218	25	011
350	418.28656005859375	130.45289611816406	1.0	361.0346374511719	27.973291397094727	1.0	529.7120971679688	206.92410278320312	1.0	360.1224060058594	30.561630249023438	0.005331605672836304	25	011
351	419.46240234375	131.6432342529297	1.0	363.4874267578125	27.695314407348633	1.0	529.34326171875	207.72653198242188	1.0	362.3412170410156	30.499797821044922	0.003236621618270874	25	011
352	419.9087219238281	132.8212432861328	1.0	364.8567810058594	28.932353973388672	0.9999998807907104	529.7799072265625	207.21432495117188	1.0	360.3165588378906	32.58237075805664	0.0015841126441955566	25	011
353	421.3896484375	133.04879760742188	1.0	360.6907958984375	33.535675048828125	1.0	529.9646606445312	207.25836181640625	1.0	528.521728515625	207.68295288085938	0.001093536615371704	25	011
354	419.3533630371094	132.4068145751953	1.0	357.4000244140625	32.54136657714844	1.0	529.69482421875	206.99945068359375	1.0	356.7178649902344	34.66670227050781	0.0006299614906311035	25	011
355	418.5092468261719	132.36392211914062	1.0	355.1886901855469	32.01492691040039	0.9999998211860657	529.7716064453125	207.4677734375	1.0	359.2877197265625	6.455663204193115	0.0009338855743408203	25	011
356	418.3617858886719	128.3946533203125	1.0	353.54278564453125	24.33379554748535	0.999987006187439	529.27978515625	206.98709106445312	1.0	356.1865234375	7.003276824951172	0.004884958267211914	25	011
357	419.82049560546875	127.93561553955078	1.0	356.01666259765625	17.924985885620117	0.9980034828186035	530.1889038085938	206.62167358398438	1.0	353.64306640625	5.7791619300842285	0.007600992918014526	25	011
358	420.4737548828125	127.36312866210938	1.0	351.8074035644531	13.834299087524414	0.9880529642105103	529.7867431640625	207.4473876953125	1.0	355.8278503417969	4.2677435874938965	0.00463634729385376	25	011
359	419.70758056640625	127.85061645507812	1.0	354.0281066894531	15.412557601928711	0.9694499969482422	529.5856323242188	207.02938842773438	1.0	356.21905517578125	5.846214294433594	0.011411458253860474	25	011
360	421.3246154785156	127.43042755126953	1.0	349.9284362792969	13.60595989227295	0.9999027252197266	529.75927734375	207.72787475585938	1.0	351.2511901855469	6.61893367767334	0.012153178453445435	25	011
361	418.6468811035156	123.57420349121094	1.0	347.53424072265625	18.917570114135742	0.9999998807907104	529.5670166015625	207.4853973388672	1.0	343.72869873046875	7.986170768737793	0.006466776132583618	25	011
362	419.673583984375	122.75743865966797	1.0	349.3349304199219	14.397798538208008	0.9999927282333374	529.53125	207.4512939453125	1.0	342.2541809082031	4.894843578338623	0.009843677282333374	25	011
363	418.45733642578125	121.44161224365234	1.0	351.0544738769531	14.687846183776855	0.9999998807907104	529.7867431640625	206.95346069335938	1.0	343.3963623046875	4.667850494384766	0.007470428943634033	25	011
364	417.6781311035156	118.95952606201172	1.0	346.6518859863281	13.746038436889648	0.9999986290931702	530.4276123046875	206.9371795654297	1.0	340.2648620605469	5.89787483215332	0.008244842290878296	25	011
365	419.412841796875	118.49432373046875	1.0	344.5115661621094	14.662546157836914	0.9999992847442627	529.8768310546875	206.78407287597656	1.0	341.9082946777344	7.65777063369751	0.008980810642242432	25	011
366	417.3087158203125	115.64192962646484	1.0	341.0358581542969	13.493254661560059	0.9999987483024597	529.9214477539062	207.16464233398438	1.0	337.37396240234375	5.936156749725342	0.008519858121871948	25	011
367	418.037109375	112.90901947021484	1.0	338.76373291015625	19.536819458007812	1.0	529.81787109375	207.0706787109375	0.9999999403953552	339.58868408203125	8.039107322692871	0.008757025003433228	25	011
368	417.92694091796875	111.85423278808594	1.0	344.3372802734375	16.941621780395508	1.0	529.576904296875	207.51248168945312	1.0	340.80841064453125	8.05293083190918	0.004464387893676758	25	011
369	417.8671569824219	117.07060241699219	1.0	349.0999450683594	29.534292221069336	0.9999878406524658	529.3790283203125	207.62380981445312	1.0	344.33367919921875	8.735297203063965	0.004525542259216309	25	011
370	416.99853515625	120.50469207763672	1.0	357.5227966308594	38.54794692993164	1.0	529.856689453125	207.07901000976562	1.0	407.6782531738281	130.68077087402344	0.0015085041522979736	25	011
371	415.94805908203125	121.77745056152344	1.0	363.9598083496094	45.833641052246094	1.0	529.6550903320312	207.48789978027344	1.0	528.2174072265625	208.02951049804688	0.0008439719676971436	25	011
372	411.9297180175781	126.18990325927734	1.0	362.09259033203125	58.10749435424805	1.0	529.8895263671875	207.5839385986328	1.0	528.3539428710938	208.95999145507812	0.0009669363498687744	25	011
373	412.5249938964844	126.25848388671875	1.0	361.8211364746094	62.24969482421875	1.0	529.6468505859375	206.99044799804688	1.0	527.450439453125	207.8328399658203	0.0010519325733184814	25	011
374	414.7454833984375	128.44171142578125	1.0	360.7747497558594	65.00894927978516	1.0	530.0654907226562	206.88812255859375	1.0	527.3312377929688	207.76551818847656	0.0008114278316497803	25	011
375	410.96221923828125	130.34800720214844	1.0	355.29644775390625	70.8885498046875	1.0	529.7882080078125	207.62547302246094	1.0	528.4675903320312	208.42076110839844	0.0008710920810699463	25	011
376	409.6008605957031	130.1016845703125	1.0	354.6869812011719	75.0746841430664	1.0	529.859375	207.79867553710938	1.0	528.6004028320312	208.32821655273438	0.0006951391696929932	25	011
377	409.5645751953125	128.8715057373047	1.0	355.9993896484375	70.88665008544922	1.0	529.7546997070312	207.20986938476562	1.0	528.8255615234375	208.03549194335938	0.0008193552494049072	25	011
378	409.57696533203125	128.25160217285156	1.0	359.0783386230469	71.115234375	1.0	529.4119873046875	207.1859130859375	1.0	528.659912109375	208.29769897460938	0.0008907616138458252	25	011
379	408.6660461425781	127.46937561035156	1.0	361.3572998046875	70.29346466064453	1.0	529.2937622070312	206.64849853515625	1.0	527.4852905273438	207.724609375	0.0007403194904327393	25	011
380	411.2000427246094	126.0148696899414	1.0	360.26898193359375	69.29207611083984	1.0	529.4029541015625	207.3784942626953	1.0	528.0614624023438	208.38946533203125	0.0009973347187042236	25	011
381	411.74615478515625	123.56755828857422	1.0	358.2722473144531	70.43218231201172	1.0	530.0826416015625	207.2859649658203	1.0	529.0089721679688	207.9505157470703	0.0008672177791595459	25	011
382	411.8496398925781	120.15132904052734	1.0	357.2388610839844	71.5776138305664	1.0	530.0498046875	207.09242248535156	1.0	527.9440307617188	207.86196899414062	0.0009357929229736328	25	011
383	412.5953369140625	121.2702407836914	1.0	355.1469421386719	73.09756469726562	1.0	530.5176391601562	207.330322265625	1.0	529.1278686523438	208.23477172851562	0.000629425048828125	25	011
384	414.372802734375	119.11820983886719	1.0	353.50177001953125	77.7161865234375	1.0	530.1098022460938	206.94346618652344	1.0	527.7432250976562	207.83309936523438	0.0005983412265777588	25	011
385	413.7925109863281	119.0093765258789	1.0	360.9123840332031	79.10665893554688	1.0	529.9718017578125	207.8912811279297	1.0	528.3526000976562	208.9486846923828	0.0013416111469268799	25	011
386	411.9290466308594	120.93019104003906	1.0	357.3184814453125	79.93975067138672	1.0	530.5057983398438	206.94566345214844	1.0	527.9708862304688	207.78895568847656	0.0007668733596801758	25	011
387	412.9828796386719	120.75057220458984	1.0	359.98736572265625	72.81263732910156	1.0	529.5635375976562	207.92474365234375	1.0	528.5287475585938	208.98585510253906	0.0010825097560882568	25	011
388	416.4137878417969	120.73693084716797	1.0	359.4281921386719	75.97303771972656	1.0	529.6270751953125	207.6168212890625	1.0	527.9641723632812	208.65231323242188	0.0008083581924438477	25	011
389	415.5615234375	120.42493438720703	1.0	357.42547607421875	79.45308685302734	1.0	529.7655029296875	207.6934051513672	1.0	528.511474609375	208.3757781982422	0.000668942928314209	25	011
390	412.7257385253906	120.55813598632812	1.0	362.6294860839844	83.67301177978516	1.0	529.973388671875	207.9357147216797	1.0	528.6010131835938	208.99969482421875	0.0006930530071258545	25	011
391	414.6319580078125	125.43318176269531	1.0	360.4580993652344	83.28173828125	1.0	529.60107421875	207.28192138671875	1.0	528.5287475585938	207.81085205078125	0.0008078813552856445	25	011
392	415.72857666015625	130.8219757080078	1.0	364.18609619140625	79.84297943115234	1.0	529.4085083007812	207.29042053222656	1.0	528.9337158203125	208.14453125	0.0008309781551361084	25	011
393	416.1863708496094	136.33053588867188	1.0	365.288818359375	77.2120132446289	1.0	528.7796630859375	207.35838317871094	1.0	528.2513427734375	208.14801025390625	0.0011043250560760498	25	011
394	416.7397155761719	139.83209228515625	1.0	365.01708984375	75.08324432373047	1.0	529.94189453125	207.28326416015625	1.0	528.7758178710938	208.25082397460938	0.0004793107509613037	25	011
395	415.204833984375	142.59603881835938	1.0	357.1440734863281	67.3080062866211	1.0	529.711181640625	207.23233032226562	1.0	527.7537231445312	208.1331024169922	0.0008269846439361572	25	011
396	415.5435791015625	146.27481079101562	1.0	356.2000732421875	62.570945739746094	1.0	529.62744140625	207.11363220214844	1.0	527.4375610351562	208.01095581054688	0.0010384619235992432	25	011
397	415.6760559082031	149.422119140625	1.0	354.5853271484375	55.16938018798828	1.0	529.3538208007812	207.1342315673828	1.0	527.7570190429688	208.71768188476562	0.0008568167686462402	25	011
398	415.7375793457031	152.80499267578125	1.0	351.07391357421875	50.9368782043457	1.0	528.559814453125	207.5095977783203	1.0	527.7033081054688	208.405517578125	0.0008303821086883545	25	011
399	416.703125	157.26133728027344	1.0	349.0593566894531	45.02763748168945	1.0	529.1148071289062	207.04925537109375	1.0	528.3973388671875	208.08663940429688	0.0007868409156799316	25	011
400	415.90234375	156.78729248046875	1.0	353.70703125	33.7471809387207	1.0	529.822509765625	207.87289428710938	1.0	349.7407531738281	7.745090484619141	0.0007923543453216553	25	011
401	414.9550476074219	158.0062255859375	1.0	646.4223022460938	326.1865234375	0.0010286569595336914	529.6912841796875	207.2613983154297	1.0	528.7006225585938	207.9798583984375	0.0006292164325714111	25	011
402	415.8401794433594	158.68643188476562	1.0	646.7232055664062	318.72119140625	0.00020816922187805176	529.6273803710938	207.60708618164062	1.0	528.5895385742188	208.28427124023438	0.0007672011852264404	25	011
403	414.9105529785156	158.1275634765625	1.0	351.745849609375	32.9678955078125	0.9999994039535522	529.9384155273438	207.18014526367188	1.0	348.1641540527344	8.758031845092773	0.0034730136394500732	25	011
404	416.86126708984375	158.91676330566406	1.0	352.709228515625	33.35844421386719	0.9999997615814209	529.9971923828125	208.03883361816406	1.0	347.74188232421875	9.0	0.001509249210357666	25	011
405	415.2355041503906	158.53564453125	1.0	350.0588684082031	25.645126342773438	0.9039477705955505	529.2453002929688	207.21351623535156	1.0	346.9341735839844	9.346418380737305	0.007363229990005493	25	011
406	414.1654357910156	158.9820098876953	1.0	352.04339599609375	25.610309600830078	0.9896339178085327	529.144287109375	207.7457275390625	1.0	347.77093505859375	8.549188613891602	0.0067417919635772705	25	011
407	414.2982482910156	158.95620727539062	1.0	420.98980712890625	162.48019409179688	0.0003675222396850586	529.2730102539062	207.0996856689453	1.0	527.1769409179688	207.78761291503906	0.0010546743869781494	25	011
408	413.9975891113281	157.8352813720703	1.0	348.110107421875	4.758115291595459	0.0006828606128692627	529.736083984375	207.39337158203125	1.0	527.4060668945312	207.75302124023438	0.0008481740951538086	25	011
409	410.03997802734375	159.2248992919922	1.0	352.15008544921875	48.669639587402344	0.3392404317855835	528.6886596679688	207.1619873046875	1.0	528.4979858398438	208.0441131591797	0.0008037984371185303	25	011
410	409.4250183105469	164.47198486328125	1.0	358.1640625	57.41155242919922	1.0	529.0978393554688	207.84442138671875	1.0	528.5936279296875	208.17083740234375	0.0008308291435241699	25	011
411	411.1353759765625	168.72642517089844	1.0	362.0841369628906	63.53974151611328	1.0	529.298828125	207.24803161621094	1.0	526.998291015625	207.43910217285156	0.0006151795387268066	25	011
412	406.4951171875	170.76385498046875	1.0	368.34844970703125	66.8901138305664	1.0	408.2258605957031	171.89312744140625	6.601214408874512e-5	393.1744384765625	176.7194366455078	0.00011470913887023926	25	011
413	405.9779968261719	173.54458618164062	1.0	374.9804382324219	74.37210083007812	0.9999991655349731	640.0310668945312	7.144424915313721	7.230043411254883e-5	412.38232421875	158.78781127929688	9.480118751525879e-5	25	011
414	404.54638671875	175.67588806152344	1.0	376.1389465332031	80.56468963623047	0.9999994039535522	639.8456420898438	475.8190002441406	7.468461990356445e-5	373.81683349609375	81.43387603759766	0.00029546022415161133	25	011
415	402.9052734375	176.49244689941406	1.0	375.1246032714844	84.4582290649414	0.9999990463256836	639.602783203125	476.1346740722656	0.00012364983558654785	394.4476318359375	170.05850219726562	0.00010663270950317383	25	011
416	401.5844421386719	180.2323760986328	1.0	376.6080017089844	95.27790832519531	0.996991753578186	639.4020385742188	475.2364501953125	5.289912223815918e-5	374.0999755859375	96.75165557861328	0.0001316368579864502	25	011
417	403.27484130859375	181.03610229492188	1.0	377.4334411621094	95.74058532714844	1.0	639.6770629882812	475.0103759765625	4.786252975463867e-5	382.2580871582031	97.26533508300781	0.00012671947479248047	25	011
418	402.397216796875	182.49732971191406	1.0	375.7464904785156	102.39933013916016	1.0	640.6887817382812	8.024991989135742	7.864832878112793e-5	406.24859619140625	191.35670471191406	0.00017124414443969727	25	011
419	399.4190979003906	183.86402893066406	1.0	376.896484375	102.98863220214844	1.0	397.45599365234375	187.68492126464844	0.00012603402137756348	393.6303405761719	190.49722290039062	0.0002848803997039795	25	011
420	399.7367248535156	186.27821350097656	1.0	375.3565368652344	105.42037200927734	1.0	645.05224609375	30.32576560974121	8.431077003479004e-5	370.9261779785156	111.73958587646484	0.0001323223114013672	25	011
421	394.9427795410156	189.51168823242188	1.0	372.86181640625	112.22370910644531	1.0	404.7063903808594	189.9281768798828	0.00019022822380065918	371.6963195800781	113.85151672363281	0.0008648037910461426	25	011
422	389.889892578125	183.95407104492188	1.0	372.26702880859375	120.94622802734375	1.0	390.8976135253906	187.50222778320312	0.00011482834815979004	381.6273498535156	191.4361572265625	0.0004125833511352539	25	011
423	381.7045593261719	179.76507568359375	0.999998927116394	375.3760681152344	182.8859405517578	0.0012392103672027588	640.9269409179688	7.294126510620117	3.167986869812012e-5	376.7415771484375	189.2578125	0.00018265843391418457	25	011
424	377.4082336425781	181.23300170898438	0.9988337159156799	647.0271606445312	319.8939514160156	0.0006081461906433105	639.5360107421875	7.939134120941162	7.128715515136719e-5	398.98553466796875	159.59799194335938	0.00010162591934204102	25	011
425	368.0133056640625	181.67922973632812	1.0	401.1773681640625	163.4813995361328	0.0011249780654907227	639.6430053710938	6.826061248779297	0.00012505054473876953	367.8758544921875	192.0776824951172	3.9964914321899414e-5	25	011
426	365.29180908203125	182.29571533203125	1.0	368.5194091796875	186.50721740722656	0.002382993698120117	640.7265625	7.337854385375977	5.996227264404297e-5	360.9654541015625	188.71588134765625	0.00013133883476257324	25	011
427	362.34124755859375	183.55467224121094	0.9999872446060181	361.98260498046875	187.27032470703125	0.165312260389328	364.6176452636719	184.35069274902344	9.068846702575684e-5	361.3981628417969	187.8304443359375	0.000345379114151001	25	011
428	360.66107177734375	181.04551696777344	1.0	400.2287902832031	171.2321319580078	0.013991624116897583	639.520751953125	7.145977020263672	6.583333015441895e-5	395.63555908203125	168.52520751953125	0.00017115473747253418	25	011
429	358.4862060546875	183.05935668945312	1.0	401.5746154785156	168.96023559570312	0.7940192222595215	640.0150756835938	7.564215660095215	5.882978439331055e-5	394.38897705078125	164.16845703125	0.00011938810348510742	25	011
430	357.2089538574219	185.89410400390625	1.0	392.29046630859375	164.7652587890625	0.40134721994400024	359.83673095703125	187.4226531982422	6.669759750366211e-5	359.14434814453125	192.0689697265625	0.00016498565673828125	25	011
431	355.6271057128906	186.57936096191406	1.0	390.1199645996094	172.87557983398438	0.46622413396835327	639.921875	7.440407752990723	7.405877113342285e-5	391.7349548339844	169.59043884277344	2.8759241104125977e-5	25	011
432	355.3917541503906	188.98382568359375	1.0	391.4142761230469	175.5050506591797	0.9993950128555298	395.3700866699219	172.58407592773438	9.307265281677246e-5	389.92431640625	170.86448669433594	0.0001932382583618164	25	011
433	353.7181396484375	192.1179962158203	1.0	389.6576843261719	170.18165588378906	0.00864708423614502	356.43450927734375	191.12301635742188	0.00010126829147338867	345.3515930175781	195.1782989501953	0.00011757016181945801	25	011
434	352.05712890625	192.76766967773438	1.0	384.3278503417969	168.62156677246094	0.4836573600769043	355.8323974609375	191.84280395507812	3.331899642944336e-5	341.37652587890625	180.83334350585938	1.8417835235595703e-5	25	011
435	350.1558837890625	193.89523315429688	1.0	383.9648742675781	178.77317810058594	0.43010449409484863	637.987060546875	470.0527038574219	0.00011321902275085449	332.7176208496094	202.5968780517578	6.455183029174805e-5	25	011
436	347.3541259765625	193.58363342285156	1.0	388.4629211425781	184.1959686279297	0.9897103309631348	387.8297424316406	184.33432006835938	0.0001246333122253418	382.3884582519531	182.88352966308594	0.00011533498764038086	25	011
437	345.6780700683594	191.8917236328125	0.9997740983963013	387.920654296875	184.00599670410156	0.9949407577514648	388.4410400390625	184.9549560546875	0.00011545419692993164	381.0806884765625	181.26878356933594	0.0001227259635925293	25	011
438	343.33856201171875	193.19403076171875	0.9999987483024597	386.2489929199219	182.84988403320312	0.999855637550354	639.211181640625	476.13775634765625	0.00010326504707336426	332.5852966308594	199.05882263183594	0.00015491247177124023	25	011
439	341.66729736328125	196.51287841796875	1.0	381.5258483886719	186.382080078125	0.999317467212677	383.6551208496094	186.70669555664062	9.304285049438477e-5	375.7017517089844	183.35081481933594	8.970499038696289e-5	25	011
440	339.7110900878906	192.7933807373047	1.0	380.4113464355469	190.5767822265625	0.999958872795105	649.137451171875	319.7742919921875	0.00012257695198059082	377.0079040527344	186.239013671875	0.00014355778694152832	25	011
441	335.49908447265625	196.56427001953125	1.0	381.150390625	185.39212036132812	0.0004755854606628418	638.4829711914062	475.91607666015625	0.00013658404350280762	337.8412170410156	207.04879760742188	5.21242618560791e-5	25	011
442	334.92889404296875	187.0065155029297	0.9999994039535522	369.9564208984375	197.1217803955078	0.016559720039367676	329.8128662109375	189.9256591796875	5.2541494369506836e-5	317.2612609863281	193.50416564941406	5.7250261306762695e-5	25	011
443	328.6037292480469	185.77606201171875	1.0	365.0159912109375	200.95706176757812	0.9999281167984009	639.1114501953125	7.761534690856934	4.7594308853149414e-5	360.00482177734375	207.01686096191406	8.067488670349121e-5	25	011
444	326.89093017578125	187.50950622558594	0.9999998807907104	365.67169189453125	200.60791015625	1.0	371.0825500488281	201.24729919433594	7.966160774230957e-5	367.0211486816406	207.44081115722656	0.0002808868885040283	25	011
445	324.6270751953125	186.37767028808594	1.0	364.07647705078125	195.79446411132812	0.8458148241043091	644.9254150390625	30.670639038085938	8.004903793334961e-5	310.1546936035156	195.3118438720703	1.850724220275879e-5	25	011
446	321.05535888671875	185.95703125	0.9999979138374329	357.96142578125	194.4558868408203	0.9999284744262695	640.23193359375	6.374173641204834	7.590651512145996e-5	357.561279296875	193.43492126464844	6.008148193359375e-5	25	011
447	319.3436279296875	185.55697631835938	1.0	351.4971008300781	193.96572875976562	0.999496340751648	640.1953735351562	7.130191326141357	4.357099533081055e-5	348.51239013671875	192.72848510742188	1.9162893295288086e-5	25	011
448	316.85711669921875	186.126953125	0.9999996423721313	348.7811279296875	194.34107971191406	0.9987601041793823	325.41131591796875	185.26907348632812	9.772181510925293e-5	345.67437744140625	193.1513671875	4.470348358154297e-5	25	011
449	318.7661437988281	185.5474853515625	0.9999986886978149	350.5600280761719	195.14427185058594	1.0	354.9444274902344	194.69505310058594	8.681416511535645e-5	351.4590148925781	197.57261657714844	0.00041598081588745117	25	011
450	315.5865783691406	186.3886260986328	0.9998126029968262	348.0123291015625	193.33395385742188	1.0	354.7546691894531	192.34133911132812	0.00011906027793884277	343.34246826171875	192.46678161621094	0.00011304020881652832	25	011
451	315.3399353027344	187.3877410888672	0.9975670576095581	347.960205078125	191.6219024658203	1.0	355.52886962890625	190.89712524414062	0.000273972749710083	349.3475036621094	193.95545959472656	0.0002975165843963623	25	011
452	311.316650390625	186.9436492919922	0.9996414184570312	339.76190185546875	192.18145751953125	0.9999966025352478	639.4589233398438	476.21600341796875	7.173418998718262e-5	339.748779296875	191.36532592773438	0.0004616975784301758	25	011
453	310.5499267578125	185.8485565185547	0.9999983310699463	341.09783935546875	192.69351196289062	0.9999976754188538	647.029541015625	173.708251953125	0.00012856721878051758	340.1976318359375	190.1303253173828	0.00024947524070739746	25	011
454	310.55621337890625	185.43106079101562	0.009772419929504395	340.8292541503906	194.32421875	1.0	343.85723876953125	191.25759887695312	7.620453834533691e-5	339.8495178222656	192.36032104492188	0.00046139955520629883	25	011
455	353.18218994140625	198.1852569580078	0.00019922852516174316	341.8305969238281	196.36380004882812	0.9999997615814209	639.7552490234375	475.72674560546875	0.000206679105758667	335.8905334472656	195.63685607910156	0.00011757016181945801	25	011
456	312.8409729003906	183.64703369140625	0.000376284122467041	340.7499694824219	194.0943145751953	1.0	345.6106872558594	193.369873046875	5.879998207092285e-5	340.19970703125	192.53514099121094	0.0010386109352111816	25	011
457	646.6903686523438	331.67071533203125	0.0001246929168701172	342.4743347167969	194.5652618408203	1.0	649.2735595703125	320.2424011230469	6.213784217834473e-5	340.6484680175781	192.5502166748047	0.0004286468029022217	25	011
458	311.7187194824219	184.6707000732422	0.024103105068206787	348.30010986328125	192.3824462890625	1.0	639.0753784179688	476.36376953125	0.00016921758651733398	350.31658935546875	192.4468231201172	0.0003375709056854248	25	011
459	309.73687744140625	188.5130157470703	0.0016907155513763428	350.61865234375	191.65975952148438	0.9999999403953552	354.57647705078125	189.34356689453125	9.769201278686523e-5	351.1196594238281	190.5154266357422	0.0005598068237304688	25	011
460	312.12530517578125	184.90187072753906	0.39575695991516113	347.9184875488281	191.48374938964844	0.9999999403953552	639.5985107421875	6.465394020080566	0.00017404556274414062	350.8647155761719	191.1849365234375	0.0006008148193359375	25	011
461	645.7520141601562	332.1060791015625	0.0003021657466888428	348.1248474121094	191.72642517089844	0.9999997615814209	353.236083984375	191.13755798339844	0.00014019012451171875	351.04248046875	191.56707763671875	0.003643542528152466	25	011
462	311.3741455078125	191.34671020507812	0.11079078912734985	350.66400146484375	189.66928100585938	1.0	355.08892822265625	188.57870483398438	0.00017601251602172852	352.2733154296875	189.81268310546875	0.0015634596347808838	25	011
463	311.9449462890625	190.19989013671875	0.9999998807907104	352.2026672363281	189.38644409179688	0.9999998807907104	639.791015625	475.66339111328125	0.00012102723121643066	350.6920471191406	193.28375244140625	0.0010882318019866943	25	011
464	310.3642578125	189.39501953125	1.0	353.444091796875	189.61810302734375	0.999999463558197	356.7991027832031	187.70428466796875	7.975101470947266e-5	355.72113037109375	191.8505859375	0.0003485679626464844	25	011
465	309.6730651855469	190.58580017089844	1.0	353.68634033203125	190.7337646484375	0.9999490976333618	309.829833984375	191.1232147216797	0.00010132789611816406	355.1019592285156	191.84176635742188	0.00022795796394348145	25	011
466	311.1324157714844	189.16433715820312	0.9999998807907104	352.281982421875	190.36167907714844	0.9999919533729553	356.214599609375	188.40736389160156	5.6236982345581055e-5	350.45318603515625	193.55047607421875	9.97781753540039e-5	25	011
467	311.98504638671875	189.88589477539062	0.9999944567680359	351.98797607421875	190.35580444335938	0.9999755024909973	355.7880554199219	187.72215270996094	0.0001157522201538086	352.7325439453125	189.03115844726562	0.00015154480934143066	25	011
468	309.50323486328125	90.32546997070312	1.0	311.4350280761719	133.03269958496094	0.9992752075195312	640.1903686523438	475.9192199707031	0.00010272860527038574	311.3807373046875	100.74501037597656	3.7044286727905273e-5	25	011
469	309.89471435546875	87.9053726196289	1.0	309.83489990234375	133.61793518066406	0.48302799463272095	639.4503173828125	6.836491107940674	0.00013822317123413086	639.5480346679688	2.713893413543701	2.7000904083251953e-5	25	011
470	311.0589904785156	82.98662567138672	1.0	309.4962158203125	134.12002563476562	0.9791294932365417	639.7606811523438	476.560546875	0.0001615285873413086	298.1564636230469	88.4410171508789	2.9146671295166016e-5	25	011
471	311.4413757324219	80.216552734375	1.0	310.4084777832031	136.59600830078125	0.9949734210968018	310.8138732910156	80.53217315673828	5.6743621826171875e-5	312.4533386230469	140.94088745117188	7.748603820800781e-5	25	011
472	312.5582275390625	77.03013610839844	1.0	315.9884948730469	137.53289794921875	0.9992986917495728	640.0480346679688	476.60760498046875	6.875395774841309e-5	320.83135986328125	141.77708435058594	9.882450103759766e-5	25	011
473	314.38592529296875	72.32763671875	1.0	317.2734680175781	138.6974639892578	0.9999994039535522	322.69915771484375	140.09136962890625	6.517767906188965e-5	318.0156555175781	143.15118408203125	0.0005895495414733887	25	011
474	315.49981689453125	68.0953598022461	1.0	317.1593933105469	139.21273803710938	0.9999999403953552	639.833740234375	476.18304443359375	0.00010344386100769043	317.1746520996094	143.28211975097656	0.000323563814163208	25	011
475	316.2972717285156	66.44342803955078	1.0	318.7601623535156	140.71388244628906	1.0	323.1160583496094	139.99945068359375	0.00020900368690490723	320.5281982421875	140.9829864501953	0.00058785080909729	25	011
476	317.4662170410156	63.23578643798828	1.0	321.2310485839844	139.19847106933594	1.0	324.8943176269531	137.8181610107422	0.00018510222434997559	319.0934143066406	143.9169921875	0.0004082322120666504	25	011
477	317.1375427246094	60.797691345214844	1.0	323.41357421875	139.8950653076172	1.0	326.60736083984375	138.03170776367188	0.00021451711654663086	323.9566345214844	141.61415100097656	0.0006687343120574951	25	011
478	319.2004089355469	58.81623077392578	1.0	327.98931884765625	139.61392211914062	1.0	639.414794921875	476.0895690917969	0.00041291117668151855	328.04290771484375	140.5692596435547	0.0003502070903778076	25	011
479	319.6791687011719	59.00382614135742	1.0	330.33673095703125	137.8056182861328	0.9999997019767761	639.5066528320312	7.483246326446533	0.00010082125663757324	324.74237060546875	138.52618408203125	7.984042167663574e-5	25	011
480	322.0797119140625	57.6661491394043	1.0	333.9596252441406	134.82151794433594	1.0	638.5452270507812	469.5201110839844	7.334351539611816e-5	334.5758972167969	136.5872802734375	8.058547973632812e-5	25	011
481	321.70831298828125	58.157447814941406	1.0	334.64349365234375	133.2879638671875	0.9999999403953552	640.16748046875	476.2810974121094	7.614493370056152e-5	334.68988037109375	133.6551513671875	0.00020781159400939941	25	011
482	323.81719970703125	57.920623779296875	1.0	335.0673522949219	132.12969970703125	0.9999985694885254	648.4812622070312	321.36322021484375	0.00011336803436279297	334.8448181152344	128.85665893554688	0.0003898143768310547	25	011
483	324.3742980957031	58.16109848022461	1.0	338.23980712890625	131.3239288330078	1.0	639.5084838867188	7.090023994445801	9.042024612426758e-5	337.5561828613281	130.14303588867188	0.0007233917713165283	25	011
484	325.1719055175781	57.918914794921875	1.0	339.29144287109375	130.3952178955078	0.9999963045120239	640.10595703125	7.471718788146973	5.59389591217041e-5	338.35565185546875	130.64218139648438	0.0005471110343933105	25	011
485	331.0118408203125	50.23280334472656	1.0	345.8719177246094	131.6168212890625	0.9979976415634155	648.5968017578125	331.1150817871094	9.569525718688965e-5	339.4770202636719	132.5577850341797	5.6415796279907227e-5	25	011
486	338.4241943359375	46.21541976928711	1.0	337.23828125	121.43268585205078	1.0	336.0489196777344	48.07032012939453	0.00013774633407592773	337.6195983886719	125.61878967285156	0.00016111135482788086	25	011
487	347.8092346191406	44.47108459472656	1.0	328.5203552246094	121.34699249267578	0.9999982118606567	331.32623291015625	122.14125061035156	0.0003269612789154053	329.9905700683594	123.32765197753906	0.001325458288192749	25	011
488	355.3577880859375	44.205299377441406	1.0	324.0608215332031	124.835693359375	1.0	327.204833984375	125.19623565673828	0.0001945197582244873	344.44122314453125	34.76108932495117	0.0005570054054260254	25	011
489	361.1044616699219	41.931427001953125	1.0	327.2978820800781	126.80642700195312	1.0	361.4519958496094	44.30575180053711	0.00021767616271972656	326.5277099609375	127.7622299194336	0.00025534629821777344	25	011
490	368.10986328125	48.5545654296875	1.0	337.6583557128906	115.88812255859375	0.033023834228515625	640.4598999023438	477.0929870605469	0.00011852383613586426	330.0856018066406	3.563823938369751	7.75456428527832e-5	25	011
491	369.9164123535156	40.17680740356445	1.0	359.0225524902344	140.092529296875	0.9997097253799438	363.3681335449219	138.2261505126953	8.413195610046387e-5	354.4490051269531	141.1577606201172	0.000432819128036499	25	011
492	369.70098876953125	45.353981018066406	1.0	357.14599609375	153.13070678710938	0.7076383233070374	639.1758422851562	476.10028076171875	0.0003121495246887207	361.1917419433594	35.48360824584961	0.000389784574508667	25	011
493	370.88507080078125	57.318580627441406	0.9999998807907104	362.80621337890625	134.7478790283203	0.002919793128967285	639.477294921875	476.9453125	4.887580871582031e-5	361.9662170410156	49.588096618652344	5.936622619628906e-5	25	011
494	379.4229431152344	73.26200103759766	1.0	365.2632751464844	142.720458984375	0.9999358654022217	640.782470703125	476.9908142089844	0.00011628866195678711	367.18304443359375	145.1898193359375	0.0005584359169006348	25	011
495	380.95367431640625	81.90968322753906	1.0	357.7978515625	144.3260955810547	1.0	640.29345703125	477.0445556640625	0.0001246333122253418	356.2315979003906	144.002197265625	0.0013651549816131592	25	011
496	380.3070983886719	85.47937774658203	1.0	359.0978088378906	134.00192260742188	0.8858606219291687	640.1255493164062	477.06451416015625	0.0001995861530303955	383.27593994140625	80.34815216064453	3.3348798751831055e-5	25	011
497	382.54986572265625	88.58901977539062	1.0	358.2271728515625	133.6515350341797	0.9727082252502441	639.4476318359375	476.4623107910156	9.441375732421875e-5	371.84423828125	98.45791625976562	3.120303153991699e-5	25	011
498	381.3988952636719	89.5145034790039	1.0	381.0497741699219	97.47164154052734	0.0005211830139160156	385.6537170410156	93.51504516601562	0.00034490227699279785	379.25927734375	98.86955261230469	0.00011157989501953125	25	011
499	382.477294921875	95.77483367919922	0.999593198299408	376.6534423828125	96.74661254882812	0.05010342597961426	381.418701171875	95.92152404785156	0.00013452768325805664	376.2783203125	98.99803924560547	0.00015684962272644043	25	011
500	383.0088806152344	101.24494171142578	0.9998891353607178	434.64239501953125	135.36045837402344	0.802382230758667	647.8904418945312	155.48129272460938	0.000164717435836792	381.0844421386719	96.85354614257812	4.488229751586914e-5	25	011
501	386.985107421875	105.28775787353516	0.9986035823822021	648.123291015625	326.91864013671875	0.0009467899799346924	640.2467041015625	477.26397705078125	7.987022399902344e-5	386.3465270996094	98.39816284179688	3.2514333724975586e-5	25	011
502	387.4381103515625	109.23371887207031	0.8676198720932007	641.4691162109375	2.121018171310425	0.00028902292251586914	639.9659423828125	6.793373107910156	0.00011834502220153809	388.3890380859375	100.78329467773438	9.605288505554199e-5	25	011
503	384.7313537597656	101.47447967529297	0.9999934434890747	646.6650390625	327.1810302734375	0.0008704662322998047	640.2132568359375	477.0224609375	0.00020518898963928223	387.8746643066406	109.88504791259766	3.209710121154785e-5	25	011
504	379.6078796386719	105.28240203857422	0.9968063831329346	393.74957275390625	102.53585052490234	0.0006338059902191162	639.711669921875	7.450358867645264	8.174777030944824e-5	387.885986328125	100.41584777832031	0.00015336275100708008	25	011
505	375.98822021484375	95.49082946777344	0.999287486076355	375.3134460449219	95.79969787597656	0.9047224521636963	377.95477294921875	94.58157348632812	0.0010220110416412354	376.1849060058594	99.30342102050781	0.00027358531951904297	25	011
506	376.657958984375	86.9653549194336	1.0	375.2347717285156	88.10615539550781	0.0010115206241607666	381.4051513671875	86.31706237792969	0.00016176700592041016	372.77838134765625	97.17793273925781	7.084012031555176e-5	25	011
507	373.71917724609375	79.05030059814453	1.0	371.3459167480469	80.87989807128906	0.0006656944751739502	639.7469482421875	6.653286933898926	0.00011658668518066406	363.0473937988281	85.99052429199219	0.0001074075698852539	25	011
508	373.55352783203125	75.68859100341797	1.0	374.441650390625	72.61759185791016	0.0001360476016998291	649.7432861328125	303.0415954589844	5.65648078918457e-5	375.9228515625	84.05755615234375	0.00013250112533569336	25	011
509	372.6544189453125	70.9251937866211	1.0	437.7636413574219	144.15953063964844	0.00019854307174682617	372.4685363769531	68.51470947265625	8.344650268554688e-5	360.6349792480469	61.18118667602539	3.4868717193603516e-5	25	011
510	372.9915466308594	66.85446166992188	1.0	391.1236877441406	149.79562377929688	1.0	639.6517333984375	476.7213439941406	8.031725883483887e-5	387.7746276855469	157.57901000976562	8.824467658996582e-5	25	011
511	371.4561767578125	62.55615234375	1.0	441.0428466796875	144.69027709960938	1.0	639.2655029296875	475.99615478515625	0.00019875168800354004	387.48004150390625	155.3780975341797	0.0003847479820251465	25	011
512	370.33245849609375	57.71900177001953	1.0	445.28582763671875	139.8361358642578	1.0	449.95782470703125	139.3460693359375	0.0003007650375366211	447.70111083984375	140.1796417236328	0.000870823860168457	25	011
513	370.205322265625	53.05162048339844	1.0	388.6481628417969	140.43943786621094	1.0	391.2284851074219	138.9373779296875	0.0002269446849822998	454.2281494140625	142.249755859375	0.0020848512649536133	25	011
514	368.943603515625	49.28034973144531	1.0	389.46759033203125	139.68814086914062	0.9999998211860657	391.157470703125	138.8034210205078	0.00020942091941833496	454.6129150390625	142.425537109375	0.008071959018707275	25	011
515	367.7236328125	45.29934310913086	1.0	390.1142883300781	140.75682067871094	1.0	391.3795166015625	139.9652862548828	0.00017184019088745117	389.7623596191406	141.48016357421875	0.0021013617515563965	25	011
516	365.66619873046875	38.78871536254883	1.0	389.873779296875	141.01095581054688	1.0	454.742431640625	135.25445556640625	0.00019213557243347168	389.2367858886719	142.48951721191406	0.0005390644073486328	25	011
517	363.2247314453125	34.29174041748047	1.0	386.05072021484375	137.82586669921875	1.0	456.72802734375	136.88128662109375	0.00018081068992614746	451.0150146484375	143.64019775390625	0.003197610378265381	25	011
518	358.5877990722656	29.233295440673828	1.0	384.14105224609375	132.85411071777344	1.0	354.007080078125	10.187557220458984	0.0004552304744720459	346.90289306640625	6.582189559936523	0.001200854778289795	25	011
519	354.95062255859375	25.3970947265625	1.0	387.3669738769531	130.47218322753906	1.0	353.0927734375	11.78708553314209	0.0011011958122253418	344.6741943359375	3.38045597076416	0.0023096203804016113	25	011
