# Supplementary material for: An automated feeding system for the African killifish reveals the impact of diet on lifespan and allows scalable assessment of associative learning
Source: eLife. 2022 Nov 10;11:e69008. doi: 10.7554/eLife.69008 (PMC9788828; doi:10.7554/eLife.69008)
Supplement: Figure 6—source data 2. [file elife-69008-fig6-data2.zip › Training Trajectories/t4_REC052DLC_resnet50_TrainAllTheThingsJun28shuffle1_1030000.csv]

bodyparts_coords	fishhead_x	fishhead_y	fishhead_likelihood	fishtail_x	fishtail_y	fishtail_likelihood	redlight_x	redlight_y	redlight_likelihood	fooddrop_x	fooddrop_y	fooddrop_likelihood	fishnum	recordingnum
0	410.24224853515625	132.8838653564453	1.0	333.9428405761719	266.8327941894531	0.9999863505363464	564.4854125976562	267.1880187988281	0.9999916553497314	561.203125	267.89593505859375	0.0005421340465545654	4	052
1	409.46685791015625	125.47472381591797	1.0	2.0786774158477783	384.2299499511719	0.0007143020629882812	564.9514770507812	267.5419921875	0.9999989867210388	561.2584228515625	266.0229187011719	0.0004450678825378418	4	052
2	407.64617919921875	111.73207092285156	1.0	409.31689453125	112.5641098022461	0.042333245277404785	565.119384765625	267.4994812011719	0.9999496936798096	561.6751098632812	268.4128112792969	0.0001766681671142578	4	052
3	405.52288818359375	97.94573974609375	0.9999988079071045	406.94708251953125	99.11578369140625	0.4331435561180115	565.007568359375	267.5770263671875	0.9999866485595703	561.37060546875	265.89996337890625	0.00022453069686889648	4	052
4	399.7966003417969	81.57001495361328	1.0	396.32684326171875	249.25918579101562	0.996239185333252	565.0630493164062	265.8760986328125	0.9999678134918213	561.3472290039062	264.185302734375	0.00019931793212890625	4	052
5	395.333251953125	64.23648834228516	1.0	399.340087890625	65.89897918701172	0.004642397165298462	565.1559448242188	267.0309753417969	0.9999752640724182	560.8486938476562	269.0552673339844	0.0002690553665161133	4	052
6	393.9571533203125	47.51617431640625	1.0	644.5419921875	429.7176208496094	0.001023024320602417	563.7014770507812	266.3993835449219	0.9999701380729675	560.8707275390625	267.8500061035156	0.00031641125679016113	4	052
7	394.0426940917969	37.434383392333984	1.0	2.824385643005371	384.70086669921875	0.0018749833106994629	565.0350341796875	266.5537414550781	0.9999864101409912	561.7965698242188	265.2305908203125	0.00037416815757751465	4	052
8	391.7575988769531	26.19121742248535	1.0	409.7658996582031	204.53060913085938	0.9999882578849792	565.0309448242188	265.8822021484375	0.999974250793457	390.4349365234375	3.730900764465332	0.005443841218948364	4	052
9	394.2611999511719	21.035245895385742	1.0	400.1522216796875	197.72030639648438	0.35421663522720337	565.8636474609375	265.7603454589844	0.9999792575836182	386.6563720703125	3.0927038192749023	0.004790276288986206	4	052
10	394.2449645996094	28.746822357177734	1.0	394.84149169921875	202.6571502685547	0.9998788833618164	564.6210327148438	266.126220703125	0.9999529123306274	390.5005798339844	4.86991548538208	0.006229966878890991	4	052
11	392.8291320800781	29.8479061126709	1.0	399.0809020996094	202.4947967529297	0.9999982118606567	564.873779296875	267.1214904785156	0.9999834895133972	398.415283203125	206.30381774902344	0.013640642166137695	4	052
12	392.1134948730469	29.29457664489746	1.0	404.8193054199219	197.61940002441406	0.9999998807907104	565.2975463867188	266.0887451171875	0.9999932050704956	390.901611328125	5.018346786499023	0.00409245491027832	4	052
13	392.4273681640625	27.287179946899414	1.0	403.37005615234375	194.5466766357422	1.0	565.092529296875	266.39398193359375	0.9999864101409912	390.5735168457031	4.048859596252441	0.004140645265579224	4	052
14	392.52642822265625	28.136987686157227	1.0	407.6594543457031	188.43490600585938	1.0	565.975830078125	267.1691589355469	0.9999550580978394	390.37225341796875	4.4106364250183105	0.005887329578399658	4	052
15	392.20306396484375	29.826871871948242	1.0	403.2046813964844	181.1906280517578	1.0	565.3444213867188	265.9702453613281	0.9999746084213257	390.9473876953125	4.653908729553223	0.0028760135173797607	4	052
16	391.83636474609375	30.201663970947266	1.0	404.6850280761719	176.89364624023438	1.0	565.99560546875	267.1861267089844	0.9999444484710693	391.17462158203125	4.961157321929932	0.002362757921218872	4	052
17	391.96270751953125	30.985992431640625	1.0	403.5857238769531	177.58270263671875	1.0	564.8651733398438	266.9270935058594	0.9999987483024597	391.406982421875	4.924928665161133	0.0013183653354644775	4	052
18	391.363037109375	29.92516326904297	1.0	404.025634765625	181.54083251953125	1.0	565.54150390625	267.1122131347656	0.9999980926513672	391.0919494628906	4.864186763763428	0.002702951431274414	4	052
19	390.4631042480469	30.54043960571289	1.0	403.5570983886719	185.8364715576172	1.0	565.8116455078125	267.4090881347656	0.9999673962593079	379.2798156738281	7.104387283325195	0.0014811456203460693	4	052
20	390.6472473144531	32.31774139404297	1.0	400.3653869628906	187.51068115234375	1.0	565.305908203125	266.61248779296875	0.9999561309814453	561.8721313476562	266.1589660644531	0.0006026923656463623	4	052
21	388.70263671875	32.7830924987793	1.0	408.5462341308594	185.23037719726562	0.9999998807907104	565.0316162109375	266.3044738769531	0.9999547004699707	561.7041625976562	264.7533264160156	0.000642627477645874	4	052
22	388.0433044433594	33.35319137573242	1.0	407.9288330078125	186.20272827148438	0.9999996423721313	565.4200439453125	266.2923583984375	0.9999959468841553	561.8585205078125	265.5908203125	0.0006617307662963867	4	052
23	387.5263366699219	33.40724563598633	1.0	404.4543151855469	192.0654754638672	0.9992932081222534	565.1539916992188	266.6387939453125	0.9999772906303406	401.769775390625	192.51939392089844	0.002151697874069214	4	052
24	387.45416259765625	32.45353317260742	1.0	412.1083984375	185.1520233154297	0.9999998807907104	565.5800170898438	266.2685852050781	0.9998922348022461	378.0176086425781	7.263920783996582	0.00045293569564819336	4	052
25	388.3260803222656	32.51525115966797	1.0	413.5908508300781	185.98081970214844	0.9999998807907104	547.1185302734375	221.20867919921875	0.9993382096290588	543.567138671875	222.07000732421875	0.005000948905944824	4	052
26	387.9389343261719	31.98250961303711	1.0	413.8719787597656	188.5428466796875	0.9999940991401672	547.6307983398438	222.14859008789062	0.9996210336685181	543.7278442382812	222.44107055664062	0.0028648972511291504	4	052
27	387.86328125	31.853723526000977	1.0	414.21783447265625	187.55987548828125	0.9999978542327881	547.1510009765625	222.3675994873047	0.998902440071106	543.2810668945312	222.1789093017578	0.016516000032424927	4	052
28	387.4441833496094	32.397491455078125	1.0	411.783203125	186.50611877441406	0.999329149723053	546.07275390625	222.545654296875	0.9968163967132568	542.2708740234375	222.5886688232422	0.006386458873748779	4	052
29	387.9353332519531	31.75897216796875	1.0	413.3104553222656	185.1186065673828	0.43143683671951294	547.7994995117188	221.4205322265625	0.9996137022972107	544.9580688476562	221.7239532470703	0.005763709545135498	4	052
30	387.8824768066406	31.44417381286621	1.0	545.652099609375	223.2244415283203	0.0006818771362304688	547.6240234375	221.8279266357422	0.9998806118965149	544.1641235351562	222.22105407714844	0.00445711612701416	4	052
31	387.55169677734375	29.808544158935547	1.0	409.3569641113281	203.07376098632812	0.9994838237762451	546.328369140625	221.9986572265625	0.9996713399887085	543.59228515625	222.24261474609375	0.003815382719039917	4	052
32	387.9468078613281	29.359806060791016	1.0	410.6591491699219	204.1613006591797	0.860633373260498	545.7320556640625	222.26983642578125	0.9994645118713379	543.3336181640625	221.71372985839844	0.01400044560432434	4	052
33	387.84307861328125	30.78380012512207	1.0	414.81414794921875	197.00518798828125	0.9995875358581543	545.09130859375	221.7085418701172	0.9995743632316589	543.1659545898438	221.7025146484375	0.005287140607833862	4	052
34	389.20782470703125	30.01583480834961	1.0	412.369873046875	185.0523223876953	0.7084147930145264	546.2213745117188	222.36175537109375	0.9993945360183716	543.0909423828125	222.38063049316406	0.01627373695373535	4	052
35	396.00396728515625	33.46107482910156	1.0	407.2418212890625	203.29290771484375	0.8016924858093262	546.4871826171875	221.98971557617188	0.9981240034103394	543.4710693359375	221.9674530029297	0.007076859474182129	4	052
36	404.58660888671875	32.95701217651367	1.0	393.1404113769531	195.57545471191406	1.0	546.5169067382812	221.95172119140625	0.9989891052246094	543.5902099609375	221.93426513671875	0.02129143476486206	4	052
37	413.3141174316406	33.139808654785156	1.0	378.082763671875	186.718505859375	0.997151255607605	546.7808837890625	221.23121643066406	0.9998579025268555	544.2373657226562	221.43797302246094	0.004754215478897095	4	052
38	419.9720764160156	32.50413513183594	1.0	366.6393737792969	180.06700134277344	1.0	548.36328125	222.1951904296875	0.9997918605804443	545.1761474609375	221.9992218017578	0.01211497187614441	4	052
39	427.1613464355469	32.251197814941406	1.0	375.1725769042969	168.57606506347656	0.9907575845718384	546.6525268554688	222.119384765625	0.999672532081604	543.4976806640625	222.5225067138672	0.006577134132385254	4	052
40	432.72027587890625	33.00578689575195	1.0	388.5862731933594	158.02293395996094	0.9999969005584717	546.269775390625	221.55421447753906	0.999823272228241	543.7096557617188	222.31105041503906	0.005869954824447632	4	052
41	437.6743469238281	35.58280944824219	1.0	391.1805725097656	177.24139404296875	0.01962459087371826	547.7272338867188	220.5946502685547	0.9994961023330688	544.388671875	221.6189422607422	0.0016067326068878174	4	052
42	444.5362548828125	34.38844680786133	1.0	407.35394287109375	159.4608917236328	0.3699539303779602	546.8801879882812	220.8151397705078	0.999836266040802	543.4765014648438	221.8675994873047	0.006692558526992798	4	052
43	449.2691650390625	35.29570388793945	1.0	416.2283935546875	158.39048767089844	1.0	546.410400390625	221.17002868652344	0.9993000626564026	543.4487915039062	221.7996826171875	0.010405957698822021	4	052
44	454.6158142089844	36.122432708740234	1.0	417.1286315917969	164.09715270996094	1.0	546.954345703125	220.54421997070312	0.9998351335525513	544.8007202148438	221.16061401367188	0.02092394232749939	4	052
45	457.99017333984375	35.675899505615234	1.0	413.272705078125	173.64678955078125	1.0	547.9277954101562	220.82150268554688	0.9997419118881226	543.7507934570312	221.62551879882812	0.003774106502532959	4	052
46	460.70391845703125	37.16928482055664	1.0	433.3268127441406	170.3612823486328	0.005057543516159058	546.3313598632812	221.29885864257812	0.9983721375465393	543.9345703125	221.80941772460938	0.04383432865142822	4	052
47	462.7630615234375	37.094886779785156	1.0	431.305419921875	170.1526336669922	0.9999980926513672	546.497802734375	221.25633239746094	0.9992598295211792	543.8229370117188	221.7972869873047	0.011407971382141113	4	052
48	463.52593994140625	37.94511032104492	1.0	430.29205322265625	187.0134735107422	0.9999346733093262	545.9903564453125	220.66769409179688	0.999354362487793	543.7583618164062	221.37301635742188	0.0038661956787109375	4	052
49	465.0714111328125	36.471397399902344	0.9999927282333374	429.513916015625	188.80865478515625	1.0	546.27587890625	220.97471618652344	0.999813437461853	544.0870971679688	221.8247833251953	0.006521403789520264	4	052
50	465.7146911621094	36.5262451171875	0.9999988079071045	437.2752380371094	182.8511962890625	1.0	546.6861572265625	221.39251708984375	0.9997822642326355	543.7587280273438	221.70675659179688	0.005351513624191284	4	052
51	468.3258972167969	33.914798736572266	0.9999810457229614	441.5062255859375	179.7708740234375	0.9999920129776001	546.6173706054688	221.73109436035156	0.998124361038208	543.768310546875	222.21170043945312	0.0036023855209350586	4	052
52	471.0762939453125	34.53512954711914	0.9742982387542725	435.4748229980469	193.38539123535156	0.11265918612480164	548.3345336914062	220.59988403320312	0.9999425411224365	546.0579833984375	221.18336486816406	0.005207240581512451	4	052
53	468.3865966796875	35.13775634765625	0.9999977350234985	436.3637390136719	198.03683471679688	1.0	548.0859375	220.54322814941406	0.9999252557754517	489.6431579589844	2.4615478515625	0.0019519627094268799	4	052
54	468.6084289550781	34.18037414550781	0.9999977350234985	440.6384582519531	195.95648193359375	1.0	548.8742065429688	220.61354064941406	0.9993821382522583	457.7099609375	4.519751071929932	0.0023927688598632812	4	052
55	469.7552795410156	34.8365364074707	0.9980572462081909	443.535400390625	193.0221405029297	0.9999997615814209	547.6097412109375	220.50242614746094	0.9990715384483337	490.1618957519531	2.7251052856445312	0.00462716817855835	4	052
56	467.97540283203125	34.46622848510742	0.9945141673088074	440.90435791015625	189.91929626464844	0.9999877214431763	548.1466064453125	219.32391357421875	0.9996740818023682	453.7917785644531	3.444904088973999	0.00791892409324646	4	052
57	546.8045654296875	221.68099975585938	0.41483670473098755	440.03582763671875	194.98265075683594	0.9999802112579346	548.520263671875	219.50376892089844	0.9995523691177368	547.1465454101562	220.96755981445312	0.0017388761043548584	4	052
58	545.6174926757812	221.87005615234375	0.9875991344451904	434.54400634765625	200.0291748046875	1.0	547.9022827148438	220.3545379638672	0.9996775984764099	453.4386291503906	1.719064474105835	0.007233381271362305	4	052
59	547.2883911132812	221.7887420654297	0.7788693904876709	438.3632507324219	201.66604614257812	1.0	549.4013671875	219.80105590820312	0.9999657869338989	452.7257385253906	2.120455265045166	0.006991922855377197	4	052
60	462.666015625	34.2833366394043	0.69071364402771	438.2218933105469	197.76466369628906	1.0	549.0592041015625	219.3698272705078	0.9998980760574341	452.7474670410156	3.0242080688476562	0.007740139961242676	4	052
61	462.20343017578125	36.32927703857422	0.9991694688796997	437.31201171875	193.38832092285156	1.0	547.5259399414062	219.78421020507812	0.9985103011131287	452.6658630371094	2.5113542079925537	0.004237323999404907	4	052
62	464.775634765625	37.408748626708984	0.9999507069587708	436.7491455078125	196.02957153320312	1.0	548.9266357421875	220.39089965820312	0.999754786491394	452.3664855957031	1.2121849060058594	0.0027800798416137695	4	052
63	462.64404296875	37.758689880371094	0.999990701675415	432.9874572753906	201.9173583984375	1.0	548.4874267578125	219.40963745117188	0.999934196472168	452.82513427734375	2.6271369457244873	0.002728074789047241	4	052
64	463.9554138183594	39.46413040161133	0.9997888803482056	433.4357604980469	204.40426635742188	1.0	548.8999633789062	220.31668090820312	0.9998602271080017	492.225830078125	2.7612171173095703	0.0029508471488952637	4	052
65	462.7315673828125	36.7531623840332	0.9994625449180603	432.36614990234375	203.18997192382812	1.0	547.8760375976562	220.06326293945312	0.9997015595436096	452.2823791503906	2.2331299781799316	0.0042633116245269775	4	052
66	462.5165100097656	35.323734283447266	0.4151814579963684	435.776123046875	204.929443359375	1.0	548.494873046875	219.6216278076172	0.9997991323471069	453.1672668457031	0.279691219329834	0.004926174879074097	4	052
67	460.3441162109375	37.04975891113281	0.9999999403953552	434.2076416015625	203.68386840820312	1.0	548.328125	219.57041931152344	0.9998325109481812	491.4122619628906	2.8787035942077637	0.002077341079711914	4	052
68	459.6636047363281	35.79243087768555	0.999996542930603	434.63134765625	202.77752685546875	1.0	549.177001953125	218.85757446289062	0.9999561905860901	451.9407653808594	2.1515603065490723	0.0018858015537261963	4	052
69	459.19927978515625	34.550621032714844	0.5610299706459045	434.6324768066406	201.15443420410156	1.0	549.2128295898438	220.03269958496094	0.99997478723526	451.7482604980469	1.9216182231903076	0.00439944863319397	4	052
70	457.9276428222656	37.36683654785156	1.0	433.7535095214844	202.6325225830078	1.0	547.83935546875	219.59567260742188	0.9998974800109863	445.7932434082031	3.9418833255767822	0.002961277961730957	4	052
71	457.74700927734375	35.10699462890625	0.9999997615814209	433.0593566894531	203.3497772216797	1.0	547.9811401367188	219.0768585205078	0.9999136924743652	443.7189025878906	4.715203762054443	0.005444943904876709	4	052
72	457.54156494140625	35.996299743652344	0.998713493347168	433.4964904785156	204.21592712402344	1.0	548.4588012695312	220.35325622558594	0.999913215637207	453.1686706542969	1.8834681510925293	0.002407848834991455	4	052
73	456.8623046875	36.43137741088867	0.999993622303009	431.9383544921875	205.88821411132812	1.0	547.913818359375	220.3380889892578	0.9995286464691162	491.5504455566406	3.8637871742248535	0.005614042282104492	4	052
74	456.1060485839844	35.520015716552734	0.9999966621398926	430.9936828613281	207.41293334960938	1.0	548.9216918945312	219.08328247070312	0.9999126195907593	444.15850830078125	4.521970272064209	0.0048871636390686035	4	052
75	456.5614929199219	37.16455078125	0.9999994039535522	429.98162841796875	206.99745178222656	1.0	549.193115234375	219.3128204345703	0.9999133348464966	443.5840148925781	3.43497896194458	0.0043624043464660645	4	052
76	455.06622314453125	35.151912689208984	0.9999997019767761	428.9325256347656	207.74789428710938	1.0	547.5078125	220.4658966064453	0.9997888803482056	443.2755432128906	4.4642462730407715	0.005435734987258911	4	052
77	456.864013671875	38.44995880126953	1.0	431.3734436035156	206.7484130859375	1.0	548.3916015625	219.1758270263672	0.9995971918106079	546.2395629882812	221.0099334716797	0.0010136663913726807	4	052
78	454.9388122558594	39.772361755371094	1.0	428.1839904785156	205.85916137695312	1.0	547.961669921875	219.3213653564453	0.9989038705825806	545.4419555664062	221.36961364746094	0.0016050636768341064	4	052
79	454.6785888671875	37.11069869995117	1.0	428.0766906738281	205.06353759765625	1.0	548.1889038085938	220.51547241210938	0.9999151229858398	545.90576171875	221.49569702148438	0.0015023648738861084	4	052
80	453.8633117675781	37.727813720703125	1.0	427.3214416503906	201.674560546875	1.0	547.4857177734375	221.27134704589844	0.9963645339012146	542.2234497070312	224.48818969726562	0.0021738409996032715	4	052
81	454.8910827636719	40.75571823120117	1.0	426.8536682128906	197.49627685546875	1.0	547.644287109375	220.8737335205078	0.9998754858970642	490.3344421386719	5.269270896911621	0.0033939480781555176	4	052
82	455.79888916015625	39.92604446411133	1.0	426.9399719238281	196.2047119140625	1.0	547.204833984375	219.84445190429688	0.9998048543930054	544.9783325195312	221.58935546875	0.0027864277362823486	4	052
83	454.61309814453125	38.76448059082031	1.0	425.0320739746094	198.76083374023438	1.0	546.6372680664062	221.16287231445312	0.9997159242630005	543.964111328125	221.9854278564453	0.004834979772567749	4	052
84	455.1993713378906	40.66614532470703	1.0	423.5660705566406	200.4959259033203	1.0	546.7022705078125	221.44482421875	0.9997894763946533	543.8848876953125	223.45834350585938	0.0030683577060699463	4	052
85	456.4330749511719	47.56601333618164	1.0	423.15582275390625	199.39169311523438	1.0	547.5230712890625	220.88473510742188	0.999591588973999	544.4444580078125	221.9936981201172	0.001664280891418457	4	052
86	457.36309814453125	49.29127502441406	1.0	427.08905029296875	185.9427947998047	0.9999995231628418	548.6633911132812	220.96766662597656	0.9997584223747253	545.3363037109375	221.97543334960938	0.002957761287689209	4	052
87	456.7957763671875	45.1085090637207	0.9999982118606567	430.9852600097656	179.72189331054688	1.0	545.1298828125	221.8986358642578	0.99765944480896	542.3284301757812	222.6708984375	0.026408523321151733	4	052
88	458.60198974609375	43.868656158447266	1.0	428.4134521484375	174.41879272460938	0.9999772906303406	546.9096069335938	222.3756103515625	0.9981851577758789	543.9789428710938	223.75067138671875	0.027261853218078613	4	052
89	463.70001220703125	43.55033874511719	1.0	420.3806457519531	169.21697998046875	1.0	547.8439331054688	221.27886962890625	0.9993047714233398	544.77197265625	221.6056365966797	0.005574464797973633	4	052
90	523.0726928710938	141.92039489746094	0.9999988079071045	417.29010009765625	169.14064025878906	1.0	547.5498657226562	221.59756469726562	0.9996315240859985	544.5626220703125	222.0985870361328	0.007733196020126343	4	052
91	468.4479064941406	44.76952362060547	0.9999958276748657	423.8411865234375	165.34573364257812	1.0	546.3659057617188	221.4290313720703	0.9996346235275269	543.6862182617188	221.63925170898438	0.02146857976913452	4	052
92	470.5009765625	44.80411911010742	0.9989506006240845	431.1742248535156	157.7770233154297	1.0	547.0524291992188	221.9312286376953	0.9997706413269043	542.7504272460938	224.286376953125	0.0025247037410736084	4	052
93	462.4646911621094	45.33599853515625	0.9997600317001343	436.0503234863281	162.78427124023438	1.0	546.9973754882812	221.1817626953125	0.9995465278625488	544.943603515625	221.43443298339844	0.0142936110496521	4	052
94	490.5364685058594	47.71821975708008	0.9989446401596069	434.5093994140625	171.45486450195312	0.9999990463256836	547.5939331054688	221.51473999023438	0.9995828866958618	544.96240234375	221.80206298828125	0.010204017162322998	4	052
95	454.0797119140625	45.14638137817383	0.9999998807907104	433.581787109375	179.54905700683594	0.8834086656570435	546.944580078125	221.79026794433594	0.999480664730072	543.9583129882812	224.34129333496094	0.006788372993469238	4	052
96	452.7204284667969	43.70650863647461	1.0	437.7155456542969	179.4810028076172	1.0	547.7850952148438	221.456298828125	0.9994426965713501	544.9511108398438	222.44863891601562	0.005078762769699097	4	052
97	495.11895751953125	50.130672454833984	1.0	438.298828125	174.32569885253906	1.0	548.7268676757812	220.58349609375	0.9997473955154419	544.7059326171875	222.08876037597656	0.002098292112350464	4	052
98	451.4190673828125	45.303504943847656	1.0	431.3374328613281	172.9729461669922	1.0	546.8865356445312	221.2071990966797	0.9987918138504028	431.5111083984375	173.63327026367188	0.006231904029846191	4	052
99	450.42071533203125	46.560211181640625	1.0	430.7764892578125	177.4315643310547	1.0	547.2798461914062	221.4275360107422	0.9993975162506104	543.015380859375	223.34161376953125	0.003254026174545288	4	052
100	450.0835876464844	47.1684455871582	1.0	426.52459716796875	179.62477111816406	1.0	547.7144165039062	221.24560546875	0.9998223781585693	543.8789672851562	223.4628448486328	0.0059209465980529785	4	052
101	450.0137939453125	46.124393463134766	1.0	424.4991760253906	184.69467163085938	0.9999991655349731	546.7821044921875	222.06312561035156	0.9998127818107605	546.73876953125	223.048583984375	0.01909416913986206	4	052
102	449.5981750488281	47.58610153198242	1.0	422.4119873046875	187.31028747558594	1.0	545.730712890625	221.13662719726562	0.9989570379257202	529.4894409179688	224.19436645507812	0.006187140941619873	4	052
103	449.71026611328125	46.83953857421875	1.0	419.3060302734375	187.48605346679688	1.0	546.8619995117188	221.185791015625	0.9998866319656372	544.62841796875	221.94989013671875	0.008824855089187622	4	052
104	450.26019287109375	47.82820129394531	1.0	420.08929443359375	186.02198791503906	1.0	546.6887817382812	222.24253845214844	0.9972050189971924	543.4274291992188	222.56590270996094	0.014895588159561157	4	052
105	450.6735534667969	48.364959716796875	1.0	419.8504943847656	181.4714813232422	1.0	547.2754516601562	220.97549438476562	0.9996617436408997	543.7825927734375	221.921142578125	0.007176309823989868	4	052
106	452.2191162109375	46.19150924682617	1.0	415.8581237792969	179.99571228027344	1.0	547.3787231445312	221.66871643066406	0.9999333620071411	546.578125	222.5568084716797	0.004073143005371094	4	052
107	454.6198425292969	45.52067565917969	1.0	413.63916015625	190.9893035888672	1.0	547.646240234375	221.25213623046875	0.9996951222419739	544.021240234375	222.5128936767578	0.004964888095855713	4	052
108	456.8046569824219	46.938655853271484	1.0	410.1290588378906	184.0792236328125	1.0	546.7355346679688	221.51063537597656	0.9996455907821655	544.130615234375	222.08255004882812	0.01784694194793701	4	052
109	463.0306091308594	44.10786437988281	0.9999998807907104	407.9327697753906	177.3579864501953	1.0	546.9483642578125	221.71641540527344	0.9956356287002563	543.1068725585938	222.60708618164062	0.007227301597595215	4	052
110	463.02783203125	46.38499450683594	0.9999997615814209	404.4389343261719	179.05657958984375	0.9814591407775879	546.5704956054688	221.7257843017578	0.9997612237930298	542.86083984375	222.19615173339844	0.003115236759185791	4	052
111	464.0489501953125	44.183902740478516	0.999994158744812	400.5806884765625	180.65414428710938	1.0	547.42333984375	220.49664306640625	0.9995619654655457	544.3761596679688	221.686767578125	0.004825174808502197	4	052
112	464.0908203125	46.5039176940918	1.0	401.4787902832031	181.06658935546875	1.0	547.14794921875	221.27291870117188	0.9994484782218933	543.9081420898438	223.34657287597656	0.004779040813446045	4	052
113	463.3305969238281	48.17035675048828	1.0	402.96685791015625	177.48220825195312	1.0	546.8980102539062	221.42422485351562	0.9981977939605713	543.716796875	223.81112670898438	0.006386160850524902	4	052
114	465.9549865722656	46.217899322509766	0.9999998807907104	407.166259765625	174.67898559570312	1.0	547.7003173828125	220.6768798828125	0.9996815919876099	544.2596435546875	221.74851989746094	0.0061241090297698975	4	052
115	461.28570556640625	46.330509185791016	1.0	408.40185546875	175.1337127685547	0.999998927116394	546.1905517578125	220.80340576171875	0.9992889165878296	543.0321655273438	221.55450439453125	0.0047057271003723145	4	052
116	461.86041259765625	45.78358840942383	1.0	404.6770324707031	184.50990295410156	1.0	547.985107421875	221.5779571533203	0.9997607469558716	544.088134765625	222.48365783691406	0.005957990884780884	4	052
117	461.27252197265625	48.063358306884766	1.0	403.4678955078125	183.3387451171875	1.0	547.5987548828125	220.66046142578125	0.9984171390533447	543.8545532226562	221.73831176757812	0.003597944974899292	4	052
118	462.7008361816406	47.07259750366211	1.0	404.01861572265625	180.6767578125	1.0	547.1201171875	221.6509552001953	0.9969834685325623	543.3904418945312	222.4981231689453	0.006727784872055054	4	052
119	462.9656677246094	47.39677047729492	1.0	408.5652770996094	175.10084533691406	1.0	547.5137939453125	222.08287048339844	0.9999033212661743	543.6974487304688	222.55979919433594	0.010114818811416626	4	052
120	462.25018310546875	47.234458923339844	1.0	404.2891540527344	181.3209991455078	0.9999593496322632	547.6047973632812	221.14157104492188	0.9996147751808167	543.7738647460938	222.09901428222656	0.0075571537017822266	4	052
121	463.390625	48.15789794921875	1.0	399.9207458496094	183.721923828125	1.0	546.087158203125	220.9558563232422	0.998188853263855	544.0241088867188	221.68922424316406	0.0055043697357177734	4	052
122	460.7332458496094	47.87052917480469	1.0	402.4367980957031	181.44424438476562	1.0	548.3314819335938	221.05960083007812	0.9999309182167053	544.5940551757812	221.52392578125	0.004133790731430054	4	052
123	461.8902587890625	50.10508728027344	1.0	405.4575500488281	178.83645629882812	1.0	547.2345581054688	220.64608764648438	0.9997352361679077	544.3334350585938	221.8640899658203	0.007040619850158691	4	052
124	462.3390808105469	48.800392150878906	0.9999998807907104	406.5599365234375	175.91615295410156	1.0	546.6892700195312	221.11865234375	0.9992805123329163	543.6270141601562	222.14109802246094	0.0078116655349731445	4	052
125	475.77362060546875	51.367950439453125	0.9999890923500061	405.00445556640625	180.2030792236328	0.9999022483825684	549.8878173828125	220.78880310058594	0.9999796152114868	546.0411376953125	221.49609375	0.0035971105098724365	4	052
126	458.81585693359375	49.93775177001953	0.9999916553497314	406.4896240234375	179.6860809326172	1.0	547.4989624023438	221.1430206298828	0.999807596206665	544.3519897460938	221.8820037841797	0.002940654754638672	4	052
127	460.699462890625	51.00371551513672	0.9999983906745911	406.8414306640625	177.24075317382812	1.0	547.052490234375	220.98680114746094	0.9986218810081482	543.3495483398438	222.01637268066406	0.0062255859375	4	052
128	463.8210754394531	54.64823532104492	0.9999998807907104	412.85467529296875	173.98861694335938	1.0	548.1366577148438	221.52122497558594	0.9993613958358765	542.847900390625	223.99032592773438	0.0019957423210144043	4	052
129	467.0714111328125	56.902099609375	0.9999966025352478	418.1157531738281	168.87832641601562	1.0	546.7230834960938	221.5894012451172	0.999858021736145	544.3145141601562	222.36964416503906	0.015530228614807129	4	052
130	460.77374267578125	55.12530517578125	0.9999904632568359	413.8027038574219	177.68759155273438	1.0	546.968994140625	221.83555603027344	0.9995665550231934	543.17333984375	222.51776123046875	0.005528092384338379	4	052
131	449.47064208984375	54.550907135009766	1.0	415.0797119140625	170.00143432617188	1.0	548.173828125	221.10826110839844	0.9999139904975891	544.2327880859375	221.7443084716797	0.0031721889972686768	4	052
132	454.89739990234375	54.63609313964844	1.0	419.6038513183594	163.29051208496094	1.0	548.5338134765625	220.89370727539062	0.9999533891677856	545.36572265625	221.85154724121094	0.003803849220275879	4	052
133	449.45550537109375	54.159751892089844	1.0	418.0081787109375	164.13238525390625	1.0	547.054443359375	220.70840454101562	0.9998368620872498	544.3010864257812	221.91668701171875	0.011969119310379028	4	052
134	448.3943786621094	57.40739440917969	1.0	413.3712158203125	173.59915161132812	0.9166849851608276	546.8063354492188	221.39694213867188	0.999812126159668	543.91064453125	223.2808074951172	0.0068582892417907715	4	052
135	445.98809814453125	55.098052978515625	0.9999986290931702	413.6285400390625	170.9136199951172	0.9999998807907104	548.0634765625	220.9143829345703	0.9998975396156311	544.1107177734375	223.15782165527344	0.005453616380691528	4	052
136	445.0653991699219	56.704124450683594	0.9999997019767761	418.2413024902344	165.71209716796875	1.0	547.704345703125	221.57696533203125	0.999604344367981	543.9498901367188	222.12159729003906	0.004658252000808716	4	052
137	443.8054504394531	57.734375	1.0	417.873779296875	161.45651245117188	1.0	546.8157958984375	221.73023986816406	0.9994590282440186	543.9310913085938	222.00892639160156	0.0182456374168396	4	052
138	441.90203857421875	57.37046432495117	1.0	416.7982177734375	168.63174438476562	1.0	546.6398315429688	221.16580200195312	0.9991557598114014	543.6632690429688	223.0557098388672	0.0028742849826812744	4	052
139	440.9603576660156	56.97064208984375	1.0	417.8824157714844	179.8388214111328	0.12075671553611755	548.4898681640625	221.26026916503906	0.9999528527259827	544.4843139648438	222.38076782226562	0.0029430091381073	4	052
140	478.2812805175781	58.972755432128906	1.0	416.1439514160156	176.04483032226562	0.9999797344207764	548.0234375	221.39065551757812	0.9999184608459473	544.0825805664062	223.75515747070312	0.005163431167602539	4	052
141	438.773193359375	56.056297302246094	1.0	417.7518615722656	170.81854248046875	0.9999997019767761	547.6049194335938	220.940673828125	0.9999274015426636	543.4901123046875	223.30958557128906	0.0031360983848571777	4	052
142	439.7149353027344	56.62161636352539	1.0	414.952392578125	174.95455932617188	0.9999195337295532	547.690185546875	221.66038513183594	0.9997496604919434	544.7969360351562	222.5525360107422	0.01680910587310791	4	052
143	439.2110290527344	56.82838439941406	1.0	408.7093505859375	181.93502807617188	0.9999959468841553	548.1085815429688	221.88644409179688	0.9983120560646057	543.2979736328125	224.53677368164062	0.0035338103771209717	4	052
144	438.7701721191406	56.68805694580078	1.0	406.53662109375	189.45843505859375	1.0	548.0655517578125	220.78475952148438	0.9999469518661499	512.1618041992188	200.76889038085938	0.0054569244384765625	4	052
145	436.2462158203125	56.7887077331543	1.0	413.5658264160156	175.97805786132812	0.9999232888221741	547.5668334960938	221.5185089111328	0.9997639060020447	544.0984497070312	223.9993133544922	0.005350291728973389	4	052
146	483.24969482421875	57.379539489746094	1.0	418.40118408203125	169.36265563964844	1.0	546.9686889648438	220.97518920898438	0.9996422529220581	544.46044921875	221.5188446044922	0.009736418724060059	4	052
147	482.3710021972656	56.04682922363281	1.0	415.3404235839844	172.48231506347656	0.9999998807907104	545.5845336914062	221.0201416015625	0.9994790554046631	544.1296997070312	221.76953125	0.01991400122642517	4	052
148	445.7154235839844	57.431602478027344	1.0	502.0901794433594	183.47604370117188	0.999998152256012	547.2312622070312	221.38116455078125	0.998091459274292	544.1386108398438	222.32142639160156	0.006216675043106079	4	052
149	448.1960144042969	55.79417419433594	1.0	409.0645446777344	185.5123748779297	1.0	546.2650146484375	221.85206604003906	0.9921300411224365	543.0708618164062	222.85081481933594	0.005959570407867432	4	052
150	450.2545471191406	53.7159309387207	1.0	404.8437805175781	184.725830078125	1.0	547.9367065429688	221.1412811279297	0.9996155500411987	545.3028564453125	222.05548095703125	0.005376547574996948	4	052
151	454.8960876464844	53.88227844238281	1.0	406.2967834472656	175.920654296875	1.0	547.4271850585938	221.5539093017578	0.999916672706604	544.5869750976562	222.1048583984375	0.01674586534500122	4	052
152	457.1932067871094	52.8787841796875	0.9999997615814209	406.7425231933594	170.9683837890625	1.0	546.8319091796875	221.1321258544922	0.9994015097618103	544.0857543945312	222.60549926757812	0.004992276430130005	4	052
153	455.3580322265625	49.92036437988281	0.9999990463256836	409.3970947265625	167.8414764404297	1.0	548.1630859375	221.42311096191406	0.9997896552085876	545.0253295898438	221.7886199951172	0.012921959161758423	4	052
154	481.68743896484375	50.49573516845703	1.0	405.7282409667969	177.86663818359375	1.0	547.6729736328125	221.40501403808594	0.9997507929801941	543.7320556640625	223.6052703857422	0.004215896129608154	4	052
155	454.71624755859375	50.67335510253906	1.0	407.2806091308594	171.89437866210938	1.0	548.0204467773438	220.89256286621094	0.9998868703842163	544.6376953125	222.0476837158203	0.005564898252487183	4	052
156	454.98382568359375	49.134098052978516	1.0	409.9793701171875	164.334228515625	1.0	547.3121337890625	221.2592010498047	0.9996591806411743	544.2203369140625	221.71041870117188	0.00822305679321289	4	052
157	456.1831359863281	50.32389450073242	0.9999998807907104	413.0674133300781	163.82022094726562	1.0	547.7184448242188	221.97279357910156	0.9999221563339233	544.6904907226562	222.47705078125	0.012938767671585083	4	052
158	482.9725341796875	49.33831024169922	1.0	415.7276611328125	167.10890197753906	1.0	546.8823852539062	222.26779174804688	0.9997861385345459	544.2868041992188	222.34239196777344	0.019709020853042603	4	052
159	483.0160827636719	51.756004333496094	1.0	411.90972900390625	175.43919372558594	1.0	546.0396728515625	222.51463317871094	0.9992642402648926	545.1539306640625	224.251708984375	0.017274200916290283	4	052
160	455.353515625	48.77924346923828	1.0	411.64251708984375	178.77362060546875	1.0	548.634521484375	222.00131225585938	0.999849796295166	545.068359375	223.21226501464844	0.005903035402297974	4	052
161	454.15509033203125	47.80890655517578	1.0	418.599609375	168.5218048095703	1.0	547.8627319335938	221.20655822753906	0.9999234676361084	544.5958862304688	222.10482788085938	0.009763449430465698	4	052
162	456.8861083984375	50.92921829223633	1.0	418.0621643066406	168.9984893798828	1.0	546.6453857421875	221.59750366210938	0.9990606904029846	543.8429565429688	222.56687927246094	0.014717459678649902	4	052
163	459.4537658691406	49.13889694213867	1.0	412.23272705078125	172.59024047851562	1.0	547.1426391601562	220.6220703125	0.9984939098358154	543.1025390625	223.66168212890625	0.00293007493019104	4	052
164	462.37255859375	47.7847900390625	1.0	419.90179443359375	153.94032287597656	1.0	546.943359375	221.6937255859375	0.9994422793388367	544.2720947265625	221.86798095703125	0.035278767347335815	4	052
165	467.62762451171875	46.486568450927734	1.0	421.3738098144531	158.64804077148438	1.0	547.109130859375	221.29214477539062	0.9994912147521973	544.5639038085938	221.7570037841797	0.015848934650421143	4	052
166	463.4516296386719	45.46839904785156	1.0	415.06060791015625	165.78024291992188	1.0	547.006591796875	220.8232421875	0.9998255968093872	544.4501953125	222.1750030517578	0.012962013483047485	4	052
167	463.0675048828125	45.03825378417969	0.9999709129333496	427.9031982421875	146.98072814941406	1.0	547.8759765625	221.68492126464844	0.9998205304145813	544.3541259765625	222.30624389648438	0.008885204792022705	4	052
168	463.498779296875	40.89314270019531	0.9998666048049927	428.48284912109375	153.9379119873047	1.0	545.7852172851562	220.200439453125	0.9998781681060791	543.9791870117188	221.0327911376953	0.004541754722595215	4	052
169	462.8199462890625	40.517215728759766	1.0	424.0799560546875	158.24209594726562	1.0	546.118896484375	220.5436248779297	0.999092698097229	546.4140014648438	221.5350341796875	0.011481612920761108	4	052
170	463.4723205566406	41.06635284423828	1.0	420.772216796875	158.39254760742188	1.0	544.9502563476562	220.0647735595703	0.9990564584732056	543.4031372070312	221.72300720214844	0.012375473976135254	4	052
171	463.1614990234375	40.517818450927734	1.0	425.9938049316406	152.59495544433594	1.0	546.6768188476562	220.21832275390625	0.9997087717056274	544.68017578125	221.21353149414062	0.011585503816604614	4	052
172	463.8544616699219	39.87119674682617	1.0	426.9072265625	153.66754150390625	1.0	546.044189453125	220.35546875	0.9996755123138428	544.416748046875	221.65438842773438	0.01756027340888977	4	052
173	496.8552551269531	43.52983474731445	0.9999960660934448	426.0848693847656	161.16204833984375	1.0	547.136474609375	221.7611083984375	0.9996070861816406	545.5272216796875	223.22970581054688	0.013486146926879883	4	052
174	464.42755126953125	38.76527404785156	0.9999997615814209	420.4317626953125	166.66436767578125	1.0	546.5702514648438	221.22166442871094	0.999916136264801	546.7880859375	222.40829467773438	0.028374314308166504	4	052
175	465.4294738769531	38.513519287109375	0.999996542930603	414.32843017578125	170.0955047607422	1.0	545.392578125	219.29788208007812	0.9986511468887329	544.206787109375	221.52670288085938	0.006875514984130859	4	052
176	464.63165283203125	37.828956604003906	1.0	427.50390625	163.3235626220703	1.0	546.4151611328125	219.06396484375	0.9992762804031372	544.8880004882812	219.93426513671875	0.00809428095817566	4	052
177	464.6501159667969	39.329044342041016	1.0	425.0644226074219	161.28347778320312	1.0	547.3699340820312	218.92393493652344	0.9996071457862854	545.1860961914062	220.647705078125	0.007645726203918457	4	052
178	466.3679504394531	39.670223236083984	1.0	420.617919921875	168.0810546875	1.0	548.2203979492188	219.36361694335938	0.9999244213104248	546.1603393554688	220.88938903808594	0.0035205483436584473	4	052
179	469.0401611328125	39.1246452331543	1.0	417.543212890625	180.59259033203125	0.9995841383934021	546.489990234375	219.55043029785156	0.9997799396514893	544.8619995117188	221.5521697998047	0.004297763109207153	4	052
180	473.1468811035156	38.616432189941406	1.0	408.2355651855469	179.25570678710938	1.0	547.0084228515625	220.9646453857422	0.9998917579650879	542.78564453125	223.63145446777344	0.0033565163612365723	4	052
181	469.64862060546875	38.930118560791016	0.9999998807907104	413.7245788574219	169.6708984375	1.0	548.0595703125	221.16917419433594	0.9991117715835571	544.10009765625	224.63751220703125	0.011150658130645752	4	052
182	471.2312927246094	39.31284713745117	1.0	419.2821350097656	167.49143981933594	1.0	547.050537109375	220.72361755371094	0.9980738162994385	543.5852661132812	222.17282104492188	0.006645798683166504	4	052
183	474.7110290527344	39.50415802001953	0.9999998211860657	417.7734069824219	170.9887237548828	1.0	547.80322265625	220.9803466796875	0.9999122619628906	544.95751953125	221.5991668701172	0.0053105950355529785	4	052
184	475.1558532714844	38.87884521484375	1.0	402.5099182128906	177.1955108642578	1.0	547.8228149414062	220.40097045898438	0.9998956918716431	544.0380859375	221.18307495117188	0.003959745168685913	4	052
185	477.7180480957031	39.612884521484375	1.0	419.6657409667969	163.8518829345703	1.0	546.1178588867188	221.5957794189453	0.9989949464797974	544.2547607421875	221.44970703125	0.03497692942619324	4	052
186	476.2802429199219	39.54402542114258	1.0	422.55303955078125	172.88426208496094	0.9999995231628418	547.4143676757812	221.3184356689453	0.9996012449264526	544.1265258789062	221.73805236816406	0.013408631086349487	4	052
187	473.534423828125	43.58526611328125	0.9999922513961792	420.9957275390625	192.29539489746094	1.0	548.7000732421875	220.7639923095703	0.9998846054077148	546.487548828125	221.87322998046875	0.0009413659572601318	4	052
188	470.2825622558594	43.17218017578125	0.9999583959579468	427.3033142089844	186.43087768554688	1.0	547.4791259765625	219.87232971191406	0.9999582171440125	442.7530212402344	2.9522037506103516	0.000979781150817871	4	052
189	468.07073974609375	43.08757400512695	1.0	426.3861389160156	184.51109313964844	1.0	548.4332275390625	220.87876892089844	0.9994080066680908	542.8074340820312	223.34243774414062	0.002224653959274292	4	052
190	468.92254638671875	45.05339813232422	0.9999999403953552	419.8456115722656	184.91468811035156	1.0	546.7454833984375	220.37034606933594	0.9995706081390381	544.4237060546875	222.01730346679688	0.003468453884124756	4	052
191	471.92138671875	44.943382263183594	0.9988365173339844	421.6727294921875	180.86941528320312	1.0	546.5643920898438	222.11021423339844	0.9996320009231567	544.1302490234375	223.1243133544922	0.010000020265579224	4	052
192	468.939453125	44.59827423095703	1.0	428.9591064453125	181.5079345703125	1.0	546.4609985351562	220.75701904296875	0.999642014503479	546.5108642578125	221.69281005859375	0.007736653089523315	4	052
193	467.9052429199219	45.063262939453125	1.0	428.308349609375	172.41366577148438	1.0	546.5907592773438	220.18133544921875	0.9972906112670898	543.3226928710938	222.71946716308594	0.001583188772201538	4	052
194	465.9275817871094	45.612117767333984	1.0	427.821533203125	185.4569854736328	1.0	549.1975708007812	219.3814697265625	0.9996166229248047	545.4915161132812	221.68663024902344	0.002522677183151245	4	052
195	462.1244812011719	44.774593353271484	1.0	438.3096618652344	173.53961181640625	0.9999992251396179	548.1566772460938	219.13893127441406	0.999976634979248	545.1845703125	220.44200134277344	0.002644866704940796	4	052
196	462.0176086425781	46.95050048828125	1.0	432.59832763671875	181.65142822265625	0.9999945759773254	549.7685546875	219.83287048339844	0.9989959001541138	545.5887451171875	221.63394165039062	0.0009035766124725342	4	052
197	459.8048095703125	45.41944885253906	0.9999999403953552	424.08575439453125	192.0677947998047	1.0	548.3734741210938	219.12510681152344	0.9998170733451843	543.18603515625	222.0037078857422	0.0010088682174682617	4	052
198	459.5450439453125	47.867774963378906	1.0	431.7366638183594	191.60330200195312	0.9950854778289795	547.4902954101562	219.57794189453125	0.9999576807022095	544.8182983398438	222.0767059326172	0.007985413074493408	4	052
199	458.2845458984375	45.49345397949219	1.0	431.81854248046875	183.3042449951172	0.9999985694885254	547.3546142578125	220.78903198242188	0.9999693632125854	544.4230346679688	223.1920623779297	0.004614025354385376	4	052
200	455.69183349609375	45.889217376708984	1.0	427.7984619140625	191.09962463378906	0.026953309774398804	547.7021484375	218.74818420410156	0.999900221824646	449.1733703613281	33.54850769042969	0.0007445216178894043	4	052
201	455.8177185058594	48.397274017333984	0.9999997615814209	424.41009521484375	195.4075164794922	1.0	547.096923828125	219.99874877929688	0.9999830722808838	543.5521240234375	223.15634155273438	0.0017773807048797607	4	052
202	455.1946716308594	45.80935287475586	1.0	426.56170654296875	194.26205444335938	0.9999995231628418	547.612060546875	219.32546997070312	0.9970338344573975	429.0151062011719	195.997314453125	0.00205424427986145	4	052
203	484.3477783203125	49.7554817199707	0.9984689950942993	428.53131103515625	192.2947540283203	1.0	547.1669921875	219.51927185058594	0.999982476234436	544.9596557617188	221.71566772460938	0.0028961896896362305	4	052
204	454.9975891113281	48.86825942993164	0.9999993443489075	430.00750732421875	192.67291259765625	1.0	546.8779296875	219.9113006591797	0.9995602369308472	431.4747314453125	192.98162841796875	0.001504272222518921	4	052
205	492.10888671875	56.27101135253906	0.9996906518936157	545.96240234375	222.31060791015625	0.0007093548774719238	547.5753784179688	220.64724731445312	0.9999151229858398	545.117431640625	221.900146484375	0.004996210336685181	4	052
206	498.5853576660156	74.46994018554688	0.44269585609436035	423.5042724609375	69.93896484375	0.9123304486274719	547.8829956054688	220.28604125976562	0.9999727010726929	546.3612670898438	220.85133361816406	0.04580366611480713	4	052
207	467.8535461425781	92.50218200683594	0.9929186701774597	411.0181884765625	78.15642547607422	0.32381534576416016	547.0365600585938	221.3606719970703	0.9985576868057251	543.365478515625	223.61676025390625	0.004634499549865723	4	052
208	546.3001098632812	222.89747619628906	0.7251538634300232	403.0804443359375	85.69099426269531	0.02879863977432251	547.1494140625	220.81689453125	0.998134970664978	543.7576904296875	222.29005432128906	0.0034387707710266113	4	052
209	548.275146484375	224.26934814453125	0.017461538314819336	407.1305236816406	90.53446960449219	0.0037897825241088867	549.1255493164062	221.01443481445312	0.9999388456344604	546.2255249023438	221.6922607421875	0.007334351539611816	4	052
210	390.7294921875	87.06855010986328	0.9987910985946655	435.3018493652344	85.96206665039062	0.004077255725860596	548.8823852539062	222.052001953125	0.999898374080658	544.2154541015625	222.871826171875	0.005043774843215942	4	052
211	386.6617736816406	85.66017150878906	0.9988601207733154	1.59505295753479	384.3582458496094	0.0011221766471862793	548.2431640625	220.37429809570312	0.9997578263282776	544.3551635742188	221.2099609375	0.0048614442348480225	4	052
212	546.051025390625	223.6271209716797	0.8937884569168091	2.043389320373535	383.27862548828125	0.002671182155609131	547.164306640625	220.88072204589844	0.9996994733810425	543.44287109375	223.44935607910156	0.00526118278503418	4	052
213	373.3032531738281	104.25885009765625	1.0	418.4035339355469	87.86056518554688	0.9889029264450073	545.9464721679688	220.48475646972656	0.994997501373291	543.2020874023438	222.21044921875	0.0045715272426605225	4	052
214	364.4498596191406	105.61112213134766	1.0	417.7450256347656	89.0357894897461	0.007221043109893799	547.1148071289062	221.51939392089844	0.9996668100357056	543.4327392578125	222.16717529296875	0.01083594560623169	4	052
215	358.1164245605469	104.62496185302734	0.11415928602218628	403.41064453125	102.4264907836914	0.953961193561554	547.7427978515625	221.38272094726562	0.9998847246170044	544.8134155273438	222.4537353515625	0.013824045658111572	4	052
216	547.0335693359375	223.94293212890625	0.33574211597442627	546.3787231445312	222.8128662109375	0.0006761550903320312	548.4652099609375	221.54290771484375	0.9999493956565857	544.5213623046875	223.32908630371094	0.001864612102508545	4	052
217	546.085693359375	223.17071533203125	0.8171272873878479	346.9677429199219	110.51026916503906	0.011170655488967896	547.4658813476562	221.22349548339844	0.9875572323799133	544.1967163085938	222.8443603515625	0.0022250711917877197	4	052
218	546.4913940429688	224.8736572265625	0.10690158605575562	545.5942993164062	221.8355712890625	0.0009905695915222168	546.86865234375	220.62911987304688	0.999946117401123	546.8767700195312	221.92251586914062	0.01596692204475403	4	052
219	548.3401489257812	222.4633026123047	0.5378642678260803	374.8426513671875	103.05421447753906	0.6828967928886414	548.947265625	220.34327697753906	0.9993419647216797	545.0489501953125	221.71932983398438	0.0043618083000183105	4	052
220	547.6183471679688	225.01922607421875	0.06239327788352966	375.46484375	107.14497375488281	0.9999998211860657	547.8286743164062	221.15650939941406	0.9999117851257324	544.8328247070312	222.136962890625	0.016621917486190796	4	052
221	546.748291015625	222.7519073486328	0.9088993072509766	376.5071716308594	108.35926055908203	0.9999992251396179	546.6177368164062	220.4772491455078	0.9940871000289917	544.4627075195312	223.00872802734375	0.005592465400695801	4	052
222	546.8015747070312	225.11837768554688	0.9140195846557617	373.62457275390625	108.6258773803711	0.9999970197677612	546.8651123046875	222.03005981445312	0.9984815120697021	543.95947265625	224.56454467773438	0.024814844131469727	4	052
223	545.9696044921875	221.8153839111328	0.9647821187973022	349.09765625	120.03937530517578	0.9999176859855652	547.2190551757812	219.67999267578125	0.9992759823799133	543.5595092773438	222.86279296875	0.0014872252941131592	4	052
224	546.1158447265625	223.70462036132812	0.6716724634170532	352.38970947265625	115.89630889892578	0.999996542930603	546.7865600585938	220.93907165527344	0.9994443655014038	543.2869873046875	222.0346221923828	0.005170762538909912	4	052
225	546.8407592773438	224.4224090576172	0.7580913305282593	354.1829528808594	114.27641296386719	0.9999999403953552	547.73779296875	221.2224884033203	0.9998487234115601	543.7264404296875	221.73236083984375	0.00325852632522583	4	052
226	342.6773986816406	144.72561645507812	0.9088232517242432	360.99737548828125	115.88258361816406	0.6739909648895264	546.8875122070312	221.39944458007812	0.9998838305473328	543.7566528320312	223.412353515625	0.004457920789718628	4	052
227	338.48883056640625	158.60232543945312	1.0	480.98797607421875	163.52618408203125	0.010132372379302979	547.1287841796875	220.5623321533203	0.9956417083740234	543.401123046875	223.3928985595703	0.003866046667098999	4	052
228	357.5209045410156	104.1303482055664	0.9999997615814209	504.51068115234375	34.99741744995117	0.7042308449745178	545.8378295898438	221.69143676757812	0.9988722801208496	545.3973388671875	223.65335083007812	0.033163249492645264	4	052
229	324.3430480957031	199.6529998779297	1.0	354.9610595703125	107.63150787353516	0.9999719858169556	545.7069702148438	221.75648498535156	0.9981736540794373	543.8096313476562	224.07363891601562	0.0049440860748291016	4	052
230	320.66204833984375	213.92221069335938	0.9999994039535522	347.97039794921875	132.41416931152344	0.9305792450904846	547.9801025390625	220.64447021484375	0.9865566492080688	543.6859741210938	222.19444274902344	0.0012456178665161133	4	052
231	310.10833740234375	236.5778045654297	0.9999961256980896	347.2737731933594	144.5109405517578	1.0	547.90966796875	221.1546173095703	0.9998572468757629	545.3988037109375	222.53196716308594	0.003966271877288818	4	052
232	306.5483703613281	251.61105346679688	1.0	345.8760681152344	159.16380310058594	1.0	549.3712768554688	221.20057678222656	0.9994305372238159	545.094482421875	222.21632385253906	0.0009253919124603271	4	052
233	306.59320068359375	259.9115905761719	1.0	344.4005126953125	172.1350555419922	1.0	548.69970703125	222.31272888183594	0.9806186556816101	343.6482238769531	173.8166046142578	0.00011548399925231934	4	052
234	307.3052978515625	263.3446960449219	1.0	342.4505615234375	180.71517944335938	0.9954417943954468	549.3391723632812	221.3384246826172	0.9988429546356201	551.7130126953125	225.11973571777344	0.00013807415962219238	4	052
235	308.5880126953125	268.008544921875	1.0	342.4803771972656	182.09002685546875	0.02049410343170166	550.0940551757812	221.3487548828125	0.9997865557670593	491.282470703125	272.4744873046875	0.0015995502471923828	4	052
236	309.170166015625	271.4351501464844	1.0	343.6455383300781	183.44204711914062	0.2189754843711853	549.1255493164062	220.85447692871094	0.9998877048492432	494.2591552734375	272.55474853515625	0.0003503859043121338	4	052
237	309.05023193359375	273.3080749511719	1.0	339.8906555175781	183.58827209472656	1.0	548.7118530273438	220.0509490966797	0.9958250522613525	496.9784240722656	274.26690673828125	0.0012273788452148438	4	052
238	308.74078369140625	276.635986328125	1.0	337.888427734375	183.74252319335938	1.0	549.9459228515625	221.13473510742188	0.9995541572570801	338.5216064453125	190.5619354248047	0.00022786855697631836	4	052
239	309.77142333984375	276.6099548339844	1.0	338.97052001953125	184.18333435058594	1.0	550.0838623046875	220.73439025878906	0.9950664639472961	552.4005126953125	224.42501831054688	0.0001748800277709961	4	052
240	310.5506591796875	277.9359436035156	1.0	339.20379638671875	184.0249481201172	0.9999998807907104	549.77880859375	219.76475524902344	0.9925029277801514	547.845947265625	221.9308624267578	0.00012949109077453613	4	052
241	311.14617919921875	278.93988037109375	1.0	2.132371425628662	385.1172180175781	0.008263498544692993	549.09716796875	219.83485412597656	0.9990750551223755	479.6592102050781	284.67230224609375	0.00014522671699523926	4	052
242	311.33489990234375	292.0079345703125	0.9999983310699463	1.8258795738220215	384.2926025390625	0.001957416534423828	548.8411254882812	219.841796875	0.9994546175003052	545.193603515625	221.93222045898438	0.0004737973213195801	4	052
243	311.8968200683594	304.8984680175781	0.9999999403953552	2.779273509979248	384.3976135253906	0.0022541284561157227	549.1060180664062	220.59390258789062	0.9990551471710205	545.6590576171875	221.89163208007812	0.0007803142070770264	4	052
244	547.0182495117188	222.5261993408203	0.8964418172836304	1.9125275611877441	384.9956359863281	0.0023533403873443604	548.4606323242188	220.89309692382812	0.9998142719268799	544.5401611328125	222.37982177734375	0.0010924935340881348	4	052
245	545.6489868164062	223.9643096923828	0.9280996918678284	1.3846499919891357	384.49359130859375	0.0019053220748901367	546.783447265625	220.75439453125	0.9999171495437622	544.10009765625	221.62338256835938	0.003641784191131592	4	052
246	303.24365234375	346.5558776855469	0.9999983906745911	2.3123865127563477	384.7267150878906	0.0031941235065460205	547.47265625	222.5850830078125	0.9996551275253296	544.1906127929688	222.92144775390625	0.010619282722473145	4	052
247	293.8348388671875	351.3762512207031	0.999995231628418	324.6699523925781	308.004150390625	0.9999681711196899	546.9541625976562	221.89691162109375	0.9967050552368164	543.0198364257812	222.2869110107422	0.01011425256729126	4	052
248	289.4832458496094	352.6651916503906	1.0	317.6327209472656	316.8985900878906	0.9999996423721313	547.8173217773438	221.5189971923828	0.9999721050262451	544.6702270507812	222.60940551757812	0.003935873508453369	4	052
249	286.4825134277344	352.5626525878906	1.0	320.7907409667969	309.7574768066406	1.0	546.99560546875	221.27423095703125	0.9997073411941528	543.6323852539062	222.39971923828125	0.002468317747116089	4	052
250	281.846435546875	354.9516906738281	1.0	314.5682373046875	316.32244873046875	1.0	547.3029174804688	221.41175842285156	0.999911904335022	544.154052734375	222.3491668701172	0.006233781576156616	4	052
251	276.0982971191406	359.529296875	1.0	315.8265075683594	312.75946044921875	1.0	547.0822143554688	221.6129150390625	0.9994736313819885	542.6491088867188	222.47601318359375	0.006727814674377441	4	052
252	271.30047607421875	361.4974670410156	1.0	304.0818176269531	321.98541259765625	1.0	547.3787841796875	221.87078857421875	0.9990800619125366	543.5501098632812	222.68798828125	0.012466609477996826	4	052
253	264.22003173828125	364.509033203125	1.0	303.3402404785156	319.01971435546875	1.0	546.2312622070312	220.9241943359375	0.9993981719017029	544.1083374023438	222.42396545410156	0.007861316204071045	4	052
254	259.5671081542969	367.41473388671875	1.0	289.4879455566406	330.7099914550781	1.0	547.8840942382812	221.29090881347656	0.9999700784683228	544.4036254882812	222.4921112060547	0.0029169321060180664	4	052
255	253.01800537109375	369.1177062988281	1.0	291.5890808105469	326.9657287597656	1.0	546.4340209960938	221.85281372070312	0.9998684525489807	544.6842651367188	223.80062866210938	0.014862805604934692	4	052
256	250.0209197998047	370.2299499511719	1.0	293.4158630371094	320.3250427246094	1.0	547.7361450195312	221.01553344726562	0.9998899698257446	544.3199462890625	223.62289428710938	0.004413336515426636	4	052
257	248.4551239013672	373.6949462890625	1.0	291.9006042480469	318.8233642578125	1.0	546.8242797851562	222.41648864746094	0.9998370409011841	543.5381469726562	223.19566345214844	0.009993284940719604	4	052
258	251.04507446289062	374.1146240234375	1.0	293.7129821777344	320.9870300292969	1.0	546.5894165039062	221.3841094970703	0.999340295791626	544.05712890625	222.71978759765625	0.007006585597991943	4	052
259	256.5617980957031	375.3094482421875	1.0	299.2236328125	324.435546875	1.0	547.4015502929688	222.04739379882812	0.9997879266738892	543.764892578125	222.59744262695312	0.010628074407577515	4	052
260	259.5524597167969	376.1434020996094	1.0	304.2104797363281	326.10394287109375	1.0	547.4599609375	221.7865447998047	0.9993178248405457	543.9904174804688	222.4970245361328	0.010941475629806519	4	052
261	265.0289001464844	376.7490234375	1.0	304.8652648925781	327.7040710449219	1.0	545.4346313476562	221.3301544189453	0.9993833303451538	545.4784545898438	222.6915740966797	0.020840376615524292	4	052
262	271.0574645996094	377.4116516113281	1.0	298.6365966796875	331.72265625	0.001953631639480591	547.1039428710938	221.43209838867188	0.9997049570083618	543.6597900390625	222.2239990234375	0.002113848924636841	4	052
263	275.1023254394531	377.1488952636719	1.0	546.2302856445312	223.06329345703125	0.0016441643238067627	547.0919799804688	221.60935974121094	0.9994902610778809	543.9979248046875	222.32325744628906	0.013119399547576904	4	052
264	278.7861633300781	378.72705078125	1.0	545.9611206054688	223.41343688964844	0.000509113073348999	548.3506469726562	220.49778747558594	0.9999303817749023	545.2432250976562	221.9551239013672	0.0028138458728790283	4	052
265	282.37994384765625	378.746337890625	1.0	1.1819958686828613	384.0284423828125	0.0012179911136627197	547.8374633789062	221.96299743652344	0.999769926071167	544.2843017578125	223.74789428710938	0.004099130630493164	4	052
266	284.7210388183594	378.6399230957031	1.0	1.0849270820617676	384.34375	0.001177370548248291	548.5158081054688	221.2189483642578	0.9998265504837036	545.1339721679688	222.2401580810547	0.010217636823654175	4	052
267	288.8280029296875	379.665283203125	1.0	545.0551147460938	222.68692016601562	0.001988440752029419	546.0474853515625	221.20481872558594	0.9983800649642944	543.7453002929688	224.214111328125	0.005830138921737671	4	052
268	291.3085632324219	379.5209045410156	1.0	273.8382263183594	321.5047912597656	0.02049282193183899	546.4013061523438	221.90921020507812	0.9993061423301697	543.5468139648438	221.96701049804688	0.030206888914108276	4	052
269	294.8093566894531	379.1200256347656	1.0	276.60272216796875	316.4635009765625	0.4187166094779968	546.9912109375	221.37213134765625	0.9983569979667664	543.711669921875	222.67697143554688	0.007289588451385498	4	052
270	296.890380859375	379.91790771484375	1.0	277.17767333984375	313.4413146972656	0.1061006486415863	546.13427734375	221.43235778808594	0.9988605976104736	542.7535400390625	222.50531005859375	0.005951493978500366	4	052
271	300.10516357421875	379.2861022949219	1.0	269.40673828125	312.585205078125	0.33831048011779785	548.0625	222.11436462402344	0.9997988939285278	544.0520629882812	222.53448486328125	0.002959698438644409	4	052
272	301.6715393066406	378.430419921875	1.0	273.2225341796875	310.7695617675781	0.9991648197174072	547.877685546875	221.99969482421875	0.9998583793640137	544.354736328125	222.72682189941406	0.014560401439666748	4	052
273	303.7276611328125	380.1120910644531	1.0	268.6550598144531	310.67205810546875	0.9993325471878052	546.2570190429688	221.7266387939453	0.9984678030014038	542.75537109375	222.40121459960938	0.009527087211608887	4	052
274	305.6455383300781	380.5595397949219	1.0	272.3616638183594	309.9552001953125	0.9985055923461914	546.1400756835938	221.642578125	0.9998025894165039	543.704833984375	222.3204803466797	0.012491434812545776	4	052
275	307.2328796386719	380.44805908203125	1.0	271.83807373046875	308.2359924316406	1.0	546.7245483398438	221.5345458984375	0.9998320937156677	543.5963134765625	222.2618408203125	0.013203859329223633	4	052
276	308.3460693359375	380.48651123046875	1.0	280.16912841796875	307.4351806640625	1.0	546.4784545898438	221.55377197265625	0.9987215399742126	543.912353515625	222.6921844482422	0.007077336311340332	4	052
277	308.5426330566406	380.19171142578125	1.0	282.0921325683594	306.74932861328125	1.0	546.8841552734375	221.4036102294922	0.9997796416282654	543.075927734375	223.62081909179688	0.003937900066375732	4	052
278	310.5575256347656	381.1282043457031	1.0	277.4953308105469	303.5044860839844	1.0	546.560302734375	221.5973358154297	0.9988982081413269	543.2684326171875	222.29827880859375	0.008543550968170166	4	052
279	312.397216796875	380.7756652832031	1.0	277.22509765625	301.2232666015625	1.0	544.8910522460938	221.93124389648438	0.9993356466293335	542.8626098632812	222.18798828125	0.013966143131256104	4	052
280	313.15423583984375	380.5515441894531	1.0	279.65740966796875	299.2625732421875	1.0	547.4320678710938	221.4492645263672	0.9995601773262024	543.4790649414062	222.1070098876953	0.014244794845581055	4	052
281	313.7286682128906	381.5892333984375	1.0	281.6303405761719	296.3674011230469	1.0	546.900390625	221.3006134033203	0.9994252324104309	544.0750732421875	222.31814575195312	0.005815297365188599	4	052
282	314.2786560058594	382.3577575683594	1.0	283.7789611816406	294.8952941894531	1.0	547.8386840820312	221.88526916503906	0.9998573064804077	544.0421142578125	222.96670532226562	0.004888266324996948	4	052
283	315.9242248535156	381.5804748535156	1.0	288.5971984863281	292.5349426269531	1.0	547.2785034179688	222.1102752685547	0.9998452663421631	544.802734375	222.68775939941406	0.016445308923721313	4	052
284	317.7108459472656	382.21087646484375	1.0	287.7961730957031	291.1603698730469	1.0	546.9039306640625	221.5174102783203	0.9996038675308228	544.0626831054688	224.14035034179688	0.007677286863327026	4	052
285	317.9390869140625	381.5636291503906	1.0	286.97393798828125	290.0406799316406	1.0	546.4569702148438	221.29661560058594	0.9997177124023438	543.6490478515625	222.14456176757812	0.005324810743331909	4	052
286	320.3778381347656	381.0475158691406	1.0	285.89923095703125	289.7843933105469	1.0	546.69482421875	221.63096618652344	0.9997587203979492	544.3836059570312	221.9223175048828	0.031041622161865234	4	052
287	320.1422119140625	381.62451171875	1.0	284.8527526855469	290.1964111328125	1.0	547.0986328125	221.62570190429688	0.9994581937789917	543.7749633789062	223.9747314453125	0.0043534040451049805	4	052
288	322.06939697265625	381.99566650390625	1.0	281.7321472167969	290.432861328125	1.0	546.5003662109375	219.55523681640625	0.9996625781059265	542.8820190429688	222.8046417236328	0.0019365251064300537	4	052
289	322.4029541015625	381.81561279296875	1.0	282.7853088378906	291.865478515625	1.0	547.2918090820312	221.23065185546875	0.9997611045837402	543.817626953125	222.07565307617188	0.0062378644943237305	4	052
290	324.5140686035156	382.420654296875	1.0	284.9726867675781	295.1241760253906	1.0	546.2840576171875	221.73451232910156	0.9973565340042114	542.9481811523438	222.08221435546875	0.009868770837783813	4	052
291	324.511474609375	382.1866760253906	1.0	288.1745300292969	294.71185302734375	1.0	547.4408569335938	221.78622436523438	0.9994945526123047	544.158447265625	223.21304321289062	0.01437830924987793	4	052
292	324.6583251953125	381.7402648925781	1.0	290.03143310546875	296.26324462890625	1.0	546.9808349609375	222.34957885742188	0.9997937083244324	543.253173828125	222.92852783203125	0.007879942655563354	4	052
293	326.2171630859375	382.7314758300781	1.0	291.2929992675781	293.748779296875	1.0	547.213134765625	222.19857788085938	0.9995837211608887	543.185546875	222.5074462890625	0.008108645677566528	4	052
294	326.83441162109375	383.34002685546875	1.0	294.2059631347656	291.7498474121094	1.0	546.6007080078125	221.55982971191406	0.9991539120674133	543.0848388671875	222.34437561035156	0.0019780993461608887	4	052
295	326.64752197265625	382.931640625	1.0	295.2564392089844	289.15289306640625	1.0	547.3328857421875	220.46412658691406	0.9997100830078125	544.5188598632812	221.59913635253906	0.008078694343566895	4	052
296	326.60089111328125	382.3034362792969	1.0	294.2564697265625	288.17755126953125	1.0	548.623779296875	221.3444061279297	0.9998695254325867	543.7286376953125	222.10198974609375	0.00834771990776062	4	052
297	326.1601257324219	382.7130432128906	1.0	295.5009765625	287.1484375	1.0	546.7174072265625	222.14944458007812	0.9996859431266785	543.079345703125	222.8284149169922	0.013205021619796753	4	052
298	327.0859375	382.1989440917969	1.0	296.52020263671875	287.1317443847656	1.0	548.0426025390625	220.87103271484375	0.9996934533119202	544.3033447265625	221.94113159179688	0.007983267307281494	4	052
299	327.09246826171875	376.8375549316406	1.0	297.02978515625	287.0065002441406	1.0	547.1676635742188	222.55923461914062	0.99957674741745	543.6641845703125	222.80833435058594	0.009762018918991089	4	052
300	325.260498046875	369.7771911621094	1.0	297.689208984375	280.96197509765625	1.0	546.4955444335938	221.78036499023438	0.9997794032096863	544.1240844726562	222.531982421875	0.019288718700408936	4	052
301	327.6649169921875	357.7969970703125	0.9595108032226562	545.1614379882812	222.61688232421875	0.003504157066345215	546.656494140625	222.51870727539062	0.9978491067886353	543.5061645507812	222.26336669921875	0.01187017560005188	4	052
302	546.221923828125	223.52328491210938	0.6499134302139282	324.30499267578125	326.5936279296875	0.0023932456970214844	547.0272827148438	221.2801971435547	0.9994276762008667	543.76318359375	222.3074951171875	0.0016663968563079834	4	052
303	331.1978454589844	320.12371826171875	1.0	544.233642578125	222.74526977539062	0.0024749040603637695	546.4775390625	221.4214324951172	0.9989145994186401	543.2531127929688	221.9161376953125	0.004075884819030762	4	052
304	328.3520812988281	314.722900390625	1.0	2.405437707901001	385.1102294921875	0.005421340465545654	547.447998046875	221.35690307617188	0.999312162399292	544.2255249023438	222.14599609375	0.007102370262145996	4	052
305	328.1008605957031	309.3960266113281	1.0	546.056640625	222.6343231201172	0.0013315379619598389	547.5762939453125	220.44821166992188	0.9998942613601685	544.0700073242188	222.3430633544922	0.0047317445278167725	4	052
306	328.0711669921875	303.7386169433594	1.0	307.2690734863281	355.8895568847656	1.0	546.6029052734375	222.0933837890625	0.9998433589935303	543.5390625	222.42005920410156	0.024505525827407837	4	052
307	328.8142395019531	299.0298156738281	1.0	294.5155334472656	351.67425537109375	0.9978687763214111	547.2556762695312	221.8660125732422	0.997614860534668	543.0529174804688	222.52439880371094	0.010439157485961914	4	052
308	329.0484619140625	296.7196350097656	1.0	292.1146240234375	352.7362060546875	0.1117849051952362	546.67041015625	222.23825073242188	0.9996259212493896	543.4896850585938	222.8876953125	0.007449537515640259	4	052
309	329.9382629394531	292.4840087890625	1.0	1.5942890644073486	384.707275390625	0.0027752816677093506	547.1226196289062	220.93394470214844	0.9996620416641235	543.9143676757812	222.23878479003906	0.00205877423286438	4	052
310	331.0501708984375	288.71881103515625	1.0	2.0040087699890137	382.265380859375	0.0014935135841369629	547.7301025390625	221.48110961914062	0.9983555674552917	543.4493408203125	222.7552947998047	0.0031895339488983154	4	052
311	331.4418029785156	283.30224609375	1.0	307.9922180175781	338.1686096191406	0.999916136264801	546.6494140625	221.5444793701172	0.999335527420044	542.956787109375	222.36988830566406	0.005950421094894409	4	052
312	331.5923156738281	279.4062194824219	1.0	312.2854309082031	340.3063049316406	1.0	546.49853515625	221.7238006591797	0.9992981553077698	543.6978759765625	222.26649475097656	0.015547752380371094	4	052
313	331.37799072265625	277.5631103515625	1.0	313.0650329589844	341.9124450683594	1.0	546.795654296875	221.183349609375	0.9994757175445557	543.181884765625	221.53599548339844	0.006874382495880127	4	052
314	329.6874084472656	273.9612121582031	1.0	313.4742126464844	337.73114013671875	1.0	547.1774291992188	222.5719451904297	0.9981486797332764	543.3690795898438	222.8392791748047	0.016059130430221558	4	052
315	330.9910583496094	269.9581604003906	1.0	312.6409606933594	336.70147705078125	1.0	547.1771850585938	222.28994750976562	0.9991443157196045	543.8495483398438	222.6126708984375	0.01510697603225708	4	052
316	329.4143371582031	268.5087890625	0.9999984502792358	314.0477294921875	335.5650329589844	0.9999997615814209	546.8898315429688	222.23695373535156	0.9983168840408325	543.5494384765625	222.68948364257812	0.009851425886154175	4	052
317	329.8718566894531	266.8199768066406	0.997678279876709	314.14739990234375	331.1268310546875	0.9999861717224121	547.51904296875	222.94410705566406	0.9997893571853638	544.6198120117188	222.84580993652344	0.0177823007106781	4	052
318	330.76922607421875	265.3468017578125	0.9999438524246216	317.54534912109375	328.8121032714844	0.7643722295761108	548.2073364257812	221.9093017578125	0.9982156753540039	544.0206909179688	222.80479431152344	0.002809286117553711	4	052
319	332.1152038574219	261.98321533203125	0.9999998211860657	336.83367919921875	260.6770935058594	0.0055557191371917725	547.1658935546875	221.32437133789062	0.995032012462616	542.8422241210938	222.05213928222656	0.002752363681793213	4	052
320	332.41302490234375	262.0023193359375	1.0	316.2051086425781	325.99468994140625	0.9999915957450867	548.507568359375	221.82386779785156	0.999955952167511	544.7078857421875	222.6907958984375	0.01345399022102356	4	052
321	332.37890625	260.6888122558594	1.0	337.00250244140625	259.94000244140625	0.0028249621391296387	546.5259399414062	222.27706909179688	0.995375394821167	543.1251220703125	222.89662170410156	0.007403731346130371	4	052
322	333.42022705078125	261.9371337890625	0.9999999403953552	321.5348205566406	322.1914367675781	0.11822304129600525	547.2996826171875	221.22750854492188	0.9993720054626465	544.3759765625	222.4293975830078	0.00447767972946167	4	052
323	334.65557861328125	263.5460510253906	1.0	643.881103515625	430.68487548828125	0.004097551107406616	545.9151611328125	221.96644592285156	0.9959981441497803	542.2514038085938	222.40293884277344	0.003504037857055664	4	052
324	333.7217102050781	263.4444885253906	1.0	339.0804443359375	260.6551513671875	0.00214231014251709	547.50439453125	221.0625457763672	0.999535083770752	543.8847045898438	221.7321319580078	0.00528302788734436	4	052
325	332.42608642578125	266.48846435546875	0.9999630451202393	544.2679443359375	222.32623291015625	0.0036523938179016113	544.8858032226562	221.67636108398438	0.998211145401001	542.7705688476562	222.53756713867188	0.007858037948608398	4	052
326	334.61151123046875	264.04498291015625	0.9999973773956299	340.1133117675781	261.70269775390625	0.005010753870010376	546.650390625	222.26724243164062	0.9994856119155884	543.8195190429688	223.0738067626953	0.020050853490829468	4	052
327	333.66387939453125	265.1640319824219	0.9999839067459106	339.84844970703125	261.6739196777344	0.002880781888961792	547.6278686523438	222.1178436279297	0.9997808337211609	542.4981689453125	222.46560668945312	0.0018492639064788818	4	052
328	334.2380676269531	265.9324951171875	0.9999992847442627	340.0478515625	262.1695251464844	0.0023287534713745117	548.0518798828125	221.47720336914062	0.9997214078903198	543.3583374023438	224.68069458007812	0.0037401914596557617	4	052
329	334.9571838378906	267.204833984375	0.9663822650909424	545.1534423828125	222.99786376953125	0.001497507095336914	546.3868408203125	221.51431274414062	0.998502254486084	542.987060546875	222.68211364746094	0.006787896156311035	4	052
330	546.8182373046875	224.92420959472656	0.8664839863777161	2.5534002780914307	384.0959777832031	0.0012909173965454102	547.0968627929688	222.51007080078125	0.9990266561508179	542.507080078125	222.73263549804688	0.006480395793914795	4	052
331	545.5831298828125	224.65386962890625	0.23454880714416504	544.9638061523438	222.56124877929688	0.004960894584655762	566.4707641601562	266.7389831542969	0.9985854625701904	542.1594848632812	222.53488159179688	0.01686379313468933	4	052
332	328.14727783203125	267.1403503417969	0.791305661201477	545.911865234375	223.23309326171875	0.0026505887508392334	546.4034423828125	222.349853515625	0.9990158081054688	542.51806640625	222.89549255371094	0.017975568771362305	4	052
333	545.924560546875	224.25909423828125	0.8194049596786499	544.6069946289062	222.8543701171875	0.0024289190769195557	546.9194946289062	222.3927001953125	0.997719407081604	542.3214111328125	224.13404846191406	0.0022458136081695557	4	052
334	547.3997192382812	223.41241455078125	0.3762056231498718	320.1561279296875	256.2584533691406	0.007259339094161987	547.925048828125	221.86312866210938	0.9998300075531006	544.3632202148438	222.6920928955078	0.003648906946182251	4	052
335	308.8853454589844	232.08042907714844	0.9999998807907104	309.80841064453125	232.07278442382812	0.0011817216873168945	547.188232421875	222.06982421875	0.9999586939811707	543.7522583007812	222.6036376953125	0.010186046361923218	4	052
336	302.9021911621094	216.03651428222656	1.0	342.9096374511719	296.5284423828125	1.0	547.0403442382812	220.98968505859375	0.9990314841270447	543.4168090820312	222.000732421875	0.004249304533004761	4	052
337	298.52301025390625	201.1837615966797	1.0	342.36798095703125	286.6054382324219	0.9987567663192749	547.530029296875	219.8177947998047	0.9965003728866577	543.6620483398438	223.489990234375	0.003683328628540039	4	052
338	295.6145324707031	187.86956787109375	1.0	333.4886474609375	272.89178466796875	0.9999995231628418	546.5684814453125	221.1403350830078	0.9848005175590515	543.5918579101562	224.32131958007812	0.013250201940536499	4	052
339	291.8665771484375	174.16793823242188	1.0	323.0053405761719	268.16351318359375	1.0	547.3545532226562	219.6671600341797	0.9944307804107666	543.9970703125	222.95541381835938	0.002927452325820923	4	052
340	288.3447570800781	161.98907470703125	1.0	319.8686828613281	265.1062316894531	1.0	547.4591064453125	219.5542755126953	0.9974840879440308	543.483154296875	222.80125427246094	0.0015342235565185547	4	052
341	286.446533203125	151.61439514160156	1.0	320.32952880859375	265.4211730957031	0.9998098611831665	546.9632568359375	220.7256622314453	0.9975285530090332	543.4872436523438	224.0584716796875	0.00525134801864624	4	052
342	287.40399169921875	143.483154296875	1.0	304.52081298828125	273.308837890625	0.9999999403953552	547.6904907226562	220.26568603515625	0.9877959489822388	543.6585083007812	223.98095703125	0.002321004867553711	4	052
343	288.2103576660156	137.26832580566406	1.0	299.07427978515625	272.2344055175781	0.9999998807907104	546.9686279296875	220.1380157470703	0.9989997744560242	544.3698120117188	223.12356567382812	0.0040403008460998535	4	052
344	289.6265869140625	128.85816955566406	1.0	304.1939697265625	271.5455322265625	1.0	547.82861328125	220.6173095703125	0.9999060034751892	544.105224609375	224.01705932617188	0.004314720630645752	4	052
345	290.77960205078125	121.75896453857422	1.0	299.84869384765625	272.57696533203125	1.0	547.6215209960938	221.06752014160156	0.999148964881897	543.763916015625	224.26541137695312	0.005128920078277588	4	052
346	293.0459899902344	116.07087707519531	1.0	294.2137756347656	268.9324645996094	1.0	547.0531005859375	221.23223876953125	0.999168872833252	544.8453979492188	223.6202850341797	0.0082949697971344	4	052
347	297.6468505859375	102.34883880615234	0.991450846195221	299.1783447265625	103.81784057617188	0.29614490270614624	546.7207641601562	221.26918029785156	0.998435378074646	543.5593872070312	223.36668395996094	0.0020195841789245605	4	052
348	301.4018859863281	80.94464111328125	0.9999978542327881	304.224853515625	82.13553619384766	0.9804455041885376	546.4969482421875	220.54672241210938	0.918089747428894	542.7092895507812	223.7757110595703	0.0033622384071350098	4	052
349	301.6377868652344	47.46950149536133	1.0	294.2714538574219	215.45346069335938	0.9999995827674866	547.2972412109375	220.9227752685547	0.9998001456260681	544.7510375976562	221.5234832763672	0.009579181671142578	4	052
350	304.28143310546875	30.858638763427734	0.9999149441719055	288.6380310058594	215.83602905273438	1.0	547.2962036132812	221.63746643066406	0.9997700452804565	543.916748046875	222.21923828125	0.006641298532485962	4	052
351	307.77655029296875	35.94476318359375	1.0	278.5882873535156	219.59776306152344	1.0	546.133056640625	222.0113983154297	0.9994407892227173	543.66552734375	222.25949096679688	0.00976213812828064	4	052
352	311.4203186035156	39.557491302490234	1.0	273.471923828125	212.93450927734375	1.0	547.1393432617188	222.15113830566406	0.999839723110199	544.0968627929688	222.4997100830078	0.008011490106582642	4	052
353	313.9232177734375	39.41884994506836	1.0	275.326904296875	205.84439086914062	0.9999961256980896	546.5546264648438	222.06680297851562	0.9970413446426392	543.2570190429688	222.22714233398438	0.013807803392410278	4	052
354	314.2774963378906	39.34996032714844	1.0	289.1079406738281	192.92437744140625	0.9756190776824951	546.8878784179688	222.1714630126953	0.9978208541870117	542.36328125	222.73553466796875	0.016055315732955933	4	052
355	314.104248046875	38.32487106323242	1.0	289.3031005859375	185.9153594970703	0.9999996423721313	544.9691162109375	221.271240234375	0.9913809299468994	542.0026245117188	222.14505004882812	0.011448562145233154	4	052
356	314.9555358886719	36.390037536621094	1.0	290.1770324707031	193.6773223876953	1.0	548.578857421875	220.4795379638672	0.9996687173843384	545.455078125	221.39920043945312	0.0024023354053497314	4	052
357	314.6333923339844	35.24755859375	1.0	292.4571533203125	196.66244506835938	0.9995769262313843	547.3868408203125	222.9345245361328	0.9996801614761353	543.8174438476562	222.82354736328125	0.01820242404937744	4	052
358	314.0820617675781	33.39208221435547	1.0	295.14080810546875	197.39671325683594	0.9785034656524658	548.0838623046875	221.78570556640625	0.9999058246612549	544.3176879882812	222.2215576171875	0.003292649984359741	4	052
359	313.9790344238281	32.72840881347656	1.0	296.69305419921875	201.1070098876953	0.7860454320907593	546.5936889648438	221.46275329589844	0.9992828369140625	544.1780395507812	222.3851776123047	0.005599528551101685	4	052
360	315.379638671875	33.52615737915039	1.0	545.0316162109375	223.0353546142578	0.0019093751907348633	546.7327880859375	221.50999450683594	0.9972038269042969	543.3320922851562	222.89573669433594	0.0018317103385925293	4	052
361	313.4324645996094	32.972103118896484	1.0	298.81591796875	211.3396453857422	0.9393646717071533	547.7587280273438	221.32534790039062	0.998956561088562	543.2317504882812	223.18186950683594	0.0016772747039794922	4	052
362	314.6932678222656	33.836181640625	1.0	296.549560546875	208.6179962158203	0.9999998807907104	545.8262939453125	222.15853881835938	0.9971750378608704	542.51025390625	224.1808319091797	0.0029270946979522705	4	052
363	313.8332824707031	34.32613754272461	0.9999997615814209	291.3427734375	206.85980224609375	1.0	547.3583984375	220.75686645507812	0.9968851208686829	543.4821166992188	223.7255859375	0.0025950074195861816	4	052
364	304.32159423828125	35.59194564819336	1.0	294.89691162109375	206.56143188476562	0.9011098146438599	548.048828125	221.99856567382812	0.9956567883491516	295.2701110839844	207.93650817871094	0.0020191073417663574	4	052
365	282.03948974609375	33.961463928222656	0.37939053773880005	279.97503662109375	32.93946075439453	0.3287977874279022	548.7933349609375	221.3771209716797	0.999953031539917	544.846435546875	222.3638153076172	0.0023525655269622803	4	052
366	546.6316528320312	225.39303588867188	0.14878720045089722	362.75201416015625	157.73812866210938	0.08707726001739502	546.8003540039062	222.54281616210938	0.9997256994247437	543.5294799804688	222.83023071289062	0.014158159494400024	4	052
367	546.1341552734375	224.23617553710938	0.8783860206604004	365.92181396484375	135.41908264160156	0.9999998807907104	546.6572875976562	221.96066284179688	0.9990506172180176	543.3139038085938	222.7623748779297	0.0029354989528656006	4	052
368	213.66146850585938	48.50593566894531	1.0	354.17791748046875	123.35160064697266	1.0	546.150146484375	221.59365844726562	0.999443531036377	542.6954956054688	222.50767517089844	0.0034565329551696777	4	052
369	195.736572265625	52.5286750793457	1.0	356.8717346191406	108.36770629882812	0.00531458854675293	546.1876831054688	221.45880126953125	0.9992786645889282	543.695556640625	223.44981384277344	0.00875866413116455	4	052
370	183.62644958496094	51.53057098388672	1.0	546.56201171875	222.6388702392578	0.0017994940280914307	548.09814453125	222.01402282714844	0.9997891187667847	544.0740966796875	222.8986053466797	0.004382193088531494	4	052
371	171.0825958251953	43.72111129760742	0.9968717098236084	546.1104125976562	223.4970245361328	0.005039483308792114	547.0647583007812	222.7429656982422	0.9948555827140808	542.9895629882812	222.63014221191406	0.012101292610168457	4	052
372	546.4705200195312	224.5825653076172	0.34442445635795593	545.5346069335938	222.70460510253906	0.0028885304927825928	546.9830932617188	221.99374389648438	0.9981141090393066	542.7116088867188	222.2829132080078	0.014044970273971558	4	052
373	136.08985900878906	51.22431182861328	0.8655669689178467	288.22119140625	130.59152221679688	0.41387131810188293	546.7793579101562	222.4422149658203	0.9985884428024292	542.6554565429688	223.0742950439453	0.009548842906951904	4	052
374	117.76129913330078	58.35074234008789	0.9487901926040649	277.0913391113281	131.31089782714844	0.9999998807907104	547.5943603515625	221.25253295898438	0.9995463490486145	543.218994140625	224.36163330078125	0.0035705864429473877	4	052
375	546.847412109375	223.0969696044922	0.5110886693000793	274.9879150390625	127.83684539794922	1.0	547.90380859375	221.25221252441406	0.9999101758003235	544.215087890625	222.1669921875	0.004464507102966309	4	052
376	546.4524536132812	224.06646728515625	0.4847797453403473	262.5306396484375	126.32417297363281	0.9980757832527161	548.2447509765625	221.64427185058594	0.9998304843902588	544.0017700195312	222.25013732910156	0.0017688572406768799	4	052
377	173.93508911132812	72.88542938232422	0.9984655380249023	142.58448791503906	125.62400817871094	0.9949338436126709	547.1231079101562	221.86328125	0.9996362924575806	543.3060913085938	222.28057861328125	0.020910173654556274	4	052
378	178.0924530029297	68.74620819091797	1.0	182.501220703125	69.54396057128906	0.0019840598106384277	549.14794921875	221.53109741210938	0.9994794130325317	544.59326171875	222.55787658691406	0.002069145441055298	4	052
379	166.08114624023438	176.48390197753906	0.999998927116394	166.592529296875	65.35330963134766	0.9999998807907104	548.1715087890625	222.0526123046875	0.9999348521232605	545.0361328125	222.53370666503906	0.006430238485336304	4	052
380	168.14459228515625	195.05914306640625	0.9999996423721313	155.14500427246094	63.30973815917969	1.0	547.5375366210938	220.78504943847656	0.999752402305603	543.581787109375	221.91954040527344	0.006996035575866699	4	052
381	178.37672424316406	197.50888061523438	1.0	546.156494140625	223.3914794921875	0.0018738806247711182	546.999267578125	222.88876342773438	0.9995540380477905	543.679443359375	222.6988983154297	0.010857462882995605	4	052
382	184.13710021972656	201.24778747558594	1.0	545.1015625	222.8634490966797	0.0015274584293365479	546.7817993164062	221.55116271972656	0.9955813884735107	542.4719848632812	222.72869873046875	0.005175143480300903	4	052
383	189.52401733398438	205.28939819335938	1.0	545.834716796875	223.14846801757812	0.0012663602828979492	547.11767578125	222.08653259277344	0.9996607899665833	543.5955810546875	222.5980682373047	0.010095268487930298	4	052
384	193.10362243652344	208.705810546875	1.0	544.6992797851562	222.6769561767578	0.0025207698345184326	546.615234375	221.38148498535156	0.9973512291908264	543.101318359375	222.3435821533203	0.005632847547531128	4	052
385	219.41346740722656	209.4423828125	1.0	545.1693115234375	223.1569061279297	0.0014938414096832275	546.1620483398438	221.8001708984375	0.9991945624351501	542.27978515625	222.48260498046875	0.006550610065460205	4	052
386	251.23709106445312	207.6249237060547	0.9999997019767761	157.78688049316406	140.7657012939453	0.9999995827674866	547.4165649414062	221.96922302246094	0.9994370937347412	543.5559692382812	222.57164001464844	0.010033637285232544	4	052
387	290.5929870605469	208.79318237304688	1.0	544.9266967773438	223.04342651367188	0.001928180456161499	547.020751953125	221.7772979736328	0.9974316358566284	546.2625732421875	223.0709228515625	0.0016084015369415283	4	052
388	545.3953247070312	222.16114807128906	0.9959211349487305	204.1506805419922	190.3721160888672	0.9992299675941467	546.7960205078125	220.56044006347656	0.9822744131088257	542.9376831054688	223.30491638183594	0.0006831586360931396	4	052
389	546.9868774414062	221.79873657226562	0.9986730813980103	1.4238848686218262	384.0638427734375	0.0030213892459869385	548.1541748046875	220.43988037109375	0.9895632266998291	542.7198486328125	224.14593505859375	0.0016023516654968262	4	052
390	367.17596435546875	186.4999237060547	0.9990767240524292	544.9234008789062	222.5410919189453	0.0015272200107574463	547.5120239257812	220.72564697265625	0.9925647377967834	543.3031005859375	223.64605712890625	0.0025415420532226562	4	052
391	546.907470703125	222.58111572265625	0.9686168432235718	389.74847412109375	182.95068359375	0.03147020936012268	548.1076049804688	220.7601776123047	0.9893773794174194	543.388671875	223.06321716308594	0.001206904649734497	4	052
392	404.8979797363281	173.03599548339844	0.9999999403953552	279.7459716796875	198.14549255371094	0.008995264768600464	547.82275390625	220.96739196777344	0.9989545345306396	543.7550048828125	223.77008056640625	0.0016223788261413574	4	052
393	420.33245849609375	165.43560791015625	1.0	546.0673828125	223.0374298095703	0.0008572041988372803	548.5944213867188	220.48146057128906	0.9998142123222351	544.1848754882812	222.7004852294922	0.001888662576675415	4	052
394	432.0237731933594	139.97854614257812	1.0	545.9705810546875	222.86793518066406	0.001056969165802002	548.2846069335938	221.36817932128906	0.9995865821838379	544.6596069335938	222.07435607910156	0.005567014217376709	4	052
395	448.5160217285156	130.4265899658203	1.0	545.3827514648438	222.296142578125	0.0012838542461395264	546.4926147460938	221.18736267089844	0.9991487264633179	544.11474609375	221.94432067871094	0.015950828790664673	4	052
396	464.68804931640625	111.49573516845703	1.0	468.7113342285156	106.4199447631836	0.0011327862739562988	546.931396484375	221.59239196777344	0.999291181564331	544.1876831054688	222.26600646972656	0.006303012371063232	4	052
397	482.3490905761719	102.80513000488281	1.0	403.23297119140625	199.9004364013672	1.0	547.429931640625	219.7267303466797	0.9992681741714478	544.4034423828125	221.26707458496094	0.0023975372314453125	4	052
398	495.40997314453125	94.71138763427734	1.0	1.9700088500976562	384.4262390136719	0.0022101998329162598	546.605224609375	220.54112243652344	0.9997891187667847	545.2741088867188	221.3382568359375	0.006208747625350952	4	052
399	499.57794189453125	87.36241149902344	1.0	416.0780944824219	170.94749450683594	0.00708925724029541	547.099609375	221.88046264648438	0.9993401765823364	543.9716186523438	221.95574951171875	0.00645795464515686	4	052
400	547.0072631835938	224.48464965820312	0.553134560585022	437.5897216796875	160.41673278808594	0.9590156674385071	547.133056640625	221.31521606445312	0.9991476535797119	543.6505737304688	222.13888549804688	0.0050002336502075195	4	052
401	546.53662109375	224.01080322265625	0.5160586833953857	430.6562805175781	162.9547882080078	1.0	547.1673583984375	221.6561737060547	0.9993724822998047	543.0634155273438	223.56558227539062	0.004218369722366333	4	052
402	546.5973510742188	223.56332397460938	0.7936453223228455	427.900146484375	154.46791076660156	1.0	548.0899047851562	220.6107177734375	0.9997756481170654	543.7282104492188	224.108154296875	0.0025126636028289795	4	052
403	546.1033935546875	222.53890991210938	0.9284884929656982	421.05364990234375	143.1383514404297	0.020630240440368652	546.6226196289062	220.37814331054688	0.9994915127754211	542.8822021484375	223.32872009277344	0.0029714107513427734	4	052
404	546.9767456054688	223.76141357421875	0.3218728303909302	431.0509948730469	130.74757385253906	0.05876198410987854	548.1588745117188	220.76229858398438	0.9997620582580566	545.3526611328125	221.8196563720703	0.0034706592559814453	4	052
405	545.5725708007812	224.24246215820312	0.22232362627983093	425.51177978515625	131.66958618164062	0.9999947547912598	545.6861572265625	222.04202270507812	0.9979447722434998	544.592529296875	223.21316528320312	0.022808551788330078	4	052
406	547.1980590820312	223.7684783935547	0.774547815322876	437.6366882324219	134.85568237304688	1.0	547.5252075195312	221.66163635253906	0.9995595216751099	544.4859008789062	224.0519561767578	0.009658783674240112	4	052
407	547.3421020507812	225.27978515625	0.5532379150390625	431.6123352050781	133.8759002685547	1.0	546.9430541992188	222.40869140625	0.9995649456977844	543.3653564453125	222.7202606201172	0.0036073923110961914	4	052
408	497.7546081542969	66.91154479980469	0.9958291053771973	430.2052001953125	131.91954040527344	1.0	545.7957763671875	219.96470642089844	0.9985998272895813	544.0509643554688	222.41354370117188	0.005076617002487183	4	052
409	497.72161865234375	62.93550109863281	0.999635636806488	430.98468017578125	127.46577453613281	1.0	547.6536254882812	221.48960876464844	0.9997658729553223	544.1486206054688	222.29702758789062	0.006385147571563721	4	052
410	496.1651306152344	62.65480422973633	0.9999998807907104	431.2107238769531	124.01010131835938	1.0	566.2393798828125	267.4224548339844	0.9992734789848328	487.9783630371094	55.520259857177734	0.0002415180206298828	4	052
411	495.5811462402344	60.17634963989258	0.9999966621398926	429.67254638671875	120.1103744506836	1.0	565.6630249023438	265.2919006347656	0.9999958276748657	562.2069702148438	265.1139221191406	0.0007727146148681641	4	052
412	494.8804016113281	58.11404800415039	0.9999998211860657	428.91265869140625	118.0675048828125	1.0	565.7673950195312	266.5965270996094	0.9999210834503174	561.5848999023438	265.8804626464844	0.00032001733779907227	4	052
413	497.3233337402344	55.24343490600586	0.9492043256759644	427.4284973144531	117.22997283935547	1.0	565.1259765625	267.7838134765625	0.9999988675117493	561.5104370117188	266.2674560546875	0.0006874203681945801	4	052
414	491.7901611328125	55.55353546142578	0.9999794363975525	428.07196044921875	117.63408660888672	1.0	565.2906494140625	265.38336181640625	0.9999975562095642	561.6476440429688	265.133544921875	0.0009232759475708008	4	052
415	492.78326416015625	55.88852310180664	0.9999999403953552	438.6078796386719	116.7421646118164	1.0	565.0171508789062	265.72369384765625	0.9999423623085022	561.465576171875	265.0839538574219	0.0005761384963989258	4	052
416	492.6569519042969	55.288490295410156	1.0	434.09674072265625	117.43370819091797	1.0	564.7669677734375	265.653564453125	0.9999696016311646	561.0892333984375	264.43646240234375	0.0006216764450073242	4	052
417	490.7522888183594	54.77470016479492	1.0	435.81781005859375	116.35725402832031	1.0	565.4368286132812	266.74407958984375	0.999687671661377	561.5211791992188	266.72869873046875	0.0009146332740783691	4	052
418	488.4384460449219	54.73081588745117	1.0	432.9307556152344	116.09550476074219	1.0	564.920166015625	267.1540222167969	0.9999798536300659	561.5224609375	266.2525329589844	0.0005461573600769043	4	052
419	486.3531494140625	54.27687454223633	1.0	430.7911071777344	115.1661148071289	1.0	565.00244140625	266.7154235839844	0.9999882578849792	491.3968811035156	4.630404949188232	0.00022837519645690918	4	052
420	485.0233459472656	54.49576187133789	1.0	431.03369140625	114.2033462524414	1.0	564.845703125	266.67913818359375	0.9999833106994629	490.6358337402344	5.342620849609375	0.0007213950157165527	4	052
421	484.58038330078125	55.04359436035156	0.9999810457229614	425.6517639160156	112.92068481445312	1.0	565.4845581054688	266.0938415527344	0.9999927282333374	491.55303955078125	5.320887565612793	0.0005751550197601318	4	052
422	479.5628967285156	55.84281539916992	0.9999769926071167	424.31781005859375	110.24649047851562	1.0	565.321044921875	266.2011413574219	0.9999926090240479	560.5760498046875	265.1066589355469	0.0002524256706237793	4	052
423	481.0357666015625	55.17761993408203	0.9999979734420776	420.9430236816406	107.44541931152344	1.0	565.8934326171875	264.9642639160156	0.9999674558639526	561.8308715820312	265.08258056640625	0.0007814168930053711	4	052
424	476.4226379394531	55.827205657958984	1.0	419.8655090332031	104.82360076904297	1.0	565.4744262695312	265.70733642578125	0.9999662637710571	561.9339599609375	265.1347961425781	0.000601351261138916	4	052
425	476.88592529296875	55.27531433105469	1.0	418.99517822265625	103.73130798339844	1.0	564.8839111328125	266.7290344238281	0.9999923706054688	561.5704956054688	265.5667724609375	0.0008755922317504883	4	052
426	478.6404724121094	56.75510787963867	1.0	416.8087463378906	101.52734375	1.0	565.4881591796875	266.5239562988281	0.9999865293502808	562.0250854492188	268.2430419921875	0.0004831850528717041	4	052
427	477.6781921386719	56.7994384765625	1.0	415.39715576171875	101.74677276611328	1.0	565.3515625	267.1574401855469	0.9999248385429382	562.091064453125	269.22259521484375	0.0019251704216003418	4	052
428	479.3267822265625	57.74707794189453	0.9999996423721313	416.7835998535156	99.21758270263672	1.0	565.5717163085938	266.3773193359375	0.9999896287918091	561.62890625	265.8506164550781	0.00045502185821533203	4	052
429	480.07464599609375	56.28888702392578	0.9999896287918091	414.9506530761719	99.38906860351562	1.0	566.2083129882812	266.7589111328125	0.9999498724937439	562.0972290039062	266.1461486816406	0.0007582306861877441	4	052
430	481.09881591796875	60.188236236572266	0.8636983633041382	413.4864807128906	99.6178970336914	1.0	564.4354858398438	266.56781005859375	0.999987006187439	561.2528076171875	265.1729431152344	0.0005689561367034912	4	052
431	472.70648193359375	59.032371520996094	0.9999970197677612	410.0191345214844	100.24758911132812	0.992176353931427	564.9061889648438	266.4011535644531	0.9999529123306274	561.4761962890625	264.9601135253906	0.00043135881423950195	4	052
432	479.0089111328125	59.904693603515625	0.9999560117721558	2.1699366569519043	382.9743347167969	0.0006828904151916504	565.4137573242188	264.0098876953125	0.9997806549072266	561.5206298828125	263.7389831542969	0.000280529260635376	4	052
433	474.12335205078125	59.15029525756836	0.9995388388633728	1.2570009231567383	383.6363525390625	0.0005879700183868408	566.046875	267.0074768066406	0.9999951720237732	561.9282836914062	266.2149963378906	0.0003579556941986084	4	052
434	474.66680908203125	59.383182525634766	0.9999170303344727	1.5669679641723633	383.4936218261719	0.000168532133102417	565.4844970703125	267.1560974121094	0.9999905824661255	561.320068359375	269.193359375	0.0006134510040283203	4	052
435	479.8603515625	58.86536407470703	1.0	1.3281793594360352	384.2716979980469	0.0032477974891662598	565.1212768554688	267.5974426269531	0.9999408721923828	561.6885375976562	266.604248046875	0.00046709179878234863	4	052
436	480.17791748046875	60.788909912109375	0.999993085861206	405.040771484375	97.04430389404297	0.2782241106033325	565.4490966796875	265.94818115234375	0.9999778270721436	561.670166015625	264.6706848144531	0.0002377927303314209	4	052
437	482.2215881347656	60.81189727783203	0.9995899200439453	405.1387634277344	98.176513671875	0.07314330339431763	565.6253051757812	266.8019104003906	0.9999862909317017	561.6162109375	266.37872314453125	0.0005998611450195312	4	052
438	478.9593811035156	58.534732818603516	0.9999980926513672	1.903095006942749	384.42486572265625	0.0008080899715423584	565.6917724609375	267.5920715332031	0.9999663829803467	562.0557250976562	267.07427978515625	0.0004961788654327393	4	052
439	478.452880859375	54.201961517333984	0.9990229606628418	644.4161376953125	431.0985412597656	0.0006984174251556396	565.1620483398438	266.1791687011719	0.99995356798172	561.708984375	264.7107849121094	0.0005508363246917725	4	052
440	464.9447326660156	43.95322036743164	0.9997317790985107	466.8365783691406	40.2315673828125	0.006047248840332031	565.6004638671875	267.50927734375	0.9999890327453613	561.725830078125	269.05377197265625	0.0003528892993927002	4	052
441	446.9007568359375	32.525821685791016	0.9999971389770508	1.0482914447784424	384.5787353515625	0.0024064183235168457	565.3504028320312	265.8239440917969	0.9999830722808838	441.76068115234375	7.463271141052246	0.00536152720451355	4	052
442	421.7149658203125	32.13337326049805	0.9999521970748901	645.2940063476562	428.7731628417969	0.000568687915802002	565.4063110351562	265.2720642089844	0.9999539852142334	423.07794189453125	6.127568244934082	0.0012471973896026611	4	052
443	407.9609680175781	31.172767639160156	0.9999998807907104	465.6654052734375	131.72093200683594	0.003528118133544922	565.9285278320312	266.60357666015625	0.9997946619987488	407.1292419433594	6.280426979064941	0.011754244565963745	4	052
444	392.3472595214844	33.827693939208984	1.0	476.31640625	143.95738220214844	0.0008337497711181641	565.0858154296875	266.98614501953125	0.9999619722366333	390.8775634765625	5.754964351654053	0.004426181316375732	4	052
445	385.1612243652344	34.51926803588867	1.0	2.0358238220214844	385.3961486816406	0.0011446475982666016	564.7496948242188	266.4755554199219	0.9997704029083252	379.3389587402344	6.373476982116699	0.0037449300289154053	4	052
446	370.3085021972656	48.61585998535156	1.0	1.6542253494262695	384.1723937988281	0.0008864998817443848	566.1673583984375	267.1660461425781	0.9999840259552002	562.2948608398438	266.4776611328125	0.0004960894584655762	4	052
447	356.8954162597656	50.65955352783203	0.9999992847442627	1.663294792175293	383.08148193359375	0.001153707504272461	565.2085571289062	267.1968688964844	0.9999886751174927	561.9779052734375	266.3771667480469	0.0005369186401367188	4	052
448	346.7745056152344	62.26516342163086	0.0004640519618988037	430.7826843261719	74.35594177246094	0.9766641855239868	564.668701171875	266.1636962890625	0.9998388290405273	560.779296875	264.7906799316406	0.0003502964973449707	4	052
449	339.27093505859375	60.79271697998047	0.3024338185787201	1.2774848937988281	383.471435546875	0.001437753438949585	566.0336303710938	266.8913879394531	0.9999468922615051	561.517822265625	268.0440673828125	0.0007431507110595703	4	052
450	327.4673156738281	62.93882751464844	0.9999999403953552	2.5897879600524902	383.7375183105469	0.0011572539806365967	565.283447265625	266.5558166503906	0.9999101161956787	560.6804809570312	264.83612060546875	0.0001620650291442871	4	052
451	324.1708679199219	62.86223220825195	0.9999794363975525	645.2459106445312	429.6676330566406	0.0002593696117401123	565.0673828125	265.9908447265625	0.9998719096183777	560.9556274414062	263.92559814453125	9.638071060180664e-5	4	052
452	320.1871032714844	62.218589782714844	0.9999998807907104	406.688232421875	342.4762878417969	0.001500457525253296	565.822021484375	266.64837646484375	0.9999868273735046	561.8109130859375	265.8236389160156	0.0004999339580535889	4	052
453	312.9507751464844	65.10063934326172	1.0	2.01646089553833	384.6829528808594	0.0016433298587799072	565.5487670898438	267.0381774902344	0.9999270439147949	560.9577026367188	265.507568359375	0.00011426210403442383	4	052
454	308.8250427246094	70.09283447265625	0.999998927116394	324.1898193359375	64.86487579345703	9.685754776000977e-5	565.1295776367188	266.1204833984375	0.9999468922615051	561.8291015625	264.95654296875	0.00032022595405578613	4	052
455	307.1651306152344	66.01940155029297	1.0	310.8830261230469	68.73988342285156	0.00029721856117248535	565.7613525390625	266.0660400390625	0.9999955892562866	562.0265502929688	265.65496826171875	0.0006496608257293701	4	052
456	302.2826843261719	69.55490112304688	1.0	361.86993408203125	113.74800872802734	0.999374270439148	564.8212280273438	266.3438415527344	0.9999332427978516	561.7364501953125	265.57440185546875	0.00043457746505737305	4	052
457	294.6360778808594	72.1847915649414	1.0	344.5569152832031	126.39286041259766	1.0	565.1026611328125	265.9911804199219	0.9999606609344482	561.7947387695312	264.8391418457031	0.0005307793617248535	4	052
458	291.457275390625	72.66189575195312	1.0	347.01373291015625	130.42474365234375	1.0	564.62890625	267.29669189453125	0.999958872795105	561.4754028320312	265.9619140625	0.0006209909915924072	4	052
459	286.40484619140625	74.66905975341797	1.0	338.82452392578125	128.1009979248047	1.0	564.314697265625	267.0115966796875	0.9999377131462097	560.5136108398438	268.4381408691406	0.0003917217254638672	4	052
460	263.3634338378906	78.12116241455078	0.0011821389198303223	339.2886962890625	131.23460388183594	0.018633782863616943	565.062255859375	267.0224609375	0.9999938011169434	561.9004516601562	268.087646484375	0.0003158748149871826	4	052
461	-0.2856607437133789	383.483154296875	7.733702659606934e-5	2.29262113571167	383.2208251953125	0.0012036561965942383	565.2188720703125	267.6499938964844	0.9999490976333618	561.9531860351562	266.2547912597656	0.00029465556144714355	4	052
462	221.6124267578125	71.5137710571289	0.00012803077697753906	0.9533107280731201	383.7874450683594	0.0012424588203430176	564.4987182617188	267.2228698730469	0.9999896287918091	561.2068481445312	268.0147705078125	0.0005065798759460449	4	052
463	4.639906406402588	4.628047943115234	7.537007331848145e-5	645.2227783203125	429.1500244140625	0.00011464953422546387	565.2659301757812	265.24658203125	0.9999512434005737	561.5106811523438	264.5118103027344	0.0004013180732727051	4	052
464	4.6602044105529785	4.930931568145752	5.3435564041137695e-5	276.3329162597656	119.24333953857422	0.6034305691719055	564.11572265625	266.8866882324219	0.9999576807022095	561.2470703125	265.46124267578125	0.0006903707981109619	4	052
465	178.1022186279297	86.87051391601562	0.05514734983444214	1.055856704711914	383.5228271484375	0.0006664097309112549	564.1162109375	266.2099304199219	0.9999581575393677	561.5140380859375	264.61859130859375	0.0006991028785705566	4	052
466	227.4088897705078	116.53089904785156	3.9517879486083984e-5	240.82801818847656	115.80674743652344	0.9794079065322876	564.9091186523438	267.3136901855469	0.9999754428863525	561.4944458007812	265.9981384277344	0.0006469190120697021	4	052
467	644.37890625	445.86370849609375	3.0666589736938477e-5	225.08468627929688	128.13455200195312	0.000983119010925293	564.5189819335938	267.17578125	0.9999887943267822	561.0562744140625	265.0766296386719	0.00025910139083862305	4	052
468	150.13999938964844	114.56624603271484	0.9984085559844971	220.9378204345703	130.4269256591797	0.1361636221408844	565.5332641601562	265.9752197265625	0.9999924898147583	562.5057983398438	265.53619384765625	0.00041753053665161133	4	052
469	147.40072631835938	116.30827331542969	0.9999982118606567	196.95155334472656	131.322265625	0.9971543550491333	564.9080200195312	265.7747497558594	0.9998780488967896	562.101318359375	264.6087646484375	0.0006523430347442627	4	052
470	147.35638427734375	113.93799591064453	0.0013341903686523438	193.5838165283203	138.55174255371094	0.9999992847442627	565.56396484375	266.2119445800781	0.999958872795105	561.6179809570312	264.7157897949219	0.0002599358558654785	4	052
471	3.6420254707336426	4.244626045227051	4.023313522338867e-5	2.6121277809143066	384.3703918457031	0.0027467310428619385	565.8786010742188	265.9352722167969	0.9999842047691345	562.2188110351562	264.9521789550781	0.0003190934658050537	4	052
472	131.88124084472656	117.16786193847656	0.13248908519744873	171.48065185546875	136.3025665283203	0.8165014982223511	565.1480712890625	267.29339599609375	0.9999602437019348	561.107666015625	265.7752380371094	0.0003389120101928711	4	052
473	122.08857727050781	118.9765625	0.00012493133544921875	1.0348761081695557	384.0892639160156	0.00123518705368042	564.9384765625	267.3332214355469	0.9999969005584717	561.5711059570312	266.22589111328125	0.0009329319000244141	4	052
474	117.78986358642578	119.03269958496094	0.004003643989562988	150.20010375976562	130.903076171875	0.9962264895439148	565.1686401367188	266.2647399902344	0.9999924898147583	561.5083618164062	265.3461608886719	0.00031694769859313965	4	052
475	116.0701904296875	117.31149291992188	0.6674663424491882	157.322021484375	134.262939453125	0.9998862147331238	564.7372436523438	267.3896789550781	0.9999790787696838	561.2142333984375	269.1258239746094	0.0008070170879364014	4	052
476	120.37561798095703	119.83937072753906	0.9999994039535522	146.61700439453125	141.53712463378906	0.9912487864494324	564.082275390625	265.7523498535156	0.9999934434890747	561.0115356445312	264.4556579589844	0.0006709396839141846	4	052
477	124.61127471923828	122.12503051757812	0.9999994039535522	1.9212472438812256	383.4436340332031	0.0015178918838500977	565.4362182617188	266.7439880371094	0.9999852180480957	562.1460571289062	265.9228210449219	0.0006759762763977051	4	052
478	125.36177825927734	120.28286743164062	0.13617902994155884	1.828385591506958	384.1211242675781	0.00041794776916503906	565.30810546875	266.8663330078125	0.9999522566795349	560.3306884765625	265.1275634765625	0.00011470913887023926	4	052
479	123.98670196533203	119.54981994628906	0.9975209832191467	153.95437622070312	142.7590789794922	1.0	565.08935546875	265.5211181640625	0.9999716281890869	561.6507568359375	264.80908203125	0.0003020167350769043	4	052
480	118.09271240234375	121.12066650390625	0.7111859321594238	2.1896708011627197	385.0724182128906	0.00033718347549438477	565.6710205078125	266.7179870605469	0.999989926815033	562.084228515625	265.665771484375	0.0003718435764312744	4	052
481	103.69751739501953	120.4198226928711	0.9776934385299683	2.542842388153076	385.1891784667969	0.0016681849956512451	564.9896850585938	266.0305480957031	0.9999861717224121	561.8919067382812	264.7497863769531	0.0004667937755584717	4	052
482	94.79724884033203	122.83602142333984	0.9841141104698181	1.2646229267120361	384.4617919921875	0.0007511377334594727	564.9926147460938	266.517822265625	0.9999582767486572	561.6931762695312	268.4704284667969	0.0005098581314086914	4	052
483	77.32604217529297	120.93526458740234	0.9999991655349731	85.65886688232422	118.67916870117188	0.0008511543273925781	564.8724975585938	267.0231628417969	0.9999929666519165	562.1897583007812	266.1622619628906	0.0009427070617675781	4	052
484	78.45001983642578	119.03541564941406	0.9996545314788818	21.27985954284668	166.43310546875	0.155208557844162	564.8064575195312	266.5107116699219	0.9999916553497314	561.9232788085938	265.4275207519531	0.0005941689014434814	4	052
485	80.17839050292969	117.99201965332031	1.0	1.5413119792938232	382.3733215332031	0.001832425594329834	565.1566162109375	266.4983215332031	0.999995768070221	52.69303512573242	102.49740600585938	0.0010894834995269775	4	052
486	83.64611053466797	118.5701904296875	0.9999998807907104	82.9202880859375	118.30204010009766	0.000707775354385376	563.8526611328125	266.4454650878906	0.9999897480010986	560.9510498046875	267.4664001464844	0.0005931854248046875	4	052
487	75.8622817993164	115.00039672851562	1.0	77.98857116699219	124.00694274902344	0.0005345642566680908	564.8477172851562	267.11260986328125	0.9996286630630493	561.02490234375	265.8500061035156	0.00023546814918518066	4	052
488	81.81861877441406	116.41301727294922	0.9999999403953552	83.51058197021484	136.9189910888672	0.001268833875656128	565.310302734375	266.3183898925781	0.9999302625656128	562.1558837890625	265.1123962402344	0.0006102323532104492	4	052
489	73.69441223144531	112.44305419921875	1.0	72.02059936523438	118.04444885253906	0.0008943676948547363	564.4185180664062	267.4468078613281	0.9999344348907471	561.4780883789062	268.604248046875	0.0005084872245788574	4	052
490	73.47749328613281	111.02481842041016	0.9999999403953552	0.9598937034606934	383.2247619628906	0.0007984936237335205	564.5658569335938	266.9872741699219	0.9999863505363464	561.6956176757812	268.70343017578125	0.0008599460124969482	4	052
491	73.15296936035156	114.16844940185547	0.9920532703399658	92.67878723144531	120.99274444580078	0.002667725086212158	564.005859375	265.8573913574219	0.9999822378158569	561.0958251953125	264.5185546875	0.0005545616149902344	4	052
492	70.55949401855469	109.75096893310547	1.0	28.687698364257812	130.54000854492188	0.06806418299674988	564.7401733398438	267.5487060546875	0.9999932050704956	561.4459838867188	268.7220764160156	0.0014927685260772705	4	052
493	88.55964660644531	117.00938415527344	0.9919780492782593	27.403003692626953	127.59443664550781	0.00777590274810791	564.667236328125	265.3544921875	0.9999878406524658	561.3059692382812	263.71893310546875	0.00025603175163269043	4	052
494	74.80047607421875	109.34814453125	0.9999999403953552	80.13020324707031	117.61448669433594	0.0004419386386871338	564.9945068359375	266.8703308105469	0.9999990463256836	561.5525512695312	266.0191955566406	0.0004769265651702881	4	052
495	75.5975112915039	110.07100677490234	1.0	82.7829818725586	130.15492248535156	0.2346808910369873	565.88720703125	266.5069885253906	0.9998810291290283	562.2190551757812	265.5334167480469	0.0002506673336029053	4	052
496	77.30513000488281	111.47407531738281	0.9999989867210388	82.15591430664062	129.6250457763672	0.003055095672607422	566.4139404296875	266.4864501953125	0.9999793767929077	561.82470703125	265.96905517578125	0.00032082200050354004	4	052
497	94.48898315429688	121.57809448242188	0.9999836087226868	2.4826717376708984	384.071533203125	0.0026242434978485107	565.5599975585938	266.40948486328125	0.9999901056289673	561.8569946289062	266.0385437011719	0.0008084475994110107	4	052
498	93.20914459228516	123.1378402709961	0.9904613494873047	2.894782543182373	384.3752746582031	0.0004652738571166992	565.2732543945312	266.9619140625	0.9999987483024597	561.8818969726562	265.9225158691406	0.0006014406681060791	4	052
499	97.72854614257812	119.42133331298828	0.9992441534996033	2.0874905586242676	384.4133605957031	0.0019735395908355713	565.6297607421875	267.5832214355469	0.9999860525131226	562.1756591796875	266.0181579589844	0.0003750026226043701	4	052
500	105.94356536865234	117.37380981445312	0.0032047033309936523	104.8499755859375	118.90473175048828	0.0003853440284729004	563.8873901367188	267.0015869140625	0.9999824166297913	561.2722778320312	265.4513854980469	0.0007123649120330811	4	052
501	116.64675903320312	118.84368133544922	0.3027648329734802	1.4805188179016113	382.273193359375	0.0002702772617340088	564.9981079101562	267.2427978515625	0.9999974966049194	561.65087890625	266.0978088378906	0.0006394088268280029	4	052
502	645.2431640625	452.9532470703125	0.0001461803913116455	2.0009279251098633	382.8374328613281	0.00047212839126586914	564.7953491210938	266.5975341796875	0.9999866485595703	561.6629028320312	265.2123718261719	0.000715106725692749	4	052
503	77.86770629882812	120.99070739746094	0.00032597780227661133	81.49376678466797	126.84722137451172	0.0007551014423370361	564.4454956054688	266.3623046875	0.9999542236328125	560.7930297851562	267.8271484375	0.0006015300750732422	4	052
504	645.8493041992188	443.91650390625	2.3931264877319336e-5	646.1387329101562	427.77679443359375	0.00017517805099487305	565.5303955078125	266.4948425292969	0.9999988079071045	561.695068359375	265.3166809082031	0.00043764710426330566	4	052
505	571.7213745117188	271.4372253417969	2.041459083557129e-5	2.5461816787719727	384.0608825683594	0.00033339858055114746	565.225830078125	266.23651123046875	0.9999994039535522	562.2335815429688	265.759765625	0.0009204447269439697	4	052
506	4.4650421142578125	4.849278450012207	3.3855438232421875e-5	0.9142067432403564	383.10870361328125	0.00044590234756469727	565.7958984375	266.12579345703125	0.9999874830245972	561.8042602539062	265.5538330078125	0.0005370676517486572	4	052
507	167.40184020996094	85.40290832519531	0.00010514259338378906	646.2767333984375	427.2491455078125	0.00014737248420715332	564.2345581054688	266.2928771972656	0.9999974966049194	561.414306640625	264.95025634765625	0.0003091096878051758	4	052
508	643.7940063476562	452.3545837402344	3.522634506225586e-5	1.4457619190216064	384.31109619140625	0.0009878873825073242	565.1131591796875	267.049560546875	0.9999867677688599	562.1820678710938	265.9227600097656	0.0012212693691253662	4	052
509	642.3902587890625	444.708251953125	0.00011268258094787598	643.8231201171875	432.827392578125	0.005143076181411743	564.6802978515625	267.1296691894531	0.9999990463256836	561.623046875	265.9888000488281	0.0008633136749267578	4	052
510	644.7861938476562	451.7685546875	5.665421485900879e-5	2.461467742919922	383.4615783691406	0.00035077333450317383	565.25830078125	266.2354431152344	0.9999881982803345	562.0927734375	265.6519775390625	0.0005096197128295898	4	052
511	194.48854064941406	81.48133850097656	0.00027236342430114746	1.610084056854248	384.27508544921875	0.0022089779376983643	564.5169677734375	266.8398132324219	0.9999892115592957	561.5702514648438	265.7140197753906	0.0007525384426116943	4	052
512	197.10540771484375	78.27554321289062	0.9386515617370605	150.8358612060547	127.65580749511719	0.8994369506835938	564.7818603515625	265.6844482421875	0.9999644756317139	561.3712158203125	264.7055969238281	0.0004431605339050293	4	052
513	200.12969970703125	80.31526947021484	0.24500080943107605	1.6406071186065674	383.482177734375	0.0005831718444824219	565.6976318359375	267.2026062011719	0.9999920129776001	562.4173583984375	266.94580078125	0.0008820295333862305	4	052
514	202.26296997070312	75.91702270507812	0.08753469586372375	161.470947265625	130.61436462402344	0.999998152256012	565.1875610351562	266.1241149902344	0.9999920129776001	561.531494140625	265.141845703125	0.0006903111934661865	4	052
515	205.2066192626953	76.03237915039062	0.999395489692688	166.90682983398438	130.17633056640625	0.9999980330467224	565.9169921875	266.1609191894531	0.9999980926513672	561.8187255859375	267.7308044433594	0.0003122687339782715	4	052
516	207.17832946777344	74.62686157226562	0.9999992847442627	171.33567810058594	130.0302734375	0.9999998807907104	565.5297241210938	267.09619140625	0.9999908208847046	561.6513671875	265.32073974609375	0.0003147423267364502	4	052
517	210.1030731201172	73.95848083496094	1.0	176.7722930908203	131.17555236816406	0.9942396879196167	565.0587158203125	265.8559265136719	0.9999879002571106	561.3779907226562	264.8764953613281	0.00038763880729675293	4	052
518	213.1938934326172	74.6587142944336	1.0	645.4652099609375	429.3651123046875	0.00021091103553771973	565.5682983398438	266.7618103027344	0.9999838471412659	562.0191040039062	265.4083251953125	0.00020837783813476562	4	052
519	215.93829345703125	73.86626434326172	0.9999999403953552	646.2074584960938	429.3962707519531	0.00020825862884521484	565.016845703125	267.0267333984375	0.9999988675117493	561.0997314453125	265.3891906738281	0.0007040798664093018	4	052
520	216.4796905517578	72.93033599853516	1.0	644.6463012695312	431.045166015625	0.00144195556640625	564.8932495117188	266.5189514160156	0.9999986290931702	562.0999145507812	265.312744140625	0.0007059574127197266	4	052
521	218.8480224609375	74.11089324951172	1.0	0.9041988849639893	383.69366455078125	0.0004462301731109619	565.2666625976562	265.32867431640625	0.9999960064888	562.0440673828125	264.6615905761719	0.0007971525192260742	4	052
522	219.34408569335938	73.41984558105469	1.0	1.4420933723449707	382.6483459472656	0.0008433759212493896	564.7263793945312	265.61676025390625	0.9999720454216003	561.53564453125	264.4447937011719	0.00032529234886169434	4	052
523	222.62185668945312	73.6595458984375	1.0	0.9338126182556152	382.400634765625	0.00028839707374572754	564.8462524414062	267.01239013671875	0.9999983310699463	561.5630493164062	265.7212829589844	0.0006325840950012207	4	052
524	222.4910430908203	72.87020874023438	1.0	645.847412109375	427.95660400390625	0.0014441907405853271	565.7530517578125	266.5022888183594	0.9999879598617554	561.9271240234375	268.1355285644531	0.00043207406997680664	4	052
525	224.26577758789062	72.34027099609375	1.0	2.1120266914367676	384.41046142578125	0.0004793107509613037	565.1835327148438	266.5042724609375	0.9999961853027344	562.15283203125	265.5149841308594	0.00036638975143432617	4	052
526	222.91758728027344	74.87297058105469	1.0	196.00442504882812	128.54312133789062	0.9998354911804199	564.8696899414062	265.9156494140625	0.9999663829803467	561.4931030273438	265.1984558105469	0.00040277838706970215	4	052
527	220.52593994140625	86.0464096069336	1.0	406.8838806152344	342.4911804199219	0.02003657817840576	565.8510131835938	267.2113037109375	0.9999866485595703	562.4586791992188	266.1839599609375	0.00045377016067504883	4	052
528	214.41238403320312	87.67123413085938	0.07355645298957825	1.3526742458343506	383.56744384765625	9.363889694213867e-5	565.2898559570312	266.3900451660156	0.9999842047691345	561.8527221679688	265.35205078125	0.00036028027534484863	4	052
529	224.5034637451172	97.73392486572266	0.00019493699073791504	227.25833129882812	96.75859069824219	0.009478092193603516	564.6133422851562	266.74713134765625	0.9999946355819702	562.0267333984375	266.1548156738281	0.0017390549182891846	4	052
530	224.7076873779297	96.89622497558594	0.00421556830406189	233.7610321044922	99.048095703125	0.0006389915943145752	565.4229125976562	265.5227966308594	0.9999958276748657	561.9087524414062	264.64471435546875	0.00027176737785339355	4	052
531	227.2321319580078	95.24726867675781	0.8721837401390076	232.61761474609375	94.83765411376953	0.5502634048461914	565.1573486328125	266.2519226074219	0.999955952167511	230.0931396484375	88.67887878417969	0.00012409687042236328	4	052
532	225.44815063476562	94.98571014404297	0.9999985694885254	227.19406127929688	98.0830078125	0.0008045434951782227	564.9652709960938	266.4291076660156	0.9999927878379822	561.2205810546875	265.2646789550781	0.00038558244705200195	4	052
533	228.2012939453125	94.30905151367188	0.9999998807907104	237.88380432128906	90.6827621459961	0.0011820495128631592	565.5198974609375	266.70068359375	0.9999972581863403	562.1357421875	266.2844543457031	0.0008776485919952393	4	052
534	229.1474151611328	95.76972961425781	0.9999940395355225	239.251220703125	90.05459594726562	0.00034886598587036133	565.2389526367188	266.9080505371094	0.9999490976333618	562.1990356445312	266.1593933105469	0.0004010200500488281	4	052
535	232.54432678222656	92.26945495605469	0.9999998807907104	644.534912109375	432.80316162109375	0.004065275192260742	565.1101684570312	266.30743408203125	0.9999873042106628	561.0220947265625	265.19891357421875	0.0002792179584503174	4	052
536	234.012451171875	89.17578887939453	1.0	240.49200439453125	87.35868072509766	0.004774034023284912	564.6509399414062	266.3814697265625	0.9999620914459229	561.2039184570312	264.6716613769531	0.00031945109367370605	4	052
537	238.5941925048828	89.03939056396484	0.9999997615814209	244.75779724121094	85.6915512084961	0.001347273588180542	564.8699951171875	265.16595458984375	0.9999206066131592	560.731201171875	264.20330810546875	0.000491797924041748	4	052
538	239.57823181152344	86.80789184570312	0.9999715685844421	242.74583435058594	87.00576782226562	0.0011466443538665771	564.8152465820312	265.6127624511719	0.9999945163726807	561.891357421875	264.68206787109375	0.0006180405616760254	4	052
539	240.31591796875	86.31529235839844	1.0	245.59967041015625	87.64271545410156	0.000483095645904541	565.67431640625	266.3966979980469	0.9999428391456604	561.9778442382812	265.57659912109375	0.00045421719551086426	4	052
540	242.7457733154297	86.10281372070312	1.0	247.84417724609375	87.6234359741211	0.00038111209869384766	565.07080078125	266.2052001953125	0.9999852180480957	561.4263916015625	265.0358581542969	0.00047576427459716797	4	052
541	242.64988708496094	85.53545379638672	1.0	2.191671133041382	383.15093994140625	0.0006379485130310059	565.2428588867188	265.9309997558594	0.9999945759773254	561.380126953125	264.8932800292969	0.000430375337600708	4	052
542	244.85511779785156	81.97483825683594	0.999998927116394	248.95376586914062	83.47940063476562	0.0014198720455169678	565.6054077148438	266.8244934082031	0.9999953508377075	562.0850219726562	266.1516418457031	0.0005218088626861572	4	052
543	246.06248474121094	81.05581665039062	0.9999436140060425	215.3844757080078	113.2890853881836	0.0006510317325592041	565.58447265625	266.2488708496094	0.9999847412109375	562.1025390625	265.5457458496094	0.00044929981231689453	4	052
544	246.28134155273438	80.14154815673828	0.9998180866241455	215.97425842285156	115.1926498413086	0.05098479986190796	565.46533203125	266.8492126464844	0.9999828338623047	561.4390869140625	265.66552734375	0.0003598034381866455	4	052
545	250.3296356201172	77.802001953125	0.999897301197052	247.95077514648438	81.18745422363281	0.0010665655136108398	565.1961059570312	266.8610534667969	0.9999765157699585	561.8098754882812	265.5893859863281	0.000289231538772583	4	052
546	249.37005615234375	78.6414794921875	0.9918594360351562	217.59437561035156	114.48887634277344	0.8316989541053772	564.7525634765625	266.38812255859375	0.9999467134475708	561.5615234375	265.4084167480469	0.00024124979972839355	4	052
547	252.0609893798828	77.5450668334961	0.9999986290931702	257.3163757324219	74.70528411865234	0.002553403377532959	565.90234375	267.0171813964844	0.9999682903289795	562.426513671875	266.0158996582031	0.00046187639236450195	4	052
548	254.08023071289062	77.23824310302734	0.9999403953552246	256.7981872558594	74.56201171875	0.004409044981002808	565.2534790039062	266.6116027832031	0.9999961853027344	561.7301635742188	265.4862365722656	0.00040844082832336426	4	052
549	251.89840698242188	79.56060028076172	0.9999942183494568	257.4791259765625	74.1668701171875	0.0007724761962890625	565.9939575195312	266.9114990234375	0.9999784827232361	562.559326171875	266.5743103027344	0.00042748451232910156	4	052
