# Supplementary material for: An automated feeding system for the African killifish reveals the impact of diet on lifespan and allows scalable assessment of associative learning
Source: eLife. 2022 Nov 10;11:e69008. doi: 10.7554/eLife.69008 (PMC9788828; doi:10.7554/eLife.69008)
Supplement: Figure 6—source data 2. [file elife-69008-fig6-data2.zip › Training Trajectories/t20_REC019DLC_resnet50_TrainAllTheThingsJun28shuffle1_1030000.csv]

bodyparts_coords	fishhead_x	fishhead_y	fishhead_likelihood	fishtail_x	fishtail_y	fishtail_likelihood	redlight_x	redlight_y	redlight_likelihood	fooddrop_x	fooddrop_y	fooddrop_likelihood	fishnum	recordingnum
0	90.66715240478516	225.69142150878906	0.999992847442627	3.7271101474761963	4.345055103302002	7.838010787963867e-5	71.49012756347656	206.93292236328125	0.0024518370628356934	0.9215123653411865	2.355353593826294	1.558661460876465e-5	20	019
1	99.79753112792969	229.74118041992188	1.0	66.48908233642578	199.00848388671875	0.2671337127685547	67.88742065429688	199.16815185546875	0.0004049837589263916	64.60604858398438	199.69931030273438	7.289648056030273e-5	20	019
2	108.64607238769531	230.2986602783203	1.0	64.73770141601562	207.63124084472656	0.1997683346271515	67.2007064819336	206.05674743652344	0.001031428575515747	60.47307205200195	208.5137481689453	7.650256156921387e-5	20	019
3	115.98133087158203	232.6761932373047	1.0	65.07516479492188	210.54818725585938	0.9698410034179688	63.89265441894531	208.9351043701172	0.00016987323760986328	67.41157531738281	212.9165496826172	0.00018733739852905273	20	019
4	121.51568603515625	233.32286071777344	1.0	66.57333374023438	208.8420867919922	1.0	66.10836029052734	208.9380645751953	0.00016993284225463867	66.03861236572266	208.50894165039062	0.0010937154293060303	20	019
5	123.97416687011719	234.41964721679688	1.0	69.37281036376953	209.36441040039062	1.0	71.47250366210938	209.45152282714844	0.00018298625946044922	67.09709167480469	209.11538696289062	0.0022711455821990967	20	019
6	126.2586669921875	235.6485137939453	1.0	71.55416107177734	210.36936950683594	1.0	130.21726989746094	235.44512939453125	0.00020682811737060547	69.25729370117188	210.4127197265625	0.0010974109172821045	20	019
7	128.01202392578125	235.8119354248047	1.0	68.7082748413086	212.10459899902344	0.9999761581420898	610.7988891601562	226.56211853027344	0.0532512366771698	65.79689025878906	211.48606872558594	0.0010176897048950195	20	019
8	127.9740219116211	237.37635803222656	1.0	68.40151977539062	212.50088500976562	0.05582892894744873	66.95530700683594	210.818603515625	0.0001881718635559082	60.346492767333984	212.33859252929688	0.00017410516738891602	20	019
9	127.57408905029297	237.36953735351562	1.0	71.497802734375	207.84292602539062	0.999998927116394	71.72240447998047	207.53895568847656	0.00027239322662353516	68.50167083740234	207.86361694335938	0.0006216764450073242	20	019
10	128.68223571777344	237.9864501953125	1.0	71.36504364013672	205.56552124023438	1.0	71.7399673461914	206.73541259765625	0.00017341971397399902	69.3792495727539	205.30079650878906	0.0002899169921875	20	019
11	128.41375732421875	237.79629516601562	1.0	69.94842529296875	204.3480682373047	1.0	72.668212890625	201.54263305664062	0.0001271963119506836	69.88067626953125	204.7001495361328	0.00011533498764038086	20	019
12	129.4614715576172	237.96957397460938	1.0	72.04917907714844	204.73956298828125	1.0	128.1082000732422	239.08346557617188	9.503960609436035e-5	70.83755493164062	204.60679626464844	0.00027886033058166504	20	019
13	129.00196838378906	238.74061584472656	1.0	71.31578826904297	203.10462951660156	1.0	71.79808807373047	202.01524353027344	0.00019824504852294922	66.95226287841797	203.2340087890625	0.00016644597053527832	20	019
14	128.29977416992188	238.58151245117188	1.0	71.75961303710938	203.5896453857422	1.0	71.8614730834961	202.7501983642578	0.00018909573554992676	70.58619689941406	204.90306091308594	0.00020325183868408203	20	019
15	127.05890655517578	238.04806518554688	1.0	70.27769470214844	204.90896606445312	1.0	130.3072967529297	237.04371643066406	0.0001855790615081787	68.856689453125	205.90379333496094	0.00036665797233581543	20	019
16	126.82408905029297	238.0208740234375	1.0	70.31451416015625	205.96229553222656	1.0	71.3939437866211	207.3674774169922	0.0003871023654937744	68.3785171508789	206.52508544921875	0.0008759796619415283	20	019
17	126.82770538330078	237.95521545410156	1.0	70.51162719726562	204.47537231445312	1.0	71.56256866455078	203.4890899658203	0.00017154216766357422	68.21492004394531	206.24876403808594	0.0002289116382598877	20	019
18	126.22016143798828	237.4256134033203	1.0	69.34599304199219	203.99176025390625	1.0	129.65191650390625	236.7255096435547	0.0001659691333770752	68.08966827392578	205.87261962890625	0.0002713203430175781	20	019
19	126.50443267822266	237.46096801757812	1.0	70.67656707763672	206.40699768066406	0.9999902248382568	70.31912231445312	205.77845764160156	0.00016999244689941406	70.04837799072266	206.6920166015625	0.00025585293769836426	20	019
20	125.48783874511719	237.82041931152344	1.0	68.23981475830078	206.06674194335938	0.999996542930603	610.3638916015625	226.37779235839844	0.0008315742015838623	66.52906036376953	207.19032287597656	0.0001551210880279541	20	019
21	129.0883331298828	238.1849365234375	1.0	71.59642028808594	205.7676544189453	0.9433516263961792	609.7102661132812	226.7105712890625	0.18890461325645447	123.33070373535156	243.34312438964844	8.502602577209473e-5	20	019
22	144.39930725097656	236.26870727539062	1.0	73.08016967773438	203.998046875	0.9915246963500977	143.17221069335938	236.38656616210938	0.0003267526626586914	140.1004638671875	240.89410400390625	0.0002186894416809082	20	019
23	158.54762268066406	237.0319366455078	1.0	79.87115478515625	215.950927734375	0.999989926815033	161.68983459472656	236.46603393554688	0.00018095970153808594	77.04351043701172	214.20433044433594	0.0001519620418548584	20	019
24	173.76943969726562	238.46131896972656	0.9998617172241211	86.14058685302734	217.6221923828125	1.0	176.76956176757812	237.5697479248047	0.00020429491996765137	82.6586685180664	222.64398193359375	0.0001819133758544922	20	019
25	188.7762908935547	240.35421752929688	1.0	96.05504608154297	221.26124572753906	1.0	188.11627197265625	239.3453826904297	0.00024834275245666504	96.56916809082031	220.37734985351562	0.000314563512802124	20	019
26	204.55328369140625	241.80970764160156	1.0	110.80506134033203	225.24681091308594	0.999990701675415	549.9425048828125	189.75201416015625	1.0	548.4000244140625	188.83547973632812	0.002479076385498047	20	019
27	218.48033142089844	242.65049743652344	1.0	122.68089294433594	223.4227752685547	1.0	548.833740234375	189.12355041503906	1.0	547.1744384765625	189.05953979492188	0.00263330340385437	20	019
28	232.22239685058594	244.4359130859375	1.0	135.42176818847656	225.42007446289062	0.9999958276748657	549.7713623046875	188.5961151123047	1.0	547.773193359375	188.65966796875	0.0014327168464660645	20	019
29	242.02700805664062	245.89840698242188	1.0	151.37811279296875	232.73199462890625	0.9999992847442627	549.4441528320312	188.79556274414062	1.0	547.808837890625	188.80494689941406	0.0019922256469726562	20	019
30	248.2632598876953	246.52662658691406	1.0	156.4569549560547	232.6991424560547	0.9999988079071045	549.0178833007812	189.2757110595703	1.0	547.2439575195312	189.31414794921875	0.002931267023086548	20	019
31	257.6650085449219	246.33584594726562	1.0	159.12750244140625	226.4430694580078	0.9999991655349731	549.0397338867188	188.8910675048828	1.0	547.5128173828125	188.80853271484375	0.003350764513015747	20	019
32	271.35089111328125	245.55960083007812	1.0	177.12693786621094	234.4725799560547	0.9999999403953552	549.1175537109375	188.7794647216797	1.0	547.6228637695312	188.48260498046875	0.0025977492332458496	20	019
33	285.5010986328125	240.32691955566406	1.0	194.72032165527344	237.20016479492188	0.9996172189712524	549.3413696289062	189.14125061035156	1.0	547.3657836914062	189.00587463378906	0.0021357834339141846	20	019
34	299.00421142578125	239.3033905029297	1.0	209.4724884033203	242.80320739746094	1.0	549.1682739257812	189.180908203125	1.0	547.0966186523438	189.2140655517578	0.001430511474609375	20	019
35	309.698974609375	238.30862426757812	1.0	214.56448364257812	240.7035675048828	0.9999999403953552	548.6393432617188	188.5939483642578	1.0	546.4072875976562	188.31898498535156	0.003670305013656616	20	019
36	319.5615539550781	236.36447143554688	1.0	219.92681884765625	235.68495178222656	0.9999954700469971	548.9893798828125	188.86778259277344	1.0	547.4501953125	188.5071258544922	0.0030363798141479492	20	019
37	327.96038818359375	236.59356689453125	1.0	221.70547485351562	231.85617065429688	0.9999452829360962	548.9312744140625	189.2310333251953	1.0	547.27001953125	189.0602264404297	0.0036593973636627197	20	019
38	335.33709716796875	235.1578369140625	1.0	233.8767547607422	229.4607696533203	1.0	549.022216796875	188.7515411376953	1.0	547.4055786132812	188.50518798828125	0.002002805471420288	20	019
39	342.15673828125	231.20465087890625	1.0	243.15953063964844	225.90760803222656	0.9999951124191284	548.7938232421875	188.7363739013672	1.0	546.6073608398438	188.32003784179688	0.0031472742557525635	20	019
40	347.106201171875	222.97988891601562	0.7996439933776855	264.9144287109375	235.94981384277344	0.9789583683013916	548.44140625	188.76828002929688	1.0	547.1716918945312	188.45407104492188	0.002789407968521118	20	019
41	354.1526794433594	214.97731018066406	0.04211309552192688	278.30987548828125	239.0814971923828	0.9999998807907104	549.285888671875	188.40760803222656	1.0	548.308349609375	187.9125518798828	0.003284960985183716	20	019
42	355.788818359375	212.75498962402344	0.0014896094799041748	360.68780517578125	211.4991912841797	0.9999990463256836	549.0288696289062	187.8137664794922	1.0	546.9390258789062	187.4151153564453	0.0029054582118988037	20	019
43	358.06512451171875	209.30966186523438	0.00196191668510437	363.3584899902344	208.3153533935547	0.9999997019767761	549.154296875	187.5832061767578	1.0	548.2606811523438	187.7667694091797	0.0021914541721343994	20	019
44	362.9038391113281	203.43637084960938	0.9999068975448608	367.4583740234375	203.17935180664062	0.2984778881072998	548.9268798828125	188.18692016601562	1.0	546.7450561523438	188.0731201171875	0.0022223591804504395	20	019
45	363.6312561035156	196.18592834472656	0.9999977350234985	293.8721618652344	235.2989501953125	0.999946117401123	549.0831298828125	188.4180450439453	1.0	547.2645874023438	188.57212829589844	0.0011519789695739746	20	019
46	366.0873107910156	192.88929748535156	0.9999998807907104	297.9862976074219	236.34884643554688	0.9999974370002747	549.3561401367188	188.61846923828125	1.0	546.9546508789062	188.43431091308594	0.0014018118381500244	20	019
47	371.15350341796875	193.5294647216797	1.0	288.8174133300781	236.2606658935547	0.9867614507675171	549.384765625	188.72080993652344	1.0	547.9251098632812	188.75350952148438	0.0015352368354797363	20	019
48	375.2789001464844	192.08062744140625	0.9999998807907104	374.0995788574219	194.5615234375	0.006330132484436035	549.379150390625	188.8284454345703	1.0	547.9598999023438	188.5557861328125	0.0009488463401794434	20	019
49	378.6209411621094	189.6687469482422	1.0	382.2883605957031	192.36563110351562	0.0013959705829620361	548.0853881835938	188.68600463867188	1.0	546.2540283203125	187.59243774414062	0.002803891897201538	20	019
50	383.5008544921875	186.66571044921875	1.0	302.325927734375	225.2765655517578	1.0	547.9597778320312	189.52207946777344	0.9999999403953552	302.88861083984375	227.73687744140625	0.001636892557144165	20	019
51	386.88531494140625	186.2976837158203	1.0	303.1926574707031	224.6030731201172	0.9111199378967285	547.6353149414062	189.55987548828125	0.9999998807907104	545.88037109375	187.34326171875	0.0017917454242706299	20	019
52	392.0661926269531	184.8235626220703	0.9999999403953552	399.16973876953125	187.58209228515625	0.0007170438766479492	547.1846923828125	189.6135711669922	0.9999997615814209	546.0479125976562	187.80209350585938	0.0011891424655914307	20	019
53	398.0938720703125	184.6528778076172	1.0	339.53765869140625	208.1207733154297	0.3258770704269409	547.95703125	189.11476135253906	0.9999997019767761	546.9467163085938	187.44361877441406	0.0008741319179534912	20	019
54	402.2972412109375	183.30804443359375	1.0	311.5445861816406	208.28482055664062	0.0737786591053009	547.27099609375	189.4509735107422	0.9999997615814209	546.389404296875	188.37648010253906	0.0006971955299377441	20	019
55	406.1375427246094	181.32720947265625	1.0	406.4332580566406	184.12493896484375	0.00470966100692749	546.7931518554688	190.43138122558594	0.999999463558197	546.6725463867188	189.33529663085938	0.0005294680595397949	20	019
56	409.4195861816406	180.1356658935547	1.0	415.68841552734375	183.4517059326172	0.009003877639770508	547.035400390625	189.63632202148438	0.9999995827674866	547.2831420898438	188.968994140625	0.0003935694694519043	20	019
57	414.1731262207031	177.4220428466797	1.0	417.730712890625	181.477294921875	0.001032501459121704	546.2341918945312	189.84934997558594	0.9999993443489075	546.837646484375	189.18154907226562	0.0004175901412963867	20	019
58	419.0572814941406	177.46554565429688	1.0	420.5381164550781	180.60305786132812	0.0008471906185150146	546.47607421875	189.21206665039062	0.9999992251396179	547.2339477539062	188.70457458496094	0.0002789497375488281	20	019
59	421.71209716796875	176.11981201171875	1.0	358.43524169921875	197.98516845703125	0.1559513509273529	545.583251953125	189.16258239746094	0.9999984502792358	521.6712646484375	195.2823028564453	0.00033220648765563965	20	019
60	425.7368469238281	177.1985321044922	1.0	350.69317626953125	198.4844207763672	0.15615996718406677	544.9170532226562	188.79501342773438	0.9999969005584717	521.5238647460938	194.1267547607422	0.0006066858768463135	20	019
61	429.13665771484375	177.78929138183594	1.0	515.5125732421875	185.3447723388672	0.001194387674331665	545.779296875	188.93495178222656	0.9999983310699463	520.8775024414062	193.58795166015625	0.0005916357040405273	20	019
62	432.80712890625	178.79293823242188	1.0	515.9696655273438	185.20761108398438	0.0009520947933197021	545.3637084960938	188.6708526611328	0.9999970197677612	521.2640991210938	193.0944061279297	0.0009979009628295898	20	019
63	435.07684326171875	180.0161590576172	1.0	516.6441650390625	186.20016479492188	0.0007630586624145508	545.5301513671875	188.4718780517578	0.9999989867210388	520.8984985351562	193.18960571289062	0.00024947524070739746	20	019
64	437.159423828125	180.4255828857422	1.0	514.93017578125	184.8409881591797	0.0009128451347351074	546.7099609375	188.136962890625	0.999999463558197	546.5350341796875	190.4497528076172	0.00022429227828979492	20	019
65	437.7104797363281	180.00697326660156	1.0	515.3030395507812	185.0183868408203	0.0007648468017578125	547.7352905273438	188.54298400878906	0.9999997615814209	547.415771484375	188.49310302734375	0.00038483738899230957	20	019
66	438.4514465332031	180.443359375	1.0	515.6903686523438	184.2261199951172	0.000989466905593872	547.4339599609375	188.0708465576172	0.9999998807907104	546.9825439453125	187.9954833984375	0.0004131495952606201	20	019
67	439.9302673339844	183.52857971191406	1.0	515.1287841796875	184.6751708984375	0.0010029077529907227	548.00048828125	187.97967529296875	0.9999999403953552	547.44189453125	188.2611541748047	0.0008175671100616455	20	019
68	441.593505859375	184.56454467773438	0.9999999403953552	439.8207092285156	186.2557373046875	0.0012141764163970947	548.6332397460938	188.7042236328125	0.9999999403953552	547.4384765625	188.7505645751953	0.0007095038890838623	20	019
69	444.3729553222656	187.70704650878906	1.0	440.2694396972656	190.8427276611328	0.002113044261932373	548.1420288085938	188.14259338378906	0.9999998807907104	547.6968994140625	188.1051025390625	0.0006767213344573975	20	019
70	446.4585876464844	188.81004333496094	1.0	440.87701416015625	191.60720825195312	0.0009751021862030029	548.565185546875	188.3219757080078	1.0	547.8531494140625	188.0184783935547	0.001341789960861206	20	019
71	448.3169250488281	189.3575897216797	1.0	359.43353271484375	180.73675537109375	0.013731271028518677	548.754150390625	188.01596069335938	0.9999998807907104	548.0881958007812	187.92807006835938	0.0017403364181518555	20	019
72	449.9616394042969	190.7815704345703	1.0	356.9271240234375	180.53506469726562	0.21739813685417175	548.5599975585938	188.3275604248047	0.9999998807907104	547.6835327148438	188.18380737304688	0.0027808547019958496	20	019
73	450.76849365234375	191.83285522460938	1.0	520.8743286132812	176.1297149658203	0.001370549201965332	548.1522827148438	187.7919464111328	0.9999998807907104	547.602294921875	187.5840301513672	0.0020387470722198486	20	019
74	452.2673034667969	192.7327117919922	1.0	360.1705627441406	173.97988891601562	0.9532565474510193	549.0320434570312	188.06451416015625	1.0	548.00537109375	187.77798461914062	0.0026781558990478516	20	019
75	454.37835693359375	194.74220275878906	1.0	365.7937927246094	172.24130249023438	0.07653191685676575	548.5431518554688	187.7996063232422	0.9999998807907104	547.7252197265625	187.79852294921875	0.0006894469261169434	20	019
76	519.3966064453125	178.58279418945312	0.012477576732635498	517.015869140625	178.8162078857422	0.0005766451358795166	549.4802856445312	187.50526428222656	1.0	548.0164184570312	187.2733154296875	0.0010925829410552979	20	019
77	516.0115966796875	168.65969848632812	0.9999796152114868	368.77874755859375	179.28797912597656	0.9676896333694458	549.888671875	187.49659729003906	0.9999998807907104	548.46435546875	186.92919921875	0.0008367300033569336	20	019
78	514.9989013671875	164.4945526123047	1.0	372.113037109375	167.9912109375	0.9999299645423889	549.6766357421875	187.92221069335938	0.9999998807907104	548.17041015625	187.87611389160156	0.000499039888381958	20	019
79	513.8460693359375	163.2855682373047	0.9999995231628418	367.0740966796875	162.7657928466797	0.9999992847442627	549.645263671875	188.5341796875	1.0	548.079833984375	188.32894897460938	0.00048419833183288574	20	019
80	445.6881408691406	204.74575805664062	0.9999999403953552	371.3905944824219	165.90582275390625	1.0	550.6265869140625	188.2452392578125	1.0	548.7439575195312	188.0814666748047	0.0005908310413360596	20	019
81	439.2502136230469	200.59365844726562	1.0	368.8558654785156	163.79244995117188	0.9999998807907104	549.70263671875	189.07955932617188	0.9999999403953552	547.6914672851562	188.8706817626953	0.0016418397426605225	20	019
82	438.6397399902344	199.76797485351562	1.0	366.7301940917969	164.10060119628906	0.9999738931655884	550.1073608398438	189.0732879638672	1.0	547.784912109375	189.22430419921875	0.0018265843391418457	20	019
83	436.3659973144531	199.36502075195312	1.0	509.9814147949219	156.15692138671875	0.9999927282333374	550.03271484375	189.3653106689453	1.0	548.0133056640625	189.43026733398438	0.0013923048973083496	20	019
84	435.27789306640625	199.0062713623047	1.0	368.4811706542969	158.20558166503906	0.9999997615814209	550.4238891601562	188.8981475830078	1.0	547.8223266601562	189.33953857421875	0.0009523332118988037	20	019
85	433.4173889160156	197.36878967285156	1.0	368.1964111328125	156.10797119140625	1.0	550.3004760742188	188.92324829101562	1.0	548.0134887695312	189.30523681640625	0.0011687278747558594	20	019
86	432.99578857421875	198.07298278808594	1.0	367.87408447265625	156.43783569335938	1.0	549.6513671875	188.88754272460938	1.0	547.3321533203125	189.0177764892578	0.001226276159286499	20	019
87	433.04986572265625	198.77835083007812	1.0	370.18218994140625	157.09194946289062	1.0	550.2032470703125	188.78207397460938	1.0	548.0125732421875	188.9728546142578	0.0014097988605499268	20	019
88	433.1537170410156	199.77377319335938	1.0	370.65533447265625	157.89073181152344	1.0	549.6749877929688	189.17962646484375	1.0	547.244873046875	189.42218017578125	0.0009050965309143066	20	019
89	433.66571044921875	199.7078857421875	1.0	370.216796875	157.8721923828125	1.0	549.8236694335938	189.036865234375	1.0	547.41845703125	189.0711669921875	0.0017122328281402588	20	019
90	434.0081481933594	199.96363830566406	1.0	367.4906311035156	157.48695373535156	1.0	549.7521362304688	188.08767700195312	1.0	547.5957641601562	188.43716430664062	0.0012244582176208496	20	019
91	434.1276550292969	199.97779846191406	1.0	502.49658203125	153.28431701660156	1.0	549.8058471679688	188.5495147705078	1.0	547.2473754882812	188.65525817871094	0.0008097290992736816	20	019
92	436.9505920410156	200.64891052246094	1.0	370.7119140625	159.5041046142578	1.0	549.73193359375	188.11480712890625	1.0	547.524658203125	188.30770874023438	0.001039355993270874	20	019
93	439.79998779296875	201.35731506347656	1.0	370.30255126953125	159.95712280273438	1.0	549.6697998046875	189.0231475830078	1.0	547.2399291992188	188.9680938720703	0.0014615356922149658	20	019
94	445.4725036621094	200.2211456298828	1.0	369.5827331542969	161.40231323242188	1.0	550.2029418945312	187.9965057373047	1.0	548.1106567382812	188.0302734375	0.0018242597579956055	20	019
95	449.0609436035156	202.6956024169922	1.0	501.1063537597656	163.22947692871094	0.9999017715454102	549.9661254882812	188.09274291992188	1.0	547.287841796875	186.51060485839844	0.0016368329524993896	20	019
96	449.9915771484375	204.6649169921875	1.0	500.3134765625	163.10289001464844	1.0	550.2327270507812	187.9300079345703	1.0	547.9300537109375	187.99620056152344	0.0010966658592224121	20	019
97	450.4905700683594	207.59466552734375	1.0	499.77056884765625	161.32894897460938	1.0	550.0777587890625	188.5584716796875	1.0	547.6260375976562	188.68177795410156	0.0019044876098632812	20	019
98	449.7915344238281	207.41049194335938	1.0	383.0429992675781	165.9822235107422	0.9999997615814209	550.16015625	188.80284118652344	0.9999999403953552	547.605712890625	187.23260498046875	0.002858459949493408	20	019
99	446.4232177734375	207.0019989013672	1.0	502.4728698730469	160.93373107910156	0.9999977350234985	549.8842163085938	188.7829132080078	1.0	547.0855712890625	187.2543487548828	0.002945512533187866	20	019
100	447.6031799316406	207.77976989746094	0.9999998807907104	500.7114562988281	162.04922485351562	0.9998414516448975	550.0261840820312	188.1112060546875	1.0	547.7884521484375	188.34988403320312	0.0012928247451782227	20	019
101	445.8240051269531	208.4055938720703	1.0	380.5927429199219	167.5915069580078	0.9999988079071045	549.8246459960938	188.34979248046875	1.0	547.5050048828125	186.7959747314453	0.0028377771377563477	20	019
102	445.8420104980469	208.9961700439453	1.0	380.5710144042969	168.15394592285156	0.9999994039535522	549.840087890625	188.50286865234375	1.0	547.5562133789062	187.0828094482422	0.0021209120750427246	20	019
103	450.74212646484375	209.4561309814453	0.9999996423721313	376.5458679199219	166.69322204589844	0.9999933242797852	549.9658813476562	188.25404357910156	1.0	547.5499267578125	186.88644409179688	0.002826184034347534	20	019
104	451.12884521484375	209.7751007080078	0.999999463558197	502.79144287109375	161.2032012939453	0.9997225999832153	550.1242065429688	188.22215270996094	1.0	547.6454467773438	188.30059814453125	0.0014143884181976318	20	019
105	454.554443359375	211.11744689941406	0.9999645352363586	380.25494384765625	170.50575256347656	0.9999864101409912	550.1592407226562	187.98095703125	1.0	548.1287841796875	188.2755889892578	0.0011743009090423584	20	019
106	454.93304443359375	209.67271423339844	1.0	377.75653076171875	168.79962158203125	1.0	550.168701171875	188.8295440673828	1.0	547.6373291015625	188.98121643066406	0.0017322003841400146	20	019
107	456.46380615234375	210.50157165527344	0.9999983310699463	497.4818420410156	165.59820556640625	1.0	549.9857177734375	187.93869018554688	1.0	497.0518493652344	167.80418395996094	0.000936359167098999	20	019
108	461.00616455078125	211.44236755371094	0.972240686416626	498.7787170410156	174.3228302001953	0.8961555361747742	549.8681030273438	187.8031463623047	1.0	508.93511962890625	180.39114379882812	0.0033281445503234863	20	019
109	463.2264709472656	210.85794067382812	0.9999038577079773	499.7585754394531	180.8626251220703	0.7848865985870361	549.9921875	187.54600524902344	1.0	507.8951110839844	183.20689392089844	0.001783609390258789	20	019
110	413.6856994628906	192.4041290283203	0.9999884366989136	501.32550048828125	183.56520080566406	0.002664119005203247	550.2188110351562	187.98411560058594	1.0	548.0413208007812	188.35723876953125	0.0011212825775146484	20	019
111	463.60589599609375	209.61663818359375	0.9899035692214966	503.5938415527344	183.775146484375	0.2451656460762024	550.2286376953125	187.17066955566406	1.0	509.0992736816406	184.6593780517578	0.0009297430515289307	20	019
112	414.495361328125	192.03109741210938	0.9980892539024353	506.45086669921875	185.24375915527344	0.8500756025314331	550.265625	187.3148651123047	1.0	548.2036743164062	187.6692657470703	0.0011446774005889893	20	019
113	457.877685546875	206.35130310058594	0.9999986290931702	502.9299621582031	185.4615020751953	0.024149924516677856	550.1445922851562	188.24114990234375	1.0	548.094482421875	188.553955078125	0.0012409985065460205	20	019
114	457.0049133300781	204.18666076660156	0.9999966025352478	454.7849426269531	207.81417846679688	0.0005620419979095459	549.9176635742188	187.2865447998047	1.0	547.7550659179688	187.71771240234375	0.001136690378189087	20	019
115	457.5411071777344	201.92564392089844	0.9999964833259583	503.4383850097656	184.25601196289062	0.001587510108947754	550.0772705078125	187.27259826660156	1.0	547.737548828125	187.81936645507812	0.0008219778537750244	20	019
116	414.10467529296875	192.63084411621094	0.9999996423721313	464.7674560546875	209.91012573242188	0.0030192136764526367	550.0654907226562	187.24005126953125	1.0	547.845458984375	187.87208557128906	0.0008424222469329834	20	019
117	414.47979736328125	193.23062133789062	0.9999998807907104	511.2673034667969	185.86935424804688	0.15343111753463745	550.3095092773438	187.09207153320312	1.0	548.1990356445312	187.50906372070312	0.001468747854232788	20	019
118	461.013916015625	206.04922485351562	0.9999988079071045	509.9300537109375	184.77854919433594	0.5069225430488586	549.8258666992188	187.5245819091797	1.0	547.7149658203125	187.761962890625	0.001424252986907959	20	019
119	461.80194091796875	206.8218994140625	0.9999997615814209	509.35540771484375	185.2133026123047	0.023866862058639526	550.0452880859375	187.45880126953125	1.0	547.966796875	187.67816162109375	0.0009233355522155762	20	019
120	456.3628845214844	202.50125122070312	0.9999997615814209	511.2724304199219	185.54708862304688	0.04311966896057129	550.2089233398438	187.4300994873047	1.0	547.91650390625	188.03575134277344	0.0008221864700317383	20	019
121	461.4624328613281	204.04962158203125	0.9999999403953552	510.4991455078125	185.30575561523438	0.7701543569564819	550.0112915039062	187.14089965820312	1.0	548.1341552734375	187.4928741455078	0.0010491907596588135	20	019
122	462.7525634765625	204.54856872558594	1.0	512.3147583007812	185.76499938964844	0.019979208707809448	550.363037109375	187.64056396484375	1.0	548.2047119140625	187.9625701904297	0.0017895400524139404	20	019
123	460.07196044921875	205.02670288085938	0.9999998807907104	510.5904846191406	185.11190795898438	0.9213134050369263	549.9434814453125	188.33316040039062	1.0	547.7401123046875	188.3773956298828	0.0012278258800506592	20	019
124	458.8056335449219	205.52674865722656	0.9999996423721313	509.372314453125	185.63658142089844	0.8787732720375061	550.0608520507812	187.71246337890625	1.0	547.7429809570312	186.14149475097656	0.0019693970680236816	20	019
125	462.2252502441406	205.7806854248047	0.9999991655349731	505.05560302734375	184.67147827148438	0.8279848098754883	550.3826904296875	187.98422241210938	1.0	548.1533203125	188.06759643554688	0.0010514259338378906	20	019
126	462.5002746582031	204.41024780273438	0.9999998807907104	510.4859313964844	185.43585205078125	0.4112597405910492	549.8802490234375	187.7220458984375	1.0	547.9447021484375	187.9768829345703	0.0012919604778289795	20	019
127	457.6733703613281	204.6403350830078	1.0	512.0100708007812	185.87037658691406	0.022002488374710083	550.7001953125	187.3242950439453	1.0	548.4173583984375	187.67767333984375	0.001468956470489502	20	019
128	453.1184997558594	199.76417541503906	0.9999999403953552	373.0828857421875	184.02044677734375	0.824743390083313	550.7369995117188	187.23326110839844	1.0	548.17578125	187.7377166748047	0.0006294548511505127	20	019
129	449.2458190917969	187.6996612548828	0.9999974966049194	377.6768493652344	185.3684844970703	0.0016672909259796143	550.0699462890625	188.3885498046875	1.0	547.3726806640625	188.70510864257812	0.0011253952980041504	20	019
130	450.9256591796875	177.1699676513672	1.0	451.6778869628906	179.93228149414062	0.0005728006362915039	550.748779296875	188.5244598388672	1.0	547.943359375	188.76524353027344	0.00042504072189331055	20	019
131	450.9839172363281	173.92430114746094	1.0	392.48974609375	208.40708923339844	0.99690181016922	551.0961303710938	187.7640380859375	1.0	548.4097900390625	187.11175537109375	0.0003141164779663086	20	019
132	449.86895751953125	168.93109130859375	1.0	503.612548828125	208.013671875	0.9416581392288208	550.9338989257812	187.6638946533203	1.0	548.1497192382812	187.19290161132812	0.00028708577156066895	20	019
133	449.20361328125	167.70309448242188	1.0	502.770263671875	206.9899444580078	0.9984821081161499	550.801025390625	188.16110229492188	1.0	547.937744140625	187.7367706298828	0.0004087090492248535	20	019
134	451.3508605957031	167.37322998046875	1.0	502.8699035644531	207.1201934814453	0.9977285861968994	550.7941284179688	188.15606689453125	1.0	547.9129638671875	188.20645141601562	0.0004127025604248047	20	019
135	451.57354736328125	167.35745239257812	1.0	504.0871887207031	206.67636108398438	0.9960870742797852	550.7348022460938	187.72518920898438	1.0	502.0864562988281	207.17977905273438	0.0007882416248321533	20	019
136	453.69708251953125	165.30050659179688	1.0	504.75323486328125	204.81747436523438	0.9998165369033813	550.4205932617188	188.5580596923828	1.0	503.0315246582031	206.48770141601562	0.0004874765872955322	20	019
137	458.0307312011719	163.9043731689453	1.0	388.38873291015625	208.4764404296875	0.9746184945106506	550.8372802734375	188.50462341308594	1.0	547.9068603515625	187.98439025878906	0.00032579898834228516	20	019
138	460.7414855957031	165.8726043701172	0.9999998807907104	500.0791015625	201.1162109375	0.9999972581863403	550.5700073242188	187.87196350097656	1.0	499.5989074707031	205.68475341796875	0.0029240548610687256	20	019
139	463.1488952636719	168.0425262451172	0.17132946848869324	386.8806457519531	207.14466857910156	0.9994949102401733	550.2293701171875	187.8772430419922	1.0	500.38037109375	186.84461975097656	0.0006639063358306885	20	019
140	469.80059814453125	169.36500549316406	0.03106936812400818	384.3386535644531	202.35386657714844	0.002482205629348755	549.9440307617188	188.02061462402344	1.0	547.3961181640625	188.12339782714844	0.0005693435668945312	20	019
141	467.9869079589844	170.03387451171875	0.5545275211334229	389.1936340332031	195.8184814453125	0.9999992847442627	549.8985595703125	188.2985382080078	1.0	503.7069396972656	191.49029541015625	0.0020476877689361572	20	019
142	414.6408386230469	178.711669921875	1.0	388.54583740234375	193.72792053222656	0.030378788709640503	549.8897094726562	187.4935760498047	1.0	547.2352905273438	185.44058227539062	0.0006159543991088867	20	019
143	416.152587890625	178.34213256835938	1.0	386.4800109863281	192.87550354003906	0.6318168640136719	550.18994140625	187.5013427734375	1.0	510.27349853515625	183.2277374267578	0.000678718090057373	20	019
144	464.05975341796875	172.74356079101562	0.9999998807907104	385.211669921875	192.0498046875	0.04654276371002197	550.0952758789062	188.00245666503906	1.0	547.6793212890625	188.21055603027344	0.0006658732891082764	20	019
145	466.8643798828125	171.533203125	1.0	508.25311279296875	182.6920928955078	0.11409392952919006	549.9547729492188	187.73150634765625	1.0	510.05023193359375	181.65023803710938	0.001999378204345703	20	019
146	470.00067138671875	167.59140014648438	0.9999999403953552	509.75616455078125	183.26197814941406	0.9898871183395386	549.828857421875	187.69192504882812	1.0	511.3085021972656	183.2322540283203	0.003728210926055908	20	019
147	416.97955322265625	175.14146423339844	0.9998283982276917	503.9447326660156	180.40838623046875	0.0004892647266387939	549.7080688476562	187.9709930419922	1.0	547.5377197265625	188.18040466308594	0.000574946403503418	20	019
148	411.3516845703125	176.19094848632812	0.5096311569213867	502.9196472167969	179.6325225830078	0.0015984177589416504	549.5537109375	187.61927795410156	1.0	546.71240234375	185.63780212402344	0.0005646049976348877	20	019
149	506.4035339355469	175.14501953125	0.9998784065246582	503.98553466796875	177.48828125	0.0007970631122589111	549.9744873046875	187.82052612304688	1.0	512.7977905273438	178.4598846435547	0.0008283257484436035	20	019
150	416.75848388671875	172.91053771972656	0.9963231682777405	512.6017456054688	175.9332733154297	0.010776877403259277	549.4436645507812	188.13613891601562	1.0	513.5662231445312	179.75228881835938	0.0008450448513031006	20	019
151	458.02008056640625	174.58619689941406	1.0	453.7606201171875	177.99713134765625	0.00038751959800720215	549.3714599609375	187.9907989501953	1.0	547.003662109375	186.1248321533203	0.0012939870357513428	20	019
152	456.6020202636719	174.90541076660156	1.0	514.2308959960938	175.4953155517578	0.0007487237453460693	549.4146118164062	188.3434600830078	1.0	546.9833984375	186.5179901123047	0.0010319948196411133	20	019
153	456.43267822265625	175.31678771972656	1.0	385.065673828125	173.92811584472656	0.0031349658966064453	549.200927734375	188.51768493652344	1.0	546.8626708984375	186.76991271972656	0.001699298620223999	20	019
154	457.3766174316406	174.98263549804688	1.0	383.9275817871094	171.14610290527344	0.025570839643478394	549.4794921875	188.0306396484375	1.0	547.1900634765625	186.6780548095703	0.0021733343601226807	20	019
155	455.74481201171875	174.87437438964844	1.0	452.0632629394531	177.98455810546875	0.0003928840160369873	549.7495727539062	188.4371337890625	1.0	547.4794311523438	188.7777862548828	0.0009505152702331543	20	019
156	457.3742980957031	174.9742889404297	1.0	378.6940002441406	167.44357299804688	0.004023849964141846	549.3839111328125	188.1114044189453	1.0	546.7650146484375	187.02857971191406	0.0011416375637054443	20	019
157	456.3740539550781	175.02500915527344	1.0	375.1451721191406	166.2324981689453	0.07721805572509766	549.0967407226562	188.78309631347656	1.0	547.033447265625	189.1068878173828	0.002682596445083618	20	019
158	456.4673767089844	174.61549377441406	1.0	376.2341613769531	164.13331604003906	0.6517605185508728	549.3480834960938	188.63873291015625	1.0	547.518798828125	189.00343322753906	0.002608656883239746	20	019
159	456.4158935546875	174.6178741455078	1.0	372.5279846191406	163.90805053710938	0.22147488594055176	549.2734985351562	188.46786499023438	1.0	547.3261108398438	188.79637145996094	0.0023627877235412598	20	019
160	454.7618103027344	174.27186584472656	1.0	368.2555847167969	163.64601135253906	0.9995770454406738	549.0436401367188	188.8527069091797	1.0	547.3770141601562	189.1504669189453	0.005084574222564697	20	019
161	454.7550354003906	174.4471435546875	1.0	375.6442565917969	165.30224609375	0.09964984655380249	549.1141357421875	188.64588928222656	1.0	546.9696655273438	187.724853515625	0.0030736327171325684	20	019
162	455.2208251953125	174.02395629882812	1.0	377.3085021972656	165.05445861816406	0.9998160600662231	549.3833618164062	189.08799743652344	1.0	547.1898803710938	189.41387939453125	0.0014424622058868408	20	019
163	459.2530822753906	173.35092163085938	1.0	376.8251953125	164.0442657470703	0.9999977946281433	549.453125	188.9158935546875	1.0	547.4767456054688	188.9952392578125	0.0030241310596466064	20	019
164	456.85784912109375	173.3403778076172	1.0	369.34228515625	163.62646484375	0.10855051875114441	549.1194458007812	188.39768981933594	1.0	547.4485473632812	188.70529174804688	0.003331303596496582	20	019
165	458.8519592285156	173.42098999023438	1.0	516.9773559570312	163.86215209960938	0.003628283739089966	549.33447265625	188.4308319091797	1.0	547.5411987304688	187.6853485107422	0.00598183274269104	20	019
166	458.8473205566406	173.4874267578125	1.0	517.021728515625	163.5165252685547	0.951069176197052	549.1110229492188	188.81065368652344	1.0	547.0936889648438	187.6434326171875	0.00547364354133606	20	019
167	458.6820983886719	174.17391967773438	1.0	371.5096130371094	163.498291015625	0.9999637603759766	549.176025390625	188.6448516845703	1.0	547.2783813476562	188.84320068359375	0.0042078495025634766	20	019
168	461.02789306640625	174.1252899169922	1.0	370.6183776855469	161.0095977783203	0.995478093624115	549.5135498046875	189.3693084716797	1.0	547.6229858398438	188.14317321777344	0.004717826843261719	20	019
169	464.1552429199219	175.25863647460938	0.9740639925003052	516.8413696289062	158.60614013671875	0.9755650758743286	549.3894653320312	188.5469512939453	1.0	547.3003540039062	187.02865600585938	0.005628019571304321	20	019
170	460.5317077636719	180.2963104248047	1.0	513.8878173828125	160.52166748046875	0.0022796988487243652	549.2783813476562	188.88385009765625	1.0	547.4129638671875	187.7476348876953	0.004502832889556885	20	019
171	462.99395751953125	183.9496307373047	1.0	381.76275634765625	162.94383239746094	0.6718658804893494	549.4060668945312	188.39642333984375	1.0	547.32861328125	187.57806396484375	0.004156261682510376	20	019
172	511.5862731933594	150.67276000976562	1.0	384.2098388671875	154.8577423095703	0.9999992251396179	549.5706176757812	188.8231201171875	1.0	547.4833984375	189.44271850585938	0.0030618011951446533	20	019
173	510.93988037109375	145.9167022705078	1.0	390.087890625	149.64544677734375	0.9999862313270569	549.5242919921875	189.02395629882812	1.0	548.0247802734375	189.48570251464844	0.005369275808334351	20	019
174	452.37823486328125	198.06849670410156	1.0	388.93597412109375	143.64219665527344	0.9996345043182373	549.5438842773438	188.85740661621094	1.0	547.4959716796875	189.19532775878906	0.004084527492523193	20	019
175	447.770263671875	199.36756896972656	1.0	388.174560546875	136.60496520996094	1.0	549.5335083007812	188.62474060058594	1.0	547.2718505859375	188.97621154785156	0.002089977264404297	20	019
176	442.79925537109375	200.1369171142578	0.9999994039535522	385.86077880859375	129.9020538330078	1.0	549.9496459960938	187.7293243408203	1.0	547.6356811523438	188.5433807373047	0.000645756721496582	20	019
177	438.2523498535156	202.2451629638672	1.0	384.6828308105469	125.41033172607422	1.0	550.6271362304688	188.54180908203125	1.0	548.156494140625	188.98475646972656	0.0007880628108978271	20	019
178	435.9859619140625	203.19961547851562	1.0	383.59674072265625	122.41580200195312	1.0	549.7683715820312	188.66110229492188	1.0	547.5062866210938	188.22496032714844	0.00041046738624572754	20	019
179	483.3318786621094	202.79248046875	1.0	383.795654296875	118.94612121582031	1.0	550.1884765625	188.95147705078125	1.0	547.6075439453125	189.5181121826172	0.0007692277431488037	20	019
180	485.7120666503906	202.4576873779297	1.0	380.4037170410156	113.87177276611328	1.0	550.3328247070312	188.6336669921875	1.0	547.6820068359375	189.33926391601562	0.0003693997859954834	20	019
181	486.36138916015625	201.42112731933594	1.0	381.5879211425781	113.01594543457031	1.0	550.2788696289062	188.4248504638672	1.0	547.787109375	188.98880004882812	0.0006474554538726807	20	019
182	486.4625244140625	201.46214294433594	1.0	380.47442626953125	114.52655029296875	1.0	550.2460327148438	189.0657501220703	1.0	547.4895629882812	189.53067016601562	0.0005113482475280762	20	019
183	486.3610534667969	201.49697875976562	1.0	379.08056640625	114.06678771972656	1.0	550.0121459960938	188.6046600341797	1.0	547.5838012695312	189.23280334472656	0.0004864335060119629	20	019
184	488.2121887207031	200.96963500976562	1.0	377.43280029296875	116.44779968261719	1.0	550.5000610351562	188.49444580078125	1.0	547.5270385742188	189.3235626220703	0.00039896368980407715	20	019
185	424.0392761230469	201.89483642578125	1.0	377.1410827636719	116.84688568115234	1.0	550.29541015625	188.38418579101562	1.0	547.5165405273438	189.05967712402344	0.0004971027374267578	20	019
186	490.1827392578125	199.9436798095703	1.0	376.8995666503906	116.206787109375	1.0	550.299072265625	188.56649780273438	1.0	547.5619506835938	189.0816650390625	0.0003349483013153076	20	019
187	423.4875183105469	201.9181671142578	1.0	376.4372863769531	119.13906860351562	1.0	551.0015258789062	188.1941680908203	1.0	547.9672241210938	189.0123748779297	0.0002560913562774658	20	019
188	423.3489990234375	200.5935821533203	1.0	374.38287353515625	120.0364990234375	1.0	550.3436279296875	189.20352172851562	1.0	547.594970703125	189.67662048339844	0.0006256103515625	20	019
189	421.8880615234375	196.922119140625	1.0	373.59808349609375	119.95179748535156	0.9999980926513672	550.5081176757812	188.18283081054688	1.0	547.7041625976562	188.7661895751953	0.00040152668952941895	20	019
190	421.3488464355469	190.21475219726562	1.0	374.4189147949219	124.16938018798828	0.9999997615814209	549.6927490234375	188.1324462890625	1.0	491.64501953125	193.38174438476562	0.0011133849620819092	20	019
191	422.8620910644531	184.74354553222656	1.0	375.06512451171875	124.64362335205078	0.9999992847442627	549.6753540039062	188.34461975097656	1.0	547.0319213867188	188.7613983154297	0.0008722543716430664	20	019
192	424.7454528808594	181.70985412597656	1.0	371.6441345214844	132.8914337158203	1.0	549.6856689453125	187.61386108398438	1.0	547.2460327148438	188.2714385986328	0.0009527802467346191	20	019
193	425.6112060546875	179.4058837890625	1.0	370.4285888671875	135.99740600585938	1.0	549.7576293945312	188.45252990722656	1.0	547.4741821289062	188.93553161621094	0.001702338457107544	20	019
194	489.43621826171875	176.73675537109375	1.0	368.15863037109375	133.38648986816406	1.0	549.4307861328125	188.5988311767578	1.0	547.1527709960938	189.1241455078125	0.0013025403022766113	20	019
195	425.8345642089844	180.59815979003906	1.0	366.4503479003906	134.684814453125	1.0	549.822265625	187.47396850585938	1.0	547.6424560546875	188.0767059326172	0.001107931137084961	20	019
196	428.6172790527344	182.57009887695312	1.0	367.04693603515625	134.5503692626953	1.0	549.5661010742188	188.96438598632812	1.0	547.020263671875	189.27833557128906	0.0014862418174743652	20	019
197	515.0579223632812	125.63624572753906	1.0	366.38751220703125	130.9075927734375	1.0	549.779296875	188.41812133789062	1.0	547.7769165039062	188.85556030273438	0.0020410120487213135	20	019
198	433.58062744140625	187.3928985595703	1.0	365.454833984375	126.73117065429688	1.0	549.7333984375	188.75131225585938	1.0	547.8423461914062	189.1358184814453	0.002771228551864624	20	019
199	435.0635986328125	188.70816040039062	1.0	366.293701171875	127.02974700927734	1.0	549.5299072265625	188.7904052734375	1.0	547.4115600585938	189.22828674316406	0.001905202865600586	20	019
200	434.90478515625	190.0157012939453	1.0	364.933837890625	124.9984130859375	1.0	549.8743896484375	188.6502685546875	1.0	547.8894653320312	188.86825561523438	0.0026000142097473145	20	019
201	434.872314453125	189.93850708007812	1.0	367.08465576171875	126.43913269042969	1.0	549.5328369140625	188.3674774169922	1.0	547.3295288085938	188.96771240234375	0.0022248923778533936	20	019
202	434.6698303222656	190.22386169433594	1.0	519.3714599609375	119.44649505615234	1.0	549.6821899414062	188.5873565673828	1.0	547.8131713867188	189.06117248535156	0.002365708351135254	20	019
203	434.7931213378906	190.31719970703125	1.0	518.2153930664062	119.6599349975586	1.0	550.21240234375	188.72885131835938	1.0	548.0250854492188	188.963623046875	0.001326441764831543	20	019
204	433.9720764160156	190.40133666992188	1.0	516.5087890625	119.9925308227539	1.0	549.586181640625	188.7911834716797	1.0	547.5941772460938	189.11322021484375	0.0028472542762756348	20	019
205	434.9754943847656	191.94537353515625	1.0	366.8660888671875	125.21187591552734	1.0	549.6016845703125	188.65945434570312	1.0	547.431640625	189.19845581054688	0.0017202496528625488	20	019
206	434.5216979980469	191.2716522216797	1.0	518.3013305664062	120.34651947021484	1.0	549.4993896484375	188.26206970214844	1.0	547.289306640625	188.57847595214844	0.0022369027137756348	20	019
207	437.87957763671875	193.013427734375	0.9999998807907104	371.1513671875	131.16041564941406	1.0	549.58447265625	188.35606384277344	1.0	547.3811645507812	188.65321350097656	0.0018700361251831055	20	019
208	443.9574890136719	193.31015014648438	1.0	513.3851928710938	127.45030975341797	1.0	549.7100219726562	188.21363830566406	1.0	547.6240844726562	188.53268432617188	0.0023106932640075684	20	019
209	446.9866943359375	194.09889221191406	1.0	371.343505859375	136.85826110839844	1.0	549.8020629882812	188.09095764160156	1.0	547.5073852539062	188.11038208007812	0.0023608803749084473	20	019
210	448.0158996582031	194.70631408691406	1.0	372.5028991699219	137.43458557128906	1.0	549.7831420898438	188.13197326660156	1.0	547.9132690429688	188.12574768066406	0.0034080445766448975	20	019
211	452.62310791015625	196.70953369140625	1.0	509.30548095703125	136.09231567382812	1.0	549.9479370117188	187.64109802246094	1.0	547.9459228515625	187.9951171875	0.001592397689819336	20	019
212	454.78948974609375	195.70767211914062	1.0	378.6705322265625	147.64645385742188	1.0	549.7025756835938	188.28871154785156	1.0	547.3902587890625	188.3274688720703	0.0012457966804504395	20	019
213	456.4505615234375	196.58901977539062	1.0	378.8038635253906	149.80836486816406	1.0	549.6295776367188	188.3091583251953	1.0	547.9501342773438	188.68890380859375	0.0023570358753204346	20	019
214	457.376220703125	196.60914611816406	1.0	379.8681640625	151.9521026611328	1.0	549.6149291992188	189.0252227783203	1.0	547.2612915039062	189.3293914794922	0.002215743064880371	20	019
215	457.80322265625	196.84571838378906	1.0	381.0649719238281	152.1488800048828	1.0	549.5543823242188	189.40234375	1.0	547.4893188476562	189.82191467285156	0.0031752288341522217	20	019
216	457.16204833984375	196.82948303222656	1.0	507.987548828125	149.23419189453125	0.9999999403953552	549.5515747070312	188.96734619140625	1.0	547.3234252929688	188.9208984375	0.0017400383949279785	20	019
217	457.01800537109375	196.30836486816406	1.0	386.8794250488281	157.67880249023438	0.999996542930603	549.6701049804688	188.3251953125	1.0	547.409912109375	188.5522918701172	0.0019883811473846436	20	019
218	454.6178283691406	195.36761474609375	1.0	390.2886962890625	158.60186767578125	1.0	549.8177490234375	188.69068908691406	1.0	547.7943115234375	188.71905517578125	0.001977384090423584	20	019
219	454.3011779785156	194.5865020751953	1.0	386.8887634277344	158.39434814453125	0.9999999403953552	549.844970703125	188.94078063964844	1.0	547.5737915039062	188.8937225341797	0.0018339157104492188	20	019
220	452.6114807128906	194.09231567382812	1.0	383.72174072265625	157.9551544189453	1.0	549.7263793945312	188.00242614746094	1.0	547.5453491210938	188.1904754638672	0.0015849173069000244	20	019
221	455.5594177246094	192.50250244140625	1.0	384.21820068359375	158.77789306640625	1.0	549.8584594726562	188.63223266601562	1.0	546.9190673828125	186.7164306640625	0.0012023448944091797	20	019
222	454.9303894042969	191.26748657226562	1.0	386.492431640625	161.95851135253906	1.0	549.9133911132812	188.40274047851562	1.0	547.0519409179688	186.70758056640625	0.0017845332622528076	20	019
223	456.02557373046875	190.86932373046875	1.0	505.3664245605469	161.48117065429688	0.9999979138374329	549.6559448242188	187.67208862304688	1.0	546.9112548828125	185.92872619628906	0.0013340115547180176	20	019
224	454.4038391113281	191.20986938476562	1.0	382.7224426269531	169.44801330566406	0.9999996423721313	549.6727905273438	188.10736083984375	1.0	547.624755859375	188.0836181640625	0.0014733672142028809	20	019
225	454.473388671875	191.00230407714844	1.0	507.8473205566406	165.17417907714844	0.9999990463256836	549.6458129882812	188.69911193847656	1.0	546.9035034179688	187.1010284423828	0.001388847827911377	20	019
226	454.4024658203125	190.99148559570312	1.0	381.8725891113281	169.611083984375	0.9999980926513672	549.382568359375	188.1422119140625	1.0	546.94287109375	186.40867614746094	0.00214308500289917	20	019
227	454.40545654296875	190.89492797851562	1.0	380.8002624511719	170.5486297607422	0.9996721744537354	549.6502075195312	188.8352508544922	1.0	546.8056030273438	187.50149536132812	0.002460002899169922	20	019
228	455.0267639160156	190.21926879882812	1.0	508.6962585449219	166.51499938964844	0.9951928853988647	549.519775390625	188.71148681640625	1.0	546.9435424804688	186.77914428710938	0.0016436278820037842	20	019
229	456.44305419921875	188.11984252929688	1.0	510.28802490234375	165.42115783691406	0.9929065108299255	550.109130859375	187.3508758544922	1.0	548.4241333007812	187.27313232421875	0.001406639814376831	20	019
230	455.93890380859375	185.5202178955078	1.0	509.3704833984375	167.11611938476562	0.9976966977119446	549.60107421875	188.7858123779297	1.0	547.4241943359375	187.11244201660156	0.0014682114124298096	20	019
231	452.4191589355469	184.3485870361328	1.0	451.7821960449219	185.2661590576172	0.0007858872413635254	549.5548095703125	188.5056915283203	1.0	547.0624389648438	186.69131469726562	0.0010529160499572754	20	019
232	413.1756896972656	178.3648681640625	1.0	455.4895324707031	189.49790954589844	0.001927405595779419	549.6550903320312	187.80844116210938	1.0	547.3824462890625	186.14315795898438	0.0013068914413452148	20	019
233	411.91094970703125	177.89915466308594	1.0	450.1952209472656	184.9797821044922	0.0005720853805541992	549.8843994140625	187.34197998046875	1.0	547.7785034179688	187.81065368652344	0.0007978081703186035	20	019
234	411.4774475097656	177.4580841064453	1.0	514.6159057617188	180.15870666503906	0.00821349024772644	549.6715087890625	188.27972412109375	1.0	547.2279663085938	188.6352081298828	0.0008230209350585938	20	019
235	412.9537353515625	177.38421630859375	1.0	427.0655822753906	175.6125946044922	0.0003651082515716553	549.5359497070312	188.20668029785156	1.0	546.9192504882812	186.54812622070312	0.0010086297988891602	20	019
236	412.020263671875	176.91514587402344	1.0	426.5335998535156	175.50694274902344	0.00025284290313720703	549.0352172851562	187.40512084960938	1.0	546.6930541992188	187.9309844970703	0.0006698668003082275	20	019
237	412.4670715332031	177.06362915039062	1.0	450.6891174316406	193.4126434326172	0.00046330690383911133	549.583984375	187.67771911621094	1.0	546.9131469726562	188.20875549316406	0.0005058050155639648	20	019
238	449.3995056152344	189.09268188476562	0.9999996423721313	448.1907043457031	192.39248657226562	0.0014612376689910889	549.6845092773438	187.537109375	1.0	512.368408203125	179.70326232910156	0.0008041858673095703	20	019
239	450.43865966796875	186.7661895751953	1.0	449.7845764160156	192.2860870361328	0.0003286898136138916	549.7694702148438	187.4630889892578	1.0	546.8240356445312	185.5706024169922	0.0007368028163909912	20	019
240	449.99798583984375	187.3762969970703	1.0	447.87811279296875	191.51463317871094	0.0007676482200622559	549.9421997070312	187.93849182128906	1.0	546.4181518554688	186.09158325195312	0.0004068911075592041	20	019
241	413.0046081542969	179.1848907470703	1.0	448.31121826171875	190.109375	0.00029265880584716797	549.8535766601562	187.89117431640625	1.0	546.5667724609375	186.07313537597656	0.0006262063980102539	20	019
242	411.310302734375	179.12100219726562	1.0	448.1466369628906	190.84423828125	0.00020432472229003906	549.5673217773438	187.26376342773438	1.0	546.9813232421875	187.71237182617188	0.00048357248306274414	20	019
243	407.8406982421875	180.35987854003906	1.0	429.8948669433594	185.17538452148438	8.854269981384277e-5	549.4779052734375	187.4787139892578	1.0	547.3345947265625	188.09677124023438	0.000519484281539917	20	019
244	405.20892333984375	181.07601928710938	1.0	436.2799072265625	186.87820434570312	4.354119300842285e-5	549.4022827148438	188.0040740966797	1.0	547.16796875	188.56784057617188	0.0004113614559173584	20	019
245	402.692138671875	180.75209045410156	1.0	437.98388671875	187.83041381835938	0.0004899203777313232	549.6925659179688	187.69363403320312	1.0	547.5441284179688	188.5273895263672	0.000402599573135376	20	019
246	401.9654846191406	181.48338317871094	1.0	438.6164855957031	186.1212615966797	0.0028766393661499023	549.294677734375	188.57843017578125	1.0	546.4464721679688	186.56875610351562	0.00037679076194763184	20	019
247	401.18292236328125	180.27381896972656	1.0	438.6728210449219	186.5369873046875	0.0045146942138671875	549.3917236328125	187.7153778076172	1.0	547.118896484375	188.59152221679688	0.00026869773864746094	20	019
248	401.6736145019531	180.39418029785156	1.0	438.4486999511719	186.715576171875	0.0014491677284240723	549.6654052734375	187.5732879638672	1.0	547.5349731445312	185.95689392089844	0.0007876157760620117	20	019
249	400.4514465332031	180.9860382080078	1.0	513.7803344726562	178.26730346679688	0.45667362213134766	549.1567993164062	187.78546142578125	1.0	547.303955078125	188.3359375	0.0006227791309356689	20	019
250	401.8834228515625	179.9446563720703	1.0	371.8964538574219	181.2440185546875	0.47038978338241577	549.5625610351562	187.9761199951172	1.0	546.9351806640625	186.30795288085938	0.0006821751594543457	20	019
251	481.2329406738281	176.61827087402344	1.0	370.4369201660156	182.8712158203125	0.8285423517227173	549.5113525390625	187.88296508789062	1.0	547.38720703125	186.4767303466797	0.0010935664176940918	20	019
252	401.24755859375	178.85140991210938	1.0	373.1571960449219	183.76092529296875	0.7277299165725708	549.452392578125	188.09039306640625	1.0	547.2386474609375	186.59552001953125	0.0007524490356445312	20	019
253	400.5819396972656	178.0684356689453	0.9999999403953552	511.8450927734375	180.1819610595703	0.01705831289291382	549.2061157226562	188.33932495117188	1.0	547.0816650390625	186.67723083496094	0.0007005631923675537	20	019
254	400.9659118652344	178.80377197265625	0.9999999403953552	370.22686767578125	183.126708984375	0.6620866060256958	549.380615234375	187.3025665283203	1.0	513.441650390625	181.24655151367188	0.0006432235240936279	20	019
255	400.83251953125	178.852783203125	1.0	365.2231140136719	181.08184814453125	0.2507191300392151	549.5479736328125	187.63412475585938	1.0	512.7839965820312	180.854736328125	0.001506030559539795	20	019
256	401.76080322265625	178.14480590820312	1.0	365.05841064453125	179.0977325439453	0.06453284621238708	549.23876953125	187.8321075439453	1.0	514.6812133789062	181.51385498046875	0.0007671713829040527	20	019
257	440.7164001464844	183.2609405517578	0.9999998807907104	361.8160400390625	179.453857421875	0.018295735120773315	549.578857421875	187.8306427001953	1.0	547.4779663085938	188.1594696044922	0.0005030333995819092	20	019
258	441.9307861328125	182.1109619140625	1.0	512.2940673828125	179.020751953125	0.2475363314151764	549.8034057617188	187.60809326171875	1.0	513.919189453125	179.6112060546875	0.003305375576019287	20	019
259	443.13861083984375	181.32164001464844	1.0	510.58172607421875	178.83558654785156	0.8407961130142212	549.9163818359375	187.78529357910156	1.0	512.7470092773438	179.7879638671875	0.022104978561401367	20	019
260	404.13604736328125	179.8512420654297	1.0	510.4188537597656	175.8592071533203	0.9952409863471985	549.6395874023438	187.797119140625	1.0	510.373779296875	178.90631103515625	0.01498645544052124	20	019
261	403.09765625	178.74781799316406	1.0	508.5393981933594	175.7632293701172	0.987605094909668	549.3167724609375	188.15440368652344	1.0	510.1466979980469	179.4132843017578	0.015342801809310913	20	019
262	408.6986083984375	177.63101196289062	0.9999999403953552	508.8450012207031	179.0452117919922	0.9999840259552002	549.6346435546875	188.3743896484375	1.0	511.1470031738281	180.8624725341797	0.07433852553367615	20	019
263	460.0874938964844	175.35882568359375	0.999998927116394	506.9893798828125	178.23817443847656	0.9724100828170776	549.693603515625	188.09368896484375	1.0	506.1720886230469	178.4536590576172	0.1193021833896637	20	019
264	413.4720458984375	176.20443725585938	0.9999994039535522	502.3084716796875	174.91159057617188	0.9737026691436768	549.4888305664062	187.2388458251953	1.0	503.447021484375	177.137939453125	0.10700145363807678	20	019
265	410.5361328125	175.145263671875	0.9999997615814209	499.7702331542969	175.13449096679688	0.1996982991695404	549.335693359375	188.4464569091797	1.0	502.4478454589844	177.9213104248047	0.08928129076957703	20	019
266	409.9871520996094	175.13893127441406	0.999962329864502	497.49639892578125	175.1050567626953	0.0013304650783538818	549.403076171875	187.9626922607422	1.0	500.7408447265625	179.8975372314453	0.007552146911621094	20	019
267	412.8357849121094	174.37245178222656	0.9958871006965637	548.931640625	188.3347625732422	0.0001577138900756836	549.135009765625	187.77378845214844	1.0	500.55694580078125	178.47926330566406	0.005843907594680786	20	019
268	414.0895080566406	175.4026336669922	0.9999183416366577	499.0589904785156	175.1360321044922	0.002396613359451294	549.2977905273438	188.23745727539062	1.0	499.80047607421875	178.2880096435547	0.029555052518844604	20	019
269	412.21240234375	176.1993408203125	0.9999948740005493	495.7183837890625	176.23277282714844	0.036107391119003296	549.6283569335938	188.29762268066406	1.0	498.8727111816406	178.4835205078125	0.006216168403625488	20	019
270	408.2500305175781	174.16807556152344	0.999805212020874	394.1341247558594	179.757080078125	0.9886466264724731	549.6709594726562	188.207763671875	1.0	548.1065063476562	189.06332397460938	0.0005758106708526611	20	019
271	413.63482666015625	168.53433227539062	0.9999917149543762	499.26531982421875	173.5679931640625	0.04138121008872986	549.3781127929688	188.1148223876953	1.0	501.606689453125	178.42481994628906	0.0017600953578948975	20	019
272	410.9447937011719	170.3395233154297	0.9999985098838806	408.0685729980469	172.22576904296875	0.0022393465042114258	549.0926513671875	188.64028930664062	1.0	546.7998657226562	188.8575439453125	0.0007569491863250732	20	019
273	469.21551513671875	171.2750244140625	0.9999700784683228	405.73883056640625	171.6702880859375	0.0004648864269256592	549.144287109375	187.3611297607422	1.0	502.73114013671875	178.56900024414062	0.017321407794952393	20	019
274	464.0439453125	170.39283752441406	0.999995231628418	508.3619079589844	176.3734588623047	0.0005796551704406738	549.4784545898438	187.8238525390625	1.0	511.3992614746094	178.01611328125	0.013451814651489258	20	019
275	464.1392517089844	171.25857543945312	0.9998875856399536	450.2757873535156	179.93994140625	0.00016924738883972168	549.4033203125	187.41395568847656	1.0	511.31341552734375	178.76690673828125	0.043933749198913574	20	019
276	469.9733581542969	169.43797302246094	0.9999535083770752	548.9977416992188	189.2804718017578	9.09566879272461e-5	549.40087890625	187.70062255859375	1.0	511.54547119140625	178.2521514892578	0.01905342936515808	20	019
277	416.9610290527344	171.20974731445312	0.9992745518684387	506.37371826171875	175.5167236328125	0.9809074997901917	549.9129638671875	187.10169982910156	1.0	509.3730163574219	178.04129028320312	0.36377137899398804	20	019
278	470.9319152832031	167.43826293945312	0.052322834730148315	388.3115234375	179.01365661621094	0.8920590877532959	549.6517944335938	187.98716735839844	1.0	509.8169860839844	179.33840942382812	0.15038776397705078	20	019
279	411.52490234375	169.46299743652344	0.9984863996505737	510.8591003417969	169.72459411621094	0.0002250075340270996	549.36865234375	188.22984313964844	1.0	512.25732421875	176.40443420410156	0.017826437950134277	20	019
280	500.2904052734375	165.34335327148438	0.9516523480415344	402.855712890625	169.103271484375	0.09682327508926392	549.7324829101562	187.70974731445312	1.0	547.3834228515625	188.11805725097656	0.0005938112735748291	20	019
281	458.5863952636719	175.8531036376953	1.0	400.2718811035156	168.4782257080078	0.009050071239471436	549.4190673828125	188.4976348876953	1.0	547.1043701171875	188.9667510986328	0.0006753504276275635	20	019
282	454.82025146484375	177.6713409423828	1.0	509.8985595703125	165.3033905029297	0.039173781871795654	549.5677490234375	187.50643920898438	1.0	547.5177001953125	188.27444458007812	0.0007425248622894287	20	019
283	455.70086669921875	177.98751831054688	1.0	513.2058715820312	165.86891174316406	0.47079774737358093	549.479736328125	188.02719116210938	1.0	546.9029541015625	186.5297393798828	0.0010436773300170898	20	019
284	454.98699951171875	177.78871154785156	1.0	376.79541015625	168.781494140625	0.9843068718910217	549.4102172851562	188.4293670654297	1.0	546.71435546875	187.02914428710938	0.0014846324920654297	20	019
285	453.7939453125	178.2903594970703	1.0	369.1524658203125	163.98504638671875	0.0015511810779571533	549.5101318359375	188.87832641601562	1.0	547.293212890625	188.99566650390625	0.0006299018859863281	20	019
286	457.6797790527344	176.0711669921875	0.9999979734420776	515.2577514648438	165.528564453125	0.9998793005943298	550.1752319335938	187.9453887939453	1.0	548.1235961914062	187.8533172607422	0.0006739795207977295	20	019
287	510.11907958984375	169.40667724609375	0.9977699518203735	513.068115234375	170.06912231445312	0.1730884611606598	549.5056762695312	187.8863983154297	1.0	513.7617797851562	176.4065704345703	0.0007425546646118164	20	019
288	511.1910400390625	168.45265197753906	0.9200452566146851	513.1049194335938	168.58709716796875	0.07911992073059082	549.3810424804688	187.5547332763672	1.0	546.4402465820312	185.92349243164062	0.0005349814891815186	20	019
289	459.22833251953125	180.84335327148438	0.9997689723968506	383.1068115234375	168.27474975585938	0.152084618806839	549.7037963867188	187.99510192871094	1.0	547.4990234375	188.37771606445312	0.0007736086845397949	20	019
290	458.1528625488281	182.7582550048828	0.9999997615814209	516.5745849609375	165.62496948242188	0.03355938196182251	549.6646728515625	187.99757385253906	1.0	547.7266845703125	188.21458435058594	0.001046508550643921	20	019
291	461.1605224609375	182.96360778808594	1.0	369.36114501953125	167.4134979248047	0.2485218644142151	549.4000244140625	188.21041870117188	1.0	548.048583984375	188.4427490234375	0.0012932121753692627	20	019
292	460.18603515625	182.74734497070312	1.0	366.9013366699219	167.26138305664062	0.34403619170188904	549.4649047851562	188.38919067382812	1.0	547.721435546875	188.57046508789062	0.0011261403560638428	20	019
293	458.8186950683594	182.7909698486328	1.0	368.8080139160156	169.3959503173828	0.9665086269378662	549.1834106445312	187.8365478515625	1.0	547.5855712890625	187.7029266357422	0.0010994970798492432	20	019
294	457.3511047363281	182.2640838623047	1.0	359.4248352050781	165.01222229003906	0.9615846276283264	549.7003173828125	188.50042724609375	1.0	547.8530883789062	188.4479522705078	0.0011516213417053223	20	019
295	517.350341796875	166.1286163330078	1.0	369.01885986328125	170.49038696289062	0.001439422369003296	549.6005859375	189.31979370117188	1.0	548.0438842773438	189.48907470703125	0.0006926953792572021	20	019
296	465.4063415527344	176.32228088378906	0.999876081943512	515.822021484375	174.0054168701172	0.00853392481803894	548.8038330078125	187.06338500976562	1.0	547.3001708984375	187.08859252929688	0.00040915608406066895	20	019
297	514.3273315429688	171.88211059570312	0.9999935626983643	516.8842163085938	170.24301147460938	0.001651167869567871	548.6251831054688	188.32640075683594	1.0	547.369140625	188.43423461914062	0.00045675039291381836	20	019
298	468.67645263671875	173.87625122070312	0.7386201024055481	516.6547241210938	171.49696350097656	0.3322073817253113	549.1250610351562	188.5380859375	1.0	517.5557250976562	177.22315979003906	0.0013438165187835693	20	019
299	468.3270263671875	173.13067626953125	0.9996287226676941	517.8606567382812	176.1916046142578	0.10065999627113342	549.2520141601562	187.97213745117188	1.0	546.6296997070312	186.5299072265625	0.0012800395488739014	20	019
300	468.2899169921875	173.42996215820312	0.9999998807907104	516.2064819335938	175.45071411132812	0.053147584199905396	549.3792724609375	188.5111846923828	1.0	547.1292114257812	186.77944946289062	0.0020190775394439697	20	019
301	477.35955810546875	169.1275634765625	0.07647508382797241	549.00927734375	189.14834594726562	7.784366607666016e-5	549.441650390625	188.1502227783203	1.0	547.2944946289062	186.41815185546875	0.0016623735427856445	20	019
302	480.3136291503906	166.74681091308594	0.00022175908088684082	379.9456481933594	181.56983947753906	0.45522341132164	549.1332397460938	188.4114227294922	1.0	546.8281860351562	186.58384704589844	0.0008480846881866455	20	019
303	493.2021179199219	163.1140899658203	9.518861770629883e-5	377.5797119140625	181.87135314941406	0.7798045873641968	549.4546508789062	187.9032440185547	1.0	547.0302734375	186.55154418945312	0.0013560354709625244	20	019
304	513.596435546875	165.9406280517578	0.02923545241355896	515.198486328125	167.08218383789062	0.00017067790031433105	549.5187377929688	188.50758361816406	1.0	547.0853881835938	187.11265563964844	0.001278012990951538	20	019
305	464.2731628417969	180.2803192138672	0.9993705749511719	374.29736328125	172.60311889648438	0.9987924695014954	549.3963623046875	188.80226135253906	1.0	547.0695190429688	187.68019104003906	0.00486677885055542	20	019
306	462.43597412109375	184.26614379882812	1.0	381.47674560546875	160.33213806152344	1.0	549.4854125976562	189.62232971191406	1.0	547.2152099609375	189.9017791748047	0.0035347342491149902	20	019
307	512.8040161132812	146.0450897216797	1.0	382.54046630859375	155.3308868408203	0.9999997615814209	549.4279174804688	189.54689025878906	1.0	547.5867919921875	189.9241180419922	0.0037140846252441406	20	019
308	459.25732421875	188.9491729736328	1.0	384.9142150878906	148.2980194091797	1.0	548.9530029296875	189.88516235351562	1.0	547.0977172851562	190.54360961914062	0.0021573007106781006	20	019
309	457.3403625488281	191.0022430419922	0.9999999403953552	381.78668212890625	148.24273681640625	0.9999999403953552	548.9484252929688	190.11383056640625	1.0	547.1739501953125	190.69644165039062	0.0015563666820526123	20	019
310	456.56573486328125	191.25186157226562	0.9999998807907104	383.4662780761719	145.50448608398438	1.0	549.6322021484375	189.34078979492188	1.0	548.0464477539062	189.86795043945312	0.0022890567779541016	20	019
311	515.0775756835938	139.94479370117188	1.0	383.92333984375	145.4401397705078	1.0	549.0643920898438	189.41758728027344	1.0	547.719482421875	189.5911407470703	0.0021659433841705322	20	019
312	454.8335876464844	191.1084442138672	0.9999998211860657	383.75628662109375	144.93650817871094	0.9999986886978149	549.4627075195312	189.4924774169922	1.0	547.9865112304688	189.84910583496094	0.0037353038787841797	20	019
313	453.7065734863281	191.4578857421875	0.9999999403953552	384.6665954589844	143.5270233154297	0.9999998807907104	549.6410522460938	189.4987030029297	1.0	548.2621459960938	189.77865600585938	0.003112584352493286	20	019
314	453.3337097167969	191.62930297851562	1.0	383.95538330078125	144.64456176757812	1.0	549.5033569335938	189.67684936523438	1.0	547.814208984375	189.95211791992188	0.0023866891860961914	20	019
315	451.15557861328125	191.5152587890625	1.0	384.5549011230469	144.94805908203125	0.9999998807907104	549.6124877929688	189.41273498535156	1.0	548.2822875976562	189.6533660888672	0.0028632283210754395	20	019
316	452.50299072265625	192.09901428222656	1.0	384.6654968261719	143.0402069091797	1.0	549.441162109375	188.97805786132812	1.0	547.8401489257812	189.3172607421875	0.0016541779041290283	20	019
317	451.98248291015625	192.19862365722656	1.0	383.8757629394531	143.399169921875	1.0	549.755126953125	189.22975158691406	1.0	548.3099365234375	189.5587158203125	0.0011569559574127197	20	019
318	450.9590759277344	191.9871826171875	1.0	382.9880065917969	144.47177124023438	1.0	549.8524780273438	189.20936584472656	1.0	548.0812377929688	189.58753967285156	0.0016283392906188965	20	019
319	451.9811096191406	189.80030822753906	1.0	382.3587951660156	145.1863250732422	1.0	549.904541015625	189.48536682128906	1.0	548.3070678710938	189.5867919921875	0.00147971510887146	20	019
320	451.02880859375	186.3648681640625	1.0	381.5957946777344	144.6739959716797	1.0	549.5478515625	189.4803924560547	1.0	547.6668090820312	189.5492401123047	0.002871483564376831	20	019
321	449.219970703125	184.84524536132812	1.0	380.1727294921875	144.60641479492188	1.0	548.841552734375	188.99708557128906	1.0	546.6385498046875	189.3943634033203	0.0028866827487945557	20	019
322	448.8283996582031	183.2021026611328	1.0	380.1484680175781	146.1476287841797	1.0	549.0850830078125	188.55865478515625	1.0	546.9769287109375	188.91455078125	0.003747016191482544	20	019
323	449.0740051269531	183.6637420654297	1.0	378.8052673339844	148.0242462158203	1.0	548.8038330078125	189.17054748535156	1.0	546.2517700195312	189.40090942382812	0.0027364790439605713	20	019
324	449.16839599609375	183.77130126953125	1.0	377.2757873535156	148.75469970703125	1.0	548.7897338867188	188.95437622070312	1.0	546.5584106445312	189.24911499023438	0.003265470266342163	20	019
325	448.594970703125	184.0875701904297	1.0	376.5989990234375	151.10507202148438	1.0	549.260498046875	188.9471435546875	1.0	547.0511474609375	189.47247314453125	0.0021016299724578857	20	019
326	446.3510437011719	183.0323028564453	1.0	377.431396484375	154.94749450683594	0.9999995827674866	548.802978515625	189.41030883789062	1.0	546.6990966796875	189.64857482910156	0.003481447696685791	20	019
327	445.27294921875	183.75601196289062	1.0	379.924560546875	155.6865234375	0.9999927878379822	548.7850341796875	188.9276580810547	1.0	546.3533935546875	189.4189453125	0.0019356906414031982	20	019
328	443.9039306640625	183.90248107910156	1.0	380.3495178222656	156.8868865966797	0.9999997615814209	549.2053833007812	189.28961181640625	1.0	547.1693725585938	189.6851806640625	0.002085268497467041	20	019
329	482.84771728515625	181.20216369628906	1.0	381.67529296875	158.455810546875	0.9999815821647644	549.5471801757812	188.68386840820312	1.0	547.4439697265625	189.02865600585938	0.0015382170677185059	20	019
330	483.13018798828125	181.56033325195312	1.0	381.14501953125	158.97523498535156	0.9999896287918091	549.5003662109375	188.9854736328125	1.0	547.301513671875	189.298095703125	0.00207674503326416	20	019
331	483.74249267578125	181.69309997558594	1.0	379.41876220703125	159.38136291503906	0.9999994039535522	549.7182006835938	188.92715454101562	1.0	547.2503051757812	189.11280822753906	0.0013136863708496094	20	019
332	484.1463623046875	181.67799377441406	1.0	382.39508056640625	161.7456512451172	0.9999977350234985	549.4368896484375	189.38076782226562	1.0	546.8909912109375	189.54400634765625	0.0014671385288238525	20	019
333	486.1217346191406	181.2572479248047	0.9999997615814209	374.7864685058594	161.38145446777344	0.9999932050704956	549.5442504882812	189.0221710205078	1.0	547.2942504882812	188.9512481689453	0.0008375048637390137	20	019
334	434.77587890625	186.37342834472656	1.0	510.19036865234375	159.68568420410156	0.08970966935157776	549.9639892578125	188.79403686523438	1.0	467.8985900878906	187.35614013671875	0.0009203553199768066	20	019
335	431.91497802734375	189.39219665527344	1.0	385.7937316894531	163.12905883789062	0.6373717784881592	549.649169921875	189.6175079345703	1.0	547.4649658203125	189.85479736328125	0.0011403560638427734	20	019
336	491.6098327636719	187.30406188964844	1.0	376.659423828125	158.53042602539062	0.9999998807907104	549.47705078125	190.0556182861328	1.0	547.2921752929688	190.09130859375	0.0012083649635314941	20	019
337	489.15380859375	189.230224609375	1.0	368.83203125	156.48838806152344	1.0	549.3107299804688	189.63710021972656	1.0	464.10467529296875	180.84555053710938	0.004428505897521973	20	019
338	488.74163818359375	189.23593139648438	1.0	365.2257995605469	156.51968383789062	1.0	549.3246459960938	189.85182189941406	1.0	454.970703125	181.0690460205078	0.04951098561286926	20	019
339	488.4160461425781	190.27139282226562	1.0	363.4259338378906	161.9357452392578	1.0	549.5238037109375	189.2136688232422	1.0	456.41180419921875	181.37689208984375	0.2755584716796875	20	019
340	487.2517395019531	192.0127410888672	1.0	359.66485595703125	164.49380493164062	1.0	548.7483520507812	189.1649627685547	0.9999998807907104	453.458984375	183.64178466796875	0.006264805793762207	20	019
341	487.0928039550781	193.687744140625	1.0	356.69952392578125	161.81304931640625	1.0	549.4280395507812	188.39781188964844	0.9999996423721313	451.93060302734375	182.8952178955078	0.016904592514038086	20	019
342	487.1835632324219	194.60299682617188	1.0	356.8973083496094	163.80755615234375	1.0	548.864990234375	188.2242889404297	0.9999997019767761	452.7611389160156	182.53271484375	0.01397135853767395	20	019
343	487.68475341796875	194.80914306640625	1.0	356.15594482421875	164.75503540039062	1.0	548.5264892578125	188.6265869140625	0.9999997615814209	462.903076171875	182.5450439453125	0.004165232181549072	20	019
344	488.90045166015625	194.50914001464844	1.0	355.7344055175781	168.32069396972656	0.9999955296516418	548.9842529296875	188.374755859375	0.9999997615814209	462.9620666503906	182.12326049804688	0.014770150184631348	20	019
345	489.06195068359375	195.54249572753906	1.0	356.6937255859375	167.23484802246094	1.0	548.7440185546875	187.68258666992188	0.9999999403953552	548.2675170898438	188.1155548095703	0.0008153915405273438	20	019
346	489.0409240722656	195.49853515625	1.0	356.3331298828125	165.58497619628906	1.0	548.770263671875	187.52371215820312	0.9999998807907104	463.0382995605469	188.1532440185547	0.0011440813541412354	20	019
347	488.5957336425781	195.39938354492188	1.0	354.52020263671875	166.6333465576172	1.0	548.0689697265625	188.42050170898438	0.9999998807907104	470.9278259277344	187.31378173828125	0.0006110072135925293	20	019
348	488.4059143066406	195.38516235351562	1.0	352.5365905761719	165.94326782226562	1.0	547.7454833984375	188.1893310546875	0.9999999403953552	463.4262390136719	188.1309814453125	0.0023288726806640625	20	019
349	488.02008056640625	195.8448486328125	1.0	353.5989685058594	167.0071563720703	1.0	547.958740234375	188.98037719726562	0.9999999403953552	463.2495422363281	188.0158233642578	0.003318190574645996	20	019
350	488.0626220703125	196.31520080566406	1.0	352.7425537109375	167.74832153320312	1.0	547.5338134765625	188.39390563964844	0.9999997615814209	463.12835693359375	189.2559814453125	0.005752593278884888	20	019
351	488.402587890625	196.72378540039062	1.0	353.9969177246094	167.5651092529297	1.0	547.539794921875	187.74520874023438	0.9999998807907104	462.11273193359375	188.98939514160156	0.0030165016651153564	20	019
352	489.0494384765625	197.81716918945312	1.0	352.1021728515625	169.15945434570312	1.0	547.494873046875	188.570068359375	0.999999463558197	463.25006103515625	189.08522033691406	0.0024114251136779785	20	019
353	490.0153503417969	197.14718627929688	1.0	352.39111328125	172.0865478515625	0.9999999403953552	547.554443359375	188.0001983642578	0.9999997615814209	353.8891906738281	173.98452758789062	0.0011420845985412598	20	019
354	433.4880065917969	200.37669372558594	1.0	352.0494689941406	169.5917510986328	1.0	547.4592895507812	188.13026428222656	0.9999997019767761	352.2707824707031	175.25302124023438	0.0005852282047271729	20	019
355	432.65252685546875	199.10523986816406	1.0	352.2565612792969	173.41766357421875	0.999997615814209	548.3656616210938	188.4363555908203	0.9999999403953552	464.3455810546875	188.9388885498047	0.0012339949607849121	20	019
356	491.2214660644531	192.20033264160156	1.0	353.3041687011719	175.98670959472656	0.9945834875106812	547.12890625	188.75100708007812	0.9999995827674866	464.66986083984375	189.2677764892578	0.014468520879745483	20	019
357	491.3320007324219	192.32762145996094	1.0	352.1021728515625	178.77284240722656	0.6606459617614746	547.3310546875	188.20785522460938	0.9999997019767761	460.98309326171875	189.25527954101562	0.03525683283805847	20	019
358	433.57763671875	197.48712158203125	0.9999040961265564	441.7860412597656	196.8525848388672	0.0009908974170684814	548.2329711914062	187.9860382080078	0.9999998807907104	449.0572204589844	193.23849487304688	0.01668030023574829	20	019
359	488.2623291015625	192.91078186035156	0.9998440146446228	352.4261474609375	175.51544189453125	0.001833885908126831	548.611572265625	188.66578674316406	0.9999998807907104	461.90643310546875	191.15762329101562	0.00934147834777832	20	019
360	490.2248229980469	192.5326690673828	1.0	352.0450744628906	186.23899841308594	0.001226276159286499	547.4276123046875	188.71987915039062	0.9999998807907104	461.4098815917969	189.3635711669922	0.04792401194572449	20	019
361	490.06304931640625	192.2942352294922	0.9999998807907104	351.61004638671875	192.05520629882812	0.788480281829834	547.2875366210938	188.72337341308594	0.9999997615814209	461.0691833496094	190.799072265625	0.034337371587753296	20	019
362	488.9168395996094	192.00811767578125	0.9999915361404419	349.9831237792969	191.60304260253906	0.061903923749923706	547.0890502929688	188.1655731201172	0.9999995827674866	448.5317687988281	191.7775421142578	0.008401572704315186	20	019
363	488.6915283203125	193.6449432373047	0.9999239444732666	351.45159912109375	191.26202392578125	0.0031918585300445557	546.3688354492188	187.8167724609375	0.9999996423721313	451.0240478515625	193.5511932373047	0.011394202709197998	20	019
364	487.1795349121094	194.11721801757812	0.9998674392700195	351.1659851074219	192.8441925048828	0.1141432523727417	544.8916625976562	188.3979034423828	0.9999976754188538	450.2046203613281	192.8585968017578	0.012533903121948242	20	019
365	486.18804931640625	193.494140625	0.9999244213104248	351.7466125488281	194.00244140625	0.0035628974437713623	545.4208374023438	188.1947021484375	0.9999986886978149	460.3243408203125	189.63543701171875	0.010798841714859009	20	019
366	483.7735290527344	194.16481018066406	1.0	353.0000915527344	193.90264892578125	0.9783575534820557	545.5267944335938	188.2952880859375	0.9999983310699463	460.3442687988281	189.34532165527344	0.007635354995727539	20	019
367	484.5967712402344	193.509765625	1.0	351.66607666015625	192.4896697998047	0.008395642042160034	546.055908203125	188.12765502929688	0.999999463558197	450.821533203125	189.60504150390625	0.0412755012512207	20	019
368	484.7186584472656	193.30477905273438	1.0	436.49188232421875	195.1979522705078	0.000823676586151123	546.2017211914062	188.67230224609375	0.9999997019767761	459.7167053222656	187.7854766845703	0.004261195659637451	20	019
369	482.4561767578125	193.05361938476562	1.0	353.6902160644531	193.73175048828125	0.0067594051361083984	547.0142211914062	188.2696990966797	0.9999996423721313	445.978271484375	191.85626220703125	0.009686112403869629	20	019
370	481.7132263183594	193.31417846679688	1.0	439.7474060058594	198.806396484375	0.0011445581912994385	547.057373046875	188.56130981445312	0.9999996423721313	445.4376220703125	192.1399383544922	0.0026465952396392822	20	019
371	482.22503662109375	193.1865234375	0.9999923706054688	439.7217712402344	196.95281982421875	0.001600712537765503	546.021240234375	188.29965209960938	0.9999995231628418	446.2762145996094	191.26844787597656	0.009551674127578735	20	019
372	481.588623046875	195.31948852539062	0.9999996423721313	355.7108154296875	193.20460510253906	0.0007491111755371094	547.4202880859375	187.71176147460938	0.9999998807907104	448.22540283203125	192.84368896484375	0.0050781965255737305	20	019
373	440.55499267578125	202.17518615722656	0.999512791633606	440.1912536621094	202.4306640625	0.0012512803077697754	546.083740234375	188.714599609375	0.9999998807907104	545.1895141601562	188.16481018066406	0.0005084574222564697	20	019
374	482.6661682128906	202.6669464111328	0.9999985098838806	357.0394287109375	189.7747802734375	0.8837009072303772	546.0560302734375	187.70106506347656	0.9999997615814209	545.8575439453125	187.65875244140625	0.0008147358894348145	20	019
375	482.9688415527344	205.72268676757812	1.0	356.09197998046875	188.63104248046875	0.9479787349700928	546.355224609375	186.8538055419922	0.9999997019767761	438.8602600097656	198.33139038085938	0.0005889832973480225	20	019
376	483.4205017089844	206.09848022460938	1.0	353.37158203125	185.36651611328125	0.9960898160934448	545.7196655273438	186.7357177734375	0.9999992251396179	438.56866455078125	197.86196899414062	0.0003802180290222168	20	019
377	483.9130554199219	205.98472595214844	1.0	351.3836975097656	187.74803161621094	0.9997539520263672	546.2824096679688	186.5531768798828	0.9999994039535522	545.5718383789062	186.90623474121094	0.00041285157203674316	20	019
378	482.95220947265625	206.19581604003906	1.0	351.2711486816406	183.84910583496094	0.9999994039535522	546.0428466796875	187.08009338378906	0.9999995231628418	545.9143676757812	187.50399780273438	0.00059470534324646	20	019
379	481.55218505859375	208.92727661132812	1.0	351.0575256347656	184.535888671875	0.9999884963035583	545.553955078125	185.54974365234375	0.999998927116394	438.93896484375	198.67831420898438	0.00029030442237854004	20	019
380	480.6205749511719	207.92471313476562	1.0	351.9398193359375	180.6116180419922	0.9999999403953552	546.0951538085938	187.2648468017578	0.9999992847442627	545.4924926757812	187.5528564453125	0.000429302453994751	20	019
381	481.3256530761719	209.32501220703125	1.0	351.5163269042969	176.1663055419922	0.9999999403953552	546.8842163085938	185.70469665527344	0.9999960660934448	352.23675537109375	178.8981475830078	0.00020253658294677734	20	019
382	481.56768798828125	210.0811767578125	1.0	349.5281677246094	173.8756561279297	0.9999997615814209	547.7078857421875	186.43185424804688	0.9999990463256836	547.5266723632812	186.25997924804688	0.0006712377071380615	20	019
383	480.02734375	208.80490112304688	1.0	351.91357421875	174.71697998046875	0.9999626874923706	547.3597412109375	186.07406616210938	0.9999990463256836	546.8299560546875	185.98716735839844	0.0006588995456695557	20	019
384	478.9953308105469	209.3387908935547	1.0	351.8793640136719	181.50625610351562	0.9999998807907104	546.8826293945312	186.75550842285156	0.9999995231628418	546.6725463867188	186.55589294433594	0.0005179047584533691	20	019
385	477.68890380859375	207.37640380859375	1.0	353.73406982421875	180.57797241210938	0.9999919533729553	546.7291259765625	186.15325927734375	0.999999463558197	546.2051391601562	186.15345764160156	0.000535130500793457	20	019
386	443.697998046875	206.5732421875	0.9999999403953552	359.28619384765625	190.27659606933594	0.9934698343276978	547.508056640625	187.163818359375	0.9999999403953552	546.5851440429688	187.25828552246094	0.0008748471736907959	20	019
387	443.26361083984375	205.54026794433594	0.9999999403953552	361.8049011230469	190.16058349609375	0.9998379945755005	547.0795288085938	187.29681396484375	0.9999997615814209	546.4329223632812	187.3462677001953	0.0008876025676727295	20	019
388	474.9801940917969	207.29905700683594	0.9999991655349731	362.911865234375	189.83609008789062	0.9999200701713562	547.4387817382812	188.35159301757812	0.9999998807907104	546.5358276367188	187.87315368652344	0.0018479526042938232	20	019
389	443.3578796386719	207.50735473632812	1.0	361.231201171875	191.90505981445312	0.9999218583106995	547.5234375	187.18856811523438	0.9999998211860657	547.0764770507812	187.0711669921875	0.0009005367755889893	20	019
390	444.9416198730469	207.62271118164062	1.0	365.2668762207031	189.99661254882812	0.992470383644104	547.8037719726562	187.54531860351562	0.9999999403953552	546.9102783203125	187.5355682373047	0.0006881952285766602	20	019
391	444.5586242675781	207.18397521972656	1.0	364.3991394042969	190.35809326171875	0.9938378930091858	547.8699340820312	187.0962371826172	0.9999998807907104	546.7699584960938	187.26669311523438	0.0008006393909454346	20	019
392	473.1095886230469	208.46078491210938	1.0	364.81964111328125	189.27603149414062	0.9871902465820312	548.9674072265625	187.69244384765625	0.9999999403953552	547.2614135742188	187.50453186035156	0.0011091828346252441	20	019
393	444.93017578125	208.38619995117188	1.0	366.7008972167969	189.4049072265625	0.999853253364563	548.5560913085938	187.6417694091797	1.0	547.1078491210938	187.4969940185547	0.0013943314552307129	20	019
394	444.3632507324219	208.87225341796875	1.0	368.63104248046875	190.27476501464844	0.9999977350234985	548.8948974609375	187.7509002685547	0.9999998807907104	547.4910888671875	187.51052856445312	0.001844853162765503	20	019
395	444.482666015625	208.15982055664062	1.0	367.4300842285156	190.27706909179688	0.9972526431083679	549.1847534179688	187.54469299316406	1.0	547.3419799804688	187.69085693359375	0.0010010898113250732	20	019
396	445.9556884765625	207.5426483154297	1.0	517.6287231445312	183.2644805908203	0.2895049452781677	549.0823364257812	188.05580139160156	1.0	547.6195678710938	188.11474609375	0.0008435845375061035	20	019
397	448.8215026855469	207.34487915039062	0.9999998807907104	454.419189453125	211.31939697265625	0.0003479123115539551	550.66357421875	187.04885864257812	1.0	548.2634887695312	187.3231658935547	0.00043079257011413574	20	019
398	452.56683349609375	205.7438507080078	1.0	448.9632568359375	208.02134704589844	0.0006138384342193604	550.5595092773438	187.0979461669922	1.0	548.249267578125	187.0550079345703	0.00031235814094543457	20	019
399	454.1053771972656	204.2418670654297	1.0	513.881103515625	197.11386108398438	0.0013169348239898682	550.549560546875	187.24508666992188	1.0	548.2366943359375	187.28759765625	0.0007104575634002686	20	019
400	454.555908203125	201.8748779296875	1.0	513.0416259765625	198.2536163330078	0.007456153631210327	550.7072143554688	187.5970916748047	1.0	548.02490234375	187.91741943359375	0.0003959834575653076	20	019
401	457.3122863769531	197.5483856201172	1.0	513.1491088867188	199.30670166015625	0.0018503367900848389	550.5947875976562	187.17173767089844	1.0	504.5375671386719	194.97633361816406	0.00021594762802124023	20	019
402	453.3306884765625	195.8188934326172	1.0	452.833740234375	197.29379272460938	0.0003095865249633789	550.8705444335938	187.2545623779297	1.0	510.0989685058594	199.9786376953125	0.001136869192123413	20	019
403	451.2420959472656	193.28285217285156	1.0	450.07196044921875	195.54246520996094	0.001975029706954956	550.6867065429688	187.96884155273438	1.0	547.98095703125	188.12464904785156	0.0004105567932128906	20	019
404	449.9874572753906	192.23326110839844	1.0	390.697265625	215.7092742919922	0.9998456835746765	550.4934692382812	188.89813232421875	0.9999998807907104	550.3790893554688	188.26760864257812	0.00033351778984069824	20	019
405	441.9269104003906	192.3786163330078	0.9990482330322266	388.21807861328125	215.812744140625	0.9995039105415344	451.3531188964844	190.00735473632812	4.3779611587524414e-5	440.338623046875	182.4032745361328	0.00010535120964050293	20	019
406	407.4412841796875	208.7698516845703	0.8729526996612549	386.5445251464844	216.75685119628906	0.999984622001648	454.1978759765625	189.52426147460938	6.496906280517578e-5	441.8240966796875	184.0419158935547	2.765655517578125e-5	20	019
407	406.6650390625	208.50160217285156	0.9951316714286804	386.7793884277344	217.64971923828125	0.8760944604873657	453.77191162109375	189.09703063964844	0.000163346529006958	446.61883544921875	189.65267944335938	4.7773122787475586e-5	20	019
408	405.8350524902344	211.56443786621094	0.18914413452148438	441.74005126953125	187.42819213867188	0.010343849658966064	452.69854736328125	188.23193359375	0.0001519620418548584	440.4649963378906	184.250244140625	9.244680404663086e-5	20	019
409	405.4036865234375	213.29684448242188	0.9983685612678528	440.3817138671875	190.21412658691406	0.0026186704635620117	453.01702880859375	189.31686401367188	0.00011578202247619629	439.9713439941406	183.57537841796875	7.396936416625977e-5	20	019
410	403.06787109375	215.09432983398438	0.9971568584442139	440.8844909667969	190.7087860107422	0.005153477191925049	450.29962158203125	188.8784637451172	0.00012561678886413574	439.89508056640625	183.27915954589844	0.0001131892204284668	20	019
411	403.7383117675781	214.50523376464844	0.9999983906745911	440.74072265625	191.343505859375	0.15158042311668396	450.9897155761719	190.02816772460938	8.594989776611328e-5	439.9105224609375	184.65399169921875	0.00011351704597473145	20	019
412	485.0431213378906	194.8095703125	0.001470029354095459	380.8808898925781	227.86131286621094	0.9997020959854126	480.5824279785156	194.47276306152344	1.4871358871459961e-5	1.7400879859924316	1.4227344989776611	2.0563602447509766e-6	20	019
413	491.8592529296875	198.6376953125	0.9999986886978149	378.14508056640625	234.5333251953125	0.9999945163726807	496.9535217285156	197.04348754882812	0.00032013654708862305	494.2364501953125	196.7747039794922	0.00021970272064208984	20	019
414	398.1559753417969	207.1077117919922	1.0	434.4259033203125	214.0613555908203	0.00041487812995910645	498.7887878417969	194.67242431640625	4.0471553802490234e-5	477.1625671386719	194.83810424804688	1.9878149032592773e-5	20	019
415	392.4547119140625	206.24847412109375	0.9999998807907104	499.3227233886719	196.53379821777344	0.045595377683639526	497.1648254394531	196.4474639892578	3.737211227416992e-5	455.6998291015625	210.1494598388672	4.157423973083496e-5	20	019
416	468.8541259765625	223.55322265625	0.9999989867210388	500.0494384765625	198.0228271484375	0.19703590869903564	611.5888061523438	227.8009490966797	0.00010991096496582031	377.2038879394531	199.16419982910156	5.8323144912719727e-5	20	019
417	468.9568786621094	225.33242797851562	0.9999998807907104	365.08746337890625	204.94766235351562	0.9999949932098389	468.2390441894531	223.48365783691406	8.344650268554688e-5	366.7890319824219	207.1671600341797	0.00016117095947265625	20	019
418	468.99395751953125	227.423583984375	0.9997369647026062	508.12469482421875	194.86907958984375	0.6566296815872192	468.7104187011719	225.147216796875	6.42240047454834e-5	494.90313720703125	192.78134155273438	2.2411346435546875e-5	20	019
419	439.13134765625	224.17115783691406	0.998407244682312	507.1831359863281	195.11700439453125	0.9999998807907104	465.2988586425781	225.97088623046875	0.0001862943172454834	495.43646240234375	199.66200256347656	5.266070365905762e-5	20	019
420	442.83197021484375	223.4732666015625	0.9998407959938049	371.16925048828125	200.1700897216797	0.40635615587234497	459.46942138671875	225.5532989501953	0.00015690922737121582	493.2535095214844	200.001953125	4.3958425521850586e-5	20	019
421	442.7347717285156	224.570068359375	0.9999999403953552	506.6867980957031	196.34750366210938	0.9999998807907104	458.4590148925781	226.77252197265625	0.0001290440559387207	438.8962707519531	213.88995361328125	3.013014793395996e-5	20	019
422	442.3133239746094	223.63783264160156	0.9972826838493347	501.597412109375	200.0040283203125	0.2643989324569702	462.0223388671875	226.54026794433594	7.614493370056152e-5	493.0478515625	200.45314025878906	1.5288591384887695e-5	20	019
423	441.19854736328125	224.1334686279297	0.9999533891677856	500.49090576171875	198.82003784179688	0.014228135347366333	462.0688781738281	226.73741149902344	0.00012481212615966797	439.386962890625	213.892578125	1.6450881958007812e-5	20	019
424	442.3741455078125	224.96096801757812	0.9999847412109375	500.1057434082031	198.64431762695312	0.017982155084609985	610.8037719726562	228.89834594726562	0.00015684962272644043	439.60113525390625	213.88882446289062	5.125999450683594e-5	20	019
425	443.0760192871094	226.3516387939453	0.9999858140945435	500.0010070800781	196.46682739257812	0.9999929666519165	459.4411315917969	225.4759521484375	7.578730583190918e-5	496.0508117675781	197.90745544433594	6.222724914550781e-5	20	019
426	441.4297180175781	224.33998107910156	0.9999889135360718	459.53125	228.66995239257812	0.0012332797050476074	458.61956787109375	226.9466094970703	0.0001099705696105957	426.3971862792969	235.40924072265625	2.9325485229492188e-5	20	019
427	446.4603271484375	228.7443389892578	0.9999803304672241	381.9685363769531	203.83326721191406	0.8577307462692261	458.8912658691406	229.22653198242188	0.00029540061950683594	379.6156921386719	201.96853637695312	3.36766242980957e-5	20	019
428	462.1659851074219	234.70761108398438	0.9999963045120239	381.1241760253906	202.22222900390625	0.9980510473251343	382.995849609375	201.78245544433594	2.9981136322021484e-5	492.99835205078125	197.5714111328125	3.820657730102539e-5	20	019
429	449.244873046875	235.79159545898438	1.0	500.2521667480469	199.20286560058594	0.9999483823776245	442.51416015625	236.33355712890625	7.659196853637695e-5	450.6493835449219	226.26239013671875	0.0001716017723083496	20	019
430	442.904052734375	226.93283081054688	0.9999982118606567	379.0041809082031	206.18576049804688	0.7233248949050903	456.489990234375	226.67257690429688	0.0005540251731872559	426.2261657714844	235.7969970703125	2.5153160095214844e-5	20	019
431	402.75213623046875	214.927734375	1.0	484.61187744140625	208.29318237304688	0.0006718635559082031	611.9391479492188	229.08102416992188	0.00011438131332397461	477.7213439941406	210.30836486816406	3.1948089599609375e-5	20	019
432	400.1146545410156	215.41436767578125	1.0	391.4320983886719	215.51084899902344	0.7458231449127197	398.2232971191406	213.9898223876953	2.4318695068359375e-5	388.1376037597656	204.6435089111328	3.68952751159668e-5	20	019
433	400.0269775390625	215.21339416503906	1.0	391.18438720703125	216.3496551513672	0.8088873624801636	397.991943359375	213.87265014648438	3.388524055480957e-5	388.4002685546875	205.46153259277344	4.157423973083496e-5	20	019
434	402.72113037109375	214.88111877441406	1.0	391.36090087890625	216.896484375	0.00031757354736328125	401.9222717285156	212.86412048339844	2.434849739074707e-5	391.16522216796875	204.7076873779297	2.1159648895263672e-5	20	019
435	402.4783020019531	215.22344970703125	1.0	393.10443115234375	218.6387176513672	0.00015312433242797852	401.8625183105469	212.76162719726562	2.2470951080322266e-5	390.2214050292969	203.16604614257812	1.9758939743041992e-5	20	019
436	403.65887451171875	215.94187927246094	1.0	410.5721435546875	218.3916473388672	4.5359134674072266e-5	402.0550842285156	213.0052490234375	1.6808509826660156e-5	504.5739440917969	206.45266723632812	0.00016674399375915527	20	019
437	403.98992919921875	216.41192626953125	1.0	410.599365234375	218.10726928710938	8.437037467956543e-5	401.5634460449219	212.91685485839844	2.6047229766845703e-5	391.335693359375	205.6423797607422	2.753734588623047e-5	20	019
438	405.0048828125	217.0923309326172	1.0	411.2781677246094	219.1665802001953	4.5359134674072266e-5	405.0529479980469	214.40621948242188	3.74913215637207e-5	391.97955322265625	205.70025634765625	2.2739171981811523e-5	20	019
439	406.40093994140625	217.75611877441406	1.0	427.4931640625	219.74057006835938	9.360909461975098e-5	404.43927001953125	213.6202392578125	3.293156623840332e-5	392.9673156738281	207.57640075683594	2.2917985916137695e-5	20	019
440	404.34857177734375	219.31494140625	1.0	393.7835693359375	220.314697265625	5.581974983215332e-5	404.59588623046875	216.64697265625	3.4302473068237305e-5	393.37744140625	207.8489990234375	2.4259090423583984e-5	20	019
441	404.49298095703125	219.996826171875	1.0	428.55975341796875	221.46368408203125	4.464387893676758e-5	404.40625	217.0046844482422	2.3484230041503906e-5	393.2513122558594	208.17987060546875	1.895427703857422e-5	20	019
442	407.0398254394531	219.3092803955078	1.0	425.8265075683594	222.21681213378906	0.00021398067474365234	420.8687744140625	221.0269012451172	0.00016230344772338867	408.3702697753906	228.96820068359375	3.191828727722168e-5	20	019
443	406.31304931640625	219.91539001464844	1.0	424.8125	221.59613037109375	0.0001042485237121582	405.7498474121094	216.4917449951172	4.45246696472168e-5	405.9200744628906	207.63101196289062	3.612041473388672e-5	20	019
444	405.9035339355469	219.911376953125	1.0	428.2635803222656	221.47999572753906	5.8770179748535156e-5	405.7627868652344	216.3348846435547	4.938244819641113e-5	406.00396728515625	208.02928161621094	4.127621650695801e-5	20	019
445	407.04046630859375	220.5395050048828	1.0	424.3377380371094	221.21255493164062	0.00014036893844604492	413.9059143066406	222.6248321533203	5.683302879333496e-5	405.8287048339844	207.69842529296875	2.8640031814575195e-5	20	019
446	408.3362121582031	220.6856689453125	1.0	422.9446716308594	221.38494873046875	0.0002474188804626465	610.694580078125	229.1431121826172	7.098913192749023e-5	414.85736083984375	223.76434326171875	2.4199485778808594e-5	20	019
447	407.7814025878906	219.8389892578125	1.0	416.9793701171875	220.8480682373047	7.465481758117676e-5	413.9633483886719	222.34576416015625	7.984042167663574e-5	409.0636291503906	228.03671264648438	2.5719404220581055e-5	20	019
448	408.0443115234375	220.4156951904297	1.0	424.746337890625	220.03916931152344	0.0001004338264465332	413.5577392578125	219.555908203125	7.975101470947266e-5	415.60498046875	223.94711303710938	2.047419548034668e-5	20	019
449	407.1650695800781	220.65916442871094	1.0	404.7080383300781	225.55039978027344	8.505582809448242e-5	413.70880126953125	222.73397827148438	4.57763671875e-5	408.16229248046875	229.086181640625	3.746151924133301e-5	20	019
450	405.04119873046875	221.52572631835938	1.0	390.9912109375	229.2819366455078	0.002210259437561035	404.41265869140625	223.34783935546875	7.933378219604492e-5	391.08966064453125	230.84426879882812	7.131695747375488e-5	20	019
451	423.27960205078125	207.87255859375	0.9999955892562866	373.0578918457031	249.38096618652344	1.0	433.60333251953125	207.6530303955078	0.00010538101196289062	372.1669921875	251.31951904296875	0.0001774132251739502	20	019
452	355.46533203125	251.84768676757812	0.9999983310699463	483.22979736328125	198.12193298339844	0.9991835355758667	355.10479736328125	254.12742614746094	0.00022596120834350586	348.353271484375	257.3390197753906	0.00014188885688781738	20	019
453	380.25970458984375	201.82936096191406	0.13516080379486084	351.4403381347656	241.33255004882812	0.9999919533729553	611.9125366210938	228.28224182128906	4.628300666809082e-5	377.4858703613281	198.86123657226562	1.4990568161010742e-5	20	019
454	367.8224792480469	198.4409637451172	0.9999881982803345	357.60919189453125	219.6326904296875	0.012593507766723633	371.06842041015625	195.94834899902344	0.00019189715385437012	365.7605285644531	195.53741455078125	2.1785497665405273e-5	20	019
455	364.710205078125	196.7791748046875	0.9999896287918091	374.1078186035156	195.69647216796875	0.0011553764343261719	371.55023193359375	196.5849609375	0.00032213330268859863	367.08087158203125	193.92491149902344	8.13603401184082e-5	20	019
456	515.1488037109375	191.43580627441406	0.9927926063537598	515.1761474609375	194.10580444335938	0.0003324747085571289	518.2761840820312	189.38357543945312	0.0003625154495239258	508.6031799316406	197.6376190185547	0.0001087188720703125	20	019
457	367.00726318359375	191.4559783935547	0.9999864101409912	351.46588134765625	229.3422393798828	0.9999998807907104	525.1408081054688	192.7026824951172	0.00040459632873535156	361.99322509765625	182.64755249023438	0.0006446540355682373	20	019
458	363.31048583984375	192.0806884765625	0.9986861944198608	351.001708984375	225.34503173828125	0.9999831914901733	364.5670471191406	191.79579162597656	0.00031176209449768066	362.41644287109375	181.41879272460938	0.00016379356384277344	20	019
459	365.9642333984375	191.38455200195312	0.9999992847442627	358.1050109863281	196.70523071289062	0.0009336173534393311	367.5542907714844	191.65786743164062	0.00011473894119262695	363.10650634765625	182.958984375	0.00016000866889953613	20	019
460	363.67840576171875	190.99122619628906	1.0	516.4092407226562	194.55447387695312	0.0005904138088226318	518.8829956054688	192.36817932128906	0.00033542513847351074	508.8504943847656	198.96043395996094	0.0001614987850189209	20	019
461	362.6268615722656	191.65447998046875	1.0	358.03399658203125	195.25453186035156	0.0005488097667694092	527.3056030273438	195.90435791015625	0.0001392066478729248	360.9209899902344	196.9093780517578	5.257129669189453e-5	20	019
462	366.6904296875	192.2669677734375	0.9999908804893494	365.9139709472656	194.13189697265625	0.0003393590450286865	366.6691589355469	191.9820098876953	0.00025463104248046875	360.4430847167969	196.76739501953125	7.024407386779785e-5	20	019
463	367.696533203125	193.0019073486328	0.9999925494194031	367.458740234375	194.51226806640625	0.0016569793224334717	519.368896484375	195.22409057617188	0.00046321749687194824	506.7168273925781	200.1155242919922	0.00011560320854187012	20	019
464	367.96417236328125	192.75201416015625	0.9999995827674866	367.4258117675781	195.41055297851562	0.0011663436889648438	371.8503112792969	190.47035217285156	0.0001831352710723877	371.7907409667969	195.97390747070312	0.0001150369644165039	20	019
465	368.4455871582031	194.27015686035156	0.9999989867210388	342.3014831542969	207.80857849121094	0.000602424144744873	371.7147216796875	191.52854919433594	4.947185516357422e-5	371.2335205078125	196.87655639648438	2.6673078536987305e-5	20	019
466	369.3041687011719	195.0972442626953	0.9994566440582275	516.0175170898438	198.87680053710938	0.00013151764869689941	516.3539428710938	197.949951171875	4.330277442932129e-5	506.4416809082031	203.5045166015625	1.1742115020751953e-5	20	019
467	370.5310363769531	197.12501525878906	0.9999974966049194	342.2109069824219	209.07359313964844	0.001068025827407837	510.863525390625	191.95175170898438	0.00011137127876281738	504.8519592285156	184.34030151367188	5.838274955749512e-5	20	019
468	370.2684631347656	195.83839416503906	0.9999984502792358	375.2015075683594	194.91976928710938	0.0003922879695892334	519.4391479492188	195.20030212402344	0.00015971064567565918	506.05352783203125	202.65008544921875	3.269314765930176e-5	20	019
469	363.0284729003906	200.81394958496094	0.9999974370002747	344.3389587402344	208.2116241455078	0.0006115138530731201	518.5231323242188	195.1602020263672	0.00022009015083312988	353.7535400390625	209.64462280273438	7.88271427154541e-5	20	019
470	509.3535461425781	194.23731994628906	0.9999972581863403	512.5919799804688	197.28758239746094	0.0005018413066864014	515.153076171875	194.4334716796875	0.0002923905849456787	503.7515869140625	200.43162536621094	3.692507743835449e-5	20	019
471	366.15045166015625	201.1954803466797	0.9999958276748657	513.8923950195312	196.80130004882812	0.0006545782089233398	518.1126708984375	194.71026611328125	0.00022330880165100098	504.5366516113281	201.75897216796875	0.00010958313941955566	20	019
472	369.78436279296875	201.2750701904297	0.9992399215698242	512.2822265625	197.75982666015625	0.00023561716079711914	609.7984619140625	227.25045776367188	0.0011833012104034424	492.4862060546875	201.58322143554688	2.1517276763916016e-5	20	019
473	380.23699951171875	214.81936645507812	1.0	323.27691650390625	184.4228515625	0.5244291424751282	375.7706604003906	215.14654541015625	5.6862831115722656e-5	362.3238525390625	220.91842651367188	1.9103288650512695e-5	20	019
474	360.5112609863281	229.43870544433594	0.24712729454040527	312.41839599609375	181.0882568359375	1.0	315.3804016113281	180.49525451660156	0.00013330578804016113	307.63067626953125	182.6699981689453	0.00020116567611694336	20	019
475	351.58599853515625	238.52256774902344	0.9999871253967285	354.5404052734375	239.3433837890625	0.006628125905990601	353.1139831542969	237.95716857910156	0.00011047720909118652	348.6988525390625	241.7159423828125	0.00010266900062561035	20	019
476	355.50653076171875	248.12298583984375	1.0	321.5751037597656	194.42860412597656	1.0	324.8714599609375	193.1719207763672	0.00010958313941955566	321.4991455078125	193.88841247558594	0.0005638301372528076	20	019
477	357.8332824707031	255.42271423339844	1.0	320.83270263671875	196.58595275878906	1.0	355.51519775390625	257.5909423828125	0.00014790892601013184	320.16119384765625	197.0196990966797	0.00010305643081665039	20	019
478	359.797607421875	260.587646484375	1.0	323.8662109375	200.3815460205078	1.0	365.42254638671875	260.58245849609375	0.00010693073272705078	321.0796813964844	206.5051727294922	0.0002301633358001709	20	019
479	361.59918212890625	263.70806884765625	1.0	325.51531982421875	203.61927795410156	1.0	328.5218200683594	202.18121337890625	0.00010064244270324707	500.5622253417969	166.0912628173828	0.0025942623615264893	20	019
480	362.125	266.18389892578125	1.0	328.2154541015625	208.83514404296875	0.999999463558197	359.46533203125	262.9591064453125	7.528066635131836e-5	322.7445068359375	212.85623168945312	0.00030365586280822754	20	019
481	364.63604736328125	266.80621337890625	1.0	326.08990478515625	210.18431091308594	1.0	363.2437744140625	267.0910949707031	8.049607276916504e-5	323.9366455078125	210.93563842773438	0.0006753504276275635	20	019
482	365.8272399902344	266.9359436035156	1.0	329.4709777832031	212.83070373535156	1.0	365.2870788574219	268.9478454589844	0.00012955069541931152	498.9704895019531	167.64178466796875	0.0008737742900848389	20	019
483	366.29302978515625	266.4385681152344	1.0	329.5769348144531	217.4005889892578	0.9999998807907104	328.0061340332031	217.15020751953125	6.705522537231445e-5	329.6981201171875	221.89378356933594	0.00021982192993164062	20	019
484	367.3570251464844	267.5723876953125	1.0	330.4123229980469	219.82659912109375	0.9999997615814209	366.7423095703125	269.9924621582031	7.361173629760742e-5	490.65606689453125	215.1450958251953	0.0022754967212677	20	019
485	367.7746276855469	268.933837890625	1.0	328.65618896484375	222.5046844482422	0.9999999403953552	528.4601440429688	228.4080047607422	0.4596545398235321	326.05389404296875	224.98574829101562	0.00034505128860473633	20	019
486	364.2684020996094	265.1421813964844	1.0	331.6529846191406	222.76318359375	1.0	529.2900390625	228.2777099609375	0.0039588212966918945	363.9047546386719	270.7387390136719	8.359551429748535e-5	20	019
487	351.9809265136719	262.6543273925781	1.0	357.9130554199219	263.80963134765625	0.00014850497245788574	531.7127685546875	223.769775390625	9.232759475708008e-5	489.2656555175781	214.347412109375	0.2191084921360016	20	019
488	348.910400390625	267.9631652832031	0.9999299049377441	350.2068176269531	263.86041259765625	0.001409769058227539	357.44482421875	260.36920166015625	0.002489537000656128	494.4505920410156	212.8009796142578	0.2938656508922577	20	019
489	350.5242919921875	224.09317016601562	0.04847666621208191	352.1392822265625	223.50413513183594	0.3489319682121277	527.8563842773438	226.17831420898438	0.7652587294578552	488.716796875	215.8997039794922	0.00504070520401001	20	019
490	345.1460876464844	220.0207977294922	0.9986519813537598	506.4117431640625	272.7106018066406	0.6096889972686768	527.565673828125	226.0269012451172	0.9957776665687561	487.966064453125	215.54458618164062	0.011569410562515259	20	019
491	343.5335693359375	216.63453674316406	0.9999939203262329	502.5625915527344	277.8412170410156	0.9842371344566345	528.6207885742188	225.7567138671875	0.9408799409866333	495.9585876464844	279.609130859375	0.00013506412506103516	20	019
492	359.5838317871094	286.0142517089844	1.0	503.0672302246094	281.7075500488281	0.999713659286499	530.3342895507812	224.76617431640625	0.5443952679634094	357.3024597167969	274.7095031738281	0.00017818808555603027	20	019
493	341.8869934082031	208.22732543945312	0.999998152256012	502.02398681640625	284.24658203125	1.0	529.3546142578125	223.7584228515625	0.26270219683647156	487.67266845703125	214.2036895751953	0.022170215845108032	20	019
494	332.8177490234375	203.16603088378906	0.9999963045120239	364.7590637207031	280.75714111328125	1.0	529.9667358398438	222.21548461914062	0.004551619291305542	488.20355224609375	214.13768005371094	0.00993296504020691	20	019
495	317.3905944824219	196.7306365966797	0.9992401599884033	371.31927490234375	266.1751403808594	0.9999823570251465	534.2265014648438	220.49415588378906	0.0008311569690704346	370.3434143066406	263.8025207519531	0.0001150667667388916	20	019
496	306.5882263183594	191.1661834716797	0.9999998807907104	376.7259826660156	258.86358642578125	0.9998898506164551	375.6203918457031	259.2003479003906	0.000289231538772583	367.5106506347656	261.9987487792969	0.00030797719955444336	20	019
497	294.52740478515625	183.66891479492188	0.9998778104782104	367.9682312011719	240.62428283691406	0.999056339263916	297.3813781738281	183.3140411376953	0.00011348724365234375	369.2887878417969	238.93374633789062	0.00037488341331481934	20	019
498	287.9015197753906	176.59429931640625	1.0	361.9553527832031	236.36448669433594	0.995551586151123	363.0571594238281	234.3553466796875	0.00011682510375976562	362.1017150878906	235.56201171875	0.0006934404373168945	20	019
499	281.2528381347656	171.6993865966797	1.0	350.1297302246094	233.03994750976562	0.10236823558807373	282.8270568847656	171.8783416748047	7.787346839904785e-5	282.18701171875	177.09756469726562	4.3898820877075195e-5	20	019
500	275.884765625	168.68728637695312	1.0	350.9245300292969	231.75181579589844	0.004531502723693848	278.7048034667969	171.1311492919922	5.742907524108887e-5	492.0359802246094	212.03831481933594	0.000877678394317627	20	019
501	270.0836486816406	162.67965698242188	1.0	342.9955139160156	224.02182006835938	0.9999055862426758	274.21246337890625	161.52114868164062	7.322430610656738e-5	338.4571838378906	225.98593139648438	8.64565372467041e-5	20	019
502	266.7471923828125	160.58018493652344	0.9999994039535522	336.7273864746094	222.15127563476562	0.9947806596755981	267.3117980957031	159.03919982910156	0.00011038780212402344	491.68701171875	212.84414672851562	0.0011955201625823975	20	019
503	262.0241394042969	155.8541717529297	1.0	264.38909912109375	158.21551513671875	0.00017386674880981445	261.7329406738281	157.86422729492188	4.9620866775512695e-5	264.7091064453125	161.43821716308594	3.075599670410156e-5	20	019
504	257.4154357910156	153.1502227783203	1.0	324.2747497558594	210.47950744628906	0.9980164766311646	260.5055847167969	155.8497314453125	5.638599395751953e-5	490.6005859375	211.87156677246094	0.05195000767707825	20	019
505	255.5226287841797	153.2203369140625	1.0	316.37249755859375	204.50897216796875	0.9963768720626831	318.3236389160156	201.97149658203125	0.0001316070556640625	496.3631896972656	209.22901916503906	0.9891242384910583	20	019
506	255.49130249023438	153.1863555908203	1.0	316.3056640625	204.77784729003906	0.9999926090240479	318.6473388671875	204.62843322753906	0.00021210312843322754	315.6478271484375	206.2183837890625	0.00423547625541687	20	019
507	254.28094482421875	153.0494842529297	1.0	315.73486328125	205.28396606445312	0.9999997615814209	257.8227233886719	155.919921875	0.00018858909606933594	491.5024719238281	209.9689483642578	0.4545571804046631	20	019
508	252.1474151611328	152.86627197265625	1.0	314.2675476074219	209.3812713623047	1.0	249.7698516845703	154.0966339111328	0.00014215707778930664	493.26800537109375	206.8545684814453	0.009842514991760254	20	019
509	248.54014587402344	152.14796447753906	1.0	310.6070556640625	213.14080810546875	0.987635612487793	610.7474365234375	228.45045471191406	9.992718696594238e-5	496.70587158203125	209.55487060546875	0.00029206275939941406	20	019
510	246.2249755859375	152.0438690185547	1.0	305.95965576171875	211.83444213867188	0.9999996423721313	248.99981689453125	154.91094970703125	3.814697265625e-5	305.830322265625	219.95201110839844	8.353590965270996e-5	20	019
511	244.83657836914062	153.11898803710938	1.0	304.9306335449219	215.87237548828125	0.9999548196792603	306.7127380371094	216.34230041503906	5.385279655456543e-5	494.21453857421875	210.92140197753906	0.003865182399749756	20	019
512	243.28858947753906	153.34266662597656	1.0	301.6036376953125	222.31130981445312	0.9429413080215454	300.879150390625	218.81443786621094	0.0004324018955230713	495.427734375	207.2292022705078	0.001402139663696289	20	019
513	239.681884765625	151.461181640625	1.0	296.30963134765625	223.9537353515625	0.6748349070549011	299.0273132324219	221.40797424316406	0.00027188658714294434	493.7117614746094	198.5229949951172	0.0024711191654205322	20	019
514	237.7195587158203	149.06692504882812	1.0	293.4385986328125	226.6042022705078	0.1950669288635254	293.0115661621094	225.8174591064453	0.00011673569679260254	492.9830627441406	201.24658203125	0.00020956993103027344	20	019
515	236.61460876464844	145.0946502685547	1.0	289.14471435546875	223.7853546142578	0.012033194303512573	289.8070068359375	222.9744110107422	0.0002620220184326172	492.7076416015625	191.1686248779297	0.9628348350524902	20	019
516	233.44786071777344	142.08291625976562	1.0	285.6765441894531	221.49514770507812	0.49592387676239014	285.4423522949219	219.390380859375	0.00023624300956726074	493.1210632324219	193.51559448242188	0.062001585960388184	20	019
517	233.1814727783203	138.7369384765625	1.0	280.5447998046875	220.21743774414062	0.002479851245880127	234.95541381835938	140.8002166748047	0.0005785524845123291	490.0254821777344	196.1344451904297	0.9997806549072266	20	019
518	234.33233642578125	134.5625457763672	1.0	275.7054138183594	214.94058227539062	0.06453609466552734	232.13328552246094	135.2076873779297	0.0002842843532562256	488.77783203125	193.35040283203125	0.8345065116882324	20	019
519	235.53656005859375	137.3039093017578	1.0	276.0129699707031	216.94290161132812	0.057187050580978394	277.0328369140625	219.21334838867188	0.00011160969734191895	489.2026672363281	196.4900360107422	0.9710214138031006	20	019
520	235.20172119140625	139.2556915283203	1.0	276.1202697753906	222.74363708496094	0.7499645948410034	609.5354614257812	226.7119598388672	0.0005328655242919922	492.38232421875	197.4987335205078	0.042065441608428955	20	019
521	235.62403869628906	141.4234161376953	0.9999998807907104	277.27459716796875	225.6382293701172	0.7029188871383667	237.0987091064453	142.12591552734375	0.0003548562526702881	490.5072021484375	197.3690185546875	0.0407181978225708	20	019
522	237.20452880859375	145.2063446044922	1.0	278.4312744140625	227.3474578857422	0.9999966621398926	610.54931640625	227.20892333984375	0.00024250149726867676	492.1981201171875	199.0957489013672	0.46023860573768616	20	019
523	237.49545288085938	147.5750274658203	1.0	278.0916442871094	231.11598205566406	0.9979314804077148	240.0609893798828	147.05673217773438	0.0002987980842590332	492.99151611328125	198.81321716308594	0.0018705129623413086	20	019
524	237.88011169433594	148.77032470703125	0.9999998807907104	274.568603515625	235.65354919433594	0.9981459379196167	239.68934631347656	147.91494750976562	0.00044357776641845703	495.38189697265625	196.17860412597656	0.0010951757431030273	20	019
525	237.95315551757812	148.09820556640625	1.0	273.0204162597656	232.6860809326172	0.16648951172828674	273.6413269042969	233.7035369873047	0.0002523660659790039	491.65838623046875	198.69593811035156	0.6861538887023926	20	019
526	238.2854766845703	151.05426025390625	0.9999940991401672	271.6429138183594	232.9405059814453	0.35667139291763306	239.5400848388672	149.33538818359375	0.0007530748844146729	490.7381896972656	194.64425659179688	0.7278509140014648	20	019
527	238.47500610351562	150.65756225585938	0.9999997615814209	271.2084655761719	233.5587615966797	0.023712903261184692	267.3744201660156	236.19906616210938	0.0009985268115997314	491.470947265625	196.67660522460938	0.12173989415168762	20	019
528	238.72463989257812	151.49798583984375	0.9999996423721313	265.0430603027344	239.6928253173828	0.2856360673904419	240.8540802001953	154.05419921875	0.0004622340202331543	264.3624267578125	239.50311279296875	0.0006462037563323975	20	019
529	238.5451202392578	151.66448974609375	1.0	241.50686645507812	154.19403076171875	0.01645532250404358	241.0702667236328	154.21731567382812	0.00029033422470092773	491.59893798828125	198.38340759277344	0.0005388259887695312	20	019
530	239.02423095703125	153.66946411132812	0.9999995231628418	240.1882781982422	158.1413116455078	0.002208888530731201	241.3084259033203	155.87399291992188	0.0013349652290344238	236.25746154785156	159.86471557617188	0.00015178322792053223	20	019
531	240.05892944335938	150.9514923095703	0.9999988079071045	241.82073974609375	153.3302459716797	0.2336902916431427	242.09178161621094	149.33090209960938	0.0003109872341156006	491.961181640625	196.85296630859375	0.004208296537399292	20	019
532	237.3677978515625	153.48318481445312	1.0	258.69085693359375	243.2029571533203	0.002553969621658325	240.9826202392578	155.6974639892578	0.00023105740547180176	491.6537170410156	195.74102783203125	0.024237990379333496	20	019
533	236.5963592529297	158.40814208984375	0.9999980926513672	221.48904418945312	226.92062377929688	0.09612327814102173	237.0881805419922	157.23635864257812	0.00036916136741638184	235.71705627441406	161.4920196533203	0.00023287534713745117	20	019
534	245.3567352294922	172.015869140625	1.0	179.15182495117188	205.7984619140625	0.0004583597183227539	244.7935028076172	174.54432678222656	0.00015652179718017578	248.08570861816406	179.1599578857422	6.470084190368652e-5	20	019
535	249.8548126220703	178.2703857421875	1.0	175.491943359375	201.7625732421875	0.999998927116394	257.5206604003906	177.28472900390625	7.888674736022949e-5	176.23817443847656	203.9869842529297	0.00017321109771728516	20	019
536	244.15460205078125	171.97589111328125	1.0	176.7518310546875	208.68699645996094	1.0	243.849365234375	175.30398559570312	7.653236389160156e-5	482.130126953125	182.53506469726562	0.0013672709465026855	20	019
537	239.8392791748047	162.2654571533203	1.0	170.71559143066406	222.42230224609375	0.9999998807907104	172.57745361328125	220.71336364746094	0.00010782480239868164	170.20831298828125	222.49038696289062	0.0004316270351409912	20	019
538	236.40280151367188	157.22142028808594	1.0	174.3902130126953	218.55404663085938	0.9999998807907104	236.7542266845703	158.25259399414062	0.000298917293548584	173.5023193359375	223.61972045898438	0.0002847909927368164	20	019
539	233.19309997558594	155.3096923828125	1.0	173.92771911621094	217.81124877929688	1.0	234.77386474609375	155.96505737304688	0.00022584199905395508	490.056884765625	187.20155334472656	0.07239037752151489	20	019
540	231.2792510986328	153.55538940429688	1.0	175.58717346191406	206.30772399902344	1.0	177.2257843017578	206.01634216308594	0.00033602118492126465	176.56272888183594	206.78758239746094	0.00036132335662841797	20	019
541	228.86048889160156	153.38340759277344	1.0	174.9220428466797	204.33128356933594	1.0	178.5246124267578	203.00302124023438	0.0002676844596862793	176.55447387695312	204.92938232421875	0.00058785080909729	20	019
542	226.52261352539062	153.9846649169922	1.0	175.0210723876953	205.17298889160156	1.0	175.75669860839844	205.22512817382812	0.0001926422119140625	176.75482177734375	205.85606384277344	0.0006918609142303467	20	019
543	208.28016662597656	159.08949279785156	0.998808741569519	179.16534423828125	201.2379913330078	1.0	211.0906524658203	156.90170288085938	0.00020587444305419922	181.75498962402344	203.98190307617188	0.0002078711986541748	20	019
