# Supplementary material for: An automated feeding system for the African killifish reveals the impact of diet on lifespan and allows scalable assessment of associative learning
Source: eLife. 2022 Nov 10;11:e69008. doi: 10.7554/eLife.69008 (PMC9788828; doi:10.7554/eLife.69008)
Supplement: Figure 6—source data 2. [file elife-69008-fig6-data2.zip › Training Trajectories/t5_REC009DLC_resnet50_TrainAllTheThingsJun28shuffle1_1030000.csv]

bodyparts_coords	fishhead_x	fishhead_y	fishhead_likelihood	fishtail_x	fishtail_y	fishtail_likelihood	redlight_x	redlight_y	redlight_likelihood	fooddrop_x	fooddrop_y	fooddrop_likelihood	fishnum	recordingnum
0	269.1338806152344	280.4606628417969	1.0	285.2754821777344	168.35476684570312	0.9999912977218628	646.068359375	480.95391845703125	0.0033017992973327637	267.8932189941406	287.1976013183594	0.0002659261226654053	5	009
1	269.55914306640625	282.4072265625	1.0	279.73199462890625	176.48597717285156	0.9999523162841797	645.8325805664062	480.0746154785156	0.007626533508300781	276.1065368652344	180.32350158691406	0.0002752244472503662	5	009
2	269.2982482910156	286.9776916503906	1.0	278.70599365234375	183.23672485351562	1.0	646.02392578125	481.078125	0.002948075532913208	274.8533935546875	188.92465209960938	0.00016999244689941406	5	009
3	270.3112487792969	283.81317138671875	1.0	276.7828369140625	184.74072265625	1.0	645.8323974609375	480.07080078125	0.007628887891769409	273.7080383300781	190.21372985839844	0.0006271600723266602	5	009
4	271.10052490234375	287.7254943847656	1.0	279.27984619140625	189.2559814453125	0.9999999403953552	646.0527954101562	481.0042419433594	0.0032223761081695557	277.48004150390625	191.98509216308594	0.00019410252571105957	5	009
5	271.11810302734375	285.0408630371094	1.0	273.4970703125	198.53378295898438	0.9999880790710449	645.8341674804688	480.0675964355469	0.0077072978019714355	274.7329406738281	277.4815979003906	0.00015401840209960938	5	009
6	271.6846618652344	289.7602233886719	1.0	273.0141296386719	193.7731170654297	1.0	646.0653076171875	480.935302734375	0.0034464001655578613	273.8060607910156	195.59854125976562	0.00012874603271484375	5	009
7	272.6919860839844	286.9976806640625	1.0	275.49700927734375	191.58689880371094	0.9999997615814209	645.7591552734375	480.34503173828125	0.005584895610809326	275.5875244140625	192.9921417236328	0.0003063976764678955	5	009
8	272.3280029296875	289.4063415527344	1.0	276.7432556152344	189.8202667236328	1.0	646.056884765625	480.9849853515625	0.0032764673233032227	275.54901123046875	191.75901794433594	0.00021263957023620605	5	009
9	272.86822509765625	286.6841125488281	1.0	277.4111633300781	192.90914916992188	1.0	645.7603759765625	480.34576416015625	0.005610734224319458	275.8275451660156	277.6751708984375	0.00020673871040344238	5	009
10	273.39593505859375	290.32586669921875	1.0	274.5093994140625	194.5654296875	1.0	646.0601196289062	480.9516296386719	0.003387749195098877	273.951416015625	196.26832580566406	0.00018015503883361816	5	009
11	274.22601318359375	285.7617492675781	1.0	277.1439514160156	191.87890625	1.0	645.7650756835938	480.333984375	0.005668371915817261	275.3564147949219	277.2110595703125	0.00039061903953552246	5	009
12	273.25994873046875	289.7032775878906	1.0	277.159912109375	190.853271484375	1.0	646.0647583007812	480.9658508300781	0.00324210524559021	274.23785400390625	193.17530822753906	0.00015586614608764648	5	009
13	274.4249572753906	288.57171630859375	1.0	276.9473876953125	190.7823944091797	1.0	645.7640380859375	480.3385925292969	0.005649387836456299	277.4932861328125	277.7718811035156	0.00017783045768737793	5	009
14	273.0046081542969	290.4800720214844	1.0	277.41064453125	190.66366577148438	1.0	646.0842895507812	480.7630920410156	0.004177361726760864	272.8475341796875	192.7771759033203	7.95125961303711e-5	5	009
15	274.1627502441406	288.86083984375	0.9999998807907104	274.4336853027344	191.76321411132812	1.0	645.759765625	480.3482360839844	0.005595803260803223	276.97259521484375	278.44134521484375	0.00014460086822509766	5	009
16	272.3264465332031	289.6092529296875	1.0	277.5794372558594	189.83436584472656	1.0	545.9107666015625	203.5554656982422	1.0	544.4588012695312	203.360595703125	0.0065574049949646	5	009
17	274.8490905761719	287.94873046875	1.0	279.2919616699219	189.08633422851562	1.0	545.9766845703125	203.63809204101562	1.0	542.2617797851562	203.94078063964844	0.0008980929851531982	5	009
18	544.5116577148438	208.62818908691406	0.00019809603691101074	644.4447021484375	479.25543212890625	0.00039130449295043945	545.9094848632812	204.65609741210938	1.0	543.9844970703125	204.76939392089844	0.0009811818599700928	5	009
19	274.9573669433594	282.29937744140625	0.004411101341247559	644.3899536132812	478.640869140625	0.0018262863159179688	546.069580078125	204.01812744140625	1.0	544.4097900390625	203.979736328125	0.0009352266788482666	5	009
20	544.5142822265625	207.99734497070312	0.00012281537055969238	644.445068359375	479.2661437988281	0.00038877129554748535	545.7481079101562	203.3140106201172	1.0	542.0038452148438	203.7882537841797	0.0008278489112854004	5	009
21	544.9074096679688	208.4018096923828	0.0001239478588104248	644.3896484375	478.6400451660156	0.0018346011638641357	546.4639892578125	203.8905487060547	1.0	544.8343505859375	203.85211181640625	0.001377701759338379	5	009
22	545.0699462890625	208.11843872070312	0.0001278519630432129	644.443359375	479.2652893066406	0.00039014220237731934	546.4551391601562	203.15333557128906	1.0	544.15185546875	203.21046447753906	0.0009127557277679443	5	009
23	544.6271362304688	208.33482360839844	0.00014704465866088867	644.3898315429688	478.64105224609375	0.0018315911293029785	546.13916015625	203.7959442138672	1.0	543.98974609375	203.747314453125	0.0007615983486175537	5	009
24	544.7606811523438	208.3863983154297	0.00019121170043945312	4.62501335144043	148.87203979492188	0.0008322298526763916	546.2813110351562	203.65159606933594	1.0	544.2740478515625	203.64077758789062	0.0015507340431213379	5	009
25	544.4789428710938	208.607177734375	0.00021523237228393555	4.308890342712402	163.29432678222656	0.01810479164123535	546.1996459960938	203.91021728515625	1.0	544.4232788085938	203.7898712158203	0.0006504654884338379	5	009
26	544.7075805664062	207.89910888671875	9.804964065551758e-5	644.4452514648438	479.2672424316406	0.0003873109817504883	545.9461669921875	203.1728057861328	1.0	544.0475463867188	203.40611267089844	0.0010586977005004883	5	009
27	544.6692504882812	208.76075744628906	0.0001322627067565918	289.1081237792969	274.97479248046875	0.3094252943992615	546.5004272460938	204.13148498535156	1.0	544.7135620117188	203.84127807617188	0.001285552978515625	5	009
28	544.5294799804688	207.88970947265625	0.0001868605613708496	644.4481201171875	479.240966796875	0.0003903210163116455	545.6824951171875	202.96763610839844	1.0	543.8154296875	203.22384643554688	0.0013002753257751465	5	009
29	544.994873046875	208.45477294921875	0.00010031461715698242	282.71392822265625	264.439697265625	0.17863136529922485	546.58447265625	204.0415802001953	1.0	544.5791015625	203.85520935058594	0.0008656978607177734	5	009
30	548.1522216796875	209.8447265625	0.0001010596752166748	1.939410924911499	144.3097686767578	0.002231508493423462	545.9527587890625	203.64337158203125	1.0	544.5307006835938	203.87783813476562	0.0013432502746582031	5	009
31	544.5214233398438	208.6235809326172	0.00015020370483398438	644.3899536132812	478.63983154296875	0.0018291473388671875	546.10107421875	204.04039001464844	1.0	544.4495849609375	203.86875915527344	0.0015620291233062744	5	009
32	3.2107183933258057	166.7456817626953	0.00042441487312316895	1.8862342834472656	157.07168579101562	0.0013687312602996826	546.447998046875	203.80018615722656	1.0	544.2855834960938	203.71556091308594	0.0013039708137512207	5	009
33	548.13818359375	206.49636840820312	8.696317672729492e-5	644.3897094726562	478.6414489746094	0.0018281936645507812	546.2177124023438	203.41331481933594	1.0	544.4686889648438	203.3818359375	0.0028407275676727295	5	009
34	2.2056899070739746	170.49659729003906	0.00011491775512695312	644.4427490234375	479.28240966796875	0.00038686394691467285	546.1813354492188	203.48963928222656	1.0	544.482177734375	203.4366455078125	0.0005304515361785889	5	009
35	544.915283203125	208.64157104492188	0.00011432170867919922	4.188319206237793	148.42576599121094	0.0019068419933319092	546.5119018554688	203.85081481933594	1.0	544.311767578125	203.56256103515625	0.0005481243133544922	5	009
36	4.231683254241943	33.79043960571289	0.00012624263763427734	644.4451904296875	479.25714111328125	0.0003904402256011963	546.5534057617188	204.4517364501953	1.0	544.7531127929688	204.04605102539062	0.0008802413940429688	5	009
37	544.8863525390625	208.3935089111328	8.744001388549805e-5	644.3895874023438	478.6402893066406	0.0018296539783477783	546.4989624023438	203.55657958984375	1.0	544.6101684570312	203.5450897216797	0.0007392466068267822	5	009
38	544.4907836914062	208.2099151611328	6.648898124694824e-5	644.4459838867188	479.2502746582031	0.0003889501094818115	546.2130737304688	203.08624267578125	1.0	544.36962890625	203.09857177734375	0.001056283712387085	5	009
39	544.9039916992188	208.5175323486328	0.0001685619354248047	644.3896484375	478.6400146484375	0.0018318891525268555	546.1387939453125	204.0002899169922	1.0	544.69677734375	203.77439880371094	0.0013113915920257568	5	009
40	324.15057373046875	288.9752502441406	0.006324887275695801	325.0496520996094	287.0097961425781	0.03740563988685608	546.6234130859375	203.7627410888672	1.0	544.6400756835938	203.61900329589844	0.0004921853542327881	5	009
41	544.9471435546875	208.8653564453125	7.358193397521973e-5	3.28570818901062	145.8950958251953	0.002054870128631592	546.0936889648438	204.28671264648438	1.0	544.1296997070312	204.01966857910156	0.0011553764343261719	5	009
42	544.8355102539062	208.18093872070312	7.2479248046875e-5	644.4496459960938	479.27630615234375	0.00038936734199523926	546.6355590820312	203.31546020507812	1.0	544.6834106445312	203.09449768066406	0.0004918575286865234	5	009
43	544.6070556640625	208.39707946777344	0.00011935830116271973	644.3897705078125	478.6395568847656	0.001831144094467163	545.9592895507812	203.79258728027344	1.0	544.2349243164062	203.52215576171875	0.0009369850158691406	5	009
44	544.6647338867188	208.6378173828125	0.00012388825416564941	1.8108267784118652	234.76414489746094	0.00047454237937927246	545.8338623046875	204.0073699951172	1.0	543.8002319335938	203.79664611816406	0.0007856190204620361	5	009
45	544.407958984375	209.17227172851562	5.841255187988281e-5	644.3895874023438	478.63897705078125	0.0018323659896850586	545.788818359375	204.4457244873047	1.0	544.2747802734375	203.9728240966797	0.0009028613567352295	5	009
46	548.0308837890625	210.30569458007812	0.00012502074241638184	644.4512329101562	479.2864685058594	0.0003902614116668701	546.4212036132812	205.21560668945312	1.0	542.4676513671875	205.23214721679688	0.00045055150985717773	5	009
47	548.2735595703125	206.01332092285156	0.00010204315185546875	644.3893432617188	478.63568115234375	0.0018494129180908203	546.326171875	203.1101531982422	1.0	544.4974365234375	203.36952209472656	0.0007171630859375	5	009
48	548.1702880859375	210.00228881835938	0.00011014938354492188	644.4485473632812	479.2819519042969	0.0003898143768310547	546.31396484375	204.5492706298828	1.0	544.1666259765625	204.23544311523438	0.0010971128940582275	5	009
49	544.6546630859375	208.3074188232422	0.00014767050743103027	644.3892822265625	478.6353454589844	0.0018378496170043945	546.128173828125	203.96337890625	1.0	543.8745727539062	203.92950439453125	0.0013692677021026611	5	009
50	544.3853149414062	208.6758270263672	7.253885269165039e-5	644.452392578125	479.2729797363281	0.0003914833068847656	545.8455200195312	203.79898071289062	1.0	543.842529296875	203.28082275390625	0.0010638236999511719	5	009
51	544.6554565429688	208.270751953125	0.00012230873107910156	644.3892211914062	478.6358337402344	0.0018365979194641113	546.1325073242188	203.3553009033203	1.0	544.0678100585938	203.43504333496094	0.0005657374858856201	5	009
52	544.25537109375	209.3069305419922	0.00011590123176574707	644.4491577148438	479.28125	0.0003904998302459717	545.5526733398438	204.5572052001953	1.0	543.361083984375	204.3944549560547	0.001509338617324829	5	009
53	-0.4808049201965332	192.62255859375	0.0003414750099182129	3.365618944168091	188.10977172851562	0.012265533208847046	546.1615600585938	203.9823760986328	1.0	544.1275024414062	204.00210571289062	0.0009217262268066406	5	009
54	545.1272583007812	208.6689453125	6.207823753356934e-5	644.449951171875	479.2727966308594	0.0003929436206817627	546.2821655273438	203.71315002441406	1.0	543.944091796875	203.2017822265625	0.001022934913635254	5	009
55	548.4247436523438	209.50416564941406	9.378790855407715e-5	644.3893432617188	478.6385803222656	0.0018344223499298096	546.0695190429688	204.43316650390625	1.0	544.213134765625	204.00677490234375	0.001718670129776001	5	009
56	0.8997254371643066	220.96743774414062	0.0006721019744873047	0.4090697765350342	220.1649169921875	0.0016196668148040771	546.78125	204.5526580810547	1.0	544.6820678710938	204.16024780273438	0.0007902383804321289	5	009
57	548.3968505859375	209.36692810058594	9.700655937194824e-5	644.3895263671875	478.6388244628906	0.001834869384765625	546.40234375	203.8854522705078	1.0	544.1430053710938	203.8403778076172	0.0007770359516143799	5	009
58	545.1296997070312	208.39744567871094	8.630752563476562e-5	644.4553833007812	479.2294921875	0.0003789961338043213	546.776123046875	203.8651885986328	1.0	544.46337890625	204.1007537841797	0.0011639297008514404	5	009
59	545.0418090820312	208.30059814453125	6.67870044708252e-5	644.3892822265625	478.63677978515625	0.0018338263034820557	546.6763916015625	203.3614501953125	1.0	544.8059692382812	202.81326293945312	0.000426560640335083	5	009
60	5.336308002471924	34.021156311035156	0.00036460161209106445	5.152406692504883	34.055782318115234	0.0009196996688842773	546.3284912109375	203.89645385742188	1.0	544.2595825195312	203.82168579101562	0.0004906356334686279	5	009
61	544.6787719726562	208.51954650878906	0.00012955069541931152	644.3893432617188	478.6371154785156	0.001836240291595459	546.0140380859375	203.87060546875	1.0	543.9642944335938	203.7823944091797	0.0017442703247070312	5	009
62	548.159423828125	205.87725830078125	6.645917892456055e-5	644.4553833007812	479.2579650878906	0.00037997961044311523	546.1780395507812	202.25640869140625	1.0	544.8051147460938	202.34060668945312	0.0013080239295959473	5	009
63	548.4314575195312	209.7897491455078	7.152557373046875e-5	644.3894653320312	478.6386413574219	0.0018346607685089111	546.1438598632812	204.31539916992188	1.0	544.291748046875	204.28494262695312	0.003644704818725586	5	009
64	2.849900245666504	168.75115966796875	0.0001461505889892578	644.457763671875	479.17620849609375	0.00037938356399536133	546.5922241210938	202.7456512451172	1.0	544.4969482421875	202.85821533203125	0.0006230473518371582	5	009
65	544.6149291992188	207.9615478515625	8.907914161682129e-5	644.389404296875	478.6372985839844	0.0018336474895477295	546.1998291015625	203.07666015625	1.0	542.55859375	203.42237854003906	0.0006535053253173828	5	009
66	544.8753051757812	208.35374450683594	0.00033718347549438477	644.4535522460938	479.2478942871094	0.0003796815872192383	546.5439453125	204.10462951660156	1.0	544.3556518554688	204.39646911621094	0.0011407136917114258	5	009
67	548.1203002929688	205.49240112304688	8.544325828552246e-5	644.3895263671875	478.6367492675781	0.0018348395824432373	546.0006713867188	202.917724609375	1.0	542.2276611328125	203.13381958007812	0.0006039142608642578	5	009
68	544.97998046875	208.72315979003906	8.51750373840332e-5	644.455322265625	479.2335510253906	0.00037983059883117676	546.4945068359375	203.9917755126953	1.0	544.516357421875	203.8184051513672	0.0012496411800384521	5	009
69	544.9254760742188	208.91456604003906	0.00015729665756225586	644.389404296875	478.6383056640625	0.0018357932567596436	546.237060546875	204.83123779296875	1.0	543.6095581054688	204.30491638183594	0.0012006163597106934	5	009
70	548.3856201171875	206.16038513183594	7.286667823791504e-5	644.4536743164062	479.2525329589844	0.0003808736801147461	546.5362548828125	203.6017303466797	1.0	544.67822265625	203.59490966796875	0.0008800029754638672	5	009
71	547.9815673828125	206.4384307861328	7.364153861999512e-5	644.38916015625	478.6385803222656	0.0018362104892730713	545.9476318359375	204.04598999023438	1.0	544.269287109375	203.76072692871094	0.0007660090923309326	5	009
72	544.9907836914062	208.09320068359375	7.927417755126953e-5	7.810556888580322	291.98828125	0.0005928874015808105	546.3174438476562	203.04307556152344	1.0	544.5316772460938	203.088623046875	0.000563502311706543	5	009
73	547.8618774414062	210.01324462890625	7.635354995727539e-5	644.3890991210938	478.63958740234375	0.0018340051174163818	546.135009765625	204.5420684814453	1.0	542.69189453125	204.92478942871094	0.0008602440357208252	5	009
74	1.752262830734253	166.93392944335938	0.0002035200595855713	4.277917385101318	161.99436950683594	0.002650648355484009	546.3775024414062	203.4683380126953	1.0	544.443359375	203.3849639892578	0.001347571611404419	5	009
75	548.154296875	209.815185546875	7.727742195129395e-5	644.3890991210938	478.63885498046875	0.0018354952335357666	546.3712158203125	204.57310485839844	1.0	542.3905639648438	204.8100128173828	0.0005083978176116943	5	009
76	544.7212524414062	208.87899780273438	7.876753807067871e-5	644.4525756835938	479.25762939453125	0.0003838837146759033	546.3749389648438	204.4141082763672	1.0	543.8665771484375	204.34576416015625	0.0005280673503875732	5	009
77	1.920966625213623	170.44775390625	9.062886238098145e-5	644.389404296875	478.63848876953125	0.0018374621868133545	545.70654296875	204.47335815429688	1.0	543.94140625	204.00177001953125	0.0025631487369537354	5	009
78	544.7485961914062	208.4529266357422	0.00010064244270324707	644.453857421875	479.26318359375	0.00038245320320129395	546.1827392578125	204.0960235595703	1.0	544.0123901367188	204.18495178222656	0.0012893378734588623	5	009
79	544.7490844726562	208.5020751953125	8.532404899597168e-5	2.4289469718933105	150.9463653564453	0.0033506155014038086	545.678466796875	203.75088500976562	0.9999999403953552	542.3743896484375	203.94041442871094	0.001259833574295044	5	009
80	548.122802734375	209.94802856445312	7.25090503692627e-5	2.7794957160949707	143.25477600097656	0.0013365447521209717	546.2183227539062	204.65040588378906	1.0	544.1282348632812	204.0560302734375	0.000819861888885498	5	009
81	548.5276489257812	206.38101196289062	6.318092346191406e-5	644.389404296875	478.6373291015625	0.0018286705017089844	546.59326171875	203.7637939453125	1.0	544.72705078125	203.68133544921875	0.0008223056793212891	5	009
82	2.871851682662964	156.3491973876953	9.652972221374512e-5	644.45947265625	479.196533203125	0.0003809034824371338	546.501953125	203.36544799804688	1.0	544.86181640625	203.39285278320312	0.000921785831451416	5	009
83	544.52880859375	208.6342010498047	9.277462959289551e-5	644.3888549804688	478.6339111328125	0.001847296953201294	545.5340576171875	204.08517456054688	1.0	543.9451904296875	203.60255432128906	0.0012941360473632812	5	009
84	544.817626953125	208.67257690429688	8.493661880493164e-5	3.978682518005371	32.557247161865234	0.0008013248443603516	546.2009887695312	204.17494201660156	1.0	542.72021484375	204.45201110839844	0.0012805461883544922	5	009
85	544.7900390625	208.32852172851562	8.338689804077148e-5	644.388916015625	478.6330261230469	0.0018430054187774658	546.2863159179688	203.50209045410156	1.0	544.5223388671875	203.2141876220703	0.0006457865238189697	5	009
86	548.5833740234375	209.90232849121094	9.900331497192383e-5	644.4501342773438	479.2527770996094	0.0003865957260131836	546.2980346679688	204.49635314941406	1.0	544.3429565429688	203.95875549316406	0.0013086497783660889	5	009
87	544.534423828125	208.72637939453125	9.328126907348633e-5	644.3887329101562	478.63446044921875	0.0018458068370819092	545.6209716796875	204.01556396484375	1.0	544.1325073242188	203.3301544189453	0.00140419602394104	5	009
88	548.0291137695312	209.73731994628906	0.00017112493515014648	644.4567260742188	479.2723693847656	0.0003813207149505615	545.7467651367188	203.974853515625	1.0	542.0574340820312	204.3464813232422	0.001373976469039917	5	009
89	544.970458984375	208.19837951660156	0.00011479854583740234	644.3886108398438	478.6347351074219	0.0018488168716430664	546.1248168945312	203.66494750976562	1.0	544.0635986328125	203.84495544433594	0.0010184943675994873	5	009
90	544.6339111328125	208.4075469970703	0.0001048743724822998	644.450927734375	479.2281188964844	0.0003947615623474121	546.2015991210938	203.62306213378906	1.0	544.3414916992188	203.62620544433594	0.0012784004211425781	5	009
91	547.9027099609375	206.3970947265625	7.125735282897949e-5	644.388671875	478.6379089355469	0.0018489658832550049	545.8756103515625	203.66578674316406	1.0	543.8179931640625	203.84344482421875	0.001119852066040039	5	009
92	4.595065116882324	154.0951690673828	0.00015246868133544922	644.4461059570312	479.1003723144531	0.00041171908378601074	546.2014770507812	203.981201171875	1.0	544.1155395507812	203.9849090576172	0.0023724734783172607	5	009
93	3.684534788131714	151.49070739746094	0.0006257891654968262	644.3887329101562	478.6373596191406	0.0018457472324371338	546.2760009765625	203.0275115966797	1.0	544.7728881835938	203.28814697265625	0.0011188983917236328	5	009
94	2.932699203491211	164.02944946289062	0.0004944801330566406	3.5612680912017822	151.49331665039062	0.09624499082565308	546.2382202148438	203.6130828857422	1.0	543.9556884765625	203.63771057128906	0.0007652342319488525	5	009
95	627.1133422851562	480.1516418457031	5.7250261306762695e-5	644.388671875	478.6374816894531	0.001844942569732666	546.3028564453125	203.18133544921875	1.0	544.5054321289062	202.81900024414062	0.0011858940124511719	5	009
96	544.5089721679688	207.6361541748047	0.00010380148887634277	644.4354858398438	479.17315673828125	0.0004166066646575928	546.0263061523438	202.9927520751953	1.0	544.3763427734375	202.7731475830078	0.0010538697242736816	5	009
97	544.6885375976562	208.037109375	9.846687316894531e-5	644.388671875	478.6380615234375	0.0018461048603057861	545.9554443359375	203.20217895507812	1.0	544.1497802734375	202.98397827148438	0.0017828941345214844	5	009
98	544.7626953125	208.2637939453125	0.0001716911792755127	644.4365234375	479.1366271972656	0.00041735172271728516	546.2051391601562	203.3590087890625	1.0	544.6552734375	203.30426025390625	0.0012135207653045654	5	009
99	547.88037109375	206.43154907226562	0.00010356307029724121	644.388916015625	478.6372985839844	0.0018475055694580078	545.993408203125	203.65652465820312	1.0	543.9937133789062	203.98947143554688	0.001148521900177002	5	009
100	544.774658203125	208.05348205566406	0.0001112222671508789	644.431396484375	479.15008544921875	0.00041729211807250977	545.49462890625	203.40289306640625	1.0	543.5762939453125	203.490966796875	0.003000706434249878	5	009
101	548.0834350585938	206.14620971679688	9.334087371826172e-5	644.388671875	478.6383056640625	0.0018466413021087646	546.0424194335938	203.01675415039062	1.0	544.5806274414062	203.24937438964844	0.001491159200668335	5	009
102	548.1075439453125	205.87741088867188	6.264448165893555e-5	1.7066221237182617	143.601806640625	0.0008941292762756348	546.031494140625	202.93927001953125	1.0	544.3768920898438	203.3867950439453	0.0005359947681427002	5	009
103	544.596923828125	208.76072692871094	6.720423698425293e-5	644.3888549804688	478.6378173828125	0.00184670090675354	546.1255493164062	203.87884521484375	1.0	544.4613037109375	203.7103271484375	0.0005935430526733398	5	009
104	1.627614974975586	143.0625457763672	0.00060272216796875	1.6721711158752441	144.51571655273438	0.0009144246578216553	545.9154663085938	203.3765869140625	1.0	543.9407348632812	203.47323608398438	0.0007887482643127441	5	009
105	544.9232788085938	208.32717895507812	0.0001493394374847412	644.389404296875	478.6382751464844	0.0018405616283416748	546.33056640625	203.5360870361328	1.0	544.6878662109375	203.39779663085938	0.0011107921600341797	5	009
106	544.7973022460938	208.8470458984375	0.00011539459228515625	644.4370727539062	479.14605712890625	0.0004163384437561035	546.3121337890625	204.36785888671875	1.0	544.0604858398438	203.83673095703125	0.000690847635269165	5	009
107	547.890380859375	205.79364013671875	9.801983833312988e-5	644.3895263671875	478.6382751464844	0.00183829665184021	546.0484619140625	202.95648193359375	1.0	543.8768310546875	203.45767211914062	0.0011376142501831055	5	009
108	547.8406372070312	206.69998168945312	7.87973403930664e-5	3.5218982696533203	146.55030822753906	0.0007218122482299805	546.3099365234375	204.0489044189453	1.0	544.1380004882812	204.1765594482422	0.0011638402938842773	5	009
109	548.1260986328125	206.67457580566406	7.382035255432129e-5	3.7845044136047363	150.45309448242188	0.0047227442264556885	546.2474365234375	203.96539306640625	1.0	544.1988525390625	203.77296447753906	0.001502305269241333	5	009
110	3.5608842372894287	146.66583251953125	0.0002504587173461914	644.4374389648438	479.1292724609375	0.0004146993160247803	546.6029052734375	203.05657958984375	1.0	544.6488647460938	202.97271728515625	0.0005821883678436279	5	009
111	544.9453735351562	208.43423461914062	0.00010183453559875488	644.3889770507812	478.6368103027344	0.0018290877342224121	546.1349487304688	203.86251831054688	1.0	544.148681640625	203.92234802246094	0.0020192861557006836	5	009
112	548.1511840820312	205.99095153808594	4.2051076889038086e-5	644.4386596679688	479.1213073730469	0.0004163980484008789	546.0880126953125	203.49508666992188	1.0	542.2090454101562	203.74664306640625	0.00037154555320739746	5	009
113	544.8056030273438	207.6797332763672	0.00011393427848815918	644.3888549804688	478.6392822265625	0.0018304288387298584	545.8016967773438	202.95904541015625	1.0	544.009521484375	203.03419494628906	0.0006570518016815186	5	009
114	544.8761596679688	208.37530517578125	6.791949272155762e-5	644.437255859375	479.1313171386719	0.0004163980484008789	546.2168579101562	203.42079162597656	1.0	544.3138427734375	203.2972869873047	0.0006905496120452881	5	009
115	627.1146850585938	480.1540222167969	5.692243576049805e-5	644.3889770507812	478.63763427734375	0.0018309056758880615	545.7535400390625	204.0193328857422	1.0	543.8818969726562	203.4033203125	0.0005756914615631104	5	009
116	548.1962890625	205.33119201660156	0.00011229515075683594	3.013469934463501	129.89439392089844	0.0005425214767456055	545.9172973632812	202.8686981201172	1.0	544.4058227539062	203.11239624023438	0.0007730722427368164	5	009
117	548.1366577148438	206.44776916503906	7.072091102600098e-5	644.3890380859375	478.63885498046875	0.0018299520015716553	545.95654296875	203.83038330078125	1.0	544.3021850585938	203.48953247070312	0.0015343427658081055	5	009
118	544.5279541015625	208.5115966796875	0.00012385845184326172	2.041271209716797	145.15902709960938	0.0010073482990264893	545.5017700195312	203.70213317871094	1.0	543.4465942382812	203.56358337402344	0.0018057823181152344	5	009
119	3.1482198238372803	151.39454650878906	0.00021886825561523438	3.172149658203125	143.86170959472656	0.003456979990005493	545.7980346679688	203.22525024414062	1.0	542.14208984375	203.5347900390625	0.0007669031620025635	5	009
120	544.7557373046875	208.451904296875	0.00014671683311462402	644.448486328125	479.2702941894531	0.00038552284240722656	546.4114379882812	203.3972625732422	1.0	544.551513671875	203.1620330810547	0.0010156631469726562	5	009
121	548.3260498046875	209.82960510253906	6.601214408874512e-5	644.3890380859375	478.63958740234375	0.001829594373703003	546.4279174804688	204.6217498779297	1.0	544.342529296875	204.3002471923828	0.0005238056182861328	5	009
122	544.780029296875	208.2241973876953	0.0001526474952697754	644.453125	479.25140380859375	0.00038614869117736816	546.0762939453125	203.74118041992188	1.0	544.1530151367188	203.74447631835938	0.0014338493347167969	5	009
123	544.927734375	208.15773010253906	8.460879325866699e-5	4.783873081207275	136.14207458496094	0.0024008452892303467	546.31298828125	203.66036987304688	1.0	544.0629272460938	203.76193237304688	0.0013220012187957764	5	009
124	6.813505172729492	34.96523666381836	0.0010342001914978027	10.161075592041016	40.03940963745117	0.005281507968902588	546.238525390625	203.51034545898438	1.0	544.53857421875	203.6593780517578	0.0008681118488311768	5	009
125	1.6299946308135986	147.29750061035156	0.00013750791549682617	644.3890380859375	478.63726806640625	0.001833587884902954	546.3014526367188	203.36720275878906	1.0	544.125732421875	203.21664428710938	0.0005346536636352539	5	009
126	544.9922485351562	208.50633239746094	7.933378219604492e-5	644.4486694335938	479.2676696777344	0.00039318203926086426	546.3671875	203.75192260742188	1.0	544.2769775390625	203.66094970703125	0.0006166696548461914	5	009
127	544.8107299804688	207.93048095703125	8.624792098999023e-5	644.3887329101562	478.6368103027344	0.001834094524383545	545.7214965820312	203.38270568847656	1.0	543.8751220703125	203.4310760498047	0.002448439598083496	5	009
128	548.1752319335938	206.31690979003906	7.62641429901123e-5	644.4484252929688	479.2633972167969	0.0003922879695892334	546.5208129882812	203.62847900390625	1.0	544.2805786132812	203.81626892089844	0.0007634162902832031	5	009
129	544.5316772460938	208.71559143066406	9.402632713317871e-5	644.3890991210938	478.6377258300781	0.0018334686756134033	546.2135009765625	204.1783905029297	1.0	544.4600830078125	203.78823852539062	0.0009465217590332031	5	009
130	544.8937377929688	207.9136199951172	7.405877113342285e-5	644.4458618164062	479.2058410644531	0.00040337443351745605	545.979736328125	203.29222106933594	1.0	544.2498168945312	203.0784912109375	0.0006978511810302734	5	009
131	544.8599243164062	208.1219482421875	8.589029312133789e-5	644.3889770507812	478.6371154785156	0.0018349289894104004	546.2772827148438	203.28494262695312	1.0	544.320556640625	203.15225219726562	0.0010523200035095215	5	009
132	2.201254367828369	155.52967834472656	0.00014671683311462402	644.4467163085938	479.1921081542969	0.00040030479431152344	545.9806518554688	203.61672973632812	1.0	543.7314453125	203.53488159179688	0.0008559525012969971	5	009
133	544.6920776367188	208.16368103027344	7.736682891845703e-5	644.3890380859375	478.6378173828125	0.0018333792686462402	546.1254272460938	203.6862335205078	1.0	544.4219970703125	203.7542724609375	0.0007180869579315186	5	009
134	0.833991527557373	144.58924865722656	9.760260581970215e-5	2.0334720611572266	145.50144958496094	0.0005191564559936523	546.084716796875	203.51776123046875	1.0	543.6907348632812	203.4745330810547	0.001215219497680664	5	009
135	544.5432739257812	207.87069702148438	6.762146949768066e-5	644.3889770507812	478.6387634277344	0.001832515001296997	546.1881103515625	202.84910583496094	1.0	542.2543334960938	203.37179565429688	0.0004381835460662842	5	009
136	544.805419921875	207.86231994628906	0.00013974308967590332	644.4462280273438	479.21441650390625	0.0003955662250518799	545.7832641601562	203.3676300048828	1.0	543.3416748046875	203.77328491210938	0.002430558204650879	5	009
137	548.192626953125	206.04112243652344	6.73532485961914e-5	644.388916015625	478.63714599609375	0.0018337368965148926	546.1243896484375	203.253173828125	1.0	544.593505859375	203.20504760742188	0.0007947385311126709	5	009
138	544.8574829101562	208.50791931152344	9.21487808227539e-5	644.445556640625	479.2208251953125	0.0003960132598876953	546.0103759765625	203.88540649414062	1.0	543.8692626953125	203.93380737304688	0.0014728009700775146	5	009
139	548.5917358398438	205.70614624023438	8.64863395690918e-5	644.388916015625	478.6376647949219	0.0018319785594940186	546.5177612304688	202.99191284179688	1.0	544.8804931640625	203.18438720703125	0.0008667111396789551	5	009
140	544.5887451171875	208.52767944335938	0.0001342296600341797	3.736513614654541	128.7895050048828	0.00047644972801208496	546.1934204101562	203.65187072753906	1.0	544.303466796875	203.50103759765625	0.0014468729496002197	5	009
141	548.1083374023438	205.2454376220703	8.544325828552246e-5	644.388916015625	478.6379699707031	0.0018329918384552002	545.9019775390625	202.17538452148438	1.0	542.3970947265625	202.61167907714844	0.0006586909294128418	5	009
142	544.9773559570312	208.77574157714844	7.337331771850586e-5	1.9250755310058594	144.2044219970703	0.0005154311656951904	546.3313598632812	203.77537536621094	1.0	543.9317626953125	203.46897888183594	0.0006061196327209473	5	009
143	547.8533935546875	206.1485595703125	6.92903995513916e-5	644.3888549804688	478.6374816894531	0.0018318891525268555	545.8932495117188	203.29263305664062	1.0	544.0558471679688	203.01278686523438	0.0012581944465637207	5	009
144	3.01932954788208	166.93667602539062	8.96751880645752e-5	644.4452514648438	479.17694091796875	0.000398784875869751	545.946044921875	203.39456176757812	1.0	541.853271484375	203.8226776123047	0.0004858076572418213	5	009
145	545.0225219726562	208.99169921875	0.00010347366333007812	644.3893432617188	478.6404724121094	0.0018283426761627197	546.4116821289062	204.59786987304688	1.0	544.7832641601562	204.41380310058594	0.0004114508628845215	5	009
146	5.075307846069336	33.18168640136719	6.276369094848633e-5	2.3360021114349365	146.3669891357422	0.0010241568088531494	546.61181640625	203.8925323486328	1.0	544.14453125	203.6944122314453	0.0009485483169555664	5	009
147	627.1129150390625	480.15802001953125	5.689263343811035e-5	644.3892211914062	478.640625	0.0018281042575836182	546.6978149414062	203.58303833007812	1.0	545.0579223632812	203.23365783691406	0.002417653799057007	5	009
148	545.1551513671875	208.4510955810547	7.50124454498291e-5	644.4552001953125	479.1368103027344	0.000395357608795166	546.4786987304688	203.47860717773438	1.0	544.0938720703125	203.34938049316406	0.0016581416130065918	5	009
149	547.7925415039062	206.36505126953125	7.751584053039551e-5	644.3887939453125	478.64007568359375	0.001827627420425415	545.9747924804688	203.23696899414062	1.0	543.9087524414062	203.4074249267578	0.0016302764415740967	5	009
150	548.4277954101562	205.4342041015625	6.052851676940918e-5	644.4524536132812	479.1665954589844	0.000394284725189209	546.6942138671875	202.3033905029297	1.0	544.8153686523438	202.56982421875	0.0006521344184875488	5	009
151	548.3780517578125	205.62733459472656	7.078051567077637e-5	644.388916015625	478.6378173828125	0.0018283426761627197	546.1219482421875	203.3355712890625	1.0	544.1478271484375	203.26502990722656	0.00045800209045410156	5	009
152	5.3936567306518555	31.408973693847656	0.0002085864543914795	3.648606061935425	160.29225158691406	0.0023968517780303955	546.1427612304688	203.2594451904297	1.0	544.5755004882812	202.9242706298828	0.000922858715057373	5	009
153	544.8954467773438	208.88987731933594	0.00018528103828430176	644.3887939453125	478.6385803222656	0.0018290877342224121	546.2323608398438	204.642822265625	1.0	544.5110473632812	204.62254333496094	0.0018551945686340332	5	009
154	548.1378784179688	205.5171661376953	7.405877113342285e-5	273.68756103515625	288.1231384277344	0.0006345808506011963	546.6604614257812	202.56234741210938	1.0	544.783447265625	202.5405731201172	0.0009260177612304688	5	009
155	3.4155328273773193	169.65292358398438	0.0004832148551940918	644.3886108398438	478.638916015625	0.0018282830715179443	546.4315795898438	203.01214599609375	1.0	544.63037109375	203.04905700683594	0.001162201166152954	5	009
156	4.365795135498047	168.04737854003906	0.0007203817367553711	2.0804131031036377	147.48263549804688	0.0011048316955566406	546.1825561523438	202.56829833984375	1.0	544.448974609375	203.09634399414062	0.0016249418258666992	5	009
157	548.4913330078125	205.28076171875	9.739398956298828e-5	644.3888549804688	478.639892578125	0.0018277168273925781	546.2421264648438	202.98370361328125	1.0	544.4074096679688	202.9847412109375	0.0006045103073120117	5	009
158	2.854616641998291	169.23583984375	0.00010019540786743164	644.4483642578125	479.2067565917969	0.00039774179458618164	546.4605102539062	204.20223999023438	1.0	544.2780151367188	203.77139282226562	0.0005976259708404541	5	009
159	547.90234375	206.509033203125	7.259845733642578e-5	644.3887939453125	478.6387939453125	0.001827538013458252	546.1260375976562	203.58648681640625	1.0	544.0181884765625	203.58251953125	0.0015704035758972168	5	009
160	548.353759765625	209.89755249023438	9.843707084655762e-5	2.1327288150787354	146.3514404296875	0.0021947622299194336	546.819580078125	204.31967163085938	1.0	544.6676635742188	204.05517578125	0.000907212495803833	5	009
161	548.1107788085938	209.18093872070312	9.936094284057617e-5	644.388916015625	478.6383056640625	0.001828908920288086	546.4190673828125	203.7117156982422	1.0	544.2160034179688	203.5862579345703	0.0005216300487518311	5	009
162	548.0987548828125	209.60394287109375	9.468197822570801e-5	6.060488224029541	32.89552688598633	0.0012493431568145752	546.21875	203.9506072998047	1.0	544.0945434570312	203.7676544189453	0.0013504326343536377	5	009
163	548.2044677734375	209.01490783691406	0.00010797381401062012	644.3898315429688	478.6415100097656	0.001824021339416504	546.3763427734375	203.57272338867188	1.0	544.5053100585938	203.44920349121094	0.0006848573684692383	5	009
164	547.95556640625	209.30503845214844	0.00011402368545532227	644.448486328125	479.2091979980469	0.00039771199226379395	545.7578125	203.98924255371094	1.0	543.5112915039062	203.99349975585938	0.0018517374992370605	5	009
165	547.7101440429688	206.0836181640625	9.894371032714844e-5	644.3896484375	478.6404724121094	0.0018252432346343994	546.0545043945312	203.22836303710938	1.0	543.8157348632812	203.00921630859375	0.001164078712463379	5	009
166	1.2499825954437256	143.77696228027344	0.00016617774963378906	2.11090350151062	145.05044555664062	0.0009920001029968262	546.516357421875	203.2110137939453	1.0	544.7871704101562	203.1408233642578	0.0010306239128112793	5	009
167	6.358383655548096	35.292259216308594	0.0001881718635559082	644.3897094726562	478.64093017578125	0.001824498176574707	546.62939453125	203.1185302734375	1.0	544.9014282226562	202.9851837158203	0.0009553134441375732	5	009
168	544.5770263671875	207.9602508544922	0.00010758638381958008	644.4478149414062	479.23724365234375	0.00039565563201904297	546.0592651367188	203.21885681152344	1.0	544.466064453125	203.1151885986328	0.0011955201625823975	5	009
169	3.741732597351074	31.40125846862793	0.00016313791275024414	644.3902587890625	478.641357421875	0.0018273591995239258	545.8653564453125	202.85235595703125	1.0	544.1198120117188	202.92294311523438	0.0008730888366699219	5	009
170	-0.040912628173828125	143.00247192382812	8.705258369445801e-5	3.7050304412841797	146.2259521484375	0.006830930709838867	546.6170654296875	203.8873291015625	1.0	544.8495483398438	203.77227783203125	0.0007487833499908447	5	009
171	548.2261962890625	205.75262451171875	9.801983833312988e-5	644.39013671875	478.6415710449219	0.001826167106628418	546.6495361328125	202.9383087158203	1.0	544.4815063476562	203.0962371826172	0.0013197660446166992	5	009
172	2.312415599822998	151.31163024902344	0.0001563727855682373	2.463512420654297	145.0680389404297	0.00602412223815918	546.2454833984375	203.71514892578125	1.0	543.6210327148438	203.452880859375	0.0008420944213867188	5	009
173	414.5920104980469	279.91766357421875	0.0008564293384552002	2.5634686946868896	142.29736328125	0.006497323513031006	545.9928588867188	203.38490295410156	1.0	544.4735107421875	203.7175750732422	0.0017530322074890137	5	009
174	547.942138671875	206.75416564941406	6.908178329467773e-5	644.4501953125	479.1695861816406	0.0003974437713623047	545.901611328125	203.8857879638672	1.0	544.1438598632812	203.82034301757812	0.0022981762886047363	5	009
175	2.861133337020874	167.3863525390625	0.00039315223693847656	5.225888729095459	150.34674072265625	0.0020979344844818115	546.376953125	203.7327423095703	1.0	544.420654296875	203.76409912109375	0.0005946755409240723	5	009
176	544.7286376953125	208.76080322265625	4.652142524719238e-5	644.4488525390625	479.2445373535156	0.000394284725189209	546.3594970703125	203.7049102783203	1.0	544.6764526367188	203.50653076171875	0.0008880794048309326	5	009
177	548.0472412109375	206.09848022460938	6.744265556335449e-5	644.3897705078125	478.64141845703125	0.0018256306648254395	546.1871337890625	202.8899383544922	1.0	544.3755493164062	203.24002075195312	0.0012187361717224121	5	009
178	547.9513549804688	206.15428161621094	7.921457290649414e-5	2.994445323944092	146.4347686767578	0.0008240342140197754	546.359130859375	203.62612915039062	1.0	544.0691528320312	203.49899291992188	0.0010399818420410156	5	009
179	548.4586791992188	206.03750610351562	8.538365364074707e-5	644.39013671875	478.6409912109375	0.001826256513595581	546.6705932617188	203.17324829101562	1.0	544.8648071289062	203.4049530029297	0.0009849071502685547	5	009
180	2.0233750343322754	155.9849853515625	0.00028905272483825684	2.956432819366455	156.4453582763672	0.005553513765335083	545.8480224609375	204.6866912841797	1.0	543.93408203125	204.51268005371094	0.0023572444915771484	5	009
181	544.55517578125	208.66029357910156	6.562471389770508e-5	644.3897094726562	478.640625	0.0018266141414642334	546.3536987304688	204.03311157226562	1.0	544.6664428710938	203.39479064941406	0.0008508265018463135	5	009
182	-0.38216209411621094	143.36862182617188	0.00011748075485229492	0.7330706119537354	144.60057067871094	0.00219002366065979	546.569091796875	203.79931640625	1.0	544.452880859375	203.3760986328125	0.0007288455963134766	5	009
183	544.786376953125	208.1483612060547	0.0001697540283203125	644.3900146484375	478.6417541503906	0.0018239021301269531	546.7312622070312	203.7065887451172	1.0	544.93115234375	203.6520538330078	0.0007902979850769043	5	009
184	548.3512573242188	205.4470977783203	6.455183029174805e-5	2.397672653198242	145.91249084472656	0.003489851951599121	546.3438720703125	203.0224151611328	1.0	544.4641723632812	202.90557861328125	0.000475078821182251	5	009
185	544.717529296875	208.32025146484375	9.351968765258789e-5	644.3899536132812	478.6412353515625	0.0018241405487060547	546.2467041015625	204.00486755371094	1.0	544.3933715820312	203.67080688476562	0.0017695128917694092	5	009
186	548.1185302734375	206.0930633544922	6.538629531860352e-5	644.447265625	479.1927795410156	0.0003959834575653076	546.3167724609375	203.3011932373047	1.0	544.52392578125	203.2275390625	0.0013953149318695068	5	009
187	544.9036254882812	207.55209350585938	7.349252700805664e-5	644.3900146484375	478.6410827636719	0.0018236041069030762	546.3757934570312	202.5222930908203	1.0	544.21435546875	202.65992736816406	0.001846998929977417	5	009
188	544.5150146484375	208.50808715820312	0.00010859966278076172	644.4486694335938	479.1942138671875	0.0003937184810638428	545.88427734375	203.68576049804688	1.0	543.689697265625	203.73097229003906	0.0006376802921295166	5	009
189	544.6541748046875	207.74655151367188	9.429454803466797e-5	644.3899536132812	478.640869140625	0.0018261969089508057	546.0527954101562	203.02877807617188	1.0	544.4354248046875	203.05551147460938	0.0014287829399108887	5	009
190	548.4362182617188	205.5138702392578	7.814168930053711e-5	644.4498291015625	479.1942138671875	0.0003959536552429199	546.5816040039062	202.43710327148438	1.0	544.6917724609375	202.79100036621094	0.0006175637245178223	5	009
191	544.8844604492188	208.06939697265625	8.243322372436523e-5	644.389892578125	478.6426696777344	0.001824408769607544	546.10205078125	202.59771728515625	1.0	544.67236328125	202.81935119628906	0.0014542341232299805	5	009
192	548.3203125	206.0307159423828	7.513165473937988e-5	644.4507446289062	479.2027587890625	0.0003974735736846924	546.2916259765625	203.25845336914062	1.0	544.86572265625	203.04673767089844	0.0007415413856506348	5	009
193	451.83050537109375	265.5216979980469	0.9999898076057434	644.390380859375	478.64251708984375	0.0018260776996612549	546.0953369140625	203.7065887451172	0.9999998807907104	544.15625	203.46249389648438	0.0007573366165161133	5	009
194	454.66094970703125	258.554931640625	1.0	429.91796875	282.6322937011719	0.08903282880783081	546.1358032226562	203.5560302734375	1.0	542.15576171875	203.68057250976562	0.0007027387619018555	5	009
195	456.7551574707031	245.66436767578125	0.9999997615814209	413.5098571777344	284.1197509765625	0.14254021644592285	546.1243896484375	203.4862060546875	1.0	543.9573364257812	203.6420135498047	0.001234978437423706	5	009
196	450.1076354980469	244.80520629882812	1.0	425.05670166015625	282.45916748046875	0.9997577667236328	546.5000610351562	203.63316345214844	1.0	544.031494140625	203.6474151611328	0.0006525218486785889	5	009
197	443.84039306640625	248.43035888671875	1.0	412.8825378417969	283.68157958984375	0.18531325459480286	546.30224609375	203.28443908691406	1.0	544.4073486328125	203.1334991455078	0.0012936592102050781	5	009
198	440.9457702636719	249.392333984375	0.9999995231628418	644.4482421875	479.24151611328125	0.00039654970169067383	545.6429443359375	202.81552124023438	1.0	544.0504150390625	202.71617126464844	0.0008393824100494385	5	009
199	438.7177429199219	249.74041748046875	1.0	413.1164855957031	283.8139953613281	0.001864999532699585	546.4177856445312	203.81837463378906	1.0	545.075927734375	203.5655517578125	0.0041484534740448	5	009
200	437.36737060546875	250.12596130371094	1.0	644.4483032226562	479.2041931152344	0.0003997385501861572	546.3616943359375	202.4734649658203	1.0	545.1511840820312	202.74412536621094	0.001496821641921997	5	009
201	439.0041198730469	249.73329162597656	1.0	644.3905029296875	478.64361572265625	0.0018253922462463379	546.283935546875	204.12600708007812	1.0	544.6435546875	203.96694946289062	0.000858694314956665	5	009
202	437.8952331542969	250.4922637939453	0.9999999403953552	1.5820074081420898	141.03834533691406	0.0007207691669464111	546.895751953125	202.51585388183594	1.0	545.3717041015625	202.90293884277344	0.0010210871696472168	5	009
203	437.64337158203125	250.63726806640625	1.0	409.1180114746094	282.31170654296875	0.28092485666275024	546.7493286132812	202.19869995117188	1.0	544.5397338867188	202.52667236328125	0.00041043758392333984	5	009
204	436.7881164550781	250.9952850341797	1.0	437.89874267578125	248.53884887695312	0.0012454688549041748	546.5654907226562	203.59286499023438	1.0	544.2760620117188	203.66915893554688	0.0009547173976898193	5	009
205	436.8068542480469	251.7045440673828	1.0	408.41351318359375	281.1628112792969	0.5414954423904419	546.7449340820312	203.68231201171875	1.0	544.4444580078125	203.6099395751953	0.0009064376354217529	5	009
206	436.00732421875	251.54197692871094	1.0	2.6013052463531494	147.8291473388672	0.0005595684051513672	546.1041870117188	203.37449645996094	1.0	542.229248046875	203.83447265625	0.0004871487617492676	5	009
207	437.566162109375	252.93064880371094	1.0	407.6940002441406	278.14935302734375	0.3338302969932556	545.998779296875	203.65707397460938	1.0	544.2659912109375	203.84642028808594	0.0010100901126861572	5	009
208	436.3353576660156	257.0614318847656	0.9999775290489197	414.229248046875	278.2190856933594	0.00044840574264526367	546.1043090820312	203.19659423828125	1.0	544.1614990234375	203.156005859375	0.0009230375289916992	5	009
209	439.3914489746094	251.6315155029297	1.0	408.20721435546875	279.1332702636719	0.6178897619247437	546.2030639648438	201.81285095214844	1.0	544.71337890625	202.60418701171875	0.0009379386901855469	5	009
210	439.4105224609375	254.6332550048828	0.9999500513076782	2.1483957767486572	143.29342651367188	0.000579833984375	546.5299682617188	203.18614196777344	1.0	544.5977783203125	203.1656036376953	0.0008745789527893066	5	009
211	440.09222412109375	254.0926513671875	1.0	408.49798583984375	278.8215637207031	0.41606321930885315	546.4169921875	202.7720489501953	1.0	544.4644775390625	203.08494567871094	0.0027228891849517822	5	009
212	436.03497314453125	258.549072265625	0.9999756813049316	415.3865661621094	278.24755859375	0.6133178472518921	546.5042114257812	203.3974151611328	1.0	544.7598876953125	203.15789794921875	0.0006020963191986084	5	009
213	438.10870361328125	256.0387878417969	1.0	408.5330505371094	278.3288269042969	0.9793293476104736	546.24169921875	202.9899444580078	1.0	544.426513671875	203.1200714111328	0.0017353594303131104	5	009
214	438.93829345703125	251.20138549804688	1.0	644.454345703125	479.1603698730469	0.0003953874111175537	546.2703247070312	203.5010986328125	1.0	544.2744750976562	203.3495635986328	0.0009920299053192139	5	009
215	445.88360595703125	242.62242126464844	1.0	406.6550598144531	283.08001708984375	0.995485782623291	546.3839721679688	203.10284423828125	1.0	544.4151611328125	203.18003845214844	0.0015760362148284912	5	009
216	447.04498291015625	238.4358673095703	1.0	409.05462646484375	278.19744873046875	0.07725414633750916	546.0540161132812	203.10354614257812	1.0	544.2330932617188	203.352294921875	0.0013953745365142822	5	009
217	455.2261962890625	232.29013061523438	1.0	406.8020935058594	279.58892822265625	0.9999150037765503	546.554931640625	202.5686492919922	1.0	544.6380004882812	202.4613494873047	0.0005314946174621582	5	009
218	446.31365966796875	232.94036865234375	1.0	404.9238586425781	277.4993591308594	0.9928395748138428	546.2167358398438	203.94288635253906	1.0	544.3745727539062	203.86631774902344	0.0006390810012817383	5	009
219	445.2989807128906	234.76544189453125	1.0	406.53369140625	280.4219970703125	0.9998748302459717	546.9089965820312	203.35247802734375	1.0	545.0240478515625	202.94454956054688	0.0007604360580444336	5	009
220	445.74609375	236.74600219726562	1.0	404.54974365234375	276.80908203125	0.7938967943191528	546.8960571289062	203.4563446044922	1.0	544.8640747070312	203.3687744140625	0.0010370612144470215	5	009
221	444.20233154296875	240.186279296875	1.0	406.2331237792969	279.964599609375	0.9937537908554077	546.6001586914062	203.94935607910156	1.0	544.5037231445312	203.73355102539062	0.0020057857036590576	5	009
222	443.3594970703125	240.0691680908203	1.0	409.79632568359375	278.3853759765625	0.05922901630401611	546.2088012695312	204.23529052734375	0.9999999403953552	544.3242797851562	203.7259521484375	0.003771483898162842	5	009
223	443.321044921875	242.11749267578125	1.0	405.40814208984375	278.8392028808594	0.976311206817627	546.6495971679688	203.25796508789062	1.0	545.1675415039062	203.4373016357422	0.001456141471862793	5	009
224	441.6822204589844	241.1145477294922	1.0	409.9623718261719	277.6067199707031	0.9766496419906616	546.4948120117188	203.323486328125	1.0	544.5626220703125	203.282958984375	0.0006589293479919434	5	009
225	442.4264831542969	241.9874725341797	1.0	406.79693603515625	279.16839599609375	0.7650463581085205	546.863037109375	203.1111602783203	1.0	545.114013671875	203.5391082763672	0.0015543699264526367	5	009
226	394.073486328125	227.48008728027344	1.0	393.046142578125	228.82264709472656	0.00041177868843078613	545.7257690429688	203.50718688964844	0.9999999403953552	543.8912963867188	203.54359436035156	0.0019405484199523926	5	009
227	384.71435546875	229.78074645996094	1.0	644.3898315429688	478.6408386230469	0.001824021339416504	547.244384765625	203.57142639160156	1.0	545.0442504882812	203.395263671875	0.0010361671447753906	5	009
228	381.35693359375	230.89585876464844	0.9999999403953552	356.3960876464844	278.1861267089844	0.0760943591594696	547.032958984375	204.1928253173828	0.9999998807907104	544.87158203125	204.10630798339844	0.0014179050922393799	5	009
229	375.2962341308594	235.25430297851562	0.9999999403953552	377.3903503417969	233.7312774658203	0.0023068785667419434	546.8377685546875	204.1748809814453	1.0	544.6077270507812	203.79615783691406	0.001072317361831665	5	009
230	373.9514465332031	234.90802001953125	1.0	340.744384765625	278.25537109375	0.9972692131996155	546.3419799804688	202.97190856933594	1.0	544.5733642578125	203.3076171875	0.0011618435382843018	5	009
231	384.3458251953125	228.07846069335938	1.0	342.6399230957031	278.8990783691406	0.9990520477294922	546.4362182617188	203.22427368164062	1.0	544.9959716796875	203.08970642089844	0.001728653907775879	5	009
232	386.82257080078125	226.84823608398438	1.0	336.56036376953125	277.40350341796875	0.9996776580810547	546.3078002929688	203.546630859375	1.0	544.4549560546875	203.3831329345703	0.0007967948913574219	5	009
233	387.74072265625	226.76634216308594	1.0	338.7923278808594	275.5052490234375	0.9300934076309204	546.837890625	203.77259826660156	1.0	544.952392578125	203.5479736328125	0.0014659464359283447	5	009
234	386.681884765625	226.740234375	1.0	335.83709716796875	277.8310241699219	0.9999231100082397	546.1481323242188	204.14219665527344	1.0	544.6514282226562	203.78594970703125	0.0031397640705108643	5	009
235	388.09368896484375	230.6656951904297	1.0	336.76678466796875	277.7589416503906	0.9999659061431885	546.7061157226562	203.3653106689453	1.0	544.7454223632812	203.0983428955078	0.001476973295211792	5	009
236	390.71673583984375	234.87843322753906	1.0	338.7795715332031	274.0625915527344	1.0	546.3350830078125	203.4999542236328	1.0	544.3779907226562	203.50167846679688	0.0013619065284729004	5	009
237	402.3135070800781	241.063720703125	1.0	348.14788818359375	258.8370666503906	0.9976599216461182	546.418212890625	203.1689453125	1.0	544.7620239257812	203.2550048828125	0.0008486509323120117	5	009
238	406.3653869628906	244.933349609375	1.0	350.2848815917969	253.4810028076172	0.8896876573562622	546.5281372070312	203.05189514160156	1.0	544.8233032226562	203.06471252441406	0.0005984604358673096	5	009
239	403.4726867675781	245.61175537109375	1.0	3.473397731781006	144.06849670410156	0.007835030555725098	546.3702392578125	203.33485412597656	1.0	544.0510864257812	203.51910400390625	0.004256308078765869	5	009
240	405.16192626953125	247.84068298339844	1.0	349.09271240234375	264.3629455566406	0.7738461494445801	545.9578247070312	203.86428833007812	1.0	544.2943115234375	203.69461059570312	0.0011083483695983887	5	009
241	406.36004638671875	249.5201416015625	1.0	644.3898315429688	478.64190673828125	0.001823514699935913	546.4288940429688	203.35867309570312	1.0	544.673828125	203.328857421875	0.0013528168201446533	5	009
242	409.25958251953125	249.9901123046875	1.0	4.642752647399902	161.90054321289062	0.0007744431495666504	546.6952514648438	204.56472778320312	1.0	544.789306640625	204.57061767578125	0.0032480061054229736	5	009
243	413.03802490234375	250.99349975585938	1.0	644.3899536132812	478.6415710449219	0.0018225312232971191	546.7239379882812	203.0440216064453	1.0	544.6995239257812	202.65975952148438	0.0003230273723602295	5	009
244	415.6400451660156	252.6944580078125	1.0	4.717411994934082	133.89341735839844	0.008209437131881714	545.6588745117188	204.17422485351562	0.9999999403953552	543.49609375	204.08934020996094	0.0036393702030181885	5	009
245	424.27874755859375	254.9298095703125	1.0	644.3900756835938	478.64227294921875	0.0018230080604553223	546.4003295898438	203.58609008789062	1.0	544.6068725585938	203.4174346923828	0.0006110072135925293	5	009
246	426.00592041015625	254.73695373535156	0.9999984502792358	353.188232421875	269.6867370605469	0.19943884015083313	546.4025268554688	204.2996063232422	1.0	544.4960327148438	204.19395446777344	0.005927830934524536	5	009
247	429.8150329589844	257.3880615234375	1.0	644.39013671875	478.64361572265625	0.0018231570720672607	545.9000244140625	203.72964477539062	1.0	544.048583984375	203.63055419921875	0.0008983910083770752	5	009
248	430.5144958496094	260.3787841796875	1.0	359.1842346191406	270.2077941894531	0.924379825592041	546.3253784179688	203.0171661376953	1.0	544.3641967773438	203.62164306640625	0.00042006373405456543	5	009
249	430.9639587402344	258.0315856933594	1.0	644.3900756835938	478.6426696777344	0.0018244385719299316	546.4772338867188	204.4726104736328	1.0	544.2341918945312	204.12881469726562	0.0028412342071533203	5	009
250	431.7691650390625	258.7499694824219	0.9999990463256836	3.861528158187866	151.3384246826172	0.01439136266708374	546.619140625	203.49554443359375	1.0	544.7692260742188	203.2969207763672	0.001605600118637085	5	009
251	438.8955383300781	264.064453125	1.0	644.3905029296875	478.64263916015625	0.0018240809440612793	546.1723022460938	203.45852661132812	0.9999999403953552	544.0269775390625	203.56446838378906	0.0038685202598571777	5	009
252	443.5797119140625	271.1531066894531	1.0	372.50262451171875	255.4718780517578	0.9998035430908203	646.091552734375	480.7743225097656	0.004010498523712158	369.5042419433594	257.9891357421875	0.0001710653305053711	5	009
253	441.9283447265625	269.89141845703125	1.0	375.8631896972656	255.5376739501953	0.7837769985198975	645.761474609375	480.3450927734375	0.005616515874862671	438.0565490722656	259.5237121582031	0.0005511641502380371	5	009
254	443.4984436035156	271.3658447265625	1.0	372.0958557128906	257.8352966308594	1.0	646.0830078125	480.78741455078125	0.004068553447723389	371.2913513183594	259.02288818359375	0.00018802285194396973	5	009
255	442.40179443359375	270.0176696777344	1.0	372.050537109375	253.9381561279297	1.0	645.7620849609375	480.3454284667969	0.005623459815979004	438.1253967285156	259.19671630859375	0.0002728104591369629	5	009
256	443.9316101074219	271.8372497558594	1.0	369.1421813964844	259.67041015625	0.9999997615814209	646.0841064453125	480.75445556640625	0.004263073205947876	369.9635009765625	260.3198547363281	0.0001156926155090332	5	009
257	444.0953063964844	272.2596130371094	0.9999971389770508	371.3649597167969	255.92556762695312	0.9999998211860657	645.7630004882812	480.34381103515625	0.00563579797744751	3.373378038406372	29.093469619750977	4.419684410095215e-5	5	009
258	444.52325439453125	271.0798645019531	1.0	370.3729248046875	256.73681640625	0.9997748136520386	646.0745239257812	480.81317138671875	0.003982216119766235	440.64630126953125	261.6561279296875	8.016824722290039e-5	5	009
259	442.939208984375	267.6234130859375	1.0	375.3271179199219	254.38743591308594	0.998802900314331	645.7610473632812	480.3473205566406	0.00561031699180603	437.0715637207031	255.54730224609375	9.822845458984375e-5	5	009
260	444.1497802734375	267.505859375	1.0	371.34423828125	254.73153686523438	1.0	646.0820922851562	480.7806701660156	0.004151970148086548	370.703369140625	257.97955322265625	0.00027051568031311035	5	009
261	443.2978515625	266.4469299316406	1.0	373.2207946777344	251.5355224609375	0.999988317489624	645.7631225585938	480.342529296875	0.005636632442474365	433.0528259277344	257.2964782714844	7.978081703186035e-5	5	009
262	444.6982727050781	266.9007263183594	1.0	374.6759338378906	255.9825439453125	0.9999999403953552	646.0845947265625	480.7895812988281	0.0041404664516448975	438.30126953125	255.5698699951172	0.00023221969604492188	5	009
263	441.5820617675781	268.3575744628906	1.0	373.5755310058594	253.81146240234375	0.01674574613571167	645.7604370117188	480.34906005859375	0.005603790283203125	437.0148620605469	257.0600891113281	0.00015401840209960938	5	009
264	443.6958923339844	269.05157470703125	1.0	372.3551940917969	255.41746520996094	0.9999979734420776	646.0684204101562	480.8160400390625	0.00392577052116394	439.6007080078125	259.140625	6.905198097229004e-5	5	009
265	445.7985534667969	262.62646484375	1.0	644.3898315429688	478.6336975097656	0.001855403184890747	645.763671875	480.3401184082031	0.0056434571743011475	445.4917907714844	256.58978271484375	3.954768180847168e-5	5	009
266	451.1863098144531	248.61990356445312	1.0	453.9213562011719	247.24038696289062	0.7516745328903198	646.0887451171875	480.76544189453125	0.004212558269500732	443.09576416015625	243.18496704101562	8.597970008850098e-5	5	009
267	443.5501403808594	243.26318359375	1.0	385.2576599121094	284.6839904785156	0.02486598491668701	645.7626342773438	480.34332275390625	0.005627661943435669	444.0519714355469	240.60435485839844	4.9442052841186523e-5	5	009
268	442.5966796875	240.84263610839844	1.0	385.196533203125	283.531982421875	0.9999998807907104	646.0848999023438	480.7970275878906	0.004103749990463257	384.7680358886719	288.51043701171875	5.093216896057129e-5	5	009
269	440.4930419921875	242.5563201904297	1.0	381.2174377441406	284.353759765625	0.9999717473983765	645.7616577148438	480.35003662109375	0.005626380443572998	444.42376708984375	239.2158660888672	9.164214134216309e-5	5	009
270	437.2171936035156	241.44869995117188	1.0	439.810546875	243.1678009033203	0.0012410283088684082	646.0844116210938	480.7728271484375	0.004145026206970215	438.2332458496094	245.622802734375	2.205371856689453e-5	5	009
271	436.1016845703125	241.8391876220703	1.0	439.0555114746094	241.6272430419922	0.0026468634605407715	645.7642211914062	480.3401184082031	0.005649954080581665	433.0877380371094	233.66583251953125	2.1189451217651367e-5	5	009
272	436.80303955078125	242.30535888671875	0.9999991655349731	439.7673034667969	240.6815643310547	0.9426134824752808	646.0858154296875	480.78570556640625	0.0041325390338897705	438.01495361328125	244.12669372558594	4.32133674621582e-5	5	009
273	433.0323791503906	255.45333862304688	1.0	644.3903198242188	478.6385498046875	0.0018356144428253174	645.7605590820312	480.3472900390625	0.005604773759841919	424.5854187011719	246.8103790283203	0.00010642409324645996	5	009
274	434.0765075683594	270.84271240234375	1.0	374.6307067871094	255.21958923339844	0.18931633234024048	646.0639038085938	480.7665100097656	0.004172086715698242	423.01678466796875	260.1859436035156	8.183717727661133e-5	5	009
275	432.3912353515625	269.83831787109375	1.0	364.2535705566406	253.87551879882812	0.9999932050704956	645.7627563476562	480.3424987792969	0.005641639232635498	425.22369384765625	261.55645751953125	0.0002759397029876709	5	009
276	432.1156921386719	275.46307373046875	1.0	358.68646240234375	256.1443786621094	0.9941122531890869	646.0813598632812	480.7913818359375	0.004067122936248779	435.5660095214844	279.9892272949219	3.835558891296387e-5	5	009
277	431.3605651855469	272.6402893066406	1.0	371.5475158691406	253.33457946777344	1.0	645.761474609375	480.3445739746094	0.005618840456008911	373.4346008300781	249.7939910888672	0.0002474486827850342	5	009
278	434.7753601074219	273.86737060546875	1.0	367.8001403808594	253.9668731689453	0.9999998807907104	646.0780639648438	480.812744140625	0.003959715366363525	369.6037292480469	255.65048217773438	5.85019588470459e-5	5	009
279	434.0401306152344	272.0116882324219	1.0	368.3512268066406	253.29812622070312	0.9999994039535522	645.7628173828125	480.34442138671875	0.005636662244796753	367.5929870605469	247.655029296875	9.238719940185547e-5	5	009
280	435.8271179199219	274.2687683105469	1.0	368.0696105957031	254.102294921875	0.9999992251396179	646.08740234375	480.75128173828125	0.0042577385902404785	369.75714111328125	256.271484375	4.64022159576416e-5	5	009
281	436.2043762207031	271.7780456542969	1.0	372.6732482910156	251.453857421875	0.9999998807907104	645.7646484375	480.3390808105469	0.005660116672515869	372.990234375	248.40072631835938	0.00037279725074768066	5	009
282	436.6116027832031	275.7894287109375	1.0	371.1644592285156	253.54896545410156	0.9999998807907104	646.0917358398438	480.70709228515625	0.004402130842208862	371.1683349609375	255.31312561035156	3.3974647521972656e-5	5	009
283	435.1455383300781	273.7569580078125	1.0	373.1271057128906	253.85604858398438	0.9999958872795105	645.7633056640625	480.3425598144531	0.00564652681350708	374.1144714355469	248.3805389404297	6.684660911560059e-5	5	009
284	436.42938232421875	279.12615966796875	1.0	376.6219482421875	250.96876525878906	0.9999998807907104	646.0701293945312	480.752685546875	0.0042632222175598145	376.0464172363281	248.8229217529297	6.964802742004395e-5	5	009
285	437.0755310058594	274.4037780761719	1.0	374.1102600097656	251.47702026367188	0.9999997019767761	645.761474609375	480.3482666015625	0.00562363862991333	373.3082580566406	248.75582885742188	9.128451347351074e-5	5	009
286	436.93267822265625	278.0061950683594	1.0	375.90374755859375	251.64251708984375	1.0	646.083984375	480.7237548828125	0.004437297582626343	4.038904666900635	30.88612174987793	0.000452578067779541	5	009
287	437.5335998535156	274.2536315917969	1.0	376.4269714355469	251.92388916015625	1.0	645.763916015625	480.3441162109375	0.005658894777297974	375.3889465332031	249.8138427734375	0.00012880563735961914	5	009
288	438.2184753417969	277.0286865234375	1.0	374.9588928222656	252.2998046875	1.0	646.087646484375	480.7027587890625	0.004456281661987305	375.89080810546875	255.0160369873047	4.4018030166625977e-5	5	009
289	436.76544189453125	274.3189697265625	1.0	375.7867736816406	253.4803009033203	0.7815819382667542	645.7623291015625	480.3465881347656	0.0056321024894714355	423.4970397949219	262.6511535644531	2.8967857360839844e-5	5	009
290	438.2230529785156	276.4544677734375	1.0	377.695068359375	252.27871704101562	0.9999997615814209	646.0901489257812	480.7381591796875	0.004276871681213379	377.5700988769531	254.2712860107422	5.5164098739624023e-5	5	009
291	435.703857421875	278.0655517578125	0.9956461787223816	377.3584289550781	251.28695678710938	1.0	645.7634887695312	480.3404235839844	0.005642920732498169	375.23486328125	250.13473510742188	0.00016382336616516113	5	009
292	438.5968933105469	281.28094482421875	1.0	376.8578796386719	251.36537170410156	0.9999998807907104	646.0885620117188	480.7253112792969	0.0043999552726745605	435.9729309082031	269.3116760253906	5.501508712768555e-5	5	009
293	431.8821716308594	279.49090576171875	0.005197048187255859	376.69561767578125	251.0182647705078	1.0	645.7643432617188	480.34210205078125	0.005659162998199463	376.44781494140625	252.0340576171875	6.160140037536621e-5	5	009
294	439.91021728515625	280.5474853515625	0.9999998807907104	376.8612365722656	251.41822814941406	0.9999999403953552	646.0827026367188	480.7486572265625	0.004339724779129028	436.5783386230469	269.1241760253906	7.361173629760742e-5	5	009
295	436.9393005371094	280.6796569824219	0.9939020872116089	377.24017333984375	250.74180603027344	1.0	645.7632446289062	480.3473205566406	0.0056480467319488525	377.1047058105469	252.04969787597656	6.583333015441895e-5	5	009
296	438.46942138671875	281.81353759765625	1.0	376.18609619140625	251.3750762939453	1.0	646.0875244140625	480.702880859375	0.0044228434562683105	437.3889465332031	271.19122314453125	9.942054748535156e-5	5	009
297	627.116943359375	480.15142822265625	5.7250261306762695e-5	374.5581359863281	251.28941345214844	0.9999996423721313	645.7620849609375	480.3450927734375	0.005626052618026733	373.96514892578125	248.60968017578125	2.2411346435546875e-5	5	009
298	441.69482421875	284.90460205078125	0.9999951124191284	375.0160217285156	251.7012176513672	1.0	646.09521484375	480.6951904296875	0.004365652799606323	440.43804931640625	275.54547119140625	0.00032195448875427246	5	009
299	378.27655029296875	247.68045043945312	0.00015744566917419434	377.9212646484375	249.028076171875	0.9999990463256836	645.7630615234375	480.34454345703125	0.005643248558044434	375.31695556640625	249.05897521972656	0.00010251998901367188	5	009
300	439.91094970703125	285.6519470214844	0.9804440140724182	379.2059631347656	248.53500366210938	0.9999998807907104	646.0845336914062	480.7387390136719	0.004299849271774292	440.3929748535156	290.1963195800781	0.00010707974433898926	5	009
301	385.7281494140625	247.14453125	0.00039324164390563965	379.7318420410156	250.2033233642578	0.9999998807907104	645.7621459960938	480.344482421875	0.005622565746307373	381.3102111816406	252.1931915283203	0.00010386109352111816	5	009
302	441.21722412109375	285.75506591796875	0.8916383981704712	379.6263732910156	250.30238342285156	0.9999998807907104	646.0765991210938	480.760498046875	0.004197508096694946	440.7820739746094	278.2216796875	0.00018900632858276367	5	009
303	387.12310791015625	249.3699493408203	0.000190049409866333	385.80523681640625	252.31076049804688	1.0	645.7608032226562	480.3497009277344	0.005606919527053833	388.6034240722656	252.99447631835938	6.985664367675781e-5	5	009
304	390.8352966308594	245.8399200439453	0.0001488029956817627	388.1895446777344	248.8123016357422	1.0	646.08447265625	480.72900390625	0.004447042942047119	388.03802490234375	246.17205810546875	8.368492126464844e-5	5	009
305	386.0544128417969	256.9855041503906	0.00019419193267822266	383.2807312011719	254.4501190185547	0.9998311400413513	645.7369384765625	480.3948669433594	0.005263864994049072	380.1440124511719	248.69686889648438	1.8328428268432617e-5	5	009
306	453.9388122558594	293.0845947265625	0.007135838270187378	381.2662658691406	260.7019958496094	1.0	646.0731201171875	480.92498779296875	0.003468811511993408	381.5881652832031	257.0990905761719	0.0004177093505859375	5	009
307	385.8479309082031	257.8478088378906	6.434321403503418e-5	383.1454162597656	260.8134765625	0.9999997615814209	645.7459106445312	480.3833312988281	0.005395263433456421	381.4735107421875	258.6563720703125	5.4508447647094727e-5	5	009
308	449.9076843261719	292.64862060546875	0.00043529272079467773	380.9282531738281	263.31396484375	1.0	646.0704956054688	480.9208679199219	0.0034638941287994385	382.027099609375	266.2293701171875	0.00018286705017089844	5	009
309	383.7724914550781	255.1054229736328	0.0001412034034729004	380.0097961425781	258.13250732421875	1.0	645.7445678710938	480.3862609863281	0.005389660596847534	371.47076416015625	260.9093933105469	0.00013202428817749023	5	009
310	450.0581970214844	290.69854736328125	0.023588478565216064	380.7640380859375	260.99432373046875	1.0	646.0784301757812	480.9051818847656	0.003527998924255371	380.65179443359375	260.7522277832031	0.00014084577560424805	5	009
311	383.31146240234375	260.30914306640625	0.0002880096435546875	380.1626281738281	262.9429931640625	1.0	645.7466430664062	480.38201904296875	0.005414903163909912	380.6829833984375	258.7890625	0.0001347959041595459	5	009
312	448.8212890625	291.8329162597656	0.008884459733963013	382.7539978027344	262.50311279296875	0.8741791248321533	646.05322265625	480.9550476074219	0.003365039825439453	446.9939880371094	291.40582275390625	1.4930963516235352e-5	5	009
313	627.1064453125	480.2014465332031	5.459785461425781e-5	380.09149169921875	261.3154296875	0.9997427463531494	645.74267578125	480.3872985839844	0.005364477634429932	373.1544189453125	263.5725402832031	5.9604644775390625e-5	5	009
314	449.3125305175781	289.7371826171875	0.9807615280151367	378.6011657714844	268.6537170410156	0.9987709522247314	646.0706787109375	480.9408874511719	0.0033970773220062256	381.9496154785156	267.4981994628906	4.598498344421387e-5	5	009
315	627.1080322265625	480.1945495605469	5.501508712768555e-5	644.3919067382812	478.65802001953125	0.0017388761043548584	645.745361328125	480.3825988769531	0.005396664142608643	613.6288452148438	484.0274963378906	1.4930963516235352e-5	5	009
316	448.5846252441406	291.0921325683594	0.21845978498458862	380.97943115234375	265.76446533203125	0.9999938011169434	646.06103515625	480.9369201660156	0.003449767827987671	381.61376953125	267.10089111328125	0.0001259148120880127	5	009
317	372.83367919921875	266.8040466308594	7.712841033935547e-5	378.4453125	264.8544616699219	0.9999945759773254	645.7457885742188	480.3827209472656	0.005398184061050415	371.85955810546875	266.59552001953125	0.00010019540786743164	5	009
318	386.1149597167969	267.5063781738281	4.3720006942749023e-5	379.06878662109375	269.6656799316406	0.9999987483024597	646.07421875	480.9267578125	0.0034901797771453857	380.98919677734375	269.15185546875	5.4210424423217773e-5	5	009
319	627.1093139648438	480.1929931640625	5.510449409484863e-5	383.12579345703125	262.2684631347656	0.017741262912750244	645.7456665039062	480.3820495605469	0.005392909049987793	613.6298828125	484.02496337890625	1.4930963516235352e-5	5	009
320	447.49456787109375	289.9831237792969	0.9997861385345459	379.3016052246094	264.4714660644531	0.9962965846061707	646.0692138671875	480.93353271484375	0.003467649221420288	443.82513427734375	291.496826171875	4.157423973083496e-5	5	009
321	627.107666015625	480.19403076171875	5.510449409484863e-5	380.4524230957031	265.9547424316406	0.9988932013511658	645.7451171875	480.3822326660156	0.005394577980041504	613.62841796875	484.026611328125	1.4930963516235352e-5	5	009
322	443.6751403808594	288.1183166503906	0.9999998807907104	379.53143310546875	267.50006103515625	0.9999982118606567	646.0797729492188	480.8887023925781	0.003509342670440674	382.7070007324219	267.8018798828125	0.00010672211647033691	5	009
323	391.68572998046875	263.3744201660156	0.006316334009170532	388.2861328125	265.1872253417969	1.0	645.7464599609375	480.3808288574219	0.005413800477981567	386.7989196777344	270.0019836425781	5.564093589782715e-5	5	009
324	438.0079040527344	292.0482177734375	0.4783782958984375	385.9972229003906	261.3103942871094	1.0	646.060302734375	480.947509765625	0.0034160315990448	384.6156921386719	262.76483154296875	5.1409006118774414e-5	5	009
325	388.62646484375	249.68714904785156	0.00012195110321044922	383.7310791015625	253.10867309570312	1.0	645.7437133789062	480.380615234375	0.005377054214477539	384.96295166015625	253.12767028808594	5.5462121963500977e-5	5	009
326	437.3391418457031	294.1053161621094	0.9903119802474976	385.8377685546875	251.8668975830078	1.0	646.0780639648438	480.7547912597656	0.004247993230819702	387.0390625	253.0963897705078	0.00015616416931152344	5	009
327	400.6117858886719	247.5192108154297	5.519390106201172e-5	388.2966613769531	246.452880859375	1.0	645.7442626953125	480.3819580078125	0.005387097597122192	386.4085693359375	251.7633056640625	3.936886787414551e-5	5	009
328	436.4714660644531	295.4319152832031	0.0003642737865447998	388.81060791015625	248.38685607910156	0.9999978542327881	646.0797119140625	480.7953796386719	0.0041068196296691895	383.51385498046875	249.06631469726562	5.9604644775390625e-5	5	009
329	389.4803466796875	255.3280029296875	0.009144514799118042	390.10919189453125	254.22998046875	0.9999985098838806	645.7469482421875	480.3824462890625	0.005423516035079956	389.87908935546875	249.46533203125	0.0003801286220550537	5	009
330	389.63800048828125	259.43658447265625	0.0005923807621002197	388.69921875	258.5500793457031	1.0	646.0706176757812	480.7687683105469	0.004182636737823486	386.94451904296875	258.76129150390625	4.9591064453125e-5	5	009
331	627.1005249023438	480.2103271484375	5.370378494262695e-5	644.3936157226562	478.6599426269531	0.001676112413406372	645.7327270507812	480.4008483886719	0.005230128765106201	2.9479804039001465	29.265525817871094	2.1517276763916016e-5	5	009
332	642.7154541015625	479.2095642089844	1.0520219802856445e-5	644.45458984375	479.3064880371094	0.00038433074951171875	646.07421875	480.775146484375	0.004177957773208618	121.11943054199219	5.188802719116211	9.447336196899414e-6	5	009
333	627.1062622070312	480.1898498535156	5.456805229187012e-5	644.3916625976562	478.6522216796875	0.0017112493515014648	645.7386474609375	480.3870849609375	0.0052877068519592285	613.6222534179688	484.01934814453125	1.4841556549072266e-5	5	009
334	3.5671164989471436	31.16157341003418	1.1324882507324219e-5	644.4559326171875	479.3000793457031	0.0003688037395477295	646.0736083984375	480.8166809082031	0.00389215350151062	2.7482523918151855	28.572195053100586	7.033348083496094e-6	5	009
335	627.103271484375	480.1954040527344	5.486607551574707e-5	644.3901977539062	478.65777587890625	0.0017301738262176514	645.742919921875	480.384033203125	0.005371809005737305	613.6243896484375	484.02557373046875	1.4901161193847656e-5	5	009
336	2.2863893508911133	31.109054565429688	1.7523765563964844e-5	644.4791259765625	479.31903076171875	0.0003459751605987549	646.07568359375	480.8968200683594	0.0035155415534973145	119.7924575805664	3.2148377895355225	2.002716064453125e-5	5	009
337	389.2229919433594	272.59039306640625	9.182095527648926e-5	388.5809020996094	271.9004821777344	0.9997349977493286	645.7335815429688	480.39691162109375	0.005227863788604736	383.20489501953125	273.6584777832031	2.446770668029785e-5	5	009
338	642.6630249023438	479.3805847167969	8.672475814819336e-6	644.4694213867188	479.42095947265625	0.0003230273723602295	646.042236328125	480.9873962402344	0.0032338500022888184	2.361229419708252	2.2141199111938477	3.874301910400391e-6	5	009
