# Supplementary material for: An automated feeding system for the African killifish reveals the impact of diet on lifespan and allows scalable assessment of associative learning
Source: eLife. 2022 Nov 10;11:e69008. doi: 10.7554/eLife.69008 (PMC9788828; doi:10.7554/eLife.69008)
Supplement: Figure 6—source data 2. [file elife-69008-fig6-data2.zip › Training Trajectories/t5_REC036DLC_resnet50_TrainAllTheThingsJun28shuffle1_1030000.csv]

bodyparts_coords	fishhead_x	fishhead_y	fishhead_likelihood	fishtail_x	fishtail_y	fishtail_likelihood	redlight_x	redlight_y	redlight_likelihood	fooddrop_x	fooddrop_y	fooddrop_likelihood	fishnum	recordingnum
0	6.780238628387451	25.200714111328125	1.0	0.9699206352233887	6.480669021606445	0.0009699761867523193	1.7680432796478271	6.565220355987549	0.0021261870861053467	-0.47034454345703125	4.465036392211914	0.007973939180374146	5	036
1	4.734452247619629	23.581989288330078	0.9999995231628418	0.32320237159729004	6.408926963806152	0.0011104941368103027	1.7187178134918213	6.6635589599609375	0.0020889639854431152	-1.030184268951416	4.571979522705078	0.006588608026504517	5	036
2	3.8033554553985596	10.815374374389648	0.9983551502227783	0.17882204055786133	6.275806427001953	0.006116807460784912	2.172954559326172	4.6066999435424805	0.0008024871349334717	-1.4869070053100586	3.121492862701416	0.002059072256088257	5	036
3	2.7565112113952637	9.938873291015625	0.9904874563217163	0.5103988647460938	5.6375885009765625	0.007097065448760986	2.3112783432006836	5.191845417022705	0.0005282163619995117	-0.9438290596008301	3.18377685546875	0.0012965500354766846	5	036
4	3.061844825744629	13.49353313446045	0.9984229803085327	0.14638996124267578	6.435026168823242	0.004247307777404785	1.7044336795806885	5.399328231811523	0.0005350410938262939	-1.9869871139526367	3.688880443572998	0.0015908479690551758	5	036
5	2.756016492843628	13.623260498046875	0.9960809350013733	0.14667201042175293	6.590557098388672	0.005209445953369141	2.077162742614746	5.716355323791504	0.0006119608879089355	-2.0064191818237305	3.780686855316162	0.0017679929733276367	5	036
6	1.6510019302368164	11.988227844238281	0.8600559234619141	-0.3223576545715332	6.728280067443848	0.0040270984172821045	3.2404890060424805	5.83829402923584	0.0004082620143890381	-1.46630859375	4.203368186950684	0.0005449056625366211	5	036
7	3.09696102142334	10.642960548400879	0.9906784892082214	-0.26851606369018555	5.855888366699219	0.0032638609409332275	2.412200689315796	5.181346893310547	0.0005186200141906738	-1.6318435668945312	3.6723248958587646	0.0008956789970397949	5	036
8	1.686051368713379	14.344311714172363	0.9999735355377197	0.21787381172180176	6.2294721603393555	0.0035874247550964355	1.751434326171875	4.6307148933410645	0.0008616447448730469	-2.5599727630615234	3.4636497497558594	0.002986013889312744	5	036
9	3.1754064559936523	17.89020538330078	0.9990345239639282	0.6409189701080322	7.152984142303467	0.0034518539905548096	3.0155324935913086	5.260223865509033	0.0008623600006103516	-1.7593908309936523	4.497378826141357	0.002013176679611206	5	036
10	3.466373920440674	26.726444244384766	0.3942721486091614	2.2635841369628906	6.157373428344727	0.0013467669486999512	648.3339233398438	110.01399993896484	0.00039196014404296875	0.5968766212463379	4.3681559562683105	0.00034567713737487793	5	036
11	2.058349370956421	26.525264739990234	0.111156165599823	3.900465726852417	28.723047256469727	0.002496391534805298	3.8057680130004883	5.128076076507568	0.0002289414405822754	-0.15837717056274414	4.295486927032471	0.00023820996284484863	5	036
12	2.690098762512207	27.76077651977539	0.5870564579963684	4.462784290313721	30.565723419189453	0.0013626515865325928	3.569267988204956	4.580463409423828	0.00018659234046936035	1.0053796768188477	3.9606969356536865	0.00014510750770568848	5	036
13	10.464287757873535	32.53663635253906	0.03336620330810547	5.66098690032959	32.764068603515625	0.0008280575275421143	7.394657135009766	31.1380615234375	0.00015565752983093262	1.789444923400879	28.81562042236328	7.101893424987793e-5	5	036
14	1.5616085529327393	19.941822052001953	0.043697088956832886	1.802370548248291	26.619905471801758	0.02786526083946228	3.7361581325531006	6.124792098999023	0.00020745396614074707	-1.1009135246276855	3.9487879276275635	0.00026530027389526367	5	036
15	3.6198952198028564	15.740816116333008	0.9983905553817749	-0.46292734146118164	6.7495269775390625	0.002092421054840088	1.8405225276947021	5.358278751373291	0.0003978908061981201	-2.372021198272705	3.8098230361938477	0.0010549724102020264	5	036
16	2.6800155639648438	12.8396635055542	0.994005560874939	-0.29465532302856445	6.651068210601807	0.0037780702114105225	2.058147430419922	5.183104038238525	0.0005032122135162354	-2.292386054992676	3.5854780673980713	0.0012074112892150879	5	036
17	2.9636778831481934	16.073528289794922	0.9987855553627014	-0.020151138305664062	6.520839691162109	0.003956735134124756	1.849184513092041	5.5112690925598145	0.0008900463581085205	-2.0636520385742188	3.669747829437256	0.0018131434917449951	5	036
18	3.0057871341705322	9.11711311340332	0.9840136170387268	0.4713270664215088	5.52824592590332	0.0065753161907196045	2.543975830078125	4.64724588394165	0.000645071268081665	-1.2482256889343262	2.8112144470214844	0.0012121796607971191	5	036
19	3.7417232990264893	12.940949440002441	0.9996247291564941	0.07468080520629883	6.476123809814453	0.005794703960418701	2.0027594566345215	5.247906684875488	0.0011297762393951416	-1.9396233558654785	3.285395860671997	0.0031659305095672607	5	036
20	2.0658912658691406	12.740114212036133	0.9999420046806335	0.8430120944976807	6.200264930725098	0.0039403438568115234	1.9158663749694824	4.231532096862793	0.0010097622871398926	-1.952375888824463	3.672268867492676	0.002834320068359375	5	036
21	5.849895000457764	8.393633842468262	0.9999690055847168	1.5265228748321533	4.444924354553223	0.0033691227436065674	3.4223384857177734	2.5235705375671387	0.000694960355758667	-0.7773590087890625	3.3356337547302246	0.00219002366065979	5	036
22	9.18614673614502	21.615047454833984	0.9999755620956421	2.673281669616699	7.614699363708496	0.0037166178226470947	3.439020872116089	5.4964118003845215	0.002420961856842041	-0.04967689514160156	5.000917911529541	0.0051212310791015625	5	036
23	3.1722402572631836	28.47193145751953	0.9844393730163574	3.38858699798584	30.731199264526367	0.0018459558486938477	3.4624009132385254	5.655672073364258	0.0005508363246917725	0.6580862998962402	4.8024702072143555	0.0004234611988067627	5	036
24	3.4178667068481445	19.45813751220703	0.999983012676239	0.1438605785369873	6.408632278442383	0.0013644993305206299	2.3429365158081055	5.9694504737854	0.0006478428840637207	-1.7338356971740723	4.519991397857666	0.0018346011638641357	5	036
25	1.8155407905578613	11.726394653320312	0.9895026683807373	0.22929000854492188	6.076931953430176	0.00344809889793396	545.0525512695312	207.3792266845703	0.9999999403953552	543.405029296875	208.39984130859375	0.0036909282207489014	5	036
26	3.7713630199432373	16.28586196899414	0.9999344348907471	0.1419975757598877	6.370327949523926	0.002980947494506836	545.134033203125	206.18582153320312	0.9999999403953552	-2.555781364440918	3.870349645614624	0.003230750560760498	5	036
27	2.135591506958008	12.072495460510254	0.9999896287918091	0.9382081031799316	6.215786457061768	0.004165977239608765	545.7369995117188	206.09539794921875	0.9999999403953552	-2.432180881500244	3.2329277992248535	0.003261566162109375	5	036
28	4.705175399780273	13.099637985229492	0.9999996423721313	1.4103083610534668	4.651360511779785	0.002532482147216797	545.8936157226562	206.84417724609375	1.0	-2.4631619453430176	2.4836463928222656	0.003051549196243286	5	036
29	3.423346519470215	15.670053482055664	0.9999940395355225	0.3777122497558594	5.963423728942871	0.0023466944694519043	544.9183349609375	206.55636596679688	0.9999998807907104	-2.4347805976867676	3.6409060955047607	0.003689974546432495	5	036
30	3.033090591430664	20.647090911865234	0.999994695186615	0.16716980934143066	6.533203125	0.0017893016338348389	545.1694946289062	205.75411987304688	1.0	-1.7453408241271973	4.229824066162109	0.003990292549133301	5	036
31	6.03637170791626	23.805561065673828	0.9999998807907104	0.6586971282958984	6.480762004852295	0.0017126202583312988	545.0040283203125	206.11856079101562	1.0	-0.6756868362426758	4.418878078460693	0.008054792881011963	5	036
32	8.177303314208984	25.211177825927734	1.0	1.7435152530670166	6.663960933685303	0.0011137425899505615	545.1881713867188	205.6259002685547	1.0	0.06862258911132812	4.242501735687256	0.0073687732219696045	5	036
33	6.739647388458252	24.878128051757812	1.0	1.2050666809082031	6.191694259643555	0.0009977519512176514	545.15380859375	206.21925354003906	1.0	-0.3466644287109375	4.268958568572998	0.007220327854156494	5	036
34	6.255395889282227	24.140039443969727	0.9999998807907104	0.7676491737365723	7.417827606201172	0.0017877519130706787	545.1394653320312	205.89151000976562	0.9999999403953552	-0.937138557434082	4.628335475921631	0.007305353879928589	5	036
35	4.886042594909668	23.577590942382812	0.999999463558197	0.7273349761962891	7.757685661315918	0.0025421082973480225	544.5902709960938	206.8949432373047	1.0	-1.0307393074035645	4.670259952545166	0.007241576910018921	5	036
36	5.289328575134277	27.203189849853516	0.9999986886978149	0.34073448181152344	6.969864368438721	0.0018859505653381348	544.9176025390625	205.68978881835938	1.0	-0.4608621597290039	4.733872890472412	0.007299512624740601	5	036
37	7.889861583709717	25.65566062927246	1.0	1.0531871318817139	6.606836318969727	0.0012286901473999023	545.2241821289062	206.21070861816406	1.0	-0.0818929672241211	4.488030433654785	0.008236140012741089	5	036
38	6.932835578918457	26.195354461669922	0.9999992847442627	4.756814002990723	28.151578903198242	0.0032141804695129395	545.5173950195312	206.17657470703125	1.0	-0.2593965530395508	4.9861555099487305	0.011621415615081787	5	036
39	7.661275863647461	24.361530303955078	1.0	1.083648443222046	6.771463871002197	0.00218963623046875	545.31103515625	205.50820922851562	1.0	-0.37448644638061523	4.795597076416016	0.011652261018753052	5	036
40	7.846550941467285	22.68389320373535	1.0	2.6879425048828125	8.290533065795898	0.0033393502235412598	545.5458984375	206.14932250976562	1.0	-0.4765052795410156	4.512018203735352	0.012410104274749756	5	036
41	8.044525146484375	26.08719825744629	1.0	1.668835163116455	6.817318439483643	0.001047283411026001	544.7798461914062	205.2095947265625	1.0	0.18031001091003418	4.61997652053833	0.008339107036590576	5	036
42	8.836054801940918	23.037105560302734	1.0	2.0325403213500977	6.204990386962891	0.0015795528888702393	545.57763671875	205.50296020507812	1.0	0.005913257598876953	4.07564115524292	0.011306822299957275	5	036
43	11.719245910644531	21.47283935546875	1.0	3.5997817516326904	6.883188247680664	0.004268229007720947	545.0778198242188	206.25991821289062	1.0	0.7436399459838867	3.9598774909973145	0.018640756607055664	5	036
44	14.503454208374023	14.724902153015137	0.9999980926513672	3.7101798057556152	5.6794352531433105	0.0034966766834259033	544.9635009765625	206.57142639160156	1.0	0.91611647605896	3.4988465309143066	0.005879729986190796	5	036
45	15.439939498901367	7.165478229522705	0.9999979138374329	77.49068450927734	82.5490493774414	0.03385502099990845	545.714111328125	207.38414001464844	0.9999998807907104	1.9930388927459717	2.703683853149414	0.00736883282661438	5	036
46	17.65999412536621	5.345191955566406	0.9999967813491821	4.826444149017334	1.741438627243042	0.0024412870407104492	545.4340209960938	206.3809051513672	1.0	2.420520782470703	1.9546105861663818	0.005949229001998901	5	036
47	18.124868392944336	8.296055793762207	0.9999999403953552	84.70472717285156	93.12802124023438	0.9999074935913086	545.7713012695312	206.49330139160156	1.0	1.7979390621185303	2.240870952606201	0.008308380842208862	5	036
48	17.55560302734375	6.7673020362854	0.9999884963035583	78.83815002441406	93.3492202758789	0.02283838391304016	544.968505859375	205.8680877685547	1.0	2.386669635772705	2.4916787147521973	0.006537765264511108	5	036
49	24.426027297973633	5.958652973175049	0.999963641166687	76.7186050415039	89.681396484375	0.9958122372627258	545.235595703125	205.3922882080078	1.0	4.720424652099609	2.5487709045410156	0.005410701036453247	5	036
50	30.42057991027832	5.8848419189453125	0.9999822974205017	35.37274932861328	3.7203190326690674	0.007938861846923828	545.038330078125	205.82518005371094	1.0	5.507707118988037	3.101381778717041	0.003343820571899414	5	036
51	40.30495071411133	1.619633436203003	0.011783450841903687	72.23712158203125	102.5762710571289	0.7770884037017822	544.9244384765625	206.7175750732422	1.0	542.93798828125	207.19554138183594	0.002214401960372925	5	036
52	43.20109939575195	2.5492701530456543	0.006041526794433594	74.31910705566406	97.97571563720703	0.9998139142990112	545.1295776367188	206.76339721679688	1.0	543.03857421875	207.33468627929688	0.0012937188148498535	5	036
53	48.72200012207031	8.787644386291504	0.9478296041488647	47.565818786621094	9.754802703857422	0.7296720147132874	544.9532470703125	205.5480194091797	1.0	39.37213897705078	2.5011415481567383	0.0031035244464874268	5	036
54	58.83705139160156	5.353235721588135	0.9999839067459106	66.53329467773438	4.069895267486572	0.028297871351242065	545.697998046875	206.46038818359375	1.0	69.2137680053711	1.5630228519439697	0.0046249330043792725	5	036
55	65.55445098876953	6.621709823608398	0.989666223526001	67.55320739746094	4.568922519683838	0.03135991096496582	545.8303833007812	205.7781219482422	1.0	57.35240173339844	0.335493803024292	0.007775008678436279	5	036
56	72.71060943603516	10.803792953491211	0.9999985694885254	81.28899383544922	5.618496894836426	0.023210227489471436	544.8732299804688	205.7075653076172	0.9999999403953552	543.5696411132812	205.9556121826172	0.0025856494903564453	5	036
57	78.14382934570312	14.96983528137207	0.9999388456344604	79.35337829589844	15.310371398925781	0.9930746555328369	545.7191162109375	205.53656005859375	1.0	82.94709014892578	3.9682860374450684	0.003636568784713745	5	036
58	87.96961975097656	17.080543518066406	1.0	97.82488250732422	6.792357921600342	0.011012822389602661	545.1898803710938	205.94093322753906	1.0	99.80999755859375	3.706406593322754	0.0017448365688323975	5	036
59	97.17154693603516	16.377431869506836	1.0	23.71170997619629	104.60147857666016	0.04222530126571655	545.0337524414062	206.07699584960938	1.0	542.639404296875	206.19090270996094	0.0018963217735290527	5	036
60	106.10310363769531	15.631915092468262	1.0	115.24575805664062	6.245335102081299	0.010578274726867676	545.730224609375	205.61349487304688	1.0	115.59066009521484	3.494906187057495	0.002987504005432129	5	036
61	115.31425476074219	14.75497817993164	1.0	121.1254653930664	7.172570705413818	0.008053958415985107	545.46728515625	206.25033569335938	1.0	543.3214721679688	206.39022827148438	0.0013620555400848389	5	036
62	124.04090881347656	12.625469207763672	1.0	131.89599609375	5.9432525634765625	0.012974560260772705	545.2305908203125	205.9094696044922	1.0	131.56170654296875	3.0831854343414307	0.00268709659576416	5	036
63	130.384033203125	11.225733757019043	1.0	136.6060333251953	5.572299003601074	0.006742209196090698	544.948974609375	206.10336303710938	0.9999999403953552	541.7488403320312	205.73309326171875	0.001516193151473999	5	036
64	135.5604705810547	10.820512771606445	1.0	146.22265625	5.085454940795898	0.012921333312988281	545.4287719726562	206.8963165283203	1.0	543.6717529296875	207.9161376953125	0.0026601552963256836	5	036
65	140.72947692871094	10.605695724487305	1.0	150.4041290283203	4.524278163909912	0.0056326985359191895	544.6398315429688	205.86346435546875	1.0	544.29345703125	206.95579528808594	0.0018230974674224854	5	036
66	144.47080993652344	10.282711029052734	1.0	151.62757873535156	5.1356282234191895	0.006770431995391846	544.9776000976562	206.77932739257812	1.0	543.6085815429688	207.80369567871094	0.0022499561309814453	5	036
67	146.70431518554688	12.557929039001465	1.0	159.5238494873047	5.5694580078125	0.004006385803222656	544.5333251953125	206.02500915527344	0.9999999403953552	544.7105102539062	206.7322235107422	0.0029053092002868652	5	036
68	147.4083251953125	13.33090591430664	1.0	159.80003356933594	6.006779670715332	0.0034923255443573	545.082275390625	206.26217651367188	1.0	541.6980590820312	206.22470092773438	0.0015186965465545654	5	036
69	148.53167724609375	13.474481582641602	1.0	160.60134887695312	5.4481282234191895	0.004514366388320923	545.6165161132812	206.11703491210938	1.0	542.8671264648438	206.38156127929688	0.0010202527046203613	5	036
70	148.19522094726562	14.215444564819336	1.0	159.94900512695312	6.271498680114746	0.004600167274475098	545.676513671875	206.6318817138672	1.0	543.2734375	206.65740966796875	0.001055389642715454	5	036
71	148.63092041015625	14.153055191040039	1.0	161.06373596191406	5.216784477233887	0.006168097257614136	545.2678833007812	205.51170349121094	1.0	541.7420043945312	205.50927734375	0.0010877549648284912	5	036
72	149.63720703125	15.366983413696289	1.0	161.6434326171875	6.004717826843262	0.005627661943435669	545.6322631835938	206.397216796875	1.0	544.4423828125	207.25473022460938	0.0016747713088989258	5	036
73	151.9000701904297	22.331111907958984	1.0	162.4171142578125	7.4303388595581055	0.0006822645664215088	545.5482788085938	204.9563751220703	0.9999999403953552	164.98934936523438	4.18667459487915	0.0017178356647491455	5	036
74	162.8450164794922	28.04169273376465	1.0	2.7971739768981934	145.19412231445312	0.0028709769248962402	545.2372436523438	206.0871124267578	1.0	152.2081298828125	5.055495262145996	0.005296081304550171	5	036
75	170.2293243408203	30.00682830810547	1.0	179.42071533203125	30.79648208618164	0.0009669661521911621	546.3732299804688	205.87350463867188	1.0	167.44943237304688	4.972843647003174	0.003153771162033081	5	036
76	180.0458526611328	32.32635498046875	1.0	186.99610900878906	7.253095626831055	0.0002624094486236572	544.60107421875	205.97267150878906	1.0	542.912353515625	205.97552490234375	0.0033940374851226807	5	036
77	185.52198791503906	35.27199935913086	1.0	197.10911560058594	33.82335662841797	0.002119094133377075	545.3742065429688	206.18597412109375	1.0	544.4862060546875	206.9480743408203	0.003224492073059082	5	036
78	196.12753295898438	41.700531005859375	1.0	3.014773368835449	144.78819274902344	0.0004476010799407959	544.6553955078125	205.9969940185547	1.0	542.123046875	206.0559539794922	0.0075492262840271	5	036
79	202.6934356689453	44.882232666015625	1.0	204.0216827392578	46.656280517578125	0.0025554299354553223	545.4876708984375	206.34718322753906	1.0	542.4058837890625	206.17982482910156	0.001515507698059082	5	036
80	223.01144409179688	47.39681625366211	1.0	127.23238372802734	85.92005920410156	1.0	545.686767578125	205.41648864746094	1.0	544.8793334960938	206.5824432373047	0.0013088881969451904	5	036
81	229.79046630859375	52.147342681884766	1.0	128.1995086669922	93.18667602539062	0.9987778067588806	544.8536987304688	205.3007049560547	1.0	544.52197265625	206.5709686279297	0.0014125406742095947	5	036
82	238.19796752929688	61.4049186706543	0.9999999403953552	243.0123291015625	58.97507095336914	0.0017621219158172607	545.390869140625	206.05519104003906	1.0	543.604248046875	206.07359313964844	0.002039313316345215	5	036
83	245.44374084472656	67.12238311767578	0.9999996423721313	246.8192901611328	69.41232299804688	0.0030228793621063232	545.07958984375	205.82949829101562	1.0	542.19580078125	205.70474243164062	0.0031829774379730225	5	036
84	251.8798828125	70.24674224853516	1.0	253.9551544189453	69.58343505859375	0.0014088451862335205	545.3411865234375	205.0826873779297	1.0	541.8861694335938	204.81251525878906	0.0013143718242645264	5	036
85	256.2001037597656	73.76763153076172	1.0	255.89132690429688	77.9000015258789	0.0003465414047241211	546.08642578125	206.4189910888672	1.0	543.4547729492188	206.8753662109375	0.000776141881942749	5	036
86	257.5631408691406	75.77422332763672	1.0	256.65673828125	79.03356170654297	0.00028589367866516113	545.5712890625	206.57931518554688	1.0	543.3865356445312	206.69117736816406	0.0010526776313781738	5	036
87	258.639892578125	77.50387573242188	1.0	259.9101867675781	81.31654357910156	0.00035756826400756836	545.6370849609375	206.20529174804688	1.0	544.9107666015625	207.2053985595703	0.0015007555484771729	5	036
88	258.8984375	78.84521484375	1.0	151.79867553710938	84.85150909423828	0.0007183849811553955	545.1571044921875	206.1583709716797	1.0	541.73779296875	206.14442443847656	0.001571953296661377	5	036
89	260.546630859375	81.05619812011719	1.0	158.96566772460938	79.98214721679688	0.02934756875038147	545.0887451171875	205.42172241210938	1.0	541.6228637695312	205.62857055664062	0.0019378960132598877	5	036
90	261.0184631347656	80.57086944580078	1.0	263.1483154296875	83.74764251708984	0.00125083327293396	545.9144287109375	206.2836151123047	1.0	543.8779296875	207.8647003173828	0.0006411373615264893	5	036
91	262.1770935058594	82.13279724121094	1.0	152.08932495117188	96.18607330322266	0.1651744544506073	545.5786743164062	205.65147399902344	1.0	541.8128662109375	205.48431396484375	0.001017838716506958	5	036
92	263.4573974609375	82.9100341796875	1.0	150.47259521484375	95.3712387084961	0.8427550792694092	545.5447998046875	206.54359436035156	1.0	543.3546142578125	206.5171661376953	0.0013340413570404053	5	036
93	270.1839904785156	86.31053924560547	1.0	166.6649627685547	91.68582916259766	0.9999651908874512	545.629150390625	205.70652770996094	1.0	543.7075805664062	205.8369903564453	0.00202825665473938	5	036
94	277.4800720214844	84.99774169921875	1.0	170.73562622070312	84.18423461914062	0.9996978044509888	545.6456298828125	206.61106872558594	1.0	543.2881469726562	206.7888946533203	0.0008478462696075439	5	036
95	287.87786865234375	86.44681549072266	1.0	175.687744140625	96.05375671386719	0.9999998807907104	544.7565307617188	205.4444122314453	1.0	542.5101928710938	205.72744750976562	0.0010036826133728027	5	036
96	297.2431335449219	89.79976654052734	0.9999999403953552	181.37876892089844	98.53919219970703	0.9999536275863647	545.8394775390625	206.0526580810547	0.9999999403953552	544.83154296875	207.19473266601562	0.000891953706741333	5	036
97	303.5466003417969	91.82537078857422	1.0	194.7096405029297	99.53319549560547	0.999998152256012	545.4134521484375	205.60595703125	1.0	543.0992431640625	205.6420440673828	0.0010049641132354736	5	036
98	308.51129150390625	94.83380126953125	1.0	198.36805725097656	95.08214569091797	0.6381028294563293	545.30224609375	205.76905822753906	1.0	543.0631713867188	206.2960205078125	0.0014906227588653564	5	036
99	313.3272399902344	96.15852355957031	1.0	197.31369018554688	99.8077392578125	0.9888947010040283	545.2644653320312	206.403564453125	1.0	543.7845458984375	207.20132446289062	0.002050548791885376	5	036
100	315.65057373046875	97.2829360961914	1.0	196.8486328125	101.86738586425781	0.9999996423721313	545.3158569335938	206.16331481933594	1.0	542.142578125	206.0924835205078	0.0013312101364135742	5	036
101	317.5189208984375	97.44318389892578	1.0	204.1002960205078	109.55963897705078	0.9854764342308044	545.393310546875	205.56536865234375	1.0	544.7095336914062	206.6207275390625	0.005012184381484985	5	036
102	318.4524841308594	97.04285430908203	1.0	204.71002197265625	111.17939758300781	0.5521065592765808	545.1796264648438	205.5485382080078	1.0	542.0997314453125	205.62928771972656	0.0038724541664123535	5	036
103	318.2718811035156	98.66215515136719	1.0	205.54177856445312	113.809814453125	0.9998869895935059	545.11376953125	206.3145294189453	1.0	541.896484375	205.93209838867188	0.0019404888153076172	5	036
104	320.6911926269531	99.1799087524414	1.0	206.59315490722656	113.13256072998047	0.03762945532798767	545.1017456054688	205.50926208496094	1.0	541.7281494140625	205.47454833984375	0.0013250410556793213	5	036
105	321.3734436035156	99.2248306274414	1.0	208.29867553710938	110.81307220458984	0.0019889473915100098	545.2587280273438	206.6691131591797	1.0	543.306884765625	207.5281219482422	0.001593261957168579	5	036
106	323.5946350097656	101.17158508300781	1.0	211.89407348632812	116.11084747314453	0.0010468363761901855	544.9775390625	206.38975524902344	0.9999998807907104	541.9657592773438	206.13189697265625	0.0025117993354797363	5	036
107	329.50347900390625	103.93716430664062	1.0	334.335693359375	102.8846206665039	0.3146148920059204	545.4296875	206.23231506347656	1.0	542.7418212890625	206.300048828125	0.0010976195335388184	5	036
108	339.8002014160156	105.6955337524414	1.0	243.63133239746094	110.73595428466797	0.7057260870933533	545.3224487304688	205.5826416015625	1.0	542.9114990234375	206.07138061523438	0.001323312520980835	5	036
109	250.84600830078125	112.5377426147461	1.0	254.62673950195312	113.27726745605469	0.037546008825302124	545.5201416015625	205.59388732910156	1.0	541.7662963867188	205.7110137939453	0.00046625733375549316	5	036
110	360.0708923339844	114.80428314208984	1.0	259.1605224609375	115.03116607666016	0.9999964237213135	544.5279541015625	205.9595947265625	1.0	541.4191284179688	205.69015502929688	0.002427816390991211	5	036
111	368.7229919433594	116.51844024658203	1.0	267.27459716796875	114.38004302978516	0.9999970197677612	545.6019897460938	205.44320678710938	1.0	544.5182495117188	206.6628875732422	0.0010915100574493408	5	036
112	371.2964172363281	116.49130249023438	1.0	267.8354187011719	104.02894592285156	0.004129916429519653	545.6137084960938	205.5823974609375	1.0	543.5822143554688	205.81387329101562	0.0011657178401947021	5	036
113	374.3118591308594	117.9715576171875	1.0	273.6699523925781	115.923583984375	0.9010659456253052	545.3336791992188	206.5414581298828	1.0	542.833251953125	207.31251525878906	0.0014688372611999512	5	036
114	378.1938171386719	119.94379425048828	1.0	283.6742248535156	113.80931091308594	0.993049144744873	544.8914794921875	205.77516174316406	1.0	541.7105102539062	205.74935913085938	0.0016685128211975098	5	036
115	380.4141845703125	121.66090393066406	1.0	282.0515441894531	125.61499786376953	0.9858390688896179	545.6868286132812	205.50685119628906	1.0	544.73828125	206.17718505859375	0.008011162281036377	5	036
116	383.19036865234375	123.62982940673828	1.0	285.4740295410156	130.62831115722656	0.9599282741546631	545.8236694335938	204.97134399414062	1.0	543.8406982421875	205.3070831298828	0.0011884570121765137	5	036
117	386.23138427734375	124.0328140258789	1.0	282.32244873046875	133.7554931640625	0.9999972581863403	545.690185546875	205.80096435546875	1.0	542.0249633789062	205.70492553710938	0.0007494688034057617	5	036
118	386.9527587890625	125.20845031738281	1.0	283.21173095703125	137.96316528320312	0.9888215065002441	545.4305419921875	206.22573852539062	1.0	543.4470825195312	206.1254425048828	0.0008567273616790771	5	036
119	387.98394775390625	125.06351470947266	1.0	285.9546813964844	133.54129028320312	0.0033193230628967285	545.6409912109375	205.82989501953125	1.0	543.364990234375	206.17140197753906	0.0011169612407684326	5	036
120	388.7406921386719	125.55856323242188	1.0	287.63470458984375	139.9029083251953	0.9482822418212891	546.0000610351562	206.40806579589844	1.0	544.8618774414062	206.95458984375	0.0023856163024902344	5	036
121	392.1395568847656	126.61680603027344	1.0	293.9541320800781	141.60296630859375	0.0073198676109313965	545.2366943359375	206.593994140625	1.0	541.8914794921875	206.3572998046875	0.001253962516784668	5	036
122	399.1916198730469	132.03582763671875	1.0	292.3793029785156	148.86183166503906	0.9999998807907104	545.2440795898438	204.79513549804688	1.0	541.54931640625	204.40911865234375	0.0019112825393676758	5	036
123	404.75054931640625	137.5155029296875	1.0	294.0757751464844	148.0410919189453	0.08135008811950684	544.7167358398438	205.7532501220703	1.0	541.3714599609375	205.2701416015625	0.001489192247390747	5	036
124	410.7099609375	141.48777770996094	1.0	295.0553894042969	148.6669921875	0.07834777235984802	545.6196899414062	205.82704162597656	1.0	545.02880859375	207.26222229003906	0.002442479133605957	5	036
125	414.933837890625	143.15689086914062	1.0	305.5359802246094	141.32777404785156	0.0022447407245635986	544.5388793945312	205.89395141601562	1.0	541.6427612304688	205.6853790283203	0.0037339627742767334	5	036
126	417.9482116699219	144.24813842773438	1.0	309.21295166015625	141.65989685058594	0.002086937427520752	545.4913940429688	205.18893432617188	1.0	544.7573852539062	206.52960205078125	0.0016696453094482422	5	036
127	419.9209289550781	143.54283142089844	1.0	312.1433410644531	148.03025817871094	0.9999960660934448	545.7573852539062	205.71722412109375	1.0	544.8051147460938	206.84922790527344	0.0024848580360412598	5	036
128	421.2555847167969	144.22372436523438	1.0	319.65240478515625	146.062744140625	0.9898890256881714	544.7772827148438	206.0458526611328	1.0	543.2943115234375	205.91502380371094	0.0013836026191711426	5	036
129	421.902587890625	144.4014434814453	1.0	315.603271484375	149.60340881347656	0.9999984502792358	545.2621459960938	205.65530395507812	1.0	544.750244140625	206.8770751953125	0.001551806926727295	5	036
130	421.8724060058594	144.20260620117188	1.0	321.676025390625	146.24288940429688	0.9998787641525269	545.2086791992188	205.7101287841797	1.0	543.37744140625	206.03709411621094	0.0015835762023925781	5	036
131	422.2845153808594	143.02867126464844	1.0	325.3134765625	139.3247833251953	1.0	545.9557495117188	205.58473205566406	1.0	545.0230712890625	206.77947998046875	0.0007112026214599609	5	036
132	422.696533203125	143.38082885742188	1.0	326.2658996582031	138.0493621826172	1.0	545.9002075195312	206.3924560546875	1.0	543.15673828125	207.03704833984375	0.0019604265689849854	5	036
133	423.7414855957031	143.1556396484375	1.0	327.4603271484375	138.4902801513672	0.9995707869529724	545.6813354492188	205.37496948242188	1.0	544.9865112304688	206.63421630859375	0.0012010037899017334	5	036
134	429.3770446777344	144.90989685058594	1.0	332.9136962890625	166.8294677734375	0.17861002683639526	545.4871826171875	206.1556396484375	1.0	542.9822387695312	206.24159240722656	0.0008896291255950928	5	036
135	437.1055603027344	142.59393310546875	1.0	330.870849609375	134.3514404296875	0.9998899102210999	545.1021728515625	206.34376525878906	1.0	541.773193359375	205.78155517578125	0.0013605058193206787	5	036
136	445.8244323730469	141.59495544433594	1.0	335.9197082519531	138.14572143554688	0.15351325273513794	545.2352294921875	205.41827392578125	1.0	543.5101318359375	205.65611267089844	0.003836125135421753	5	036
137	452.63970947265625	140.42813110351562	1.0	455.656005859375	142.25479125976562	0.004725158214569092	545.3189086914062	206.17327880859375	1.0	543.3521728515625	206.23374938964844	0.0038136839866638184	5	036
138	460.13232421875	140.00582885742188	1.0	466.4707946777344	141.61187744140625	0.005443304777145386	544.6099853515625	205.1253204345703	1.0	541.6499633789062	205.22898864746094	0.0018940269947052002	5	036
139	463.87603759765625	139.60003662109375	0.9999997615814209	469.38714599609375	140.3879852294922	0.900251567363739	545.12451171875	205.28810119628906	1.0	543.6179809570312	205.34751892089844	0.0019847452640533447	5	036
140	470.0841979980469	139.5914306640625	1.0	476.6177673339844	140.9818572998047	0.009071797132492065	545.2301025390625	206.08689880371094	1.0	544.9285888671875	206.75869750976562	0.0018621087074279785	5	036
141	475.2530212402344	140.3643341064453	1.0	475.9500427246094	143.4566650390625	0.0005592703819274902	544.4583129882812	205.52090454101562	1.0	541.7529296875	205.68356323242188	0.0024302005767822266	5	036
142	476.99267578125	138.9486846923828	0.9999998807907104	481.8849792480469	140.64535522460938	0.07814285159111023	545.4559326171875	205.7243194580078	1.0	543.5778198242188	205.7913360595703	0.002475351095199585	5	036
143	481.9954528808594	138.08551025390625	1.0	491.9471740722656	138.31314086914062	0.0004448890686035156	545.1092529296875	204.99905395507812	1.0	545.208251953125	206.35081481933594	0.0027008354663848877	5	036
144	484.9213562011719	136.09457397460938	1.0	493.20062255859375	137.45184326171875	0.0016840100288391113	545.6815795898438	206.16384887695312	0.9999999403953552	542.5264892578125	206.3732452392578	0.0012768805027008057	5	036
145	486.37078857421875	134.614013671875	1.0	362.935791015625	197.9461669921875	0.016457170248031616	544.9760131835938	205.9127197265625	1.0	542.1375732421875	206.12008666992188	0.0025653839111328125	5	036
146	482.5539855957031	133.46612548828125	1.0	492.3979187011719	132.9845428466797	0.0008954703807830811	545.9652099609375	205.34786987304688	1.0	542.6268920898438	205.7582244873047	0.0016366541385650635	5	036
147	482.2503356933594	133.25045776367188	1.0	487.6755065917969	134.82138061523438	0.0007657408714294434	545.894775390625	205.82814025878906	1.0	542.30908203125	206.2530059814453	0.0005933046340942383	5	036
148	482.4905090332031	133.21385192871094	1.0	487.4971923828125	134.61004638671875	0.0016099810600280762	546.2426147460938	205.00453186035156	1.0	542.6380004882812	205.22422790527344	0.0009501278400421143	5	036
149	482.0270080566406	133.07159423828125	1.0	487.7854309082031	134.34571838378906	0.001032710075378418	545.8683471679688	205.98753356933594	1.0	542.220703125	206.35511779785156	0.0005950033664703369	5	036
150	482.6204833984375	132.3954315185547	1.0	359.0089111328125	211.79124450683594	0.0021879374980926514	545.8838500976562	205.29067993164062	1.0	543.8305053710938	205.4689483642578	0.0031501352787017822	5	036
151	482.9449768066406	131.82095336914062	1.0	367.13970947265625	208.29115295410156	0.9999995231628418	545.4775390625	205.94168090820312	1.0	542.1895141601562	206.2627716064453	0.0012413561344146729	5	036
152	481.97802734375	131.4149169921875	1.0	365.2109069824219	213.27163696289062	0.9932571649551392	545.8109130859375	206.0116729736328	1.0	542.1409301757812	206.17115783691406	0.0008274614810943604	5	036
153	483.9190979003906	131.1884307861328	1.0	492.4216003417969	131.58587646484375	0.009619653224945068	545.6375732421875	205.44952392578125	1.0	543.6577758789062	205.4474334716797	0.0014018118381500244	5	036
154	482.1555480957031	131.98573303222656	1.0	492.25933837890625	132.05455017089844	0.0018898248672485352	545.4932861328125	206.2857666015625	0.9999999403953552	542.4285278320312	206.54598999023438	0.0013713836669921875	5	036
155	480.3106689453125	131.21923828125	1.0	366.26055908203125	211.4746856689453	0.002073317766189575	545.1149291992188	205.21170043945312	1.0	541.8345336914062	205.22525024414062	0.0013270676136016846	5	036
156	480.7650451660156	131.76353454589844	1.0	367.7257995605469	215.52679443359375	0.23189100623130798	545.7981567382812	205.78640747070312	1.0	542.1475830078125	205.9423065185547	0.0005546212196350098	5	036
157	481.0526428222656	133.12217712402344	1.0	366.38201904296875	213.6401824951172	0.0038021504878997803	544.6776733398438	204.80653381347656	1.0	541.6051635742188	205.212646484375	0.002061903476715088	5	036
158	479.25360107421875	140.12142944335938	1.0	374.09381103515625	211.5012969970703	0.6782025694847107	545.09521484375	205.97329711914062	0.9999998807907104	542.3639526367188	206.14834594726562	0.009019047021865845	5	036
159	473.75384521484375	148.98802185058594	1.0	480.254150390625	152.25047302246094	0.00037384033203125	545.1243286132812	205.8945770263672	1.0	543.6713256835938	205.84774780273438	0.0028472840785980225	5	036
160	471.5043640136719	156.74485778808594	1.0	384.7841491699219	199.49278259277344	0.9958548545837402	545.023193359375	206.07505798339844	0.9999998807907104	543.3032836914062	205.9756317138672	0.0014885962009429932	5	036
161	468.7196960449219	162.68582153320312	1.0	3.532271385192871	159.60772705078125	0.00022554397583007812	544.87353515625	206.5066375732422	1.0	543.3156127929688	207.10813903808594	0.0024320483207702637	5	036
162	467.9190673828125	166.86119079589844	1.0	393.1272277832031	183.99172973632812	0.998130202293396	545.7340087890625	206.9666748046875	1.0	543.4728393554688	207.11087036132812	0.0010925829410552979	5	036
163	456.4547424316406	191.84136962890625	0.999976396560669	396.8702087402344	183.7433319091797	0.1407451629638672	545.5150756835938	206.4029083251953	0.9999999403953552	544.522216796875	206.77105712890625	0.001115262508392334	5	036
164	449.19036865234375	215.95774841308594	1.0	419.2951965332031	151.92660522460938	0.0010902583599090576	545.7637939453125	206.16168212890625	0.9999999403953552	542.7168579101562	206.1126251220703	0.003662407398223877	5	036
165	448.2599792480469	230.13558959960938	1.0	544.9114379882812	210.5284881591797	0.000298917293548584	544.7705078125	206.64759826660156	0.9999996423721313	543.1765747070312	207.29144287109375	0.012072473764419556	5	036
166	449.37493896484375	240.06521606445312	1.0	413.05145263671875	145.73410034179688	0.0022423267364501953	544.3709716796875	206.23196411132812	0.9999999403953552	542.7865600585938	206.443115234375	0.010755032300949097	5	036
167	448.5465393066406	245.9503173828125	1.0	547.9323120117188	207.26824951171875	0.0001283884048461914	545.4171142578125	205.9018096923828	1.0	542.5462646484375	205.7218475341797	0.0015200376510620117	5	036
168	449.2203063964844	249.34176635742188	1.0	428.5340270996094	148.56324768066406	0.9995776414871216	545.7339477539062	206.27365112304688	1.0	542.607421875	206.3115234375	0.0008446872234344482	5	036
169	448.9163513183594	250.1215057373047	1.0	542.8651123046875	207.8466339111328	0.00014334917068481445	546.27783203125	206.5124053955078	1.0	545.34130859375	206.87515258789062	0.0017534196376800537	5	036
170	449.7879638671875	252.32118225097656	1.0	425.7557678222656	145.8650665283203	0.9997426271438599	546.0431518554688	206.3094024658203	0.9999999403953552	545.3646240234375	206.9734649658203	0.0011689364910125732	5	036
171	450.6536865234375	252.53746032714844	1.0	430.39794921875	152.06591796875	0.953271210193634	545.529541015625	204.7465362548828	1.0	544.2921142578125	204.6051788330078	0.0012518465518951416	5	036
172	450.1590881347656	252.73101806640625	1.0	427.2522277832031	154.74327087402344	0.999870777130127	545.88916015625	206.04991149902344	1.0	543.4760131835938	206.4515838623047	0.0006081461906433105	5	036
173	449.290283203125	253.1995086669922	1.0	425.2967529296875	158.94400024414062	0.8667672872543335	545.7423095703125	205.61727905273438	1.0	541.7628784179688	205.65872192382812	0.00045433640480041504	5	036
174	449.8908996582031	253.58071899414062	1.0	430.138916015625	162.38180541992188	0.09515482187271118	545.236572265625	206.7820587158203	1.0	543.7918701171875	207.5410919189453	0.001566857099533081	5	036
175	450.4620361328125	253.27491760253906	1.0	421.5937805175781	160.5740509033203	0.9999538660049438	545.6771240234375	206.4748992919922	1.0	542.58203125	206.3507537841797	0.0016729235649108887	5	036
176	447.4169921875	253.6479949951172	1.0	447.7394104003906	251.1001434326172	0.00030103325843811035	545.8582153320312	205.81488037109375	1.0	545.1411743164062	206.72023010253906	0.0017425119876861572	5	036
177	447.3064880371094	255.60325622558594	1.0	430.1104736328125	171.7606201171875	0.0070490241050720215	545.7262573242188	205.19737243652344	1.0	542.926025390625	205.39878845214844	0.0005443990230560303	5	036
178	447.4572448730469	257.6669616699219	1.0	447.872802734375	253.88323974609375	0.0002442300319671631	545.3843994140625	205.3893280029297	1.0	543.7825317382812	205.43658447265625	0.0038194358348846436	5	036
179	445.113037109375	257.00531005859375	1.0	446.1816711425781	253.45379638671875	0.00023728609085083008	546.234130859375	206.24160766601562	1.0	543.353271484375	206.6445770263672	0.0007449686527252197	5	036
180	443.3003234863281	252.07949829101562	0.9999996423721313	435.38348388671875	184.53701782226562	0.00963890552520752	545.1364135742188	205.7626495361328	1.0	541.5392456054688	205.88087463378906	0.0007140636444091797	5	036
181	441.6167907714844	208.98951721191406	0.01821264624595642	444.221435546875	204.28033447265625	0.04088175296783447	545.039306640625	205.10305786132812	1.0	541.3698120117188	205.06488037109375	0.0013646185398101807	5	036
182	446.2488708496094	193.5126953125	1.0	420.99066162109375	246.44192504882812	0.001119852066040039	545.0661010742188	205.4904022216797	1.0	544.3313598632812	205.45416259765625	0.00259283185005188	5	036
183	448.98394775390625	174.41131591796875	1.0	423.8839416503906	247.359619140625	0.9986250400543213	544.5396728515625	206.3595428466797	1.0	544.64013671875	206.7064208984375	0.007994234561920166	5	036
184	449.1689147949219	158.72860717773438	1.0	450.0257568359375	156.9413299560547	0.0054222941398620605	545.0900268554688	206.73011779785156	1.0	542.820556640625	206.812255859375	0.0013787448406219482	5	036
185	446.2925720214844	146.45921325683594	1.0	449.0925598144531	147.29803466796875	0.011171489953994751	546.2625732421875	206.85952758789062	1.0	543.6874389648438	207.18922424316406	0.0004477202892303467	5	036
186	444.9779968261719	136.19525146484375	1.0	450.1031799316406	138.43667602539062	0.0005291998386383057	544.7316284179688	206.18711853027344	1.0	542.4757080078125	206.52325439453125	0.0011019408702850342	5	036
187	440.69378662109375	129.69635009765625	1.0	435.44818115234375	231.72879028320312	0.5773445963859558	545.3927001953125	205.8539276123047	1.0	541.548828125	205.78550720214844	0.0007306337356567383	5	036
188	437.9917907714844	122.8206787109375	1.0	428.3795166015625	237.9067840576172	0.9989534616470337	545.1502075195312	206.18020629882812	1.0	430.33837890625	239.9557647705078	0.0029070675373077393	5	036
189	434.09814453125	116.9203872680664	1.0	438.5103454589844	118.98454284667969	0.00015673041343688965	545.3629760742188	205.7039031982422	1.0	541.6053466796875	205.8458709716797	0.0008209943771362305	5	036
190	432.7232360839844	112.4332504272461	1.0	422.2352294921875	218.2288360595703	0.0033765435218811035	545.3926391601562	205.3741455078125	1.0	541.7811889648438	205.47764587402344	0.0016193985939025879	5	036
191	433.69091796875	110.88038635253906	1.0	418.6715087890625	216.42564392089844	0.05457332730293274	544.669677734375	205.5590057373047	0.9999999403953552	541.8526000976562	205.75486755371094	0.0026162564754486084	5	036
192	429.70147705078125	114.18026733398438	1.0	421.8773498535156	220.71923828125	0.04233476519584656	545.1737060546875	206.52972412109375	0.9999999403953552	542.381103515625	206.41539001464844	0.0007508397102355957	5	036
193	426.74578857421875	120.3824462890625	1.0	422.30291748046875	222.4763946533203	0.002867281436920166	544.7560424804688	206.76402282714844	1.0	542.1397705078125	206.36968994140625	0.0038074851036071777	5	036
194	428.03631591796875	136.64352416992188	1.0	421.74395751953125	209.73236083984375	0.0012596845626831055	544.7230224609375	206.00326538085938	1.0	542.1590576171875	206.12503051757812	0.0010460317134857178	5	036
195	430.4635314941406	197.66908264160156	0.5084471106529236	413.6531677246094	151.08180236816406	0.002262592315673828	545.2909545898438	206.4912109375	1.0	542.8895263671875	206.07546997070312	0.0017653107643127441	5	036
196	430.3846130371094	195.09423828125	1.0	545.4789428710938	210.4477081298828	0.00019279122352600098	545.6143188476562	206.17694091796875	0.9999998807907104	544.80712890625	206.7183837890625	0.003611057996749878	5	036
197	428.37548828125	211.11170959472656	1.0	435.5594177246094	213.7084503173828	0.00011184811592102051	544.5572509765625	206.29835510253906	0.9999999403953552	543.1531372070312	206.99952697753906	0.0028337836265563965	5	036
198	423.21380615234375	231.28045654296875	1.0	441.14794921875	147.13983154296875	0.6160527467727661	545.736572265625	205.74081420898438	0.9999998807907104	543.6490478515625	205.71116638183594	0.002800464630126953	5	036
199	416.7686462402344	249.5419464111328	1.0	440.9779968261719	151.12918090820312	0.002457231283187866	544.9193115234375	205.88082885742188	0.9999999403953552	542.1713256835938	205.54617309570312	0.0023453235626220703	5	036
200	413.1354064941406	265.8057556152344	0.9999998807907104	451.9842834472656	160.50750732421875	0.23925301432609558	545.9505004882812	205.922119140625	1.0	542.2026977539062	205.96763610839844	0.0006524622440338135	5	036
201	442.0098571777344	181.97584533691406	1.0	448.28033447265625	185.80393981933594	0.00043523311614990234	545.9895629882812	206.6988067626953	0.9999999403953552	544.8323364257812	207.29249572753906	0.002932608127593994	5	036
202	398.46258544921875	305.2782287597656	1.0	440.74945068359375	194.999267578125	0.9999197721481323	545.3460693359375	206.0762481689453	1.0	542.5209350585938	206.418701171875	0.0010924935340881348	5	036
203	391.5169677734375	316.9632873535156	1.0	438.6051025390625	213.33663940429688	1.0	545.2565307617188	206.59085083007812	1.0	543.7400512695312	206.78334045410156	0.004552304744720459	5	036
204	389.8924865722656	323.59613037109375	1.0	437.5283508300781	214.7823944091797	1.0	544.497802734375	207.12261962890625	1.0	543.0119018554688	207.31263732910156	0.003336787223815918	5	036
205	389.3115234375	315.1722106933594	0.9999991059303284	427.8211364746094	229.84889221191406	0.9999736547470093	545.1860961914062	206.31341552734375	1.0	543.046630859375	206.1802520751953	0.0010861456394195557	5	036
206	387.9770812988281	301.5374755859375	1.0	3.2124922275543213	145.6319122314453	0.000302731990814209	545.3433837890625	206.38720703125	1.0	541.976806640625	206.47520446777344	0.001228928565979004	5	036
207	384.3167419433594	297.0065002441406	1.0	548.3296508789062	208.01943969726562	9.772181510925293e-5	545.6526489257812	205.96229553222656	1.0	543.3443603515625	205.6881866455078	0.0007231533527374268	5	036
208	391.98907470703125	261.1390686035156	1.0	399.04156494140625	266.5346374511719	0.00020417571067810059	545.526123046875	206.72760009765625	1.0	544.4783325195312	207.2915802001953	0.0020299553871154785	5	036
209	391.882080078125	240.23126220703125	1.0	397.4323425292969	240.42919921875	0.00229451060295105	546.123779296875	206.5135040283203	1.0	544.0316772460938	206.7710418701172	0.0010479986667633057	5	036
210	391.9344177246094	220.839599609375	1.0	391.3238220214844	216.66046142578125	0.0006982684135437012	544.96337890625	206.38421630859375	1.0	542.2606811523438	206.2883758544922	0.003636986017227173	5	036
211	392.0935363769531	193.32557678222656	1.0	390.02203369140625	195.8220672607422	0.0016547143459320068	545.8975219726562	206.22329711914062	1.0	542.708251953125	205.74612426757812	0.0014044642448425293	5	036
212	389.4450378417969	172.4033203125	1.0	411.62335205078125	283.7453308105469	0.0031793415546417236	545.5674438476562	206.68687438964844	1.0	543.2335815429688	206.66639709472656	0.0032455921173095703	5	036
213	384.1214294433594	153.293701171875	1.0	384.2883605957031	152.1982421875	0.00045418739318847656	545.60400390625	206.49343872070312	1.0	543.068115234375	207.0511016845703	0.001112431287765503	5	036
214	417.7637634277344	244.7233123779297	0.9992572069168091	381.7500915527344	131.4756317138672	0.9999992847442627	544.5907592773438	206.56227111816406	1.0	543.8955688476562	207.2381134033203	0.005281031131744385	5	036
215	373.4778137207031	123.01628875732422	1.0	413.6278991699219	239.6830596923828	0.9993815422058105	545.3291625976562	206.2362518310547	1.0	542.9570922851562	206.755615234375	0.0022762715816497803	5	036
216	355.580322265625	110.38519287109375	1.0	355.95660400390625	108.95360565185547	0.00959634780883789	545.3095703125	205.91256713867188	1.0	542.8543701171875	206.1475830078125	0.0012856125831604004	5	036
217	341.793212890625	97.7817611694336	1.0	415.4698791503906	196.051513671875	0.9999984502792358	545.21923828125	205.75811767578125	1.0	543.02783203125	205.8839111328125	0.0018594861030578613	5	036
218	334.87921142578125	86.72733306884766	1.0	409.0848083496094	196.02610778808594	0.9999999403953552	544.7828979492188	205.98558044433594	1.0	542.4020385742188	206.05654907226562	0.001597583293914795	5	036
219	322.3216857910156	80.91451263427734	1.0	322.5428466796875	81.6903305053711	0.010624587535858154	545.7456665039062	205.49996948242188	1.0	543.3699340820312	206.1025848388672	0.0008661448955535889	5	036
220	312.76934814453125	75.56448364257812	1.0	396.4395446777344	170.14755249023438	0.9986914396286011	545.6083984375	206.1050567626953	1.0	543.346435546875	206.1016387939453	0.0006687343120574951	5	036
221	308.2641296386719	69.36396789550781	1.0	387.90069580078125	161.567626953125	1.0	545.1549682617188	206.02882385253906	1.0	542.0468139648438	205.91317749023438	0.0019008815288543701	5	036
222	299.9084167480469	61.931312561035156	1.0	379.40740966796875	165.54132080078125	1.0	545.4036254882812	205.72967529296875	1.0	542.0081176757812	205.8514404296875	0.0009049773216247559	5	036
223	290.7010803222656	54.66506576538086	1.0	372.7439880371094	156.14341735839844	0.21681848168373108	545.108642578125	205.71908569335938	0.9999998807907104	541.7650756835938	205.57713317871094	0.0013419687747955322	5	036
224	279.2070617675781	46.712432861328125	1.0	362.262939453125	140.88351440429688	0.9992204904556274	544.6227416992188	206.04913330078125	1.0	541.3872680664062	206.1004180908203	0.002031087875366211	5	036
225	264.3520812988281	42.978633880615234	1.0	261.75140380859375	47.1109733581543	0.0005172491073608398	545.4423217773438	206.64247131347656	1.0	544.5176391601562	207.34548950195312	0.001540064811706543	5	036
226	245.7675323486328	35.94574737548828	1.0	252.2538299560547	40.16188049316406	0.0004525184631347656	545.4699096679688	205.98634338378906	1.0	542.9349975585938	206.03897094726562	0.0017741620540618896	5	036
227	229.6615447998047	33.09272384643555	1.0	336.74951171875	105.35999298095703	1.0	545.885498046875	206.0023956298828	1.0	219.5598602294922	6.751204490661621	0.003552675247192383	5	036
228	213.44529724121094	33.46796798706055	1.0	3.3822920322418213	145.7645721435547	0.0027080178260803223	545.43994140625	205.8308563232422	1.0	216.4202117919922	5.312566757202148	0.0024473965167999268	5	036
229	202.5761260986328	29.771461486816406	1.0	310.0826721191406	85.80998229980469	0.002057492733001709	544.9437866210938	206.62551879882812	1.0	197.985595703125	4.473005294799805	0.01292330026626587	5	036
230	195.59800720214844	27.74751853942871	1.0	290.26251220703125	87.98031616210938	0.05353930592536926	546.1163940429688	205.45738220214844	1.0	184.63453674316406	4.63363790512085	0.006891012191772461	5	036
231	189.85775756835938	28.818187713623047	1.0	289.93353271484375	99.61483001708984	1.0	545.7882080078125	206.43521118164062	1.0	183.33370971679688	4.633934497833252	0.012864232063293457	5	036
232	183.53863525390625	29.818340301513672	1.0	279.9911804199219	103.63784790039062	0.9999999403953552	544.9326782226562	206.286865234375	1.0	183.66836547851562	3.5421104431152344	0.004451096057891846	5	036
233	179.56871032714844	32.1613883972168	1.0	275.85467529296875	108.3750991821289	1.0	545.4041748046875	206.50497436523438	1.0	184.73104858398438	4.255362510681152	0.0020239949226379395	5	036
234	176.2247772216797	32.47247314453125	1.0	270.74224853515625	108.42631530761719	0.9996390342712402	545.265625	205.3583221435547	1.0	170.47781372070312	7.039822578430176	0.0019836723804473877	5	036
235	171.9560546875	33.29180908203125	1.0	266.9253845214844	109.07624816894531	0.9999995231628418	545.1625366210938	205.90151977539062	1.0	541.7455444335938	205.7798614501953	0.001588284969329834	5	036
236	170.48220825195312	34.220008850097656	1.0	264.2925109863281	112.12825012207031	1.0	545.5784912109375	206.8135986328125	1.0	261.2624816894531	114.04923248291016	0.0019700825214385986	5	036
237	168.53822326660156	35.708683013916016	1.0	262.1975402832031	116.82447814941406	1.0	544.986328125	207.32122802734375	1.0	543.8090209960938	208.29742431640625	0.002630949020385742	5	036
238	167.49673461914062	36.87196731567383	1.0	256.3165588378906	116.42345428466797	1.0	545.6316528320312	205.82504272460938	1.0	542.065673828125	205.705322265625	0.000916898250579834	5	036
239	167.75140380859375	41.10530090332031	1.0	255.4270782470703	123.57362365722656	0.9998569488525391	544.9231567382812	205.49205017089844	0.9999999403953552	256.57916259765625	125.37561798095703	0.002668142318725586	5	036
240	169.5447998046875	48.15938186645508	1.0	249.5615692138672	124.01158905029297	1.0	545.4147338867188	206.8816680908203	1.0	247.65476989746094	125.84983825683594	0.003367483615875244	5	036
241	165.81777954101562	60.56211853027344	1.0	241.87744140625	120.12449645996094	0.03462052345275879	545.3099975585938	205.49314880371094	1.0	542.3411865234375	205.26292419433594	0.0013419687747955322	5	036
242	160.82913208007812	62.28339385986328	1.0	237.37464904785156	109.02703094482422	0.03555557131767273	544.9133911132812	206.24871826171875	1.0	541.7620849609375	206.0811309814453	0.002389669418334961	5	036
243	158.083251953125	64.55186462402344	1.0	161.4956817626953	65.80366516113281	0.9538431167602539	544.9031372070312	206.198486328125	0.9999999403953552	543.6522216796875	207.16200256347656	0.001758962869644165	5	036
244	158.2405242919922	72.11493682861328	1.0	162.03829956054688	70.50702667236328	0.014388561248779297	545.25244140625	206.40187072753906	1.0	543.1517333984375	206.62454223632812	0.0016227364540100098	5	036
245	161.20388793945312	89.87159729003906	1.0	222.84967041015625	96.92768096923828	0.00031623244285583496	544.8937377929688	205.42218017578125	0.9999998807907104	541.9827880859375	205.10446166992188	0.0028544068336486816	5	036
246	160.77210998535156	110.68283081054688	1.0	221.16574096679688	84.20907592773438	0.9999995231628418	544.5897827148438	206.27056884765625	1.0	541.63525390625	206.09967041015625	0.004267632961273193	5	036
247	160.24180603027344	121.0813217163086	1.0	218.6820068359375	78.46778869628906	0.9999996423721313	545.2582397460938	206.12673950195312	1.0	541.9544677734375	205.9195098876953	0.0010706782341003418	5	036
248	159.67727661132812	129.24285888671875	1.0	220.82888793945312	77.84413146972656	0.9999998807907104	546.1226196289062	206.009521484375	1.0	544.7586059570312	206.95245361328125	0.0011466145515441895	5	036
249	158.84571838378906	138.7741241455078	1.0	216.16763305664062	79.73800659179688	0.9999227523803711	545.5004272460938	206.3726806640625	1.0	543.2962646484375	206.79351806640625	0.0010197460651397705	5	036
250	155.83189392089844	148.00607299804688	1.0	216.9115753173828	78.09249114990234	0.9929995536804199	545.7218017578125	206.47447204589844	1.0	542.330078125	206.37623596191406	0.0014698207378387451	5	036
251	147.7722625732422	158.27960205078125	1.0	217.51976013183594	78.9330062866211	1.0	546.14013671875	205.59747314453125	1.0	543.4913330078125	205.72825622558594	0.0005723834037780762	5	036
252	140.1670684814453	169.012939453125	1.0	214.43533325195312	92.00724029541016	0.9999933242797852	545.6640625	205.87249755859375	1.0	543.8370361328125	206.23487854003906	0.0011369884014129639	5	036
253	132.8623046875	177.82040405273438	1.0	209.11000061035156	95.56927490234375	1.0	544.9347534179688	206.36160278320312	1.0	541.91845703125	206.3157196044922	0.0030742883682250977	5	036
254	125.90577697753906	183.83248901367188	1.0	208.782958984375	97.09773254394531	1.0	545.24462890625	206.09780883789062	1.0	543.3536987304688	206.2304229736328	0.0018545985221862793	5	036
255	122.648681640625	188.75796508789062	1.0	206.9547576904297	107.78667449951172	1.0	545.0093994140625	205.64312744140625	1.0	542.9468994140625	205.79505920410156	0.001954704523086548	5	036
256	119.65107727050781	195.56900024414062	1.0	203.3912811279297	115.65042877197266	1.0	545.9173583984375	206.85768127441406	1.0	543.625732421875	207.2986602783203	0.0010386407375335693	5	036
257	115.56364440917969	197.96554565429688	1.0	199.20298767089844	118.59783935546875	1.0	546.1851196289062	205.8332977294922	1.0	543.8345947265625	205.98876953125	0.0008393526077270508	5	036
258	113.30211639404297	200.9822235107422	1.0	192.6006622314453	121.94959259033203	1.0	544.85791015625	205.4305419921875	1.0	541.3732299804688	205.2960968017578	0.0012125074863433838	5	036
259	110.95633697509766	203.74876403808594	1.0	191.3584442138672	125.07427978515625	1.0	544.969482421875	206.51158142089844	1.0	541.5341796875	206.63238525390625	0.0008720159530639648	5	036
260	110.01803588867188	205.28921508789062	1.0	183.2139892578125	134.5032196044922	1.0	545.456787109375	205.0806884765625	1.0	541.75	204.69322204589844	0.0007602870464324951	5	036
261	109.5569839477539	209.41282653808594	1.0	182.2604217529297	136.99185180664062	1.0	545.4378051757812	205.65554809570312	1.0	541.9734497070312	205.49581909179688	0.0012587010860443115	5	036
262	114.99175262451172	223.3297576904297	1.0	174.779541015625	148.5584716796875	1.0	545.6983642578125	206.4373321533203	1.0	542.4191284179688	206.3922119140625	0.0012745261192321777	5	036
263	120.16090393066406	232.4175262451172	1.0	164.23080444335938	151.67654418945312	0.9800436496734619	545.7049560546875	205.79019165039062	1.0	541.8633422851562	205.4392547607422	0.0006154775619506836	5	036
264	123.55908203125	242.04522705078125	1.0	159.56365966796875	147.83621215820312	0.9999673366546631	546.0311279296875	205.53846740722656	1.0	544.6907958984375	206.69293212890625	0.0006425678730010986	5	036
265	126.52378845214844	246.81837463378906	1.0	153.37374877929688	149.84986877441406	0.9993203282356262	545.2548217773438	206.07882690429688	1.0	542.9320068359375	206.30418395996094	0.0008340179920196533	5	036
266	126.62928009033203	249.227294921875	1.0	147.33871459960938	155.87705993652344	0.9999997615814209	545.6809692382812	205.70010375976562	1.0	543.296875	205.75802612304688	0.0007411837577819824	5	036
267	126.4731674194336	251.22659301757812	1.0	148.79342651367188	163.085693359375	0.999976634979248	545.6401977539062	205.7696075439453	1.0	543.2891235351562	205.9947052001953	0.0018145442008972168	5	036
268	132.2044219970703	260.17120361328125	1.0	152.39759826660156	166.3290557861328	0.7761431932449341	545.3248901367188	206.520751953125	1.0	542.1016845703125	206.52908325195312	0.0011737346649169922	5	036
269	146.32681274414062	268.7579345703125	1.0	155.01193237304688	171.70140075683594	0.9999996423721313	545.2992553710938	206.89944458007812	0.9999999403953552	544.2806396484375	207.05258178710938	0.001695871353149414	5	036
270	153.39674377441406	278.1142883300781	1.0	145.72120666503906	173.9105682373047	0.5407030582427979	545.6683959960938	206.42845153808594	1.0	138.94464111328125	177.87796020507812	0.0006382465362548828	5	036
271	158.89727783203125	284.1185607910156	1.0	134.35951232910156	171.92771911621094	1.0	545.3049926757812	205.48086547851562	1.0	544.8854370117188	206.866943359375	0.0010402798652648926	5	036
272	162.06771850585938	289.6453552246094	0.9999998807907104	127.5020751953125	174.9593963623047	0.9999998807907104	545.9149780273438	206.13369750976562	1.0	543.599609375	206.13372802734375	0.00060996413230896	5	036
273	165.27529907226562	300.11962890625	0.8873772621154785	118.89414978027344	181.31517028808594	1.0	545.4629516601562	206.04620361328125	1.0	543.5941772460938	206.0391845703125	0.002060145139694214	5	036
274	171.44680786132812	304.3917541503906	0.9851323366165161	174.148193359375	302.3963928222656	0.999954104423523	546.822998046875	205.56341552734375	1.0	545.20361328125	206.7473907470703	0.0007387995719909668	5	036
275	172.9867706298828	304.90576171875	0.9804231524467468	176.0581817626953	302.78857421875	0.9999943971633911	545.74169921875	205.4920654296875	1.0	544.7181396484375	206.52964782714844	0.0013507604598999023	5	036
276	172.44358825683594	304.8372497558594	0.10149198770523071	174.5326690673828	301.7648620605469	0.9999996423721313	546.2205200195312	206.17095947265625	1.0	544.8688354492188	206.89566040039062	0.0009573698043823242	5	036
277	174.37982177734375	305.2933044433594	0.1338863968849182	176.70431518554688	302.710693359375	1.0	545.416748046875	205.78575134277344	0.9999998807907104	544.6392822265625	206.35874938964844	0.00896725058555603	5	036
278	178.60775756835938	302.72918701171875	0.059909284114837646	178.4076690673828	302.133056640625	0.9999998807907104	545.4202270507812	205.72911071777344	1.0	543.30224609375	206.04779052734375	0.0010017156600952148	5	036
279	178.40560913085938	303.5255126953125	0.13014984130859375	178.6282501220703	303.15863037109375	0.9999998211860657	545.566650390625	206.75735473632812	1.0	543.4404907226562	206.93301391601562	0.0026433169841766357	5	036
280	178.84278869628906	305.3511962890625	0.00922626256942749	178.31068420410156	302.3701477050781	1.0	546.3771362304688	206.02943420410156	1.0	543.71875	206.11505126953125	0.0005048215389251709	5	036
281	180.404296875	304.72515869140625	0.004886120557785034	180.74716186523438	304.7734680175781	1.0	545.8372192382812	206.27651977539062	1.0	543.2717895507812	206.54934692382812	0.0007410645484924316	5	036
282	182.4684600830078	305.7096252441406	0.017890840768814087	146.2369842529297	198.29971313476562	1.0	545.087646484375	205.31683349609375	1.0	542.6942138671875	205.54525756835938	0.0018755197525024414	5	036
283	6.350681304931641	173.62571716308594	0.04891142249107361	146.88572692871094	202.37744140625	1.0	546.0609741210938	205.8781280517578	1.0	543.4759521484375	206.28488159179688	0.0006897151470184326	5	036
284	211.6817626953125	323.98504638671875	0.9644185304641724	215.41305541992188	323.6835021972656	0.9999898672103882	545.4667358398438	206.0345001220703	1.0	542.8740844726562	206.5210418701172	0.0010358691215515137	5	036
285	221.98114013671875	332.4931945800781	0.9999747276306152	224.54214477539062	332.3355712890625	0.9907532334327698	545.45849609375	206.10073852539062	1.0	543.0556640625	206.02357482910156	0.0022538304328918457	5	036
286	231.37393188476562	339.05926513671875	1.0	151.30078125	227.9210968017578	0.7675663232803345	544.8529052734375	206.7828826904297	1.0	542.9535522460938	207.2270965576172	0.003077179193496704	5	036
287	241.11614990234375	347.29296875	1.0	161.3966522216797	239.14144897460938	0.003100663423538208	544.903076171875	205.60118103027344	1.0	541.9774780273438	205.63363647460938	0.0019829869270324707	5	036
288	251.89096069335938	355.0809020996094	1.0	169.72634887695312	246.3142547607422	0.8956456184387207	545.225830078125	206.21017456054688	1.0	542.93359375	205.98411560058594	0.0010446012020111084	5	036
289	262.41717529296875	362.5426940917969	1.0	269.97161865234375	365.05657958984375	0.00019103288650512695	545.2364501953125	205.8340606689453	1.0	542.8883666992188	206.38540649414062	0.0018668770790100098	5	036
290	273.09417724609375	369.908447265625	0.9999996423721313	188.90518188476562	272.675048828125	0.9999243021011353	545.6790161132812	206.0247039794922	1.0	543.5194702148438	206.3134765625	0.0009724795818328857	5	036
291	283.0220642089844	383.51416015625	1.0	199.23403930664062	277.74761962890625	0.9999998807907104	545.3460083007812	206.12335205078125	1.0	543.3760375976562	206.42776489257812	0.002022773027420044	5	036
292	288.1544494628906	388.3568115234375	0.9999998807907104	292.2799072265625	389.0530090332031	0.23445641994476318	545.2150268554688	205.17478942871094	1.0	542.9952392578125	205.43771362304688	0.0013912320137023926	5	036
293	293.80609130859375	387.3544006347656	0.8753403425216675	296.2557678222656	386.8405456542969	0.9999783039093018	544.4021606445312	206.3790283203125	1.0	542.6817626953125	206.41732788085938	0.003236919641494751	5	036
294	300.8705139160156	386.6964416503906	0.43633660674095154	301.6059265136719	385.41015625	0.9999973177909851	544.6921997070312	206.48526000976562	1.0	541.5437622070312	206.4739990234375	0.0013371109962463379	5	036
295	307.7347106933594	386.702880859375	0.9939999580383301	310.1402893066406	387.0820007324219	0.9998296499252319	545.4918212890625	204.99197387695312	1.0	542.1165161132812	205.06524658203125	0.0017780065536499023	5	036
296	316.61236572265625	373.808837890625	1.0	225.0357208251953	289.1479797363281	0.9999994039535522	546.28076171875	205.72549438476562	1.0	543.4235229492188	205.81048583984375	0.0007285177707672119	5	036
297	326.6202087402344	365.58465576171875	1.0	232.8279571533203	302.6393127441406	0.9999933242797852	545.7892456054688	205.5271453857422	1.0	542.9425659179688	205.61117553710938	0.0007524788379669189	5	036
298	337.71636962890625	360.88201904296875	0.9999995231628418	547.742431640625	207.94273376464844	0.00011628866195678711	545.091796875	206.21627807617188	1.0	542.0802612304688	206.00726318359375	0.0014430880546569824	5	036
299	345.8992919921875	360.3210144042969	0.9999998807907104	351.5436706542969	359.41162109375	0.00025838613510131836	545.9091796875	205.49607849121094	1.0	545.1383056640625	206.26121520996094	0.003051459789276123	5	036
300	354.45428466796875	359.52099609375	1.0	1.6669859886169434	199.78759765625	0.00021064281463623047	545.555419921875	205.86309814453125	1.0	542.1002197265625	205.7458038330078	0.0013578832149505615	5	036
301	362.42913818359375	358.85357666015625	1.0	367.6343078613281	358.6875915527344	0.00019913911819458008	545.3131713867188	206.52789306640625	1.0	543.0836791992188	206.97120666503906	0.0010371506214141846	5	036
302	368.68902587890625	358.4485168457031	1.0	371.8841857910156	359.2354431152344	0.00017634034156799316	545.3182373046875	205.6459503173828	1.0	543.1231079101562	205.73605346679688	0.0009836852550506592	5	036
303	377.48736572265625	347.0611267089844	0.9999909996986389	278.6751403808594	331.4070739746094	0.9997671842575073	545.9168090820312	206.73779296875	1.0	544.629150390625	207.31515502929688	0.001462012529373169	5	036
304	388.5409851074219	335.708251953125	0.999995231628418	390.34088134765625	338.1564636230469	0.6178908944129944	545.606201171875	205.77833557128906	1.0	543.2440795898438	205.53135681152344	0.0026761889457702637	5	036
305	399.36199951171875	328.6297607421875	1.0	402.4718322753906	327.8418273925781	0.0037730038166046143	544.8228149414062	206.25927734375	1.0	541.6343994140625	206.0843963623047	0.0015205144882202148	5	036
306	410.6027526855469	324.54693603515625	1.0	414.6938781738281	325.28033447265625	0.0013252496719360352	544.7005615234375	206.40249633789062	1.0	542.0201416015625	206.33340454101562	0.005849599838256836	5	036
307	416.6643371582031	321.74847412109375	1.0	3.049067258834839	31.50463104248047	0.00032788515090942383	544.5553588867188	206.28524780273438	1.0	542.4619140625	206.39573669433594	0.003890901803970337	5	036
308	420.27117919921875	320.89288330078125	1.0	324.0846252441406	349.4482727050781	0.9999501705169678	545.8720092773438	205.6408233642578	1.0	545.105224609375	206.5244903564453	0.002308875322341919	5	036
309	422.886962890625	319.3023681640625	1.0	334.1331481933594	348.87261962890625	0.9998701810836792	545.5075073242188	206.8257293701172	1.0	543.3411254882812	206.73501586914062	0.0008686482906341553	5	036
310	423.07635498046875	319.552001953125	1.0	336.9607849121094	347.34967041015625	0.9999643564224243	545.3329467773438	205.49742126464844	1.0	542.0537109375	205.54586791992188	0.0017745494842529297	5	036
311	424.78436279296875	318.4386901855469	1.0	335.879150390625	349.7406311035156	0.9987051486968994	545.7103271484375	206.0074005126953	1.0	544.8177490234375	207.02316284179688	0.0006584227085113525	5	036
312	424.44451904296875	319.5010681152344	1.0	337.28887939453125	348.3985595703125	0.9999761581420898	544.5162963867188	206.31304931640625	1.0	543.0741577148438	207.0192108154297	0.0034208595752716064	5	036
313	425.6677551269531	319.3699035644531	1.0	337.8518981933594	351.0732727050781	0.9999921917915344	545.2100219726562	206.1850128173828	1.0	542.9170532226562	206.18978881835938	0.0012244582176208496	5	036
314	424.722412109375	320.1611328125	1.0	338.053466796875	353.47821044921875	0.9862369298934937	545.1624755859375	206.58499145507812	1.0	543.1635131835938	206.3458251953125	0.0018364191055297852	5	036
315	426.900634765625	320.1850280761719	1.0	339.78363037109375	352.6881408691406	0.20337045192718506	545.780517578125	205.97535705566406	1.0	543.5021362304688	206.0421600341797	0.0014382600784301758	5	036
316	430.27899169921875	317.8050537109375	1.0	342.31329345703125	343.51922607421875	0.9980007410049438	545.5060424804688	205.89346313476562	1.0	543.0958862304688	206.10089111328125	0.001150757074356079	5	036
317	435.8092041015625	316.555419921875	1.0	441.3774108886719	312.7737121582031	0.00040733814239501953	545.7916870117188	205.4960174560547	1.0	543.3593139648438	205.57763671875	0.0007839202880859375	5	036
318	444.0575866699219	315.33660888671875	1.0	349.6708068847656	347.68927001953125	0.9850449562072754	545.2027587890625	206.72703552246094	1.0	543.0499877929688	206.88990783691406	0.0016063153743743896	5	036
319	447.3132019042969	312.63671875	1.0	351.5960693359375	336.9345397949219	0.9799128770828247	545.0640869140625	206.15493774414062	1.0	541.5880126953125	206.0693817138672	0.0011307597160339355	5	036
320	449.3786315917969	310.6370544433594	1.0	355.72808837890625	336.582763671875	0.9122217893600464	545.5661010742188	206.2359619140625	1.0	542.4093017578125	206.12399291992188	0.002177000045776367	5	036
321	450.64739990234375	309.11859130859375	0.9999994039535522	361.5379943847656	334.952392578125	1.0	545.327880859375	205.3843536376953	1.0	542.9786376953125	205.45069885253906	0.0009080469608306885	5	036
322	446.751220703125	308.4966125488281	1.0	360.0063781738281	336.9403991699219	0.9999982118606567	545.6260986328125	205.85064697265625	1.0	543.3856811523438	205.81661987304688	0.0015261173248291016	5	036
323	446.8006896972656	308.2561950683594	0.999999463558197	360.5679016113281	335.1773376464844	0.999976634979248	546.0482788085938	206.57110595703125	1.0	544.84814453125	207.4320526123047	0.0012557804584503174	5	036
324	444.23468017578125	307.9216613769531	1.0	359.0679016113281	337.90740966796875	0.9998805522918701	545.0880126953125	206.11553955078125	1.0	542.7793579101562	206.232421875	0.0010716021060943604	5	036
325	445.2859191894531	307.4477844238281	1.0	358.6842041015625	333.997314453125	1.0	545.2068481445312	206.20852661132812	1.0	543.2985229492188	206.40496826171875	0.001459747552871704	5	036
326	446.9771728515625	306.02764892578125	1.0	359.4736022949219	327.2032165527344	0.9999905824661255	545.2664794921875	205.95582580566406	1.0	543.332275390625	206.06703186035156	0.0013557076454162598	5	036
327	443.9634094238281	297.1217041015625	1.0	356.8662414550781	323.1522521972656	0.9822674989700317	545.1554565429688	205.99066162109375	1.0	543.0069580078125	206.09507751464844	0.0008717775344848633	5	036
328	444.71429443359375	289.7365417480469	1.0	369.4191589355469	328.16888427734375	0.9935704469680786	546.0692138671875	205.984130859375	0.9999999403953552	543.614990234375	206.1662139892578	0.0009990036487579346	5	036
329	445.23974609375	284.9319763183594	1.0	378.77362060546875	342.02850341796875	1.0	545.4047241210938	205.4962921142578	0.9999999403953552	542.0943603515625	205.21665954589844	0.001527339220046997	5	036
330	446.65216064453125	280.4443664550781	1.0	377.80145263671875	349.3674621582031	0.9999958872795105	545.9987182617188	205.48912048339844	1.0	543.7192993164062	205.87689208984375	0.000950157642364502	5	036
331	444.87030029296875	277.4123840332031	1.0	373.1504821777344	352.938232421875	0.9999504089355469	545.52685546875	205.96939086914062	1.0	544.6676635742188	206.75234985351562	0.0043811798095703125	5	036
332	443.95428466796875	276.68731689453125	1.0	369.65869140625	360.04962158203125	1.0	545.5011596679688	206.55645751953125	1.0	542.329345703125	206.5606689453125	0.0008471012115478516	5	036
333	444.1692810058594	275.7619323730469	1.0	368.75732421875	364.5145263671875	1.0	546.3359375	206.0784912109375	1.0	544.9580078125	206.7803192138672	0.0019585490226745605	5	036
334	445.3298034667969	275.6504821777344	1.0	366.6881103515625	369.0633544921875	1.0	546.0668334960938	205.9367218017578	1.0	543.260498046875	206.1280059814453	0.0007473528385162354	5	036
335	445.5061340332031	276.0128479003906	1.0	367.3893127441406	370.24200439453125	0.9999973773956299	545.6415405273438	205.99168395996094	1.0	544.7451171875	206.81668090820312	0.002066105604171753	5	036
336	445.698486328125	275.4037170410156	1.0	363.3046569824219	373.93377685546875	0.9999762773513794	545.6705322265625	206.54258728027344	1.0	542.3108520507812	206.26048278808594	0.000917971134185791	5	036
337	445.6197204589844	275.0516662597656	1.0	368.0076904296875	369.5753479003906	1.0	545.853271484375	205.94369506835938	1.0	542.1726684570312	205.85382080078125	0.0008262693881988525	5	036
338	445.88018798828125	274.42291259765625	1.0	364.635986328125	370.1354675292969	0.9872991442680359	545.7855834960938	205.87832641601562	1.0	542.2321166992188	205.7266387939453	0.0006310641765594482	5	036
339	446.7777099609375	274.32696533203125	1.0	364.8596496582031	370.5889892578125	0.9915517568588257	546.0474243164062	205.92001342773438	1.0	544.0226440429688	205.95066833496094	0.001174241304397583	5	036
340	446.6585998535156	273.818603515625	1.0	365.6966857910156	368.2442932128906	0.9999992251396179	545.1350708007812	205.48324584960938	1.0	541.8636474609375	205.18142700195312	0.0019018352031707764	5	036
341	446.4024658203125	273.6615905761719	1.0	362.8775634765625	370.626953125	0.9999856948852539	545.6878662109375	206.04461669921875	1.0	543.63134765625	206.4059600830078	0.0008606910705566406	5	036
342	445.1827087402344	273.6683654785156	1.0	366.7372131347656	366.682861328125	0.9999139904975891	545.2824096679688	206.30763244628906	0.9999999403953552	542.0650634765625	206.159423828125	0.001152724027633667	5	036
343	445.651611328125	272.8736877441406	1.0	365.0285339355469	368.3551025390625	0.9990105628967285	546.2007446289062	205.40870666503906	1.0	543.7943725585938	205.2828369140625	0.0009142756462097168	5	036
344	445.90740966796875	273.03173828125	1.0	370.13604736328125	361.5506591796875	0.0004897713661193848	545.5693969726562	206.2384490966797	1.0	543.2315673828125	206.48870849609375	0.000890195369720459	5	036
345	446.3875427246094	273.64300537109375	1.0	364.98046875	363.821044921875	0.9996767044067383	545.5530395507812	205.51683044433594	1.0	543.2242431640625	205.52748107910156	0.0010751187801361084	5	036
346	446.2631530761719	273.23980712890625	1.0	361.8935852050781	365.7341003417969	0.9999321699142456	545.7010498046875	206.91188049316406	1.0	544.0642700195312	206.45556640625	0.003138601779937744	5	036
347	444.7868957519531	273.18505859375	1.0	358.3495788574219	366.8633117675781	0.9639641642570496	545.9887084960938	206.04698181152344	1.0	542.148681640625	206.21578979492188	0.0008268654346466064	5	036
348	446.9830017089844	272.968017578125	1.0	447.74334716796875	269.0316467285156	0.00022417306900024414	546.1549072265625	206.28622436523438	1.0	542.786865234375	206.29049682617188	0.0009971559047698975	5	036
349	445.98309326171875	272.7445983886719	1.0	446.8716125488281	269.0575866699219	0.00017634034156799316	545.5768432617188	206.01548767089844	1.0	542.0892944335938	206.1089630126953	0.0006640255451202393	5	036
350	446.1685485839844	272.9478759765625	1.0	5.3262481689453125	116.37808990478516	0.00026544928550720215	545.4147338867188	206.06396484375	1.0	541.7734375	205.92367553710938	0.000889509916305542	5	036
351	446.0133972167969	273.3235778808594	1.0	547.2030029296875	206.9517822265625	0.00027441978454589844	544.755615234375	205.359130859375	0.9999998807907104	543.15625	205.1488494873047	0.0028696954250335693	5	036
352	445.6026611328125	274.34185791015625	1.0	453.967041015625	273.2391662597656	0.00038880109786987305	544.9411010742188	205.68357849121094	1.0	542.5513305664062	206.18275451660156	0.0005384981632232666	5	036
353	446.4664306640625	273.3155822753906	1.0	359.4541320800781	359.3575134277344	0.0006250739097595215	544.51318359375	206.0489044189453	1.0	541.38330078125	205.75648498535156	0.0017526447772979736	5	036
354	446.174072265625	269.7247009277344	1.0	362.6164855957031	355.3266906738281	0.9889241456985474	546.1810302734375	205.24729919433594	1.0	543.9785766601562	205.57608032226562	0.0009234845638275146	5	036
355	447.94744873046875	261.4602966308594	1.0	366.22137451171875	353.1081848144531	0.9991660714149475	546.1826782226562	205.73626708984375	1.0	544.74560546875	206.6415557861328	0.0005880296230316162	5	036
356	449.34442138671875	255.38868713378906	1.0	365.5021057128906	356.7626953125	0.08812522888183594	545.021240234375	205.46279907226562	1.0	541.6522216796875	205.53125	0.0021332204341888428	5	036
357	449.73333740234375	250.1243133544922	1.0	369.13641357421875	354.46441650390625	0.013680219650268555	546.4461669921875	206.8717498779297	1.0	542.9364624023438	206.491455078125	0.0006190836429595947	5	036
358	448.4113464355469	247.30810546875	1.0	373.05303955078125	349.1284484863281	0.4299515187740326	545.7379760742188	205.71705627441406	1.0	542.258544921875	205.72804260253906	0.0010623931884765625	5	036
359	449.4277038574219	245.44581604003906	1.0	454.7954406738281	247.23162841796875	0.00014483928680419922	545.7205200195312	205.6956329345703	1.0	541.9852294921875	205.58969116210938	0.0008080005645751953	5	036
360	448.1037292480469	243.47386169433594	1.0	375.9781188964844	338.3161315917969	0.5434048175811768	546.0231323242188	206.0225067138672	1.0	543.86865234375	205.7718048095703	0.0007589459419250488	5	036
361	449.615234375	242.36866760253906	1.0	547.6173095703125	208.31507873535156	9.042024612426758e-5	545.399169921875	206.68338012695312	1.0	542.4295654296875	206.5550537109375	0.00175514817237854	5	036
362	447.8912353515625	242.43821716308594	1.0	2.8625705242156982	143.69871520996094	0.00025713443756103516	546.3013916015625	206.2364044189453	1.0	544.0126953125	206.4115447998047	0.000630795955657959	5	036
363	447.4527282714844	243.16673278808594	1.0	371.0497131347656	338.0050354003906	0.012444466352462769	545.7940673828125	205.40379333496094	1.0	542.02734375	205.2411651611328	0.0008267462253570557	5	036
364	448.4289855957031	243.3330078125	1.0	370.2371826171875	338.10418701171875	0.9972082376480103	545.4786376953125	205.78240966796875	0.9999999403953552	544.1140747070312	207.32913208007812	0.0016430318355560303	5	036
365	448.4725341796875	243.8930206298828	1.0	370.8592834472656	337.40826416015625	0.836621880531311	545.9432983398438	205.65834045410156	1.0	545.0263671875	206.94241333007812	0.0015299618244171143	5	036
366	449.0062255859375	244.0778350830078	1.0	371.1834716796875	337.5895690917969	0.9597905874252319	545.82666015625	206.0680389404297	1.0	544.8445434570312	207.1400146484375	0.0017128586769104004	5	036
367	449.0939636230469	244.03871154785156	1.0	370.955322265625	334.2282409667969	0.9962483048439026	546.2067260742188	205.94908142089844	1.0	544.7781982421875	206.89859008789062	0.0004405379295349121	5	036
368	449.833984375	243.56373596191406	1.0	370.6561279296875	336.9733581542969	0.0002650618553161621	546.2214965820312	205.66542053222656	1.0	544.0996704101562	206.02243041992188	0.0006296336650848389	5	036
369	450.93817138671875	241.51425170898438	1.0	369.306640625	332.7095947265625	0.9995685815811157	545.7046508789062	206.531982421875	1.0	543.935791015625	206.47430419921875	0.0010363757610321045	5	036
370	450.205078125	237.45550537109375	1.0	375.00396728515625	323.9368896484375	0.007153749465942383	545.6986694335938	205.18458557128906	0.9999999403953552	543.3355712890625	205.36495971679688	0.002705305814743042	5	036
371	451.4116516113281	234.35678100585938	1.0	375.1189270019531	323.0491638183594	0.007890164852142334	545.9217529296875	205.5742645263672	1.0	542.1123046875	205.20896911621094	0.0007067024707794189	5	036
372	451.1178894042969	232.80996704101562	1.0	460.80999755859375	233.8973846435547	0.0005167722702026367	546.2532958984375	205.24986267089844	1.0	545.1254272460938	206.3108673095703	0.001031249761581421	5	036
373	451.053466796875	229.22171020507812	1.0	460.5793151855469	232.1866912841797	0.00014448165893554688	545.7681274414062	205.81591796875	1.0	542.3466796875	205.9691619873047	0.001235872507095337	5	036
374	453.2724609375	227.1543731689453	1.0	461.541259765625	230.94735717773438	0.0007455348968505859	546.1691284179688	205.62542724609375	1.0	543.7666015625	205.70529174804688	0.0010491907596588135	5	036
375	454.3010559082031	224.41563415527344	1.0	462.2439270019531	228.86073303222656	0.0005106627941131592	545.6597900390625	205.7974090576172	1.0	543.862548828125	207.4145050048828	0.0003686249256134033	5	036
376	454.23028564453125	223.85775756835938	1.0	462.33612060546875	226.14404296875	0.0012263059616088867	546.4202270507812	206.0005645751953	1.0	544.2049560546875	206.3199005126953	0.0003908872604370117	5	036
377	454.02813720703125	224.6007080078125	1.0	461.91119384765625	228.9170684814453	0.000628352165222168	544.817626953125	206.20773315429688	1.0	541.7952270507812	205.48631286621094	0.0036429166793823242	5	036
378	454.048828125	224.6036834716797	1.0	461.58709716796875	229.49893188476562	0.0004928708076477051	545.7611083984375	205.05418395996094	1.0	543.7037963867188	205.26683044433594	0.0006546974182128906	5	036
379	453.9444885253906	226.0980224609375	1.0	462.0230407714844	230.23863220214844	0.0009422898292541504	545.8770751953125	205.59010314941406	1.0	542.0681762695312	205.6844024658203	0.0005510151386260986	5	036
380	455.0035095214844	226.17710876464844	1.0	462.7973327636719	230.15533447265625	0.0006625056266784668	544.791748046875	205.93370056152344	1.0	541.6828002929688	205.8144989013672	0.001983076333999634	5	036
381	455.43975830078125	225.60992431640625	1.0	462.70208740234375	229.9233856201172	0.0004093348979949951	545.0505981445312	205.6780548095703	1.0	543.132080078125	205.69271850585938	0.0036377310752868652	5	036
382	454.3277282714844	226.04315185546875	1.0	461.9698791503906	230.2781524658203	0.0007285773754119873	545.0703125	206.04310607910156	1.0	542.0267333984375	205.87574768066406	0.0025954246520996094	5	036
383	454.2466735839844	225.9058380126953	1.0	461.89605712890625	230.2296142578125	0.0006929934024810791	544.87060546875	205.95162963867188	1.0	541.4727783203125	205.45004272460938	0.000825345516204834	5	036
384	453.59747314453125	226.0479278564453	1.0	461.672607421875	230.37771606445312	0.0008499026298522949	545.2239990234375	206.23997497558594	1.0	542.1399536132812	206.0101318359375	0.001353532075881958	5	036
385	454.1744079589844	225.6750946044922	1.0	461.6387023925781	230.0037384033203	0.0007912516593933105	545.2532958984375	205.8365478515625	1.0	541.7304077148438	205.42576599121094	0.0010893940925598145	5	036
386	454.7413024902344	225.5500946044922	1.0	462.3935852050781	229.7600555419922	0.0005651414394378662	545.7823486328125	206.3590087890625	0.9999999403953552	542.449951171875	205.89837646484375	0.0014026165008544922	5	036
387	454.25982666015625	226.7047882080078	1.0	462.0632019042969	230.74472045898438	0.0006206929683685303	545.272705078125	205.8096466064453	1.0	541.9195556640625	205.56182861328125	0.0013007521629333496	5	036
388	452.8912353515625	226.40316772460938	1.0	461.2658996582031	230.6237030029297	0.0007174313068389893	545.4572143554688	206.23744201660156	1.0	542.1051635742188	205.87310791015625	0.0006698966026306152	5	036
389	455.1761169433594	226.68077087402344	1.0	462.35736083984375	230.9326171875	0.0008307099342346191	545.1364135742188	205.9881134033203	0.9999998807907104	542.0518188476562	205.326904296875	0.0035167336463928223	5	036
390	454.7432861328125	227.08111572265625	1.0	462.7572326660156	230.66925048828125	0.0008002817630767822	545.0029907226562	206.162109375	1.0	541.66455078125	206.03225708007812	0.001522153615951538	5	036
391	454.6859130859375	225.63819885253906	1.0	383.705810546875	311.71063232421875	0.1781875193119049	545.43310546875	205.19927978515625	1.0	541.9475708007812	205.04083251953125	0.001259922981262207	5	036
392	454.7294006347656	220.48666381835938	1.0	462.84564208984375	217.398193359375	0.00281602144241333	544.8644409179688	205.5800323486328	1.0	542.904541015625	206.7042236328125	0.0006734728813171387	5	036
393	458.2076110839844	212.31163024902344	1.0	465.10137939453125	215.34544372558594	0.0005934834480285645	544.3968505859375	205.585205078125	0.9999999403953552	542.5298461914062	205.68649291992188	0.0024117231369018555	5	036
394	455.6828918457031	207.40652465820312	1.0	380.2893981933594	311.5597839355469	0.9999953508377075	545.43408203125	205.84556579589844	1.0	541.7953491210938	205.6708526611328	0.0006721019744873047	5	036
395	455.61163330078125	202.96844482421875	1.0	3.8704092502593994	148.85769653320312	0.0006700456142425537	546.1047973632812	206.34573364257812	1.0	543.5872192382812	207.87570190429688	0.0005410611629486084	5	036
396	454.8578796386719	201.0623779296875	1.0	463.26507568359375	203.01605224609375	0.0009629130363464355	545.9364624023438	205.55374145507812	1.0	543.7611083984375	205.2559356689453	0.0003724992275238037	5	036
397	454.7488708496094	199.26573181152344	1.0	376.06451416015625	304.8389892578125	0.0034200549125671387	546.1286010742188	205.78506469726562	1.0	543.427001953125	205.92620849609375	0.00042897462844848633	5	036
398	456.8131103515625	196.94406127929688	1.0	375.3337097167969	292.2628479003906	0.009360671043395996	545.9420776367188	206.2451171875	1.0	545.4003295898438	206.9934539794922	0.00048029422760009766	5	036
399	455.9251403808594	196.9230499267578	1.0	371.4611511230469	291.647705078125	0.9959225058555603	545.97705078125	206.15269470214844	1.0	543.8279418945312	205.7627410888672	0.0009157359600067139	5	036
400	454.093994140625	196.94776916503906	1.0	372.46710205078125	291.7750549316406	1.0	545.5509643554688	207.2232666015625	1.0	541.8795166015625	206.9922637939453	0.0005916357040405273	5	036
401	457.6821594238281	195.7836456298828	1.0	371.8646240234375	287.1322937011719	0.9999887347221375	546.5609130859375	206.20558166503906	1.0	542.2037963867188	206.00662231445312	0.0002754330635070801	5	036
402	459.7873229980469	191.39340209960938	1.0	366.98065185546875	285.83990478515625	0.9747762680053711	545.7728881835938	206.60134887695312	1.0	541.7623901367188	206.41012573242188	0.00035259127616882324	5	036
403	460.53594970703125	187.191162109375	1.0	373.1075134277344	277.4292297363281	0.6739468574523926	545.9103393554688	205.9485626220703	1.0	541.826904296875	205.75628662109375	0.0003629624843597412	5	036
404	459.74224853515625	181.6174774169922	1.0	373.1377258300781	277.31317138671875	0.779110848903656	546.0860595703125	205.5850372314453	1.0	541.9606323242188	205.1504364013672	0.0005323588848114014	5	036
405	460.43292236328125	177.15841674804688	1.0	373.7672424316406	273.8910827636719	0.0019435882568359375	545.846435546875	206.2005615234375	1.0	541.760009765625	205.70452880859375	0.00044861435890197754	5	036
406	459.9897155761719	174.09344482421875	1.0	372.5387878417969	274.7643737792969	0.000694572925567627	546.0493774414062	205.55770874023438	1.0	542.0390625	205.5908660888672	0.0003986060619354248	5	036
407	458.2827453613281	175.03219604492188	1.0	370.2973937988281	272.71575927734375	1.0	545.3155517578125	205.11514282226562	1.0	541.2307739257812	204.839599609375	0.0007205307483673096	5	036
408	456.33355712890625	175.68865966796875	1.0	369.04925537109375	273.9242858886719	0.9999959468841553	546.741943359375	206.78265380859375	1.0	543.6028442382812	206.44097900390625	0.00029033422470092773	5	036
409	455.08203125	177.26077270507812	1.0	365.0274658203125	272.4957275390625	0.9998530149459839	460.8708190917969	176.75051879882812	0.0002605915069580078	463.55682373046875	179.9452362060547	6.523728370666504e-5	5	036
410	453.1003723144531	177.50808715820312	1.0	363.05975341796875	276.97796630859375	0.012342780828475952	460.6170349121094	177.7731475830078	0.00019678473472595215	462.9571228027344	180.84292602539062	3.883242607116699e-5	5	036
411	453.342041015625	177.1176300048828	1.0	365.9869079589844	269.5719909667969	0.9999944567680359	459.7537536621094	177.51707458496094	0.0001830756664276123	366.5092468261719	269.5252380371094	5.3822994232177734e-5	5	036
412	452.18756103515625	178.49082946777344	1.0	358.0557556152344	272.8536071777344	0.9999996423721313	459.5362243652344	178.45352172851562	0.0001386404037475586	3.003572463989258	477.8953552246094	4.5925378799438477e-5	5	036
413	450.3195495605469	179.63587951660156	1.0	359.6709289550781	271.2447204589844	1.0	459.1876220703125	179.48374938964844	6.347894668579102e-5	359.914794921875	271.351318359375	4.0411949157714844e-5	5	036
414	448.3743896484375	180.3919677734375	1.0	357.7687683105469	271.4833679199219	0.9999532103538513	441.120849609375	184.03518676757812	4.342198371887207e-5	3.5585904121398926	477.8764953613281	2.8967857360839844e-5	5	036
415	448.269287109375	180.83572387695312	1.0	358.239501953125	265.7012023925781	1.0	648.7384643554688	26.975059509277344	0.00011754035949707031	355.9454345703125	271.699462890625	3.68952751159668e-5	5	036
416	449.2110290527344	180.81051635742188	1.0	358.1836242675781	266.2061462402344	0.9999980926513672	360.9944763183594	263.5259094238281	6.082653999328613e-5	356.1822204589844	264.05926513671875	8.291006088256836e-5	5	036
417	448.69647216796875	180.5592498779297	1.0	357.8121032714844	263.233642578125	0.9999992251396179	648.5916137695312	45.754119873046875	5.167722702026367e-5	353.1038513183594	264.8030700683594	6.654858589172363e-5	5	036
418	448.4093017578125	180.7994842529297	1.0	352.3578796386719	265.10009765625	0.6569128036499023	352.0818176269531	266.7142028808594	0.00010159611701965332	347.40863037109375	262.97650146484375	0.0001544356346130371	5	036
419	449.5252685546875	180.996337890625	1.0	353.9234924316406	262.6670227050781	0.8556062579154968	648.5455932617188	158.4179229736328	0.00010189414024353027	3.595829486846924	477.4772033691406	1.1712312698364258e-5	5	036
420	448.57110595703125	181.40602111816406	1.0	351.3043212890625	263.4422607421875	0.2991792559623718	441.7386474609375	184.28042602539062	6.079673767089844e-5	346.52935791015625	261.010498046875	5.751848220825195e-5	5	036
421	449.07537841796875	180.4454345703125	1.0	354.4680480957031	261.06927490234375	0.9986061453819275	457.7600402832031	180.7665252685547	2.5063753128051758e-5	349.6231994628906	261.5513916015625	4.023313522338867e-5	5	036
422	450.5651550292969	180.0302734375	1.0	352.9725036621094	261.4973449707031	0.9861918687820435	458.2966003417969	180.34983825683594	5.733966827392578e-5	2.729548215866089	477.1295166015625	3.24249267578125e-5	5	036
423	450.0462951660156	181.50706481933594	1.0	352.2303466796875	262.7604064941406	0.9998852014541626	457.9444580078125	181.3363037109375	7.262825965881348e-5	350.3616943359375	258.82037353515625	5.990266799926758e-5	5	036
424	452.88092041015625	183.59521484375	1.0	357.5222473144531	259.58367919921875	0.9999978542327881	459.1153869628906	183.29354858398438	0.00015690922737121582	465.3180847167969	189.57887268066406	7.742643356323242e-5	5	036
425	454.3730773925781	185.8680419921875	1.0	462.8966979980469	187.9387969970703	0.0018534362316131592	456.7570495605469	187.85264587402344	0.00021144747734069824	464.91021728515625	190.46728515625	0.00023567676544189453	5	036
426	460.0053405761719	182.67462158203125	1.0	465.9061279296875	185.1075439453125	0.007363021373748779	464.6819763183594	182.2886505126953	0.0003171563148498535	464.4004211425781	190.80235290527344	0.00013434886932373047	5	036
427	456.88238525390625	177.59596252441406	1.0	465.61346435546875	178.1042938232422	0.0012511014938354492	464.81781005859375	176.72422790527344	0.00030493736267089844	460.7574768066406	178.78871154785156	8.153915405273438e-5	5	036
428	454.07989501953125	175.70074462890625	1.0	462.4265441894531	180.4495391845703	0.0005548596382141113	460.09490966796875	175.8812713623047	0.00015547871589660645	2.037137031555176	2.4880194664001465	3.9577484130859375e-5	5	036
429	449.0439453125	175.11476135253906	1.0	371.0271301269531	246.11183166503906	0.990492045879364	645.5191040039062	102.74066162109375	8.663535118103027e-5	452.9823913574219	181.3419647216797	2.422928810119629e-5	5	036
430	447.4576416015625	173.5678253173828	1.0	371.1242370605469	244.64781188964844	0.006513684988021851	451.83587646484375	173.3301239013672	7.775425910949707e-5	452.6705627441406	180.5393524169922	6.276369094848633e-5	5	036
431	448.4939270019531	172.0955352783203	1.0	446.9239807128906	175.10374450683594	0.0001894831657409668	446.9175109863281	174.4047088623047	0.0001315474510192871	442.6845397949219	179.1593017578125	4.8607587814331055e-5	5	036
432	446.7154846191406	172.5750732421875	1.0	2.0715537071228027	2.169299602508545	0.00023099780082702637	646.9869995117188	83.9832534790039	0.00013616681098937988	452.8031311035156	179.4456329345703	5.179643630981445e-5	5	036
433	444.49981689453125	172.9496612548828	1.0	445.33331298828125	176.02020263671875	0.00017771124839782715	448.913818359375	172.2659454345703	7.385015487670898e-5	451.865234375	179.75234985351562	3.167986869812012e-5	5	036
434	442.9717712402344	173.40133666992188	1.0	444.312744140625	176.0738067626953	0.00033864378929138184	446.85894775390625	173.44874572753906	0.00013962388038635254	441.9466247558594	178.96136474609375	4.544854164123535e-5	5	036
435	443.2680358886719	174.7949676513672	1.0	353.22357177734375	242.76683044433594	0.9194386601448059	447.1560363769531	174.2112274169922	9.02414321899414e-5	450.5128479003906	180.86083984375	3.0308961868286133e-5	5	036
436	442.46331787109375	175.8386688232422	1.0	353.6480407714844	240.37738037109375	0.013204008340835571	446.88299560546875	175.0120391845703	9.080767631530762e-5	449.63311767578125	182.088134765625	3.4689903259277344e-5	5	036
437	441.9366149902344	177.20193481445312	1.0	353.5937805175781	238.3005828857422	0.4188830554485321	446.3923034667969	176.0141143798828	8.496642112731934e-5	349.86602783203125	232.79116821289062	7.340312004089355e-5	5	036
438	442.3598937988281	176.65126037597656	1.0	7.275813102722168	479.9344177246094	0.0002365708351135254	446.7444763183594	175.4236602783203	7.483363151550293e-5	449.1360168457031	182.75279235839844	2.5510787963867188e-5	5	036
439	443.1894836425781	174.15667724609375	1.0	447.9620361328125	179.209228515625	0.0002320706844329834	446.78662109375	173.997802734375	0.00013321638107299805	450.23956298828125	180.4857177734375	3.796815872192383e-5	5	036
440	443.1332702636719	169.82984924316406	1.0	354.9180603027344	231.70655822753906	0.0073626041412353516	443.58746337890625	171.77601623535156	0.0008009970188140869	443.3235168457031	176.55889892578125	0.00028318166732788086	5	036
441	444.0235900878906	164.40878295898438	1.0	356.8296813964844	238.04212951660156	0.005714058876037598	648.0655517578125	31.681228637695312	6.785988807678223e-5	425.0141296386719	171.8430938720703	2.4139881134033203e-5	5	036
442	442.3408508300781	163.41368103027344	1.0	357.7755432128906	240.42506408691406	0.005585432052612305	448.5778503417969	162.25308227539062	0.00014153122901916504	443.93389892578125	160.4766082763672	3.653764724731445e-5	5	036
443	441.95166015625	163.93057250976562	1.0	448.2354736328125	167.53733825683594	0.00017330050468444824	448.5699462890625	162.40101623535156	0.00014007091522216797	444.79547119140625	160.5333251953125	4.118680953979492e-5	5	036
444	441.5447998046875	164.25234985351562	1.0	447.73626708984375	167.16818237304688	0.0003403127193450928	448.3072509765625	162.52955627441406	0.00017496943473815918	3.6610732078552246	477.96502685546875	7.683038711547852e-5	5	036
445	440.9179992675781	164.62445068359375	1.0	355.45648193359375	247.44769287109375	0.09271758794784546	647.9833984375	206.57923889160156	0.00019180774688720703	348.00579833984375	245.5855712890625	6.118416786193848e-5	5	036
446	440.200439453125	165.78213500976562	1.0	352.26495361328125	247.69808959960938	0.08040675520896912	448.60797119140625	164.3508758544922	0.00017440319061279297	445.33074951171875	160.76588439941406	4.884600639343262e-5	5	036
447	439.709716796875	166.71119689941406	1.0	354.308837890625	245.666259765625	0.0030652880668640137	448.5595703125	165.3361053466797	0.00010514259338378906	348.281982421875	244.2309112548828	2.714991569519043e-5	5	036
448	438.59796142578125	167.99124145507812	1.0	350.7303161621094	248.1101837158203	0.0008933842182159424	440.3167724609375	170.70619201660156	6.073713302612305e-5	347.3878479003906	246.2711639404297	0.00016584992408752441	5	036
449	438.3029479980469	168.63787841796875	1.0	352.48345947265625	246.1739959716797	0.24487003684043884	352.6119079589844	249.0198974609375	0.00031572580337524414	348.5165100097656	246.26023864746094	7.426738739013672e-5	5	036
450	438.56182861328125	168.84332275390625	1.0	351.35211181640625	248.83265686035156	0.9303754568099976	350.8673400878906	250.9640655517578	0.00017470121383666992	345.9835205078125	247.5531463623047	0.00022208690643310547	5	036
451	437.50335693359375	169.4029083251953	1.0	349.921875	248.080078125	0.0009600222110748291	647.48828125	143.8712158203125	0.00016251206398010254	440.408203125	176.72207641601562	8.955597877502441e-5	5	036
452	437.3616638183594	170.7030487060547	1.0	349.6639099121094	251.77684020996094	0.99428391456604	648.9086303710938	190.11183166503906	0.0001875758171081543	345.6981201171875	248.22972106933594	0.00018829107284545898	5	036
453	437.67376708984375	170.8427734375	1.0	350.6015930175781	248.92770385742188	0.21608281135559082	349.8544006347656	251.0153350830078	0.0002269446849822998	345.9359436035156	247.53961181640625	0.0004432499408721924	5	036
454	436.8305358886719	170.04090881347656	1.0	350.2023620605469	246.75299072265625	0.0002415180206298828	439.2106018066406	171.57110595703125	0.0001163482666015625	439.7209777832031	176.89785766601562	9.313225746154785e-5	5	036
455	436.819091796875	170.05728149414062	1.0	349.55078125	248.50326538085938	0.0007090270519256592	349.62127685546875	249.6146697998047	0.00038498640060424805	348.17181396484375	246.1872100830078	0.00024148821830749512	5	036
456	435.8240661621094	171.0247344970703	1.0	348.3006286621094	251.76358032226562	0.11244213581085205	649.6814575195312	202.91302490234375	0.0005133450031280518	346.74365234375	247.12118530273438	0.0004661083221435547	5	036
457	435.48858642578125	171.04312133789062	1.0	347.4923095703125	251.52044677734375	0.8417344689369202	350.0895080566406	250.67031860351562	0.00047716498374938965	345.8896789550781	247.70571899414062	0.00046449899673461914	5	036
458	435.3404846191406	171.7364959716797	1.0	351.30328369140625	247.77313232421875	0.001691579818725586	432.58941650390625	174.94947814941406	0.00016811490058898926	438.6427917480469	177.72476196289062	9.66191291809082e-5	5	036
459	436.62591552734375	171.7128448486328	1.0	351.92559814453125	250.7272186279297	0.998694896697998	351.6532287597656	251.0723114013672	0.0006642639636993408	346.2464599609375	246.1157989501953	0.00035953521728515625	5	036
460	438.956787109375	172.98963928222656	1.0	354.72015380859375	252.82003784179688	0.9981217384338379	354.0627746582031	249.8896484375	0.00039836764335632324	354.5821228027344	245.34083557128906	0.0007526278495788574	5	036
461	442.2798767089844	171.3075408935547	1.0	353.443115234375	252.1699676513672	0.998115062713623	352.29827880859375	250.04949951171875	0.0004239380359649658	348.579833984375	247.23855590820312	0.0007509589195251465	5	036
462	445.8418273925781	168.72731018066406	1.0	356.43084716796875	245.86293029785156	0.0014297664165496826	444.5790710449219	171.478759765625	0.0002570152282714844	444.02191162109375	175.52833557128906	0.00011664628982543945	5	036
463	448.9306945800781	167.4999542236328	1.0	442.8565368652344	170.7911834716797	0.00011345744132995605	443.52191162109375	169.58612060546875	9.438395500183105e-5	428.35833740234375	175.64382934570312	2.8699636459350586e-5	5	036
464	448.8659973144531	167.43931579589844	1.0	442.93902587890625	171.26722717285156	0.00014898180961608887	443.52728271484375	169.9316864013672	0.00024572014808654785	4.186941146850586	477.76275634765625	6.416440010070801e-5	5	036
465	450.6134033203125	167.95338439941406	1.0	460.23974609375	168.93951416015625	0.00033354759216308594	443.3670654296875	170.76841735839844	0.00012281537055969238	428.6003723144531	176.43653869628906	3.758072853088379e-5	5	036
466	450.17852783203125	168.30316162109375	1.0	460.6012878417969	168.782958984375	0.00011804699897766113	443.4430847167969	170.87747192382812	0.00011107325553894043	428.7361755371094	176.48233032226562	3.886222839355469e-5	5	036
467	451.7349548339844	167.5902862548828	1.0	461.3165588378906	169.1771697998047	0.0004501640796661377	442.7226867675781	164.88560485839844	8.311867713928223e-5	2.4644198417663574	2.89591121673584	1.5974044799804688e-5	5	036
468	452.5190124511719	167.8777618408203	1.0	368.03173828125	248.54298400878906	0.6516849398612976	459.0849914550781	167.3487091064453	6.723403930664062e-5	364.5498046875	245.8582763671875	4.982948303222656e-5	5	036
469	451.0072937011719	168.32855224609375	1.0	460.97772216796875	169.4062042236328	0.00029906630516052246	452.8049011230469	170.8667449951172	8.133053779602051e-5	3.7873470783233643	477.0663146972656	3.1948089599609375e-5	5	036
470	451.87518310546875	168.66603088378906	1.0	461.0207824707031	169.640869140625	0.00023564696311950684	458.5963439941406	168.55722045898438	6.747245788574219e-5	435.2965087890625	179.40432739257812	1.940131187438965e-5	5	036
471	450.6014099121094	168.7124481201172	1.0	459.9549255371094	169.2788543701172	0.00019189715385437012	648.558349609375	173.57687377929688	8.431077003479004e-5	435.50164794921875	178.866455078125	2.065300941467285e-5	5	036
472	451.4368591308594	168.13011169433594	1.0	368.53887939453125	246.25833129882812	0.010371178388595581	442.7159118652344	164.7694854736328	8.219480514526367e-5	435.8242492675781	178.68357849121094	1.5139579772949219e-5	5	036
473	451.5787353515625	167.80691528320312	1.0	369.2497253417969	244.414794921875	0.0005964040756225586	647.3464965820312	30.312551498413086	0.00014862418174743652	435.87188720703125	178.64678955078125	1.1235475540161133e-5	5	036
474	450.46142578125	168.94065856933594	1.0	460.66363525390625	169.69769287109375	0.0002976357936859131	443.6706848144531	171.65196228027344	7.721781730651855e-5	3.3504209518432617	477.2153015136719	4.32431697845459e-5	5	036
475	450.7620849609375	168.62026977539062	1.0	459.7906494140625	169.9283447265625	0.000346451997756958	442.6536560058594	165.41590881347656	7.084012031555176e-5	444.05487060546875	176.614013671875	2.4646520614624023e-5	5	036
476	450.8444519042969	169.1923370361328	1.0	459.8204040527344	169.5485076904297	0.0002955198287963867	442.38409423828125	165.40682983398438	6.541609764099121e-5	443.8419189453125	176.779296875	3.2007694244384766e-5	5	036
477	451.83160400390625	169.35189819335938	1.0	371.1211242675781	244.52346801757812	0.027764618396759033	450.7983093261719	172.68865966796875	4.729628562927246e-5	365.17340087890625	243.27247619628906	2.4110078811645508e-5	5	036
478	448.97515869140625	171.22447204589844	1.0	370.34063720703125	244.28781127929688	0.011367380619049072	447.1977233886719	173.41677856445312	0.00026679039001464844	443.0472412109375	178.12730407714844	0.00012737512588500977	5	036
479	443.97528076171875	179.75294494628906	1.0	370.9886779785156	244.79193115234375	0.00020498037338256836	439.3003845214844	181.65032958984375	5.251169204711914e-5	3.2942728996276855	477.7982482910156	2.4944543838500977e-5	5	036
480	435.938720703125	186.55133056640625	1.0	444.6307373046875	188.20169067382812	0.0004888176918029785	439.55267333984375	187.74533081054688	0.00029924511909484863	439.695556640625	192.38705444335938	0.00014591217041015625	5	036
481	432.6368408203125	193.33865356445312	0.9999997615814209	432.4284973144531	194.94813537597656	0.0049304962158203125	431.93280029296875	193.50421142578125	0.00016137957572937012	423.3367004394531	198.40878295898438	5.698204040527344e-5	5	036
482	430.6510314941406	203.5934295654297	0.9999898672103882	15.216046333312988	481.7586669921875	0.0002531707286834717	431.12469482421875	204.50209045410156	7.602572441101074e-5	3.9620656967163086	477.15496826171875	9.575486183166504e-5	5	036
483	431.8729553222656	213.06082153320312	1.0	436.48565673828125	213.66737365722656	5.608797073364258e-5	645.8084716796875	29.045883178710938	3.978610038757324e-5	422.2593078613281	200.3081512451172	6.535649299621582e-5	5	036
484	431.0411682128906	215.78053283691406	1.0	389.32476806640625	181.42762756347656	0.9994214773178101	433.35662841796875	219.15786743164062	5.3882598876953125e-5	421.3192443847656	201.74598693847656	3.0666589736938477e-5	5	036
485	429.98883056640625	218.96327209472656	1.0	382.9830627441406	174.5153350830078	0.3695411682128906	433.401611328125	220.8261260986328	8.26418399810791e-5	423.063720703125	206.57467651367188	3.0100345611572266e-5	5	036
486	428.03704833984375	222.47817993164062	1.0	373.80450439453125	172.72299194335938	0.7396236658096313	432.822509765625	221.49749755859375	4.884600639343262e-5	424.738037109375	211.9872283935547	3.108382225036621e-5	5	036
487	428.7614440917969	224.50262451171875	1.0	375.4847106933594	175.70582580566406	0.9999985098838806	432.5183410644531	223.13558959960938	0.0001004338264465332	376.2561340332031	173.87820434570312	4.5746564865112305e-5	5	036
488	426.34014892578125	224.54100036621094	1.0	375.30255126953125	175.1810760498047	0.9999854564666748	646.7803344726562	28.961511611938477	0.00027114152908325195	375.567626953125	174.2924041748047	7.015466690063477e-5	5	036
489	426.6841125488281	224.4785919189453	1.0	374.75494384765625	176.68609619140625	0.9988155364990234	430.5101623535156	223.39788818359375	7.709860801696777e-5	411.3415832519531	232.79238891601562	2.3365020751953125e-5	5	036
490	426.88726806640625	225.50816345214844	1.0	377.21551513671875	179.3787841796875	0.9999881982803345	430.48272705078125	224.43629455566406	0.00011810660362243652	432.79486083984375	229.28330993652344	2.720952033996582e-5	5	036
491	426.16046142578125	225.52850341796875	1.0	372.4474792480469	176.582763671875	0.9990664720535278	647.9579467773438	334.8780212402344	0.00021058320999145508	432.8319091796875	229.1251678466797	2.2411346435546875e-5	5	036
492	425.4677429199219	225.1768798828125	1.0	375.0081787109375	178.6387481689453	0.9999998807907104	429.98199462890625	224.2663116455078	7.930397987365723e-5	372.7697448730469	177.57684326171875	3.0428171157836914e-5	5	036
493	425.3332214355469	226.0902862548828	1.0	373.1642150878906	176.09303283691406	0.008249253034591675	429.82598876953125	224.7410888671875	0.00024184584617614746	409.3305969238281	234.25807189941406	7.900595664978027e-5	5	036
494	428.1239318847656	223.35958862304688	1.0	377.88653564453125	181.46641540527344	0.999919056892395	431.3416748046875	223.1650848388672	0.0001042783260345459	433.5854797363281	227.9175567626953	3.9130449295043945e-5	5	036
495	422.3964538574219	218.4663848876953	0.9999904036521912	372.8730163574219	181.22927856445312	0.00538364052772522	425.3207702636719	217.62274169921875	6.48200511932373e-5	397.2080993652344	227.40187072753906	4.991888999938965e-5	5	036
496	440.9432067871094	194.2996368408203	1.0	446.8836975097656	197.35633850097656	0.00046768784523010254	444.73663330078125	193.36685180664062	0.00013959407806396484	394.6343994140625	228.239990234375	0.00032979249954223633	5	036
497	445.3331298828125	188.68161010742188	1.0	401.13446044921875	230.0370635986328	0.019740164279937744	445.09161376953125	190.65988159179688	0.00034478306770324707	442.7807312011719	194.72264099121094	0.00013086199760437012	5	036
498	450.8211669921875	182.40821838378906	1.0	396.75323486328125	229.94252014160156	0.997078001499176	648.5918579101562	144.8841094970703	3.987550735473633e-5	394.8236389160156	225.94451904296875	2.6732683181762695e-5	5	036
499	455.48687744140625	177.53660583496094	1.0	394.7348327636719	229.1973114013672	0.999669075012207	463.98809814453125	175.8952178955078	9.381771087646484e-5	395.0420227050781	226.46484375	3.832578659057617e-5	5	036
500	459.1880798339844	174.58700561523438	1.0	393.4026184082031	234.8273468017578	0.14353105425834656	464.241455078125	172.7161865234375	0.00014713406562805176	454.61322021484375	165.23590087890625	4.51207160949707e-5	5	036
501	463.14056396484375	170.93621826171875	1.0	385.56195068359375	237.5087890625	0.9960207343101501	462.56158447265625	172.6783447265625	0.0004506111145019531	459.71044921875	176.84872436523438	0.00014016032218933105	5	036
502	464.6602783203125	166.21710205078125	1.0	390.58978271484375	236.9281005859375	0.999991774559021	392.7769470214844	236.28903198242188	0.00010818243026733398	390.3503723144531	232.81185913085938	0.00020635128021240234	5	036
503	465.6716003417969	162.7803497314453	1.0	475.2353515625	163.02989196777344	0.000906139612197876	646.1051635742188	28.79880142211914	6.0617923736572266e-5	477.9656982421875	164.28762817382812	9.745359420776367e-6	5	036
504	465.30535888671875	159.97442626953125	1.0	396.945556640625	230.604248046875	0.967801570892334	458.5438537597656	158.42320251464844	3.439188003540039e-5	394.07537841796875	230.46063232421875	5.772709846496582e-5	5	036
505	465.0821838378906	157.9226837158203	1.0	397.0507507324219	233.43905639648438	1.0	647.571533203125	206.65762329101562	0.0002931654453277588	397.0970764160156	236.51832580566406	0.00011494755744934082	5	036
506	464.4095764160156	157.17889404296875	1.0	397.42559814453125	233.70555114746094	1.0	398.42401123046875	235.54513549804688	0.000252455472946167	397.6238098144531	236.60513305664062	0.0002117753028869629	5	036
507	466.2183837890625	156.11328125	1.0	397.95245361328125	232.15414428710938	1.0	463.907958984375	158.211669921875	0.00014397501945495605	397.2275085449219	235.8214111328125	0.00012034177780151367	5	036
508	464.86199951171875	155.1766357421875	1.0	398.2873840332031	232.84173583984375	1.0	463.5331726074219	157.87332153320312	0.00016036629676818848	397.8584899902344	236.64584350585938	0.00010260939598083496	5	036
509	464.2261962890625	155.72219848632812	1.0	396.8507080078125	232.16897583007812	1.0	463.1322021484375	157.47938537597656	0.0002535581588745117	392.33331298828125	229.64854431152344	0.0002670884132385254	5	036
510	465.3414611816406	154.68685913085938	1.0	394.1175537109375	233.5013427734375	0.9999997019767761	463.4435729980469	157.6739044189453	0.00019472837448120117	393.8583068847656	236.86032104492188	9.393692016601562e-5	5	036
511	465.64129638671875	154.22076416015625	1.0	396.6002197265625	231.96775817871094	0.9999997615814209	463.5516052246094	157.2629852294922	0.0002599358558654785	459.83392333984375	161.61878967285156	0.00013643503189086914	5	036
512	464.5992126464844	153.51068115234375	1.0	393.9984130859375	230.13514709472656	0.9999999403953552	463.22369384765625	157.04281616210938	0.00018930435180664062	459.6717224121094	161.05906677246094	9.85264778137207e-5	5	036
513	465.3286437988281	153.6097869873047	1.0	394.4054260253906	229.13319396972656	1.0	648.6196899414062	207.5349884033203	0.00010755658149719238	392.88531494140625	235.40577697753906	5.97834587097168e-5	5	036
514	462.52264404296875	152.6924285888672	1.0	391.0194091796875	224.6968231201172	0.9999637603759766	461.900146484375	155.82919311523438	0.0002569854259490967	460.3098449707031	160.14283752441406	8.997321128845215e-5	5	036
515	453.8702087402344	157.77426147460938	1.0	391.3583679199219	224.5955047607422	0.9129555225372314	450.42828369140625	159.99163818359375	0.00014060735702514648	442.1674499511719	164.25897216796875	7.671117782592773e-5	5	036
516	446.3087158203125	161.623779296875	1.0	397.8114929199219	221.94679260253906	0.9994669556617737	396.8984069824219	220.30459594726562	8.025765419006348e-5	392.8235168457031	215.99575805664062	8.371472358703613e-5	5	036
517	440.2836608886719	165.62594604492188	1.0	447.43353271484375	168.7138214111328	0.0002931058406829834	445.2178039550781	164.56695556640625	6.914138793945312e-5	3.3936517238616943	476.60687255859375	2.434849739074707e-5	5	036
518	435.2013244628906	172.19830322265625	1.0	435.0575256347656	176.06288146972656	0.00032636523246765137	438.1289367675781	172.86302185058594	0.0003196299076080322	438.4319763183594	178.48605346679688	0.00020116567611694336	5	036
519	434.4261169433594	176.7086639404297	0.9999997615814209	431.8712463378906	179.18609619140625	0.0004572868347167969	433.7415466308594	175.6975860595703	0.00025653839111328125	424.2525634765625	183.1178436279297	0.00018420815467834473	5	036
520	419.7408142089844	174.69949340820312	0.9998672008514404	426.33551025390625	177.82540893554688	0.00013703107833862305	423.92205810546875	173.7296905517578	0.00022542476654052734	422.73944091796875	180.54238891601562	9.107589721679688e-5	5	036
521	425.77679443359375	180.53314208984375	0.9999983310699463	433.1657409667969	182.9728240966797	0.00013402104377746582	433.9997253417969	178.4668731689453	6.541609764099121e-5	434.4858093261719	184.02662658691406	5.564093589782715e-5	5	036
522	422.28125	181.38182067871094	0.9997555017471313	3.1082515716552734	32.64931106567383	0.00024172663688659668	4.321696758270264	31.061031341552734	2.2739171981811523e-5	2.746276378631592	28.376483917236328	3.266334533691406e-5	5	036
523	423.8435363769531	182.92701721191406	0.9999942779541016	431.02447509765625	184.6376953125	5.447864532470703e-5	428.46136474609375	181.1144256591797	3.4481287002563477e-5	408.4187316894531	175.44442749023438	3.0934810638427734e-5	5	036
524	429.24444580078125	183.830322265625	1.0	436.27447509765625	184.7145538330078	0.00022095441818237305	432.94036865234375	186.67385864257812	8.371472358703613e-5	421.1379699707031	171.36634826660156	7.650256156921387e-5	5	036
525	423.0743103027344	182.8544158935547	0.9984416365623474	13.279267311096191	480.2704162597656	0.00019216537475585938	647.1405639648438	207.412353515625	6.16610050201416e-5	3.020477771759033	476.2658996582031	1.8358230590820312e-5	5	036
526	422.5820617675781	181.34083557128906	1.0	432.6838684082031	184.01988220214844	0.00012108683586120605	429.91424560546875	180.37060546875	4.291534423828125e-5	434.7498474121094	184.72874450683594	2.3603439331054688e-5	5	036
527	428.27813720703125	183.4858856201172	1.0	2.2748074531555176	2.3710906505584717	0.0002599954605102539	423.11309814453125	183.67178344726562	3.1322240829467773e-5	421.9906311035156	171.7646942138672	4.3720006942749023e-5	5	036
528	421.0981750488281	179.26170349121094	1.0	4.625476837158203	154.3923797607422	0.00010383129119873047	646.8418579101562	29.79993438720703	6.273388862609863e-5	3.310154438018799	477.72076416015625	1.4692544937133789e-5	5	036
529	419.7781066894531	179.22012329101562	0.999999463558197	1.837778091430664	2.038318634033203	8.574128150939941e-5	646.9663696289062	29.55072784423828	0.0001919865608215332	3.0615756511688232	477.94415283203125	1.379847526550293e-5	5	036
530	421.05352783203125	179.04823303222656	0.9999997615814209	427.79296875	181.81597900390625	8.794665336608887e-5	428.3705749511719	178.5746612548828	2.199411392211914e-5	2.9912281036376953	2.597625255584717	1.6033649444580078e-5	5	036
531	419.62420654296875	176.8809356689453	0.9999998807907104	2.712937831878662	30.83782196044922	0.00019502639770507812	648.461181640625	185.83811950683594	3.758072853088379e-5	421.598388671875	184.32325744628906	2.1725893020629883e-5	5	036
532	419.73870849609375	176.49546813964844	0.9999879598617554	404.8880920410156	167.02281188964844	0.006460309028625488	646.5958862304688	207.73794555664062	7.516145706176758e-5	421.3992004394531	183.158447265625	3.0219554901123047e-5	5	036
533	397.4957580566406	207.01451110839844	1.0	425.7454833984375	168.9427947998047	0.02636498212814331	432.2586975097656	169.31069946289062	8.478760719299316e-5	427.7735900878906	159.15875244140625	5.671381950378418e-5	5	036
534	385.6482849121094	217.87811279296875	1.0	425.1436767578125	153.3874053955078	0.2557453513145447	428.0531921386719	157.2986297607422	0.0016758441925048828	425.9671630859375	160.42572021484375	0.001666039228439331	5	036
535	381.10882568359375	225.78460693359375	1.0	428.0621337890625	151.07774353027344	0.9999988079071045	433.21484375	147.82235717773438	4.3720006942749023e-5	422.0726318359375	157.3291015625	5.21242618560791e-5	5	036
536	430.70928955078125	144.90809631347656	1.0	430.46844482421875	146.51611328125	0.003925740718841553	430.8556213378906	145.84033203125	7.262825965881348e-5	362.7235107421875	226.56871032714844	9.506940841674805e-5	5	036
537	362.1046447753906	243.1606903076172	1.0	428.1553039550781	142.94012451171875	0.6475738286972046	428.8332824707031	142.2010498046875	0.000348508358001709	425.4698181152344	145.92910766601562	0.00015082955360412598	5	036
538	357.9777526855469	247.68899536132812	1.0	426.0828552246094	139.25880432128906	1.0	427.9458923339844	139.4923858642578	0.000798642635345459	426.4517822265625	141.0123291015625	0.0005075037479400635	5	036
539	356.2655944824219	250.24688720703125	1.0	424.9336242675781	133.89463806152344	1.0	359.8692626953125	252.5836181640625	0.00010249018669128418	354.8780517578125	241.259765625	0.0002052783966064453	5	036
540	354.87408447265625	251.25894165039062	1.0	423.9532165527344	136.61221313476562	1.0	357.53265380859375	249.70010375976562	0.00010216236114501953	354.4002990722656	242.31558227539062	0.00028014183044433594	5	036
541	354.7280578613281	250.56570434570312	1.0	424.2236633300781	134.370849609375	1.0	358.9743347167969	252.15740966796875	0.00015661120414733887	353.5655822753906	242.43467712402344	0.0001895129680633545	5	036
542	353.6025695800781	253.8234405517578	1.0	421.61572265625	137.11412048339844	1.0	350.65960693359375	251.09716796875	0.00024124979972839355	419.5301818847656	141.38194274902344	0.0003904104232788086	5	036
543	352.3800354003906	253.37570190429688	0.9999995827674866	419.5955810546875	137.0587158203125	1.0	351.64404296875	251.17337036132812	0.000257641077041626	419.7911376953125	142.43359375	0.0016057193279266357	5	036
544	351.77325439453125	255.16172790527344	1.0	414.68463134765625	142.33233642578125	1.0	349.5542907714844	252.0973663330078	0.00015288591384887695	416.8560791015625	144.26820373535156	0.0005689561367034912	5	036
545	351.5117492675781	254.3776397705078	0.9999992847442627	415.6650695800781	138.30807495117188	1.0	350.78955078125	255.52523803710938	0.0003180503845214844	346.08172607421875	247.70314025878906	0.00038611888885498047	5	036
546	351.68963623046875	253.38796997070312	1.0	410.088134765625	140.22560119628906	1.0	349.8530578613281	251.01670837402344	0.00019729137420654297	345.3715515136719	245.06007385253906	0.00029024481773376465	5	036
