# Supplementary material for: An automated feeding system for the African killifish reveals the impact of diet on lifespan and allows scalable assessment of associative learning
Source: eLife. 2022 Nov 10;11:e69008. doi: 10.7554/eLife.69008 (PMC9788828; doi:10.7554/eLife.69008)
Supplement: Figure 6—source data 2. [file elife-69008-fig6-data2.zip › Training Trajectories/t5_REC024DLC_resnet50_TrainAllTheThingsJun28shuffle1_1030000.csv]

bodyparts_coords	fishhead_x	fishhead_y	fishhead_likelihood	fishtail_x	fishtail_y	fishtail_likelihood	redlight_x	redlight_y	redlight_likelihood	fooddrop_x	fooddrop_y	fooddrop_likelihood	fishnum	recordingnum
0	334.9611511230469	330.49114990234375	0.9999998807907104	290.4051208496094	265.0929260253906	1.0	337.47076416015625	331.762451171875	0.0001767277717590332	331.9517822265625	335.6885986328125	0.0001208186149597168	5	024
1	335.4608154296875	328.7115173339844	1.0	290.1356506347656	266.9400939941406	0.9999940991401672	647.6221313476562	115.6177749633789	0.00027871131896972656	288.6330261230469	272.2648010253906	0.00016939640045166016	5	024
2	335.2810974121094	331.5433654785156	0.9999992847442627	294.3043212890625	265.71026611328125	1.0	333.8893127441406	334.0809326171875	0.000265270471572876	331.4898681640625	336.84295654296875	0.00046250224113464355	5	024
3	336.1888122558594	330.5542297363281	0.9999998807907104	295.83404541015625	268.2083740234375	1.0	648.1582641601562	158.5107879638672	0.0019580423831939697	332.30950927734375	336.7485656738281	0.000577390193939209	5	024
4	335.45184326171875	329.71490478515625	0.9999998807907104	296.7492370605469	268.72833251953125	1.0	338.27069091796875	331.5880432128906	0.00023728609085083008	332.01483154296875	335.4686279296875	0.00042489171028137207	5	024
5	336.6491394042969	330.8459777832031	1.0	294.37677001953125	268.6498718261719	0.9999949932098389	334.8106689453125	333.46484375	0.00018134713172912598	331.4621887207031	336.7966613769531	0.00024443864822387695	5	024
6	336.9289855957031	331.8360290527344	0.9999997615814209	296.8034973144531	262.9283447265625	0.9999963045120239	335.799560546875	333.71484375	0.00031259655952453613	293.28924560546875	265.4320373535156	0.0009724199771881104	5	024
7	338.64727783203125	331.7135009765625	1.0	298.9364929199219	266.00347900390625	1.0	338.42852783203125	333.85552978515625	0.00012814998626708984	297.5189208984375	268.5766906738281	0.00033983588218688965	5	024
8	346.12652587890625	341.9997253417969	1.0	300.9774475097656	272.77130126953125	1.0	350.3243713378906	341.13214111328125	0.00027042627334594727	351.408935546875	344.8839416503906	8.431077003479004e-5	5	024
9	350.81219482421875	346.2630615234375	0.9999998807907104	306.1090393066406	274.9777526855469	1.0	349.57525634765625	349.57891845703125	0.00026747584342956543	348.3465270996094	352.49737548828125	0.0004031062126159668	5	024
10	353.51708984375	352.65631103515625	1.0	307.1015319824219	271.6476135253906	1.0	356.2723083496094	351.7152099609375	0.00012767314910888672	308.1493835449219	273.072265625	0.0006876289844512939	5	024
11	356.25067138671875	355.15283203125	1.0	307.30474853515625	270.98797607421875	0.9999991655349731	362.9613952636719	357.5672912597656	6.702542304992676e-5	304.5433349609375	273.9911193847656	0.0003578364849090576	5	024
12	359.1861877441406	358.08111572265625	1.0	307.0322265625	269.67431640625	0.997088611125946	363.8966369628906	358.0225830078125	0.0002633035182952881	310.10211181640625	271.9971923828125	0.00022920966148376465	5	024
13	360.2722473144531	358.69873046875	1.0	366.2401123046875	360.8446960449219	0.002082526683807373	364.5557861328125	358.04461669921875	0.00018674135208129883	357.54058837890625	366.9453125	0.00013637542724609375	5	024
14	361.0362548828125	357.89044189453125	1.0	366.6361389160156	359.77178955078125	0.001035839319229126	648.1589965820312	243.0502471923828	0.0002117156982421875	347.3440856933594	356.7436218261719	0.00022429227828979492	5	024
15	364.0325622558594	358.88201904296875	1.0	367.92303466796875	358.4874267578125	0.010156750679016113	368.0564270019531	357.5781555175781	0.00032395124435424805	368.29736328125	364.79620361328125	0.00037735700607299805	5	024
16	365.9103698730469	359.6986083984375	0.999998927116394	369.7562561035156	361.5312194824219	0.0036419332027435303	368.3032531738281	358.8244323730469	0.000312119722366333	368.6696472167969	365.87335205078125	0.0006423592567443848	5	024
17	368.42791748046875	359.27960205078125	1.0	371.814697265625	358.3231506347656	0.0008539855480194092	371.02789306640625	362.53656005859375	0.00012490153312683105	368.8540344238281	366.8518371582031	0.00020512938499450684	5	024
18	370.20806884765625	359.8614501953125	0.9999988079071045	372.3270568847656	359.42059326171875	0.04479265213012695	372.67413330078125	360.6994934082031	0.00015613436698913574	359.91802978515625	367.08355712890625	0.0005994737148284912	5	024
19	372.98162841796875	360.6132507324219	0.9998477697372437	372.3554992675781	360.5012512207031	0.61067134141922	374.2933654785156	359.5232849121094	0.00030928850173950195	361.98602294921875	367.1943359375	0.0007235705852508545	5	024
20	375.1404113769531	360.7816467285156	0.9999973773956299	373.3158874511719	360.681884765625	0.0006413757801055908	373.8714904785156	359.5236511230469	0.0002789795398712158	374.9786682128906	367.1522521972656	0.0012055039405822754	5	024
21	375.72198486328125	360.4884948730469	0.9991716146469116	375.69342041015625	359.7279357910156	0.3643069863319397	376.4475402832031	361.3883361816406	0.0004513859748840332	375.9895324707031	364.9306640625	0.000829547643661499	5	024
22	376.9622802734375	362.00079345703125	0.9999992847442627	382.1185607910156	364.0500793457031	0.0016994774341583252	377.9839172363281	363.86181640625	0.00045359134674072266	376.15093994140625	367.08905029296875	0.0005155801773071289	5	024
23	377.1029052734375	361.2037353515625	0.999993085861206	381.9610290527344	359.9346923828125	0.028873711824417114	377.9986572265625	363.594970703125	0.0006051957607269287	372.58599853515625	355.49658203125	0.0007127523422241211	5	024
24	378.2427978515625	361.67486572265625	0.9999995827674866	383.4801025390625	364.6785888671875	0.0030528604984283447	378.91815185546875	364.4687194824219	0.0009067654609680176	376.9425354003906	367.5450439453125	0.0006403326988220215	5	024
25	378.5692443847656	361.0933837890625	0.9963316321372986	381.3877258300781	363.53778076171875	0.3191729187965393	547.89794921875	206.53561401367188	0.9752620458602905	367.85882568359375	366.3717346191406	0.0005195140838623047	5	024
26	378.8064270019531	361.3288879394531	1.0	384.24273681640625	363.4704284667969	0.002786695957183838	545.1567993164062	205.17176818847656	1.0	545.0336303710938	206.1918182373047	0.002019166946411133	5	024
27	377.6973571777344	361.5272521972656	0.9999967217445374	383.349853515625	360.8001708984375	0.002418339252471924	545.3101196289062	205.41064453125	1.0	366.5083312988281	370.3408203125	0.0018669366836547852	5	024
28	379.5491027832031	361.1654968261719	0.9999998807907104	384.3677673339844	360.4194641113281	0.0030968189239501953	545.0281982421875	206.64356994628906	1.0	541.7893676757812	206.6778564453125	0.001172482967376709	5	024
29	380.6971740722656	362.5101318359375	0.9999955892562866	384.58837890625	364.5631103515625	0.042823851108551025	544.2118530273438	205.31883239746094	1.0	541.4938354492188	205.4784393310547	0.006232470273971558	5	024
30	382.0925598144531	361.1413879394531	1.0	386.88946533203125	359.694091796875	0.006386667490005493	545.7203979492188	205.47036743164062	1.0	542.1903686523438	205.54478454589844	0.0010142922401428223	5	024
31	382.7341003417969	360.7261962890625	0.9999995231628418	387.3760681152344	359.26617431640625	0.0035517513751983643	544.9166259765625	205.74073791503906	1.0	542.6548461914062	205.89752197265625	0.0024527311325073242	5	024
32	383.9380187988281	362.4351806640625	0.9999995827674866	387.7314147949219	363.8234558105469	0.012138128280639648	545.6555786132812	205.95436096191406	1.0	542.1917724609375	205.95883178710938	0.0007735788822174072	5	024
33	386.4568176269531	359.4827880859375	0.9999990463256836	388.6848449707031	359.2102966308594	0.002950221300125122	545.43505859375	206.099853515625	1.0	541.86376953125	206.31007385253906	0.0008254349231719971	5	024
34	389.20697021484375	358.6670837402344	0.9999996423721313	391.385009765625	356.696044921875	0.03347212076187134	545.2479858398438	205.41159057617188	1.0	541.818115234375	205.64625549316406	0.0005746781826019287	5	024
35	391.54901123046875	358.5498352050781	1.0	397.4501953125	357.92938232421875	0.003017723560333252	544.9215698242188	205.8629150390625	1.0	541.590087890625	205.7999725341797	0.0011333227157592773	5	024
36	393.724609375	357.7319030761719	0.9999999403953552	14.030458450317383	481.9030456542969	0.0008269846439361572	545.1483764648438	205.03994750976562	1.0	543.2015380859375	205.47544860839844	0.0020371973514556885	5	024
37	393.34814453125	357.2141418457031	1.0	399.11553955078125	360.0870056152344	0.0034445226192474365	545.3190307617188	204.73158264160156	1.0	541.982421875	205.12725830078125	0.0008510351181030273	5	024
38	397.18182373046875	360.0758972167969	1.0	403.96112060546875	358.6421813964844	0.0012969970703125	545.0967407226562	205.0450897216797	1.0	541.7214965820312	205.1259002685547	0.0012195706367492676	5	024
39	398.1588439941406	360.4172668457031	0.9999998807907104	402.2212829589844	360.3106384277344	0.02157372236251831	545.540771484375	203.74075317382812	1.0	541.8604736328125	204.97740173339844	0.0007711350917816162	5	024
40	400.55316162109375	362.7518310546875	1.0	406.02587890625	360.7185974121094	0.002208143472671509	544.3814697265625	205.04002380371094	1.0	540.9702758789062	205.14202880859375	0.001126706600189209	5	024
41	402.8931579589844	364.44488525390625	1.0	407.9892578125	361.6481018066406	0.003031104803085327	545.5020751953125	205.19931030273438	1.0	404.4459533691406	357.3227844238281	0.0007741153240203857	5	024
42	407.24420166015625	367.05767822265625	0.9999998807907104	406.3146667480469	369.3171081542969	0.03624966740608215	545.451416015625	205.412841796875	1.0	542.2918701171875	205.67977905273438	0.001041412353515625	5	024
43	409.429931640625	366.8738098144531	1.0	352.4886169433594	268.0552673339844	0.9980555176734924	544.9429321289062	205.0734405517578	1.0	543.2557373046875	205.10873413085938	0.001371920108795166	5	024
44	411.3075866699219	366.0297546386719	1.0	354.3999328613281	269.9230651855469	1.0	544.5028686523438	206.28697204589844	0.9999999403953552	542.4579467773438	206.79400634765625	0.006710618734359741	5	024
45	416.34832763671875	367.91326904296875	1.0	356.16094970703125	271.29486083984375	0.9992607831954956	544.6788330078125	205.9226531982422	1.0	541.9163818359375	206.1287841796875	0.0029657185077667236	5	024
46	419.190673828125	366.6734924316406	1.0	420.7817077636719	370.3082275390625	0.0010803639888763428	545.3786010742188	205.21812438964844	1.0	541.6032104492188	205.4091339111328	0.0008402466773986816	5	024
47	420.2716369628906	368.8254699707031	1.0	420.48651123046875	372.122802734375	0.0008330643177032471	545.3477783203125	204.93914794921875	1.0	541.9122314453125	205.30352783203125	0.0008072257041931152	5	024
48	421.0252685546875	369.2427673339844	1.0	437.17303466796875	372.0523681640625	0.0010233521461486816	544.794921875	205.233154296875	1.0	541.1707763671875	205.7286834716797	0.0008062124252319336	5	024
49	422.8110656738281	371.99560546875	0.9999998807907104	422.3783264160156	374.3662109375	0.013919174671173096	545.4649658203125	205.27206420898438	1.0	545.0728149414062	206.61676025390625	0.0013533830642700195	5	024
50	425.0560302734375	373.9856872558594	1.0	435.69622802734375	376.01812744140625	0.0026315152645111084	544.7516479492188	205.0463104248047	1.0	542.8757934570312	205.68756103515625	0.0016808807849884033	5	024
51	424.8564453125	376.36480712890625	1.0	439.14678955078125	374.8808898925781	0.0004037022590637207	544.4138793945312	205.1653289794922	1.0	541.3951416015625	205.52220153808594	0.001389533281326294	5	024
52	424.9317321777344	377.53765869140625	0.9999995231628418	423.7867431640625	375.58953857421875	0.0072710514068603516	544.896240234375	206.05345153808594	1.0	542.9780883789062	206.15740966796875	0.0018319785594940186	5	024
53	422.42364501953125	379.6395568847656	0.996783971786499	423.6226806640625	377.9140930175781	0.2705370783805847	545.15234375	205.42837524414062	1.0	420.54736328125	374.93841552734375	0.0013299882411956787	5	024
54	428.1794128417969	379.6970520019531	0.9999990463256836	428.91357421875	382.0426025390625	0.004808098077774048	544.7315673828125	206.11923217773438	1.0	544.0894775390625	203.732421875	0.0014622509479522705	5	024
55	422.6775817871094	379.8697204589844	0.9998152256011963	406.27862548828125	291.78466796875	0.9528095722198486	545.4801025390625	205.9013214111328	1.0	542.07080078125	206.18850708007812	0.0019660890102386475	5	024
56	424.0539245605469	380.4027404785156	0.9999973773956299	404.64227294921875	284.7442321777344	1.0	544.9791259765625	205.733642578125	1.0	543.0856323242188	205.74855041503906	0.002550572156906128	5	024
57	424.5202941894531	381.447265625	0.9995492696762085	397.7106628417969	282.359619140625	0.999997615814209	544.8565673828125	206.0003204345703	1.0	542.4329833984375	206.2559051513672	0.001103520393371582	5	024
58	424.2526550292969	381.00152587890625	0.9999940991401672	423.787353515625	377.5010070800781	0.0042639076709747314	545.4183959960938	205.5738983154297	1.0	542.015380859375	205.7873077392578	0.0012646913528442383	5	024
59	426.5807189941406	383.0367736816406	0.9997555017471313	401.7256774902344	285.2116394042969	0.2174336314201355	545.2505493164062	205.50067138671875	1.0	544.9309692382812	206.82424926757812	0.0011379122734069824	5	024
60	423.48736572265625	381.6591796875	0.9979265928268433	400.22418212890625	282.277099609375	1.0	544.5554809570312	205.69505310058594	1.0	541.7482299804688	205.8358917236328	0.001454681158065796	5	024
61	427.7626953125	381.2844543457031	1.0	394.3439025878906	276.3516845703125	0.9998390674591064	545.3419189453125	205.19654846191406	1.0	545.4903564453125	206.14895629882812	0.002082347869873047	5	024
62	424.6390380859375	382.106689453125	0.9998798966407776	394.2873229980469	273.51397705078125	0.9984186291694641	545.5755615234375	205.68096923828125	1.0	542.6278076171875	206.0716552734375	0.0016775429248809814	5	024
63	426.28607177734375	380.798583984375	0.9999996423721313	386.75042724609375	268.4732666015625	0.13061559200286865	545.4761962890625	205.59820556640625	1.0	542.079345703125	205.9303436279297	0.0015341341495513916	5	024
64	428.95294189453125	379.4632873535156	0.9999997615814209	427.96630859375	377.1946105957031	0.0002968311309814453	544.3607177734375	205.82803344726562	1.0	543.080810546875	206.36460876464844	0.002194821834564209	5	024
65	431.2318115234375	381.80059814453125	0.9999996423721313	437.0042419433594	382.875	0.0022012293338775635	545.09912109375	204.5646514892578	1.0	545.0458984375	205.78175354003906	0.0020252764225006104	5	024
66	433.9305419921875	382.08837890625	0.9999994039535522	434.0946044921875	384.1696472167969	0.0015507638454437256	545.3558349609375	205.5823211669922	1.0	543.0828247070312	206.0106964111328	0.00181540846824646	5	024
67	432.92626953125	381.2670593261719	0.9999980330467224	430.4429626464844	383.156005859375	0.0007637143135070801	545.4848022460938	205.6255340576172	1.0	543.3660278320312	205.7591094970703	0.0014074146747589111	5	024
68	433.430908203125	382.3171081542969	0.9999988079071045	434.258544921875	384.9866027832031	0.0043693482875823975	544.6583251953125	204.7750701904297	1.0	541.5681762695312	205.11944580078125	0.0013253986835479736	5	024
69	431.38970947265625	381.5301208496094	0.9999980926513672	429.9436950683594	383.41058349609375	0.0005120635032653809	545.3929443359375	204.9928741455078	1.0	544.163818359375	203.4805145263672	0.0010544061660766602	5	024
70	433.4535217285156	383.31585693359375	0.9999920129776001	29.434879302978516	483.0329895019531	0.000280231237411499	544.6411743164062	204.8721466064453	1.0	541.2426147460938	204.68260192871094	0.0012623965740203857	5	024
71	434.7813720703125	381.94549560546875	0.9999997615814209	431.6700744628906	383.9293518066406	0.00024950504302978516	544.9841918945312	205.4306182861328	1.0	541.6309204101562	205.9835968017578	0.001488327980041504	5	024
72	429.8322448730469	378.087158203125	1.0	404.2050476074219	271.0399169921875	0.014509886503219604	544.4219360351562	205.60340881347656	1.0	541.1653442382812	205.7681427001953	0.0013134181499481201	5	024
73	428.7984313964844	378.7289733886719	1.0	405.4564514160156	267.7317199707031	0.059829145669937134	544.6734619140625	205.35765075683594	1.0	542.4998779296875	205.69728088378906	0.001965731382369995	5	024
74	424.77239990234375	377.4089050292969	0.9999845027923584	430.247802734375	379.6937561035156	0.2521275281906128	545.2874755859375	205.58197021484375	1.0	541.9353637695312	205.9090118408203	0.0007107853889465332	5	024
75	427.2566833496094	379.5741271972656	0.9999997615814209	437.84100341796875	376.4132080078125	0.0007188618183135986	544.2666625976562	205.6162567138672	1.0	541.5079956054688	206.1284637451172	0.003038078546524048	5	024
76	429.02911376953125	378.9271240234375	1.0	428.1286315917969	382.8251953125	0.0006275475025177002	544.7660522460938	204.79893493652344	1.0	541.5358276367188	205.36566162109375	0.0009250938892364502	5	024
77	428.8927001953125	378.0640563964844	1.0	434.61944580078125	376.8226013183594	0.000492483377456665	545.1792602539062	205.68959045410156	1.0	541.8905029296875	205.74310302734375	0.003510087728500366	5	024
78	429.7614440917969	376.8270568847656	1.0	438.8004150390625	376.20294189453125	0.0010335445404052734	544.4388427734375	206.0555419921875	1.0	544.0109252929688	203.60647583007812	0.004236489534378052	5	024
79	429.64862060546875	377.97064208984375	1.0	442.3069763183594	377.70184326171875	0.003952711820602417	545.22021484375	206.33082580566406	1.0	543.8823852539062	207.08363342285156	0.0031183958053588867	5	024
80	429.4637145996094	377.3501281738281	1.0	439.3053894042969	375.8447265625	0.0008314549922943115	544.611083984375	205.03660583496094	1.0	543.3544311523438	205.89260864257812	0.004258930683135986	5	024
81	428.4070129394531	377.1631774902344	0.9999999403953552	438.054931640625	375.9892272949219	0.0021292567253112793	544.930419921875	204.735107421875	1.0	541.5352172851562	205.0938720703125	0.0007224678993225098	5	024
82	429.43414306640625	377.4051513671875	1.0	387.5362548828125	264.7403869628906	0.025496572256088257	544.4288330078125	206.010986328125	1.0	543.73388671875	203.89691162109375	0.0029776394367218018	5	024
83	430.3050842285156	377.5604553222656	1.0	440.75250244140625	376.5653381347656	0.0007115304470062256	544.2922973632812	205.5933380126953	1.0	541.6844482421875	206.1485137939453	0.005098581314086914	5	024
84	429.38232421875	377.7131652832031	1.0	427.6297302246094	382.3433837890625	0.000252455472946167	545.391357421875	205.85952758789062	1.0	543.7572021484375	207.0026092529297	0.0012222826480865479	5	024
85	427.75689697265625	378.4207763671875	1.0	393.3664245605469	269.3658752441406	0.9999992847442627	545.3242797851562	205.4689178466797	1.0	543.4292602539062	205.48797607421875	0.0008169710636138916	5	024
86	425.1451721191406	377.31390380859375	0.9999997615814209	424.8263854980469	375.292724609375	0.0013241171836853027	545.4238891601562	205.49282836914062	1.0	544.98095703125	205.8131103515625	0.0018334686756134033	5	024
87	424.6639404296875	376.7758483886719	0.9999990463256836	424.4558410644531	375.63165283203125	0.04281190037727356	544.8822021484375	205.16741943359375	1.0	545.0220336914062	206.1947021484375	0.002480447292327881	5	024
88	424.8818664550781	377.419921875	1.0	427.0760498046875	375.8555603027344	0.0006346404552459717	545.4105834960938	205.08370971679688	1.0	541.9631958007812	205.4586639404297	0.000594794750213623	5	024
89	423.0373840332031	377.10675048828125	1.0	395.2650451660156	270.1980285644531	0.9998566508293152	545.0753173828125	204.7611541748047	1.0	541.8446044921875	205.16339111328125	0.0012683272361755371	5	024
90	425.6769714355469	375.7488708496094	1.0	395.590576171875	267.6705322265625	0.9999995231628418	545.9590454101562	205.7834930419922	1.0	544.8963012695312	206.63134765625	0.0013331472873687744	5	024
91	447.3345642089844	380.71929931640625	0.999991774559021	4.741400241851807	228.96693420410156	0.0006251633167266846	544.4918212890625	205.5688018798828	1.0	541.4775390625	205.9127655029297	0.0022713541984558105	5	024
92	421.17059326171875	377.04302978515625	1.0	399.92388916015625	273.19952392578125	1.0	545.9658203125	205.8197021484375	1.0	545.0775756835938	206.585693359375	0.0008530020713806152	5	024
93	419.08868408203125	375.7168884277344	1.0	399.35528564453125	269.7351379394531	0.9995966553688049	545.2291870117188	205.19358825683594	1.0	543.4148559570312	205.23765563964844	0.0022154152393341064	5	024
94	420.1314697265625	375.92486572265625	0.9999998807907104	424.12103271484375	374.6546630859375	0.0009192228317260742	544.880859375	205.0992431640625	1.0	545.0636596679688	206.13783264160156	0.003656715154647827	5	024
95	419.7874450683594	375.12310791015625	0.9999943971633911	422.5497741699219	374.0343017578125	0.005228936672210693	544.1530151367188	205.31179809570312	1.0	542.1184692382812	205.3863525390625	0.0012397170066833496	5	024
96	421.625732421875	376.5924377441406	0.9999997019767761	397.5211181640625	261.9087829589844	0.0007800161838531494	544.600341796875	205.57232666015625	1.0	542.946533203125	205.916015625	0.0024428069591522217	5	024
97	420.5084533691406	375.4150085449219	1.0	424.56793212890625	374.0583801269531	0.0004838705062866211	545.2722778320312	205.30711364746094	1.0	542.2577514648438	205.65060424804688	0.0014678239822387695	5	024
98	420.9570007324219	375.6903991699219	1.0	424.4774475097656	374.185546875	0.0008727610111236572	544.4454345703125	206.21319580078125	1.0	541.5154418945312	206.34132385253906	0.0021212399005889893	5	024
99	424.951171875	375.7095947265625	1.0	441.7108459472656	372.4106750488281	0.00026163458824157715	545.3359985351562	206.0971221923828	1.0	541.4566650390625	206.50901794433594	0.0005308687686920166	5	024
100	427.4094543457031	376.2401123046875	0.9999999403953552	438.1681213378906	378.3969421386719	0.0002124011516571045	544.6036987304688	206.04954528808594	1.0	543.1517333984375	207.0386962890625	0.001201719045639038	5	024
101	432.45001220703125	370.401611328125	1.0	436.88531494140625	373.6396789550781	0.00043892860412597656	545.987060546875	204.19442749023438	1.0	542.131591796875	205.79986572265625	0.0005505681037902832	5	024
102	431.1804504394531	365.6593017578125	1.0	3.5668187141418457	237.3880615234375	0.00042641162872314453	545.3370971679688	205.24520874023438	1.0	544.7849731445312	206.61138916015625	0.001861274242401123	5	024
103	424.5570983886719	362.7886962890625	0.9999982714653015	547.05029296875	207.20359802246094	0.0001672208309173584	544.6278686523438	205.00265502929688	1.0	544.6968994140625	206.41481018066406	0.001323014497756958	5	024
104	424.928955078125	360.8121643066406	0.9999999403953552	547.0359497070312	207.48626708984375	0.00018161535263061523	544.3601684570312	205.5281219482422	1.0	541.8355102539062	205.97853088378906	0.004460036754608154	5	024
105	421.2372131347656	359.20526123046875	1.0	546.8750610351562	206.8551788330078	0.0001468956470489502	544.468505859375	204.87074279785156	1.0	541.648681640625	205.26487731933594	0.005647480487823486	5	024
106	423.15240478515625	356.45599365234375	0.9999995827674866	14.125530242919922	481.883056640625	0.0003585219383239746	544.2349853515625	206.3909149169922	1.0	542.48193359375	207.59027099609375	0.0025178194046020508	5	024
107	422.4849853515625	359.110595703125	1.0	2.0185489654541016	3.410961866378784	0.00014677643775939941	545.4557495117188	205.14501953125	1.0	541.8209228515625	205.4420928955078	0.0008098185062408447	5	024
108	426.22509765625	359.4786682128906	1.0	547.4911499023438	207.5879364013672	0.00015631318092346191	544.6571044921875	206.2880401611328	1.0	543.5442504882812	206.74415588378906	0.013811826705932617	5	024
109	425.46551513671875	361.00799560546875	0.9999450445175171	15.294229507446289	481.51129150390625	0.0002866089344024658	545.3997802734375	206.18931579589844	1.0	543.0299072265625	206.51339721679688	0.0012719035148620605	5	024
110	426.186767578125	365.39215087890625	0.9998695850372314	546.5211181640625	206.82867431640625	0.0001093149185180664	544.3218383789062	205.37356567382812	1.0	542.2625122070312	205.6903839111328	0.006298750638961792	5	024
111	424.4374084472656	368.9415588378906	0.9999999403953552	424.25701904296875	371.6403503417969	0.000739753246307373	545.5820922851562	206.23609924316406	1.0	544.6551513671875	206.69859313964844	0.0017091929912567139	5	024
112	422.7060852050781	369.7058410644531	1.0	422.92791748046875	371.828369140625	0.0007882118225097656	544.7930908203125	205.30343627929688	1.0	542.6426391601562	205.56295776367188	0.0030881166458129883	5	024
113	423.6895446777344	370.5779724121094	0.999993622303009	423.37945556640625	371.18621826171875	0.00015023350715637207	544.6861572265625	205.69944763183594	1.0	544.4855346679688	206.5897674560547	0.0014295876026153564	5	024
114	422.448974609375	368.9507751464844	1.0	13.350303649902344	481.59051513671875	0.000885695219039917	545.3951416015625	204.13937377929688	1.0	545.116943359375	205.50694274902344	0.0011040568351745605	5	024
115	420.6349792480469	369.55828857421875	0.9999999403953552	423.1439514160156	371.9233703613281	0.0003743469715118408	545.1677856445312	205.2225341796875	1.0	544.8280639648438	206.26744079589844	0.0009001791477203369	5	024
116	418.6604309082031	370.780517578125	1.0	421.10797119140625	372.35723876953125	0.0008376240730285645	545.3671264648438	205.82559204101562	1.0	544.7186279296875	206.6500244140625	0.0013373494148254395	5	024
117	420.1183776855469	370.0584716796875	1.0	422.0729064941406	371.94757080078125	0.0009557902812957764	544.4276733398438	206.1942596435547	1.0	543.711181640625	206.70947265625	0.011414140462875366	5	024
118	418.24346923828125	369.9568176269531	1.0	421.7435607910156	369.8892517089844	0.0006056427955627441	544.5126953125	204.4737548828125	1.0	545.060791015625	205.2801513671875	0.004133313894271851	5	024
119	416.566650390625	369.8310241699219	1.0	14.439434051513672	481.3284912109375	0.00039759278297424316	545.1822509765625	204.56558227539062	1.0	541.7382202148438	205.26458740234375	0.0007036030292510986	5	024
120	417.3966369628906	374.53570556640625	0.9999362230300903	29.095136642456055	483.5054931640625	0.0006987452507019043	545.2028198242188	204.71868896484375	1.0	541.6723022460938	205.0277862548828	0.0006766021251678467	5	024
121	419.6125793457031	375.958984375	0.9999988675117493	423.45062255859375	374.28131103515625	0.00048550963401794434	544.9627075195312	204.96022033691406	1.0	542.0760498046875	204.94036865234375	0.0032159090042114258	5	024
122	419.75390625	377.740478515625	0.9999967813491821	421.3790283203125	376.6624450683594	0.0009105205535888672	544.61328125	204.73643493652344	1.0	541.2926635742188	205.11903381347656	0.001103818416595459	5	024
123	424.735595703125	379.1560974121094	0.9999728202819824	3.141836404800415	130.71377563476562	0.0009759366512298584	545.2381591796875	204.94615173339844	1.0	543.5147705078125	205.3980255126953	0.001859128475189209	5	024
124	425.2959289550781	379.6844482421875	0.9999998807907104	426.0262451171875	383.2177429199219	0.0005096793174743652	544.4080810546875	205.10934448242188	1.0	541.4249267578125	205.450439453125	0.001387476921081543	5	024
125	431.5230712890625	377.7019958496094	1.0	439.8982849121094	376.47344970703125	0.0001690685749053955	544.6239013671875	205.5091094970703	0.9999999403953552	541.5150756835938	205.6603546142578	0.00207674503326416	5	024
126	431.2129821777344	377.6752624511719	1.0	432.83349609375	383.6969299316406	0.0003718137741088867	545.2306518554688	205.90846252441406	1.0	544.4678344726562	206.4641876220703	0.0039904117584228516	5	024
127	428.65283203125	381.0606384277344	0.9943462610244751	434.44476318359375	382.1698913574219	0.0006955265998840332	545.821044921875	205.8099365234375	1.0	542.2200927734375	205.9884033203125	0.0010264217853546143	5	024
128	421.7376708984375	375.9221496582031	0.9999955892562866	418.95391845703125	278.9789733886719	0.0002911090850830078	544.8965454101562	205.8284454345703	1.0	543.1265258789062	205.84368896484375	0.0032258033752441406	5	024
129	415.7641296386719	373.37542724609375	1.0	419.6221618652344	372.3187255859375	0.0013186335563659668	544.8025512695312	206.44496154785156	1.0	541.8235473632812	206.75904846191406	0.0019908547401428223	5	024
130	409.3177795410156	368.0858154296875	0.9999997615814209	413.9960632324219	371.39453125	0.003773808479309082	545.07763671875	205.8438262939453	1.0	541.7195434570312	205.90455627441406	0.0009596049785614014	5	024
131	415.7949523925781	367.931884765625	1.0	418.8846435546875	370.64111328125	0.0005149543285369873	544.6541748046875	205.68267822265625	0.9999998807907104	542.0484008789062	205.86807250976562	0.013361483812332153	5	024
132	421.6361083984375	368.91107177734375	1.0	422.177490234375	371.48944091796875	0.006554365158081055	545.1690063476562	206.08767700195312	1.0	542.2057495117188	206.37403869628906	0.0038958489894866943	5	024
133	423.9604187011719	370.1953430175781	1.0	429.6623229980469	373.7939147949219	0.0010359585285186768	544.6688232421875	206.1304168701172	1.0	541.861328125	206.2316436767578	0.008073002099990845	5	024
134	421.5790100097656	369.94891357421875	1.0	389.2417297363281	268.4403991699219	0.003766089677810669	544.8607177734375	205.2786102294922	1.0	541.3662109375	205.74562072753906	0.0015904903411865234	5	024
135	416.4016418457031	369.0477294921875	1.0	420.41937255859375	372.244384765625	0.0005061328411102295	544.2263793945312	205.54579162597656	1.0	541.607421875	206.25051879882812	0.003476947546005249	5	024
136	411.2295227050781	367.9350280761719	0.9999998807907104	416.0619201660156	371.7976989746094	0.0018019676208496094	545.1775512695312	205.97384643554688	1.0	545.046142578125	206.3505096435547	0.0033693015575408936	5	024
137	410.2283935546875	366.5210876464844	1.0	417.909423828125	368.6423034667969	0.0011722445487976074	544.852783203125	205.707763671875	1.0	541.80126953125	206.22048950195312	0.0018583834171295166	5	024
138	406.88946533203125	366.5261535644531	1.0	405.1140441894531	369.15545654296875	0.00029277801513671875	545.9692993164062	206.73672485351562	1.0	545.1978759765625	206.9987030029297	0.0011688172817230225	5	024
139	406.0199279785156	364.4338073730469	1.0	407.04736328125	367.9569091796875	0.0001741349697113037	545.1543579101562	204.90243530273438	1.0	541.849609375	205.53749084472656	0.0008760690689086914	5	024
140	404.69622802734375	366.3717346191406	1.0	405.2530212402344	369.62872314453125	0.0003014504909515381	544.863525390625	206.04942321777344	1.0	541.450927734375	206.41847229003906	0.0011849701404571533	5	024
141	404.5674743652344	366.4382629394531	1.0	392.0332946777344	263.39794921875	0.03890708088874817	544.89453125	203.48094177246094	1.0	543.915283203125	202.99710083007812	0.002078920602798462	5	024
142	404.7773742675781	365.80712890625	1.0	406.0897216796875	368.97467041015625	0.00022426247596740723	544.7058715820312	204.5718994140625	1.0	541.3834838867188	204.80075073242188	0.001657634973526001	5	024
143	404.3407897949219	365.93743896484375	1.0	4.357789993286133	163.4736328125	0.00025394558906555176	544.7713012695312	205.1714630126953	1.0	541.7294311523438	205.6748504638672	0.0024261474609375	5	024
144	405.0953063964844	366.4619445800781	1.0	406.3210144042969	369.19378662109375	0.00030735135078430176	545.7058715820312	205.27828979492188	1.0	544.6111450195312	206.25149536132812	0.0007378756999969482	5	024
145	403.8048400878906	370.01287841796875	1.0	402.8189392089844	371.20867919921875	0.002436012029647827	544.7511596679688	205.9657745361328	1.0	542.0728759765625	206.3494415283203	0.002330005168914795	5	024
146	404.0859375	370.190185546875	1.0	404.8467102050781	371.8699035644531	0.00036019086837768555	544.7289428710938	205.386962890625	1.0	544.776611328125	206.046875	0.0028277337551116943	5	024
147	406.46746826171875	370.9418640136719	1.0	401.6993713378906	291.5822448730469	0.998741626739502	544.9962158203125	205.13819885253906	1.0	542.3099975585938	205.45384216308594	0.001888871192932129	5	024
148	407.5396728515625	372.3011779785156	1.0	402.7983703613281	296.3383483886719	0.9999954104423523	545.11865234375	205.47601318359375	1.0	541.6837158203125	205.71649169921875	0.0006895065307617188	5	024
149	405.77325439453125	374.3973083496094	1.0	404.9884033203125	292.49407958984375	0.9487809538841248	544.4794311523438	206.2711944580078	1.0	541.5242309570312	206.41708374023438	0.0035254955291748047	5	024
150	405.4695129394531	374.9715881347656	0.9999998807907104	401.1258850097656	299.0132141113281	0.9992779493331909	546.2197875976562	205.81736755371094	1.0	544.0158081054688	205.90438842773438	0.0011333227157592773	5	024
151	407.4251403808594	375.98211669921875	1.0	401.9626159667969	303.6253967285156	0.0055724382400512695	545.0208740234375	205.8292694091797	1.0	541.5590209960938	206.0218048095703	0.001452326774597168	5	024
152	405.4532470703125	376.9908142089844	0.9999998807907104	403.8512268066406	295.95782470703125	0.9999802112579346	544.4332885742188	205.4224853515625	1.0	541.5037231445312	205.55728149414062	0.0020374059677124023	5	024
153	408.54315185546875	376.8760986328125	0.9999985098838806	403.70355224609375	301.6886901855469	0.0064973533153533936	545.1768798828125	204.39382934570312	1.0	541.8897094726562	204.55154418945312	0.0014028549194335938	5	024
154	418.8225402832031	380.5497741699219	0.9998607635498047	426.5715637207031	374.5611877441406	0.000998169183731079	545.1190185546875	204.93106079101562	1.0	541.7625732421875	204.97434997558594	0.0011353790760040283	5	024
155	427.9939880371094	379.9730529785156	0.9992688894271851	430.99505615234375	380.8799743652344	0.0008389949798583984	544.4982299804688	205.980224609375	1.0	543.7444458007812	206.6529541015625	0.005808979272842407	5	024
156	434.4803771972656	380.727294921875	1.0	433.083740234375	383.3330078125	0.0107327401638031	545.4810791015625	205.453369140625	1.0	542.04931640625	205.82601928710938	0.0006920099258422852	5	024
157	432.9671630859375	379.6673583984375	0.9999773502349854	433.1877136230469	382.7636413574219	0.0007579028606414795	544.18408203125	205.07044982910156	1.0	542.8712768554688	205.3603057861328	0.009798794984817505	5	024
158	422.1854248046875	375.59112548828125	0.9999998807907104	410.1016845703125	290.9945983886719	0.998376190662384	544.7507934570312	204.90451049804688	1.0	541.9828491210938	205.3173370361328	0.0026594698429107666	5	024
159	413.0763244628906	371.0047302246094	1.0	413.7552490234375	289.4192199707031	0.02221071720123291	544.8491821289062	204.8038330078125	1.0	541.6698608398438	205.5762176513672	0.0009884536266326904	5	024
160	410.2374267578125	371.9039306640625	1.0	412.1105041503906	292.5684509277344	0.9808996319770813	545.2521362304688	205.94631958007812	0.9999999403953552	542.8064575195312	205.9879150390625	0.005088686943054199	5	024
161	407.0810546875	373.165283203125	0.9999998807907104	406.6248474121094	372.78826904296875	0.005001544952392578	545.4359130859375	205.5205841064453	1.0	541.4658813476562	206.0840301513672	0.0005698204040527344	5	024
162	416.2209777832031	378.21429443359375	0.9999997615814209	4.053490161895752	132.53713989257812	0.001150757074356079	544.6439208984375	205.0723876953125	1.0	541.53271484375	205.75897216796875	0.002530336380004883	5	024
163	415.3821716308594	377.4015808105469	1.0	419.8718566894531	377.2117004394531	0.000280916690826416	545.7017822265625	205.5285186767578	1.0	542.234130859375	206.00567626953125	0.0008648037910461426	5	024
164	411.81182861328125	377.53106689453125	0.9999996423721313	413.8067321777344	300.79180908203125	0.9999121427536011	544.5773315429688	205.24124145507812	0.9999998807907104	542.0536499023438	205.63963317871094	0.007500976324081421	5	024
165	408.2260437011719	379.0876770019531	0.999997079372406	415.94940185546875	291.3336181640625	0.9999957084655762	544.33544921875	205.84445190429688	1.0	541.6635131835938	206.2873077392578	0.007047772407531738	5	024
166	403.7402648925781	375.4369812011719	0.999997615814209	415.06707763671875	293.8540344238281	0.9999721050262451	545.048828125	205.31175231933594	1.0	541.743896484375	205.7126007080078	0.0032345950603485107	5	024
167	419.52484130859375	294.873779296875	1.0	406.128662109375	377.4212646484375	0.0035728514194488525	543.9763793945312	205.9208984375	1.0	541.4632568359375	206.27137756347656	0.015592306852340698	5	024
168	400.26300048828125	382.1383056640625	0.9999986886978149	411.98052978515625	289.37847900390625	0.9596737027168274	544.0645141601562	205.09805297851562	1.0	541.3311767578125	205.74017333984375	0.0050980448722839355	5	024
169	392.7886657714844	383.01580810546875	0.9999970197677612	405.6820983886719	288.4854431152344	0.9398157596588135	544.6910400390625	205.4304656982422	1.0	543.0924682617188	206.69618225097656	0.00154799222946167	5	024
170	380.06219482421875	385.42877197265625	0.9999998807907104	419.77618408203125	311.7569274902344	0.07079055905342102	545.2018432617188	205.1501007080078	1.0	541.6900024414062	205.681396484375	0.0011712610721588135	5	024
171	372.72479248046875	384.4135437011719	1.0	412.5757141113281	308.1585693359375	0.9484716057777405	544.7412109375	206.1239471435547	1.0	541.7626342773438	206.0951385498047	0.004287034273147583	5	024
172	400.1584167480469	312.18341064453125	1.0	367.1894836425781	386.2967529296875	0.0007750391960144043	544.74169921875	205.8858642578125	1.0	542.1712036132812	206.51486206054688	0.007825344800949097	5	024
173	398.1598815917969	305.3778991699219	0.9999998807907104	360.2222900390625	384.46258544921875	0.02186429500579834	545.3652954101562	205.32261657714844	1.0	542.8338623046875	205.95547485351562	0.0030232369899749756	5	024
174	364.47607421875	383.1401062011719	1.0	389.7399597167969	288.3794860839844	0.9535507559776306	544.8662109375	205.2701416015625	1.0	544.6468505859375	205.73985290527344	0.0039682090282440186	5	024
175	371.0250244140625	385.15301513671875	1.0	387.3120422363281	278.77496337890625	0.017632752656936646	545.7252197265625	204.32461547851562	1.0	541.8082885742188	205.876953125	0.000715792179107666	5	024
176	385.00537109375	385.5133972167969	1.0	30.11555290222168	483.83349609375	0.00013700127601623535	544.6172485351562	205.22267150878906	0.9999998807907104	541.9774780273438	205.59466552734375	0.0033701062202453613	5	024
177	392.64642333984375	387.4666442871094	1.0	348.6168518066406	294.03863525390625	0.004555940628051758	545.0582275390625	204.71510314941406	1.0	543.1165771484375	203.4496612548828	0.003230750560760498	5	024
178	396.7750549316406	385.3567810058594	1.0	400.3753356933594	389.8101501464844	0.0002352595329284668	544.3206176757812	205.15780639648438	1.0	541.3478393554688	205.7774658203125	0.0027802586555480957	5	024
179	400.00250244140625	384.04217529296875	1.0	547.22802734375	207.73435974121094	0.00023356080055236816	544.8641967773438	205.56729125976562	1.0	541.6983642578125	205.90489196777344	0.0018796324729919434	5	024
180	406.95367431640625	382.2452087402344	0.5008310675621033	376.943603515625	292.3529052734375	0.10967138409614563	544.251953125	205.05027770996094	1.0	541.2716674804688	205.18519592285156	0.0030373036861419678	5	024
181	434.5865478515625	386.80169677734375	0.9999972581863403	392.5181884765625	303.0536804199219	0.43886807560920715	545.4431762695312	205.235107421875	1.0	545.1851806640625	206.06906127929688	0.002297341823577881	5	024
182	546.9140625	211.4327850341797	9.840726852416992e-5	547.5430297851562	207.70529174804688	0.000186920166015625	544.719970703125	205.8330841064453	0.9999999403953552	541.8507080078125	205.90011596679688	0.003312736749649048	5	024
183	4.846888065338135	483.34478759765625	0.00011393427848815918	2.443371295928955	130.90594482421875	0.00028273463249206543	544.2532348632812	204.4440155029297	1.0	541.2134399414062	204.90850830078125	0.002830415964126587	5	024
184	424.1815185546875	383.5729064941406	0.5440332293510437	2.5455901622772217	131.11619567871094	0.0001512765884399414	545.19384765625	205.71800231933594	1.0	541.8137817382812	205.9774932861328	0.0007500052452087402	5	024
185	424.98846435546875	380.72369384765625	1.0	429.7373352050781	383.75128173828125	0.00031244754791259766	544.1173095703125	205.15927124023438	1.0	542.1799926757812	205.30796813964844	0.003924041986465454	5	024
186	424.4874572753906	383.4518737792969	0.9999966621398926	3.0507516860961914	131.7786865234375	0.0005258917808532715	544.4369506835938	204.61941528320312	1.0	541.5180053710938	205.24905395507812	0.002154439687728882	5	024
187	423.7818603515625	384.30194091796875	0.6634220480918884	31.107276916503906	483.1091003417969	4.291534423828125e-5	543.828857421875	205.07760620117188	1.0	541.5360107421875	206.1232452392578	0.0007518529891967773	5	024
188	428.8894348144531	378.9359130859375	0.9999997615814209	428.00787353515625	382.5986328125	0.0033259689807891846	544.2922973632812	205.92137145996094	1.0	542.4557495117188	206.6588134765625	0.04460820555686951	5	024
189	421.6059875488281	372.9112243652344	0.9999898672103882	546.8580322265625	206.79037475585938	0.00018709897994995117	544.0113525390625	204.84808349609375	1.0	540.0108032226562	204.24234008789062	0.021430760622024536	5	024
190	414.1981506347656	368.238037109375	0.9999999403953552	417.98968505859375	292.1997375488281	0.14787346124649048	544.9961547851562	204.5395965576172	0.9999998807907104	542.2049560546875	204.17100524902344	0.0008920431137084961	5	024
191	409.6712951660156	370.2373352050781	1.0	415.42413330078125	289.63946533203125	0.9996166229248047	543.8924560546875	205.04299926757812	1.0	541.2922973632812	205.78208923339844	0.008328467607498169	5	024
192	405.4979248046875	373.9253845214844	1.0	410.5261535644531	291.5263977050781	0.004723936319351196	544.2194213867188	205.04869079589844	1.0	543.4784545898438	203.55287170410156	0.003036201000213623	5	024
193	405.0344543457031	374.19256591796875	1.0	408.0268859863281	375.20361328125	0.00021088123321533203	545.5496215820312	204.91456604003906	1.0	542.50927734375	204.89247131347656	0.0008831024169921875	5	024
194	406.1238708496094	372.9958801269531	1.0	401.8619079589844	270.38037109375	0.9432406425476074	545.1624145507812	205.38758850097656	1.0	542.257080078125	206.04576110839844	0.001841902732849121	5	024
195	407.1728820800781	372.113037109375	1.0	401.42236328125	274.1095886230469	0.9999821186065674	545.4309692382812	205.78990173339844	1.0	544.99658203125	206.44302368164062	0.004295647144317627	5	024
196	410.0554504394531	365.73211669921875	1.0	402.9199523925781	275.2882080078125	0.9999827742576599	545.2842407226562	205.29039001464844	1.0	541.8973999023438	205.78451538085938	0.0010149478912353516	5	024
197	417.2766418457031	377.4698486328125	1.0	546.568603515625	206.0487060546875	0.00028377771377563477	544.2243041992188	204.36492919921875	1.0	543.3748168945312	202.69773864746094	0.006856739521026611	5	024
198	423.1800537109375	383.16387939453125	0.0017146468162536621	424.23822021484375	381.3330078125	0.5940359830856323	545.0387573242188	204.81527709960938	1.0	541.5732421875	205.4568634033203	0.0018000602722167969	5	024
199	432.5246887207031	382.5224914550781	1.0	2.401085138320923	131.27444458007812	0.00046703219413757324	544.7954711914062	204.82891845703125	1.0	541.691162109375	204.92135620117188	0.0019714534282684326	5	024
200	428.0177307128906	384.2866516113281	0.9999716281890869	435.0152893066406	384.682373046875	0.00023895502090454102	544.5233154296875	206.24459838867188	1.0	543.246337890625	206.99827575683594	0.00711590051651001	5	024
201	429.2762451171875	386.60894775390625	1.0	435.349365234375	386.70806884765625	0.00045499205589294434	544.2774047851562	204.99703979492188	1.0	541.4141845703125	205.81207275390625	0.003649502992630005	5	024
202	422.8522644042969	388.0518493652344	1.0	428.631591796875	387.4450378417969	0.0013592541217803955	544.5674438476562	206.5023956298828	1.0	543.0103759765625	207.28460693359375	0.010556966066360474	5	024
203	421.64691162109375	391.5687255859375	1.0	422.2157287597656	390.97576904296875	0.002138286828994751	545.0419311523438	205.15234375	1.0	541.8084106445312	205.4337921142578	0.002038240432739258	5	024
204	428.90728759765625	393.20526123046875	1.0	433.5168762207031	392.0360412597656	0.0004003942012786865	545.3477783203125	205.52781677246094	1.0	542.0816650390625	205.8152618408203	0.0014488697052001953	5	024
205	435.19989013671875	397.54559326171875	1.0	410.0333557128906	308.4040832519531	0.9997219443321228	545.8446044921875	206.0899658203125	1.0	545.1783447265625	206.23495483398438	0.002083808183670044	5	024
206	440.536865234375	401.7595520019531	0.9999998807907104	413.7983093261719	309.229248046875	1.0	545.25390625	206.09609985351562	1.0	542.3551635742188	206.3597412109375	0.0017588138580322266	5	024
207	443.86444091796875	401.4569091796875	0.8434262275695801	4.072578430175781	120.96859741210938	0.00018534064292907715	544.9894409179688	205.79885864257812	0.9999999403953552	541.510009765625	205.90567016601562	0.0019209682941436768	5	024
208	547.5261840820312	207.7066650390625	7.855892181396484e-5	547.4575805664062	207.30218505859375	0.00021699070930480957	544.796875	205.1927032470703	1.0	543.4511108398438	206.0284423828125	0.0035223960876464844	5	024
209	417.9888916015625	377.9461975097656	0.17131173610687256	418.3699645996094	377.8015441894531	0.005018830299377441	545.1636352539062	204.74855041503906	1.0	545.01611328125	205.81085205078125	0.0024195313453674316	5	024
210	435.095703125	318.6649475097656	0.9998351335525513	407.74542236328125	370.8619384765625	0.2623896896839142	543.291259765625	204.95596313476562	1.0	542.8473510742188	203.3145751953125	0.022568732500076294	5	024
211	417.73748779296875	362.9621887207031	0.9999998807907104	431.1788330078125	304.1332092285156	0.00044995546340942383	545.2438354492188	204.5801239013672	1.0	542.2675170898438	204.379638671875	0.0023166537284851074	5	024
212	425.4859313964844	364.69134521484375	0.9999990463256836	428.73736572265625	297.25244140625	0.014962852001190186	544.8280639648438	205.5100860595703	0.9999999403953552	543.4039916992188	205.74697875976562	0.019188135862350464	5	024
213	425.2751159667969	365.5914611816406	1.0	430.30322265625	369.6269226074219	0.0004462301731109619	545.007080078125	204.909912109375	1.0	543.5368041992188	205.5764617919922	0.005109339952468872	5	024
214	427.726318359375	369.26263427734375	0.9999998211860657	546.7383422851562	206.55873107910156	0.00022301077842712402	544.7139892578125	204.77467346191406	1.0	541.6463012695312	205.02682495117188	0.004121661186218262	5	024
215	432.4255676269531	377.9886169433594	1.0	546.8051147460938	206.31771850585938	0.00019404292106628418	544.304931640625	204.750732421875	1.0	541.6605834960938	205.2020721435547	0.006397068500518799	5	024
216	436.3637390136719	383.2239685058594	1.0	546.7101440429688	207.21351623535156	0.0001677870750427246	544.5947875976562	205.41339111328125	1.0	541.25048828125	205.63877868652344	0.0018534362316131592	5	024
217	435.8468933105469	388.74072265625	0.9985841512680054	547.3193359375	207.26058959960938	0.0001156926155090332	545.4462280273438	204.92840576171875	1.0	541.797607421875	205.33599853515625	0.0009107589721679688	5	024
218	434.422607421875	389.6142272949219	0.9999997615814209	434.0158386230469	389.7114562988281	0.00033724308013916016	545.753662109375	205.5585174560547	1.0	542.7296752929688	205.6306915283203	0.0020370185375213623	5	024
219	434.93438720703125	392.0400085449219	0.0005222558975219727	547.7301635742188	208.1854705810547	0.00012630224227905273	545.5291137695312	206.3118438720703	1.0	542.189697265625	206.61643981933594	0.001241922378540039	5	024
220	428.2348327636719	382.78472900390625	0.9999998807907104	433.1755065917969	285.401611328125	0.9999993443489075	544.0791625976562	205.9512939453125	1.0	542.3880615234375	206.0899658203125	0.0069366395473480225	5	024
221	424.6548156738281	382.25146484375	0.9998985528945923	547.1781005859375	207.1827392578125	0.0002688467502593994	545.0656127929688	205.4747314453125	0.9999999403953552	544.8152465820312	205.7727508544922	0.013763129711151123	5	024
222	425.3917541503906	383.28826904296875	0.9997683167457581	429.5263366699219	285.0561218261719	0.999876856803894	544.9019775390625	205.9575958251953	1.0	541.8842163085938	206.27163696289062	0.004015088081359863	5	024
223	434.2288818359375	387.5755920410156	1.0	2.3673276901245117	129.68728637695312	0.0001672208309173584	545.6954345703125	205.81576538085938	1.0	542.3363037109375	206.315185546875	0.0010446608066558838	5	024
224	437.07421875	391.07470703125	0.9997948408126831	437.6610107421875	389.7154235839844	0.40442898869514465	545.556884765625	206.2716827392578	1.0	542.0956420898438	206.68661499023438	0.0005868673324584961	5	024
225	437.6546325683594	393.10943603515625	1.0	3.4837827682495117	128.22679138183594	0.00043913722038269043	545.1808471679688	204.96273803710938	1.0	542.0386962890625	205.22340393066406	0.0014719367027282715	5	024
226	435.7325439453125	396.3558044433594	0.9999995231628418	436.25982666015625	392.8172302246094	0.0011842548847198486	545.0244140625	204.42494201660156	1.0	541.7886962890625	205.2066192626953	0.002045542001724243	5	024
227	441.5102844238281	396.5567932128906	0.990322470664978	2.128714084625244	1.9362382888793945	7.328391075134277e-5	544.7672119140625	205.92543029785156	1.0	542.4498901367188	206.10206604003906	0.003184705972671509	5	024
228	446.86431884765625	402.4999694824219	0.00015094876289367676	543.14013671875	206.95498657226562	0.00021925568580627441	543.9835815429688	205.27980041503906	1.0	542.2491455078125	205.40455627441406	0.015835195779800415	5	024
229	438.5313415527344	396.0204772949219	0.9999923706054688	29.379213333129883	482.62890625	0.0001532137393951416	544.5364990234375	205.43125915527344	1.0	541.80615234375	206.12074279785156	0.003582984209060669	5	024
230	437.2862243652344	391.65338134765625	0.9999998211860657	438.3041076660156	389.8800354003906	0.010632455348968506	544.3922729492188	204.68751525878906	1.0	541.1984252929688	205.29234313964844	0.0015988349914550781	5	024
231	437.6521301269531	393.1840515136719	0.9999998807907104	547.1690063476562	206.64598083496094	0.00012668967247009277	545.2020874023438	204.31149291992188	0.9999999403953552	542.0316772460938	204.04913330078125	0.0007909834384918213	5	024
232	436.6954650878906	402.23846435546875	0.9999604225158691	547.5997314453125	206.4278106689453	0.00017747282981872559	545.7975463867188	203.95318603515625	1.0	544.4054565429688	202.77127075195312	0.0019016563892364502	5	024
233	5.0124311447143555	483.1835021972656	5.906820297241211e-5	2.8304686546325684	234.04598999023438	0.0004208385944366455	544.7255859375	205.64515686035156	1.0	543.78369140625	206.2446746826172	0.002665281295776367	5	024
234	4.008653163909912	3.9180045127868652	0.00012293457984924316	547.563232421875	207.46768188476562	0.0001493692398071289	545.4982299804688	205.0892333984375	1.0	542.2427978515625	205.57882690429688	0.0014587938785552979	5	024
235	428.38104248046875	388.4300231933594	7.554888725280762e-5	547.2330932617188	207.22866821289062	0.0001628100872039795	544.7298583984375	205.63412475585938	1.0	542.2572021484375	205.9818572998047	0.006426960229873657	5	024
236	425.3640441894531	384.6145324707031	0.9999804496765137	546.4872436523438	205.7760467529297	0.00016769766807556152	544.84423828125	204.26573181152344	1.0	542.5479125976562	204.493896484375	0.02113524079322815	5	024
237	419.87994384765625	383.88409423828125	0.9945060014724731	546.989990234375	207.26498413085938	0.0002479851245880127	545.078125	205.56829833984375	0.9999998807907104	542.1920166015625	205.84226989746094	0.005010753870010376	5	024
238	416.4963073730469	381.81866455078125	0.9912190437316895	546.9758911132812	207.15377807617188	0.00029155611991882324	544.5784912109375	205.59893798828125	0.9999998807907104	541.9788208007812	206.02804565429688	0.025402963161468506	5	024
239	409.0379638671875	376.33331298828125	0.9999996423721313	425.54046630859375	321.6898498535156	0.0010043084621429443	544.8400268554688	205.5547637939453	1.0	541.62255859375	206.3172607421875	0.003195852041244507	5	024
240	401.9759826660156	371.5490417480469	0.978902280330658	417.1126708984375	351.55120849609375	0.0002084672451019287	545.3099365234375	203.7793426513672	1.0	541.7612915039062	205.54034423828125	0.0008281171321868896	5	024
241	3.759294271469116	4.670061111450195	0.00010585784912109375	3.1152830123901367	127.38742065429688	0.00017502903938293457	545.593017578125	204.43765258789062	1.0	541.9231567382812	204.89663696289062	0.0007199347019195557	5	024
242	391.8020935058594	364.6209716796875	0.9999881982803345	404.7799987792969	342.8326110839844	0.0009422898292541504	544.6273803710938	205.171875	1.0	541.60302734375	205.80064392089844	0.008521199226379395	5	024
243	385.3822021484375	363.7076416015625	1.0	404.6322326660156	327.79522705078125	0.20666858553886414	544.8248291015625	205.58074951171875	0.9999999403953552	541.8336181640625	205.7899169921875	0.008523732423782349	5	024
244	383.43536376953125	359.1318359375	1.0	30.466981887817383	482.787841796875	0.00034561753273010254	544.5536499023438	204.00799560546875	1.0	541.4086303710938	204.49819946289062	0.00732046365737915	5	024
245	374.0336608886719	352.81561279296875	1.0	390.5006408691406	315.77655029296875	0.011273056268692017	545.6790161132812	203.24977111816406	1.0	541.978515625	204.65052795410156	0.001584082841873169	5	024
246	362.2569274902344	348.7374572753906	1.0	395.0148010253906	306.7337341308594	0.9997622966766357	545.60205078125	205.388427734375	1.0	541.7693481445312	205.6258087158203	0.0008435845375061035	5	024
247	356.0586242675781	344.8048095703125	1.0	383.01678466796875	306.39068603515625	0.9999305009841919	544.2545166015625	205.3291473388672	0.9999999403953552	541.4777221679688	205.66697692871094	0.008606642484664917	5	024
248	353.63104248046875	340.65338134765625	1.0	367.4930114746094	306.5791320800781	0.0008498132228851318	544.94873046875	205.98487854003906	1.0	543.5686645507812	206.65036010742188	0.0029861032962799072	5	024
249	351.2322082519531	337.3125915527344	1.0	355.95330810546875	339.4612731933594	0.00023859739303588867	545.220458984375	204.8363037109375	1.0	541.7998657226562	205.08213806152344	0.001742333173751831	5	024
250	352.03936767578125	332.694091796875	0.9999995231628418	458.5950927734375	310.6031494140625	0.004295766353607178	545.9826049804688	205.79061889648438	1.0	542.156005859375	206.18067932128906	0.0009827017784118652	5	024
251	431.8924560546875	331.36865234375	0.9999136924743652	445.82818603515625	302.98883056640625	0.9999971389770508	543.5111083984375	204.80392456054688	1.0	540.48583984375	204.92324829101562	0.0013194382190704346	5	024
252	354.7339782714844	326.02734375	1.0	448.807861328125	302.1338195800781	0.9999886751174927	544.6934204101562	206.2057342529297	1.0	541.9270629882812	206.3050079345703	0.003483802080154419	5	024
253	355.26324462890625	325.796875	1.0	359.1661682128906	327.5408630371094	0.0003801584243774414	544.8906860351562	205.67369079589844	1.0	541.6851806640625	206.04530334472656	0.0013891160488128662	5	024
254	357.2159729003906	324.43463134765625	0.4975866675376892	436.4994201660156	289.58331298828125	0.006188571453094482	544.2373657226562	205.1326446533203	1.0	541.15283203125	205.2948760986328	0.001759648323059082	5	024
255	547.4288330078125	207.102294921875	9.742379188537598e-5	546.9287719726562	206.71139526367188	0.00019848346710205078	544.5514526367188	205.0100860595703	1.0	542.6614990234375	205.3710479736328	0.00454065203666687	5	024
256	547.039794921875	211.39849853515625	0.00011411309242248535	3.9129934310913086	145.92568969726562	0.0007069408893585205	544.7817993164062	205.70333862304688	1.0	541.6779174804688	205.74485778808594	0.00259515643119812	5	024
257	355.7283020019531	293.4186096191406	0.21450352668762207	354.37042236328125	295.4078674316406	0.9998025894165039	545.1405029296875	205.11129760742188	1.0	357.2291564941406	301.53851318359375	0.0016761720180511475	5	024
258	356.0605163574219	288.3100891113281	0.9883135557174683	355.6309814453125	289.24530029296875	0.9882904291152954	544.5260620117188	205.77442932128906	1.0	542.5198364257812	206.38734436035156	0.002642989158630371	5	024
259	325.125732421875	309.6163635253906	0.9973964095115662	355.72796630859375	279.94219970703125	0.9921888113021851	544.6792602539062	204.85342407226562	1.0	540.9915161132812	205.3525848388672	0.0007845163345336914	5	024
260	5.494133472442627	482.3169860839844	0.00014853477478027344	355.7400207519531	273.05902099609375	0.39094600081443787	544.6558227539062	205.86245727539062	1.0	541.6405639648438	206.0403289794922	0.0012668967247009277	5	024
261	337.402587890625	311.0345153808594	0.7931125164031982	339.84454345703125	311.20733642578125	0.004539430141448975	545.74462890625	204.88954162597656	1.0	541.6326904296875	205.4373321533203	0.0005997419357299805	5	024
262	547.4228515625	207.2319793701172	7.215142250061035e-5	4.18532657623291	143.42205810546875	0.00016489624977111816	545.28857421875	205.16519165039062	1.0	541.9125366210938	205.74766540527344	0.0008795261383056641	5	024
263	5.06289005279541	483.09326171875	8.875131607055664e-5	547.2672119140625	207.58485412597656	0.00014975666999816895	544.8817138671875	205.24819946289062	1.0	541.5110473632812	205.62290954589844	0.0021227002143859863	5	024
264	547.41162109375	207.92111206054688	6.54458999633789e-5	3.6257805824279785	162.18418884277344	0.000168532133102417	544.6194458007812	205.95277404785156	1.0	541.585693359375	206.18650817871094	0.0020450055599212646	5	024
265	547.4078979492188	207.50830078125	8.973479270935059e-5	547.3922119140625	207.25601196289062	0.00019225478172302246	545.141357421875	205.43321228027344	1.0	542.2374877929688	205.80398559570312	0.002702385187149048	5	024
266	4.077317237854004	3.97491192817688	0.00015479326248168945	3.0352940559387207	144.60128784179688	0.00022485852241516113	544.7702026367188	205.6160888671875	1.0	541.4337768554688	205.8072052001953	0.0010664761066436768	5	024
267	4.705039978027344	3.4053196907043457	0.00010374188423156738	380.0167236328125	327.9244689941406	0.9964413642883301	545.5299072265625	206.2135467529297	1.0	542.9260864257812	206.2178955078125	0.0005898773670196533	5	024
268	4.007809638977051	3.914309501647949	0.00013142824172973633	2.0107297897338867	2.1814730167388916	0.00018414855003356934	544.8427124023438	204.56744384765625	1.0	541.4703979492188	204.99493408203125	0.001715540885925293	5	024
269	546.7755126953125	207.14425659179688	0.00013300776481628418	547.2030639648438	206.83187866210938	0.00021892786026000977	544.760498046875	204.55116271972656	1.0	543.4483032226562	203.27783203125	0.0016478002071380615	5	024
270	547.4495849609375	207.2461395263672	6.517767906188965e-5	1.742720127105713	128.9402313232422	0.0001284778118133545	545.2825927734375	205.0170135498047	1.0	541.9110717773438	205.05836486816406	0.0008350610733032227	5	024
271	5.648623943328857	482.5984802246094	0.00012472271919250488	14.719537734985352	481.2331237792969	0.00029009580612182617	544.562255859375	205.15695190429688	1.0	541.0421752929688	205.41238403320312	0.0007416605949401855	5	024
272	547.4203491210938	207.055908203125	8.049607276916504e-5	547.6320190429688	207.42782592773438	9.906291961669922e-5	545.201171875	205.2105255126953	1.0	541.6378784179688	205.60513305664062	0.0007093846797943115	5	024
273	4.866810321807861	4.14874792098999	7.387995719909668e-5	2.8184902667999268	130.2157440185547	0.00016430020332336426	544.9366455078125	206.0372314453125	1.0	542.0048217773438	206.2169189453125	0.0012118816375732422	5	024
274	326.06304931640625	310.7869873046875	0.956397294998169	326.1336975097656	308.97174072265625	0.0058626532554626465	544.9967041015625	205.3043975830078	1.0	541.9991455078125	205.4253387451172	0.0018119215965270996	5	024
275	547.1124267578125	210.38658142089844	9.942054748535156e-5	3.8803906440734863	126.25963592529297	0.001753300428390503	544.3778076171875	204.6781005859375	0.9999998807907104	541.3578491210938	204.62063598632812	0.005246549844741821	5	024
276	547.44921875	210.22711181640625	9.557604789733887e-5	3.0823988914489746	132.81915283203125	0.0010820627212524414	545.099365234375	204.74134826660156	1.0	541.8107299804688	205.09652709960938	0.001647859811782837	5	024
277	547.0211791992188	211.35560607910156	0.00012990832328796387	544.498779296875	207.89662170410156	0.0001246333122253418	545.2139282226562	206.10107421875	1.0	542.07568359375	206.4224395751953	0.0012718737125396729	5	024
278	4.61122465133667	4.136164665222168	8.404254913330078e-5	4.969261169433594	133.34329223632812	0.00023254752159118652	544.3154296875	205.9439697265625	1.0	544.4324340820312	206.55465698242188	0.004734426736831665	5	024
279	330.5230712890625	307.0377197265625	0.9999996423721313	2.7264184951782227	129.49627685546875	0.00037619471549987793	545.4869995117188	205.40516662597656	1.0	541.8222045898438	205.54425048828125	0.000811845064163208	5	024
280	547.2578125	206.80810546875	5.924701690673828e-5	3.254606008529663	131.07705688476562	0.0004684627056121826	544.8253173828125	204.64242553710938	1.0	541.4988403320312	205.31414794921875	0.0006943047046661377	5	024
281	5.233973503112793	482.4561462402344	0.00013816356658935547	547.4674682617188	206.7994384765625	0.00019183754920959473	544.8314208984375	204.35765075683594	1.0	541.7301635742188	204.90016174316406	0.0012952983379364014	5	024
282	5.264194488525391	483.3396911621094	7.486343383789062e-5	31.165576934814453	482.5122985839844	0.0001430213451385498	545.3082275390625	205.36331176757812	1.0	541.9081420898438	205.61744689941406	0.0008262097835540771	5	024
283	547.322265625	207.65133666992188	8.45491886138916e-5	2.785947799682617	132.2971649169922	0.00028190016746520996	544.7102661132812	204.9493408203125	1.0	541.893798828125	205.4632568359375	0.002304762601852417	5	024
284	4.4601311683654785	4.279563903808594	0.00016486644744873047	3.82546067237854	137.01768493652344	0.0008651614189147949	545.0521240234375	204.9173583984375	1.0	541.6156616210938	205.06451416015625	0.0016354620456695557	5	024
285	5.110960006713867	4.866417407989502	0.00013759732246398926	547.4685668945312	207.4584197998047	0.00013190507888793945	544.73193359375	205.46038818359375	1.0	541.6406860351562	205.4408416748047	0.0013056397438049316	5	024
286	3.88865327835083	3.735476016998291	0.00010114908218383789	343.20184326171875	303.8931884765625	0.007830262184143066	544.560302734375	205.77297973632812	1.0	541.532470703125	206.09169006347656	0.0026924610137939453	5	024
287	3.882296085357666	29.55868911743164	9.995698928833008e-5	2.20705246925354	1.92281174659729	0.00012221932411193848	544.7354736328125	205.4335174560547	1.0	541.7960205078125	205.6881561279297	0.001995682716369629	5	024
288	3.6863324642181396	137.6659698486328	0.0002624690532684326	4.91110372543335	135.65731811523438	0.0031889379024505615	545.0220336914062	205.71067810058594	1.0	542.6226196289062	206.16586303710938	0.0025968849658966064	5	024
289	546.9351196289062	211.30718994140625	9.459257125854492e-5	547.6624145507812	207.6774444580078	0.00013819336891174316	544.8193359375	206.01834106445312	1.0	541.6270751953125	205.9717254638672	0.0012346208095550537	5	024
290	5.362848281860352	482.7555236816406	0.0001480579376220703	4.562478542327881	131.81736755371094	0.0020252764225006104	544.5853271484375	205.517333984375	1.0	541.3219604492188	205.7545623779297	0.002376943826675415	5	024
291	354.39056396484375	331.4062805175781	0.6428498029708862	2.323115825653076	113.81918334960938	0.00019532442092895508	545.5657958984375	205.8773193359375	1.0	542.135009765625	205.97923278808594	0.0016089379787445068	5	024
292	547.08984375	207.44247436523438	7.405877113342285e-5	547.3848266601562	207.4514617919922	0.00015085935592651367	545.0486450195312	205.21591186523438	1.0	541.849365234375	205.38937377929688	0.0012768208980560303	5	024
293	547.1861572265625	206.9490203857422	8.577108383178711e-5	547.1564331054688	207.07791137695312	0.0001232624053955078	544.3042602539062	205.4514923095703	1.0	541.2681884765625	205.87014770507812	0.0017481446266174316	5	024
294	348.7366027832031	336.14208984375	0.9997502565383911	362.07232666015625	306.7313232421875	0.030738264322280884	545.5245361328125	205.6845245361328	1.0	542.001708984375	205.9185333251953	0.0008931159973144531	5	024
295	349.8830871582031	338.8719482421875	0.9999325275421143	432.26751708984375	305.7813720703125	0.03213983774185181	545.0496826171875	205.02212524414062	1.0	541.6376953125	205.3334503173828	0.0008795857429504395	5	024
296	347.7391662597656	340.08453369140625	0.9793201088905334	4.005767345428467	135.17794799804688	0.00015431642532348633	544.7454833984375	204.9030303955078	1.0	541.483642578125	205.22999572753906	0.0010939240455627441	5	024
297	350.2471618652344	339.420166015625	0.039792001247406006	14.008537292480469	34.29106140136719	0.010896503925323486	544.087890625	205.32711791992188	1.0	542.5740356445312	205.44528198242188	0.005156606435775757	5	024
298	355.3497619628906	343.19287109375	0.999988853931427	349.2347412109375	299.31146240234375	0.9999992847442627	544.8160400390625	205.09031677246094	1.0	346.6802673339844	302.8037109375	0.0017365515232086182	5	024
299	362.446533203125	348.8208923339844	0.048045217990875244	343.60003662109375	307.1501159667969	0.9996157884597778	544.3505859375	203.96743774414062	0.9999999403953552	540.9334106445312	204.05064392089844	0.0017188787460327148	5	024
300	374.50982666015625	356.75323486328125	0.07192248106002808	343.96331787109375	306.1675720214844	0.0031450092792510986	544.4887084960938	205.26332092285156	1.0	541.4641723632812	205.3968048095703	0.0020872950553894043	5	024
301	383.6390686035156	356.43218994140625	0.9999996423721313	355.2234802246094	308.86358642578125	0.9999998807907104	544.0187377929688	205.71641540527344	1.0	540.9714965820312	206.20802307128906	0.0026884078979492188	5	024
302	390.60565185546875	356.9132385253906	1.0	357.8191833496094	308.0339660644531	0.9537042379379272	544.9358520507812	205.6103515625	1.0	541.3739013671875	205.8060302734375	0.0009344518184661865	5	024
303	395.8432922363281	360.9634094238281	1.0	400.7178955078125	359.57623291015625	0.0014496445655822754	544.5689086914062	205.8394012451172	0.9999999403953552	544.6495971679688	206.4381561279297	0.003459632396697998	5	024
304	401.8751525878906	365.7245178222656	1.0	4.012729167938232	321.1674499511719	0.00016638636589050293	544.7081298828125	205.81275939941406	1.0	541.3761596679688	206.05165100097656	0.0018638670444488525	5	024
305	402.8452453613281	369.3397521972656	1.0	388.1548156738281	315.8392639160156	0.996562659740448	545.7819213867188	205.861328125	1.0	542.078125	205.81158447265625	0.0006284117698669434	5	024
306	462.62261962890625	373.3009338378906	1.0	389.2190246582031	318.19781494140625	0.999994158744812	544.0957641601562	206.00157165527344	1.0	541.1644287109375	206.30709838867188	0.0032553672790527344	5	024
307	410.635986328125	372.99884033203125	1.0	387.7146301269531	316.8676452636719	0.9999984502792358	545.0614624023438	205.3983917236328	1.0	541.4635620117188	205.64073181152344	0.0005334019660949707	5	024
308	410.4483337402344	373.599853515625	0.9999999403953552	387.35394287109375	313.0283203125	1.0	544.6331176757812	204.47337341308594	1.0	541.3674926757812	204.63638305664062	0.0009649991989135742	5	024
309	417.94012451171875	372.7640075683594	1.0	382.59600830078125	315.41046142578125	0.500446617603302	545.1184692382812	205.50958251953125	1.0	541.5905151367188	205.6791229248047	0.0007809102535247803	5	024
310	5.755113124847412	482.742431640625	0.00010815262794494629	545.5869750976562	206.95652770996094	0.00017657876014709473	545.3195190429688	205.44537353515625	1.0	545.2111206054688	206.3122100830078	0.0020261406898498535	5	024
311	431.0176086425781	372.9981384277344	1.0	434.3375244140625	374.5447998046875	0.0008983314037322998	544.863037109375	205.41925048828125	1.0	544.494140625	206.22189331054688	0.001302182674407959	5	024
312	416.7857360839844	372.7090148925781	0.999977707862854	547.2940063476562	207.77005004882812	0.0001621246337890625	544.4091186523438	206.00994873046875	1.0	541.30517578125	206.4277801513672	0.0012160837650299072	5	024
313	412.3930358886719	371.5169982910156	0.9999997019767761	415.39263916015625	372.2799377441406	0.0007623136043548584	545.3815307617188	204.90972900390625	1.0	542.0643920898438	205.287353515625	0.0008372962474822998	5	024
314	413.41412353515625	373.3129577636719	1.0	416.98638916015625	373.34588623046875	0.004984110593795776	544.9241943359375	204.92169189453125	1.0	541.3456420898438	205.13909912109375	0.0017277300357818604	5	024
315	419.0608215332031	377.14569091796875	1.0	421.085693359375	376.47119140625	0.007213205099105835	544.973876953125	204.10104370117188	1.0	541.5388793945312	204.72238159179688	0.0012423992156982422	5	024
316	422.9420166015625	380.2867736816406	0.9999248385429382	424.3942565917969	381.5654296875	0.38270214200019836	544.5958251953125	205.406494140625	1.0	541.60400390625	205.93145751953125	0.0025440454483032227	5	024
317	423.81658935546875	382.95599365234375	1.0	429.0889892578125	384.91534423828125	0.0011609196662902832	544.1286010742188	205.06680297851562	0.9999998807907104	541.7545166015625	205.44415283203125	0.01687207818031311	5	024
318	423.4649658203125	384.9523010253906	1.0	414.0150146484375	303.0498962402344	0.713187575340271	544.9727783203125	206.04037475585938	1.0	542.91455078125	206.07977294921875	0.0014475584030151367	5	024
319	421.9288330078125	386.6615295410156	1.0	415.9659729003906	314.835693359375	0.12074995040893555	544.970703125	204.92147827148438	1.0	542.0825805664062	205.4345245361328	0.0029383599758148193	5	024
320	417.71197509765625	393.4436340332031	1.0	546.3228149414062	206.52877807617188	0.0004261136054992676	544.5497436523438	204.9292449951172	0.9999997615814209	543.8605346679688	203.6190643310547	0.009965896606445312	5	024
321	415.28125	395.95733642578125	1.0	5.0808186531066895	144.81117248535156	0.0010606348514556885	544.4991455078125	206.11538696289062	1.0	542.5091552734375	206.32408142089844	0.007925450801849365	5	024
322	419.3104248046875	402.4938049316406	1.0	409.60015869140625	320.7491149902344	0.9999998211860657	545.0162963867188	206.179931640625	1.0	541.9923095703125	206.35922241210938	0.0011687874794006348	5	024
323	6.090481281280518	482.6510009765625	0.00039967894554138184	14.040771484375	481.9136047363281	0.0016252696514129639	545.2654418945312	205.49432373046875	1.0	543.9031982421875	205.76275634765625	0.0014150440692901611	5	024
324	547.146240234375	207.04776000976562	9.164214134216309e-5	450.3050537109375	318.2920837402344	0.22739312052726746	544.69384765625	205.05999755859375	1.0	541.0281982421875	205.33119201660156	0.001364290714263916	5	024
325	355.5091552734375	376.25421142578125	0.18413430452346802	392.427490234375	327.97650146484375	0.9204723834991455	545.0873413085938	204.37765502929688	1.0	541.571044921875	204.7429962158203	0.0009762346744537354	5	024
326	347.13116455078125	369.9249572753906	1.0	386.5540771484375	324.6452941894531	1.0	543.5869750976562	205.30479431152344	1.0	541.51123046875	206.37164306640625	0.006099343299865723	5	024
327	341.8233947753906	365.2596435546875	1.0	384.1009826660156	321.4172058105469	0.006783723831176758	545.458984375	205.04347229003906	1.0	541.8651733398438	204.9602508544922	0.0008101165294647217	5	024
328	340.1544189453125	368.1483459472656	1.0	546.7647705078125	205.99716186523438	0.00026619434356689453	544.458740234375	203.78993225097656	0.9999998807907104	543.434326171875	202.15374755859375	0.007963895797729492	5	024
329	336.5157165527344	365.9563293457031	0.9979993104934692	368.7745666503906	318.35247802734375	0.9997893571853638	544.5843505859375	206.3233184814453	1.0	543.3349609375	206.56253051757812	0.020749956369400024	5	024
330	340.5384521484375	365.9946594238281	1.0	369.6174011230469	315.8320617675781	0.006139963865280151	543.7501831054688	204.76683044433594	0.9999998807907104	540.4231567382812	204.2056427001953	0.2719069719314575	5	024
331	342.1733093261719	370.4942321777344	1.0	546.1657104492188	206.35289001464844	0.00021255016326904297	544.2836303710938	204.5446014404297	1.0	543.5555419921875	202.77272033691406	0.004226952791213989	5	024
332	341.9745788574219	365.74139404296875	1.0	343.5527038574219	369.64111328125	0.00014859437942504883	545.647216796875	206.3357391357422	1.0	542.395751953125	206.61795043945312	0.0016205012798309326	5	024
333	338.90362548828125	360.72344970703125	1.0	2.4128642082214355	129.48387145996094	0.00016868114471435547	544.8572387695312	205.49697875976562	0.9999999403953552	542.0946044921875	205.6457977294922	0.0038804709911346436	5	024
334	546.3277587890625	209.71176147460938	0.00010481476783752441	547.291748046875	206.85523986816406	0.00028121471405029297	544.2999267578125	205.18106079101562	1.0	541.669921875	205.5001678466797	0.0060134828090667725	5	024
335	547.251220703125	208.0542449951172	7.984042167663574e-5	547.2908325195312	207.9915771484375	0.00018709897994995117	545.3927612304688	206.15475463867188	1.0	544.8601684570312	204.0550079345703	0.002148866653442383	5	024
336	547.0795288085938	207.71572875976562	8.14199447631836e-5	2.9269471168518066	142.8932342529297	0.0003224313259124756	543.8988647460938	205.1453094482422	0.9999998807907104	541.2219848632812	205.3639678955078	0.017388880252838135	5	024
337	547.27392578125	207.16030883789062	6.312131881713867e-5	26.071996688842773	36.52943420410156	0.00014474987983703613	545.1400146484375	204.677734375	1.0	541.7279663085938	205.02711486816406	0.0006372034549713135	5	024
338	4.692547798156738	4.362257957458496	0.00021395087242126465	547.4102172851562	207.6143035888672	0.0001722276210784912	545.3933715820312	205.6251678466797	1.0	543.2976684570312	205.5791778564453	0.0008058249950408936	5	024
339	309.1319885253906	338.6883239746094	0.28856927156448364	547.186279296875	207.34222412109375	0.00012376904487609863	543.9385986328125	205.49864196777344	1.0	540.7032470703125	205.85372924804688	0.002354055643081665	5	024
340	308.84881591796875	339.592529296875	0.0003695189952850342	3.5693113803863525	131.25086975097656	0.0005310177803039551	544.3035278320312	205.02940368652344	1.0	541.1867065429688	205.4741973876953	0.0014674663543701172	5	024
341	305.7000427246094	335.6283264160156	1.0	316.2983703613281	305.9769287109375	0.00015458464622497559	543.8092651367188	205.50880432128906	1.0	540.650390625	205.7611083984375	0.0015403330326080322	5	024
342	305.5321960449219	336.1483154296875	1.0	308.0467224121094	294.5021057128906	0.00041607022285461426	545.0402221679688	203.9576873779297	1.0	543.4743041992188	202.37905883789062	0.0012285411357879639	5	024
343	305.559326171875	334.75921630859375	1.0	308.69342041015625	291.8885498046875	0.1257897913455963	544.7734375	205.1240234375	1.0	541.5077514648438	205.42837524414062	0.0011557340621948242	5	024
344	305.38671875	333.6465148925781	1.0	315.35333251953125	290.24755859375	0.9883826971054077	544.7484130859375	205.21771240234375	1.0	541.3541870117188	205.53314208984375	0.0013526678085327148	5	024
345	305.8255920410156	325.16009521484375	1.0	319.1883239746094	285.33843994140625	0.9997634887695312	544.13818359375	206.36001586914062	1.0	541.39453125	206.56455993652344	0.0028304755687713623	5	024
346	310.4691467285156	320.5270080566406	0.7725462913513184	4.48627233505249	147.19418334960938	0.00064125657081604	544.685302734375	203.53005981445312	1.0	541.1121215820312	205.23143005371094	0.0012411177158355713	5	024
347	5.25263786315918	482.87042236328125	9.679794311523438e-5	547.6445922851562	207.07704162597656	0.00010180473327636719	544.8172607421875	205.70094299316406	1.0	541.921875	205.8430938720703	0.0024281740188598633	5	024
348	323.6302185058594	308.84893798828125	0.020503640174865723	547.1489868164062	206.78199768066406	0.0002097487449645996	544.4345703125	204.6705780029297	0.9999998807907104	541.1406860351562	205.00802612304688	0.0026885271072387695	5	024
349	5.484381675720215	483.3652038574219	8.705258369445801e-5	547.1808471679688	206.73785400390625	0.00012195110321044922	544.9832153320312	204.56214904785156	1.0	541.65625	204.94662475585938	0.0009039640426635742	5	024
350	547.0807495117188	207.5839385986328	7.620453834533691e-5	3.14084792137146	131.80331420898438	0.0007047951221466064	544.6633911132812	205.28097534179688	1.0	541.4173583984375	205.42840576171875	0.0020672082901000977	5	024
351	5.823301315307617	483.4352111816406	0.00012281537055969238	30.031761169433594	483.21881103515625	0.0001258552074432373	544.5255126953125	206.1006622314453	1.0	541.3763427734375	206.06776428222656	0.0015465319156646729	5	024
352	323.6005859375	298.6659851074219	0.9999971389770508	323.0770568847656	297.9142150878906	0.005343645811080933	544.1060791015625	206.13475036621094	1.0	541.2759399414062	206.0303192138672	0.0031861066818237305	5	024
353	323.8321838378906	303.7574462890625	8.630752563476562e-5	319.1113586425781	296.5926513671875	0.00018325448036193848	544.1473388671875	204.2581024169922	1.0	540.8365478515625	204.5852813720703	0.0009867548942565918	5	024
354	321.7521667480469	300.5052795410156	0.0011470913887023926	317.23974609375	299.74298095703125	0.07680264115333557	544.474609375	205.93215942382812	0.9999998807907104	541.0702514648438	205.40521240234375	0.001567453145980835	5	024
355	321.5345764160156	303.1196594238281	0.5675145387649536	319.4226989746094	297.0864562988281	0.0013811290264129639	544.93896484375	206.0278778076172	1.0	541.375244140625	206.1437225341797	0.0007880628108978271	5	024
356	320.9349060058594	300.5538635253906	0.0027759969234466553	317.5290222167969	297.51751708984375	0.008267581462860107	544.4678344726562	204.62066650390625	1.0	540.6484375	204.89183044433594	0.0008954405784606934	5	024
357	3.152892589569092	169.39837646484375	0.00011980533599853516	4.309817790985107	147.95147705078125	0.0004400312900543213	544.3634643554688	204.94509887695312	1.0	541.8260498046875	205.6654815673828	0.0007128715515136719	5	024
358	321.5232238769531	303.53216552734375	0.9971848130226135	320.08428955078125	303.6431884765625	0.0015526413917541504	544.7391357421875	204.9355926513672	1.0	541.4493408203125	205.31492614746094	0.0008374452590942383	5	024
359	322.64111328125	304.17889404296875	0.4656871557235718	319.6949157714844	302.98480224609375	0.2020728588104248	544.2604370117188	205.46945190429688	1.0	542.2559204101562	205.9407196044922	0.006201505661010742	5	024
360	323.0496520996094	304.7369689941406	0.009457886219024658	320.29669189453125	303.7993469238281	0.06853166222572327	543.5714721679688	205.9031524658203	0.9999998211860657	541.0732421875	206.0606689453125	0.010416299104690552	5	024
361	323.20672607421875	301.3857727050781	0.9954339265823364	322.7760925292969	300.0502014160156	0.01917898654937744	544.7688598632812	205.6828155517578	1.0	541.3931274414062	205.821533203125	0.0015871226787567139	5	024
362	324.7979736328125	296.2552490234375	0.9999967813491821	325.3487548828125	296.3386535644531	0.013717293739318848	544.6343994140625	204.7126922607422	1.0	541.1451416015625	205.22467041015625	0.0008054375648498535	5	024
363	327.8473205566406	284.3961486816406	1.0	305.9606018066406	320.5971374511719	0.9999998807907104	544.6082763671875	203.97650146484375	1.0	543.1873779296875	202.733642578125	0.0008729100227355957	5	024
364	334.8722839355469	269.4691162109375	1.0	299.14862060546875	327.9315185546875	0.9999593496322632	544.5453491210938	205.23805236816406	1.0	542.2303466796875	205.9231414794922	0.0020063817501068115	5	024
365	341.1490783691406	257.530517578125	1.0	343.474365234375	259.99932861328125	0.0005096495151519775	545.5911254882812	203.49392700195312	1.0	541.567626953125	205.06295776367188	0.0006684660911560059	5	024
366	348.68817138671875	247.48068237304688	1.0	462.6980285644531	252.25465393066406	0.9999996423721313	544.5188598632812	205.70530700683594	1.0	458.9480285644531	249.9206085205078	0.0009273290634155273	5	024
367	351.2611083984375	240.07046508789062	0.9999963641166687	316.2344055175781	307.1894226074219	0.9999997019767761	545.3237915039062	205.008056640625	1.0	541.7216796875	205.36166381835938	0.0007384121417999268	5	024
368	351.78326416015625	235.78054809570312	0.9999996423721313	319.77862548828125	304.9760437011719	1.0	544.1661376953125	204.64598083496094	1.0	541.0181274414062	204.8584747314453	0.0010339319705963135	5	024
369	457.0198669433594	239.60829162597656	0.9999933838844299	319.0674743652344	303.8338623046875	0.9999691247940063	544.7968139648438	204.7574005126953	1.0	541.6004028320312	204.78839111328125	0.0009454190731048584	5	024
370	456.1304626464844	239.42227172851562	0.9911889433860779	357.9681396484375	232.65504455566406	0.9999974966049194	544.612060546875	205.06277465820312	1.0	541.56201171875	205.2968292236328	0.0009846687316894531	5	024
371	357.0389099121094	231.75564575195312	0.9970301389694214	322.1250305175781	296.3310852050781	0.999997615814209	545.3572387695312	205.70208740234375	1.0	473.3245544433594	306.13104248046875	0.002310335636138916	5	024
372	356.9794006347656	231.33204650878906	0.9874283075332642	359.07025146484375	231.48988342285156	0.9999276399612427	545.1143798828125	205.66757202148438	0.9999999403953552	542.0308837890625	205.4761505126953	0.002221345901489258	5	024
373	450.6988830566406	233.58880615234375	0.9992923736572266	326.10693359375	289.41839599609375	0.999979555606842	544.6461791992188	204.47372436523438	1.0	541.1841430664062	204.72518920898438	0.001188814640045166	5	024
374	360.4652099609375	227.28065490722656	0.9787983298301697	450.5091552734375	232.54017639160156	1.0	545.0278930664062	205.76353454589844	0.9999999403953552	541.916748046875	205.67572021484375	0.001911252737045288	5	024
375	359.5072937011719	226.03955078125	0.9944165945053101	450.0535583496094	230.55999755859375	1.0	545.220703125	205.66429138183594	1.0	543.7531127929688	205.952392578125	0.002705812454223633	5	024
376	360.9217834472656	223.88690185546875	0.9999999403953552	450.2785339355469	226.3732147216797	1.0	545.2890625	205.9404754638672	1.0	541.6323852539062	206.14259338378906	0.0005760490894317627	5	024
377	360.1836242675781	222.18399047851562	0.9996340274810791	450.2822265625	227.1422119140625	1.0	544.11328125	205.2916259765625	1.0	541.2515869140625	205.51022338867188	0.002811640501022339	5	024
378	363.0788879394531	220.61895751953125	0.9998818039894104	452.1742858886719	224.9931182861328	1.0	544.6263427734375	205.00807189941406	1.0	540.9895629882812	205.3833770751953	0.000896066427230835	5	024
379	362.5591125488281	219.62701416015625	0.9926314353942871	451.02862548828125	223.17535400390625	0.9999999403953552	544.780517578125	205.9025115966797	1.0	541.591796875	206.12060546875	0.0009681284427642822	5	024
380	362.5745544433594	218.38906860351562	0.42712220549583435	451.8247985839844	221.02232360839844	1.0	544.4696655273438	205.048583984375	1.0	541.59326171875	205.3871612548828	0.0018709301948547363	5	024
381	362.8083801269531	214.53411865234375	0.7712254524230957	451.2308044433594	218.00013732910156	0.9999999403953552	544.7265625	204.4258270263672	1.0	541.1187744140625	204.81028747558594	0.0005222558975219727	5	024
382	362.6678466796875	213.513427734375	0.15787160396575928	361.67010498046875	214.5686798095703	0.9999997615814209	544.8902587890625	205.386474609375	1.0	545.1845703125	206.1068572998047	0.002591073513031006	5	024
383	448.3902282714844	215.1359405517578	0.9616184234619141	362.2552490234375	213.55429077148438	1.0	545.0419921875	204.8209991455078	1.0	544.2960205078125	202.80587768554688	0.0007826387882232666	5	024
384	368.4835510253906	210.95530700683594	0.1247243881225586	362.9488220214844	209.53512573242188	0.9999998807907104	545.1592407226562	205.66075134277344	1.0	545.2321166992188	206.20358276367188	0.0014313757419586182	5	024
385	447.0589599609375	214.2922821044922	0.9999991655349731	363.0042724609375	210.4603271484375	0.999971866607666	545.3952026367188	205.2316131591797	1.0	541.945556640625	205.6251220703125	0.0005067884922027588	5	024
386	360.4308166503906	216.40609741210938	0.9995096921920776	359.0897521972656	215.77822875976562	0.9907737970352173	545.2400512695312	205.2572021484375	1.0	541.6448974609375	205.61456298828125	0.0006093680858612061	5	024
387	4.629228591918945	3.858795642852783	0.00015985965728759766	353.7547302246094	220.8914031982422	1.0	544.235595703125	204.91697692871094	1.0	542.4605102539062	205.2255859375	0.0012310445308685303	5	024
388	350.391357421875	217.0583038330078	0.0030214786529541016	353.1526184082031	218.7882080078125	0.9999973773956299	545.38037109375	204.44972229003906	1.0	453.8847351074219	224.7368621826172	0.007242411375045776	5	024
389	546.780517578125	207.1202850341797	5.1528215408325195e-5	350.6300354003906	220.4027099609375	0.04161235690116882	544.5317993164062	204.94773864746094	1.0	541.0938720703125	205.22755432128906	0.0007571876049041748	5	024
390	437.3418884277344	233.56942749023438	0.13575732707977295	462.6187438964844	229.87339782714844	0.011316269636154175	544.4308471679688	205.23565673828125	1.0	459.4478759765625	230.24205017089844	0.0014850795269012451	5	024
391	433.86749267578125	234.55235290527344	0.014513760805130005	459.971923828125	228.90162658691406	0.006021410226821899	545.41552734375	205.70309448242188	1.0	542.0208129882812	205.97048950195312	0.0008790791034698486	5	024
392	355.38128662109375	228.4376983642578	8.246302604675293e-5	29.814943313598633	482.8830261230469	0.00014385581016540527	544.8414306640625	205.1827850341797	1.0	541.2623291015625	205.30245971679688	0.0008428394794464111	5	024
393	546.7921142578125	210.6261749267578	5.125999450683594e-5	3.6771464347839355	143.176513671875	0.00016584992408752441	544.3040161132812	204.6963653564453	1.0	541.2281494140625	204.82492065429688	0.0012150406837463379	5	024
394	426.60809326171875	238.4832000732422	0.7317495346069336	459.98101806640625	221.28713989257812	0.9958767890930176	544.5966796875	205.7224578857422	1.0	541.4135131835938	205.93692016601562	0.0007958412170410156	5	024
395	423.5736389160156	236.8388671875	0.4991079568862915	452.5059509277344	225.67369079589844	0.9801946878433228	544.786865234375	205.1748504638672	1.0	541.1610107421875	205.16098022460938	0.0009580254554748535	5	024
396	421.146484375	237.75192260742188	0.011306673288345337	450.54669189453125	227.60052490234375	0.3968774676322937	544.6766967773438	204.94337463378906	1.0	541.5071411132812	205.2104034423828	0.0009908080101013184	5	024
397	421.8522644042969	246.84930419921875	0.00014087557792663574	450.7378234863281	223.99288940429688	0.9915133118629456	544.5467529296875	203.75953674316406	1.0	541.2694702148438	204.31686401367188	0.0005779564380645752	5	024
398	421.09783935546875	250.77943420410156	1.0	448.8563537597656	222.57794189453125	0.9999990463256836	544.3797607421875	204.5850067138672	1.0	540.7462768554688	204.91763305664062	0.0007809698581695557	5	024
399	416.8052062988281	254.86036682128906	1.0	445.494873046875	219.473388671875	1.0	544.6429443359375	205.15464782714844	1.0	541.0572509765625	205.6069793701172	0.0005435943603515625	5	024
400	416.928955078125	256.7478332519531	0.9999997615814209	355.5274658203125	209.9854736328125	1.0	544.5946655273438	205.81716918945312	1.0	541.2263793945312	205.9971466064453	0.00067177414894104	5	024
401	415.7959289550781	263.1399841308594	1.0	355.4895324707031	213.278564453125	1.0	545.19140625	203.55958557128906	1.0	541.3289794921875	205.14915466308594	0.0007140040397644043	5	024
402	410.0846252441406	267.19110107421875	0.9999665021896362	437.4963684082031	225.46946716308594	1.0	544.2788696289062	205.82823181152344	1.0	540.820556640625	206.03567504882812	0.0006165206432342529	5	024
403	359.21588134765625	268.061767578125	0.9999998807907104	354.0721435546875	220.07752990722656	1.0	544.7589721679688	204.79925537109375	1.0	541.2166748046875	205.3127899169922	0.0007036030292510986	5	024
404	360.6185302734375	269.0856628417969	0.9999988079071045	353.68218994140625	220.02920532226562	1.0	544.2283325195312	205.735595703125	1.0	541.0593872070312	205.84263610839844	0.0014173388481140137	5	024
405	361.4013977050781	271.572509765625	0.9999997615814209	435.2932434082031	225.59616088867188	1.0	545.1376953125	203.48678588867188	1.0	541.48095703125	205.15455627441406	0.0006754696369171143	5	024
406	361.6836853027344	273.8628234863281	1.0	433.0915832519531	230.9780731201172	1.0	544.8260498046875	206.09580993652344	0.9999999403953552	542.5224609375	206.5932159423828	0.0022695064544677734	5	024
407	404.9634704589844	277.34375	1.0	431.4381408691406	228.9539337158203	1.0	546.29345703125	206.9220733642578	0.9999999403953552	544.1651611328125	207.6779022216797	0.003612905740737915	5	024
408	363.42108154296875	276.94342041015625	1.0	429.21673583984375	229.99176025390625	1.0	370.4456787109375	276.0447082519531	0.00025460124015808105	3.7987875938415527	476.392822265625	0.0001017153263092041	5	024
409	362.6593017578125	278.59344482421875	1.0	429.2439880371094	230.21739196777344	1.0	370.2749328613281	276.73590087890625	0.0004375278949737549	388.02813720703125	282.7434387207031	9.778141975402832e-5	5	024
410	363.8398132324219	277.3391418457031	1.0	427.71807861328125	231.81015014648438	1.0	371.3604736328125	276.24932861328125	0.0003918111324310303	386.27691650390625	283.10333251953125	0.00010463595390319824	5	024
411	364.306396484375	276.6142883300781	1.0	426.7889709472656	232.84532165527344	1.0	371.5608825683594	276.1447448730469	9.211897850036621e-5	386.7823181152344	283.4421691894531	6.866455078125e-5	5	024
412	365.3495178222656	277.61883544921875	1.0	426.92236328125	234.02975463867188	0.9999998807907104	371.7705993652344	276.56005859375	0.0002861917018890381	386.8673400878906	282.660888671875	8.64267349243164e-5	5	024
413	360.1329040527344	281.2602844238281	0.9999985694885254	420.6148681640625	238.88531494140625	0.001076728105545044	360.8594055175781	280.78717041015625	0.00015813112258911133	361.52978515625	287.4013977050781	0.00012996792793273926	5	024
414	355.1559753417969	289.8028564453125	0.9999000430107117	363.3554382324219	240.06597900390625	0.8078680634498596	647.6939697265625	333.65545654296875	4.0858983993530273e-5	3.656066417694092	477.4447326660156	2.6464462280273438e-5	5	024
415	350.00347900390625	293.93975830078125	0.9997363686561584	352.55322265625	293.2961730957031	0.6025270819664001	421.5511779785156	295.3258972167969	0.0012411177158355713	412.6067810058594	293.513671875	9.778141975402832e-5	5	024
416	425.8764343261719	308.6437683105469	0.9985469579696655	347.9582214355469	301.7430725097656	0.406552255153656	347.56951904296875	300.4321594238281	0.0006254315376281738	346.8118591308594	303.6878967285156	0.00034949183464050293	5	024
417	344.5047912597656	307.454833984375	1.0	430.98291015625	311.9386901855469	0.30539005994796753	429.72247314453125	314.91064453125	0.0006399154663085938	424.5780944824219	309.3557434082031	0.0005190074443817139	5	024
418	433.52606201171875	318.42083740234375	1.0	344.0495910644531	310.6280822753906	0.998260498046875	345.68316650390625	310.6999816894531	0.00018900632858276367	426.6025695800781	323.499267578125	0.00010722875595092773	5	024
419	340.4098815917969	322.8737487792969	0.9999997615814209	437.0890808105469	325.2663269042969	0.9957510232925415	439.21722412109375	326.1472473144531	0.00022038817405700684	431.3658447265625	327.9377746582031	7.849931716918945e-5	5	024
420	339.17987060546875	326.8249206542969	1.0	352.57293701171875	271.04052734375	0.9999980926513672	441.83514404296875	330.8409118652344	0.0002084672451019287	441.5361022949219	332.50665283203125	0.00039207935333251953	5	024
421	336.633544921875	330.4261779785156	1.0	356.097412109375	285.06396484375	0.996204137802124	340.7177429199219	331.17041015625	0.00024068355560302734	340.18841552734375	322.855712890625	0.00018996000289916992	5	024
422	352.63134765625	290.15789794921875	0.9992374777793884	417.5286865234375	291.6336669921875	1.0	456.4360656738281	333.9378967285156	0.00027236342430114746	454.12579345703125	335.1549072265625	0.0006597936153411865	5	024
423	334.5851135253906	326.5085144042969	0.007005929946899414	458.1731262207031	332.05438232421875	0.9067168831825256	461.5596923828125	330.212158203125	0.0003801286220550537	460.03857421875	332.8140869140625	0.0004284083843231201	5	024
424	467.7313232421875	329.0388488769531	0.00038629770278930664	461.2037658691406	332.8902282714844	0.39070430397987366	648.1812133789062	29.572418212890625	6.973743438720703e-5	459.3938293457031	329.6876525878906	0.00012800097465515137	5	024
425	331.1575012207031	328.2104797363281	0.9998518228530884	348.6690673828125	306.4011535644531	0.9999933838844299	649.6588134765625	202.71087646484375	0.0002961158752441406	346.3609313964844	306.3528137207031	0.000307619571685791	5	024
426	349.50164794921875	303.87225341796875	0.9999998807907104	466.66656494140625	341.8272705078125	0.10404694080352783	349.68023681640625	304.3241271972656	0.0003459751605987549	344.6099548339844	309.2293395996094	0.00023603439331054688	5	024
427	3.9984536170959473	4.084728717803955	4.9054622650146484e-5	342.8116760253906	305.2462158203125	0.047832995653152466	647.3846435546875	28.77801513671875	1.5527009963989258e-5	340.75152587890625	309.1800842285156	9.018182754516602e-5	5	024
428	475.2525329589844	340.8191833496094	0.02132028341293335	350.26129150390625	309.2623596191406	0.9971798658370972	355.11163330078125	308.4640197753906	0.00011596083641052246	343.7737121582031	310.0887756347656	0.0007627308368682861	5	024
429	5.742225646972656	483.0197448730469	0.00015920400619506836	15.127187728881836	482.1666564941406	0.00029921531677246094	646.9235229492188	334.5725402832031	0.00016006827354431152	3.530912399291992	477.6591491699219	9.039044380187988e-5	5	024
430	1.6460447311401367	318.9803771972656	9.968876838684082e-5	2.4057042598724365	113.1757583618164	0.00014063715934753418	647.1376342773438	317.2867736816406	7.170438766479492e-5	2.9442315101623535	477.4162292480469	2.2292137145996094e-5	5	024
431	314.44622802734375	313.4210510253906	0.0003357529640197754	476.6648254394531	327.0871887207031	0.0022458434104919434	648.0560302734375	138.01226806640625	4.982948303222656e-5	311.64801025390625	310.3295593261719	0.0001074075698852539	5	024
432	307.92913818359375	318.27618408203125	0.049312710762023926	315.9361877441406	311.4047546386719	0.00048801302909851074	647.702880859375	317.6104736328125	8.13603401184082e-5	311.5798034667969	310.230712890625	6.753206253051758e-5	5	024
433	3.274310350418091	30.559354782104492	4.407763481140137e-5	4.0606465339660645	120.6390151977539	8.177757263183594e-5	647.3961181640625	29.550113677978516	1.0371208190917969e-5	3.60408878326416	477.8577880859375	1.4722347259521484e-5	5	024
434	4.419474124908447	4.024537563323975	4.1872262954711914e-5	333.448486328125	310.10308837890625	0.0006878674030303955	647.0056762695312	318.98858642578125	3.501772880554199e-5	2.3208775520324707	3.292393922805786	1.0639429092407227e-5	5	024
435	5.383635520935059	483.1175537109375	0.0001048743724822998	335.6612548828125	308.07427978515625	0.011882394552230835	648.3712768554688	193.5509033203125	8.866190910339355e-5	331.4165954589844	309.4641418457031	4.45246696472168e-5	5	024
436	309.42620849609375	328.9071044921875	0.04822307825088501	331.6816711425781	305.90496826171875	0.4898504316806793	647.424072265625	63.522727966308594	5.796551704406738e-5	3.990042209625244	477.80914306640625	4.06801700592041e-5	5	024
437	306.6740417480469	329.6122131347656	0.9997668266296387	330.6846008300781	304.2804260253906	0.9998674392700195	332.9960632324219	299.097412109375	4.032254219055176e-5	329.17254638671875	304.2570495605469	0.00013440847396850586	5	024
438	305.41802978515625	329.79925537109375	0.9997793436050415	328.57403564453125	300.294189453125	0.9997355937957764	333.1473693847656	298.7449645996094	8.13901424407959e-5	328.41851806640625	301.79345703125	0.00010928511619567871	5	024
439	307.5507507324219	332.51507568359375	0.9999985098838806	644.94287109375	115.0489730834961	7.337331771850586e-5	645.8303833007812	115.40471649169922	0.0001461803913116455	310.52972412109375	338.00177001953125	4.4733285903930664e-5	5	024
440	304.1346435546875	331.76568603515625	1.0	324.4607238769531	297.5721435546875	0.9999997615814209	648.06494140625	318.87335205078125	7.50422477722168e-5	324.3898010253906	295.93475341796875	5.4836273193359375e-5	5	024
441	300.6055603027344	333.0341491699219	1.0	325.446533203125	295.0981140136719	1.0	330.7737731933594	295.7258605957031	0.00014671683311462402	4.04573917388916	476.74957275390625	0.0001672208309173584	5	024
442	300.2210388183594	333.4957275390625	1.0	327.54718017578125	295.2541809082031	1.0	332.4400634765625	296.1805725097656	8.934736251831055e-5	3.221682071685791	477.1683044433594	9.301304817199707e-5	5	024
443	299.572265625	334.02197265625	1.0	325.373779296875	292.9466857910156	1.0	300.3301696777344	334.6797790527344	5.885958671569824e-5	3.3834147453308105	478.08251953125	7.829070091247559e-5	5	024
444	298.5772705078125	333.9953308105469	1.0	325.0755310058594	294.2401123046875	1.0	648.5759887695312	334.7508544921875	0.00010845065116882324	320.9934387207031	294.66387939453125	3.644824028015137e-5	5	024
445	296.9473571777344	333.0144958496094	1.0	322.8790588378906	294.2728271484375	1.0	328.40155029296875	293.80810546875	9.480118751525879e-5	320.7488098144531	293.407958984375	8.246302604675293e-5	5	024
446	296.95013427734375	334.166015625	1.0	323.2120056152344	292.1215515136719	1.0	298.3252868652344	333.8523254394531	6.103515625e-5	294.474365234375	320.4935302734375	4.509091377258301e-5	5	024
447	295.79449462890625	332.5938720703125	1.0	320.56048583984375	294.98077392578125	1.0	326.0331726074219	294.2721252441406	6.86347484588623e-5	319.2345886230469	293.09356689453125	0.00011730194091796875	5	024
448	292.7488098144531	333.7982482910156	0.9996790885925293	2.104977607727051	1.8724777698516846	4.303455352783203e-5	648.7532958984375	203.54205322265625	4.4345855712890625e-5	295.4402160644531	337.06683349609375	1.683831214904785e-5	5	024
449	3.8588879108428955	4.441436767578125	7.277727127075195e-5	2.7584035396575928	135.08209228515625	5.2601099014282227e-5	647.8049926757812	316.9257507324219	6.181001663208008e-5	2.8608226776123047	477.3051452636719	6.4373016357421875e-6	5	024
450	278.29852294921875	327.39794921875	0.9999911785125732	310.73101806640625	311.3226318359375	0.028589218854904175	305.9020080566406	316.7773132324219	0.0001347362995147705	311.3656311035156	313.6575927734375	4.711747169494629e-5	5	024
451	274.3941650390625	328.3608093261719	0.9999896287918091	306.9366455078125	312.76995849609375	0.4439735412597656	306.0453186035156	313.0326843261719	6.338953971862793e-5	302.9808654785156	311.7580871582031	0.00013121962547302246	5	024
452	266.96240234375	327.4770202636719	0.9999996423721313	288.94183349609375	318.9565734863281	0.0004923641681671143	650.195556640625	196.79537963867188	0.00011399388313293457	2.7213258743286133	477.6684875488281	4.1991472244262695e-5	5	024
453	262.4720458984375	329.0644226074219	1.0	2.6545920372009277	111.22431945800781	3.2454729080200195e-5	261.09130859375	327.2458190917969	6.663799285888672e-5	248.50006103515625	324.08856201171875	3.2007694244384766e-5	5	024
454	259.6589660644531	330.73486328125	1.0	291.3578186035156	317.45123291015625	7.253885269165039e-5	647.48828125	28.416542053222656	3.2395124435424805e-5	249.74119567871094	319.5906677246094	4.3451786041259766e-5	5	024
455	256.1771240234375	336.11212158203125	0.9999765753746033	4.804090976715088	31.40215301513672	5.2034854888916016e-5	646.246826171875	86.71598052978516	5.990266799926758e-5	2.866913318634033	3.0556139945983887	1.3500452041625977e-5	5	024
456	255.58810424804688	338.58978271484375	1.0	289.688232421875	318.66650390625	0.39998310804367065	289.89508056640625	318.7699279785156	6.29127025604248e-5	246.47268676757812	326.1340637207031	3.567337989807129e-5	5	024
457	252.6420135498047	343.1236267089844	0.9998853802680969	3.2918319702148438	318.9351501464844	4.32133674621582e-5	647.387451171875	62.56644821166992	3.927946090698242e-5	3.653745174407959	477.34521484375	2.1696090698242188e-5	5	024
458	251.12583923339844	345.5252380371094	0.987781286239624	1.7969472408294678	2.0220253467559814	0.00012958049774169922	648.5707397460938	192.89691162109375	0.00014454126358032227	3.272031784057617	476.9248046875	5.289912223815918e-5	5	024
459	256.33380126953125	344.56317138671875	0.0007162392139434814	13.828144073486328	481.2980651855469	0.0006043016910552979	8.023326873779297	482.120361328125	4.461407661437988e-5	3.674267530441284	477.193603515625	0.00010716915130615234	5	024
460	5.35803747177124	483.0110778808594	9.551644325256348e-5	257.0089416503906	312.0042419433594	0.0054517388343811035	256.74639892578125	314.43011474609375	3.7342309951782227e-5	252.01739501953125	312.2305908203125	7.808208465576172e-5	5	024
461	255.03335571289062	307.1751403808594	1.0	258.19580078125	311.3037109375	0.0003603696823120117	647.2017822265625	314.50372314453125	5.924701690673828e-5	258.3929748535156	312.3011474609375	3.36766242980957e-5	5	024
462	257.7677307128906	299.7984313964844	0.9999476075172424	260.07232666015625	297.9770812988281	0.8966659903526306	259.3563232421875	298.6936950683594	0.0004755258560180664	259.589111328125	293.326416015625	0.0008772313594818115	5	024
463	259.66119384765625	293.8057861328125	1.0	259.6829528808594	294.84295654296875	0.0756797194480896	260.2702331542969	293.1430358886719	5.030632019042969e-5	248.5934295654297	295.2156066894531	2.3066997528076172e-5	5	024
464	261.4751281738281	288.39044189453125	1.0	261.93499755859375	291.74688720703125	0.00020292401313781738	258.40118408203125	290.06585693359375	7.975101470947266e-5	252.87208557128906	278.1661376953125	5.015730857849121e-5	5	024
465	262.5827941894531	282.9866943359375	1.0	262.90728759765625	351.0897216796875	0.13968905806541443	264.1962890625	351.82965087890625	0.0001431107521057129	259.7899169921875	272.8738708496094	0.0001862943172454834	5	024
466	264.00439453125	279.9600524902344	1.0	262.29559326171875	350.87451171875	0.06151971220970154	646.9267578125	317.78076171875	0.0003057718276977539	255.09300231933594	354.7237243652344	0.00012496113777160645	5	024
467	267.0194091796875	274.910400390625	1.0	272.37982177734375	278.908447265625	0.0005156993865966797	272.7249450683594	273.8423156738281	0.0002803206443786621	269.2918701171875	271.6024169921875	8.741021156311035e-5	5	024
468	268.2122497558594	270.5346984863281	1.0	264.06109619140625	274.2276916503906	0.0010824501514434814	272.07952880859375	269.6390075683594	0.000126570463180542	263.4045715332031	261.2703857421875	6.29425048828125e-5	5	024
469	270.77691650390625	266.6368103027344	1.0	267.3593444824219	335.7695007324219	0.9418043494224548	267.90423583984375	268.8114318847656	0.00013086199760437012	273.921875	257.8465881347656	6.091594696044922e-5	5	024
470	270.4360046386719	264.4100341796875	1.0	270.90570068359375	333.1993713378906	0.17898139357566833	267.2116394042969	267.058837890625	0.0001945197582244873	251.9169158935547	270.7125549316406	6.943941116333008e-5	5	024
471	271.4613952636719	264.10870361328125	1.0	272.90771484375	332.2047119140625	0.9999921321868896	647.064208984375	63.39238739013672	0.00011536478996276855	275.5626525878906	335.5327453613281	7.706880569458008e-5	5	024
472	272.59375	261.727294921875	1.0	278.2734375	263.8951110839844	0.0001583397388458252	265.71044921875	260.7381286621094	4.8100948333740234e-5	3.9806063175201416	477.3763732910156	8.174777030944824e-5	5	024
473	273.905029296875	261.7043151855469	1.0	278.4532470703125	327.3629455566406	0.00393328070640564	647.6134643554688	334.8004150390625	7.992982864379883e-5	3.282040596008301	477.3593444824219	1.6182661056518555e-5	5	024
474	276.2825927734375	259.076171875	1.0	284.540771484375	262.51611328125	0.0001577436923980713	283.0616149902344	259.3289489746094	5.075335502624512e-5	3.271815538406372	477.1944274902344	1.817941665649414e-5	5	024
475	276.6558837890625	259.01312255859375	1.0	285.3124694824219	262.1366882324219	0.0001449882984161377	283.2793273925781	258.65728759765625	5.194544792175293e-5	2.845242977142334	477.7754211425781	3.0368566513061523e-5	5	024
476	277.7890625	257.88812255859375	1.0	284.3655700683594	326.2902526855469	0.030359208583831787	284.08807373046875	257.9103088378906	8.177757263183594e-5	3.3709256649017334	476.8929138183594	5.117058753967285e-5	5	024
477	278.9156494140625	257.39581298828125	1.0	286.1470031738281	261.1564025878906	0.0003002285957336426	284.00433349609375	257.18011474609375	0.0001271963119506836	3.182567596435547	477.6236572265625	6.082653999328613e-5	5	024
478	279.5247802734375	257.33367919921875	1.0	287.0173034667969	261.4022521972656	0.00044539570808410645	288.59912109375	256.5345764160156	0.00032132863998413086	285.5964660644531	255.26846313476562	0.0001131296157836914	5	024
479	278.1495666503906	256.4779357910156	1.0	288.6374816894531	323.67767333984375	0.7979594469070435	283.5126647949219	256.5464782714844	7.024407386779785e-5	3.6334540843963623	477.66796875	4.786252975463867e-5	5	024
480	279.9606628417969	256.5540771484375	1.0	286.5951232910156	260.52520751953125	0.0005416274070739746	287.6873474121094	255.055419921875	0.0002570152282714844	285.603759765625	257.64410400390625	7.43865966796875e-5	5	024
481	279.7894592285156	256.7294921875	1.0	286.9508056640625	261.1315002441406	0.000341564416885376	288.5331115722656	256.31072998046875	0.000261843204498291	285.6229553222656	255.3695526123047	9.167194366455078e-5	5	024
482	281.2250061035156	256.4395446777344	1.0	287.3608703613281	261.1127014160156	0.00042489171028137207	285.6621398925781	256.1697998046875	0.00016775727272033691	278.57379150390625	245.3019256591797	7.402896881103516e-5	5	024
483	282.4361267089844	255.33157348632812	1.0	292.2037658691406	254.73924255371094	0.0007758140563964844	288.3548583984375	254.35086059570312	0.00022479891777038574	278.96759033203125	244.707275390625	6.589293479919434e-5	5	024
484	283.8134460449219	256.0450439453125	1.0	288.19342041015625	260.5941162109375	0.0006191134452819824	649.7742919921875	203.42019653320312	0.0003459453582763672	3.698213815689087	477.03369140625	5.8263540267944336e-5	5	024
485	286.5316467285156	255.32476806640625	1.0	292.1152038574219	322.935791015625	0.9791300296783447	288.86553955078125	254.633056640625	7.140636444091797e-5	280.1779479980469	245.39376831054688	9.372830390930176e-5	5	024
486	291.2373352050781	255.66253662109375	1.0	292.9652099609375	258.830810546875	0.0004767179489135742	646.790771484375	31.904430389404297	0.0002810060977935791	283.2076110839844	247.4250946044922	6.303191184997559e-5	5	024
487	291.7152404785156	246.22744750976562	1.0	279.5792541503906	283.82208251953125	0.999947190284729	647.2194213867188	28.466875076293945	7.283687591552734e-5	278.0386047363281	261.49639892578125	2.16066837310791e-5	5	024
488	296.8877258300781	240.63284301757812	1.0	276.57794189453125	284.4859313964844	0.9981445670127869	301.76953125	241.5313720703125	0.00020396709442138672	302.54498291015625	240.04612731933594	4.607439041137695e-5	5	024
489	301.4794006347656	233.18081665039062	1.0	296.91949462890625	230.5693817138672	0.0008840560913085938	305.28607177734375	235.52581787109375	0.00019875168800354004	298.1215515136719	241.42494201660156	0.0002772510051727295	5	024
490	301.2030944824219	229.60935974121094	1.0	297.4525451660156	231.9755859375	0.000703275203704834	305.91070556640625	228.40821838378906	7.262825965881348e-5	305.9994812011719	232.7971649169922	2.8848648071289062e-5	5	024
491	303.5389404296875	222.68927001953125	1.0	305.1923522949219	225.79135131835938	0.0004133880138397217	648.4671630859375	153.9273223876953	0.0003610551357269287	298.1234130859375	228.33108520507812	0.0002155601978302002	5	024
492	302.884765625	217.64805603027344	1.0	285.634521484375	246.50845336914062	0.002092719078063965	306.927001953125	219.9575653076172	7.018446922302246e-5	298.2379150390625	226.33404541015625	0.00012093782424926758	5	024
493	306.3230285644531	208.74615478515625	1.0	308.382568359375	211.4936065673828	0.001941293478012085	309.26751708984375	208.12130737304688	8.13603401184082e-5	308.7350769042969	213.5311737060547	3.921985626220703e-5	5	024
494	309.6109619140625	200.4678497314453	1.0	309.948486328125	205.58425903320312	0.001623600721359253	311.07220458984375	203.74270629882812	7.748603820800781e-5	308.4404602050781	209.39923095703125	6.303191184997559e-5	5	024
495	309.7201232910156	185.24130249023438	1.0	310.4044494628906	188.4794464111328	0.053603410720825195	648.7735595703125	202.14476013183594	0.0002865791320800781	4.704777717590332	477.1737976074219	0.00012195110321044922	5	024
496	308.5630187988281	172.2770233154297	1.0	309.3202819824219	175.25094604492188	0.0020413994789123535	311.69500732421875	172.33470153808594	0.00012302398681640625	311.5141906738281	178.3807830810547	0.00011408329010009766	5	024
497	309.0003967285156	157.32154846191406	1.0	308.0115051269531	160.51409912109375	0.008315026760101318	311.76214599609375	157.31175231933594	0.00041359663009643555	311.33099365234375	163.68588256835938	0.0001926720142364502	5	024
498	307.1343688964844	142.1041717529297	1.0	306.8135681152344	255.20765686035156	0.07059353590011597	647.046875	101.8951644897461	0.0005003511905670166	299.88116455078125	135.92379760742188	0.00020995736122131348	5	024
499	305.13153076171875	132.3968963623047	1.0	308.9495849609375	249.01657104492188	0.2843981385231018	313.5130310058594	249.2620086669922	6.142258644104004e-5	308.44561767578125	246.7082977294922	0.00011387467384338379	5	024
500	304.2972106933594	123.3567123413086	1.0	302.7303161621094	127.19619750976562	0.0005317926406860352	307.0852966308594	125.15058135986328	0.00015458464622497559	300.6770935058594	130.2890167236328	0.00016680359840393066	5	024
501	301.2400817871094	113.26002502441406	1.0	305.7630615234375	113.97835540771484	0.000917285680770874	299.628173828125	111.88458251953125	9.402632713317871e-5	4.028684139251709	29.35370635986328	4.246830940246582e-5	5	024
502	294.2796936035156	99.40072631835938	1.0	301.826904296875	104.19686126708984	0.0016251802444458008	300.05572509765625	100.86571502685547	9.390711784362793e-5	304.39019775390625	104.38655090332031	3.203749656677246e-5	5	024
503	286.8306579589844	89.94111633300781	0.9999998807907104	290.822998046875	92.70337677001953	0.009877055883407593	281.51409912109375	90.15177917480469	0.00015884637832641602	283.9637451171875	96.88677978515625	6.225705146789551e-5	5	024
504	271.8402099609375	80.44807434082031	0.9999921321868896	274.043212890625	81.42206573486328	0.9784305095672607	273.0216979980469	79.69932556152344	0.00014334917068481445	266.8582763671875	82.67394256591797	0.00014224648475646973	5	024
505	262.1256408691406	72.7340087890625	0.9992365837097168	263.7017517089844	76.51628875732422	0.7706842422485352	262.6702575683594	76.58783721923828	3.9964914321899414e-5	263.9132080078125	78.88410949707031	0.00013446807861328125	5	024
506	250.95680236816406	69.87197875976562	0.9999995827674866	249.98464965820312	73.50337219238281	0.986646294593811	648.780029296875	28.773500442504883	0.00011980533599853516	249.30313110351562	76.86972045898438	8.556246757507324e-5	5	024
507	240.83255004882812	61.953956604003906	1.0	241.88394165039062	64.88717651367188	0.18039283156394958	304.8648681640625	178.10276794433594	0.0002865791320800781	287.40966796875	180.69284057617188	0.006823033094406128	5	024
508	234.88690185546875	52.11023712158203	1.0	302.5643615722656	177.32406616210938	0.002804696559906006	649.28857421875	205.10694885253906	5.486607551574707e-5	295.954345703125	179.83474731445312	0.011613786220550537	5	024
509	226.98306274414062	46.14598083496094	1.0	1.4604215621948242	1.89699387550354	9.021162986755371e-5	225.51589965820312	42.484222412109375	7.11977481842041e-5	216.61614990234375	34.27668762207031	0.0003103315830230713	5	024
510	223.5220489501953	39.12621307373047	1.0	31.883678436279297	482.66278076171875	0.0001234114170074463	649.0578002929688	334.4466857910156	0.00010251998901367188	219.70108032226562	5.640082359313965	8.103251457214355e-5	5	024
511	218.11929321289062	32.29838562011719	1.0	223.86659240722656	37.87369918823242	0.0001691579818725586	218.26768493652344	13.279361724853516	0.0003782212734222412	216.28578186035156	5.461878299713135	0.0018312036991119385	5	024
512	213.9148712158203	27.83189582824707	1.0	277.2777404785156	135.12515258789062	0.0004468858242034912	210.8807830810547	11.242435455322266	0.0010642707347869873	201.55853271484375	5.680631637573242	0.00196075439453125	5	024
513	212.18658447265625	22.503782272338867	1.0	217.6001434326172	7.630529403686523	0.0001830756664276123	210.23199462890625	11.158170700073242	0.0006552338600158691	199.25131225585938	2.0323824882507324	0.0012465417385101318	5	024
514	208.94737243652344	19.429445266723633	1.0	261.7760925292969	124.44437408447266	0.9999995231628418	197.17735290527344	5.269186019897461	0.0008175969123840332	196.65306091308594	1.8097095489501953	0.001452028751373291	5	024
515	206.64898681640625	16.105575561523438	1.0	253.55113220214844	115.1827392578125	0.9999991655349731	198.96763610839844	7.251955986022949	0.0005697906017303467	195.32472229003906	1.2825849056243896	0.0011862218379974365	5	024
516	203.83963012695312	13.303640365600586	1.0	250.27984619140625	117.42821502685547	0.9999879002571106	213.79222106933594	10.370038032531738	0.0013495385646820068	244.9010772705078	123.031005859375	0.0010291039943695068	5	024
517	205.13719177246094	14.699451446533203	1.0	245.12742614746094	114.68148040771484	0.04394462704658508	214.0832977294922	10.862319946289062	0.0007866024971008301	212.13653564453125	2.5079143047332764	0.0008178651332855225	5	024
518	203.4671630859375	21.76089859008789	1.0	214.57261657714844	6.9789628982543945	0.0008135139942169189	198.33248901367188	10.408121109008789	0.0013270080089569092	212.80718994140625	3.918774127960205	0.002911001443862915	5	024
519	210.5464324951172	28.314468383789062	1.0	211.35171508789062	32.93499755859375	0.0017912983894348145	214.89535522460938	14.235254287719727	0.002521604299545288	214.27931213378906	5.088655948638916	0.008943438529968262	5	024
520	215.4947967529297	29.00510025024414	0.9999998211860657	219.31723022460938	8.610557556152344	0.0007750391960144043	217.37789916992188	13.721967697143555	0.0014544129371643066	216.2068634033203	5.47780704498291	0.006271451711654663	5	024
521	226.7156982421875	27.4488582611084	1.0	234.03244018554688	7.528872013092041	0.00015491247177124023	223.6627655029297	12.59361457824707	0.00040921568870544434	230.8332061767578	3.8965635299682617	0.0009811222553253174	5	024
522	228.3520965576172	28.475034713745117	1.0	234.3310089111328	7.433360576629639	0.0001551210880279541	223.82586669921875	11.70203971862793	0.0007347762584686279	219.487548828125	7.720491409301758	0.0018997788429260254	5	024
523	230.1244659423828	31.105735778808594	0.9999999403953552	7.793196678161621	482.0478515625	9.989738464355469e-5	224.63235473632812	10.462081909179688	0.00011995434761047363	219.56817626953125	6.837406635284424	0.0002186894416809082	5	024
524	236.2166290283203	32.37466049194336	0.00022307038307189941	3.588968276977539	128.65826416015625	6.455183029174805e-5	647.2416381835938	315.29193115234375	2.0295381546020508e-5	3.2404403686523438	477.3855895996094	1.7911195755004883e-5	5	024
525	236.65736389160156	33.9335823059082	0.9662855863571167	3.183070182800293	114.88130187988281	9.644031524658203e-5	648.7967529296875	253.1936798095703	7.233023643493652e-5	202.16262817382812	4.925413131713867	1.9788742065429688e-5	5	024
526	236.79730224609375	33.91291046142578	1.0	3.5219290256500244	133.63180541992188	0.0001766979694366455	232.52999877929688	32.8604621887207	6.809830665588379e-5	3.8147151470184326	477.36181640625	9.40859317779541e-5	5	024
527	237.36473083496094	32.20700454711914	1.0	232.88104248046875	32.485931396484375	0.00014412403106689453	235.61383056640625	12.179730415344238	0.00013694167137145996	233.81248474121094	5.794776916503906	0.0003904402256011963	5	024
528	237.5072021484375	31.848310470581055	1.0	1.7027769088745117	128.71043395996094	0.00012496113777160645	648.3151245117188	188.73231506347656	0.0010496675968170166	232.99972534179688	6.229953765869141	0.0007045865058898926	5	024
529	235.92547607421875	30.56183624267578	1.0	13.964388847351074	481.89398193359375	8.940696716308594e-5	234.81890869140625	13.101401329040527	0.00027310848236083984	232.16038513183594	5.356621265411377	0.0008774399757385254	5	024
530	237.9345703125	32.52813720703125	1.0	232.34417724609375	38.53387451171875	0.00013625621795654297	235.8893280029297	12.993146896362305	0.00016123056411743164	233.3319091796875	5.948962211608887	0.0004278719425201416	5	024
531	236.22682189941406	33.47734832763672	1.0	236.41590881347656	8.048872947692871	0.00016197562217712402	235.00987243652344	12.558534622192383	0.00021329522132873535	232.94879150390625	5.8519415855407715	0.0007053613662719727	5	024
532	235.89659118652344	31.77758026123047	1.0	236.5247802734375	8.6337890625	0.00010803341865539551	234.81675720214844	13.397894859313965	0.0003196299076080322	232.0125274658203	5.230632781982422	0.001200556755065918	5	024
533	234.5110626220703	35.65964889526367	1.0	235.65036010742188	7.327733993530273	7.349252700805664e-5	647.0540161132812	30.31103515625	0.00011184811592102051	233.4102020263672	5.650727272033691	0.00016626715660095215	5	024
534	239.82608032226562	40.50398635864258	0.3019307553768158	2.0363001823425293	145.1425018310547	0.00011521577835083008	647.56298828125	31.378816604614258	2.2917985916137695e-5	2.9512181282043457	476.6396179199219	2.0384788513183594e-5	5	024
535	244.37257385253906	46.72551345825195	0.39718934893608093	222.3640899658203	38.67745590209961	0.0013036131858825684	221.4709014892578	40.55624008178711	3.516674041748047e-5	3.8540585041046143	477.7552185058594	3.311038017272949e-5	5	024
536	255.8437957763672	49.37016677856445	0.6889691352844238	222.7315216064453	38.1417236328125	0.0006936192512512207	222.88636779785156	39.12268829345703	0.00010010600090026855	219.21615600585938	37.55086898803711	2.0384788513183594e-5	5	024
537	259.1038513183594	52.7211799621582	0.06291672587394714	255.4342041015625	54.544647216796875	0.0004291534423828125	647.6493530273438	318.3736877441406	7.575750350952148e-5	2.738137722015381	477.2704772949219	3.552436828613281e-5	5	024
538	263.7597351074219	53.35450744628906	0.6905094385147095	236.5802459716797	39.159767150878906	0.0022177398204803467	236.6767578125	41.37874984741211	0.00010469555854797363	233.72616577148438	38.83124542236328	0.00012734532356262207	5	024
539	265.1958312988281	51.84367370605469	0.001300811767578125	4.632789134979248	132.41876220703125	0.00011894106864929199	646.307373046875	74.76014709472656	2.0176172256469727e-5	246.6006622314453	4.155257225036621	3.2395124435424805e-5	5	024
540	5.4416375160217285	483.19921875	0.00019878149032592773	255.60675048828125	51.611351013183594	0.004347294569015503	8.074164390563965	482.2236022949219	3.075599670410156e-5	3.6280324459075928	476.9263916015625	7.042288780212402e-5	5	024
541	3.8318557739257812	3.2553019523620605	0.00019475817680358887	0.9784543514251709	2.3213143348693848	0.00022423267364501953	647.970458984375	28.00897979736328	4.348158836364746e-5	3.28300404548645	477.28778076171875	2.6911497116088867e-5	5	024
542	264.2406311035156	3.368513584136963	7.155537605285645e-5	3.28998064994812	129.8341827392578	0.00010216236114501953	650.6759643554688	204.3673553466797	1.6361474990844727e-5	249.23324584960938	4.6177167892456055	3.6835670471191406e-5	5	024
543	277.3494873046875	54.169464111328125	0.00046902894973754883	268.75677490234375	54.69816970825195	0.002060443162918091	251.2499237060547	7.212139129638672	1.609325408935547e-5	262.3743896484375	54.063899993896484	0.00017115473747253418	5	024
544	274.3930969238281	50.879215240478516	0.005331605672836304	269.6155700683594	55.72802734375	0.00012260675430297852	647.5579223632812	124.43543243408203	4.887580871582031e-5	250.0068817138672	4.435461044311523	0.000568389892578125	5	024
545	276.7571105957031	52.17548751831055	0.9977968335151672	275.76837158203125	53.77428436279297	0.00392228364944458	277.02630615234375	50.23468780517578	4.628300666809082e-5	250.84646606445312	6.140031814575195	0.0009901821613311768	5	024
546	279.48931884765625	52.76604461669922	0.04502171277999878	278.1995849609375	52.894344329833984	0.02542215585708618	267.73223876953125	7.124514579772949	9.146332740783691e-5	262.94354248046875	4.351994514465332	0.0014227032661437988	5	024
