# Supplementary material for: An automated feeding system for the African killifish reveals the impact of diet on lifespan and allows scalable assessment of associative learning
Source: eLife. 2022 Nov 10;11:e69008. doi: 10.7554/eLife.69008 (PMC9788828; doi:10.7554/eLife.69008)
Supplement: Figure 6—source data 2. [file elife-69008-fig6-data2.zip › Training Trajectories/t1_REC048DLC_resnet50_TrainAllTheThingsJun28shuffle1_1030000.csv]

bodyparts_coords	fishhead_x	fishhead_y	fishhead_likelihood	fishtail_x	fishtail_y	fishtail_likelihood	redlight_x	redlight_y	redlight_likelihood	fooddrop_x	fooddrop_y	fooddrop_likelihood	fishnum	recordingnum
0	67.71748352050781	297.01214599609375	1.0	644.151611328125	479.860595703125	0.0016300082206726074	646.4691772460938	464.60992431640625	0.013159692287445068	58.20830154418945	287.6141662597656	2.8192996978759766e-5	1	048
1	66.86752319335938	296.7921447753906	1.0	644.1854858398438	479.786376953125	0.0014186203479766846	645.7344970703125	480.837646484375	0.012226074934005737	641.5335083007812	463.59100341796875	1.6927719116210938e-5	1	048
2	66.79109191894531	301.7378234863281	0.9135986566543579	644.2600708007812	479.7554016113281	0.00139695405960083	646.5950927734375	464.3448486328125	0.012723147869110107	624.2457275390625	483.0700988769531	1.5288591384887695e-5	1	048
3	71.83234405517578	328.7286071777344	0.008449465036392212	644.1469116210938	479.7147216796875	0.0016502439975738525	645.7437133789062	480.5757751464844	0.013987928628921509	624.213623046875	483.12884521484375	1.9848346710205078e-5	1	048
4	73.37137603759766	340.1509704589844	1.0	644.170654296875	479.8086242675781	0.0015254020690917969	646.4915161132812	464.55731201171875	0.012727081775665283	55.85478973388672	339.5118408203125	8.001923561096191e-5	1	048
5	73.45237731933594	343.9642639160156	1.0	80.32482147216797	281.1659851074219	0.0016991198062896729	646.365478515625	464.5238952636719	0.01280587911605835	57.17014694213867	339.70538330078125	0.00020760297775268555	1	048
6	75.02263641357422	349.4117736816406	1.0	644.0664672851562	479.7860107421875	0.0019489526748657227	530.6300048828125	207.3639678955078	1.0	72.12319946289062	339.33984375	0.0005649924278259277	1	048
7	78.17253875732422	346.4107360839844	1.0	76.32164764404297	278.9244689941406	1.0	530.3118896484375	206.19053649902344	1.0	525.98681640625	206.2890625	0.00023293495178222656	1	048
8	78.32743835449219	346.78277587890625	1.0	77.37210845947266	280.15093994140625	0.9999998807907104	529.9443969726562	205.93496704101562	1.0	73.88336181640625	354.90179443359375	0.0003657042980194092	1	048
9	78.06544494628906	348.0720520019531	1.0	76.43216705322266	279.15460205078125	0.9999982118606567	530.17724609375	206.0798797607422	1.0	525.8795166015625	206.2729949951172	0.0002852976322174072	1	048
10	64.96882629394531	317.6104431152344	0.8268110752105713	643.9946899414062	480.09808349609375	0.002084493637084961	530.4863891601562	205.97047424316406	1.0	526.237060546875	205.81488037109375	0.0004131495952606201	1	048
11	111.20982360839844	326.70379638671875	0.01622861623764038	107.11766052246094	329.1673278808594	0.9996804594993591	530.5155029296875	205.90151977539062	1.0	528.736083984375	207.13394165039062	0.0002817809581756592	1	048
12	124.2483139038086	322.49591064453125	0.8097872734069824	123.98199462890625	322.6327819824219	0.09782761335372925	530.5634155273438	206.335205078125	1.0	527.6367797851562	206.61032104492188	0.00026047229766845703	1	048
13	138.83436584472656	322.5986022949219	0.9999970197677612	141.6192626953125	322.58734130859375	0.03199318051338196	530.7385864257812	206.4553680419922	1.0	526.4886474609375	206.7362060546875	0.00024506449699401855	1	048
14	161.41139221191406	317.2447509765625	0.9999991655349731	99.2906723022461	322.4888610839844	0.9999998807907104	530.330322265625	205.4386749267578	1.0	528.5471801757812	206.9110870361328	0.00027954578399658203	1	048
15	188.85191345214844	312.4305419921875	0.9999879598617554	123.66728210449219	319.3008728027344	0.9999905824661255	530.7102661132812	205.6616668701172	1.0	528.7474365234375	207.04100036621094	0.0003440380096435547	1	048
16	205.54107666015625	310.028564453125	1.0	130.23524475097656	311.5755920410156	1.0	530.748291015625	205.4672393798828	1.0	526.3793334960938	205.33316040039062	0.00026342272758483887	1	048
17	240.1717987060547	308.7123107910156	1.0	159.11947631835938	307.96868896484375	1.0	531.1563110351562	206.09725952148438	1.0	526.76025390625	206.46556091308594	0.00015777349472045898	1	048
18	275.6439514160156	309.8128356933594	0.9999988079071045	194.22715759277344	309.10113525390625	1.0	530.8624267578125	206.5358428955078	1.0	526.3267822265625	206.72393798828125	0.00019496679306030273	1	048
19	293.8704833984375	308.5945129394531	1.0	209.0672149658203	300.7779846191406	0.8798913955688477	530.6845703125	205.39395141601562	1.0	526.967529296875	202.7416229248047	0.00029662251472473145	1	048
20	324.7857971191406	311.35162353515625	1.0	237.6552734375	311.3254699707031	1.0	530.5484008789062	206.111572265625	1.0	526.0542602539062	206.3124237060547	0.00027191638946533203	1	048
21	349.1970520019531	313.7904357910156	0.9999995231628418	291.1754150390625	306.6794128417969	0.007853865623474121	530.98779296875	205.93287658691406	1.0	529.0635986328125	207.28619384765625	0.0003224015235900879	1	048
22	358.317626953125	313.971923828125	0.999995231628418	272.91998291015625	311.0220642089844	1.0	530.3242797851562	205.88583374023438	1.0	356.37042236328125	307.1739196777344	0.0003847181797027588	1	048
23	382.96124267578125	309.8190612792969	1.0	295.978515625	302.9614562988281	0.9998654127120972	530.7998046875	206.13873291015625	1.0	528.9749145507812	207.5775146484375	0.00026679039001464844	1	048
24	410.59283447265625	299.43341064453125	1.0	316.1163635253906	315.2400207519531	1.0	530.2277221679688	205.90940856933594	1.0	525.9733276367188	206.12889099121094	0.00026282668113708496	1	048
25	417.65545654296875	290.9787902832031	1.0	343.7696228027344	313.56927490234375	0.9997782111167908	530.5709228515625	205.94119262695312	1.0	341.742919921875	311.5241394042969	0.0002549886703491211	1	048
26	418.2676696777344	275.5256652832031	1.0	354.7674865722656	322.2286376953125	1.0	530.7395629882812	205.82875061035156	1.0	470.3516845703125	309.8021240234375	0.0003057420253753662	1	048
27	415.86651611328125	272.6124572753906	1.0	354.2162170410156	325.54888916015625	1.0	530.92578125	205.95082092285156	1.0	470.92510986328125	320.5663146972656	0.00040856003761291504	1	048
28	417.39801025390625	271.8620300292969	0.9541014432907104	351.07525634765625	326.2487487792969	0.9999974370002747	530.9236450195312	205.5941162109375	1.0	528.746826171875	206.86061096191406	0.00020760297775268555	1	048
29	471.678466796875	301.4900207519531	0.9979041218757629	350.01171875	310.67047119140625	1.0	531.6065063476562	206.72377014160156	1.0	470.3793640136719	293.4738464355469	0.0003592073917388916	1	048
30	419.57098388671875	271.9616394042969	0.9996676445007324	349.086181640625	310.81719970703125	1.0	531.4673461914062	206.27438354492188	1.0	529.4524536132812	207.8223419189453	0.0002390742301940918	1	048
31	471.61932373046875	295.4477844238281	0.9519507884979248	348.06640625	300.4477844238281	0.9831836223602295	531.658203125	206.6464080810547	1.0	345.33074951171875	297.4902648925781	0.000848233699798584	1	048
32	342.8284606933594	303.59942626953125	0.005861133337020874	350.7216796875	300.23040771484375	1.0	530.9479370117188	206.41151428222656	1.0	528.747802734375	207.6460723876953	0.0004273056983947754	1	048
33	471.49029541015625	277.5451354980469	1.0	351.63275146484375	283.3831481933594	0.999535858631134	530.61572265625	206.15484619140625	1.0	526.1597290039062	206.21875	0.00023788213729858398	1	048
34	473.1814270019531	274.11322021484375	0.27820631861686707	354.6482238769531	287.5968017578125	0.9999674558639526	531.136474609375	206.3256072998047	1.0	529.1781005859375	207.61517333984375	0.000367581844329834	1	048
35	474.3259582519531	275.2915954589844	1.0	343.9029541015625	267.08984375	0.9999983310699463	531.3112182617188	206.51922607421875	1.0	529.1229858398438	207.34681701660156	0.00043517351150512695	1	048
36	473.7528991699219	274.6420593261719	1.0	349.18255615234375	281.1824645996094	0.9999709129333496	530.80908203125	206.07301330566406	1.0	526.4737548828125	206.4051055908203	0.00035196542739868164	1	048
37	476.6897888183594	278.561279296875	1.0	356.44622802734375	273.794677734375	0.999854326248169	530.4873046875	206.28610229492188	1.0	528.4574584960938	207.23362731933594	0.0004133880138397217	1	048
38	358.6759948730469	279.7563781738281	0.0002988278865814209	353.8817138671875	284.3294982910156	1.0	530.8343505859375	206.67352294921875	1.0	353.7478942871094	285.1898498535156	0.0006302297115325928	1	048
39	357.4520263671875	279.3122253417969	0.0002644956111907959	353.7704162597656	283.4883117675781	1.0	530.8749389648438	206.01475524902344	1.0	354.0200500488281	284.4508972167969	0.0008840262889862061	1	048
40	344.71282958984375	281.7670593261719	0.0005284249782562256	351.6105041503906	288.76007080078125	1.0	530.4306030273438	205.89901733398438	1.0	351.83612060546875	289.99310302734375	0.0011602342128753662	1	048
41	531.8758544921875	211.87921142578125	0.00012022256851196289	358.4407653808594	287.63201904296875	1.0	530.7826538085938	206.69424438476562	1.0	528.7008056640625	207.53619384765625	0.0005604028701782227	1	048
42	532.0110473632812	211.1264190673828	9.110569953918457e-5	359.63238525390625	302.32196044921875	0.007785767316818237	530.8309326171875	205.93434143066406	1.0	528.9560546875	207.0652313232422	0.00033739209175109863	1	048
43	370.91424560546875	308.6239013671875	0.0001875758171081543	363.6452941894531	305.6157531738281	1.0	530.9061889648438	205.92796325683594	1.0	528.8185424804688	207.0939178466797	0.00037413835525512695	1	048
44	369.98260498046875	309.12994384765625	0.0001201629638671875	359.919921875	305.0410461425781	1.0	530.8746337890625	206.04885864257812	1.0	529.047607421875	207.1461181640625	0.0004470646381378174	1	048
45	370.9108581542969	312.2471923828125	0.00037980079650878906	366.8309631347656	315.7238464355469	1.0	530.8728637695312	206.544677734375	1.0	528.5260620117188	207.4759063720703	0.00026604533195495605	1	048
46	461.9312744140625	289.0850524902344	0.8321678042411804	366.61053466796875	310.2161865234375	1.0	530.9502563476562	206.07723999023438	1.0	526.4799194335938	206.1869354248047	0.00030735135078430176	1	048
47	463.23150634765625	286.93743896484375	0.6647158861160278	364.72113037109375	311.49273681640625	1.0	530.5667114257812	206.14877319335938	1.0	527.1092529296875	203.40528869628906	0.0003008246421813965	1	048
48	461.87994384765625	281.3918762207031	0.17575159668922424	357.62030029296875	309.0549011230469	1.0	530.7195434570312	206.1547393798828	1.0	526.2261962890625	206.24545288085938	0.00026413798332214355	1	048
49	476.428466796875	281.3915100097656	0.6673128008842468	363.764404296875	316.79791259765625	0.9999990463256836	530.6847534179688	206.34231567382812	1.0	528.4564208984375	207.48016357421875	0.0004115104675292969	1	048
50	464.1863708496094	268.8016662597656	0.9999999403953552	372.5757751464844	315.23724365234375	1.0	530.6826782226562	206.0743408203125	1.0	373.3019714355469	317.1920471191406	0.00044476985931396484	1	048
51	464.4964904785156	261.0061340332031	1.0	372.52911376953125	311.4281921386719	1.0	530.419921875	207.0021514892578	1.0	375.6339111328125	314.73114013671875	0.0003279745578765869	1	048
52	461.4861755371094	257.5823059082031	1.0	366.1662902832031	311.94683837890625	1.0	530.4434814453125	206.2679901123047	1.0	526.2854614257812	206.61134338378906	0.00034481287002563477	1	048
53	464.2430114746094	252.21371459960938	1.0	366.19622802734375	306.68548583984375	0.9999998807907104	531.0405883789062	206.84950256347656	1.0	528.85888671875	207.73583984375	0.00023752450942993164	1	048
54	464.1141357421875	237.9408416748047	1.0	367.66748046875	303.5169982910156	0.9999921321868896	530.4974365234375	206.1031036376953	1.0	526.2886352539062	206.5548553466797	0.00024941563606262207	1	048
55	458.876953125	230.9129638671875	1.0	373.6068420410156	307.2795104980469	0.9998554587364197	530.5343627929688	206.30105590820312	1.0	526.3189697265625	206.68833923339844	0.0003591477870941162	1	048
56	454.8795471191406	218.79867553710938	1.0	375.27996826171875	304.5967102050781	0.9999879002571106	530.1069946289062	206.64022827148438	1.0	526.07373046875	206.9182891845703	0.0003643929958343506	1	048
57	456.75177001953125	200.819580078125	1.0	386.7716369628906	304.69989013671875	1.0	530.11572265625	206.5524444580078	1.0	525.9614868164062	206.8513641357422	0.00029721856117248535	1	048
58	454.515380859375	193.41632080078125	1.0	384.0408935546875	311.8919982910156	1.0	529.834716796875	206.51173400878906	1.0	526.6838989257812	206.20350646972656	0.00024837255477905273	1	048
59	453.1270751953125	185.02734375	1.0	382.5046081542969	317.88885498046875	1.0	529.187744140625	206.3324432373047	1.0	525.2410278320312	206.12135314941406	0.00045174360275268555	1	048
60	451.82537841796875	182.34046936035156	1.0	376.30316162109375	300.5624694824219	1.0	529.947998046875	206.3748016357422	1.0	526.6934204101562	206.13211059570312	0.0002110302448272705	1	048
61	451.7041015625	180.65982055664062	1.0	369.62054443359375	297.09149169921875	1.0	530.23388671875	206.14097595214844	1.0	525.8306884765625	206.29827880859375	0.0002575516700744629	1	048
62	452.7524108886719	174.70065307617188	1.0	376.8221435546875	288.4169616699219	1.0	530.492919921875	206.19992065429688	1.0	382.3437194824219	289.5662536621094	0.0008575618267059326	1	048
63	450.29351806640625	162.98890686035156	1.0	375.52459716796875	283.6480712890625	1.0	529.5851440429688	206.15069580078125	1.0	376.13836669921875	284.7826843261719	0.0006286203861236572	1	048
64	450.4691162109375	159.42788696289062	1.0	371.0467834472656	274.9603271484375	1.0	530.1076049804688	205.90365600585938	1.0	371.7537841796875	282.0995178222656	0.0005642175674438477	1	048
65	449.3056945800781	156.77735900878906	1.0	372.19891357421875	268.0504150390625	1.0	530.323974609375	206.12310791015625	1.0	373.63177490234375	270.677490234375	0.0003768503665924072	1	048
66	450.1132507324219	155.24160766601562	1.0	365.0365295410156	266.35504150390625	1.0	529.6085815429688	206.6115264892578	1.0	525.5253295898438	206.2138214111328	0.00025412440299987793	1	048
67	449.6622314453125	155.3967742919922	1.0	363.796630859375	264.8066711425781	1.0	530.6142578125	206.8000030517578	1.0	366.7510986328125	270.7460021972656	0.0007094442844390869	1	048
68	450.6367492675781	154.27383422851562	1.0	360.6051330566406	267.71484375	1.0	530.1200561523438	206.18231201171875	1.0	359.89801025390625	268.73480224609375	0.00035372376441955566	1	048
69	449.8792724609375	154.14059448242188	1.0	358.8090515136719	262.6285400390625	1.0	530.3131713867188	206.5347137451172	1.0	525.8260498046875	206.5360107421875	0.0002608001232147217	1	048
70	450.3747863769531	153.87474060058594	1.0	359.9978332519531	253.9055633544922	1.0	530.2241821289062	205.5015869140625	1.0	526.0626220703125	205.57957458496094	0.00024008750915527344	1	048
71	452.3816223144531	145.04986572265625	1.0	360.53021240234375	253.7372283935547	1.0	529.807861328125	206.14175415039062	1.0	525.6444702148438	206.18592834472656	0.00025770068168640137	1	048
72	453.2229309082031	140.82315063476562	1.0	360.6562805175781	249.9684600830078	1.0	529.6719970703125	206.1503143310547	1.0	525.7125854492188	206.41152954101562	0.0003326237201690674	1	048
73	453.8795471191406	134.31573486328125	1.0	359.4722595214844	233.81077575683594	1.0	529.7349243164062	206.63851928710938	1.0	526.830078125	206.03469848632812	0.00027427077293395996	1	048
74	453.7613830566406	133.38760375976562	1.0	354.1930847167969	232.47837829589844	0.9999999403953552	529.6655883789062	206.5920867919922	1.0	525.6526489257812	206.58917236328125	0.00024390220642089844	1	048
75	451.8808288574219	131.9677734375	1.0	358.2032470703125	224.5782470703125	0.8274851441383362	530.40673828125	205.95602416992188	1.0	526.2769775390625	205.9286651611328	0.00027814507484436035	1	048
76	456.0073547363281	119.81626892089844	1.0	368.39495849609375	212.13897705078125	1.0	530.4113159179688	205.82862854003906	1.0	526.63037109375	202.8177032470703	0.00023940205574035645	1	048
77	458.29986572265625	104.44109344482422	1.0	367.7491149902344	199.44061279296875	1.0	530.3992309570312	206.2493438720703	1.0	527.537109375	205.70745849609375	0.00028190016746520996	1	048
78	455.0051574707031	100.08621215820312	1.0	370.5674133300781	197.008544921875	1.0	530.1994018554688	206.51316833496094	1.0	527.1177978515625	206.11404418945312	0.0003585219383239746	1	048
79	457.99139404296875	91.12528991699219	1.0	361.2404479980469	192.80149841308594	1.0	530.6312255859375	205.97132873535156	1.0	526.5501708984375	206.16397094726562	0.00029200315475463867	1	048
80	456.61883544921875	89.74785614013672	1.0	354.7225036621094	191.19085693359375	1.0	529.8715209960938	205.6665802001953	1.0	356.07220458984375	191.66952514648438	0.0005713105201721191	1	048
81	456.484375	89.01837921142578	1.0	352.5288391113281	188.13232421875	1.0	530.2841796875	206.5113525390625	1.0	353.48651123046875	187.99224853515625	0.00038176774978637695	1	048
82	458.27252197265625	86.37744903564453	1.0	352.26434326171875	188.05563354492188	1.0	530.19775390625	206.15567016601562	1.0	354.81085205078125	190.59230041503906	0.000927269458770752	1	048
83	457.5221862792969	85.94477844238281	1.0	351.25341796875	187.4506072998047	1.0	529.649169921875	206.47425842285156	1.0	352.4135437011719	187.85662841796875	0.0005251169204711914	1	048
84	458.4423522949219	84.80880737304688	1.0	348.5675354003906	186.40386962890625	0.9999997615814209	530.1707153320312	206.16757202148438	1.0	347.46795654296875	187.93470764160156	0.0004226565361022949	1	048
85	458.0340881347656	84.68730163574219	1.0	354.18865966796875	185.07212829589844	1.0	530.208740234375	205.9994659423828	1.0	352.45526123046875	191.3432159423828	0.0004120767116546631	1	048
86	457.3859558105469	84.94131469726562	1.0	350.0346374511719	183.9980926513672	1.0	529.9249267578125	205.8953399658203	1.0	526.0624389648438	206.0504913330078	0.0003718733787536621	1	048
87	456.3459777832031	86.09090423583984	1.0	349.39404296875	184.49798583984375	1.0	530.103515625	206.39932250976562	1.0	526.5050048828125	203.20315551757812	0.000261843204498291	1	048
88	457.95269775390625	88.81830596923828	1.0	352.1588439941406	181.6884307861328	1.0	529.693603515625	206.19447326660156	1.0	526.7019653320312	206.07485961914062	0.0003306567668914795	1	048
89	458.0840148925781	90.36927795410156	1.0	349.99951171875	181.22280883789062	0.9999945163726807	529.7213745117188	205.88720703125	1.0	526.9324951171875	205.902099609375	0.00030106306076049805	1	048
90	459.33355712890625	90.656982421875	1.0	344.4467468261719	182.97705078125	0.9999926686286926	530.2344970703125	206.3917999267578	1.0	526.9729614257812	206.37156677246094	0.00028264522552490234	1	048
91	458.7099914550781	92.788818359375	1.0	337.8455505371094	185.00108337402344	1.0	530.3290405273438	205.68472290039062	1.0	335.84405517578125	189.56527709960938	0.00031191110610961914	1	048
92	457.5725402832031	95.28123474121094	0.9999998807907104	333.9102783203125	180.92068481445312	0.9999996423721313	530.4793701171875	206.0022735595703	1.0	526.3616943359375	206.0480194091797	0.00032255053520202637	1	048
93	458.45172119140625	95.2871322631836	1.0	336.3442687988281	179.40187072753906	0.9997518062591553	530.6109008789062	205.3651123046875	1.0	526.5162353515625	205.65167236328125	0.00040033459663391113	1	048
94	456.28533935546875	94.60588073730469	0.9999918937683105	337.888671875	179.8332977294922	1.0	530.5354614257812	205.72103881835938	1.0	338.3841552734375	185.37924194335938	0.00040790438652038574	1	048
95	459.6299133300781	92.79180145263672	1.0	333.06756591796875	175.7962188720703	0.9999992847442627	530.321533203125	205.79502868652344	1.0	333.91204833984375	176.44036865234375	0.0003013014793395996	1	048
96	457.530029296875	92.4677505493164	1.0	337.912841796875	173.3267822265625	1.0	529.881103515625	206.0795440673828	1.0	336.5010681152344	174.4021453857422	0.0006475150585174561	1	048
97	455.98681640625	88.33444213867188	1.0	349.3670959472656	168.54281616210938	0.8636501431465149	530.5640869140625	205.70428466796875	1.0	526.8336791992188	202.3701934814453	0.000331193208694458	1	048
98	458.12225341796875	83.49334716796875	1.0	351.7541198730469	169.66160583496094	0.9999999403953552	529.942626953125	206.809326171875	1.0	525.7784423828125	206.4893798828125	0.0003593266010284424	1	048
99	455.9826354980469	77.68932342529297	1.0	347.9908447265625	175.84934997558594	1.0	529.8165893554688	206.2824249267578	1.0	350.2273254394531	178.17178344726562	0.0003241896629333496	1	048
100	453.11810302734375	76.97064971923828	1.0	343.5616760253906	179.8277130126953	0.9990136623382568	529.8073120117188	205.78355407714844	1.0	525.8010864257812	205.8000030517578	0.0002745389938354492	1	048
101	454.4985046386719	74.98694610595703	1.0	349.5835266113281	178.1597137451172	0.9658238887786865	530.225830078125	206.56362915039062	1.0	526.6447143554688	203.30746459960938	0.0003032386302947998	1	048
102	453.8824157714844	74.4559555053711	1.0	346.488525390625	173.25405883789062	0.7074503302574158	530.4602661132812	205.5580291748047	1.0	526.3236083984375	205.570556640625	0.0003441274166107178	1	048
103	453.8914794921875	73.84146881103516	1.0	340.3665466308594	178.67959594726562	0.9984797239303589	530.6224975585938	206.6414794921875	1.0	527.2454223632812	206.6788787841797	0.000257343053817749	1	048
104	454.1940002441406	73.28292846679688	1.0	462.4485168457031	74.7710189819336	0.0026750266551971436	530.6310424804688	206.33297729492188	1.0	527.64501953125	206.23779296875	0.00034245848655700684	1	048
105	453.9963684082031	73.78126525878906	1.0	349.4693908691406	175.14398193359375	0.00575605034828186	530.4080200195312	205.93634033203125	1.0	527.4716186523438	205.75367736816406	0.0003540217876434326	1	048
106	453.26141357421875	73.98286437988281	1.0	340.9959411621094	177.81178283691406	0.9993430972099304	530.616455078125	206.50204467773438	1.0	526.7885131835938	203.4667205810547	0.00027233362197875977	1	048
107	451.5585021972656	71.52255249023438	1.0	347.2573547363281	171.98916625976562	0.02255380153656006	529.9423217773438	206.0486602783203	1.0	526.0844116210938	206.13003540039062	0.0003280937671661377	1	048
108	450.0126647949219	69.2706069946289	1.0	356.0883483886719	163.5985107421875	0.9992144107818604	529.7027587890625	205.46664428710938	1.0	525.9986572265625	205.49783325195312	0.00046259164810180664	1	048
109	447.3851013183594	74.60367584228516	1.0	644.1202392578125	479.90301513671875	0.001552492380142212	529.9873657226562	206.32456970214844	1.0	526.945556640625	206.6219940185547	0.0003021061420440674	1	048
110	449.02667236328125	76.43730926513672	1.0	359.607177734375	147.88609313964844	0.272742360830307	530.6283569335938	206.2003173828125	1.0	528.8302612304688	207.65884399414062	0.00028437376022338867	1	048
111	447.73870849609375	77.09263610839844	1.0	379.784423828125	121.97562408447266	0.7735370397567749	530.8665771484375	206.04901123046875	1.0	454.333251953125	82.48799896240234	0.00025853514671325684	1	048
112	447.0445251464844	78.08474731445312	1.0	378.4709777832031	117.18514251708984	0.9945662021636963	530.7350463867188	206.0579376220703	1.0	453.6009826660156	84.23825073242188	0.00031253695487976074	1	048
113	445.2209167480469	85.75983428955078	1.0	379.30828857421875	118.02713012695312	0.9998054504394531	530.1074829101562	206.29188537597656	1.0	526.2332763671875	206.2535858154297	0.00036019086837768555	1	048
114	392.0177307128906	92.00343322753906	0.9985589981079102	391.40997314453125	89.84677124023438	0.2129938006401062	530.1388549804688	206.0430145263672	1.0	527.2081298828125	205.92735290527344	0.00025215744972229004	1	048
115	475.63104248046875	98.37239074707031	0.4151849150657654	376.97869873046875	76.52454376220703	0.9999991655349731	530.6566162109375	206.0692901611328	1.0	528.7091674804688	207.3487091064453	0.00023987889289855957	1	048
116	434.64764404296875	143.94168090820312	1.0	384.5451965332031	91.86215209960938	1.0	530.4224243164062	206.200439453125	1.0	526.05078125	206.25909423828125	0.0002556741237640381	1	048
117	436.4264221191406	161.28993225097656	1.0	382.81121826171875	86.23023986816406	1.0	530.439697265625	206.5890350341797	1.0	384.13055419921875	93.14990234375	0.0005384385585784912	1	048
118	437.7987060546875	165.5179901123047	1.0	382.5892333984375	88.84786987304688	0.9999709129333496	530.4132690429688	206.50384521484375	1.0	526.1384887695312	206.6924285888672	0.00033792853355407715	1	048
119	436.3951110839844	164.8282012939453	1.0	377.4237365722656	87.502685546875	0.9999996423721313	529.0598754882812	205.7849578857422	1.0	525.263916015625	205.7466278076172	0.0004100203514099121	1	048
120	436.14044189453125	165.87510681152344	1.0	373.0149841308594	90.7759017944336	0.999947190284729	530.0066528320312	205.9981689453125	1.0	525.6954956054688	206.18960571289062	0.00026419758796691895	1	048
121	436.7782897949219	166.68951416015625	1.0	643.9368286132812	479.7762145996094	0.002187401056289673	529.7734375	206.04983520507812	1.0	525.7595825195312	206.54827880859375	0.00024449825286865234	1	048
122	436.5751647949219	168.7310791015625	1.0	375.0037536621094	95.17623901367188	1.0	529.7503051757812	205.95542907714844	1.0	525.8727416992188	206.28713989257812	0.0002783238887786865	1	048
123	436.9588928222656	170.38677978515625	1.0	372.3846435546875	94.64981079101562	0.9978492259979248	530.007568359375	205.6555938720703	1.0	525.8916015625	206.02415466308594	0.00036075711250305176	1	048
124	433.852783203125	178.6744384765625	1.0	368.0426940917969	108.95953369140625	0.39043134450912476	530.1451416015625	205.78414916992188	1.0	526.1900024414062	206.22203063964844	0.00024512410163879395	1	048
125	437.25396728515625	194.55328369140625	1.0	387.3802795410156	113.74227905273438	1.0	529.8933715820312	206.3922119140625	1.0	527.01416015625	206.58892822265625	0.0002822577953338623	1	048
126	432.44390869140625	198.40042114257812	1.0	389.884521484375	115.62255096435547	1.0	529.7620239257812	206.6066131591797	1.0	526.7678833007812	206.41806030273438	0.0002714395523071289	1	048
127	433.04730224609375	199.82879638671875	1.0	387.53826904296875	117.66202545166016	1.0	529.9722290039062	206.55657958984375	1.0	427.45623779296875	207.3905029296875	0.0005781352519989014	1	048
128	433.9360046386719	202.1983642578125	1.0	385.510498046875	120.7742919921875	1.0	529.875732421875	205.93844604492188	1.0	526.5363159179688	203.33627319335938	0.00023320317268371582	1	048
129	430.2261657714844	207.4641571044922	1.0	382.33087158203125	122.02461242675781	1.0	529.9691772460938	205.9928741455078	1.0	526.5736694335938	203.15118408203125	0.00023487210273742676	1	048
130	429.8196105957031	209.15525817871094	1.0	382.105224609375	124.04093933105469	1.0	529.9739379882812	206.26405334472656	1.0	526.3035278320312	203.63182067871094	0.00029921531677246094	1	048
131	433.4999084472656	224.14930725097656	1.0	373.7434997558594	138.94432067871094	1.0	530.033447265625	206.0128173828125	1.0	525.7612915039062	206.36050415039062	0.0002835690975189209	1	048
132	435.24066162109375	232.28518676757812	1.0	383.7098388671875	138.5723419189453	1.0	530.2525634765625	206.32872009277344	1.0	526.063720703125	206.7790069580078	0.0003033876419067383	1	048
133	435.526611328125	236.74977111816406	1.0	384.144775390625	138.6077117919922	1.0	530.1383056640625	206.05328369140625	1.0	525.9995727539062	206.2144012451172	0.0002491474151611328	1	048
134	430.82080078125	240.6170654296875	1.0	383.2568664550781	138.0611114501953	1.0	529.594970703125	205.89205932617188	1.0	525.5556640625	206.05723571777344	0.0003158152103424072	1	048
135	431.0309753417969	244.5746307373047	1.0	385.00439453125	139.83604431152344	1.0	529.606201171875	205.94140625	1.0	525.8018188476562	205.9717254638672	0.000490337610244751	1	048
136	431.1060485839844	244.90277099609375	1.0	385.27081298828125	138.4793243408203	1.0	529.4208984375	206.50430297851562	1.0	525.6470336914062	206.4898223876953	0.0003935098648071289	1	048
137	431.78460693359375	244.50157165527344	1.0	384.7626647949219	136.57949829101562	1.0	529.966796875	206.3820343017578	1.0	525.6632690429688	206.58531188964844	0.0003223717212677002	1	048
138	433.3433837890625	245.2445526123047	1.0	382.2529602050781	135.16818237304688	1.0	530.2005004882812	205.94338989257812	1.0	525.6998901367188	206.2008056640625	0.00027191638946533203	1	048
139	435.1018371582031	246.83851623535156	1.0	380.68359375	136.00082397460938	1.0	529.6966552734375	206.52020263671875	1.0	525.4572143554688	206.7734832763672	0.0002720355987548828	1	048
140	440.4604797363281	248.95326232910156	1.0	383.68853759765625	140.23092651367188	1.0	529.2861938476562	206.39561462402344	1.0	525.2362060546875	206.7513885498047	0.00034308433532714844	1	048
141	440.3207702636719	249.54319763183594	1.0	383.689697265625	138.77772521972656	1.0	529.5471801757812	206.44403076171875	1.0	440.69195556640625	256.2354736328125	0.00030303001403808594	1	048
142	441.68597412109375	249.1664276123047	1.0	386.09014892578125	139.6929931640625	1.0	529.5546264648438	206.05087280273438	1.0	525.6041259765625	206.69615173339844	0.00034105777740478516	1	048
143	440.09033203125	252.69851684570312	1.0	381.4270324707031	140.4222869873047	0.9999987483024597	529.5406494140625	205.7296600341797	1.0	525.3184814453125	206.23077392578125	0.00027826428413391113	1	048
144	444.73297119140625	266.8258361816406	1.0	377.9131164550781	145.4966583251953	0.9999999403953552	529.7684936523438	206.63294982910156	1.0	525.4684448242188	207.05299377441406	0.0002821981906890869	1	048
145	444.6279602050781	269.81298828125	1.0	388.7237548828125	155.5235595703125	0.9999998807907104	529.0890502929688	206.24542236328125	1.0	525.2119140625	206.4586944580078	0.00034996867179870605	1	048
146	441.3874206542969	272.1643981933594	1.0	386.1777038574219	158.69656372070312	0.9999995231628418	529.78466796875	205.8247833251953	1.0	526.6578369140625	205.82130432128906	0.00031620264053344727	1	048
147	441.1939392089844	273.1669616699219	1.0	387.1781921386719	166.6285858154297	1.0	529.9581298828125	205.68991088867188	1.0	526.657470703125	206.06735229492188	0.00032338500022888184	1	048
148	442.4016418457031	272.9001770019531	1.0	385.5306396484375	164.85760498046875	0.992732584476471	530.13134765625	205.48202514648438	1.0	526.7605590820312	205.62416076660156	0.0004386305809020996	1	048
149	441.8641357421875	272.40338134765625	1.0	381.65814208984375	157.77687072753906	0.9993231296539307	530.0572509765625	206.2332000732422	1.0	525.85693359375	206.666259765625	0.0003324151039123535	1	048
150	444.6463317871094	272.77972412109375	1.0	387.1700439453125	168.95889282226562	0.998733401298523	530.206787109375	206.22552490234375	1.0	525.8182373046875	206.83595275878906	0.0002720654010772705	1	048
151	444.7250671386719	272.34246826171875	1.0	389.12945556640625	166.63595581054688	1.0	529.4240112304688	206.29812622070312	1.0	525.6978759765625	206.57638549804688	0.0005762279033660889	1	048
152	444.26153564453125	272.93060302734375	1.0	383.2860412597656	174.46751403808594	0.9999999403953552	530.3504028320312	206.14903259277344	1.0	526.2031860351562	206.39474487304688	0.00030866265296936035	1	048
153	443.8771057128906	274.2969970703125	1.0	391.551513671875	178.00511169433594	1.0	530.3090209960938	206.63082885742188	1.0	526.9642333984375	206.40310668945312	0.0003731846809387207	1	048
154	437.3720397949219	279.6038513183594	1.0	376.6647033691406	190.80955505371094	0.9999984502792358	530.2737426757812	206.80300903320312	1.0	528.8001098632812	207.34719848632812	0.0005217194557189941	1	048
155	439.8741455078125	290.84771728515625	1.0	643.9838256835938	479.8222351074219	0.0019602179527282715	530.5803833007812	206.8833770751953	1.0	527.917236328125	207.13250732421875	0.00034236907958984375	1	048
156	436.7079772949219	293.4222106933594	1.0	376.4053039550781	222.69351196289062	0.9997067451477051	530.0724487304688	206.14585876464844	1.0	527.4430541992188	206.2033233642578	0.00032961368560791016	1	048
157	437.45733642578125	306.4657287597656	1.0	378.90618896484375	228.94044494628906	1.0	530.7471313476562	206.4914093017578	1.0	527.279052734375	204.0576629638672	0.0003235340118408203	1	048
158	433.64288330078125	310.0793151855469	1.0	373.5396728515625	245.76904296875	1.0	530.491943359375	206.51856994628906	1.0	528.653564453125	207.53475952148438	0.00029271841049194336	1	048
159	433.80401611328125	311.437255859375	1.0	370.3607482910156	249.9715576171875	1.0	530.8004150390625	206.81060791015625	1.0	529.0623168945312	207.3924102783203	0.0002995729446411133	1	048
160	432.6701965332031	311.77410888671875	0.9999997615814209	366.6875	255.8007354736328	1.0	530.4430541992188	206.2494659423828	1.0	526.15087890625	206.38414001464844	0.0002726912498474121	1	048
161	433.4071960449219	310.83966064453125	1.0	364.6647644042969	259.0298156738281	1.0	530.3810424804688	206.26197814941406	1.0	528.5700073242188	207.1852264404297	0.00035521388053894043	1	048
162	433.0957336425781	312.60516357421875	0.9999377727508545	361.50634765625	258.8246154785156	1.0	530.7840576171875	206.58816528320312	1.0	526.3080444335938	206.64584350585938	0.0002327561378479004	1	048
163	476.7161560058594	297.5830993652344	0.00674554705619812	369.3001403808594	254.7715606689453	1.0	530.888671875	206.5952911376953	1.0	526.3695678710938	206.30210876464844	0.0002624690532684326	1	048
164	473.4373474121094	299.2470703125	0.00548940896987915	364.90887451171875	298.35601806640625	0.9961013197898865	530.0991821289062	206.19326782226562	1.0	525.9370727539062	206.1546173095703	0.00028386712074279785	1	048
165	474.9689025878906	298.2381591796875	0.4962960183620453	369.6996765136719	299.4100646972656	0.9957593083381653	531.0892944335938	206.59677124023438	1.0	372.61163330078125	296.3201904296875	0.000668644905090332	1	048
166	475.1712646484375	298.1116638183594	0.02350407838821411	364.0622863769531	307.7394714355469	0.944176435470581	530.4910888671875	205.95091247558594	1.0	528.9603271484375	207.1876983642578	0.00045946240425109863	1	048
167	357.6773986816406	311.3039855957031	0.9801709055900574	360.4324645996094	310.30120849609375	0.9171762466430664	530.7609252929688	205.99293518066406	1.0	526.2254028320312	205.92071533203125	0.00027188658714294434	1	048
168	477.0776062011719	294.84478759765625	0.9999976754188538	365.2602233886719	300.16357421875	0.9999997615814209	530.1495971679688	206.1538848876953	1.0	528.235107421875	207.27694702148438	0.00043451786041259766	1	048
169	354.48223876953125	295.838623046875	0.9996902942657471	355.44659423828125	294.3839111328125	0.9410926103591919	530.76171875	206.6270294189453	1.0	528.453369140625	207.39230346679688	0.00028070807456970215	1	048
170	476.41473388671875	295.06585693359375	0.999965488910675	359.0501403808594	293.1867980957031	0.9999884366989136	530.7194213867188	206.27658081054688	1.0	528.6260375976562	207.1757354736328	0.00024762749671936035	1	048
171	476.2028503417969	296.9068908691406	0.9994804859161377	355.1575012207031	299.786865234375	1.0	530.5174560546875	206.31600952148438	1.0	354.271240234375	296.0263671875	0.0006816983222961426	1	048
172	476.988525390625	298.83807373046875	0.9999918341636658	365.5568542480469	304.310791015625	0.9999886751174927	530.9083251953125	206.40048217773438	1.0	528.5579223632812	207.44432067871094	0.00023362040519714355	1	048
173	425.4246520996094	285.11962890625	0.9999999403953552	344.92626953125	300.4102478027344	0.9999212026596069	530.900634765625	205.67306518554688	1.0	342.16375732421875	295.8690490722656	0.00036597251892089844	1	048
174	473.5870666503906	290.559326171875	0.0011372566223144531	354.5914306640625	310.31231689453125	1.0	530.7388916015625	206.63699340820312	1.0	352.17022705078125	317.3359680175781	0.00024890899658203125	1	048
175	475.09356689453125	291.5589294433594	0.022285401821136475	357.7803955078125	294.651611328125	0.9933923482894897	530.5296020507812	206.26954650878906	1.0	528.5215454101562	207.2346649169922	0.00034356117248535156	1	048
176	471.7297058105469	291.6800537109375	0.0017924904823303223	357.6278381347656	292.74261474609375	0.9900194406509399	530.5592651367188	206.10311889648438	1.0	526.2755737304688	206.0523681640625	0.00036281347274780273	1	048
177	473.0992736816406	294.0296325683594	0.8859305381774902	354.7464294433594	292.48443603515625	0.7114067077636719	530.4422607421875	206.00128173828125	1.0	526.11474609375	206.0787811279297	0.00020653009414672852	1	048
178	370.12335205078125	295.7852478027344	0.0009114444255828857	358.8426208496094	292.4759216308594	1.0	530.8368530273438	206.16065979003906	1.0	527.3563842773438	203.0615692138672	0.0002891421318054199	1	048
179	356.1070251464844	306.9456787109375	0.0005043447017669678	357.21746826171875	305.0571594238281	1.0	530.9022827148438	206.07362365722656	1.0	353.5472717285156	304.7957458496094	0.00026550889015197754	1	048
180	370.528564453125	299.1636962890625	0.0036784708499908447	361.693359375	299.1107482910156	1.0	530.7312622070312	205.9357147216797	1.0	528.7271118164062	206.86805725097656	0.00029283761978149414	1	048
181	369.4342956542969	297.5254821777344	0.0021432042121887207	359.8359680175781	296.4288635253906	1.0	530.801513671875	206.13803100585938	1.0	528.349365234375	207.18505859375	0.000220566987991333	1	048
182	372.037353515625	297.5495300292969	0.00021451711654663086	356.8993225097656	292.1231994628906	1.0	530.6427001953125	205.46438598632812	1.0	355.5985107421875	292.2944641113281	0.0004006326198577881	1	048
183	352.8055114746094	302.821044921875	0.0002898573875427246	349.8751525878906	304.8232727050781	1.0	529.6451416015625	205.9243621826172	1.0	351.0165710449219	305.216552734375	0.0005554556846618652	1	048
184	344.7112731933594	303.9194030761719	0.0008936822414398193	348.11236572265625	303.84112548828125	0.9999417662620544	530.562255859375	206.0557403564453	1.0	344.71240234375	297.8464050292969	0.00024265050888061523	1	048
185	468.7518005371094	300.5880126953125	0.0005457699298858643	354.18060302734375	293.5275573730469	0.9933176040649414	530.7943115234375	206.35337829589844	1.0	526.2108764648438	206.18006896972656	0.00017133355140686035	1	048
186	412.85064697265625	307.6360168457031	0.9999996423721313	349.9186706542969	300.62359619140625	0.9466054439544678	529.6397094726562	206.35781860351562	1.0	525.6585693359375	206.218017578125	0.00033795833587646484	1	048
187	412.29345703125	307.669677734375	0.9999992847442627	341.4708251953125	294.9239196777344	0.9356662034988403	530.64404296875	205.90859985351562	1.0	526.349609375	206.0130157470703	0.0002892017364501953	1	048
188	469.6934814453125	307.2464599609375	0.034396588802337646	335.57501220703125	293.8511047363281	1.0	530.6466674804688	205.78411865234375	1.0	526.39697265625	205.78961181640625	0.0002651214599609375	1	048
189	471.7281188964844	308.50457763671875	0.03428405523300171	476.37554931640625	306.76397705078125	0.9775650501251221	530.583984375	205.7623748779297	1.0	527.29736328125	202.7643280029297	0.0002821683883666992	1	048
190	471.7888488769531	308.66119384765625	0.032795250415802	479.1479797363281	306.4793395996094	0.9993507862091064	530.7106323242188	206.48760986328125	1.0	528.8319091796875	207.8285675048828	0.000295490026473999	1	048
191	473.72576904296875	309.34478759765625	0.9999444484710693	358.4069519042969	315.4290771484375	0.3798600435256958	529.9825439453125	205.8280487060547	1.0	525.7739868164062	205.46524047851562	0.0003407597541809082	1	048
192	469.32647705078125	305.92059326171875	0.16403061151504517	340.7998962402344	310.585693359375	1.0	530.7315673828125	206.4655303955078	1.0	528.4920043945312	207.4368438720703	0.00030028820037841797	1	048
193	469.0065002441406	304.54327392578125	0.046605706214904785	345.7070007324219	316.43963623046875	1.0	530.3047485351562	206.05796813964844	1.0	528.5631713867188	207.4227294921875	0.00030681490898132324	1	048
194	470.6397705078125	307.48919677734375	0.007767736911773682	474.53826904296875	306.85113525390625	0.9999972581863403	529.9305419921875	205.8220977783203	1.0	525.7103881835938	205.65682983398438	0.0003281533718109131	1	048
195	473.38763427734375	308.26177978515625	0.9998393654823303	344.84814453125	307.11376953125	0.999976396560669	530.8300170898438	206.22836303710938	1.0	349.7816162109375	312.1376037597656	0.0006266534328460693	1	048
196	475.3598327636719	310.9955749511719	0.9970000386238098	338.7418212890625	311.17523193359375	1.0	530.792724609375	206.33123779296875	1.0	527.87939453125	206.95590209960938	0.00023877620697021484	1	048
197	471.2706298828125	317.50823974609375	0.9470093250274658	337.348388671875	306.88482666015625	0.9999994039535522	530.2509765625	206.0158233642578	1.0	473.7273254394531	319.5988464355469	0.0016756653785705566	1	048
198	470.57464599609375	318.5180358886719	0.46904057264328003	339.4580383300781	315.5260314941406	0.9999838471412659	530.4149169921875	206.71311950683594	1.0	528.5859985351562	207.39907836914062	0.0003840029239654541	1	048
199	473.9407043457031	320.235107421875	0.9899685382843018	344.39752197265625	315.76727294921875	0.9999998807907104	530.5985717773438	206.41790771484375	1.0	348.4139709472656	317.9179382324219	0.00023317337036132812	1	048
200	475.1044921875	321.6631774902344	0.9957233667373657	343.2208557128906	316.0458984375	0.9978905916213989	530.9122924804688	206.38986206054688	1.0	526.548095703125	206.67713928222656	0.00025528669357299805	1	048
201	475.1566162109375	322.17718505859375	0.999990701675415	473.6183776855469	323.1824035644531	0.04045417904853821	530.80517578125	206.8759307861328	1.0	526.25634765625	207.1564178466797	0.00023978948593139648	1	048
202	475.26483154296875	323.704833984375	0.9931067228317261	338.8959655761719	319.0089111328125	0.9996019601821899	530.6838989257812	206.24468994140625	1.0	526.351318359375	206.38009643554688	0.00024273991584777832	1	048
203	475.50189208984375	324.0705261230469	1.0	334.0869140625	316.4772033691406	0.9999960064888	530.1123046875	206.34764099121094	1.0	332.3792724609375	319.400146484375	0.0006888806819915771	1	048
204	413.3023376464844	302.71661376953125	1.0	365.3757019042969	342.41082763671875	0.9999998807907104	530.450927734375	206.5098876953125	1.0	526.15478515625	206.447265625	0.0002117753028869629	1	048
205	410.0738525390625	297.15716552734375	1.0	364.14312744140625	346.099853515625	0.9820449352264404	530.6243896484375	205.82154846191406	1.0	526.4490966796875	206.01702880859375	0.0003148317337036133	1	048
206	410.077392578125	288.9320068359375	1.0	360.3547058105469	349.4663391113281	0.9999825358390808	530.763671875	206.16380310058594	1.0	359.9319763183594	348.80999755859375	0.00048410892486572266	1	048
207	408.9130554199219	282.8357238769531	1.0	359.210693359375	352.53289794921875	0.9999991655349731	530.179931640625	205.9127960205078	1.0	527.2608032226562	206.01458740234375	0.0003840029239654541	1	048
208	409.0822448730469	277.9598083496094	1.0	360.6070251464844	352.8475036621094	0.997779130935669	530.031982421875	206.53128051757812	1.0	359.60589599609375	345.4791564941406	0.0003350377082824707	1	048
209	410.8447570800781	266.68798828125	1.0	363.1200256347656	346.7100830078125	1.0	530.702880859375	206.1732635498047	1.0	363.07403564453125	347.9665832519531	0.001130521297454834	1	048
210	409.82647705078125	261.6985778808594	1.0	360.1307678222656	350.7095947265625	1.0	530.35595703125	206.1432342529297	1.0	470.019775390625	351.4402160644531	0.00051078200340271	1	048
211	411.61199951171875	254.42796325683594	1.0	362.06036376953125	341.9964599609375	1.0	530.4213256835938	206.05226135253906	1.0	527.62890625	206.36474609375	0.00047406554222106934	1	048
212	412.0146179199219	242.75865173339844	1.0	359.60003662109375	338.48779296875	1.0	530.23583984375	205.84292602539062	1.0	527.6513671875	205.6497344970703	0.0003425776958465576	1	048
213	412.0932312011719	240.13272094726562	1.0	356.56976318359375	334.8880615234375	1.0	530.5991821289062	206.744140625	1.0	355.31939697265625	334.88385009765625	0.0004540681838989258	1	048
214	413.405517578125	229.3023223876953	1.0	361.89508056640625	310.30499267578125	1.0	530.2510986328125	205.99864196777344	1.0	527.388427734375	206.1764373779297	0.0003002583980560303	1	048
215	413.9823913574219	216.75479125976562	1.0	352.2228088378906	308.7557373046875	1.0	529.8800048828125	206.0695037841797	1.0	525.7528686523438	205.99708557128906	0.00037544965744018555	1	048
216	414.5642395019531	210.10487365722656	1.0	354.7376403808594	299.2622375488281	1.0	529.6438598632812	206.65008544921875	1.0	525.7269287109375	206.08518981933594	0.0005540847778320312	1	048
217	415.3249816894531	200.29986572265625	1.0	362.2027587890625	284.41961669921875	1.0	530.3709716796875	205.9916229248047	1.0	526.8463134765625	202.7769775390625	0.00047141313552856445	1	048
218	415.6114196777344	194.4763946533203	1.0	355.74981689453125	287.8955078125	1.0	529.9332885742188	205.88372802734375	1.0	527.1430053710938	205.6825714111328	0.00041425228118896484	1	048
219	415.58819580078125	192.48814392089844	1.0	355.1618347167969	288.2235412597656	1.0	530.132080078125	205.92874145507812	1.0	353.2498474121094	288.89154052734375	0.0006478428840637207	1	048
220	416.1626281738281	191.2150115966797	1.0	357.6860656738281	284.8148193359375	1.0	530.3936767578125	205.8485870361328	1.0	529.0325927734375	207.03582763671875	0.0003674924373626709	1	048
221	416.0477600097656	192.1705322265625	1.0	351.2065124511719	278.5851135253906	1.0	530.4424438476562	205.5237274169922	1.0	526.21630859375	205.37008666992188	0.00035116076469421387	1	048
222	414.5666809082031	190.0792999267578	1.0	360.46099853515625	267.2957763671875	1.0	530.3507690429688	206.2286376953125	1.0	361.5102233886719	269.4493103027344	0.0006310045719146729	1	048
223	415.9988708496094	176.0769805908203	1.0	359.22247314453125	263.40118408203125	1.0	530.2994384765625	206.10543823242188	1.0	526.2861328125	206.0416259765625	0.0002911090850830078	1	048
224	416.9235534667969	169.81137084960938	1.0	360.9122619628906	262.0478515625	1.0	530.331298828125	206.12445068359375	1.0	526.05029296875	205.85260009765625	0.0002722442150115967	1	048
225	416.0392150878906	161.77618408203125	1.0	357.0142822265625	239.9048614501953	1.0	530.645751953125	206.1873321533203	1.0	528.4871826171875	207.44442749023438	0.00025722384452819824	1	048
226	418.1517028808594	159.77980041503906	1.0	353.5055236816406	234.7315673828125	1.0	530.804931640625	206.97726440429688	1.0	353.8183898925781	236.93023681640625	0.0004661977291107178	1	048
227	420.4613952636719	158.81448364257812	1.0	360.4180908203125	217.89646911621094	0.9709983468055725	530.5038452148438	206.5824432373047	1.0	526.7763671875	203.4430694580078	0.000256270170211792	1	048
228	422.12823486328125	155.83660888671875	1.0	362.20428466796875	205.26011657714844	1.0	530.4520263671875	206.19613647460938	1.0	528.716796875	207.17648315429688	0.0003261268138885498	1	048
229	422.4515380859375	157.0154266357422	1.0	360.2674560546875	205.99652099609375	1.0	530.2993774414062	206.21783447265625	1.0	528.5427856445312	207.04336547851562	0.00029537081718444824	1	048
230	422.0604553222656	157.4893035888672	1.0	352.27410888671875	208.1908721923828	0.9999741315841675	530.31982421875	206.3924102783203	1.0	525.9678344726562	206.4495391845703	0.0002760589122772217	1	048
231	419.385009765625	151.31834411621094	1.0	357.33929443359375	197.80288696289062	1.0	530.2352905273438	206.25389099121094	1.0	528.542724609375	207.5627899169922	0.000351637601852417	1	048
232	420.781982421875	144.5457763671875	1.0	360.5846862792969	198.9517822265625	1.0	530.3380126953125	206.0410614013672	1.0	527.3258056640625	205.9926300048828	0.00034818053245544434	1	048
233	419.5953063964844	143.51296997070312	1.0	357.4786682128906	200.9923858642578	1.0	530.6863403320312	206.55740356445312	1.0	527.6370849609375	206.49984741210938	0.00027695298194885254	1	048
234	419.80548095703125	140.72109985351562	1.0	356.4513854980469	198.33717346191406	0.9899505376815796	530.0704345703125	206.7621612548828	1.0	528.1752319335938	207.74728393554688	0.00036853551864624023	1	048
235	421.4057922363281	135.45474243164062	1.0	354.9193420410156	191.86814880371094	1.0	530.50537109375	206.11611938476562	1.0	527.37060546875	205.6553497314453	0.0002624094486236572	1	048
236	421.2924499511719	133.4837188720703	1.0	352.8355712890625	186.64137268066406	0.9999997615814209	530.5011596679688	206.3103790283203	1.0	528.6224975585938	207.54124450683594	0.0003167688846588135	1	048
237	459.63018798828125	135.50469970703125	0.9999969005584717	355.470458984375	192.03787231445312	1.0	530.0994873046875	205.97491455078125	1.0	354.7745056152344	190.60919189453125	0.0007278919219970703	1	048
238	425.22149658203125	178.3758544921875	1.0	373.54840087890625	138.78126525878906	0.9999994039535522	529.6737670898438	206.2473907470703	1.0	526.9600830078125	205.8667449951172	0.0005161762237548828	1	048
239	424.7552795410156	189.78292846679688	1.0	366.7773742675781	133.02090454101562	1.0	530.157958984375	207.12818908691406	1.0	526.422119140625	204.28684997558594	0.0002944469451904297	1	048
240	425.73321533203125	195.3594970703125	1.0	364.81451416015625	132.08642578125	1.0	529.6546020507812	205.89662170410156	1.0	527.0930786132812	206.15452575683594	0.00041601061820983887	1	048
241	468.63037109375	126.01181030273438	1.0	364.3835754394531	132.76919555664062	1.0	529.1110229492188	205.94000244140625	1.0	525.5407104492188	205.88624572753906	0.00042364001274108887	1	048
242	425.33123779296875	201.44776916503906	1.0	364.41082763671875	133.94100952148438	0.9999462366104126	529.6549072265625	205.92124938964844	1.0	525.4669189453125	206.0865020751953	0.00026997923851013184	1	048
243	425.033203125	203.68972778320312	1.0	362.0290832519531	137.44908142089844	1.0	530.0668334960938	206.46923828125	1.0	526.0769653320312	206.44387817382812	0.00039830803871154785	1	048
244	424.81182861328125	204.42044067382812	1.0	359.7269592285156	137.55691528320312	1.0	529.8662109375	205.50376892089844	1.0	525.5499877929688	205.759765625	0.00027617812156677246	1	048
245	423.6936340332031	208.75067138671875	1.0	356.6056823730469	140.20555114746094	0.9999998807907104	646.3184204101562	464.6173095703125	0.01225230097770691	357.7582702636719	142.86627197265625	6.532669067382812e-5	1	048
246	421.64569091796875	213.85678100585938	1.0	359.28521728515625	142.5590362548828	1.0	645.6222534179688	480.81927490234375	0.012591928243637085	358.0272521972656	143.26734924316406	0.00017341971397399902	1	048
247	423.015380859375	219.0421142578125	1.0	359.9024963378906	141.557861328125	1.0	646.4490356445312	464.6957702636719	0.011614799499511719	358.5256042480469	143.83200073242188	0.0003924071788787842	1	048
248	421.71990966796875	228.15501403808594	1.0	355.4681396484375	147.577880859375	0.9997855424880981	645.6260986328125	480.6596374511719	0.013209164142608643	406.9630126953125	214.58721923828125	7.405877113342285e-5	1	048
249	421.31683349609375	235.9163055419922	1.0	354.3739929199219	149.57334899902344	0.9999998807907104	645.3124389648438	481.0082092285156	0.016857057809829712	410.2596435546875	243.99765014648438	0.00036716461181640625	1	048
250	421.8901672363281	237.683837890625	1.0	354.144287109375	153.85543823242188	0.5850746035575867	646.328857421875	464.7049255371094	0.011453181505203247	410.04229736328125	228.38026428222656	0.0002695918083190918	1	048
251	421.4333190917969	241.36798095703125	1.0	351.8813171386719	161.17510986328125	0.9999887943267822	645.330810546875	480.57965087890625	0.022259920835494995	412.9246826171875	232.02005004882812	8.738040924072266e-5	1	048
252	420.73614501953125	241.59799194335938	1.0	348.0606994628906	159.73907470703125	0.9999841451644897	645.2779541015625	481.2257080078125	0.013733237981796265	411.5125732421875	230.65675354003906	0.00019991397857666016	1	048
253	422.85638427734375	238.2511749267578	1.0	352.73150634765625	167.98252868652344	0.99998939037323	645.3424682617188	481.0975036621094	0.01352536678314209	410.5324401855469	243.9564666748047	0.00022608041763305664	1	048
254	425.88287353515625	238.8128204345703	1.0	364.402587890625	196.3370819091797	1.0	645.3259887695312	480.6292724609375	0.019576936960220337	352.8636474609375	200.6231231689453	0.00014019012451171875	1	048
255	432.8568420410156	241.67279052734375	1.0	366.4512023925781	204.30934143066406	1.0	645.5862426757812	480.4779357910156	0.021912217140197754	368.5705261230469	203.27870178222656	9.864568710327148e-5	1	048
256	435.7955627441406	241.7306365966797	1.0	373.92779541015625	211.2455291748047	0.9559123516082764	645.2942504882812	481.1361999511719	0.01318979263305664	369.5355224609375	215.10008239746094	4.309415817260742e-5	1	048
257	442.1508483886719	246.62823486328125	0.9999899864196777	378.7739562988281	226.41058349609375	1.0	645.3973388671875	481.0225830078125	0.01338300108909607	380.3504943847656	227.4903106689453	0.00022846460342407227	1	048
258	440.0854797363281	248.97622680664062	0.9999954700469971	376.48614501953125	225.60369873046875	0.9999994039535522	645.4417724609375	480.59722900390625	0.019785940647125244	613.9774780273438	484.0181884765625	3.471970558166504e-5	1	048
259	463.95745849609375	243.7703399658203	0.999946653842926	383.0397644042969	226.42489624023438	0.3875747621059418	645.2235717773438	481.3777770996094	0.011548995971679688	641.7869262695312	480.1101379394531	2.142786979675293e-5	1	048
260	471.48138427734375	241.1876983642578	0.9972617030143738	643.9700927734375	479.6642150878906	0.002233445644378662	645.2933959960938	481.3143310546875	0.010829776525497437	641.830322265625	479.97528076171875	1.8477439880371094e-5	1	048
261	444.3116455078125	229.86410522460938	0.9999983310699463	644.0470581054688	479.50537109375	0.0023859739303588867	645.478271484375	480.6853942871094	0.016399383544921875	641.9736328125	479.891357421875	2.3692846298217773e-5	1	048
262	441.4580078125	224.12879943847656	1.0	383.00091552734375	248.35105895996094	0.9898512363433838	645.4344482421875	480.397705078125	0.023199856281280518	439.3350830078125	213.52719116210938	0.00012230873107910156	1	048
263	440.2890625	221.7255096435547	1.0	383.43353271484375	251.91671752929688	0.9999427199363708	645.2955322265625	480.352294921875	0.023598283529281616	437.9052734375	210.38096618652344	0.00011444091796875	1	048
264	440.7410888671875	221.47515869140625	1.0	379.4703063964844	255.78211975097656	0.8133136630058289	645.2582397460938	480.81134033203125	0.015160173177719116	438.0293884277344	211.02210998535156	0.00012406706809997559	1	048
265	440.05377197265625	221.62364196777344	1.0	379.9663391113281	259.9975280761719	1.0	645.3836669921875	480.7978515625	0.017929524183273315	441.3197021484375	228.26377868652344	8.380413055419922e-5	1	048
266	442.5618896484375	222.4736328125	0.9999833106994629	376.8406982421875	262.0042724609375	1.0	645.5631103515625	480.83209228515625	0.014624983072280884	438.567138671875	212.81439208984375	0.00010460615158081055	1	048
267	443.566162109375	222.12640380859375	0.9999998807907104	373.2333679199219	261.13323974609375	1.0	645.3228759765625	480.9742736816406	0.016641616821289062	439.3813171386719	211.48040771484375	8.279085159301758e-5	1	048
268	441.09527587890625	222.88243103027344	1.0	371.5001220703125	260.9602966308594	1.0	645.1739501953125	481.03851318359375	0.014253377914428711	371.8412170410156	267.4374694824219	7.236003875732422e-5	1	048
269	442.92352294921875	222.58262634277344	0.9999999403953552	366.6174621582031	261.8302917480469	1.0	645.5194702148438	480.69677734375	0.01851627230644226	438.5440673828125	211.6165771484375	0.00023230910301208496	1	048
270	437.1490783691406	220.75534057617188	1.0	362.62054443359375	261.6291198730469	1.0	645.4133911132812	480.7041931152344	0.01653417944908142	427.5917663574219	212.9103240966797	0.0001571178436279297	1	048
271	430.282470703125	200.8233184814453	1.0	435.94866943359375	202.3881378173828	0.0026186704635620117	645.4322509765625	480.8018493652344	0.014998972415924072	433.867919921875	210.67640686035156	0.0007859170436859131	1	048
272	429.5762634277344	193.8316650390625	1.0	388.3433532714844	264.4620056152344	1.0	645.4727172851562	480.7380065917969	0.019235432147979736	387.3834228515625	270.3772277832031	0.00012734532356262207	1	048
273	432.6308288574219	176.95909118652344	1.0	394.9862060546875	254.29736328125	1.0	645.4454956054688	480.53070068359375	0.019298672676086426	393.6962585449219	255.4776611328125	9.950995445251465e-5	1	048
274	435.4359130859375	165.64869689941406	1.0	400.10504150390625	250.359375	1.0	645.6434326171875	480.53704833984375	0.018773198127746582	399.3205871582031	255.16748046875	4.988908767700195e-5	1	048
275	438.2008056640625	158.95843505859375	1.0	397.0334777832031	252.45164489746094	1.0	645.4716796875	480.95208740234375	0.015562862157821655	396.3079528808594	253.76242065429688	0.0002606213092803955	1	048
276	439.5865173339844	148.328125	1.0	402.3529052734375	242.02992248535156	1.0	645.5648803710938	480.5837097167969	0.01770070195198059	400.9313049316406	241.86048889160156	0.00019747018814086914	1	048
277	441.7203674316406	145.50592041015625	1.0	398.87841796875	239.42764282226562	1.0	645.501220703125	480.73272705078125	0.015865236520767212	400.60565185546875	239.84510803222656	0.0002944469451904297	1	048
278	440.6649169921875	146.49996948242188	1.0	397.6988525390625	244.1584014892578	1.0	645.7412109375	480.4400939941406	0.018343180418014526	399.0971374511719	252.0247802734375	0.0002466142177581787	1	048
279	441.3744201660156	145.95205688476562	1.0	396.51165771484375	245.92034912109375	1.0	645.342529296875	481.1617736816406	0.014537930488586426	397.3482360839844	247.9257049560547	0.00013557076454162598	1	048
280	441.90911865234375	144.8018798828125	1.0	400.4746398925781	240.95616149902344	1.0	645.636962890625	480.82635498046875	0.015560239553451538	400.75830078125	241.2625732421875	0.0007184147834777832	1	048
281	440.6361083984375	145.41346740722656	1.0	397.9927062988281	221.05015563964844	0.8790155649185181	645.4512329101562	480.75946044921875	0.015738993883132935	425.8156433105469	152.3126678466797	4.0531158447265625e-5	1	048
282	441.4357604980469	144.60079956054688	1.0	393.0596618652344	238.60684204101562	0.9999092817306519	645.516845703125	480.4175720214844	0.023452460765838623	399.02728271484375	240.05992126464844	0.0002333223819732666	1	048
283	440.3533935546875	144.89967346191406	1.0	392.00341796875	232.7718505859375	0.9977971315383911	645.5943603515625	480.2529602050781	0.021939069032669067	446.3082580566406	147.83929443359375	3.6835670471191406e-5	1	048
284	440.3512268066406	144.5491180419922	1.0	396.1918640136719	232.8055419921875	1.0	645.3814086914062	480.88238525390625	0.014540374279022217	394.9926452636719	236.41632080078125	9.02712345123291e-5	1	048
285	436.05126953125	152.7791290283203	1.0	393.2051696777344	232.43496704101562	1.0	645.3904418945312	480.8362731933594	0.016824811697006226	393.3063659667969	235.54139709472656	0.0004208087921142578	1	048
286	428.9453125	160.3956756591797	1.0	403.7658996582031	226.58090209960938	0.008137524127960205	645.4797973632812	480.4123229980469	0.023725271224975586	409.25091552734375	212.26510620117188	0.00017496943473815918	1	048
287	425.1860656738281	174.75701904296875	0.9999524354934692	643.8939208984375	479.4723815917969	0.0030795931816101074	645.2967529296875	480.5098876953125	0.019741564989089966	430.4995422363281	177.54132080078125	7.718801498413086e-5	1	048
288	420.47308349609375	182.74307250976562	0.9999971389770508	643.9747314453125	479.5165710449219	0.003908038139343262	645.4698486328125	480.71514892578125	0.01922452449798584	613.911865234375	484.0140686035156	3.87728214263916e-5	1	048
289	418.77032470703125	191.41024780273438	0.9999996423721313	643.9505004882812	479.62982177734375	0.0028115510940551758	645.3449096679688	480.914794921875	0.015590369701385498	641.9009399414062	479.9379577636719	2.5957822799682617e-5	1	048
290	414.3049011230469	200.26844787597656	1.0	643.8771362304688	479.87213134765625	0.003496497869491577	645.2509155273438	481.2136535644531	0.014532327651977539	410.5355529785156	207.1748809814453	0.0001456141471862793	1	048
291	397.4496154785156	219.1022491455078	1.0	643.9976196289062	479.5548095703125	0.0024341940879821777	645.3910522460938	480.853515625	0.014653176069259644	391.8280334472656	208.3679962158203	6.270408630371094e-5	1	048
292	383.3090515136719	229.88084411621094	1.0	415.94091796875	156.6130828857422	0.6113860607147217	645.3396606445312	480.936279296875	0.017189741134643555	410.48284912109375	160.5943145751953	0.0010775923728942871	1	048
293	417.37713623046875	157.50279235839844	1.0	409.59588623046875	151.88539123535156	0.002928793430328369	645.619140625	480.4004821777344	0.018778085708618164	407.33526611328125	163.250244140625	0.00018787384033203125	1	048
294	376.7217712402344	243.78915405273438	1.0	405.8779602050781	153.11358642578125	0.1134924590587616	645.3872680664062	480.5258483886719	0.01915547251701355	408.5683288574219	159.52503967285156	0.00030490756034851074	1	048
295	376.6186828613281	246.8179168701172	1.0	403.91094970703125	155.7204132080078	1.0	645.5606079101562	480.64190673828125	0.0181882381439209	406.7890625	157.58731079101562	0.00012630224227905273	1	048
296	378.8780822753906	247.50332641601562	1.0	405.2504577636719	151.30638122558594	1.0	645.41943359375	480.8824768066406	0.0169791579246521	399.7939453125	151.279052734375	0.00011420249938964844	1	048
297	379.9477233886719	247.3498077392578	1.0	401.85980224609375	149.85472106933594	1.0	645.4680786132812	480.74658203125	0.01710030436515808	398.9084167480469	149.48080444335938	5.02467155456543e-5	1	048
298	379.4850158691406	245.8037109375	1.0	400.6614685058594	148.06338500976562	1.0	645.6052856445312	480.78680419921875	0.015964746475219727	398.3119201660156	147.87869262695312	8.720159530639648e-5	1	048
299	378.8847351074219	245.3483123779297	1.0	398.86090087890625	146.47657775878906	1.0	645.328857421875	480.3342590332031	0.0259590744972229	399.135498046875	148.01295471191406	0.0001367032527923584	1	048
300	378.4717102050781	244.07406616210938	1.0	397.5296325683594	145.22149658203125	1.0	645.4400024414062	480.8850402832031	0.015040874481201172	396.0082702636719	145.0720672607422	0.0007958412170410156	1	048
301	379.6291809082031	244.7965545654297	1.0	398.11212158203125	144.16445922851562	0.9999998807907104	645.443359375	481.0798034667969	0.01545378565788269	399.77337646484375	144.42315673828125	0.00040528178215026855	1	048
302	373.51226806640625	250.46490478515625	1.0	391.51904296875	146.5887451171875	0.9999902248382568	645.2337036132812	481.183837890625	0.013011276721954346	396.57342529296875	153.53634643554688	0.00025537610054016113	1	048
303	401.98760986328125	168.56060791015625	1.0	644.0496215820312	479.5907897949219	0.0021606087684631348	645.397216796875	480.86981201171875	0.014509499073028564	406.7840576171875	177.6305694580078	7.465481758117676e-5	1	048
304	345.2930908203125	270.09991455078125	1.0	403.448974609375	163.35617065429688	0.990185022354126	645.470947265625	480.6626281738281	0.019319921731948853	342.9640808105469	259.84136962890625	0.0003088414669036865	1	048
305	332.9735412597656	286.53472900390625	1.0	401.3298034667969	162.05714416503906	0.9998879432678223	645.4572143554688	480.7348937988281	0.015819966793060303	328.2727355957031	276.24310302734375	0.00020143389701843262	1	048
306	329.5236511230469	293.02862548828125	1.0	392.7979736328125	181.15634155273438	0.9998582601547241	645.406494140625	480.4237060546875	0.019903570413589478	397.0986022949219	184.22348022460938	9.769201278686523e-5	1	048
307	327.2878723144531	298.8704528808594	1.0	379.2774353027344	192.10914611816406	1.0	645.4730834960938	480.9628601074219	0.014038056135177612	377.0750732421875	193.65382385253906	0.00020423531532287598	1	048
308	324.2544250488281	307.19268798828125	1.0	367.14886474609375	204.30557250976562	1.0	645.3285522460938	480.9189453125	0.015850454568862915	363.0220947265625	210.43392944335938	0.0006114542484283447	1	048
309	324.595703125	309.49505615234375	1.0	357.58453369140625	211.56385803222656	1.0	645.3611450195312	480.6961669921875	0.017622441053390503	352.4185485839844	211.4781951904297	0.0002854764461517334	1	048
310	326.5970153808594	311.69525146484375	1.0	358.0043640136719	211.9075927734375	1.0	645.4428100585938	480.58233642578125	0.020679622888565063	354.1824035644531	212.7831573486328	0.0006049871444702148	1	048
311	329.58319091796875	309.72174072265625	1.0	357.7229919433594	211.25392150878906	1.0	645.7503662109375	480.45684814453125	0.02097916603088379	355.9215087890625	210.68959045410156	0.00013846158981323242	1	048
312	328.9559020996094	310.41949462890625	1.0	359.0268859863281	210.41424560546875	1.0	645.581298828125	480.4385986328125	0.019848346710205078	356.207763671875	211.1871795654297	0.0005254745483398438	1	048
313	329.6802978515625	309.0700378417969	1.0	356.61859130859375	208.75518798828125	1.0	645.6780395507812	480.5064392089844	0.017523914575576782	355.255859375	208.0304412841797	0.00022274255752563477	1	048
314	328.5742492675781	310.4862060546875	1.0	352.61920166015625	213.05874633789062	1.0	645.6852416992188	480.69287109375	0.018966466188430786	350.5534362792969	219.54393005371094	6.622076034545898e-5	1	048
315	329.8046875	310.23138427734375	1.0	348.5059814453125	212.80160522460938	1.0	645.7457885742188	480.5350036621094	0.019190162420272827	346.227783203125	219.45834350585938	7.608532905578613e-5	1	048
316	330.02264404296875	310.48004150390625	1.0	345.8989562988281	214.23643493652344	1.0	645.58544921875	480.4867248535156	0.02229940891265869	341.4114990234375	214.92498779296875	5.5223703384399414e-5	1	048
317	330.6264343261719	310.18536376953125	1.0	343.9833984375	215.197998046875	1.0	645.7572631835938	480.64300537109375	0.0181465744972229	340.51544189453125	212.21890258789062	4.544854164123535e-5	1	048
318	330.59393310546875	310.17828369140625	1.0	342.6375732421875	215.38278198242188	1.0	645.5549926757812	480.73260498046875	0.016460061073303223	339.76446533203125	212.43702697753906	2.8342008590698242e-5	1	048
319	330.7757263183594	310.4371643066406	1.0	341.9169921875	213.70806884765625	1.0	645.7058715820312	480.5459899902344	0.018315166234970093	339.75604248046875	211.1627960205078	4.023313522338867e-5	1	048
320	330.5422668457031	310.8090515136719	1.0	338.8926696777344	213.34625244140625	1.0	645.5599365234375	480.5599060058594	0.018386662006378174	335.4909973144531	313.1461181640625	4.70280647277832e-5	1	048
321	331.2327575683594	309.7664794921875	1.0	336.2626953125	213.24502563476562	1.0	645.5864868164062	480.5663146972656	0.021870344877243042	336.4167175292969	312.098388671875	3.2007694244384766e-5	1	048
322	330.96038818359375	310.01397705078125	1.0	333.0511169433594	214.08717346191406	1.0	645.5974731445312	480.5633239746094	0.02005264163017273	312.7181701660156	314.1278076171875	2.631545066833496e-5	1	048
323	330.9936218261719	309.7727966308594	1.0	331.6100158691406	214.21177673339844	1.0	645.1678466796875	481.29937744140625	0.01260867714881897	327.5620422363281	221.27964782714844	2.619624137878418e-5	1	048
324	350.6592102050781	304.6731872558594	1.0	329.9192199707031	230.68734741210938	0.9917050004005432	645.4353637695312	480.9471740722656	0.015732616186141968	326.1952819824219	231.86285400390625	0.00022852420806884766	1	048
325	365.804443359375	311.1033630371094	1.0	313.50164794921875	252.7974853515625	1.0	645.3351440429688	480.9659423828125	0.014223843812942505	368.94439697265625	317.4352111816406	0.00021734833717346191	1	048
326	372.5291748046875	311.7807312011719	1.0	315.245361328125	251.53082275390625	1.0	645.3860473632812	480.6156921386719	0.022283226251602173	372.0895080566406	319.16259765625	0.00018280744552612305	1	048
327	384.2299499511719	312.2460632324219	1.0	322.9785461425781	271.4842224121094	1.0	645.489501953125	480.66400146484375	0.01947784423828125	320.7171630859375	272.8146667480469	0.00044411420822143555	1	048
328	388.22381591796875	316.1721496582031	1.0	326.8217468261719	275.5011291503906	1.0	645.4694213867188	480.7098388671875	0.020838946104049683	390.89385986328125	323.16510009765625	3.5703182220458984e-5	1	048
329	388.8195495605469	316.24896240234375	1.0	335.177978515625	277.4840393066406	1.0	645.3905639648438	480.5165100097656	0.01878979802131653	390.89923095703125	322.9197998046875	4.3004751205444336e-5	1	048
330	389.0464172363281	315.4844665527344	1.0	337.24542236328125	276.2569580078125	1.0	645.43408203125	480.91448974609375	0.015041351318359375	337.3786926269531	278.7308044433594	8.186697959899902e-5	1	048
331	388.0156555175781	315.7988586425781	1.0	338.74871826171875	278.71099853515625	1.0	645.3948974609375	480.99676513671875	0.01517435908317566	337.7965087890625	280.4260559082031	4.717707633972168e-5	1	048
