# Supplementary material for: An automated feeding system for the African killifish reveals the impact of diet on lifespan and allows scalable assessment of associative learning
Source: eLife. 2022 Nov 10;11:e69008. doi: 10.7554/eLife.69008 (PMC9788828; doi:10.7554/eLife.69008)
Supplement: Figure 6—source data 2. [file elife-69008-fig6-data2.zip › Training Trajectories/t25_REC003DLC_resnet50_TrainAllTheThingsJun28shuffle1_1030000.csv]

bodyparts_coords	fishhead_x	fishhead_y	fishhead_likelihood	fishtail_x	fishtail_y	fishtail_likelihood	redlight_x	redlight_y	redlight_likelihood	fooddrop_x	fooddrop_y	fooddrop_likelihood	fishnum	recordingnum
0	223.90719604492188	134.4215087890625	1.0	287.9809265136719	111.8205795288086	0.9999985694885254	645.15673828125	480.07000732421875	0.019702941179275513	288.67791748046875	112.54106140136719	0.0012464821338653564	25	003
1	221.85018920898438	132.4406280517578	1.0	467.82373046875	384.3651428222656	0.9986094236373901	645.1493530273438	480.05035400390625	0.02007579803466797	464.1685791015625	385.3550109863281	0.00015676021575927734	25	003
2	221.16043090820312	131.22035217285156	1.0	275.5370788574219	108.42266082763672	0.9999997615814209	645.0615234375	480.19964599609375	0.019315242767333984	274.54803466796875	109.70973205566406	0.0005541741847991943	25	003
3	220.96951293945312	135.0100555419922	1.0	467.13116455078125	382.87127685546875	0.8660438060760498	645.0924072265625	480.1402282714844	0.018583476543426514	203.5660400390625	140.05906677246094	8.499622344970703e-5	25	003
4	221.36172485351562	133.95103454589844	1.0	283.556396484375	110.58700561523438	0.9999998807907104	645.0050659179688	480.2602844238281	0.01881009340286255	287.1877136230469	112.58253479003906	0.00032761693000793457	25	003
5	219.91757202148438	131.7654266357422	1.0	287.54449462890625	111.50702667236328	0.9999982118606567	645.1033325195312	480.1865539550781	0.019617855548858643	289.0272521972656	112.18297576904297	0.0003408491611480713	25	003
6	221.1826171875	133.1808624267578	1.0	286.1233825683594	110.82596588134766	0.9999997615814209	645.1204223632812	480.1379699707031	0.019241750240325928	287.9322509765625	112.12135314941406	0.00030550360679626465	25	003
7	219.8682403564453	132.0698699951172	1.0	292.562744140625	112.47746276855469	1.0	529.2020263671875	208.40638732910156	1.0	291.05853271484375	113.12939453125	0.0009146034717559814	25	003
8	219.37771606445312	133.19692993164062	1.0	289.7218933105469	110.45287322998047	0.9999998807907104	529.4364013671875	208.65902709960938	1.0	528.2316284179688	209.0231170654297	0.0008167922496795654	25	003
9	220.02859497070312	133.10769653320312	1.0	288.96099853515625	110.94721984863281	0.9999998211860657	529.26416015625	208.58506774902344	1.0	289.726318359375	111.98768615722656	0.0009351670742034912	25	003
10	219.504150390625	131.74806213378906	1.0	290.6932067871094	112.61966705322266	1.0	529.7970581054688	208.47271728515625	1.0	290.4270324707031	113.03578186035156	0.0012681186199188232	25	003
11	219.8074493408203	132.3836669921875	1.0	287.3400573730469	114.92194366455078	1.0	529.1700439453125	208.5336151123047	1.0	288.7811584472656	116.33016204833984	0.0010998547077178955	25	003
12	220.11386108398438	132.8223114013672	1.0	287.3375244140625	114.03462982177734	1.0	529.1493530273438	208.39804077148438	1.0	289.1917419433594	114.66351318359375	0.0038503408432006836	25	003
13	220.31735229492188	132.3777313232422	1.0	286.8106994628906	113.63453674316406	1.0	529.6443481445312	208.3736114501953	1.0	288.3533630371094	114.68264770507812	0.0011994540691375732	25	003
14	220.2881622314453	133.9589385986328	1.0	467.4978332519531	384.8534851074219	0.9998254776000977	529.3234252929688	208.3584442138672	1.0	527.9971313476562	209.15780639648438	0.0008062422275543213	25	003
15	220.22579956054688	131.8944854736328	1.0	466.13104248046875	386.0626220703125	0.08252587914466858	529.7742919921875	208.3789825439453	1.0	528.3204956054688	208.96481323242188	0.0007597506046295166	25	003
16	219.3087921142578	131.46871948242188	1.0	278.1231384277344	113.28475189208984	1.0	529.538330078125	208.57354736328125	1.0	527.413330078125	209.1942596435547	0.001206517219543457	25	003
17	216.4479217529297	131.02435302734375	1.0	284.7325744628906	111.69296264648438	0.9934713840484619	529.7147827148438	208.13009643554688	1.0	527.4727172851562	208.8145294189453	0.0004875063896179199	25	003
18	213.9837646484375	129.09393310546875	1.0	468.56536865234375	383.7118835449219	0.8309735059738159	528.860107421875	209.4872589111328	1.0	527.2490234375	209.91021728515625	0.001147925853729248	25	003
19	213.99066162109375	128.3748321533203	1.0	467.41973876953125	383.5862731933594	0.9927332401275635	529.7578125	208.54505920410156	1.0	527.2015380859375	209.2909393310547	0.0008916258811950684	25	003
20	213.24786376953125	127.02723693847656	1.0	468.39190673828125	383.13323974609375	0.9682050943374634	528.8201904296875	208.39987182617188	1.0	526.606689453125	209.09523010253906	0.0008178353309631348	25	003
21	212.01417541503906	124.82485961914062	1.0	467.30816650390625	383.62554931640625	0.03687632083892822	529.570068359375	208.881103515625	1.0	528.1564331054688	209.30734252929688	0.0007346868515014648	25	003
22	209.22836303710938	126.97294616699219	1.0	468.1678466796875	383.5491638183594	0.8484686613082886	528.9544067382812	208.4721221923828	1.0	527.6665649414062	208.6668701171875	0.0018247663974761963	25	003
23	209.3394775390625	125.15144348144531	1.0	468.4873046875	383.1937255859375	0.8970150947570801	529.0315551757812	208.46385192871094	1.0	528.2198486328125	209.11724853515625	0.0007970333099365234	25	003
24	207.38536071777344	124.36485290527344	1.0	467.5575256347656	385.0300598144531	0.9996837377548218	528.9750366210938	208.81532287597656	1.0	527.9840087890625	209.64451599121094	0.001178830862045288	25	003
25	206.26560974121094	124.55852508544922	1.0	467.3617858886719	384.71697998046875	0.9993054270744324	529.2024536132812	208.31887817382812	1.0	527.7692260742188	209.31838989257812	0.0007323920726776123	25	003
26	204.62472534179688	123.97638702392578	1.0	289.3592834472656	115.1897964477539	0.9999997019767761	529.5305786132812	208.575439453125	1.0	527.2718505859375	209.07957458496094	0.0011099576950073242	25	003
27	203.88853454589844	124.88969421386719	1.0	284.7127685546875	113.2503890991211	1.0	529.3676147460938	208.20928955078125	1.0	287.0035095214844	114.94303894042969	0.0009611248970031738	25	003
28	203.810546875	122.95230865478516	1.0	643.6107177734375	479.36981201171875	0.003942519426345825	529.6046752929688	208.28115844726562	1.0	528.3740234375	208.6105499267578	0.0007004737854003906	25	003
29	203.0560302734375	125.21037292480469	1.0	468.3922119140625	383.57159423828125	0.9918007850646973	529.328369140625	208.41836547851562	1.0	528.1321411132812	209.1203155517578	0.0006540119647979736	25	003
30	203.40939331054688	126.11068725585938	1.0	467.94781494140625	384.7422180175781	0.9993058443069458	528.8289184570312	208.44297790527344	1.0	527.699462890625	208.91885375976562	0.000578761100769043	25	003
31	202.08700561523438	126.46167755126953	1.0	280.6400451660156	111.2160873413086	0.99997878074646	529.1926879882812	207.96185302734375	1.0	528.4046020507812	208.69566345214844	0.0006073713302612305	25	003
32	201.45083618164062	127.4775619506836	1.0	284.0954895019531	108.62512969970703	1.0	529.970947265625	208.26535034179688	1.0	284.01837158203125	109.5220718383789	0.00112152099609375	25	003
33	202.4213104248047	126.42316436767578	1.0	283.8378601074219	105.0007095336914	1.0	529.1301879882812	208.09609985351562	1.0	528.2794799804688	209.11004638671875	0.0005458593368530273	25	003
34	204.80763244628906	123.50531768798828	1.0	291.149169921875	103.39305877685547	1.0	529.7694091796875	209.0609130859375	1.0	527.9669189453125	209.55784606933594	0.0011092722415924072	25	003
35	206.10707092285156	123.6612319946289	1.0	292.5365905761719	102.02820587158203	1.0	529.2250366210938	208.3600311279297	1.0	528.3843994140625	209.05850219726562	0.0006997287273406982	25	003
36	213.73728942871094	122.25352478027344	1.0	285.5187072753906	96.48786163330078	1.0	529.1832885742188	208.58322143554688	1.0	527.8497924804688	208.91539001464844	0.000774383544921875	25	003
37	215.74766540527344	123.1180419921875	1.0	281.9490966796875	93.4764633178711	1.0	529.5122680664062	208.7816925048828	1.0	283.91485595703125	94.31279754638672	0.0006447732448577881	25	003
38	217.68690490722656	120.53866577148438	0.9999997615814209	284.4147644042969	93.02176666259766	1.0	529.7274780273438	208.7613983154297	1.0	527.5499877929688	209.44009399414062	0.0006334185600280762	25	003
39	221.36497497558594	118.85736083984375	0.9999998807907104	278.1488037109375	101.61815643310547	0.9999986886978149	529.1153564453125	208.46615600585938	1.0	528.0025024414062	209.06919860839844	0.00116807222366333	25	003
40	223.2813262939453	120.710693359375	1.0	281.1532287597656	104.35502624511719	0.9999106526374817	529.6234741210938	208.60238647460938	1.0	527.6548461914062	209.13226318359375	0.000993579626083374	25	003
41	228.18756103515625	119.2824478149414	0.9999995231628418	468.50250244140625	383.155517578125	0.985684871673584	528.82177734375	208.39930725097656	1.0	527.0382080078125	208.98890686035156	0.000947415828704834	25	003
42	232.9980926513672	121.84207916259766	0.5660795569419861	468.0720520019531	383.4229431152344	0.942343533039093	529.6307373046875	208.65652465820312	1.0	527.7566528320312	209.4324951171875	0.0005630552768707275	25	003
43	242.4943389892578	121.37382507324219	0.030604243278503418	467.71484375	383.193115234375	0.989017128944397	529.516845703125	208.82504272460938	1.0	527.993896484375	209.16835021972656	0.0007432997226715088	25	003
44	259.1195983886719	127.07158660888672	0.9999998807907104	466.51617431640625	385.6401062011719	0.9695404767990112	529.3508911132812	208.64894104003906	1.0	527.876953125	209.74620056152344	0.0008598268032073975	25	003
45	270.04425048828125	133.66929626464844	0.9999945759773254	238.11854553222656	100.93470001220703	0.9999999403953552	529.5546264648438	208.7047119140625	1.0	242.51382446289062	101.02407836914062	0.0019749701023101807	25	003
46	278.23040771484375	136.51612854003906	0.9999985098838806	238.69711303710938	93.77303314208984	0.8576359748840332	529.8399047851562	208.37353515625	1.0	527.611328125	209.06610107421875	0.000640869140625	25	003
47	248.49630737304688	78.70909118652344	1.0	293.9929504394531	137.3316650390625	0.0040549635887146	529.415283203125	208.74986267089844	1.0	527.8193359375	209.04510498046875	0.0008274614810943604	25	003
48	244.67660522460938	75.61288452148438	1.0	241.8605194091797	78.91627502441406	0.4889787435531616	528.80126953125	207.75572204589844	1.0	527.9370727539062	208.633056640625	0.0007905364036560059	25	003
49	314.4252014160156	146.74581909179688	1.0	239.81285095214844	72.6196060180664	1.0	528.6874389648438	208.81808471679688	1.0	527.5079956054688	209.15646362304688	0.0015603303909301758	25	003
50	325.3172302246094	149.4854736328125	1.0	238.74386596679688	66.0872802734375	1.0	529.3435668945312	208.8740234375	1.0	527.8093872070312	209.40219116210938	0.0008896589279174805	25	003
51	333.4049377441406	151.15509033203125	1.0	242.1765594482422	66.70781707763672	1.0	529.4900512695312	208.357177734375	1.0	526.8279418945312	209.2340087890625	0.0007506012916564941	25	003
52	349.2923889160156	155.9690704345703	0.9999373555183411	254.92593383789062	72.64590454101562	1.0	529.0669555664062	208.150146484375	1.0	527.9010620117188	208.58872985839844	0.0008477866649627686	25	003
53	362.4486083984375	159.50563049316406	0.9906324148178101	271.40765380859375	76.01012420654297	1.0	529.2114868164062	208.24542236328125	1.0	527.4071655273438	209.03245544433594	0.0007835328578948975	25	003
54	369.16668701171875	161.65101623535156	0.9999441504478455	272.6564025878906	74.42157745361328	1.0	529.4171142578125	208.78671264648438	1.0	527.4146118164062	209.40895080566406	0.0004653632640838623	25	003
55	374.6661682128906	161.03707885742188	0.9999459385871887	275.006103515625	68.7405014038086	1.0	529.0861206054688	208.0623321533203	1.0	527.8587036132812	208.9572296142578	0.0010224580764770508	25	003
56	381.05487060546875	159.81417846679688	0.999289870262146	277.40643310546875	63.48754119873047	0.9999657869338989	529.095947265625	208.3043975830078	1.0	528.2566528320312	208.8892059326172	0.0003337562084197998	25	003
57	383.6013488769531	159.02781677246094	0.9998219609260559	278.8258972167969	57.654483795166016	1.0	528.4881591796875	207.91561889648438	1.0	527.4085693359375	208.6564178466797	0.0008675456047058105	25	003
58	385.34185791015625	156.0328826904297	1.0	284.66302490234375	54.54756546020508	1.0	529.5993041992188	208.64854431152344	1.0	527.6937866210938	209.14596557617188	0.0008634626865386963	25	003
59	385.1762390136719	150.9028778076172	0.9999978542327881	467.7176818847656	383.95001220703125	0.9648774862289429	529.1517944335938	208.78770446777344	1.0	528.0846557617188	209.33419799804688	0.0010384023189544678	25	003
60	388.1877136230469	150.25454711914062	1.0	284.4352722167969	58.276405334472656	0.9999978542327881	529.0859375	208.33987426757812	1.0	527.8023681640625	209.21742248535156	0.0013118386268615723	25	003
61	387.9407958984375	149.20260620117188	0.9994165301322937	288.1976318359375	54.79033660888672	0.9999974966049194	529.1918334960938	208.756103515625	1.0	528.28125	209.08847045898438	0.0008448362350463867	25	003
62	387.28948974609375	148.48016357421875	0.9892911314964294	288.7484130859375	51.4566650390625	1.0	529.6624755859375	208.9621124267578	1.0	527.9471435546875	209.34788513183594	0.00154075026512146	25	003
63	388.7607116699219	147.59230041503906	0.9999966621398926	286.99127197265625	54.45579147338867	1.0	528.9864501953125	208.7655029296875	1.0	527.5990600585938	209.6146240234375	0.0007764101028442383	25	003
64	388.37603759765625	146.14663696289062	0.9980189800262451	391.3394775390625	144.41783142089844	0.9960135817527771	529.7633666992188	208.1920623779297	1.0	527.7654418945312	209.08502197265625	0.0006758272647857666	25	003
65	389.68536376953125	146.564697265625	0.8119676113128662	393.10986328125	144.62367248535156	0.9999881982803345	529.7738037109375	208.84986877441406	1.0	527.6791381835938	209.3253173828125	0.0009504258632659912	25	003
66	398.1894836425781	146.5765838623047	0.9987003803253174	295.01055908203125	58.19911193847656	1.0	529.4244995117188	208.3607177734375	1.0	527.3612670898438	208.92066955566406	0.0008632540702819824	25	003
67	401.157958984375	146.38967895507812	0.017957329750061035	399.4131164550781	143.86068725585938	0.9999992847442627	529.3244018554688	209.11143493652344	1.0	527.7924194335938	209.1728515625	0.0006071031093597412	25	003
68	400.8996887207031	144.03440856933594	0.5237959027290344	401.33538818359375	144.0529327392578	0.9999948740005493	529.2733154296875	209.00048828125	1.0	528.1598510742188	209.67066955566406	0.0003968477249145508	25	003
69	405.1197509765625	144.58265686035156	0.9987292289733887	308.7517395019531	53.76274490356445	1.0	529.2196655273438	208.50601196289062	1.0	397.8461608886719	148.8595428466797	0.0007974207401275635	25	003
70	417.1986999511719	142.64968872070312	1.0	311.6375427246094	62.143863677978516	1.0	529.6236572265625	208.240966796875	1.0	528.3759765625	208.881103515625	0.000509113073348999	25	003
71	420.95770263671875	141.85240173339844	1.0	309.97943115234375	61.067588806152344	1.0	528.9864501953125	208.54794311523438	1.0	527.8995361328125	208.68589782714844	0.0007989108562469482	25	003
72	420.10614013671875	137.2916259765625	1.0	308.31463623046875	51.34880447387695	0.9999722242355347	529.4876098632812	208.681396484375	1.0	527.3228759765625	209.0463409423828	0.0005964338779449463	25	003
73	421.3480224609375	135.98941040039062	1.0	467.9142150878906	383.267333984375	0.9479907751083374	529.6687622070312	208.78030395507812	1.0	528.2811889648438	209.85794067382812	0.00071677565574646	25	003
74	419.1632385253906	135.6525115966797	1.0	466.9930725097656	384.9959411621094	0.9989694952964783	529.4803466796875	208.606689453125	1.0	527.6285400390625	209.309814453125	0.0007629692554473877	25	003
75	418.1571350097656	134.60479736328125	1.0	468.0287780761719	383.87261962890625	0.9933091402053833	529.440673828125	208.40869140625	1.0	528.6827392578125	208.3450164794922	0.0005453228950500488	25	003
76	412.0523681640625	127.2057876586914	1.0	310.81597900390625	39.622371673583984	0.9999995827674866	529.4891357421875	208.62777709960938	1.0	528.5449829101562	209.11392211914062	0.0005972683429718018	25	003
77	408.62841796875	121.11067199707031	1.0	302.3191223144531	37.184818267822266	0.9978874921798706	529.3920288085938	207.8116455078125	1.0	528.6888427734375	208.66262817382812	0.0006985962390899658	25	003
78	407.6832580566406	113.41715240478516	1.0	468.7690734863281	383.4654846191406	0.9985759854316711	529.3418579101562	208.8044891357422	1.0	283.9701232910156	7.605345726013184	0.009495645761489868	25	003
79	404.9461364746094	110.76374053955078	0.9999998807907104	287.35699462890625	30.47503089904785	0.999434232711792	529.0055541992188	208.4995574951172	1.0	281.8236389160156	9.35926342010498	0.008630156517028809	25	003
80	404.2336120605469	101.58551025390625	1.0	468.43658447265625	383.51702880859375	0.4828859567642212	529.428466796875	208.42684936523438	1.0	279.1828308105469	4.798123836517334	0.0029298067092895508	25	003
81	401.22772216796875	95.25531005859375	1.0	466.6573791503906	385.3075866699219	0.9735800623893738	529.4862670898438	208.86705017089844	1.0	275.7462463378906	5.772783279418945	0.007574260234832764	25	003
82	400.29791259765625	93.88229370117188	0.9985095858573914	468.0791015625	384.8278503417969	0.9999121427536011	529.8036499023438	208.4603729248047	1.0	278.12408447265625	7.396775245666504	0.012614071369171143	25	003
83	394.63897705078125	79.65728759765625	1.0	467.1797790527344	384.7911376953125	0.999916136264801	529.6619262695312	208.88381958007812	1.0	528.2908325195312	209.57644653320312	0.0012566447257995605	25	003
84	395.8894348144531	73.32904052734375	1.0	467.62591552734375	385.41815185546875	0.9986646175384521	529.6328125	208.4691925048828	1.0	267.75762939453125	7.8313493728637695	0.0013518333435058594	25	003
85	394.4905090332031	72.64730834960938	0.9999986290931702	466.49078369140625	385.1083984375	0.9977253675460815	529.8016357421875	208.7854461669922	1.0	528.1580810546875	209.45004272460938	0.000687330961227417	25	003
86	393.6676025390625	67.85992431640625	0.9999997615814209	267.1755065917969	41.495201110839844	0.9977498054504395	529.06201171875	208.4088897705078	1.0	528.0535888671875	209.40663146972656	0.0006425678730010986	25	003
87	395.6632080078125	63.1468391418457	1.0	268.7361145019531	52.75197219848633	0.9999998807907104	529.6007690429688	208.8636474609375	1.0	528.096923828125	209.39161682128906	0.000915825366973877	25	003
88	395.4463195800781	61.94276428222656	0.9999998807907104	272.5821228027344	49.5187873840332	0.7703665494918823	529.4076538085938	208.54344177246094	1.0	528.180419921875	209.50424194335938	0.0005061626434326172	25	003
89	395.85479736328125	62.51699447631836	1.0	467.0530090332031	384.8033752441406	0.9986317157745361	529.1832885742188	208.30169677734375	1.0	528.202392578125	209.5064239501953	0.0010368525981903076	25	003
90	398.5234375	60.888710021972656	1.0	271.1162109375	45.520023345947266	0.9999978542327881	529.5471801757812	209.06744384765625	1.0	527.5001220703125	209.46127319335938	0.0008527636528015137	25	003
91	406.7254333496094	60.38789367675781	0.0012940168380737305	468.3387145996094	383.8425598144531	0.6239302158355713	529.392822265625	208.29046630859375	1.0	528.3391723632812	208.820556640625	0.0007030367851257324	25	003
92	406.92633056640625	63.85002136230469	0.9997812509536743	468.0934753417969	383.97021484375	0.6588326692581177	530.0452270507812	208.20187377929688	1.0	528.9451904296875	209.2429656982422	0.00044652819633483887	25	003
93	406.6679382324219	63.74899673461914	0.0064054131507873535	280.2733459472656	45.10664749145508	0.9999961853027344	529.4443969726562	208.4053497314453	1.0	528.0067749023438	209.3184814453125	0.0007125139236450195	25	003
94	407.64202880859375	54.870140075683594	0.9996232986450195	468.3987731933594	383.75042724609375	0.9430601596832275	529.3273315429688	208.82275390625	1.0	527.7531127929688	209.8079071044922	0.0009652078151702881	25	003
95	407.9048767089844	54.81999206542969	0.9999990463256836	267.5037536621094	46.62057876586914	0.9999998807907104	529.5960083007812	208.7554168701172	1.0	528.2062377929688	209.4010467529297	0.0006104707717895508	25	003
96	408.2530517578125	52.47903823852539	0.999817967414856	263.06494140625	44.985233306884766	0.9955086708068848	529.642333984375	208.4818572998047	1.0	527.3184204101562	209.3038787841797	0.0004869997501373291	25	003
97	261.9260559082031	37.80856704711914	0.001882016658782959	265.8097229003906	40.88158416748047	0.9999992251396179	529.3299560546875	208.68045043945312	1.0	527.8695068359375	209.07765197753906	0.0007658302783966064	25	003
98	415.6441955566406	34.57921600341797	0.4306812584400177	274.9576110839844	34.492488861083984	1.0	529.066162109375	208.20513916015625	1.0	527.9624633789062	208.97389221191406	0.0010730326175689697	25	003
99	415.84326171875	35.04438018798828	0.996445894241333	278.75830078125	32.120330810546875	0.9999319314956665	529.203125	208.4397430419922	1.0	526.9434204101562	209.0843963623047	0.001130521297454834	25	003
100	418.14154052734375	38.03109359741211	0.9999885559082031	279.6540832519531	34.384918212890625	0.9999994039535522	529.6563110351562	208.55345153808594	1.0	425.03533935546875	5.280860424041748	0.0007243454456329346	25	003
101	432.4210510253906	68.78079223632812	0.0017854273319244385	466.8848571777344	384.92913818359375	0.998507022857666	529.8297119140625	208.5879364013672	1.0	527.5584106445312	209.1599578857422	0.0012835562229156494	25	003
102	428.2809753417969	81.39596557617188	0.8977224826812744	325.34027099609375	56.808624267578125	1.0	529.602294921875	208.81936645507812	1.0	527.3917846679688	209.40013122558594	0.0010808110237121582	25	003
103	414.57952880859375	100.17439270019531	0.9999998211860657	322.8775939941406	29.887746810913086	0.9998675584793091	529.5079956054688	208.17709350585938	1.0	327.1166687011719	7.464552879333496	0.006664693355560303	25	003
104	417.0303039550781	105.03809356689453	1.0	321.4972839355469	23.696725845336914	1.0	530.0045166015625	208.72494506835938	1.0	323.2105712890625	7.923704624176025	0.006986141204833984	25	003
105	420.06890869140625	118.93695068359375	1.0	318.70440673828125	36.68487548828125	1.0	529.299560546875	208.4335479736328	1.0	528.2644653320312	208.7766876220703	0.0009701550006866455	25	003
106	422.13787841796875	146.90382385253906	1.0	322.5668640136719	43.421409606933594	1.0	529.2955322265625	208.65733337402344	1.0	528.4630126953125	209.41909790039062	0.0007697939872741699	25	003
107	425.040771484375	157.0636444091797	1.0	331.88037109375	55.412113189697266	1.0	528.906982421875	208.52810668945312	1.0	528.1228637695312	208.9156951904297	0.0005931854248046875	25	003
108	425.9375	175.3458709716797	1.0	334.6829833984375	48.64153289794922	1.0	528.65185546875	208.77133178710938	1.0	527.7374267578125	209.17247009277344	0.0006545186042785645	25	003
109	429.9747314453125	191.53311157226562	1.0	338.2402038574219	60.37763214111328	1.0	529.0839233398438	209.0979766845703	1.0	527.6587524414062	209.44383239746094	0.00040790438652038574	25	003
110	428.8103942871094	198.3848876953125	1.0	345.3938293457031	59.10649871826172	1.0	528.9679565429688	208.83255004882812	1.0	528.107177734375	208.95262145996094	0.0006186962127685547	25	003
111	427.85955810546875	208.50059509277344	1.0	364.8186340332031	65.55648040771484	0.9999998211860657	528.6934204101562	208.6427764892578	1.0	527.025146484375	209.23851013183594	0.0008384883403778076	25	003
112	427.4962158203125	211.13209533691406	1.0	349.08184814453125	76.57145690917969	1.0	528.614501953125	208.75836181640625	1.0	526.9828491210938	209.4283447265625	0.0005988180637359619	25	003
113	426.18878173828125	212.60604858398438	1.0	347.8608703613281	76.1713638305664	1.0	529.1520385742188	209.0144805908203	1.0	527.2587280273438	209.77389526367188	0.0007257759571075439	25	003
114	422.8310241699219	209.38909912109375	1.0	339.9778137207031	69.27123260498047	1.0	529.0531616210938	208.85195922851562	1.0	527.3561401367188	209.52105712890625	0.001088649034500122	25	003
115	420.3337707519531	206.4298095703125	1.0	334.7995910644531	64.1312026977539	1.0	528.81298828125	208.6746826171875	1.0	527.6392822265625	209.62045288085938	0.0006363987922668457	25	003
116	421.3413391113281	204.60519409179688	1.0	337.81646728515625	64.73118591308594	1.0	528.8311767578125	208.72610473632812	1.0	527.3875732421875	209.54054260253906	0.0009524226188659668	25	003
117	424.7318115234375	205.62286376953125	1.0	346.64178466796875	71.46587371826172	1.0	529.205078125	208.52175903320312	1.0	527.4634399414062	209.15582275390625	0.000687330961227417	25	003
118	426.0734558105469	206.19534301757812	1.0	344.54547119140625	78.14238739013672	1.0	528.931640625	208.6173095703125	1.0	527.6827392578125	209.45523071289062	0.0005865395069122314	25	003
119	428.0851135253906	207.5565643310547	1.0	344.8604736328125	74.35023498535156	1.0	528.5509033203125	208.36949157714844	1.0	527.896240234375	208.94601440429688	0.0007796883583068848	25	003
120	428.80706787109375	206.97409057617188	1.0	349.3389587402344	73.49552154541016	1.0	529.045654296875	208.71450805664062	1.0	525.39501953125	208.54638671875	0.0003323853015899658	25	003
121	428.6869812011719	206.88084411621094	1.0	351.7654113769531	75.04752349853516	1.0	528.3494873046875	208.35963439941406	1.0	527.859130859375	208.7637481689453	0.0005803406238555908	25	003
122	428.6685485839844	206.9044952392578	1.0	467.58349609375	384.1268615722656	0.9968380331993103	528.7607421875	208.70162963867188	1.0	527.4780883789062	209.43536376953125	0.0005451440811157227	25	003
123	429.6660461425781	206.9083709716797	1.0	347.65966796875	78.65435028076172	0.9999998211860657	528.38330078125	208.02059936523438	1.0	527.3357543945312	209.0869903564453	0.0008165538311004639	25	003
124	430.5743103027344	206.82565307617188	1.0	348.27972412109375	75.2795181274414	0.9999874830245972	528.6546020507812	208.60459899902344	1.0	527.7468872070312	208.81430053710938	0.0003422200679779053	25	003
125	427.9989013671875	206.83982849121094	1.0	351.9870300292969	69.07893371582031	1.0	529.2682495117188	208.14353942871094	1.0	528.2996215820312	208.98837280273438	0.0007913410663604736	25	003
126	429.366455078125	208.75173950195312	1.0	347.938720703125	70.78250122070312	1.0	527.9606323242188	208.15628051757812	1.0	525.8684692382812	208.63186645507812	0.0004566609859466553	25	003
127	429.5700378417969	208.00277709960938	1.0	349.4374084472656	70.78964233398438	1.0	528.7857666015625	208.63912963867188	1.0	527.2228393554688	210.2128448486328	0.0009783506393432617	25	003
128	429.9836730957031	205.56605529785156	1.0	353.1830139160156	70.0190658569336	1.0	529.17236328125	208.6383819580078	1.0	525.5327758789062	208.42791748046875	0.0004431605339050293	25	003
129	429.61688232421875	203.70620727539062	1.0	356.9867248535156	74.26525115966797	1.0	528.4415893554688	208.51409912109375	1.0	527.3600463867188	209.09657287597656	0.0010168254375457764	25	003
130	431.6254577636719	201.85694885253906	1.0	348.21099853515625	77.62090301513672	0.9999999403953552	528.2999267578125	208.64056396484375	1.0	527.4320068359375	209.37664794921875	0.0005863606929779053	25	003
131	360.0867919921875	135.1455078125	0.0046565234661102295	367.2107238769531	75.83824157714844	1.0	528.1262817382812	208.20864868164062	1.0	527.6290283203125	208.7674102783203	0.0007970929145812988	25	003
132	470.52166748046875	176.81002807617188	0.0006422102451324463	467.5057373046875	385.076416015625	0.9997302293777466	528.9436645507812	208.849853515625	1.0	527.153564453125	209.2978515625	0.000896751880645752	25	003
133	423.75213623046875	191.6999053955078	0.9999665021896362	383.7371826171875	86.77395629882812	0.9999995827674866	527.8890380859375	208.69912719726562	1.0	527.6575927734375	209.50625610351562	0.0009678006172180176	25	003
134	421.3767395019531	191.40316772460938	1.0	467.10174560546875	386.1055908203125	0.9342721104621887	529.0258178710938	208.18418884277344	1.0	528.0477905273438	209.08370971679688	0.001013725996017456	25	003
135	418.3146057128906	190.88482666015625	1.0	359.4081726074219	78.81768035888672	1.0	529.2666625976562	209.08584594726562	1.0	527.9730224609375	209.7300567626953	0.0005527138710021973	25	003
136	416.4498291015625	190.1080780029297	1.0	355.1669921875	78.59192657470703	1.0	528.6746826171875	208.21356201171875	1.0	527.902587890625	209.24937438964844	0.0007809102535247803	25	003
137	416.2843933105469	186.7887725830078	0.9999998211860657	352.7696533203125	71.46593475341797	1.0	529.2604370117188	208.61708068847656	1.0	527.9486694335938	209.21636962890625	0.0006902515888214111	25	003
138	424.2633972167969	184.4110870361328	1.0	351.7695007324219	87.06781768798828	1.0	527.8964233398438	208.24656677246094	1.0	527.7994995117188	208.88478088378906	0.0005613267421722412	25	003
139	422.88812255859375	182.58303833007812	1.0	349.8306884765625	89.1822509765625	0.9999999403953552	528.0834350585938	207.74755859375	1.0	527.0975341796875	208.70263671875	0.001064300537109375	25	003
140	423.5548095703125	186.13319396972656	1.0	348.4953308105469	90.90363311767578	0.9999998807907104	528.0309448242188	207.80628967285156	1.0	524.7415161132812	207.9851531982422	0.0005631744861602783	25	003
141	424.3943176269531	189.76666259765625	1.0	344.8406066894531	95.64622497558594	1.0	528.2977905273438	208.58567810058594	1.0	527.6372680664062	209.149658203125	0.0005154311656951904	25	003
142	424.73291015625	187.7552032470703	1.0	350.3118896484375	97.99273681640625	1.0	529.5255737304688	208.4074249267578	1.0	527.6759643554688	209.26174926757812	0.001042187213897705	25	003
143	430.95196533203125	184.6070556640625	0.9999990463256836	362.8673400878906	99.35148620605469	1.0	528.5199584960938	208.88613891601562	1.0	527.9390869140625	209.21603393554688	0.0007402896881103516	25	003
144	443.89019775390625	200.84326171875	0.003950834274291992	368.6557312011719	106.34494018554688	1.0	528.4710083007812	208.19766235351562	1.0	438.88623046875	204.83001708984375	0.011348813772201538	25	003
145	433.4651184082031	196.91177368164062	0.9913897514343262	368.40728759765625	108.80237579345703	1.0	528.4655151367188	208.3506317138672	1.0	527.818359375	209.18701171875	0.00043773651123046875	25	003
146	435.822265625	198.44369506835938	0.8993285894393921	367.76251220703125	101.61174011230469	1.0	529.0826416015625	208.3772430419922	1.0	527.0778198242188	209.33670043945312	0.0008490383625030518	25	003
147	440.7611999511719	201.46693420410156	0.01583901047706604	367.88470458984375	97.75276947021484	1.0	529.089599609375	208.7486572265625	1.0	438.6144104003906	204.81491088867188	0.01693776249885559	25	003
148	439.1752014160156	200.06817626953125	0.00028190016746520996	361.60986328125	88.796875	1.0	528.6171875	208.6940460205078	1.0	437.9657287597656	203.571044921875	0.021088451147079468	25	003
149	436.46368408203125	198.51036071777344	0.9971424341201782	370.1862487792969	74.51360321044922	1.0	528.4632568359375	208.43296813964844	1.0	436.3854675292969	203.70135498046875	0.0013475120067596436	25	003
150	436.78350830078125	198.26861572265625	0.36994311213493347	369.4395751953125	73.95394897460938	1.0	528.42919921875	208.51255798339844	1.0	434.9751892089844	203.3358154296875	0.003243565559387207	25	003
151	435.66595458984375	197.04298400878906	0.05352935194969177	367.6493835449219	74.36038208007812	1.0	528.3589477539062	208.60411071777344	1.0	434.1689147949219	202.5117950439453	0.0024008452892303467	25	003
152	434.1109924316406	190.99740600585938	0.2662088871002197	361.6899719238281	70.6279296875	1.0	528.9601440429688	208.75430297851562	1.0	433.454345703125	192.65975952148438	0.0006207525730133057	25	003
153	435.3835754394531	194.7537078857422	0.0045053064823150635	354.3285827636719	72.22396087646484	1.0	528.3001098632812	208.7589569091797	1.0	433.2879943847656	193.79269409179688	0.005951195955276489	25	003
154	640.417236328125	6.154446601867676	0.00017705559730529785	369.1356506347656	56.945411682128906	0.9925749897956848	528.8572998046875	208.76515197753906	1.0	527.9867553710938	209.13381958007812	0.00048211216926574707	25	003
155	435.991943359375	184.08543395996094	0.0009923279285430908	353.90576171875	64.32684326171875	1.0	528.8468017578125	209.04354858398438	1.0	436.1355895996094	194.75900268554688	0.011973649263381958	25	003
156	436.69677734375	185.03050231933594	0.01992619037628174	444.2122802734375	192.435302734375	0.9999997019767761	528.4412231445312	208.4747772216797	1.0	446.2977600097656	195.6396484375	0.0018139779567718506	25	003
157	438.65057373046875	199.08108520507812	0.30605360865592957	439.20721435546875	201.2271728515625	0.9993675947189331	528.7243041992188	208.75621032714844	1.0	438.5087890625	205.5293731689453	0.0240861177444458	25	003
158	409.29913330078125	17.05197525024414	0.00036969780921936035	467.0228271484375	385.61248779296875	0.6120269894599915	528.8851318359375	208.79190063476562	1.0	393.5667419433594	7.9772257804870605	0.00501638650894165	25	003
159	398.9195251464844	22.793399810791016	0.00082436203956604	398.8653259277344	30.553726196289062	0.9999998211860657	528.6214599609375	209.41824340820312	1.0	434.3660888671875	212.42567443847656	0.006833761930465698	25	003
160	452.3375549316406	218.59556579589844	0.0019784867763519287	397.5658264160156	39.63652038574219	0.9999998807907104	528.2484130859375	209.6854248046875	1.0	444.91845703125	219.98199462890625	0.02570396661758423	25	003
161	411.148193359375	24.2138671875	0.0010688602924346924	406.02056884765625	32.17319107055664	0.9999997615814209	529.1401977539062	208.57847595214844	1.0	436.49725341796875	214.48779296875	0.05086338520050049	25	003
162	641.6272583007812	470.4979248046875	0.00011309981346130371	467.016845703125	385.3404235839844	0.9853599071502686	528.7227172851562	208.67840576171875	1.0	525.551025390625	208.74020385742188	0.0009073615074157715	25	003
163	626.7735595703125	479.8377685546875	9.608268737792969e-5	402.90570068359375	54.11849594116211	1.0	528.3006591796875	208.20709228515625	1.0	434.62353515625	212.8469696044922	0.8779717683792114	25	003
164	406.1362609863281	54.51924514770508	0.00012445449829101562	403.33380126953125	51.7600212097168	1.0	528.4767456054688	208.599365234375	1.0	434.09112548828125	213.72225952148438	0.010036826133728027	25	003
165	626.7566528320312	480.0048522949219	9.369850158691406e-5	643.8818969726562	479.1236267089844	0.002512633800506592	528.1953125	207.76107788085938	1.0	525.8301391601562	208.73031616210938	0.0006976127624511719	25	003
166	446.63360595703125	179.63278198242188	0.07040637731552124	399.2013854980469	79.71803283691406	1.0	529.1990356445312	208.78701782226562	1.0	435.3276062011719	202.2224884033203	0.003412097692489624	25	003
167	440.6549377441406	181.02236938476562	0.89397132396698	394.0627746582031	79.36962127685547	0.9999998211860657	528.265625	208.6324005126953	0.9999999403953552	435.7528381347656	197.1750946044922	0.003529757261276245	25	003
168	445.9286193847656	177.0948944091797	0.9999881982803345	390.7355651855469	83.73995971679688	1.0	528.51416015625	208.4710235595703	1.0	429.963134765625	202.03846740722656	0.0005798637866973877	25	003
169	440.00103759765625	182.43560791015625	0.3239421844482422	370.5007019042969	135.20269775390625	0.9999150037765503	528.83740234375	208.66094970703125	1.0	428.3953552246094	199.99107360839844	0.0034092962741851807	25	003
170	439.5947265625	181.0711669921875	0.010819435119628906	388.3196716308594	85.66680908203125	0.9998981952667236	528.6045532226562	208.21372985839844	1.0	433.7688293457031	210.9534454345703	0.000498354434967041	25	003
171	439.61907958984375	181.21311950683594	0.9999983906745911	385.4191589355469	87.0958251953125	0.7619514465332031	529.144287109375	208.84588623046875	1.0	427.27001953125	200.38424682617188	0.0010379552841186523	25	003
172	440.7994384765625	182.17823791503906	0.01030227541923523	386.3495178222656	85.07185363769531	1.0	527.8759765625	208.2838897705078	1.0	527.2601928710938	207.97445678710938	0.0005554556846618652	25	003
173	441.0475769042969	182.6501007080078	0.9999867677688599	384.279296875	87.17189025878906	1.0	528.9640502929688	208.70199584960938	1.0	431.5011291503906	211.77857971191406	0.018339604139328003	25	003
174	439.85821533203125	181.14126586914062	0.999919056892395	382.18621826171875	88.47003936767578	1.0	528.2125244140625	208.18463134765625	1.0	436.1651611328125	197.0695343017578	0.07062241435050964	25	003
175	645.9894409179688	332.5904846191406	0.0002205967903137207	382.8865661621094	89.39846801757812	1.0	528.7005004882812	208.27975463867188	1.0	525.2991943359375	208.39210510253906	0.0004412233829498291	25	003
176	400.9020690917969	99.25881958007812	0.0005003809928894043	389.1852722167969	93.23823547363281	1.0	528.82421875	208.97593688964844	1.0	389.6324462890625	94.77416229248047	0.00151863694190979	25	003
177	641.4154663085938	6.341722011566162	0.0002640187740325928	643.55859375	479.36651611328125	0.0038145780563354492	528.944091796875	208.6074676513672	1.0	527.56787109375	209.2548065185547	0.0008080005645751953	25	003
178	351.8791809082031	175.97972106933594	0.02868407964706421	466.814453125	385.49029541015625	0.7409826517105103	528.7913818359375	208.67820739746094	1.0	527.4072875976562	209.24728393554688	0.0004832446575164795	25	003
179	350.52099609375	176.9418487548828	0.002045243978500366	378.7279968261719	130.9733428955078	0.9667156934738159	528.192626953125	208.29750061035156	1.0	527.462646484375	209.02996826171875	0.0009082555770874023	25	003
180	640.2407836914062	6.101358413696289	0.00012937188148498535	356.1216735839844	146.18389892578125	0.9999996423721313	528.2714233398438	208.09756469726562	1.0	524.9465942382812	208.18496704101562	0.000679701566696167	25	003
181	354.95068359375	155.80914306640625	0.3482232689857483	356.78839111328125	155.06907653808594	0.9999993443489075	528.3868408203125	207.83132934570312	1.0	524.6250610351562	207.9671173095703	0.00044333934783935547	25	003
182	641.712158203125	470.2674255371094	0.00011578202247619629	360.9761962890625	161.8109893798828	1.0	529.00390625	208.32261657714844	1.0	528.245849609375	209.011962890625	0.0005111396312713623	25	003
183	371.03546142578125	164.93466186523438	0.00015822052955627441	363.5339050292969	160.9634246826172	1.0	528.6826171875	208.85220336914062	1.0	527.6660766601562	209.40452575683594	0.0005498230457305908	25	003
184	352.142578125	165.2776336669922	0.0011950433254241943	354.85064697265625	161.888427734375	1.0	529.1324462890625	208.8867645263672	1.0	528.0278930664062	209.753173828125	0.0007047653198242188	25	003
185	350.7209777832031	161.82022094726562	0.1474582552909851	353.1008605957031	160.683349609375	0.9999775886535645	528.8728637695312	208.58946228027344	1.0	527.1116943359375	208.98068237304688	0.0013738274574279785	25	003
186	350.6119384765625	157.74732971191406	0.9999650716781616	354.24249267578125	157.51028442382812	0.9936006665229797	528.716064453125	208.8667755126953	1.0	451.48468017578125	214.84262084960938	0.0006029307842254639	25	003
187	439.7876281738281	141.2919158935547	0.15042784810066223	349.50018310546875	149.218017578125	1.0	528.7191162109375	209.2867889404297	1.0	527.3658447265625	208.5740203857422	0.0004754364490509033	25	003
188	356.9571533203125	152.16697692871094	0.8785765171051025	365.5899353027344	163.43511962890625	1.0	528.9097900390625	208.6197967529297	1.0	527.7276611328125	210.31422424316406	0.000672757625579834	25	003
189	356.5489501953125	169.23838806152344	0.001382291316986084	361.21795654296875	165.73837280273438	1.0	529.0768432617188	208.8148651123047	1.0	527.8296508789062	209.46849060058594	0.0003794431686401367	25	003
190	354.7170715332031	168.610107421875	0.00023052096366882324	360.122314453125	163.7083282470703	1.0	528.9462280273438	209.29461669921875	1.0	527.7259521484375	210.21739196777344	0.00038436055183410645	25	003
191	644.3947143554688	333.55340576171875	0.0006618499755859375	360.75799560546875	162.58206176757812	1.0	529.0474243164062	208.8094482421875	1.0	527.5287475585938	209.39784240722656	0.0005995035171508789	25	003
192	641.6828002929688	470.3345947265625	0.00011298060417175293	466.80548095703125	385.6396179199219	0.8038430213928223	528.584716796875	208.79183959960938	1.0	527.8797607421875	209.59283447265625	0.0004805922508239746	25	003
193	626.6668090820312	480.2829895019531	0.00011169910430908203	363.6189270019531	150.74745178222656	0.6765981316566467	528.8715209960938	208.71775817871094	1.0	527.7405395507812	209.377197265625	0.0006263852119445801	25	003
194	640.88525390625	6.15703010559082	0.0001289844512939453	368.655517578125	143.57339477539062	0.999953031539917	528.7428588867188	208.55857849121094	1.0	527.9982299804688	209.43597412109375	0.0005868077278137207	25	003
195	646.8948974609375	332.9368591308594	0.00014650821685791016	368.65740966796875	146.87608337402344	1.0	528.6416625976562	208.76083374023438	1.0	368.52630615234375	150.4908447265625	0.0037832558155059814	25	003
196	641.7055053710938	470.2879638671875	0.00011029839515686035	357.7171325683594	150.65133666992188	1.0	528.9835815429688	209.02247619628906	1.0	527.478759765625	209.78770446777344	0.0005921423435211182	25	003
197	456.68328857421875	130.653564453125	0.00036081671714782715	353.4424743652344	149.5419158935547	1.0	528.964111328125	208.7239227294922	1.0	527.9421997070312	209.89266967773438	0.00040391087532043457	25	003
198	641.7147827148438	470.251220703125	0.00011646747589111328	353.668212890625	148.8363800048828	1.0	528.7618408203125	208.85719299316406	1.0	353.4833068847656	151.2745819091797	0.00040668249130249023	25	003
199	645.9396362304688	333.4275817871094	0.0001366138458251953	360.7010498046875	149.90972900390625	1.0	529.1568603515625	208.5430450439453	1.0	528.1964111328125	209.2475128173828	0.0005829334259033203	25	003
200	639.6619262695312	6.552626132965088	0.00013181567192077637	368.1201477050781	155.45587158203125	1.0	528.9476928710938	209.38385009765625	1.0	527.6287841796875	210.07241821289062	0.00040858983993530273	25	003
201	357.5254821777344	156.94552612304688	0.00015911459922790527	355.73516845703125	151.49600219726562	1.0	528.5238037109375	208.31346130371094	1.0	526.814453125	209.055419921875	0.0007289648056030273	25	003
202	640.3150024414062	5.675509929656982	0.0002390742301940918	371.6275329589844	147.76454162597656	0.9999939799308777	528.7568359375	208.78466796875	1.0	527.6038818359375	209.5853271484375	0.00045996904373168945	25	003
203	626.6964721679688	480.2109680175781	0.00011336803436279297	356.8227233886719	147.94752502441406	1.0	528.6461791992188	209.1129913330078	1.0	527.509765625	210.02951049804688	0.0006477832794189453	25	003
204	446.0475769042969	127.68923950195312	0.9999769926071167	363.0203857421875	144.54302978515625	0.9999995231628418	528.385009765625	208.33021545410156	1.0	524.9288330078125	208.05604553222656	0.0004125535488128662	25	003
205	448.60369873046875	125.74018096923828	0.9986283779144287	355.2288818359375	146.9795379638672	1.0	528.9735717773438	208.89642333984375	1.0	527.5921020507812	209.52333068847656	0.0005097091197967529	25	003
206	447.980224609375	125.69422149658203	0.9997291564941406	369.81011962890625	146.82237243652344	0.9999970197677612	528.55712890625	208.70899963378906	1.0	527.013916015625	209.49957275390625	0.0007807314395904541	25	003
207	443.36785888671875	127.13204956054688	0.9285138845443726	354.647705078125	146.49600219726562	1.0	529.38330078125	208.50311279296875	1.0	355.01727294921875	148.87286376953125	0.0014865696430206299	25	003
208	446.2235107421875	127.3304672241211	0.5981777906417847	359.0312194824219	145.46377563476562	1.0	529.103271484375	208.6233673095703	1.0	356.83294677734375	145.78741455078125	0.000843435525894165	25	003
209	445.3529357910156	121.23442077636719	1.0	375.0528869628906	160.39968872070312	1.0	528.4395751953125	208.3419952392578	1.0	525.0349731445312	208.47164916992188	0.0003599226474761963	25	003
210	448.49481201171875	120.68245697021484	0.9999999403953552	375.853515625	156.2645263671875	1.0	528.9050903320312	208.2060546875	1.0	375.82122802734375	158.1883087158203	0.0005657672882080078	25	003
211	448.1592102050781	122.61399841308594	0.9999498128890991	370.59356689453125	153.08470153808594	1.0	528.4732666015625	208.23048400878906	1.0	528.0848999023438	209.1338348388672	0.0004519224166870117	25	003
212	444.6321716308594	122.19783782958984	0.9999999403953552	359.35723876953125	151.20375061035156	1.0	528.95361328125	208.52114868164062	1.0	527.6639404296875	209.85028076171875	0.0004399120807647705	25	003
213	442.27081298828125	121.6096420288086	1.0	371.3724060058594	162.317138671875	1.0	529.3173217773438	208.73435974121094	1.0	527.8759765625	207.93301391601562	0.0002862513065338135	25	003
214	439.44158935546875	119.8167495727539	1.0	365.16790771484375	157.17221069335938	0.9999995231628418	528.9725952148438	208.40040588378906	1.0	527.9599609375	209.38665771484375	0.00046813488006591797	25	003
215	443.0029602050781	117.103515625	1.0	381.55145263671875	159.83114624023438	1.0	528.720458984375	208.11668395996094	1.0	383.34564208984375	162.693359375	0.0005401372909545898	25	003
216	438.5409851074219	115.64263153076172	1.0	380.1070556640625	162.2089385986328	0.9999881982803345	528.5692138671875	208.802978515625	1.0	527.6505737304688	209.43551635742188	0.0006017088890075684	25	003
217	442.402587890625	114.89148712158203	1.0	383.15460205078125	161.6864471435547	1.0	529.1777954101562	208.030517578125	1.0	527.1620483398438	208.9594268798828	0.0004023611545562744	25	003
218	440.5470886230469	113.80209350585938	1.0	379.99432373046875	165.602783203125	1.0	528.8129272460938	208.1722412109375	1.0	528.3184814453125	208.775146484375	0.0003198385238647461	25	003
219	438.2924499511719	113.60780334472656	1.0	378.2156066894531	166.02456665039062	1.0	528.925537109375	208.1951141357422	1.0	527.8707275390625	208.8364715576172	0.0003986656665802002	25	003
220	441.40277099609375	113.73686981201172	1.0	372.9085693359375	165.78091430664062	1.0	529.0641479492188	208.70574951171875	1.0	527.8328247070312	209.78265380859375	0.0006205141544342041	25	003
221	437.5543518066406	113.00811004638672	1.0	374.21453857421875	170.49990844726562	1.0	528.89892578125	208.83242797851562	1.0	527.7955322265625	209.7884521484375	0.0002606213092803955	25	003
222	440.0001220703125	112.7122573852539	1.0	377.03582763671875	176.7093505859375	1.0	528.207275390625	208.4187469482422	1.0	527.6356201171875	208.9860076904297	0.0004992783069610596	25	003
223	440.8089599609375	113.11380004882812	1.0	375.5853576660156	177.9885711669922	1.0	528.84912109375	208.39051818847656	1.0	528.0155029296875	207.68800354003906	0.0003433525562286377	25	003
224	440.5735778808594	114.69749450683594	1.0	370.0702209472656	177.8530731201172	1.0	528.6443481445312	208.18739318847656	1.0	528.4558715820312	209.02638244628906	0.00028634071350097656	25	003
225	440.77850341796875	114.75375366210938	1.0	365.01910400390625	176.72703552246094	1.0	529.2701416015625	208.1696014404297	1.0	527.6605834960938	209.0498046875	0.0003267824649810791	25	003
226	439.58673095703125	114.26433563232422	1.0	364.3243713378906	174.9738311767578	1.0	529.3401489257812	208.87661743164062	1.0	527.7198486328125	209.46070861816406	0.0006708800792694092	25	003
227	436.0334777832031	116.02159118652344	1.0	379.66357421875	178.62966918945312	1.0	529.044921875	208.63232421875	1.0	527.87548828125	209.1215362548828	0.0003097057342529297	25	003
228	437.8905029296875	115.50609588623047	1.0	372.3376159667969	180.10699462890625	1.0	529.1994018554688	208.97218322753906	1.0	528.001220703125	209.88145446777344	0.0002817809581756592	25	003
229	439.1011962890625	115.64704895019531	1.0	369.331787109375	179.53244018554688	1.0	529.5199584960938	208.57135009765625	1.0	527.5289916992188	209.13064575195312	0.00024646520614624023	25	003
230	437.75811767578125	114.88998413085938	1.0	362.92242431640625	178.18722534179688	1.0	528.24169921875	208.2771759033203	1.0	527.929931640625	208.96646118164062	0.0004258453845977783	25	003
231	440.4986572265625	114.44779205322266	1.0	383.51727294921875	171.63809204101562	1.0	528.779296875	208.47579956054688	1.0	385.4544677734375	172.6613006591797	0.00038620829582214355	25	003
232	439.7398376464844	113.80860900878906	1.0	378.2060852050781	176.95887756347656	1.0	529.2928466796875	208.74996948242188	1.0	527.3775024414062	209.40493774414062	0.00037935376167297363	25	003
233	439.406494140625	111.19892120361328	1.0	375.22723388671875	173.53668212890625	1.0	528.5014038085938	208.33392333984375	1.0	527.3380737304688	209.09951782226562	0.0004508495330810547	25	003
234	440.1937255859375	108.71891784667969	1.0	377.41357421875	169.12611389160156	1.0	529.0639038085938	208.72622680664062	1.0	377.6493835449219	171.6170196533203	0.00041297078132629395	25	003
235	438.46551513671875	109.95245361328125	1.0	373.731689453125	162.427490234375	0.9999999403953552	528.7588500976562	208.4910430908203	1.0	526.2578125	208.9377899169922	0.00023812055587768555	25	003
236	438.52239990234375	109.17474365234375	1.0	367.9327087402344	164.87423706054688	1.0	528.9691162109375	208.90142822265625	1.0	527.954345703125	209.54815673828125	0.00033083558082580566	25	003
237	436.8150634765625	108.85787200927734	1.0	373.68389892578125	170.79693603515625	1.0	529.0274658203125	208.804443359375	1.0	527.6932983398438	210.3050537109375	0.0006436407566070557	25	003
238	439.52008056640625	107.3692855834961	1.0	372.3123779296875	174.3052215576172	1.0	529.2685546875	208.65655517578125	1.0	528.6109619140625	209.53268432617188	0.00037226080894470215	25	003
239	439.281494140625	107.76323699951172	1.0	368.5486145019531	173.54710388183594	1.0	528.830810546875	208.85084533691406	1.0	527.6945190429688	209.89224243164062	0.00034490227699279785	25	003
240	440.1914978027344	106.1388931274414	1.0	369.4623107910156	171.93902587890625	1.0	528.8360595703125	208.86318969726562	1.0	528.0115356445312	209.5208282470703	0.00041177868843078613	25	003
241	439.6280822753906	105.72576141357422	1.0	381.6510314941406	168.3515625	0.9999973773956299	529.5078735351562	209.2333526611328	1.0	528.22021484375	209.99334716796875	0.0003472864627838135	25	003
242	439.67584228515625	105.90969848632812	1.0	375.7124328613281	171.24403381347656	1.0	528.80908203125	209.04788208007812	1.0	528.3692016601562	210.02232360839844	0.0005308985710144043	25	003
243	440.0586242675781	106.6666030883789	1.0	369.5560607910156	173.2958221435547	1.0	529.5567626953125	208.6474609375	1.0	528.612060546875	209.41758728027344	0.0002754628658294678	25	003
244	437.93328857421875	107.11932373046875	1.0	367.6159362792969	169.71786499023438	1.0	529.17626953125	208.99111938476562	1.0	528.2590942382812	209.94195556640625	0.0004926025867462158	25	003
245	438.17962646484375	110.19483184814453	0.999997615814209	371.4237976074219	174.68911743164062	0.006151735782623291	529.1942749023438	209.2911376953125	1.0	527.717529296875	209.47210693359375	0.0003559589385986328	25	003
246	431.603271484375	108.80928039550781	0.9984432458877563	380.6304626464844	176.32496643066406	1.0	528.7728881835938	209.40843200683594	1.0	527.7749633789062	210.3048553466797	0.0006242096424102783	25	003
247	428.9143371582031	112.10941314697266	0.11020618677139282	372.224365234375	177.4433135986328	1.0	528.8471069335938	208.77658081054688	1.0	527.8906860351562	209.7187042236328	0.00036138296127319336	25	003
248	421.23388671875	118.78080749511719	0.020569145679473877	369.3291931152344	181.0349884033203	1.0	645.0673217773438	480.15313720703125	0.01822507381439209	463.7023010253906	385.37158203125	8.514523506164551e-5	25	003
249	412.05364990234375	119.5750732421875	0.9993685483932495	379.62176513671875	176.63009643554688	0.9999999403953552	645.10302734375	480.185791015625	0.01943516731262207	383.6877746582031	177.26011657714844	0.001505732536315918	25	003
250	417.6303405761719	129.58326721191406	0.2597293257713318	372.3851623535156	174.07656860351562	0.9999995231628418	645.3803100585938	479.9278869628906	0.01890510320663452	372.2799987792969	174.9796142578125	0.00012481212615966797	25	003
251	430.1207275390625	130.68289184570312	0.049019187688827515	370.6377868652344	173.4735870361328	0.9999997615814209	644.9855346679688	480.294921875	0.018393397331237793	370.2967834472656	168.35226440429688	9.569525718688965e-5	25	003
252	467.70697021484375	384.68133544921875	0.00023177266120910645	374.78533935546875	170.84237670898438	1.0	645.0125732421875	480.2485656738281	0.02007204294204712	374.6650695800781	172.16786193847656	0.0006612837314605713	25	003
253	428.7389221191406	135.56121826171875	0.30757153034210205	374.968505859375	159.81118774414062	0.9999727010726929	645.1149291992188	480.1294250488281	0.01845422387123108	463.55010986328125	385.4698486328125	0.00017014145851135254	25	003
254	431.86419677734375	141.66033935546875	0.9999967217445374	356.9266662597656	106.69967651367188	0.020806342363357544	645.002197265625	480.25982666015625	0.019092947244644165	431.8733215332031	130.15396118164062	7.927417755126953e-5	25	003
255	641.010009765625	7.410676002502441	0.00012725591659545898	467.654296875	383.5670471191406	0.992850661277771	645.1590576171875	480.0606689453125	0.01967635750770569	463.8024597167969	385.1138610839844	6.312131881713867e-5	25	003
256	433.9366149902344	141.73779296875	0.9998107552528381	359.14703369140625	121.66783142089844	0.9706608653068542	645.1117553710938	480.1485900878906	0.018985062837600708	613.1703491210938	483.6728210449219	5.97834587097168e-5	25	003
257	430.4256896972656	145.9893035888672	0.9999997615814209	360.9740295410156	115.13972473144531	0.9999997019767761	645.0553588867188	480.197265625	0.01856786012649536	367.1688232421875	115.46344757080078	0.00020584464073181152	25	003
258	435.04986572265625	146.52243041992188	0.00043782591819763184	368.43402099609375	113.92494201660156	1.0	645.2867431640625	480.1148376464844	0.019457131624221802	369.0574645996094	113.70478820800781	0.00019988417625427246	25	003
259	430.0691833496094	148.9276885986328	0.9999821186065674	370.0105895996094	112.1759033203125	0.9999942779541016	645.1249389648438	480.07012939453125	0.021000772714614868	613.2053833007812	483.4952087402344	6.619095802307129e-5	25	003
260	640.54541015625	6.446089267730713	0.00012558698654174805	369.4759521484375	115.97312927246094	1.0	645.1597290039062	480.13751220703125	0.0203549861907959	369.7842712402344	116.75188446044922	0.0009045004844665527	25	003
261	428.279541015625	159.3381805419922	0.9990679621696472	365.6499328613281	136.96885681152344	0.9999997615814209	645.1965942382812	480.0365295410156	0.020305663347244263	366.86431884765625	137.87960815429688	6.726384162902832e-5	25	003
262	432.1111145019531	167.184814453125	0.9999921321868896	366.38763427734375	119.73277282714844	0.9999998807907104	644.9940185546875	480.21722412109375	0.01905861496925354	367.008056640625	120.38285064697266	8.779764175415039e-5	25	003
263	433.5610046386719	168.65164184570312	0.98412024974823	364.353515625	124.3940200805664	0.9999998807907104	645.1602783203125	480.13079833984375	0.02050924301147461	367.7879943847656	127.89144897460938	0.00027438998222351074	25	003
264	640.125244140625	6.867630958557129	0.0003344416618347168	365.9440002441406	118.56318664550781	1.0	645.05029296875	480.2229309082031	0.01989760994911194	366.4830017089844	120.5689468383789	9.524822235107422e-5	25	003
265	467.52294921875	385.29681396484375	0.0003934204578399658	375.28619384765625	116.36961364746094	1.0	645.058837890625	480.1993103027344	0.018216043710708618	372.1361083984375	116.72486877441406	0.00018641352653503418	25	003
266	467.2849426269531	385.19744873046875	0.00016060471534729004	386.6350402832031	122.50416564941406	1.0	645.1067504882812	480.13018798828125	0.01925310492515564	385.15985107421875	127.56378173828125	0.00021076202392578125	25	003
267	467.3610534667969	384.3768005371094	0.00047656893730163574	466.93145751953125	384.7340393066406	0.9979230165481567	645.1441650390625	480.1332092285156	0.020150095224380493	399.16650390625	130.40902709960938	8.571147918701172e-5	25	003
268	367.52801513671875	175.18365478515625	0.5059213042259216	467.0899658203125	385.2059326171875	0.9698469042778015	645.109619140625	480.08636474609375	0.019743114709854126	613.151611328125	483.58148193359375	6.362795829772949e-5	25	003
269	367.3662414550781	177.52476501464844	0.9934509992599487	468.1663513183594	383.5079650878906	0.9961628913879395	645.1511840820312	480.0524597167969	0.02039468288421631	613.2577514648438	483.595947265625	6.490945816040039e-5	25	003
270	626.6134643554688	480.518798828125	0.00011149048805236816	467.0091247558594	385.4635009765625	0.008884966373443604	645.0680541992188	480.218505859375	0.018682271242141724	613.1484375	483.71307373046875	6.255507469177246e-5	25	003
271	467.41619873046875	384.0498046875	0.0012842416763305664	467.3733825683594	383.0406494140625	0.9976369142532349	645.1740112304688	479.9289245605469	0.018919169902801514	463.3759765625	384.87481689453125	9.548664093017578e-5	25	003
272	465.26904296875	383.9368591308594	0.00014141201972961426	467.33294677734375	385.2968444824219	0.9945429563522339	645.04150390625	480.23358154296875	0.019162386655807495	396.3179931640625	153.9862823486328	0.00025710463523864746	25	003
273	464.4779968261719	383.7807922363281	0.0001659989356994629	404.8104248046875	155.59031677246094	0.8812769055366516	645.0670166015625	480.253173828125	0.019153565168380737	463.05938720703125	386.07861328125	6.42538070678711e-5	25	003
274	369.64300537109375	179.29031372070312	0.0002282261848449707	467.3008117675781	385.25555419921875	0.9951146841049194	645.3248901367188	479.91436767578125	0.01972651481628418	613.3532104492188	483.6055603027344	5.27501106262207e-5	25	003
275	441.579833984375	135.1934051513672	0.9996839761734009	467.40509033203125	384.5001220703125	0.9998674392700195	645.25732421875	479.96978759765625	0.01981896162033081	464.07672119140625	384.9053955078125	0.00010374188423156738	25	003
276	434.7626953125	127.76123046875	1.0	467.0580139160156	384.5347595214844	0.9967697858810425	645.079833984375	480.174560546875	0.01867470145225525	438.1648254394531	133.78005981445312	0.0001392066478729248	25	003
277	433.5523681640625	125.46385955810547	1.0	467.5614929199219	384.8894958496094	0.9995874166488647	645.0697631835938	480.2259216308594	0.020601391792297363	394.1324157714844	217.00148010253906	0.000812828540802002	25	003
278	432.62969970703125	123.05422973632812	0.9999998807907104	397.7545471191406	233.55108642578125	1.0	645.133056640625	480.06585693359375	0.01970958709716797	397.1462707519531	239.3234100341797	0.002984941005706787	25	003
279	436.2819519042969	123.40629577636719	1.0	398.7350769042969	250.38314819335938	1.0	645.1016235351562	480.12188720703125	0.019088149070739746	401.4852600097656	252.36685180664062	0.0003814399242401123	25	003
280	437.3922119140625	123.78986358642578	1.0	394.41461181640625	255.2907257080078	1.0	645.10107421875	480.11663818359375	0.01889023184776306	399.1332092285156	257.4262390136719	0.0005348622798919678	25	003
281	444.421630859375	117.11494445800781	1.0	388.6806945800781	266.95135498046875	1.0	645.0680541992188	480.2420959472656	0.01858392357826233	388.6031188964844	268.0300598144531	0.0001710355281829834	25	003
282	445.2738342285156	114.89105987548828	1.0	387.6126708984375	274.9306335449219	1.0	645.120361328125	480.1304931640625	0.01916402578353882	397.2735290527344	279.80450439453125	0.00011837482452392578	25	003
283	446.02264404296875	111.99331665039062	1.0	387.6905212402344	275.4048156738281	1.0	645.0626831054688	480.2223205566406	0.018283456563949585	464.2307434082031	385.15985107421875	0.00014665722846984863	25	003
284	445.8673095703125	109.81051635742188	1.0	393.6616516113281	272.6189880371094	1.0	645.0096435546875	480.27008056640625	0.019481420516967773	398.9120788574219	274.4565734863281	0.0001342296600341797	25	003
285	446.4172668457031	107.56768798828125	1.0	393.1831359863281	275.2646789550781	1.0	645.0277709960938	480.215087890625	0.019132792949676514	388.8980712890625	275.89208984375	0.00010606646537780762	25	003
286	445.5209045410156	108.5633316040039	1.0	392.7857666015625	277.91510009765625	1.0	644.9879150390625	480.1617431640625	0.017858892679214478	439.78790283203125	100.32057189941406	8.988380432128906e-5	25	003
287	446.85589599609375	105.86701965332031	1.0	392.8878173828125	279.0926818847656	1.0	645.099609375	480.1231689453125	0.01851630210876465	464.4413757324219	384.2618408203125	0.00014442205429077148	25	003
288	446.65533447265625	103.48973083496094	1.0	391.6988220214844	276.3209228515625	1.0	645.0707397460938	480.18182373046875	0.018205583095550537	463.9513244628906	385.2123107910156	9.524822235107422e-5	25	003
289	447.2154846191406	104.46695709228516	1.0	393.4769592285156	272.2251892089844	1.0	645.0689697265625	480.1675109863281	0.019409239292144775	399.08099365234375	274.66510009765625	0.00013637542724609375	25	003
290	448.5482482910156	106.23625183105469	1.0	394.1174011230469	273.18115234375	1.0	645.1326293945312	480.07672119140625	0.018293917179107666	398.9000549316406	275.2672119140625	0.00010767579078674316	25	003
291	446.5305480957031	104.830078125	1.0	393.30859375	273.0684814453125	1.0	645.06396484375	480.12652587890625	0.018564820289611816	464.4570617675781	384.49652099609375	0.0001385509967803955	25	003
292	447.6150817871094	104.14716339111328	1.0	392.81976318359375	271.9319152832031	1.0	644.98681640625	480.2748107910156	0.016993552446365356	470.9373474121094	374.9563293457031	0.00013688206672668457	25	003
293	446.4449157714844	104.18679809570312	1.0	392.9043884277344	272.12432861328125	1.0	645.0475463867188	480.14111328125	0.017525404691696167	464.5284118652344	384.55780029296875	0.0002963542938232422	25	003
294	446.7955017089844	103.71497344970703	1.0	393.2075500488281	271.1884765625	1.0	645.0852661132812	480.2024230957031	0.019854843616485596	398.93994140625	274.15447998046875	0.00011247396469116211	25	003
295	445.8707580566406	105.08370971679688	1.0	393.9707946777344	270.3572998046875	1.0	645.1722412109375	480.0518798828125	0.020761191844940186	399.0719909667969	272.6053161621094	0.00019341707229614258	25	003
296	444.6403503417969	104.83456420898438	1.0	400.0196838378906	264.223388671875	1.0	645.1414794921875	480.088134765625	0.018342405557632446	463.9656066894531	384.88543701171875	5.6624412536621094e-5	25	003
297	435.8925476074219	101.72354125976562	1.0	390.039306640625	247.06646728515625	1.0	645.1038208007812	480.0641174316406	0.020055145025253296	398.2165832519531	251.82359313964844	0.00012788176536560059	25	003
298	434.88262939453125	102.02352142333984	1.0	391.5682373046875	246.8175048828125	1.0	645.0663452148438	480.19879150390625	0.02005767822265625	397.6887512207031	251.71372985839844	0.00010436773300170898	25	003
299	432.30059814453125	102.23473358154297	1.0	394.70855712890625	250.70663452148438	1.0	645.1012573242188	480.1014404296875	0.018667072057724	395.679931640625	253.02679443359375	0.00033789873123168945	25	003
300	431.3776550292969	101.85333251953125	1.0	396.28826904296875	250.63211059570312	1.0	645.0875244140625	480.17169189453125	0.019266247749328613	396.30718994140625	252.4267120361328	0.00025010108947753906	25	003
301	431.0244445800781	102.20671844482422	1.0	395.41705322265625	250.82852172851562	1.0	645.0379028320312	480.15435791015625	0.018046826124191284	399.977783203125	252.9871826171875	0.0006310939788818359	25	003
302	431.60992431640625	103.15794372558594	1.0	395.44158935546875	251.07650756835938	1.0	645.119384765625	480.15081787109375	0.020131170749664307	399.44781494140625	252.65878295898438	0.0004915893077850342	25	003
303	432.4759826660156	101.32939910888672	1.0	396.5771179199219	253.28404235839844	1.0	645.0308227539062	480.1817626953125	0.01903519034385681	400.13092041015625	253.70254516601562	0.00032719969749450684	25	003
304	432.2230529785156	102.14850616455078	1.0	397.684814453125	252.19110107421875	1.0	645.0925903320312	480.1894836425781	0.018690437078475952	464.490234375	384.8800964355469	0.0003279447555541992	25	003
305	431.92205810546875	101.67256927490234	1.0	396.5645446777344	253.07797241210938	1.0	645.0982055664062	480.1506652832031	0.018940865993499756	464.14654541015625	384.59197998046875	0.00020691752433776855	25	003
306	432.9530334472656	100.92408752441406	1.0	397.7143859863281	252.13502502441406	1.0	645.099365234375	480.20855712890625	0.0201871395111084	397.1418151855469	253.9244384765625	0.00023934245109558105	25	003
307	432.43206787109375	101.61589813232422	1.0	397.7127685546875	251.72044372558594	1.0	645.1815185546875	480.0335388183594	0.018692761659622192	400.16204833984375	252.85670471191406	0.00020107626914978027	25	003
308	432.68182373046875	130.01438903808594	0.9999442100524902	420.18902587890625	255.49777221679688	1.0	645.0858154296875	480.17864990234375	0.018500089645385742	418.3763732910156	256.4783630371094	0.0002580583095550537	25	003
309	426.8371887207031	133.63668823242188	0.6914576292037964	428.0738830566406	135.00851440429688	0.9617693424224854	645.152099609375	480.0245361328125	0.019354134798049927	426.7137756347656	246.986083984375	0.00013574957847595215	25	003
310	640.0401611328125	7.007086753845215	0.0004124641418457031	416.83917236328125	225.02659606933594	1.0	645.0502319335938	480.1108093261719	0.018863052129745483	416.13970947265625	225.19281005859375	0.00036221742630004883	25	003
311	467.5737609863281	385.1788330078125	0.0002518594264984131	406.59295654296875	215.79000854492188	1.0	645.0647583007812	480.1693420410156	0.01938718557357788	411.9060363769531	220.61187744140625	0.00012829899787902832	25	003
312	417.2287292480469	215.53785705566406	0.00019860267639160156	404.0915222167969	213.06466674804688	1.0	645.1432495117188	480.1116638183594	0.018790751695632935	413.4086608886719	216.97647094726562	0.00016772747039794922	25	003
313	467.52130126953125	385.0735778808594	0.0003464221954345703	398.6969299316406	207.53961181640625	1.0	644.9556884765625	480.3100280761719	0.01816028356552124	400.710693359375	207.36268615722656	0.0007727146148681641	25	003
314	403.9027099609375	212.88232421875	0.00014230608940124512	400.0802307128906	207.91065979003906	1.0	645.201171875	480.0003662109375	0.018710792064666748	401.2952575683594	209.36166381835938	0.004518270492553711	25	003
315	641.7010498046875	470.338134765625	0.00011801719665527344	398.78668212890625	207.4116668701172	1.0	645.0752563476562	480.12628173828125	0.019163936376571655	400.8301696777344	208.22930908203125	0.003768742084503174	25	003
316	480.7896423339844	374.28045654296875	0.000405728816986084	401.1256408691406	207.7030487060547	1.0	645.1007080078125	480.08349609375	0.018333643674850464	401.53070068359375	207.615234375	0.0021261870861053467	25	003
317	431.875732421875	147.43643188476562	0.5826359987258911	400.5690002441406	202.76156616210938	1.0	645.17431640625	480.0665283203125	0.0183524489402771	402.5982360839844	203.47666931152344	0.0035407841205596924	25	003
318	431.3497314453125	109.64779663085938	0.9999971389770508	466.5140686035156	385.2256774902344	0.9260931015014648	645.134521484375	480.0967712402344	0.018627673387527466	425.9461364746094	103.60022735595703	0.00023812055587768555	25	003
319	430.646484375	76.92337036132812	1.0	415.4278564453125	204.99118041992188	0.9998999238014221	645.154052734375	480.0259094238281	0.019840478897094727	412.0942687988281	209.40097045898438	0.01038256287574768	25	003
320	431.0904846191406	65.5130844116211	1.0	410.8385925292969	207.3774871826172	0.9999979734420776	645.1044311523438	480.1134338378906	0.0189170241355896	408.0819091796875	206.19789123535156	0.0008826255798339844	25	003
321	431.2115173339844	52.6592903137207	1.0	406.7388000488281	205.23397827148438	1.0	645.04736328125	480.1190490722656	0.017891019582748413	405.2175598144531	205.36721801757812	0.001665353775024414	25	003
322	432.53460693359375	52.42042541503906	1.0	401.7615966796875	202.19407653808594	1.0	645.08203125	480.1280517578125	0.01842436194419861	403.0540466308594	203.88340759277344	0.00015541911125183105	25	003
323	432.58477783203125	52.791656494140625	1.0	398.68994140625	199.17218017578125	1.0	645.425537109375	479.88897705078125	0.018436014652252197	399.4530029296875	205.2093505859375	0.0002655982971191406	25	003
324	431.3594055175781	68.00637817382812	0.9999949932098389	395.7445068359375	183.93028259277344	0.9999998807907104	645.139892578125	480.13897705078125	0.019227832555770874	399.0823059082031	188.39964294433594	0.004337191581726074	25	003
325	424.14874267578125	136.96554565429688	1.0	467.4556884765625	383.44549560546875	0.947074294090271	645.0614013671875	480.1266174316406	0.019172251224517822	423.8384094238281	140.79400634765625	0.00027677416801452637	25	003
326	422.7156066894531	146.46804809570312	1.0	467.06439208984375	385.05816650390625	0.9980483651161194	645.1549072265625	480.0795593261719	0.019621074199676514	463.6644592285156	385.2469787597656	6.881356239318848e-5	25	003
327	422.2654113769531	157.12313842773438	1.0	383.2596435546875	54.61543655395508	0.7903175354003906	645.1331176757812	480.1673889160156	0.019040197134017944	409.4200439453125	164.15850830078125	0.000153273344039917	25	003
328	421.9793395996094	159.79061889648438	1.0	467.7933654785156	383.8913269042969	0.9912925362586975	645.0650634765625	480.1356201171875	0.018150627613067627	463.8813171386719	385.67071533203125	8.827447891235352e-5	25	003
329	422.40948486328125	160.07078552246094	1.0	389.9551086425781	51.266563415527344	0.9999876022338867	645.1434326171875	480.0703430175781	0.018886834383010864	388.73175048828125	53.03615951538086	0.00019949674606323242	25	003
330	422.2203674316406	169.00848388671875	1.0	467.2277526855469	383.4407958984375	0.8524219989776611	645.1414794921875	480.0543518066406	0.019961953163146973	418.5040283203125	173.24766540527344	0.00042310357093811035	25	003
331	426.1692810058594	195.03152465820312	1.0	468.5130310058594	383.3078918457031	0.9594831466674805	645.1783447265625	480.0830993652344	0.01885753870010376	613.2562255859375	483.6420593261719	5.653500556945801e-5	25	003
332	434.8490905761719	240.33047485351562	1.0	468.15850830078125	383.7368469238281	0.8116049766540527	645.0421752929688	480.11138916015625	0.01797989010810852	613.1478881835938	483.5691833496094	6.002187728881836e-5	25	003
333	442.1380920410156	268.9913635253906	1.0	468.2930908203125	382.3334045410156	0.30747532844543457	645.0825805664062	480.1378173828125	0.01861831545829773	440.6133117675781	274.0240478515625	0.00014829635620117188	25	003
