# Supplementary material for: An automated feeding system for the African killifish reveals the impact of diet on lifespan and allows scalable assessment of associative learning
Source: eLife. 2022 Nov 10;11:e69008. doi: 10.7554/eLife.69008 (PMC9788828; doi:10.7554/eLife.69008)
Supplement: Figure 6—source data 2. [file elife-69008-fig6-data2.zip › Training Trajectories/t4_REC040DLC_resnet50_TrainAllTheThingsJun28shuffle1_1030000.csv]

bodyparts_coords	fishhead_x	fishhead_y	fishhead_likelihood	fishtail_x	fishtail_y	fishtail_likelihood	redlight_x	redlight_y	redlight_likelihood	fooddrop_x	fooddrop_y	fooddrop_likelihood	fishnum	recordingnum
0	236.31900024414062	103.03462982177734	0.9999120831489563	242.97549438476562	103.90391540527344	0.0006791055202484131	564.4380493164062	266.56109619140625	0.9961003065109253	559.4934692382812	272.3922424316406	0.00012946128845214844	4	040
1	235.19003295898438	104.28715515136719	0.9984025955200195	231.82693481445312	111.31534576416016	0.0043332576751708984	563.9830322265625	267.3493957519531	0.9576587677001953	558.8068237304688	273.25537109375	4.70280647277832e-5	4	040
2	236.72207641601562	103.1468505859375	1.0	3.3065357208251953	107.08824920654297	0.006556123495101929	564.911376953125	267.081787109375	0.9998053908348083	558.739013671875	264.8283386230469	0.00022792816162109375	4	040
3	232.51400756835938	104.8165512084961	0.9999945163726807	230.85516357421875	109.61973571777344	0.01856502890586853	564.8695678710938	267.75494384765625	0.9994243383407593	560.6510009765625	270.8379211425781	0.000853419303894043	4	040
4	232.96560668945312	103.90494537353516	0.9999955892562866	231.21319580078125	111.42838287353516	0.006761997938156128	565.2318115234375	266.84161376953125	0.9992862939834595	564.1963500976562	271.1546325683594	0.0002694129943847656	4	040
5	233.66209411621094	104.63846588134766	0.9819530844688416	233.20079040527344	109.78959655761719	0.37312912940979004	564.2403564453125	266.6902160644531	0.9822261333465576	558.7955322265625	269.9043273925781	0.00022879242897033691	4	040
6	236.12413024902344	103.45872497558594	0.9999956488609314	235.98748779296875	110.6851577758789	0.00296744704246521	563.1282348632812	266.4888610839844	0.9786285758018494	558.697021484375	269.7439880371094	0.0001004636287689209	4	040
7	235.56639099121094	103.53365325927734	0.9999306201934814	232.4696502685547	111.06476593017578	0.0038092732429504395	564.809814453125	267.6890563964844	0.9997554421424866	563.3323364257812	271.22674560546875	0.00033667683601379395	4	040
8	232.2164764404297	103.12467956542969	0.9963361024856567	233.8339080810547	111.7964859008789	0.002400994300842285	565.04931640625	266.8580017089844	0.999835729598999	563.775146484375	270.47467041015625	0.0007042288780212402	4	040
9	230.42221069335938	109.19049072265625	0.42272692918777466	230.58062744140625	112.02391815185547	0.810903787612915	565.6434326171875	267.2361755371094	0.9999365210533142	564.1676635742188	270.4465026855469	0.00032070279121398926	4	040
10	562.259521484375	272.37933349609375	0.0009361207485198975	561.7255859375	271.8765563964844	0.002059459686279297	564.9386596679688	267.2492370605469	0.9938979148864746	559.6278076171875	270.4087829589844	0.00036975741386413574	4	040
11	562.409912109375	267.9205322265625	0.0002002418041229248	563.4105834960938	270.7679748535156	0.00028777122497558594	563.9468994140625	266.3072509765625	0.9860618710517883	559.5017700195312	265.9743347167969	4.667043685913086e-5	4	040
12	562.2882080078125	267.6722412109375	0.0003001689910888672	5.509064674377441	105.2477035522461	0.00035458803176879883	563.8384399414062	266.01568603515625	0.9977099895477295	559.4132690429688	265.1443786621094	8.788704872131348e-5	4	040
13	561.76904296875	272.13916015625	0.0014722049236297607	256.0184020996094	125.78482055664062	0.030896484851837158	564.7843017578125	267.1402587890625	0.9994914531707764	559.646484375	271.64013671875	0.0002384483814239502	4	040
14	562.0336303710938	273.0163879394531	0.002011418342590332	251.70289611816406	126.95747375488281	0.9999904632568359	564.8509521484375	267.5517578125	0.9999358057975769	559.9943237304688	269.5627136230469	0.0006425678730010986	4	040
15	561.76123046875	272.31781005859375	0.001173466444015503	244.51986694335938	118.99282836914062	0.9999995827674866	564.7549438476562	266.7251892089844	0.9998698830604553	564.1036987304688	270.51861572265625	0.00028643012046813965	4	040
16	562.3216552734375	268.69586181640625	0.003213644027709961	563.743408203125	271.46917724609375	0.0010451674461364746	564.1741943359375	266.8257141113281	0.9962921142578125	559.5899658203125	271.6426696777344	0.0001995861530303955	4	040
17	560.4144287109375	272.02301025390625	0.00015160441398620605	225.64675903320312	116.52828979492188	0.0010401606559753418	563.6420288085938	267.0038146972656	0.9882598519325256	559.0248413085938	266.0945129394531	5.2809715270996094e-5	4	040
18	561.9874877929688	272.600830078125	0.0005759000778198242	223.71372985839844	117.1600341796875	0.9999877214431763	564.3798828125	267.4738464355469	0.9978443384170532	559.5278930664062	272.32012939453125	0.00015291571617126465	4	040
19	562.06591796875	272.4770202636719	0.0003940463066101074	217.66683959960938	119.3343276977539	0.9994968175888062	564.9991455078125	267.141357421875	0.9999541640281677	564.2880859375	269.7973937988281	0.0005016028881072998	4	040
20	562.1165161132812	273.3276062011719	0.0010005831718444824	212.11415100097656	118.32815551757812	0.9999892115592957	565.579345703125	268.7974548339844	0.9999932646751404	563.3743896484375	271.20245361328125	0.0006905198097229004	4	040
21	561.8114013671875	272.2640686035156	0.002983659505844116	196.93008422851562	122.6672134399414	0.9999997019767761	564.7828369140625	267.5687561035156	0.9999269247055054	560.3030395507812	269.4187316894531	0.0005457103252410889	4	040
22	561.2759399414062	272.116943359375	0.0020724236965179443	191.4501953125	125.66860961914062	1.0	564.1214599609375	266.91912841796875	0.9998221397399902	563.4647827148438	269.6868896484375	0.0010274648666381836	4	040
23	560.8278198242188	271.8818054199219	0.0005228817462921143	195.81092834472656	124.26071166992188	1.0	563.6248168945312	266.8536682128906	0.9965282082557678	196.714111328125	125.62799072265625	0.0009094476699829102	4	040
24	563.0658569335938	269.1272277832031	0.0013420581817626953	193.79774475097656	123.64502716064453	1.0	564.505859375	267.3144226074219	0.99733567237854	196.67575073242188	125.59215545654297	0.0006948411464691162	4	040
25	549.0861206054688	222.96888732910156	0.8012743592262268	194.82656860351562	122.55613708496094	1.0	550.5724487304688	221.1645050048828	0.9995906352996826	547.1080322265625	223.13243103027344	0.0026414692401885986	4	040
26	549.6283569335938	222.5858612060547	0.04206371307373047	644.882080078125	457.6710205078125	0.00035241246223449707	549.6655883789062	220.79989624023438	0.9999948740005493	547.2695922851562	222.65371704101562	0.0011830329895019531	4	040
27	150.34774780273438	137.01048278808594	0.9877934455871582	152.27072143554688	135.21054077148438	0.12810885906219482	548.803466796875	220.7018280029297	0.999995231628418	546.6465454101562	221.97975158691406	0.0018665790557861328	4	040
28	197.3876495361328	216.3126220703125	1.0	157.16148376464844	131.3827362060547	0.9999998807907104	548.7241821289062	221.6913299560547	0.9999972581863403	546.1776733398438	223.06512451171875	0.0014479458332061768	4	040
29	198.02024841308594	215.7200469970703	1.0	159.56065368652344	130.915771484375	0.9786580801010132	549.3883666992188	221.64544677734375	0.9999991059303284	543.8148803710938	222.81947326660156	0.0022121071815490723	4	040
30	197.95899963378906	212.99905395507812	1.0	2.8495209217071533	110.50032043457031	0.00043469667434692383	548.4328002929688	220.80101013183594	0.9999970197677612	547.1419067382812	222.62608337402344	0.0035596489906311035	4	040
31	198.481689453125	212.7504425048828	1.0	548.9414672851562	222.52774047851562	0.00022485852241516113	549.60302734375	221.28814697265625	0.9999958872795105	546.805419921875	222.34962463378906	0.0039408206939697266	4	040
32	195.8433380126953	210.13818359375	1.0	198.2418975830078	212.45187377929688	0.0003256797790527344	549.1047973632812	220.5225830078125	0.999995231628418	546.92333984375	221.67193603515625	0.002422899007797241	4	040
33	195.35183715820312	210.6551055908203	1.0	548.7607421875	221.7598876953125	0.00037857890129089355	549.4075317382812	220.8218536376953	0.9999970197677612	547.033203125	222.20068359375	0.003003835678100586	4	040
34	193.83895874023438	209.74342346191406	1.0	148.95394897460938	127.0645523071289	0.05492851138114929	548.7740478515625	221.37413024902344	0.999994158744812	546.8402099609375	222.408447265625	0.003440648317337036	4	040
35	195.99452209472656	210.33221435546875	1.0	197.57371520996094	212.1868896484375	0.0008440911769866943	548.5452880859375	221.91415405273438	0.9999974370002747	543.220703125	223.16458129882812	0.0036586523056030273	4	040
36	203.1785888671875	207.56304931640625	0.9999939203262329	137.52398681640625	139.30645751953125	0.9999974966049194	548.7758178710938	221.5303497314453	0.9999973773956299	543.864501953125	222.80958557128906	0.0038831233978271484	4	040
37	208.0266571044922	202.9540252685547	1.0	211.46640014648438	201.98316955566406	0.005602926015853882	548.8275146484375	221.19595336914062	0.9999942183494568	548.2822265625	223.34475708007812	0.006919205188751221	4	040
38	211.22682189941406	201.5	1.0	145.07273864746094	163.45895385742188	0.9999962449073792	549.7185668945312	219.91616821289062	0.9999827146530151	547.2737426757812	221.5970001220703	0.003930628299713135	4	040
39	213.19671630859375	201.7301025390625	1.0	145.3985595703125	163.66091918945312	1.0	548.4083862304688	221.1688995361328	0.9999938011169434	547.0802001953125	221.6575164794922	0.008627265691757202	4	040
40	214.11573791503906	201.74652099609375	1.0	142.51878356933594	159.2298583984375	1.0	547.7937622070312	220.98744201660156	0.999989926815033	542.701416015625	222.64553833007812	0.006719917058944702	4	040
41	214.57864379882812	201.01449584960938	1.0	144.29547119140625	166.46348571777344	1.0	549.3348388671875	221.18292236328125	0.9999984502792358	543.4048461914062	222.86309814453125	0.003423243761062622	4	040
42	214.9457550048828	201.12046813964844	1.0	136.48548889160156	161.4718475341797	1.0	549.3204956054688	220.98806762695312	0.9999988079071045	546.9950561523438	222.54159545898438	0.002076089382171631	4	040
43	215.10887145996094	200.5974884033203	1.0	132.64137268066406	163.67596435546875	1.0	549.9838256835938	220.30274963378906	0.9999938011169434	548.2789306640625	221.24998474121094	0.014232456684112549	4	040
44	215.9119110107422	195.14279174804688	0.9999999403953552	144.75440979003906	171.1379852294922	1.0	548.5165405273438	220.4048309326172	0.9999932050704956	546.1959838867188	221.98670959472656	0.003299534320831299	4	040
45	227.88339233398438	178.90260314941406	0.9999998807907104	232.069091796875	178.4077911376953	0.9325529336929321	549.8161010742188	221.3479766845703	0.9999986886978149	547.3385620117188	222.54708862304688	0.0018158555030822754	4	040
46	242.95899963378906	169.90887451171875	1.0	164.7816162109375	200.01504516601562	0.7619181871414185	549.1420288085938	221.98538208007812	0.999995231628418	542.889892578125	223.4090118408203	0.003957509994506836	4	040
47	256.082275390625	162.9532470703125	1.0	173.31236267089844	203.01498413085938	0.993809163570404	548.109130859375	220.8079833984375	0.999984622001648	546.1202392578125	222.01022338867188	0.005696773529052734	4	040
48	269.1918640136719	158.71249389648438	1.0	187.82620239257812	206.37266540527344	0.9998936653137207	550.3857421875	219.9331817626953	0.999993085861206	547.7220458984375	221.74522399902344	0.0035345256328582764	4	040
49	278.8740234375	156.60487365722656	1.0	195.4571533203125	212.38014221191406	1.0	549.5275268554688	220.61660766601562	0.9999955296516418	547.064697265625	222.23638916015625	0.003621309995651245	4	040
50	294.5932922363281	155.27049255371094	0.999991238117218	300.1739807128906	155.6212158203125	0.9560452103614807	549.140380859375	221.28121948242188	0.9999970197677612	542.6541137695312	222.8760986328125	0.0028665363788604736	4	040
51	548.9141845703125	223.35989379882812	0.06438902020454407	332.7828674316406	154.4401397705078	0.9999998807907104	548.8630981445312	221.57347106933594	0.9999949932098389	542.7052612304688	223.0629119873047	0.0021010637283325195	4	040
52	352.3938903808594	150.14376831054688	0.9999933838844299	259.7808532714844	171.79576110839844	0.9999963045120239	549.0469970703125	221.09759521484375	0.9999982118606567	546.867431640625	222.69308471679688	0.0029171109199523926	4	040
53	370.1510314941406	149.07281494140625	1.0	270.6416015625	177.16429138183594	1.0	550.0150146484375	219.69021606445312	0.999987781047821	547.97119140625	221.31448364257812	0.0027399957180023193	4	040
54	387.43450927734375	145.83782958984375	1.0	283.19049072265625	175.55218505859375	0.9999940395355225	550.0432739257812	220.30039978027344	0.9999958276748657	547.2465209960938	222.1085662841797	0.001493692398071289	4	040
55	407.3899841308594	142.7509765625	1.0	301.007080078125	171.00827026367188	0.9999675750732422	549.0070190429688	220.59031677246094	0.9999954700469971	548.1114501953125	223.2699432373047	0.0023449361324310303	4	040
56	420.17559814453125	141.9805908203125	1.0	317.2464294433594	164.78811645507812	1.0	549.531982421875	221.0640869140625	0.9999997019767761	543.9198608398438	222.28211975097656	0.0024790167808532715	4	040
57	434.7926025390625	147.81475830078125	1.0	333.9268493652344	162.15728759765625	0.9999433755874634	549.7664184570312	221.8437957763672	0.9999979734420776	546.4022827148438	223.67422485351562	0.002769976854324341	4	040
58	454.10723876953125	151.39744567871094	1.0	337.8634948730469	165.95863342285156	1.0	549.956298828125	221.20782470703125	0.9999958872795105	547.7476196289062	222.59915161132812	0.004237115383148193	4	040
59	463.8094177246094	152.9281005859375	0.9999996423721313	341.50384521484375	156.4001922607422	0.9429368376731873	549.6475219726562	220.47988891601562	0.9999833106994629	547.2549438476562	222.321533203125	0.001332700252532959	4	040
60	471.9432067871094	152.4539337158203	0.2522056996822357	345.92022705078125	150.379638671875	0.9999999403953552	549.2908935546875	220.71298217773438	0.9999867677688599	546.807861328125	222.8992919921875	0.0015442073345184326	4	040
61	468.8811950683594	159.04994201660156	0.2600291669368744	348.5698547363281	151.72915649414062	0.9999613165855408	549.4794311523438	221.17666625976562	0.9999947547912598	546.803466796875	222.54638671875	0.0015673637390136719	4	040
62	549.7946166992188	223.1939697265625	0.009134501218795776	354.7354736328125	144.64120483398438	0.47600871324539185	550.130859375	221.35984802246094	0.9999979734420776	543.4835205078125	222.46197509765625	0.0008649826049804688	4	040
63	516.2295532226562	154.4713897705078	0.999997615814209	353.962158203125	150.8179931640625	0.9999946355819702	549.4304809570312	220.19471740722656	0.9999994039535522	543.6718139648438	221.50958251953125	0.0010794401168823242	4	040
64	515.5090942382812	158.34461975097656	0.9998185038566589	358.0306701660156	148.5446319580078	0.9931977987289429	549.605224609375	220.77127075195312	0.999998927116394	547.3848266601562	222.4075164794922	0.0007894337177276611	4	040
65	513.8975830078125	162.044189453125	0.9999997615814209	365.5750732421875	137.77110290527344	0.9929484724998474	548.9091186523438	220.5584716796875	0.9999767541885376	546.9579467773438	222.3439483642578	0.005277037620544434	4	040
66	467.4258728027344	178.6325225830078	0.9999984502792358	367.4508361816406	132.4187774658203	0.058235108852386475	548.582763671875	219.89453125	0.9999660849571228	546.9530029296875	221.55982971191406	0.002086043357849121	4	040
67	460.9023132324219	190.47225952148438	1.0	357.3057861328125	139.3702850341797	0.6124637126922607	547.5213623046875	219.81661987304688	0.9999852180480957	546.4496459960938	221.9379425048828	0.0023886561393737793	4	040
68	460.175048828125	202.4307861328125	1.0	357.1680908203125	149.7798309326172	0.9019392132759094	548.5048828125	220.6841278076172	0.9999984502792358	547.596923828125	222.3700408935547	0.0010966956615447998	4	040
69	461.4218444824219	208.97535705566406	1.0	370.7821960449219	144.74392700195312	0.9999998211860657	549.1080932617188	220.8187713623047	0.9999978542327881	547.7713012695312	222.65342712402344	0.0006487071514129639	4	040
70	462.0861511230469	213.61105346679688	1.0	371.32440185546875	143.29554748535156	1.0	549.3169555664062	221.3496856689453	0.9999774098396301	542.4682006835938	223.2471923828125	0.0014250874519348145	4	040
71	465.1881408691406	216.00865173339844	1.0	375.5608215332031	137.87184143066406	1.0	549.6237182617188	220.2150421142578	0.9980400800704956	376.73992919921875	140.7012939453125	6.0439109802246094e-5	4	040
72	468.21063232421875	217.26748657226562	0.8128523826599121	388.5970153808594	146.9493408203125	1.0	549.0025634765625	220.65460205078125	0.9999486207962036	544.0342407226562	223.03065490722656	0.0006295144557952881	4	040
73	549.4075317382812	223.0072021484375	0.02482697367668152	386.27410888671875	136.64840698242188	0.9982947111129761	549.3978881835938	221.43756103515625	0.9999914765357971	543.8453979492188	224.66183471679688	0.0012942254543304443	4	040
74	466.71929931640625	222.10069274902344	0.4589804410934448	388.7357177734375	138.66685485839844	1.0	548.8631591796875	221.60726928710938	0.9999906420707703	543.5866088867188	223.42604064941406	0.0004911124706268311	4	040
75	549.3389892578125	223.05430603027344	0.01930183172225952	390.5917663574219	139.00999450683594	1.0	549.4528198242188	220.89996337890625	0.9999904632568359	541.928955078125	222.9375	0.0008018016815185547	4	040
76	465.1886291503906	226.0520782470703	0.8420736789703369	381.22467041015625	141.8754119873047	1.0	549.4578247070312	221.23431396484375	0.9999992251396179	542.4713745117188	223.08038330078125	0.00026810169219970703	4	040
77	464.9316711425781	225.99974060058594	0.9999998807907104	377.0167236328125	139.14999389648438	1.0	550.15234375	220.5216827392578	0.9999784827232361	541.2630615234375	223.5688018798828	0.00013327598571777344	4	040
78	465.96307373046875	230.73345947265625	0.9999998807907104	382.3533630371094	148.2244415283203	0.10748419165611267	549.7162475585938	221.0160675048828	0.9999794960021973	548.4447631835938	221.9539794921875	0.00026237964630126953	4	040
79	465.1703796386719	233.16513061523438	1.0	378.7647399902344	149.97918701171875	1.0	550.0533447265625	220.80250549316406	0.9999840259552002	548.7960815429688	222.19004821777344	0.00012513995170593262	4	040
80	461.9263000488281	236.8150634765625	1.0	375.4298400878906	147.0303497314453	0.0216522216796875	549.7252807617188	220.5817108154297	0.9999977350234985	541.429931640625	223.0832061767578	0.0001493692398071289	4	040
81	464.8030700683594	243.4940185546875	1.0	373.4025573730469	149.14376831054688	0.9999772906303406	549.5633544921875	221.1728057861328	0.9999865293502808	548.4345703125	223.033203125	8.96453857421875e-5	4	040
82	462.8945617675781	243.45632934570312	0.9999938011169434	386.7882080078125	165.59677124023438	1.0	549.67822265625	219.76962280273438	0.9998191595077515	387.6535339355469	172.87744140625	8.881092071533203e-5	4	040
83	462.203369140625	243.55955505371094	0.9999997019767761	387.364990234375	162.65594482421875	0.054250568151474	549.9401245117188	219.76731872558594	0.9999833703041077	549.1455078125	221.86331176757812	7.829070091247559e-5	4	040
84	464.3038024902344	243.97854614257812	1.0	385.2146911621094	156.30819702148438	0.9999736547470093	549.0015258789062	221.0018768310547	0.9999943971633911	548.58349609375	222.6213836669922	0.00012284517288208008	4	040
85	462.72503662109375	243.67002868652344	1.0	378.9718322753906	158.76434326171875	0.9406813383102417	549.5709228515625	220.19509887695312	0.999998927116394	541.5966796875	225.4664764404297	0.0006005167961120605	4	040
86	461.975341796875	246.8380889892578	1.0	377.3990783691406	162.125	0.9999999403953552	549.8434448242188	220.68824768066406	0.9999979734420776	538.8909912109375	224.0491485595703	9.036064147949219e-5	4	040
87	462.0956726074219	248.00064086914062	1.0	374.98529052734375	161.42495727539062	1.0	550.587646484375	219.49411010742188	0.9999945163726807	549.2654418945312	221.9867706298828	0.00010320544242858887	4	040
88	462.91033935546875	247.85745239257812	1.0	376.3011169433594	166.7759552001953	0.999954342842102	550.2078857421875	218.53944396972656	0.9999819993972778	549.294921875	221.55496215820312	8.320808410644531e-5	4	040
89	466.05401611328125	247.6627960205078	0.9999942183494568	385.378662109375	166.7799835205078	0.0006224513053894043	549.157470703125	219.9105224609375	0.9999949336051941	540.4527587890625	224.7646484375	0.00038754940032958984	4	040
90	466.5859680175781	248.0769500732422	0.9999934434890747	545.9280395507812	224.91050720214844	0.00018286705017089844	548.8150024414062	219.53924560546875	0.9999978542327881	539.4278564453125	225.08396911621094	0.0003947913646697998	4	040
91	462.47906494140625	247.0124969482422	0.9999997615814209	377.6108703613281	179.36354064941406	0.025829225778579712	548.7706298828125	220.206787109375	0.9999995827674866	539.6732788085938	225.13453674316406	0.0001977384090423584	4	040
92	462.0179443359375	247.2307586669922	1.0	377.5083312988281	183.23851013183594	0.0038728415966033936	549.6533813476562	218.86351013183594	0.9999977946281433	548.8782958984375	221.6274871826172	0.00019508600234985352	4	040
93	459.5137023925781	249.09829711914062	1.0	369.8090515136719	180.55752563476562	0.9998981952667236	550.027587890625	218.85719299316406	0.9999819397926331	553.7247314453125	224.24903869628906	0.00019934773445129395	4	040
94	462.0628356933594	250.06553649902344	1.0	368.5708312988281	182.491455078125	0.17040124535560608	550.203369140625	218.9651641845703	0.999995768070221	549.0767211914062	221.70291137695312	0.00018218159675598145	4	040
95	460.1830139160156	249.55609130859375	1.0	369.5130310058594	185.1217041015625	0.49089014530181885	548.2152709960938	219.1088409423828	0.999998927116394	548.393798828125	221.79978942871094	0.0002467334270477295	4	040
96	461.872802734375	250.2052001953125	1.0	371.3112487792969	184.21670532226562	0.00043696165084838867	548.097900390625	218.87442016601562	0.9999980926513672	538.6376342773438	223.864501953125	0.00022172927856445312	4	040
97	464.40045166015625	252.55775451660156	1.0	367.915283203125	183.5702362060547	0.9857712984085083	548.7106323242188	219.0540771484375	0.9999992847442627	547.8653564453125	221.89456176757812	0.00012022256851196289	4	040
98	465.21746826171875	252.69924926757812	1.0	2.665581703186035	117.7928466796875	0.0001430213451385498	549.3588256835938	218.3717041015625	0.9999914765357971	454.0491943359375	241.5050506591797	5.614757537841797e-5	4	040
99	464.16534423828125	253.208251953125	1.0	2.156641960144043	117.95435333251953	0.00019222497940063477	550.1063842773438	218.7255096435547	0.9999994039535522	548.768798828125	221.32351684570312	0.00018355250358581543	4	040
100	463.2584533691406	253.380615234375	1.0	544.6101684570312	223.31500244140625	0.00036403536796569824	548.91748046875	219.029296875	0.9999796152114868	538.1928100585938	223.3302001953125	0.0003338456153869629	4	040
101	460.92962646484375	254.1049346923828	1.0	1.9409937858581543	117.58384704589844	0.0006131231784820557	548.5887451171875	218.7125701904297	0.9999905824661255	539.2476196289062	223.1674346923828	0.0003090202808380127	4	040
102	463.4147644042969	254.36322021484375	1.0	368.7464599609375	196.9974822998047	0.021765828132629395	547.9155883789062	218.4945526123047	0.9999210238456726	455.1292724609375	244.07139587402344	0.00016266107559204102	4	040
103	465.6722412109375	257.2695617675781	0.9999998807907104	542.5299072265625	224.4930877685547	0.0004398822784423828	548.1449584960938	218.91671752929688	0.9996733665466309	533.2031860351562	223.1997833251953	0.00016379356384277344	4	040
104	463.3270263671875	255.57493591308594	1.0	354.6352844238281	200.4977569580078	0.9999615550041199	549.35888671875	219.55091857910156	0.9999674558639526	546.929931640625	222.62118530273438	0.0001932978630065918	4	040
105	462.97802734375	253.98239135742188	1.0	544.2889404296875	224.39480590820312	0.00020363926887512207	550.0464477539062	219.3958740234375	0.999936044216156	454.0022888183594	243.49937438964844	0.0003122687339782715	4	040
106	460.2259826660156	254.6320343017578	1.0	545.6110229492188	224.4304656982422	0.000513911247253418	549.443115234375	219.7217254638672	0.9999920129776001	454.28045654296875	244.56349182128906	0.00018033385276794434	4	040
107	462.1672058105469	256.0808410644531	0.9999994039535522	544.6705932617188	225.0034637451172	0.0005254149436950684	549.44482421875	219.66189575195312	0.9999622106552124	553.2250366210938	224.96470642089844	9.506940841674805e-5	4	040
108	459.9537048339844	262.7009582519531	1.0	544.0333251953125	225.0347137451172	0.001736670732498169	547.68212890625	219.82498168945312	0.9999881386756897	537.4443359375	225.00424194335938	9.873509407043457e-5	4	040
109	458.2740783691406	269.57672119140625	1.0	542.8599243164062	226.10867309570312	0.0006020665168762207	547.7391967773438	219.3796844482422	0.9999205470085144	452.61883544921875	255.80484008789062	0.0001329183578491211	4	040
110	459.65472412109375	273.59161376953125	1.0	385.81451416015625	222.9593505859375	0.07231691479682922	548.4828491210938	220.4037322998047	0.9996441602706909	552.1626586914062	225.1040496826172	0.0001329183578491211	4	040
111	463.52899169921875	279.3815612792969	1.0	543.7457885742188	223.29209899902344	0.0008105635643005371	547.8262939453125	219.119384765625	0.9996931552886963	551.95458984375	224.56597900390625	0.0002092123031616211	4	040
112	459.9360046386719	282.07891845703125	1.0	545.056640625	223.31687927246094	0.0009174644947052002	549.5595703125	219.47994995117188	0.9998675584793091	539.15673828125	224.58265686035156	0.00013962388038635254	4	040
113	465.185546875	289.69732666015625	1.0	375.16326904296875	216.6992645263672	0.005181223154067993	549.483642578125	220.20716857910156	0.9999316334724426	539.9063110351562	224.98851013183594	0.00016698241233825684	4	040
114	468.258056640625	290.5455322265625	0.9999916553497314	373.5370178222656	220.74087524414062	0.9983912706375122	549.5330810546875	220.5892333984375	0.9999706745147705	541.202880859375	224.5940704345703	0.00019782781600952148	4	040
115	548.3058471679688	222.0623016357422	0.9893403053283691	379.5849304199219	228.4888153076172	0.0009628236293792725	548.725830078125	220.3016357421875	0.999686062335968	540.5828857421875	225.49386596679688	0.00026232004165649414	4	040
116	549.6904907226562	221.0098419189453	0.7147624492645264	546.0092163085938	223.830322265625	0.0006158649921417236	550.7374267578125	218.90859985351562	0.9997745752334595	539.8343505859375	225.38157653808594	0.00011831521987915039	4	040
117	550.8684692382812	221.15631103515625	0.05681076645851135	547.5496215820312	224.080810546875	0.0005524754524230957	551.4006958007812	220.1753692626953	0.9999700784683228	541.1532592773438	222.5027313232422	0.0001246035099029541	4	040
118	465.1258544921875	288.9440002441406	0.8062511086463928	547.7911987304688	224.18785095214844	0.0011233091354370117	550.2451171875	220.0507354736328	0.9999909400939941	541.23779296875	222.71490478515625	0.0005492269992828369	4	040
119	469.8710021972656	289.0364074707031	0.8782778978347778	369.4219055175781	244.39767456054688	1.0	550.1543579101562	220.66783142089844	0.999902069568634	542.8934936523438	224.66049194335938	0.000713735818862915	4	040
120	468.6757507324219	291.9539794921875	0.9912924766540527	377.68817138671875	252.40203857421875	0.9999982118606567	550.2698974609375	221.6951446533203	0.9999538660049438	544.1967163085938	224.7454833984375	0.0011061429977416992	4	040
121	509.8597412109375	278.264892578125	0.9843028783798218	548.2068481445312	224.80162048339844	0.0003725290298461914	550.8486938476562	221.11337280273438	0.9999611377716064	546.9609985351562	222.8091583251953	0.0007270574569702148	4	040
122	516.9463500976562	277.8523254394531	0.6492666006088257	371.6379699707031	253.15548706054688	0.992399275302887	550.7783813476562	221.12625122070312	0.9999421238899231	543.8218994140625	223.90731811523438	0.0008429884910583496	4	040
123	549.7031860351562	222.37081909179688	0.07833391427993774	367.3706970214844	256.6122131347656	0.05038079619407654	550.8076171875	221.24954223632812	0.9999942779541016	542.3388671875	223.0561065673828	0.0009676814079284668	4	040
124	549.365478515625	223.2214813232422	0.12201845645904541	372.1705627441406	259.01947021484375	0.004754602909088135	550.3668212890625	222.0111541748047	0.9999951720237732	543.6828002929688	224.45010375976562	0.002981424331665039	4	040
125	516.383544921875	294.3366394042969	0.9999727010726929	374.37200927734375	260.0484924316406	0.0810844898223877	550.0214233398438	221.71205139160156	0.9999820590019226	545.0845336914062	223.5203857421875	0.002011507749557495	4	040
126	518.5804443359375	296.4344787597656	0.9999998807907104	373.1790771484375	261.67010498046875	0.9330652356147766	550.8026733398438	221.047119140625	0.9999744892120361	546.9052734375	222.25120544433594	0.0009967386722564697	4	040
127	518.2625732421875	303.7936706542969	0.9855071902275085	368.53790283203125	269.5071105957031	0.03361678123474121	549.4844360351562	220.68191528320312	0.9999746084213257	545.0286865234375	223.3418731689453	0.0023236870765686035	4	040
128	518.3328247070312	304.1721496582031	0.9999955296516418	370.91583251953125	272.2936096191406	0.9975208640098572	551.4631958007812	220.63958740234375	0.9999617338180542	548.4151000976562	222.59654235839844	0.0008752644062042236	4	040
129	519.1334228515625	307.8115539550781	1.0	518.1509399414062	311.478759765625	0.0004450976848602295	549.9555053710938	220.9420928955078	0.9999821186065674	542.5840454101562	222.78955078125	0.0007387399673461914	4	040
130	517.383544921875	309.00531005859375	1.0	516.8167114257812	310.6689453125	0.0006510615348815918	550.1651611328125	220.3006134033203	0.9999977350234985	543.382080078125	222.25596618652344	0.0012739598751068115	4	040
131	519.0949096679688	319.6789245605469	0.9999938011169434	518.9652709960938	314.1207275390625	0.001207590103149414	549.899169921875	221.85165405273438	0.9999878406524658	547.1028442382812	223.39981079101562	0.0011434853076934814	4	040
132	524.018798828125	319.3140563964844	0.9999999403953552	519.4181518554688	322.6390686035156	0.0010150372982025146	549.6898803710938	221.10736083984375	0.9998140335083008	547.1995849609375	223.1630096435547	0.0021526217460632324	4	040
133	521.2435302734375	324.2225341796875	0.9975523948669434	516.59033203125	325.43658447265625	0.0007637143135070801	549.8123779296875	219.98446655273438	0.9999470710754395	547.3433837890625	221.75283813476562	0.001052558422088623	4	040
134	482.8409118652344	313.4207458496094	0.4931167662143707	550.3065185546875	221.48646545410156	0.00023916363716125488	549.921142578125	219.4279022216797	0.9999581575393677	548.26953125	222.6155548095703	0.0014395415782928467	4	040
135	483.31298828125	316.2220764160156	0.9996070265769958	516.6525268554688	325.58831787109375	0.00031000375747680664	549.4838256835938	220.39346313476562	0.9999796152114868	542.1141357421875	222.41549682617188	0.0012302696704864502	4	040
136	484.9581298828125	316.229736328125	0.9068032503128052	371.8256530761719	310.6478576660156	0.12788742780685425	549.5845336914062	220.7059326171875	0.999990701675415	547.0127563476562	223.6479949951172	0.0010487735271453857	4	040
137	525.4486083984375	323.2283935546875	0.9999849796295166	367.0981750488281	326.6605224609375	0.9999887347221375	549.9580688476562	220.21737670898438	0.9999949932098389	547.5308837890625	222.86557006835938	0.0009698867797851562	4	040
138	486.4910888671875	308.6866455078125	0.9971188306808472	501.6166076660156	306.9281921386719	0.00012284517288208008	551.2767944335938	219.88101196289062	0.9999605417251587	548.3963012695312	221.48709106445312	0.0012369751930236816	4	040
139	484.6994934082031	307.03167724609375	1.0	489.4281921386719	300.7757873535156	0.0006836354732513428	550.1720581054688	219.8300018310547	0.9999910593032837	548.1815795898438	222.135009765625	0.0012036263942718506	4	040
140	481.62896728515625	303.08203125	1.0	487.2997741699219	299.0234069824219	0.0010465681552886963	549.743896484375	220.42352294921875	0.9999911785125732	547.917724609375	222.86941528320312	0.0014264285564422607	4	040
141	480.26068115234375	301.1478576660156	1.0	369.0775451660156	332.65521240234375	1.0	550.2368774414062	220.00421142578125	0.9999961853027344	542.8756103515625	222.17799377441406	0.0004394650459289551	4	040
142	480.6198425292969	301.2314758300781	1.0	369.79144287109375	339.8951721191406	0.004870355129241943	550.909423828125	220.8557891845703	0.9999634027481079	548.4383544921875	222.6838836669922	0.0012984871864318848	4	040
143	480.01641845703125	302.0003662109375	1.0	371.3429870605469	342.6026611328125	0.9988878965377808	550.1847534179688	219.97622680664062	0.9999483227729797	547.9667358398438	222.2851104736328	0.0017309486865997314	4	040
144	481.43707275390625	302.330810546875	1.0	367.2316589355469	343.02276611328125	0.7469561696052551	549.4459228515625	220.58070373535156	0.9999558925628662	547.2407836914062	222.74525451660156	0.0011884570121765137	4	040
145	481.4654846191406	303.71600341796875	1.0	366.3762512207031	347.3390808105469	0.2932974696159363	549.6170654296875	221.0065155029297	0.9999955892562866	543.8514404296875	222.36854553222656	0.002619713544845581	4	040
146	483.9732666015625	305.6802978515625	1.0	367.78125	357.2308044433594	0.9977669715881348	549.9262084960938	220.96670532226562	0.9999834895133972	547.3837890625	222.82894897460938	0.0011068880558013916	4	040
147	482.8636779785156	305.5362854003906	1.0	364.2840881347656	368.2374267578125	1.0	549.8489990234375	221.216064453125	0.999993085861206	547.4932861328125	223.50131225585938	0.0013069212436676025	4	040
148	482.77569580078125	304.5926513671875	1.0	371.7578430175781	361.9513244628906	1.0	549.883544921875	220.4024658203125	0.9999927282333374	547.8280639648438	222.07388305664062	0.0012072920799255371	4	040
149	483.3529968261719	303.6093444824219	1.0	384.384521484375	366.79052734375	0.9961968064308167	550.2923583984375	221.3371124267578	0.999984860420227	543.7183837890625	222.51486206054688	0.0019102692604064941	4	040
150	482.86553955078125	303.9822692871094	1.0	392.53472900390625	372.5064392089844	0.9998046159744263	550.00146484375	220.63656616210938	0.9999834299087524	547.875732421875	222.2509765625	0.0019014179706573486	4	040
151	483.0732421875	303.6385803222656	1.0	385.96002197265625	374.775390625	0.05803754925727844	550.61181640625	220.69558715820312	0.999998927116394	548.5869140625	222.30825805664062	0.0015701353549957275	4	040
152	484.7936706542969	303.5738220214844	1.0	392.80419921875	375.0196838378906	1.0	549.107666015625	221.21502685546875	0.999985933303833	547.0885620117188	222.72946166992188	0.002293229103088379	4	040
153	485.5232238769531	303.7232360839844	1.0	397.4661865234375	373.3154296875	0.9999991655349731	549.0953369140625	220.3327178955078	0.9999732971191406	547.2008056640625	222.62059020996094	0.0013339519500732422	4	040
154	485.5624694824219	304.3106994628906	1.0	402.9310607910156	376.3648681640625	0.13647443056106567	550.1643676757812	220.7338104248047	0.9999927282333374	547.997314453125	222.42942810058594	0.001369565725326538	4	040
155	486.196533203125	305.4710693359375	1.0	398.70904541015625	383.28448486328125	0.9999971389770508	550.7427978515625	220.4570770263672	0.9999972581863403	548.7863159179688	221.5389404296875	0.0037813782691955566	4	040
156	485.4452209472656	305.1502990722656	1.0	398.1571960449219	388.2085266113281	1.0	550.1819458007812	220.50631713867188	0.9999679327011108	548.64013671875	221.96327209472656	0.002554595470428467	4	040
157	487.5737609863281	304.60821533203125	1.0	404.31036376953125	386.60467529296875	1.0	549.1893920898438	220.66969299316406	0.9999773502349854	547.036376953125	222.66310119628906	0.0014009475708007812	4	040
158	488.2722473144531	305.0533752441406	1.0	416.42889404296875	380.2263488769531	0.001738905906677246	548.7782592773438	221.04449462890625	0.9999809265136719	542.577880859375	222.7511444091797	0.0019423365592956543	4	040
159	487.0194396972656	306.0867004394531	1.0	403.57061767578125	389.5031433105469	0.9920989871025085	549.0357055664062	220.79684448242188	0.9999827146530151	546.8125610351562	222.70748901367188	0.0009614229202270508	4	040
160	481.2628173828125	308.0368957519531	1.0	402.9075622558594	388.6072692871094	0.9817308783531189	549.7059326171875	221.08787536621094	0.9999920129776001	547.5503540039062	222.71981811523438	0.0019015073776245117	4	040
161	479.44384765625	310.19158935546875	1.0	405.54254150390625	386.7597351074219	0.004542440176010132	549.065185546875	221.00132751464844	0.9999932050704956	542.953369140625	222.6334228515625	0.0025910139083862305	4	040
162	473.93096923828125	314.6209411621094	1.0	487.3839111328125	315.41534423828125	0.0010782182216644287	549.7134399414062	221.07449340820312	0.9999932646751404	547.3008422851562	223.04425048828125	0.0011750757694244385	4	040
163	476.8230895996094	316.5613708496094	1.0	476.58160400390625	318.1300048828125	0.00044921040534973145	549.2615966796875	220.79945373535156	0.9999801516532898	546.6708984375	222.74014282226562	0.001437067985534668	4	040
164	478.870849609375	319.528564453125	1.0	1.6556346416473389	117.38542175292969	0.0005952119827270508	549.9906005859375	220.32034301757812	0.9999948740005493	547.6466674804688	221.97654724121094	0.0007226467132568359	4	040
165	481.3898010253906	322.7071533203125	1.0	487.91705322265625	316.14178466796875	0.0006933808326721191	549.205078125	220.91566467285156	0.9999717473983765	547.8264770507812	221.89842224121094	0.0024366378784179688	4	040
166	483.1502685546875	325.1964416503906	1.0	492.79547119140625	324.84765625	0.0024894773960113525	551.3361206054688	221.1881866455078	0.9999933838844299	548.3508911132812	222.32220458984375	0.0017299652099609375	4	040
167	484.5782165527344	326.51483154296875	1.0	492.9390869140625	325.44207763671875	0.004083752632141113	550.1710815429688	221.74761962890625	0.9999942183494568	547.504150390625	222.59559631347656	0.001892179250717163	4	040
168	487.1284484863281	325.4338073730469	1.0	497.1380615234375	324.8303527832031	0.007047802209854126	549.1320190429688	219.90142822265625	0.9999891519546509	547.27001953125	222.12818908691406	0.0017015039920806885	4	040
169	485.2451171875	325.75750732421875	1.0	493.790283203125	325.7054443359375	0.002484261989593506	549.9352416992188	221.0376434326172	0.9999930262565613	547.343505859375	222.19186401367188	0.0017130374908447266	4	040
170	483.6956481933594	327.3298645019531	1.0	492.3540954589844	326.4844665527344	0.0010139644145965576	549.171630859375	220.58535766601562	0.9999938011169434	547.326904296875	222.73643493652344	0.0013212859630584717	4	040
171	477.8653564453125	333.42645263671875	1.0	486.49298095703125	329.2358703613281	0.000605851411819458	549.0142211914062	221.82760620117188	0.9999990463256836	543.64990234375	222.93528747558594	0.0028833746910095215	4	040
172	470.6759033203125	338.317138671875	1.0	490.5816955566406	332.62060546875	0.0024913251399993896	548.9590454101562	220.9978790283203	0.9999860525131226	545.7532348632812	222.6353302001953	0.001385122537612915	4	040
173	471.5811462402344	342.526611328125	1.0	488.2509460449219	342.1583251953125	0.0008125603199005127	549.035888671875	221.33480834960938	0.9999933838844299	546.263916015625	222.28221130371094	0.0017033517360687256	4	040
174	475.1568908691406	342.0096435546875	1.0	485.8194885253906	338.2889099121094	0.0015867948532104492	548.644287109375	219.66293334960938	0.9999771118164062	547.2706909179688	221.89068603515625	0.004018902778625488	4	040
175	479.7021179199219	336.7325744628906	1.0	485.28704833984375	332.02667236328125	0.00492936372756958	547.9596557617188	221.25828552246094	0.9999908208847046	542.0618896484375	222.6783447265625	0.0032183825969696045	4	040
176	477.8249816894531	328.2497253417969	0.9999982118606567	481.9867858886719	327.7001953125	0.005742162466049194	549.2941284179688	221.6216278076172	0.9999895095825195	546.4589233398438	222.96182250976562	0.004548519849777222	4	040
177	476.9540710449219	321.138427734375	1.0	483.3055419921875	323.25152587890625	0.0026503801345825195	549.450927734375	221.5347900390625	0.9999942779541016	547.2196044921875	222.7339324951172	0.0030205249786376953	4	040
178	475.3142395019531	314.03753662109375	1.0	483.9393310546875	311.07269287109375	0.000899195671081543	551.47314453125	219.97755432128906	0.9999831914901733	548.8609619140625	221.6769256591797	0.002505183219909668	4	040
179	474.2684631347656	307.1579284667969	1.0	482.41217041015625	311.46673583984375	0.002088874578475952	549.4530029296875	220.17568969726562	0.9999935626983643	547.6072387695312	222.12648010253906	0.001310884952545166	4	040
180	473.68365478515625	304.78765869140625	1.0	370.42364501953125	393.4164123535156	0.06606248021125793	550.0135498046875	221.34165954589844	0.9999966621398926	547.5007934570312	223.23626708984375	0.0008831322193145752	4	040
181	472.3700256347656	301.9607849121094	1.0	368.06988525390625	389.7788391113281	1.0	549.1046752929688	220.4674530029297	0.9999985694885254	542.8062744140625	221.6385498046875	0.0014210939407348633	4	040
182	473.2287292480469	297.35382080078125	1.0	366.58990478515625	393.5086975097656	0.9999971389770508	550.7636108398438	220.57485961914062	0.9999424815177917	547.9608764648438	221.94149780273438	0.0017626285552978516	4	040
183	471.6907653808594	291.83099365234375	1.0	363.37420654296875	391.75445556640625	1.0	550.6146850585938	220.0642547607422	0.9999873638153076	548.0638427734375	221.8694610595703	0.0011466145515441895	4	040
184	471.06658935546875	284.6383361816406	1.0	367.4954833984375	387.78582763671875	1.0	550.3162231445312	220.92840576171875	0.9999909400939941	547.9443359375	222.57508850097656	0.000703662633895874	4	040
185	471.1697692871094	282.3589172363281	1.0	370.22119140625	387.07952880859375	1.0	550.3326416015625	221.4593505859375	0.9999992847442627	542.9426879882812	222.55763244628906	0.00047579407691955566	4	040
186	471.5108642578125	281.15106201171875	1.0	371.70416259765625	385.2499694824219	1.0	549.8574829101562	221.47836303710938	0.9999972581863403	542.8506469726562	222.84388732910156	0.0006950199604034424	4	040
187	472.2337341308594	279.1773986816406	1.0	371.0152587890625	383.9676818847656	0.9999974966049194	551.3306274414062	221.34190368652344	0.9999866485595703	548.2695922851562	222.4401092529297	0.000591963529586792	4	040
188	471.22491455078125	277.71527099609375	1.0	362.7257385253906	386.9512023925781	1.0	552.3716430664062	220.52285766601562	0.999978244304657	549.2753295898438	222.2927703857422	0.00028643012046813965	4	040
189	471.482177734375	278.0920104980469	1.0	353.951904296875	384.1280822753906	1.0	550.86181640625	220.79629516601562	0.9999908804893494	548.1415405273438	222.1290740966797	0.0011859238147735596	4	040
190	470.1437683105469	279.2356872558594	1.0	351.8200378417969	384.77447509765625	1.0	551.2521362304688	220.4835662841797	0.9999978542327881	548.6519165039062	221.30490112304688	0.002176433801651001	4	040
191	470.7663879394531	282.2781982421875	1.0	349.85626220703125	380.5423583984375	1.0	552.1605834960938	220.30404663085938	0.999996542930603	549.3328247070312	222.00367736816406	0.0005865097045898438	4	040
192	472.0005798339844	283.6848449707031	1.0	350.75946044921875	380.70269775390625	1.0	551.7050170898438	219.2873992919922	0.999990701675415	352.2651672363281	374.6502685546875	0.0005450844764709473	4	040
193	471.6922302246094	284.2147216796875	1.0	348.965087890625	374.37322998046875	1.0	551.439697265625	221.2866973876953	0.9999991655349731	543.3010864257812	222.6720428466797	0.0005771815776824951	4	040
194	473.19952392578125	282.4027099609375	1.0	350.1523742675781	375.72113037109375	0.9999997615814209	549.8433837890625	220.7670135498047	0.9999831914901733	351.5000915527344	372.3819580078125	0.0006077885627746582	4	040
195	473.33380126953125	283.74884033203125	1.0	346.3962707519531	378.8973388671875	0.9999818801879883	550.6661987304688	221.07647705078125	0.9999685287475586	547.4498901367188	222.9970245361328	0.0007669627666473389	4	040
196	471.63153076171875	283.107177734375	1.0	346.8353576660156	375.427978515625	1.0	550.968505859375	221.01358032226562	0.9999990463256836	543.2238159179688	222.70599365234375	0.0005612671375274658	4	040
197	470.5963439941406	283.3876953125	1.0	346.0302734375	374.1453857421875	1.0	551.2435913085938	221.33432006835938	0.9999841451644897	548.4478149414062	222.52610778808594	0.00125923752784729	4	040
198	473.6754150390625	282.937744140625	1.0	346.6102294921875	377.36761474609375	1.0	550.892822265625	221.44595336914062	0.9999971985816956	548.4442749023438	222.5274658203125	0.0014362335205078125	4	040
199	473.5575256347656	283.5150146484375	1.0	350.8804931640625	380.1747741699219	0.9970483779907227	550.1524658203125	221.29417419433594	0.9999881982803345	547.4063720703125	223.27525329589844	0.0009792745113372803	4	040
200	473.170166015625	282.1121520996094	0.9999998807907104	352.4306335449219	372.05596923828125	1.0	550.4959106445312	220.8680419921875	0.9999839067459106	547.414306640625	222.51058959960938	0.0014123320579528809	4	040
201	472.7300720214844	278.6861267089844	1.0	352.0805358886719	376.2947692871094	1.0	551.7400512695312	220.01571655273438	0.9999827146530151	549.1625366210938	221.57757568359375	0.0004093647003173828	4	040
202	475.8343200683594	274.123779296875	0.9999999403953552	354.9371643066406	379.9322509765625	1.0	550.523681640625	221.38095092773438	0.9999955892562866	547.0762329101562	222.6976318359375	0.0024593472480773926	4	040
203	477.2248840332031	269.05035400390625	0.9969158172607422	356.458251953125	379.41937255859375	0.9999996423721313	551.0302734375	221.5158233642578	0.9999897480010986	547.5040893554688	223.5686492919922	0.0005556643009185791	4	040
204	475.51165771484375	260.912841796875	1.0	359.6507263183594	375.232421875	0.9965322613716125	550.8619384765625	220.4864501953125	0.9999610185623169	542.56689453125	225.38540649414062	0.0002886652946472168	4	040
205	468.9538269042969	256.09771728515625	1.0	365.7704772949219	380.8030090332031	0.9999990463256836	549.93701171875	220.3768768310547	0.9993972778320312	364.2848205566406	382.2120056152344	0.0009062588214874268	4	040
206	465.540283203125	254.13490295410156	1.0	369.520263671875	383.46148681640625	0.9999866485595703	550.7258911132812	220.15284729003906	0.9999065399169922	547.3804931640625	221.86053466796875	0.0005445480346679688	4	040
207	465.3130798339844	256.490966796875	1.0	372.3796081542969	385.4861755371094	0.00337827205657959	550.74609375	220.88864135742188	0.9999566078186035	547.4161987304688	222.78866577148438	0.00041931867599487305	4	040
208	465.05877685546875	258.5092468261719	1.0	9.192377090454102	101.77162170410156	0.0006868243217468262	549.8175659179688	221.645751953125	0.9999803304672241	546.2787475585938	223.42791748046875	0.0005425512790679932	4	040
209	464.1845397949219	261.3207092285156	1.0	471.3967590332031	261.6794128417969	0.0020163655281066895	550.3777465820312	221.07720947265625	0.9999837875366211	547.0262451171875	223.1075897216797	0.0005704760551452637	4	040
210	459.892333984375	266.1963806152344	1.0	470.46533203125	265.1825866699219	0.006394445896148682	549.8475341796875	221.52919006347656	0.9999614953994751	546.5650634765625	223.1531219482422	0.00037992000579833984	4	040
211	453.6053466796875	274.93450927734375	1.0	350.6352844238281	373.9407653808594	0.9038181304931641	551.6015625	221.05950927734375	0.9999955892562866	548.5709838867188	222.58322143554688	0.0011281967163085938	4	040
212	448.8470153808594	281.0365905761719	1.0	349.7344055175781	366.51702880859375	1.0	552.15087890625	220.19754028320312	0.9999829530715942	484.2718811035156	260.8034973144531	0.0022361576557159424	4	040
213	449.4200439453125	282.0145263671875	1.0	342.7483215332031	374.93402099609375	0.05079847574234009	550.1449584960938	220.95750427246094	0.9999983310699463	483.2388000488281	259.9912414550781	0.001428157091140747	4	040
214	450.0444030761719	276.7325744628906	1.0	344.4078674316406	367.6602783203125	0.9999994039535522	551.525146484375	220.36129760742188	0.9999855160713196	481.9536437988281	257.3285827636719	0.0008766055107116699	4	040
215	454.82049560546875	268.8650207519531	1.0	365.2468566894531	366.1747741699219	0.9996439218521118	550.9327392578125	220.0262451171875	0.9999117851257324	360.05010986328125	361.3834228515625	0.00047141313552856445	4	040
216	460.0533447265625	262.3734130859375	1.0	371.3760681152344	369.46844482421875	0.9999902844429016	550.6329956054688	221.72940063476562	0.9999934434890747	547.9502563476562	223.09332275390625	0.00019875168800354004	4	040
217	462.6201171875	256.8526916503906	1.0	371.26544189453125	373.69464111328125	0.9989676475524902	550.9718017578125	221.28086853027344	0.9999119639396667	547.821533203125	222.89883422851562	0.0005050003528594971	4	040
218	462.1979064941406	255.3444366455078	1.0	370.6814880371094	376.1753845214844	0.011626124382019043	550.4808349609375	220.5959930419922	0.9998551607131958	547.8051147460938	222.01998901367188	0.00018918514251708984	4	040
219	463.0693664550781	254.27833557128906	1.0	367.1622314453125	377.6839294433594	0.6509652137756348	550.3167114257812	220.96578979492188	0.9999939203262329	547.4347534179688	222.4541015625	0.00022602081298828125	4	040
220	465.2770080566406	252.0991973876953	1.0	366.302978515625	378.07598876953125	0.9999995827674866	550.168212890625	220.8055877685547	0.9998888969421387	366.9026184082031	383.4833068847656	0.0007107853889465332	4	040
221	466.9237060546875	251.40823364257812	1.0	361.58612060546875	375.4266052246094	1.0	549.588134765625	219.9139862060547	0.9999074935913086	362.2266845703125	379.7710266113281	0.00032404065132141113	4	040
222	467.7065734863281	248.5409393310547	1.0	358.5980224609375	372.3239440917969	1.0	550.645751953125	220.2073516845703	0.9998371601104736	353.4018859863281	366.5177307128906	0.00012293457984924316	4	040
223	471.25225830078125	244.35162353515625	1.0	363.0705261230469	368.3517761230469	1.0	550.2992553710938	220.61648559570312	0.9996696710586548	359.64434814453125	363.10833740234375	0.00044974684715270996	4	040
224	478.66168212890625	235.64353942871094	0.9999998211860657	364.9112243652344	361.4144592285156	0.9999998807907104	549.8331298828125	220.11402893066406	0.9993529319763184	363.51812744140625	359.6949462890625	0.0009944140911102295	4	040
225	482.4596252441406	231.03099060058594	1.0	366.1275634765625	353.455078125	1.0	550.3278198242188	220.74972534179688	0.9830546379089355	367.3316650390625	354.37652587890625	0.0003808140754699707	4	040
226	481.26776123046875	228.44082641601562	1.0	367.389892578125	348.3194580078125	1.0	550.2334594726562	220.30824279785156	0.9966739416122437	368.0055236816406	349.1650695800781	0.00046560168266296387	4	040
227	482.5985107421875	224.38697814941406	0.999935507774353	485.6373291015625	219.23805236816406	0.0025413334369659424	550.2972412109375	219.21673583984375	0.9995317459106445	552.9227905273438	224.4709014892578	4.699826240539551e-5	4	040
228	483.07110595703125	221.0115966796875	0.9999997615814209	486.7879333496094	218.2157440185547	0.010208219289779663	550.675537109375	219.5861053466797	0.9943281412124634	478.0302429199219	214.08926391601562	1.2278556823730469e-5	4	040
229	467.27105712890625	232.65545654296875	1.0	471.747802734375	231.04530334472656	0.002620488405227661	548.9921264648438	219.85952758789062	0.9991329312324524	469.3845520019531	239.60525512695312	7.224082946777344e-5	4	040
230	461.6576843261719	233.48590087890625	1.0	384.5312805175781	344.628662109375	0.005537122488021851	549.247314453125	220.37112426757812	0.9998881816864014	460.3251037597656	240.59951782226562	0.0002454519271850586	4	040
231	457.7440490722656	233.802001953125	1.0	471.8744812011719	227.5172119140625	0.0009123086929321289	548.17919921875	220.99403381347656	0.9996126890182495	458.2745666503906	240.18283081054688	8.001923561096191e-5	4	040
232	459.2149353027344	235.86831665039062	1.0	378.07769775390625	358.3560791015625	0.007912278175354004	548.653076171875	220.31617736816406	0.9999099373817444	488.60626220703125	218.31887817382812	6.917119026184082e-5	4	040
233	468.7542419433594	238.62411499023438	1.0	473.3936767578125	238.08682250976562	0.010284453630447388	550.2005615234375	220.16375732421875	0.9999375343322754	469.8380126953125	231.12428283691406	0.0006075203418731689	4	040
234	458.5001220703125	241.94390869140625	1.0	381.9270935058594	361.7506103515625	0.14025244116783142	549.1715698242188	219.77182006835938	0.9998867511749268	496.4353332519531	218.37770080566406	0.2584031820297241	4	040
235	451.7885437011719	246.85995483398438	1.0	385.38177490234375	366.96966552734375	0.002190828323364258	549.636474609375	220.01913452148438	0.9999931454658508	503.0457458496094	216.08641052246094	0.9196265339851379	4	040
236	448.4689636230469	250.11920166015625	1.0	380.52984619140625	375.1458740234375	0.0005336105823516846	551.1484985351562	220.50747680664062	0.9999938011169434	501.7206726074219	218.489013671875	0.012112647294998169	4	040
237	449.0649719238281	251.3566131591797	1.0	375.7579345703125	376.1990051269531	0.9999998807907104	550.58203125	219.59628295898438	0.9999880790710449	500.7279968261719	216.995849609375	0.6970539689064026	4	040
238	455.3168029785156	241.43043518066406	1.0	391.3221130371094	364.324462890625	0.9999493360519409	549.4462280273438	219.1814422607422	0.9999889135360718	502.0	214.59024047851562	0.9920289516448975	4	040
239	460.93426513671875	230.4762725830078	1.0	391.0740051269531	358.50152587890625	0.9999934434890747	549.5665283203125	220.15069580078125	0.9999637603759766	484.6960754394531	217.8607177734375	0.0016930997371673584	4	040
240	464.7387390136719	227.14932250976562	0.9999998807907104	383.37103271484375	362.37139892578125	1.0	549.856689453125	219.5623779296875	0.9999823570251465	385.4696044921875	363.4915466308594	0.0016146600246429443	4	040
241	466.72564697265625	224.77728271484375	0.999280571937561	383.41656494140625	360.09130859375	0.9997669458389282	549.6130981445312	218.57139587402344	0.9998015761375427	472.9803466796875	218.5943145751953	0.00040853023529052734	4	040
242	473.2859191894531	222.63912963867188	0.8447180986404419	382.64105224609375	362.1852722167969	0.9999972581863403	549.3294067382812	219.48255920410156	0.9999591112136841	381.6737976074219	360.6343994140625	0.00045609474182128906	4	040
243	450.5677185058594	230.5655975341797	0.9990416765213013	455.3414306640625	229.82652282714844	0.9970624446868896	549.125	219.62066650390625	0.9993147850036621	540.9249267578125	224.72889709472656	7.131695747375488e-5	4	040
244	453.982421875	227.3588409423828	0.9998481273651123	468.0782470703125	223.16259765625	0.006134510040283203	548.79931640625	219.61868286132812	0.9969110488891602	539.8203125	225.8590087890625	5.888938903808594e-5	4	040
245	451.78912353515625	222.11143493652344	1.0	456.3591613769531	223.3067626953125	0.004374980926513672	549.708740234375	219.66607666015625	0.9996703863143921	442.61376953125	215.75851440429688	6.204843521118164e-5	4	040
246	451.0860290527344	223.986083984375	1.0	381.1944580078125	360.8808288574219	0.9999998211860657	549.86376953125	220.01812744140625	0.9996035099029541	380.0626525878906	362.9800109863281	0.0002009868621826172	4	040
247	450.8488464355469	226.6062469482422	0.9999998807907104	380.73388671875	364.1263732910156	0.9999999403953552	549.788330078125	219.74510192871094	0.9999257326126099	379.3793029785156	360.425537109375	0.00015440583229064941	4	040
248	449.8223571777344	228.88772583007812	1.0	385.4321594238281	375.86572265625	1.0	548.933349609375	219.8663787841797	0.9999552965164185	542.4025268554688	226.25628662109375	0.00023415684700012207	4	040
249	449.8868713378906	230.08477783203125	1.0	384.5096740722656	383.3820495605469	0.9999998807907104	550.1334228515625	220.32339477539062	0.9999834299087524	386.92327880859375	383.6939697265625	0.00012257695198059082	4	040
250	449.5505676269531	233.39720153808594	1.0	386.9527282714844	387.4079895019531	1.0	549.5579833984375	220.47813415527344	0.9999967813491821	385.7982482910156	387.2547912597656	0.0001575946807861328	4	040
251	448.1890869140625	237.63661193847656	1.0	456.80877685546875	237.1988067626953	0.012333154678344727	550.1302490234375	220.0779571533203	0.9999934434890747	441.4258728027344	229.65829467773438	0.00016668438911437988	4	040
252	447.622314453125	242.20799255371094	1.0	451.83917236328125	245.1367950439453	0.0007560253143310547	550.4896240234375	220.3404998779297	0.9999958276748657	489.8089904785156	227.4961395263672	0.0008805394172668457	4	040
253	450.5016784667969	247.41683959960938	1.0	501.81396484375	243.22048950195312	0.0004070699214935303	549.9949951171875	220.18368530273438	0.9999836683273315	489.98455810546875	233.18223571777344	0.0009145736694335938	4	040
254	451.0202331542969	246.89210510253906	1.0	379.5812072753906	392.62164306640625	0.0609893798828125	550.7617797851562	220.11007690429688	0.9999976754188538	486.2121276855469	232.38101196289062	9.912252426147461e-5	4	040
255	450.79864501953125	244.95339965820312	1.0	372.839599609375	388.973388671875	1.0	550.6383666992188	219.54449462890625	0.9999970197677612	485.9598083496094	231.9104766845703	0.0004023611545562744	4	040
256	450.8182678222656	242.4307861328125	1.0	369.4091796875	385.29791259765625	1.0	549.9140014648438	220.08425903320312	0.9999896883964539	485.8179626464844	230.8599853515625	0.0005133748054504395	4	040
257	454.625244140625	239.88340759277344	1.0	367.28131103515625	379.7821350097656	1.0	550.801513671875	218.60536193847656	0.9998040795326233	487.1563415527344	230.58242797851562	0.0007048845291137695	4	040
258	455.4566650390625	240.29408264160156	1.0	366.54132080078125	377.3589782714844	1.0	549.8433837890625	219.7626190185547	0.9999150037765503	487.5078125	230.05690002441406	0.0005691349506378174	4	040
259	464.7532653808594	239.12681579589844	0.9966700077056885	371.89447021484375	373.37493896484375	0.9999991059303284	549.7193603515625	219.27163696289062	0.9998879432678223	474.2813720703125	229.4702606201172	0.0006593167781829834	4	040
260	475.4978942871094	234.60023498535156	0.9999999403953552	378.2468566894531	361.40179443359375	0.9999964237213135	550.342529296875	219.73886108398438	0.9998510479927063	383.2200012207031	364.53271484375	0.0005045235157012939	4	040
261	475.3368835449219	233.29119873046875	1.0	381.2112731933594	359.1632080078125	0.9558860063552856	550.7111206054688	219.79371643066406	0.9999274015426636	475.962646484375	240.64149475097656	0.00017178058624267578	4	040
262	474.02081298828125	233.78335571289062	1.0	475.64801025390625	237.23153686523438	0.0006041824817657471	551.508544921875	219.14439392089844	0.998686671257019	474.7723693847656	241.305908203125	0.00013431906700134277	4	040
263	472.91021728515625	233.2032928466797	1.0	480.8329772949219	235.68875122070312	0.0025001466274261475	550.8814086914062	219.9833526611328	0.9984530210494995	473.9988098144531	240.65106201171875	8.32676887512207e-5	4	040
264	470.6609191894531	234.0452880859375	1.0	379.9081115722656	356.52301025390625	0.0010623633861541748	550.38671875	220.4470672607422	0.9999167919158936	548.5032348632812	222.68821716308594	0.00013124942779541016	4	040
265	469.8678894042969	231.85946655273438	1.0	376.31097412109375	359.53863525390625	1.0	551.3645629882812	219.39100646972656	0.9999414086341858	376.4744567871094	362.9212341308594	0.0011866092681884766	4	040
266	470.64752197265625	228.1385498046875	1.0	478.2839660644531	232.44873046875	0.0012828707695007324	551.3950805664062	220.22584533691406	0.9988522529602051	474.2827453613281	225.54034423828125	1.8149614334106445e-5	4	040
267	474.7217712402344	225.9926300048828	0.999993085861206	389.0580139160156	353.5948486328125	1.0	550.1351318359375	220.5233917236328	0.9994666576385498	387.5751647949219	353.5501708984375	0.00022733211517333984	4	040
268	469.4277038574219	229.23971557617188	0.9999992847442627	396.07720947265625	360.22454833984375	0.9999936819076538	549.255615234375	220.64918518066406	0.9998582005500793	464.854736328125	238.0866241455078	0.0001487135887145996	4	040
269	463.60693359375	231.02679443359375	1.0	403.0345764160156	364.5539855957031	0.9991587400436401	549.048095703125	220.59747314453125	0.9999347925186157	404.0308532714844	359.3264465332031	0.00010287761688232422	4	040
270	462.99322509765625	232.97808837890625	0.9999997019767761	459.0867004394531	234.31651306152344	0.022701025009155273	549.2152709960938	220.23716735839844	0.9999955892562866	460.8454284667969	228.20574951171875	0.00016286969184875488	4	040
271	464.2746276855469	234.49037170410156	0.9998767375946045	460.9829406738281	235.60044860839844	0.7835017442703247	550.0608520507812	220.4438934326172	0.9999979734420776	461.543212890625	228.5236358642578	0.00027954578399658203	4	040
272	462.37908935546875	234.05966186523438	1.0	468.9808349609375	232.45059204101562	0.04600322246551514	549.06201171875	219.9998016357422	0.9999193549156189	464.2660827636719	239.38841247558594	0.00036206841468811035	4	040
273	460.3639831542969	237.24307250976562	1.0	460.5239562988281	237.91810607910156	0.006593853235244751	550.764404296875	219.90582275390625	0.9999096393585205	453.9862365722656	227.3256378173828	0.00010898709297180176	4	040
274	457.73443603515625	235.47181701660156	1.0	467.5789794921875	237.4800262451172	0.006434351205825806	549.3014526367188	220.0402069091797	0.9995932579040527	458.8458557128906	242.4004669189453	0.00035202503204345703	4	040
275	456.34552001953125	236.17141723632812	1.0	406.48779296875	379.0434875488281	0.9999997615814209	549.4466552734375	219.18154907226562	0.9999905824661255	459.30419921875	242.27821350097656	0.00016990303993225098	4	040
276	456.108154296875	236.4766387939453	1.0	406.3484191894531	380.902099609375	0.9999905228614807	550.0054321289062	219.66397094726562	0.9999306797981262	460.0583801269531	241.51710510253906	0.0001322627067565918	4	040
277	455.1578369140625	236.62083435058594	1.0	405.6687316894531	383.99359130859375	1.0	549.9818115234375	217.92276000976562	0.9999560117721558	488.01251220703125	228.2015380859375	0.00020045042037963867	4	040
278	451.6266174316406	237.20204162597656	1.0	404.2402648925781	384.63323974609375	1.0	550.1128540039062	219.35853576660156	0.9999561309814453	403.5850524902344	385.9316101074219	0.00040015578269958496	4	040
279	448.3690185546875	238.90109252929688	1.0	404.2525634765625	384.1227111816406	1.0	549.6055297851562	220.33615112304688	0.9999920129776001	489.3081970214844	226.5286407470703	0.0007309019565582275	4	040
280	443.5862121582031	237.0402374267578	1.0	409.92779541015625	378.13409423828125	0.9999994039535522	549.0287475585938	220.2504425048828	0.9998929500579834	408.1519775390625	380.275634765625	0.0002415478229522705	4	040
281	442.1435852050781	236.47784423828125	1.0	411.3203430175781	369.6668701171875	0.9999673366546631	549.2194213867188	219.5124969482422	0.9999884366989136	441.6023864746094	240.6378173828125	0.00032788515090942383	4	040
282	440.8070373535156	235.42294311523438	1.0	409.9297180175781	374.06732177734375	0.2918670177459717	549.0104370117188	220.1986083984375	0.9999182224273682	485.9879150390625	217.6228790283203	0.004365473985671997	4	040
283	438.5060729980469	235.51123046875	1.0	439.2013854980469	236.1949462890625	0.008167475461959839	548.5418701171875	219.94924926757812	0.9999535083770752	483.452392578125	214.25148010253906	0.06602466106414795	4	040
284	435.79852294921875	234.2931671142578	1.0	403.32244873046875	384.14361572265625	0.015070140361785889	549.7182006835938	220.50865173339844	0.9999317526817322	481.973876953125	213.2283935546875	0.18925407528877258	4	040
285	433.27484130859375	235.7481689453125	1.0	402.1983642578125	387.4480285644531	0.7844376564025879	549.0010375976562	219.7137451171875	0.9999265074729919	479.8594970703125	213.2505340576172	0.5105772018432617	4	040
286	429.8953857421875	236.32066345214844	1.0	403.62994384765625	386.794189453125	0.9774453639984131	549.0197143554688	220.17909240722656	0.9999099969863892	481.614013671875	212.3819122314453	0.08305397629737854	4	040
287	429.563720703125	238.61749267578125	1.0	402.0032043457031	388.52008056640625	0.4731549322605133	549.3955688476562	219.82017517089844	0.9999680519104004	479.4918518066406	212.96780395507812	0.4549124240875244	4	040
288	428.8305358886719	239.160400390625	1.0	398.7413024902344	390.6276550292969	0.24962061643600464	549.191650390625	219.62510681152344	0.999957799911499	482.6144714355469	213.85250854492188	0.9953476190567017	4	040
289	428.79937744140625	239.12103271484375	1.0	390.9204406738281	393.575927734375	0.005408525466918945	549.871337890625	219.1758575439453	0.999602198600769	481.0807800292969	215.78335571289062	0.9779471158981323	4	040
290	427.0755920410156	239.2721710205078	1.0	388.6503601074219	392.22161865234375	0.8941265344619751	549.5325927734375	219.66650390625	0.9999725818634033	487.08978271484375	215.1400604248047	0.999936580657959	4	040
291	426.75396728515625	239.2090606689453	1.0	387.47662353515625	389.7211608886719	0.0824601948261261	550.063720703125	219.7834930419922	0.9999816417694092	488.1094970703125	215.47384643554688	0.9999908208847046	4	040
292	426.73114013671875	239.3440704345703	1.0	388.5779724121094	391.96051025390625	0.01236674189567566	549.7955322265625	219.87380981445312	0.9999876022338867	485.18463134765625	215.41151428222656	0.9996257424354553	4	040
293	424.2342529296875	239.19464111328125	1.0	431.0663146972656	243.57484436035156	0.001139819622039795	549.6685180664062	219.6480712890625	0.9999827146530151	487.2381286621094	215.8014373779297	0.9887286424636841	4	040
294	424.44354248046875	244.07383728027344	1.0	432.2924499511719	247.14019775390625	0.0006149709224700928	549.7568359375	220.6492919921875	0.999973475933075	492.5552673339844	218.03773498535156	0.6856409311294556	4	040
295	423.79620361328125	247.54730224609375	1.0	387.9762268066406	384.3463439941406	0.006993204355239868	550.1765747070312	219.4240264892578	0.9999682903289795	495.89154052734375	217.7771759033203	0.9864685535430908	4	040
296	423.2549743652344	248.06382751464844	1.0	378.7907409667969	376.6084289550781	0.9987136721611023	550.4676513671875	219.67813110351562	0.9999853372573853	493.2169494628906	218.9200897216797	0.43485355377197266	4	040
297	423.23443603515625	248.60191345214844	1.0	372.4451904296875	376.1354675292969	0.056690484285354614	550.0142822265625	219.77088928222656	0.9999942779541016	492.91802978515625	219.26979064941406	0.023225396871566772	4	040
298	423.7301330566406	248.22732543945312	1.0	365.53326416015625	385.77679443359375	0.8489943146705627	549.72216796875	219.71322631835938	0.9999978542327881	493.301513671875	218.20033264160156	0.8030492663383484	4	040
299	424.4753723144531	247.32308959960938	1.0	363.29742431640625	385.6831970214844	0.9828831553459167	550.7348022460938	219.88079833984375	0.9999943971633911	493.6986083984375	219.71923828125	0.00032258033752441406	4	040
300	423.78460693359375	250.5937957763672	1.0	362.61944580078125	387.02471923828125	0.9999607801437378	550.3060302734375	219.8833465576172	0.9999818801879883	496.5703430175781	220.58099365234375	0.9373270273208618	4	040
301	424.0107727050781	251.19210815429688	1.0	359.2022399902344	385.0154724121094	0.9999997615814209	550.1387939453125	219.27915954589844	0.9999831914901733	493.9837951660156	220.08538818359375	0.0019347071647644043	4	040
302	423.3677673339844	253.59100341796875	1.0	355.5612487792969	386.4057922363281	1.0	550.085693359375	220.114501953125	0.9999920725822449	497.2691345214844	221.12208557128906	0.0005984306335449219	4	040
303	423.02587890625	259.69305419921875	1.0	354.52947998046875	385.7965087890625	0.999996542930603	550.37109375	220.7506561279297	0.9999969005584717	496.8970947265625	222.64353942871094	0.6670423150062561	4	040
304	421.5202941894531	264.8579406738281	1.0	352.85260009765625	385.7034606933594	0.9999762177467346	550.5076293945312	220.24530029296875	0.9999935030937195	497.7459716796875	224.78475952148438	0.006059199571609497	4	040
305	422.3315734863281	266.9349670410156	1.0	353.3070373535156	386.2464599609375	0.28482338786125183	549.7669677734375	220.1111602783203	0.9999881386756897	496.05517578125	223.96633911132812	0.2501629590988159	4	040
306	424.3876953125	268.0694580078125	1.0	346.116943359375	384.3064880371094	0.9999871253967285	550.621337890625	220.63555908203125	0.999993085861206	497.0433654785156	226.94564819335938	0.8183269500732422	4	040
307	427.03179931640625	267.9157409667969	1.0	339.1067199707031	381.8325500488281	1.0	550.3198852539062	220.50106811523438	0.999998927116394	495.6981506347656	226.4922637939453	0.3430948853492737	4	040
308	429.2682189941406	267.6895751953125	1.0	337.11761474609375	378.91754150390625	1.0	550.5679931640625	220.38766479492188	0.9999914169311523	496.5822448730469	227.17698669433594	0.9975512027740479	4	040
309	430.7871398925781	268.9105529785156	1.0	335.1867980957031	376.51202392578125	1.0	550.5117797851562	220.1803436279297	0.9999966621398926	496.492431640625	227.65478515625	0.9829772114753723	4	040
310	432.34381103515625	268.1279602050781	1.0	338.261962890625	374.95135498046875	1.0	550.2877197265625	220.4427032470703	0.9999964237213135	484.8675537109375	228.91342163085938	0.9458431005477905	4	040
311	434.6355895996094	267.30023193359375	1.0	338.2052001953125	365.68304443359375	1.0	550.2546997070312	220.39601135253906	0.999994695186615	496.6824951171875	229.55039978027344	0.8999963402748108	4	040
312	436.9485168457031	265.5428771972656	1.0	333.4752197265625	359.34423828125	1.0	550.32421875	220.88604736328125	0.9999910593032837	494.3357238769531	230.09005737304688	0.032485395669937134	4	040
313	438.6783142089844	265.6858825683594	1.0	334.826416015625	356.17694091796875	1.0	551.3218383789062	220.89813232421875	0.9999970197677612	487.3992004394531	229.7476348876953	0.5536589026451111	4	040
314	439.251708984375	262.4594421386719	1.0	333.97613525390625	353.6344299316406	1.0	550.3171997070312	219.9397430419922	0.9999910593032837	487.8377685546875	227.8932342529297	0.9735051393508911	4	040
315	441.81939697265625	262.0820007324219	1.0	333.28228759765625	350.1521301269531	1.0	549.9359741210938	220.28309631347656	0.9999876022338867	484.5826110839844	229.286865234375	0.032462507486343384	4	040
316	445.0792236328125	266.0702209472656	1.0	334.296630859375	347.8736877441406	1.0	549.6339721679688	220.5352325439453	0.9999860525131226	485.8852844238281	228.66908264160156	0.04297995567321777	4	040
317	444.4751892089844	269.0862731933594	1.0	334.71630859375	344.67852783203125	1.0	550.5695190429688	220.36769104003906	0.9999972581863403	483.9491271972656	229.01113891601562	0.0018372535705566406	4	040
318	444.26593017578125	269.6005554199219	1.0	335.6689147949219	342.45855712890625	1.0	551.6370239257812	220.27532958984375	0.9999989867210388	494.75726318359375	228.6854705810547	0.08507344126701355	4	040
319	446.09722900390625	268.6944885253906	1.0	334.9285583496094	342.2899475097656	1.0	550.7992553710938	220.0415802001953	0.9999963045120239	484.60015869140625	228.14764404296875	0.0020096898078918457	4	040
320	447.3584899902344	269.0404968261719	1.0	333.593994140625	341.5886535644531	1.0	550.1285400390625	220.66787719726562	0.9999499320983887	484.6078186035156	229.13772583007812	0.003927469253540039	4	040
321	447.8170471191406	269.5428771972656	1.0	333.0338134765625	341.2048645019531	0.9970800876617432	550.324462890625	220.5413055419922	0.9999914765357971	483.0333251953125	228.6604461669922	0.05068597197532654	4	040
322	447.19085693359375	269.4591369628906	1.0	335.4527587890625	338.8315734863281	0.026292413473129272	550.842529296875	220.77691650390625	0.9999988079071045	494.0021667480469	230.25953674316406	0.0006037354469299316	4	040
323	446.7126770019531	270.1572265625	1.0	455.3014831542969	264.3716735839844	0.003324359655380249	551.2066650390625	220.3950653076172	0.9999979734420776	485.7303161621094	229.30003356933594	0.032187700271606445	4	040
324	446.71282958984375	271.0475158691406	1.0	455.7988586425781	264.3514404296875	0.001226276159286499	551.3449096679688	220.14837646484375	0.9999988675117493	493.3400573730469	228.42855834960938	0.9405453205108643	4	040
325	447.6064758300781	275.98614501953125	1.0	335.4498291015625	345.0877380371094	1.0	551.1421508789062	219.84825134277344	0.9999970197677612	480.97137451171875	230.14105224609375	0.7396272420883179	4	040
326	446.60418701171875	280.48504638671875	1.0	334.3498840332031	347.5058898925781	1.0	551.2105712890625	220.37814331054688	0.9999991655349731	480.80926513671875	230.78167724609375	0.019245058298110962	4	040
327	450.6802062988281	283.1236877441406	1.0	337.54669189453125	346.73931884765625	1.0	550.8781127929688	220.51927185058594	0.9999953508377075	482.45648193359375	231.6884002685547	0.013044744729995728	4	040
328	454.3027648925781	284.26220703125	1.0	341.6376037597656	336.3619079589844	0.9997069835662842	550.5308837890625	219.6330108642578	0.9999972581863403	481.6298522949219	230.33035278320312	0.11583474278450012	4	040
329	455.6673889160156	283.8320617675781	1.0	344.05615234375	327.3160400390625	1.0	551.0596923828125	220.4799346923828	0.999998927116394	480.2702331542969	230.98452758789062	0.0011219382286071777	4	040
330	457.6432800292969	281.8581237792969	1.0	356.4054260253906	330.0818176269531	1.0	551.0115356445312	220.56019592285156	0.9999972581863403	479.86151123046875	232.10238647460938	0.003752291202545166	4	040
331	459.31573486328125	280.371337890625	1.0	356.2727966308594	331.45068359375	1.0	551.0772705078125	220.1706085205078	0.9999976754188538	482.2450256347656	230.08245849609375	0.000794142484664917	4	040
332	460.0101318359375	278.40155029296875	1.0	354.289306640625	330.0977478027344	1.0	550.7012939453125	221.43504333496094	0.9999986886978149	356.177734375	332.2325744628906	0.00035828351974487305	4	040
333	459.0286865234375	277.2747497558594	1.0	351.8427429199219	329.7210693359375	1.0	550.154296875	220.89093017578125	0.999998927116394	351.1771545410156	331.6320495605469	0.0004044473171234131	4	040
334	457.79486083984375	279.7937927246094	1.0	351.34381103515625	330.61590576171875	1.0	550.7105712890625	221.49118041992188	0.9999992847442627	472.22137451171875	230.77099609375	0.0014104843139648438	4	040
335	453.5996398925781	282.75537109375	1.0	353.42205810546875	328.1952819824219	1.0	550.3787841796875	220.29356384277344	0.9999991059303284	473.4714660644531	230.7253875732422	0.0009598433971405029	4	040
336	453.5923156738281	282.8115234375	1.0	364.742919921875	329.06878662109375	0.9999998807907104	550.87451171875	220.58763122558594	0.9999955892562866	482.2460021972656	232.3730926513672	0.02279481291770935	4	040
337	451.2361145019531	283.5359802246094	1.0	352.6945495605469	329.9488220214844	0.9999998807907104	550.710693359375	220.7530975341797	0.999998927116394	474.31170654296875	231.74002075195312	0.0017729997634887695	4	040
338	452.29010009765625	283.4822998046875	1.0	353.8304443359375	330.66986083984375	1.0	550.390869140625	220.19241333007812	0.9999985098838806	478.287109375	231.9188232421875	0.0005773305892944336	4	040
339	451.5037841796875	281.79974365234375	1.0	346.9669189453125	323.7958679199219	0.9999990463256836	551.3677368164062	220.74208068847656	0.9999992847442627	479.6654968261719	232.39776611328125	0.004164457321166992	4	040
340	455.34326171875	278.60052490234375	1.0	359.2593688964844	325.05224609375	0.9919393062591553	551.1970825195312	220.57559204101562	0.9999992847442627	474.5064392089844	231.42794799804688	0.0006151497364044189	4	040
341	455.7138671875	274.169677734375	1.0	360.85479736328125	329.0782470703125	1.0	551.07421875	220.48138427734375	0.9999994039535522	483.6573791503906	231.86607360839844	0.0072592198848724365	4	040
342	458.11138916015625	269.4377136230469	1.0	359.4229736328125	336.264892578125	1.0	550.186279296875	220.39822387695312	0.9999974370002747	478.34124755859375	232.89451599121094	0.0008894801139831543	4	040
343	459.63409423828125	263.93829345703125	1.0	367.5224609375	327.8717346191406	0.593180239200592	550.68798828125	221.0599365234375	0.9999904632568359	547.2803955078125	222.9371337890625	0.000279843807220459	4	040
344	465.4311218261719	251.37403869628906	1.0	372.5373229980469	332.4622497558594	0.9999998807907104	550.9134521484375	220.43421936035156	0.9999979138374329	548.507080078125	222.3794708251953	0.00020959973335266113	4	040
345	463.70654296875	252.2517547607422	1.0	363.60302734375	337.6208190917969	0.9978724122047424	551.6326904296875	220.7676544189453	0.9999964237213135	542.0924072265625	225.38308715820312	0.00013393163681030273	4	040
346	450.02288818359375	255.08892822265625	1.0	368.3477478027344	350.2539367675781	0.8335756063461304	550.9407348632812	221.12171936035156	0.999997079372406	440.96246337890625	247.10430908203125	0.00044465065002441406	4	040
347	445.245361328125	256.90399169921875	1.0	382.9367980957031	350.58135986328125	1.0	550.7484130859375	220.83056640625	0.9999797344207764	383.82421875	351.43450927734375	0.0004742145538330078	4	040
348	442.992431640625	257.3411560058594	1.0	390.87152099609375	354.4597473144531	1.0	550.1077880859375	221.45823669433594	0.9999816417694092	547.0598754882812	222.5517578125	0.0005260109901428223	4	040
349	442.0698547363281	260.9559631347656	1.0	391.122802734375	356.979736328125	0.23447749018669128	550.6941528320312	220.86807250976562	0.9999992847442627	547.7970581054688	222.50450134277344	0.00039952993392944336	4	040
350	440.67181396484375	262.47845458984375	1.0	393.4134216308594	361.197509765625	0.9999988079071045	550.4063720703125	221.34629821777344	0.9999985694885254	547.6998901367188	222.6793670654297	0.00037482380867004395	4	040
351	441.49163818359375	265.5175476074219	1.0	396.2464904785156	366.1692199707031	0.9999999403953552	550.2498779296875	221.33729553222656	0.9999957084655762	397.9806823730469	365.92987060546875	0.0018093287944793701	4	040
352	441.47833251953125	265.35223388671875	1.0	403.53277587890625	371.79052734375	1.0	550.948486328125	221.23745727539062	0.9999960660934448	402.6018981933594	377.6359558105469	0.0005137920379638672	4	040
353	440.70599365234375	266.2752380371094	1.0	403.7890930175781	378.5767517089844	0.9999768733978271	551.4000244140625	220.32530212402344	0.9999969005584717	481.6697082519531	219.44070434570312	0.21056288480758667	4	040
354	439.1665344238281	266.1546325683594	1.0	404.77691650390625	379.65911865234375	1.0	551.0581665039062	220.10960388183594	0.9999974966049194	404.8690185546875	381.4270324707031	0.0023112893104553223	4	040
355	438.9655456542969	268.5557861328125	1.0	405.69439697265625	386.09747314453125	0.9999995827674866	551.3637084960938	220.6571044921875	0.9999996423721313	548.8504638671875	222.70115661621094	0.00036135315895080566	4	040
356	439.2545471191406	269.0501403808594	1.0	404.15118408203125	388.575439453125	1.0	552.0485229492188	220.37158203125	0.9999995231628418	549.77685546875	222.1653289794922	0.00030425190925598145	4	040
357	439.7080993652344	270.49591064453125	1.0	401.06011962890625	390.11505126953125	1.0	551.8848876953125	220.1467742919922	0.9999992847442627	549.5711669921875	222.18475341796875	0.0002875328063964844	4	040
358	438.3890380859375	272.3971252441406	1.0	397.13238525390625	391.1869201660156	1.0	551.4491577148438	220.69921875	0.9999994039535522	549.135009765625	221.9322052001953	0.0002880394458770752	4	040
359	440.07257080078125	278.98541259765625	1.0	399.1015930175781	391.829833984375	0.9999988079071045	550.8577270507812	220.00648498535156	0.9999995231628418	399.2177429199219	397.42236328125	0.0007680356502532959	4	040
360	440.691650390625	280.00408935546875	1.0	527.8388061523438	341.9095764160156	0.0027111470699310303	551.1373291015625	220.26467895507812	0.9999992847442627	548.8264770507812	221.74765014648438	0.0004144012928009033	4	040
361	441.503173828125	279.8686828613281	1.0	392.04510498046875	388.6689758300781	0.0015815198421478271	551.63720703125	220.29513549804688	0.9999992847442627	549.224853515625	222.11102294921875	0.00028386712074279785	4	040
362	443.1996154785156	278.1131896972656	1.0	388.0780334472656	384.96307373046875	1.0	550.5694580078125	219.89398193359375	0.9999933242797852	548.4253540039062	222.13658142089844	0.000512927770614624	4	040
363	444.0491027832031	275.8517761230469	1.0	383.6242980957031	380.07818603515625	1.0	550.7991943359375	220.31532287597656	0.9999980330467224	548.0032958984375	222.1000518798828	0.0003012716770172119	4	040
364	444.34442138671875	274.7003173828125	1.0	383.1031188964844	374.52197265625	1.0	551.1046142578125	220.32846069335938	0.9999994039535522	548.9078979492188	221.8240203857422	0.0002009570598602295	4	040
365	444.884521484375	272.9305114746094	1.0	379.3235168457031	369.48101806640625	1.0	551.2327270507812	220.78195190429688	0.9999995231628418	548.9756469726562	222.43930053710938	0.00036770105361938477	4	040
366	445.1463623046875	272.80133056640625	1.0	376.4828796386719	365.94793701171875	1.0	550.8592529296875	220.53343200683594	0.9999991655349731	548.4048461914062	221.928955078125	0.0006172060966491699	4	040
367	444.9721374511719	270.8868713378906	1.0	374.1486511230469	362.8166198730469	1.0	551.5969848632812	219.99734497070312	0.9999994039535522	549.3198852539062	222.0506134033203	0.00041410326957702637	4	040
368	443.6497497558594	270.1705627441406	1.0	368.23321533203125	360.72930908203125	1.0	551.3732299804688	220.5975341796875	0.9999982118606567	548.6220092773438	222.1488037109375	0.000521540641784668	4	040
369	445.71319580078125	270.11895751953125	1.0	369.22332763671875	353.2391662597656	1.0	550.3405151367188	220.52517700195312	0.9999921917915344	542.5682983398438	223.59561157226562	0.00039774179458618164	4	040
370	446.3520202636719	269.4425354003906	1.0	377.63458251953125	358.567626953125	1.0	550.622314453125	219.9002227783203	0.9999991655349731	548.4769287109375	221.94232177734375	0.0005418062210083008	4	040
371	448.3534851074219	267.3377380371094	1.0	376.0948486328125	353.8382263183594	1.0	551.284912109375	220.92593383789062	0.9999991655349731	541.9598999023438	222.07904052734375	0.00031450390815734863	4	040
372	448.3021240234375	266.34661865234375	1.0	377.0899658203125	348.6591796875	1.0	550.5698852539062	220.492431640625	0.9999991655349731	375.9706115722656	349.8932800292969	0.0009035766124725342	4	040
373	448.5380554199219	267.2297668457031	1.0	377.5204162597656	346.71240234375	1.0	551.6719360351562	220.48724365234375	0.9999973773956299	377.03363037109375	348.8227233886719	0.0011422932147979736	4	040
374	446.6935119628906	268.2237243652344	1.0	375.86383056640625	345.2494201660156	1.0	550.9180908203125	220.6568603515625	0.9999995827674866	376.01666259765625	348.0914306640625	0.0010310113430023193	4	040
375	447.3008728027344	267.7709045410156	1.0	373.1249694824219	341.82952880859375	1.0	551.1665649414062	220.78604125976562	0.9999984502792358	547.81591796875	222.19358825683594	0.0005032718181610107	4	040
376	448.0736999511719	269.2448425292969	1.0	383.78759765625	332.5267333984375	0.999998927116394	550.2405395507812	220.31849670410156	0.999993085861206	547.4508056640625	222.54409790039062	0.0003253519535064697	4	040
377	447.9754943847656	270.816650390625	1.0	455.06304931640625	267.2249755859375	0.0013031959533691406	551.6824951171875	220.51673889160156	0.9999987483024597	548.8092041015625	222.3227081298828	0.00032025575637817383	4	040
378	441.95208740234375	269.29864501953125	0.9905742406845093	383.8993225097656	320.4062194824219	1.0	551.1246948242188	221.06954956054688	0.9999998807907104	548.40673828125	222.5564727783203	0.0002739131450653076	4	040
379	441.3294677734375	276.54852294921875	0.9999845027923584	438.8893737792969	278.50823974609375	0.005636155605316162	551.6974487304688	220.75790405273438	0.9999995231628418	543.3488159179688	222.13101196289062	0.00039264559745788574	4	040
380	459.22998046875	274.4423828125	0.9453598260879517	441.6640319824219	275.43988037109375	0.0007717013359069824	550.7111206054688	220.224853515625	0.9999991059303284	542.1259155273438	222.0046844482422	0.0003641843795776367	4	040
381	474.167236328125	269.9330749511719	0.9999972581863403	421.90631103515625	276.8613586425781	0.000743478536605835	550.7579956054688	220.62867736816406	0.9999969005584717	541.385986328125	222.61752319335938	0.00032526254653930664	4	040
382	482.02825927734375	270.1753234863281	1.0	3.838167667388916	107.25601196289062	0.0018147528171539307	550.4114990234375	220.46510314941406	0.9999994039535522	547.93701171875	222.3555908203125	0.00048100948333740234	4	040
383	476.4008483886719	269.92669677734375	0.9992876052856445	424.3633728027344	276.08184814453125	0.0010363757610321045	551.1680908203125	220.92025756835938	0.9999991655349731	542.5558471679688	222.3575897216797	0.0003725588321685791	4	040
384	480.4334716796875	271.5152893066406	0.9999994039535522	399.6813659667969	318.3887634277344	0.0056517720222473145	551.8244018554688	220.82968139648438	0.9999992847442627	542.5109252929688	221.74945068359375	0.00011554360389709473	4	040
385	484.1520080566406	272.21771240234375	0.9999833106994629	415.4283447265625	276.2254943847656	0.0018047690391540527	550.9342651367188	220.59915161132812	0.9999985098838806	548.1729736328125	222.48887634277344	0.00040349364280700684	4	040
386	481.197021484375	272.5920715332031	0.9949630498886108	398.2611999511719	305.637451171875	0.00020438432693481445	550.9412841796875	220.82643127441406	0.9999992251396179	541.8907470703125	223.7460174560547	0.00028198957443237305	4	040
387	484.20062255859375	274.4532470703125	0.9999516010284424	3.4375696182250977	110.85696411132812	0.0003642141819000244	551.7521362304688	219.8258819580078	0.9999994039535522	542.2879638671875	221.4394989013672	0.00012949109077453613	4	040
388	481.7122802734375	273.9803771972656	0.9973434209823608	4.099908828735352	98.66180419921875	0.00012725591659545898	551.0779418945312	220.5586395263672	0.9999992847442627	548.0984497070312	222.2010498046875	0.00017246603965759277	4	040
389	482.3731689453125	279.68670654296875	0.9999963045120239	2.8210442066192627	115.910400390625	9.796023368835449e-5	550.7968139648438	220.62271118164062	0.9999994039535522	547.9832763671875	222.6566619873047	0.0003027915954589844	4	040
390	482.3933410644531	277.3251647949219	0.9821398258209229	546.2857055664062	224.3457794189453	0.00016418099403381348	550.7938232421875	219.95101928710938	0.9999989867210388	548.51123046875	222.3473663330078	0.00034162402153015137	4	040
391	482.1842041015625	277.22760009765625	0.9991620779037476	644.8570556640625	458.32769775390625	0.00014162063598632812	551.2125854492188	220.41732788085938	0.9999994039535522	549.0004272460938	222.51678466796875	0.00012734532356262207	4	040
392	483.8914794921875	281.03411865234375	0.9960748553276062	644.092529296875	145.96832275390625	7.814168930053711e-5	551.9957885742188	220.05799865722656	0.9999992847442627	549.8789672851562	222.43719482421875	0.0002498328685760498	4	040
393	483.4664001464844	276.9841003417969	0.9999985098838806	2.9186949729919434	106.799560546875	0.0013741850852966309	550.69140625	220.45947265625	0.9999997615814209	548.1862182617188	222.7347412109375	0.0002874135971069336	4	040
394	483.564453125	266.3388366699219	1.0	407.1007385253906	274.46759033203125	0.0005350410938262939	550.8014526367188	220.26651000976562	0.9999980926513672	548.48974609375	222.2633819580078	0.0002308189868927002	4	040
395	483.97265625	262.4675598144531	1.0	409.65203857421875	263.4804992675781	0.002401202917098999	551.631103515625	219.89991760253906	0.9999991655349731	549.2755737304688	222.2958526611328	0.00023987889289855957	4	040
396	419.8186340332031	262.1730041503906	1.0	424.3180847167969	263.51617431640625	0.00016510486602783203	550.3140869140625	219.01673889160156	0.9999924898147583	548.2500610351562	222.24794006347656	0.00025779008865356445	4	040
397	481.3072509765625	258.7892761230469	1.0	380.6119689941406	318.8450622558594	0.2510784864425659	550.6476440429688	220.19699096679688	0.9999911785125732	547.7998657226562	222.35928344726562	0.00023615360260009766	4	040
398	425.3975830078125	264.02398681640625	1.0	373.1453857421875	331.3139343261719	0.8715782165527344	551.2582397460938	219.47994995117188	0.9999943971633911	520.2784423828125	323.65380859375	0.0013058185577392578	4	040
399	427.25579833984375	264.0204162597656	1.0	370.8858337402344	336.49969482421875	0.9999992847442627	551.0982666015625	220.59913635253906	0.9999997019767761	427.4519958496094	271.1921081542969	0.0002866983413696289	4	040
400	432.26373291015625	264.3373718261719	1.0	370.4776611328125	343.97540283203125	0.9999995231628418	550.9793090820312	220.6151580810547	0.9999903440475464	547.83203125	222.28045654296875	0.0006439089775085449	4	040
401	437.5592346191406	264.0050048828125	1.0	374.24285888671875	341.72119140625	1.0	551.4407958984375	220.43377685546875	0.9999974966049194	374.8839416503906	347.4581298828125	0.000243455171585083	4	040
402	441.9684753417969	260.62506103515625	1.0	373.22930908203125	346.9482727050781	1.0	551.0276489257812	220.0457000732422	0.9999910593032837	372.43658447265625	349.3363342285156	0.0012254118919372559	4	040
403	446.9220886230469	258.4923400878906	1.0	372.5807189941406	359.0503845214844	1.0	551.0851440429688	220.18637084960938	0.9999938607215881	374.8600769042969	362.09515380859375	0.0011300742626190186	4	040
404	452.49072265625	258.5394287109375	1.0	370.35675048828125	368.9012451171875	1.0	551.8278198242188	220.21119689941406	0.9999980926513672	549.203857421875	221.74551391601562	0.00028392672538757324	4	040
405	449.72430419921875	258.5242004394531	1.0	370.5357971191406	373.421630859375	0.9608249068260193	551.6600952148438	220.16542053222656	0.9999935626983643	541.7568969726562	222.2505340576172	0.00013527274131774902	4	040
406	454.5413818359375	259.74273681640625	1.0	368.7070007324219	376.6982727050781	0.06224262714385986	550.6427001953125	220.6000213623047	0.9999909400939941	547.5702514648438	222.413818359375	0.0003222525119781494	4	040
407	454.4361877441406	260.0504455566406	1.0	368.91046142578125	377.31048583984375	0.9997073411941528	550.86328125	220.86390686035156	0.9999958872795105	547.7929077148438	222.540283203125	0.0003657341003417969	4	040
408	455.75030517578125	261.0442199707031	1.0	367.813232421875	379.7764892578125	0.8511600494384766	550.480712890625	219.9374237060547	0.9999903440475464	547.9808959960938	222.2318115234375	0.0004609823226928711	4	040
409	453.829345703125	262.703125	1.0	365.39825439453125	378.0751647949219	1.0	551.789306640625	220.5579071044922	0.9999959468841553	548.7894897460938	222.21372985839844	0.0003464221954345703	4	040
410	455.5789794921875	263.1233825683594	1.0	363.345703125	376.85308837890625	1.0	551.83349609375	220.38429260253906	0.9999574422836304	548.532470703125	221.64585876464844	0.0004742741584777832	4	040
411	453.5750427246094	264.9383239746094	1.0	363.31451416015625	378.6949768066406	0.9995695948600769	563.5335693359375	267.8420715332031	0.9681496620178223	455.7244567871094	275.25189208984375	0.00011533498764038086	4	040
412	455.5009460449219	265.9920654296875	1.0	359.23114013671875	376.2843933105469	0.9993312954902649	564.2538452148438	267.66571044921875	0.9923473596572876	455.3343200683594	275.8522033691406	0.00017145276069641113	4	040
413	454.42108154296875	268.0444030761719	1.0	3.2151355743408203	111.13006591796875	0.0034717917442321777	564.4110717773438	267.762939453125	0.9990888833999634	453.4462585449219	276.99078369140625	0.0001945197582244873	4	040
414	450.7708435058594	270.005859375	1.0	457.5803527832031	273.7642517089844	0.001041322946548462	563.7505493164062	267.9264831542969	0.9797189831733704	519.0266723632812	352.4777526855469	0.0005228221416473389	4	040
415	450.1667785644531	271.6372985839844	1.0	349.6714782714844	380.3006591796875	0.03912043571472168	563.4127807617188	268.0665588378906	0.8815377354621887	441.7667541503906	262.8719482421875	0.00015884637832641602	4	040
416	449.2117919921875	273.5170593261719	1.0	346.5391540527344	372.13525390625	0.003415405750274658	562.7045288085938	269.4979248046875	0.9032862186431885	451.7126770019531	285.7838439941406	3.129243850708008e-5	4	040
417	451.0978698730469	273.86907958984375	1.0	344.6968078613281	372.4563903808594	0.0038025081157684326	563.3528442382812	269.4068603515625	0.8706082105636597	442.80657958984375	263.37713623046875	3.883242607116699e-5	4	040
418	455.68499755859375	275.94122314453125	1.0	341.9626159667969	374.49322509765625	0.21505847573280334	564.8151245117188	267.5621032714844	0.9682826995849609	340.27911376953125	371.7663269042969	4.252791404724121e-5	4	040
419	458.1695556640625	276.1944274902344	1.0	347.6869201660156	370.22406005859375	1.0	564.2772216796875	267.7236633300781	0.9956373572349548	349.8402099609375	372.602294921875	0.00024256110191345215	4	040
420	457.3688049316406	277.1509704589844	1.0	352.0600280761719	364.4046325683594	1.0	564.5750122070312	268.3549499511719	0.9985016584396362	353.3888854980469	361.3948974609375	0.00024244189262390137	4	040
421	457.97100830078125	275.8793029785156	1.0	364.6976623535156	358.8487854003906	0.0026600658893585205	563.976806640625	267.6714782714844	0.9974685907363892	360.0904541015625	358.1890869140625	4.598498344421387e-5	4	040
422	459.4131774902344	275.2059326171875	1.0	363.6023864746094	359.76922607421875	0.0015778541564941406	563.4909057617188	267.523193359375	0.974061131477356	558.309326171875	264.05291748046875	1.6063451766967773e-5	4	040
423	459.7262878417969	274.3948974609375	1.0	354.64947509765625	368.12628173828125	1.0	564.387939453125	267.4225158691406	0.9974051117897034	356.3266906738281	362.96466064453125	0.0002760589122772217	4	040
424	459.0548095703125	274.2370300292969	1.0	362.5987854003906	364.7116394042969	0.9999918937683105	564.8524169921875	267.80975341796875	0.995464026927948	360.42364501953125	361.9669189453125	0.00020951032638549805	4	040
425	460.5634460449219	273.637939453125	1.0	365.5647277832031	357.963623046875	1.0	564.6173706054688	267.8145446777344	0.9992418885231018	367.6084899902344	365.31878662109375	0.00017133355140686035	4	040
426	461.4888610839844	274.0496826171875	1.0	365.68212890625	354.19921875	1.0	563.5951538085938	267.9770812988281	0.981643557548523	366.6452941894531	356.3617858886719	0.0001347362995147705	4	040
427	460.56219482421875	275.4073486328125	1.0	372.1405944824219	351.4698791503906	0.9999998807907104	564.7717895507812	267.9579162597656	0.9764131307601929	367.38690185546875	354.0522766113281	0.00024631619453430176	4	040
428	464.7726135253906	277.6339111328125	1.0	374.3686828613281	348.55621337890625	0.9998260736465454	562.2608642578125	267.6660461425781	0.9593468904495239	374.1463928222656	343.2151184082031	2.2739171981811523e-5	4	040
429	460.2201232910156	280.479736328125	1.0	384.47686767578125	345.2350769042969	0.9999998807907104	563.4037475585938	268.40509033203125	0.9959641695022583	458.3080749511719	286.23486328125	0.00012087821960449219	4	040
430	454.1069030761719	282.4824523925781	1.0	401.2594299316406	342.5430603027344	1.0	564.5657348632812	267.576416015625	0.9981173872947693	456.5354309082031	287.29022216796875	0.00036281347274780273	4	040
431	450.1961364746094	282.7446594238281	1.0	403.32049560546875	343.4676208496094	1.0	563.2990112304688	268.0083923339844	0.9993603229522705	406.78729248046875	346.9513854980469	0.00024318695068359375	4	040
432	499.73760986328125	279.5977783203125	0.9999998807907104	409.491943359375	342.73797607421875	1.0	564.0849609375	267.0860900878906	0.9994843602180481	412.53753662109375	344.81414794921875	0.00013682246208190918	4	040
433	499.6559753417969	279.9472351074219	1.0	411.7336120605469	342.30181884765625	1.0	564.246337890625	266.8358154296875	0.9996285438537598	482.57391357421875	344.87701416015625	0.00014781951904296875	4	040
434	499.8625183105469	278.3162841796875	1.0	482.7002258300781	340.5321350097656	0.9999997615814209	563.5339965820312	267.4908447265625	0.9994912147521973	411.7109069824219	326.8299255371094	0.0003311038017272949	4	040
435	496.490234375	278.515380859375	1.0	484.21942138671875	336.2130432128906	1.0	564.5193481445312	267.34136962890625	0.9987056851387024	483.8597717285156	338.0673828125	0.0002751946449279785	4	040
436	454.54522705078125	275.8929748535156	1.0	484.9598693847656	333.7157897949219	0.999998927116394	563.9296875	268.1373291015625	0.9997891783714294	407.6597595214844	327.7806091308594	0.0003903210163116455	4	040
437	459.5343933105469	276.57623291015625	0.9999999403953552	408.422119140625	327.4374084472656	0.9999985694885254	563.9212036132812	267.472412109375	0.995837926864624	402.4090270996094	330.362060546875	0.00010204315185546875	4	040
438	458.7893981933594	275.16717529296875	1.0	407.16876220703125	325.3266906738281	1.0	563.8840942382812	269.9601135253906	0.9530870914459229	401.3746032714844	327.81768798828125	5.1915645599365234e-5	4	040
439	460.1635437011719	274.79986572265625	1.0	405.9735107421875	325.2364807128906	0.999998927116394	564.4329833984375	268.1668701171875	0.9989667534828186	467.0020751953125	285.14935302734375	5.492568016052246e-5	4	040
440	461.28729248046875	275.251953125	1.0	402.40350341796875	327.13177490234375	0.9486838579177856	564.39306640625	267.6593017578125	0.9912546873092651	466.56390380859375	285.993408203125	5.1528215408325195e-5	4	040
441	463.3264465332031	276.8097229003906	1.0	397.3811950683594	326.9234924316406	1.0	564.2960815429688	269.2750244140625	0.9919278025627136	468.25006103515625	288.1788635253906	8.121132850646973e-5	4	040
442	471.0841369628906	281.1736755371094	1.0	398.5166320800781	323.7379455566406	0.9999998807907104	563.5881958007812	269.8859558105469	0.995241105556488	480.04071044921875	286.7474060058594	0.00034052133560180664	4	040
443	468.2322998046875	284.2276306152344	1.0	391.9720458984375	324.22186279296875	0.9999815225601196	562.239990234375	266.7721252441406	0.705471932888031	456.9847106933594	291.1369934082031	0.00014773011207580566	4	040
444	475.12554931640625	283.9732360839844	0.999971866607666	384.7466125488281	326.1432800292969	1.0	564.1878051757812	268.0976867675781	0.9994916915893555	479.72540283203125	287.5397644042969	0.00035002827644348145	4	040
445	473.2740478515625	285.4930114746094	1.0	383.5525817871094	323.4481506347656	1.0	563.0584716796875	267.5172119140625	0.9804542064666748	483.5798034667969	289.15576171875	0.0002875030040740967	4	040
446	472.69049072265625	286.22418212890625	1.0	381.6562805175781	321.8646240234375	1.0	562.4153442382812	267.2486267089844	0.9832821488380432	470.5822448730469	277.634521484375	0.00017884373664855957	4	040
447	478.5250244140625	286.5261535644531	0.9999822378158569	377.80902099609375	319.23443603515625	0.9999997615814209	564.3309936523438	267.6204528808594	0.9997648000717163	484.541748046875	288.8782043457031	0.00016075372695922852	4	040
448	481.1051330566406	285.7922668457031	0.999980092048645	371.7073669433594	318.0353088378906	0.9985538721084595	564.2222290039062	267.79998779296875	0.9986350536346436	480.10479736328125	276.49993896484375	0.00014388561248779297	4	040
449	483.33782958984375	285.9388732910156	0.9999894499778748	385.07818603515625	314.69219970703125	0.9999535083770752	562.544677734375	268.01458740234375	0.9350649118423462	472.0332946777344	278.6123352050781	4.9740076065063477e-5	4	040
450	476.9115295410156	287.9537048339844	1.0	377.9369812011719	314.2637939453125	0.9999978542327881	563.480712890625	267.6347961425781	0.6778729557991028	471.92919921875	278.709716796875	0.0001474320888519287	4	040
451	477.7655334472656	287.3292236328125	0.9999999403953552	486.2034606933594	290.0553283691406	0.0006702244281768799	562.2990112304688	271.5091857910156	0.20883670449256897	472.1521911621094	278.2842102050781	9.450316429138184e-5	4	040
452	490.18951416015625	288.7607727050781	0.7726714015007019	387.2354431152344	307.7949523925781	0.00563696026802063	563.0298461914062	268.3669128417969	0.9806462526321411	556.9803466796875	263.5056457519531	1.531839370727539e-5	4	040
453	499.1575012207031	293.18426513671875	0.5715543627738953	384.7101745605469	313.533447265625	0.999991238117218	563.4406127929688	267.8449401855469	0.9973299503326416	386.37158203125	309.6153869628906	0.000159531831741333	4	040
454	561.8319091796875	269.440673828125	0.017276793718338013	386.1138610839844	306.31280517578125	0.3256099820137024	564.2782592773438	268.6338195800781	0.9975716471672058	559.0350952148438	271.9974365234375	4.234910011291504e-5	4	040
455	474.2763671875	296.92816162109375	0.017555564641952515	561.84228515625	271.6789855957031	0.00020578503608703613	564.2158813476562	267.1966857910156	0.9997869729995728	559.7291259765625	269.99468994140625	4.9114227294921875e-5	4	040
456	468.8644714355469	298.7268981933594	0.9965231418609619	464.8283996582031	293.8851623535156	0.0010532140731811523	563.7328491210938	267.70172119140625	0.9994750022888184	468.8458557128906	292.6793212890625	9.402632713317871e-5	4	040
457	471.50885009765625	299.2929992675781	0.2180582582950592	4.569443225860596	106.74594116210938	0.0010794401168823242	564.3855590820312	266.99530029296875	0.9995477199554443	559.982177734375	271.19927978515625	2.008676528930664e-5	4	040
458	504.4394836425781	288.6362609863281	0.7048307657241821	399.2806091308594	303.6134033203125	0.003032475709915161	564.2088012695312	268.5374450683594	0.999657392501831	560.2214965820312	271.3557434082031	1.0848045349121094e-5	4	040
459	471.03179931640625	300.8036193847656	0.968163013458252	463.6502990722656	295.51861572265625	0.0005533099174499512	563.755615234375	266.9809875488281	0.9997867345809937	559.6390380859375	270.2120666503906	4.073977470397949e-5	4	040
460	471.68292236328125	298.87982177734375	0.9995018243789673	466.39056396484375	294.9449768066406	0.0007306039333343506	563.9967651367188	266.4328308105469	0.9998785257339478	560.4528198242188	269.9894104003906	1.946091651916504e-5	4	040
461	470.62744140625	299.6248779296875	0.9892279505729675	465.00994873046875	294.86431884765625	0.0003381967544555664	564.7909545898438	267.7387390136719	0.9999682307243347	560.2235107421875	270.8960876464844	5.0574541091918945e-5	4	040
462	470.21124267578125	297.8894958496094	0.9999925494194031	465.9246826171875	296.073486328125	0.0006853640079498291	563.625	267.42291259765625	0.9690136909484863	455.9894714355469	293.4231872558594	1.96993350982666e-5	4	040
463	472.1894836425781	296.6822509765625	0.9999994039535522	490.98089599609375	288.267822265625	0.0007155835628509521	564.24951171875	267.22857666015625	0.9998523592948914	463.7507019042969	288.2010192871094	1.9550323486328125e-5	4	040
464	471.94610595703125	295.7185974121094	0.9999997615814209	488.16973876953125	295.0875244140625	0.0005421340465545654	562.4317016601562	267.7777404785156	0.9302970170974731	457.0136413574219	291.6050720214844	1.7195940017700195e-5	4	040
465	472.8837890625	293.8291015625	1.0	487.04296875	291.2960510253906	0.001885920763015747	564.212646484375	267.8946533203125	0.9906497001647949	478.3111877441406	292.62109375	3.3468008041381836e-5	4	040
466	473.8005065917969	287.4732971191406	1.0	485.0572814941406	282.53070068359375	0.004390060901641846	563.1287841796875	269.9612121582031	0.7852027416229248	478.263427734375	290.5735168457031	0.00011852383613586426	4	040
467	474.5608825683594	284.88677978515625	0.9999954700469971	394.0628967285156	313.6964416503906	0.9998357892036438	563.9963989257812	267.78656005859375	0.9974038600921631	478.0640869140625	276.0091247558594	0.00014346837997436523	4	040
468	476.12286376953125	283.3417053222656	1.0	397.1903991699219	317.1470947265625	0.9999855756759644	563.223388671875	266.6204528808594	0.6635336875915527	393.2921142578125	312.9685974121094	0.00016158819198608398	4	040
469	474.52984619140625	280.9254150390625	1.0	394.2952575683594	317.544189453125	0.9999988079071045	564.240966796875	267.8255310058594	0.9970943331718445	391.7460021972656	312.99560546875	0.00034865736961364746	4	040
470	477.52752685546875	280.54583740234375	0.9999998807907104	395.0030212402344	317.5189514160156	0.9997420310974121	563.89794921875	268.1639709472656	0.9896126985549927	472.97552490234375	287.5472106933594	0.0001830756664276123	4	040
471	475.696044921875	277.4328918457031	0.9999998807907104	389.151123046875	315.054931640625	0.016844600439071655	564.590087890625	268.1219482421875	0.9896795749664307	474.6230163574219	286.9913330078125	2.7239322662353516e-5	4	040
472	472.6578063964844	266.0516357421875	1.0	480.7630615234375	267.2799072265625	0.007300287485122681	564.3591918945312	270.75238037109375	0.9839659929275513	473.2498779296875	271.00421142578125	0.0009514093399047852	4	040
473	475.3415222167969	257.5622253417969	1.0	482.7521667480469	259.5981140136719	0.002298593521118164	563.56396484375	268.7792663574219	0.99599289894104	472.0616760253906	270.5924072265625	0.00023025274276733398	4	040
474	473.3289794921875	252.00990295410156	1.0	406.27813720703125	318.28131103515625	0.5846142172813416	563.2760009765625	268.0855712890625	0.9931910037994385	473.401123046875	258.1253662109375	0.00020381808280944824	4	040
475	476.3405456542969	248.49813842773438	1.0	404.32464599609375	322.42047119140625	0.9370267391204834	562.664306640625	268.3113098144531	0.9996993541717529	475.2747497558594	254.5019073486328	0.0007257163524627686	4	040
476	475.332275390625	248.76622009277344	1.0	406.3477783203125	326.6546630859375	1.0	563.6764526367188	267.12249755859375	0.989635705947876	475.1322937011719	255.2289276123047	0.0004729032516479492	4	040
477	475.5292053222656	249.9555206298828	1.0	402.2756042480469	335.40484619140625	0.935954213142395	562.0758666992188	267.2274475097656	0.9690144062042236	475.25634765625	254.49295043945312	0.00021654367446899414	4	040
478	480.0186767578125	248.74685668945312	1.0	401.09637451171875	335.35516357421875	1.0	563.08349609375	267.8894958496094	0.9982421398162842	476.8805236816406	254.59552001953125	0.00014540553092956543	4	040
479	479.2820129394531	248.45718383789062	0.9999533891677856	411.0024108886719	315.88983154296875	0.9999936819076538	563.706787109375	268.21148681640625	0.9999146461486816	406.4329833984375	310.7225646972656	0.00010889768600463867	4	040
480	478.8915100097656	248.6048583984375	0.04013684391975403	405.25677490234375	321.4241638183594	0.8633919954299927	564.0480346679688	267.6504211425781	0.9999645352363586	406.8462829589844	311.1437683105469	1.946091651916504e-5	4	040
481	562.24755859375	272.62384033203125	0.0018050968647003174	411.088134765625	310.3438720703125	0.0061025917530059814	564.2330932617188	267.4432067871094	0.9999982714653015	558.1807250976562	263.6047668457031	7.486343383789062e-5	4	040
482	561.1488647460938	269.4213562011719	0.004015743732452393	472.333984375	248.9706268310547	0.05374252796173096	563.5741577148438	267.8906555175781	0.9999902248382568	558.9662475585938	270.7028503417969	0.00011011958122253418	4	040
483	468.7278747558594	252.04678344726562	0.9991493225097656	418.27740478515625	303.3269958496094	0.0019120872020721436	563.4691772460938	267.0774230957031	0.9995138049125671	467.0904541015625	244.26776123046875	3.5256147384643555e-5	4	040
484	465.5650634765625	248.9094696044922	0.9999998211860657	470.9688415527344	247.82066345214844	0.0052273571491241455	563.1655883789062	267.22015380859375	0.9999954104423523	559.3726196289062	264.62664794921875	0.00015395879745483398	4	040
485	465.74468994140625	247.58963012695312	1.0	470.3196716308594	245.88587951660156	0.0011337101459503174	563.0170288085938	267.335693359375	0.9999476671218872	525.9664306640625	244.4569854736328	3.316998481750488e-5	4	040
486	466.61163330078125	246.1449432373047	1.0	418.6142883300781	290.0673522949219	0.9991158246994019	563.455322265625	268.6296081542969	0.9999802112579346	557.6802368164062	269.92083740234375	4.7534704208374023e-5	4	040
487	468.1998596191406	242.64508056640625	1.0	474.3037109375	236.4638214111328	0.0011969208717346191	563.6895751953125	267.7435607910156	0.9996927976608276	2.6419692039489746	94.85606384277344	2.4199485778808594e-5	4	040
488	467.8462829589844	241.8402862548828	1.0	472.74566650390625	236.30552673339844	0.0035677552223205566	563.1737060546875	267.85888671875	0.9999802112579346	558.2683715820312	264.9897766113281	7.513165473937988e-5	4	040
489	466.61419677734375	240.4107666015625	1.0	470.12750244140625	234.45347595214844	0.019040197134017944	562.6455688476562	266.6859130859375	0.9869223833084106	469.8492736816406	232.70980834960938	0.00013753771781921387	4	040
490	467.50390625	239.10549926757812	1.0	2.9393858909606934	108.45307922363281	0.0023785531520843506	563.1163940429688	266.9334411621094	0.9998932480812073	464.6644592285156	231.38453674316406	0.00018286705017089844	4	040
491	467.54595947265625	237.87091064453125	1.0	469.7887268066406	232.8380584716797	0.0037553012371063232	563.8697509765625	268.1564025878906	0.9999897480010986	467.5301208496094	229.25592041015625	0.00030100345611572266	4	040
492	468.57293701171875	238.62339782714844	1.0	477.2298889160156	238.8667449951172	0.0018960535526275635	563.6640014648438	268.0539855957031	0.9999052286148071	468.24468994140625	229.83160400390625	0.0004495978355407715	4	040
493	469.49169921875	238.6614532470703	1.0	410.31304931640625	294.2128601074219	0.9999991655349731	563.889404296875	267.2696228027344	0.9991482496261597	468.99090576171875	230.88674926757812	0.00037994980812072754	4	040
494	469.3730163574219	237.77127075195312	1.0	406.3626708984375	295.9192810058594	1.0	563.88671875	267.4930114746094	0.9993493556976318	467.2779235839844	229.32003784179688	0.0002421736717224121	4	040
495	468.21337890625	237.80296325683594	1.0	403.2942199707031	298.2681579589844	0.999998927116394	564.5213012695312	268.4158935546875	0.9999966621398926	467.687744140625	229.18124389648438	0.000253826379776001	4	040
496	468.46075439453125	237.32012939453125	1.0	399.7812194824219	298.0639343261719	0.9999994039535522	563.2815551757812	267.9117736816406	0.9998908042907715	475.22039794921875	242.7344207763672	0.0004425346851348877	4	040
497	467.78369140625	237.41404724121094	1.0	396.8564758300781	296.4888916015625	0.9999998807907104	563.8673095703125	268.1712951660156	0.9999111890792847	396.46783447265625	298.852294921875	0.0004038512706756592	4	040
498	466.71990966796875	236.89724731445312	1.0	404.0690002441406	293.77008056640625	1.0	563.634765625	268.19598388671875	0.999532163143158	475.9525146484375	242.0802459716797	0.00027176737785339355	4	040
499	464.997314453125	233.49977111816406	1.0	402.6597900390625	297.24798583984375	1.0	562.833251953125	268.04638671875	0.9982109665870667	479.6053161621094	239.35191345214844	0.00021702051162719727	4	040
500	464.16168212890625	232.99107360839844	1.0	406.2662048339844	298.0791320800781	0.19348996877670288	564.1727905273438	269.15850830078125	0.9997190237045288	480.2781677246094	238.79615783691406	0.00019976496696472168	4	040
501	463.84783935546875	232.87472534179688	1.0	463.77532958984375	235.90748596191406	0.0021454691886901855	562.9556884765625	268.5822448730469	0.9970910549163818	480.3821716308594	238.8096923828125	0.0002760589122772217	4	040
502	463.22943115234375	232.93115234375	1.0	462.98370361328125	236.1726837158203	0.0021102726459503174	563.3289794921875	268.95806884765625	0.9995020627975464	480.0844421386719	238.8467559814453	0.00016126036643981934	4	040
503	461.99169921875	232.66757202148438	1.0	399.96624755859375	308.5692443847656	0.3922606110572815	563.4794311523438	269.116943359375	0.9997976422309875	480.5962829589844	239.312255859375	0.00018674135208129883	4	040
504	461.6042175292969	233.1338348388672	1.0	395.5939636230469	312.46173095703125	1.0	563.3853149414062	268.9383239746094	0.9997780919075012	396.2489318847656	314.5905456542969	0.0007768869400024414	4	040
505	460.520263671875	232.1586456298828	1.0	394.6579895019531	315.972412109375	1.0	563.9924926757812	268.5075378417969	0.9999716281890869	394.036865234375	316.7462463378906	0.00017240643501281738	4	040
506	462.22747802734375	231.33004760742188	1.0	392.9156799316406	318.7015075683594	0.9999839067459106	563.8895263671875	267.9825439453125	0.9980912804603577	390.8399353027344	312.38153076171875	0.0006252527236938477	4	040
507	506.894287109375	222.24375915527344	1.0	398.4888610839844	317.4667663574219	0.9755746126174927	562.9107055664062	268.79095458984375	0.9992862939834595	395.4259338378906	317.9910583496094	0.0004812777042388916	4	040
508	465.6125183105469	222.34786987304688	1.0	395.5542297363281	320.3268127441406	0.9999994039535522	562.6760864257812	268.7472229003906	0.9945904016494751	392.2474060058594	314.3072204589844	0.00032341480255126953	4	040
509	468.0078125	217.58775329589844	1.0	391.8978576660156	326.95220947265625	0.9999997615814209	564.3347778320312	268.943359375	0.9999946355819702	480.2319641113281	224.07440185546875	0.0002467632293701172	4	040
510	473.15142822265625	208.18345642089844	1.0	393.6369934082031	325.1539001464844	0.9999998211860657	563.72265625	268.9168701171875	0.9999408721923828	485.6309814453125	199.0545196533203	5.066394805908203e-5	4	040
511	478.7710266113281	198.21827697753906	1.0	396.3910217285156	316.455810546875	0.9885748624801636	564.5065307617188	267.4705810546875	0.9999732375144958	391.3393249511719	312.83941650390625	0.00012612342834472656	4	040
512	474.015380859375	197.2277069091797	1.0	397.7719421386719	318.02734375	0.08682098984718323	564.8056640625	269.0323181152344	0.9999726414680481	480.5044250488281	207.72117614746094	6.911158561706543e-5	4	040
513	494.7821350097656	193.60723876953125	1.0	392.0753479003906	326.994873046875	0.003113985061645508	565.0279541015625	268.35125732421875	0.999971330165863	480.6123352050781	207.94180297851562	0.00035962462425231934	4	040
514	498.2379455566406	193.4853057861328	1.0	392.87469482421875	326.6418151855469	0.018421322107315063	564.7352294921875	268.56719970703125	0.9999961853027344	480.79144287109375	206.51800537109375	0.00041434168815612793	4	040
515	498.664306640625	191.7655487060547	1.0	390.71490478515625	336.0239562988281	0.0705501139163971	564.2071533203125	269.4193420410156	0.9999997019767761	464.4883728027344	209.92056274414062	0.00015309453010559082	4	040
516	499.5974426269531	193.72320556640625	1.0	390.27032470703125	335.08660888671875	1.0	563.7347412109375	268.79351806640625	0.9999797344207764	480.314453125	206.58047485351562	0.0008397698402404785	4	040
517	496.3562316894531	191.98211669921875	1.0	391.48187255859375	340.02764892578125	1.0	563.2816772460938	268.635986328125	0.9999735355377197	394.09893798828125	346.18768310546875	0.000586092472076416	4	040
518	497.54541015625	195.2324676513672	1.0	389.2531433105469	340.1550598144531	1.0	563.6957397460938	268.7773742675781	0.9999989867210388	388.9976501464844	348.3418273925781	0.000500410795211792	4	040
519	495.9270935058594	196.55599975585938	1.0	390.2003479003906	340.2911376953125	1.0	563.4754028320312	268.3914794921875	0.999542236328125	393.55389404296875	346.1835021972656	0.0003796815872192383	4	040
520	464.2760314941406	202.6365966796875	1.0	388.8792724609375	343.0293273925781	0.9999999403953552	563.4462890625	268.3226013183594	0.9999966025352478	392.16607666015625	347.7295837402344	0.001130908727645874	4	040
521	493.69580078125	201.53453063964844	1.0	386.600830078125	346.7681884765625	0.9999998807907104	563.9967651367188	269.0546875	0.9999994039535522	390.2485046386719	348.6430969238281	0.0006100833415985107	4	040
522	462.6448974609375	207.01332092285156	1.0	383.71868896484375	346.8755187988281	1.0	562.6724853515625	268.9612731933594	0.9999473094940186	386.1977233886719	347.23284912109375	0.0005339086055755615	4	040
523	460.95684814453125	207.87728881835938	1.0	384.88385009765625	344.7368469238281	1.0	563.9627685546875	268.9542541503906	0.9999963045120239	384.1533203125	351.2610778808594	0.0017039775848388672	4	040
524	459.0196838378906	212.60072326660156	1.0	391.2381591796875	343.0109558105469	0.43974459171295166	563.4810791015625	268.4051513671875	0.9999885559082031	391.259765625	342.9898376464844	8.83638858795166e-5	4	040
525	458.3556213378906	218.05091857910156	1.0	469.3159484863281	219.25535583496094	0.0011565983295440674	563.4926147460938	269.5075988769531	0.9999990463256836	458.68707275390625	223.9912567138672	0.00019758939743041992	4	040
526	455.12615966796875	226.07872009277344	1.0	499.36846923828125	225.08033752441406	0.00896996259689331	563.2522583007812	268.59149169921875	0.9999337196350098	490.11865234375	215.88296508789062	5.868077278137207e-5	4	040
527	454.8667297363281	228.75082397460938	1.0	391.4774475097656	358.3039855957031	0.9999990463256836	562.54052734375	269.0038757324219	0.997337818145752	465.6130065917969	238.6192626953125	6.16908073425293e-5	4	040
528	455.6357727050781	232.06150817871094	1.0	391.55401611328125	353.17425537109375	0.20031148195266724	563.622314453125	268.7376403808594	0.9999938011169434	458.0823059082031	239.44049072265625	0.0001487135887145996	4	040
529	455.0596618652344	234.2522735595703	1.0	499.9241638183594	232.6556854248047	0.0005320608615875244	562.7367553710938	269.18701171875	0.9998960494995117	441.8949890136719	226.36187744140625	0.00010064244270324707	4	040
530	453.91497802734375	233.78720092773438	1.0	384.8916015625	360.47796630859375	0.9999632239341736	563.7654418945312	268.6950988769531	0.9996858239173889	380.4024353027344	358.0352783203125	0.00014343857765197754	4	040
531	455.8468322753906	232.08456420898438	1.0	385.82208251953125	363.21868896484375	1.0	563.0365600585938	267.23382568359375	0.9995061159133911	385.5757751464844	363.916259765625	0.00043010711669921875	4	040
532	457.3576965332031	230.37339782714844	1.0	394.2224426269531	361.2604675292969	1.0	563.4017944335938	269.85479736328125	0.9995719194412231	397.9349670410156	367.0915222167969	0.0002510249614715576	4	040
533	458.6438903808594	228.5110626220703	1.0	404.2886047363281	353.49652099609375	1.0	564.2950439453125	269.0238342285156	0.9999276995658875	399.98828125	354.56927490234375	0.0005447864532470703	4	040
534	461.5812683105469	225.60903930664062	1.0	400.38421630859375	341.3518371582031	1.0	563.2451171875	268.4471435546875	0.997870147228241	401.1141357421875	348.8713073730469	0.0006715655326843262	4	040
535	465.6230773925781	223.7686767578125	1.0	398.46197509765625	331.9993591308594	0.9999992847442627	564.5807495117188	268.91436767578125	0.9998775720596313	457.82476806640625	214.0674591064453	6.508827209472656e-5	4	040
536	467.0577697753906	220.9314422607422	0.9999996423721313	398.20953369140625	330.97198486328125	0.9999973177909851	564.0491943359375	269.3659362792969	0.9999024271965027	397.29730224609375	330.9140625	8.091330528259277e-5	4	040
537	469.91546630859375	220.08815002441406	1.0	399.62066650390625	323.37677001953125	0.9999998807907104	563.2314453125	268.5743713378906	0.999670147895813	523.3046264648438	263.71209716796875	0.0003839731216430664	4	040
538	461.64483642578125	223.78781127929688	1.0	402.1075744628906	320.92071533203125	1.0	562.8486938476562	267.5474548339844	0.9992100596427917	521.3865966796875	264.6357421875	0.0008182525634765625	4	040
539	451.9706115722656	228.21096801757812	0.9999998807907104	403.67523193359375	320.7994079589844	1.0	563.7011108398438	268.2177734375	0.9994631409645081	518.5228271484375	273.53082275390625	0.0010370910167694092	4	040
540	451.3133544921875	233.38014221191406	1.0	405.2463684082031	322.5635986328125	1.0	563.7579956054688	267.7593078613281	0.9996119141578674	514.8116455078125	269.91741943359375	0.00037860870361328125	4	040
541	453.3929443359375	235.16693115234375	1.0	404.73675537109375	324.7053527832031	1.0	563.4923095703125	268.0900573730469	0.9999270439147949	517.5216674804688	269.18603515625	0.0006245076656341553	4	040
542	454.62738037109375	237.69139099121094	1.0	408.9123840332031	327.8307189941406	1.0	564.8095092773438	267.6791687011719	0.9999783039093018	443.5652770996094	230.23143005371094	0.0001392364501953125	4	040
543	455.13116455078125	239.35316467285156	1.0	408.7069396972656	325.9278564453125	1.0	563.2908935546875	267.83148193359375	0.9992053508758545	403.501220703125	328.5798645019531	0.00019890069961547852	4	040
544	454.0037536621094	242.93719482421875	1.0	407.47552490234375	326.59747314453125	0.9999967217445374	564.350341796875	268.697265625	0.999515175819397	522.6402587890625	277.4927978515625	0.0001526176929473877	4	040
545	451.03179931640625	250.19744873046875	1.0	409.1824035644531	332.9347229003906	0.9992973804473877	564.7705078125	267.8576965332031	0.9999869465827942	453.5213928222656	254.68089294433594	0.0001614987850189209	4	040
546	448.64361572265625	253.39083862304688	0.9999998807907104	419.0763244628906	327.1230773925781	0.9357492923736572	563.64208984375	267.3016357421875	0.998826265335083	440.9603271484375	248.04766845703125	0.00022709369659423828	4	040
547	462.78265380859375	266.3073425292969	1.0	2.0496366024017334	384.9250793457031	0.0003192722797393799	563.0728149414062	268.6352844238281	0.9999986886978149	558.2028198242188	270.3417053222656	7.775425910949707e-5	4	040
548	475.3014831542969	271.98443603515625	1.0	466.76953125	274.8069152832031	0.0008200705051422119	564.5443115234375	267.1217956542969	0.9997606873512268	456.6983642578125	263.4259338378906	0.00011354684829711914	4	040
549	467.2203674316406	272.8001708984375	1.0	464.4035339355469	274.9013977050781	0.0008805692195892334	563.6149291992188	267.1419982910156	0.9997202754020691	457.6273193359375	264.14190673828125	0.000140458345413208	4	040
550	476.86944580078125	288.15667724609375	0.8997046947479248	1.4004771709442139	383.67364501953125	0.00025010108947753906	563.8699340820312	266.63482666015625	0.9999240636825562	558.2448120117188	264.08642578125	2.855062484741211e-5	4	040
