# Supplementary material for: An automated feeding system for the African killifish reveals the impact of diet on lifespan and allows scalable assessment of associative learning
Source: eLife. 2022 Nov 10;11:e69008. doi: 10.7554/eLife.69008 (PMC9788828; doi:10.7554/eLife.69008)
Supplement: Figure 6—source data 2. [file elife-69008-fig6-data2.zip › Training Trajectories/t13_REC007DLC_resnet50_TrainAllTheThingsJun28shuffle1_1030000.csv]

bodyparts_coords	fishhead_x	fishhead_y	fishhead_likelihood	fishtail_x	fishtail_y	fishtail_likelihood	redlight_x	redlight_y	redlight_likelihood	fooddrop_x	fooddrop_y	fooddrop_likelihood	fishnum	recordingnum
0	55.49855041503906	294.01318359375	0.019005239009857178	76.51280975341797	266.4823303222656	0.9999867677688599	77.7833251953125	267.4156188964844	0.00021636486053466797	75.9447250366211	269.4806213378906	0.00018858909606933594	13	007
1	54.12046432495117	295.4585876464844	0.0023524463176727295	79.41075134277344	267.4258117675781	1.0	79.5592269897461	268.51092529296875	0.000306546688079834	77.70099639892578	269.8808288574219	0.0003121495246887207	13	007
2	51.27627944946289	299.1788024902344	0.29943329095840454	77.80136108398438	265.9934997558594	1.0	79.16151428222656	268.08660888671875	0.0002535879611968994	77.25263977050781	268.9906311035156	0.000445634126663208	13	007
3	51.21220016479492	299.3705139160156	0.9991381168365479	77.79036712646484	266.36993408203125	1.0	79.45575714111328	267.788330078125	0.00030729174613952637	77.12980651855469	269.3779602050781	0.0006609857082366943	13	007
4	51.784908294677734	298.7110900878906	0.9999984502792358	78.55036926269531	264.84710693359375	0.9999998807907104	80.44145965576172	267.06524658203125	0.0001010894775390625	77.341796875	269.6878967285156	0.0001747608184814453	13	007
5	49.60270309448242	301.0597229003906	0.8618621230125427	79.335205078125	265.8569641113281	1.0	81.00967407226562	267.63427734375	0.00017955899238586426	78.64087677001953	268.6713562011719	0.00016507506370544434	13	007
6	52.1981086730957	299.1561279296875	0.9999184608459473	78.82616424560547	265.8608093261719	1.0	80.54264068603516	267.1944885253906	0.0002046823501586914	80.59517669677734	260.68023681640625	0.00029337406158447266	13	007
7	52.883445739746094	298.77471923828125	0.9999999403953552	79.20684814453125	266.49609375	1.0	81.04151916503906	266.9252014160156	0.00017762184143066406	81.81997680664062	268.83917236328125	0.0002466738224029541	13	007
8	52.63111114501953	299.2186279296875	0.9999998807907104	79.50707244873047	266.1807861328125	1.0	81.52922821044922	266.6499938964844	0.0003021657466888428	81.40133666992188	260.9430236816406	0.000508427619934082	13	007
9	51.60849380493164	300.6299743652344	0.9999992251396179	80.88904571533203	265.1659851074219	1.0	83.39175415039062	265.92852783203125	0.00020566582679748535	80.77041625976562	261.4873046875	0.00021255016326904297	13	007
10	52.19965362548828	301.9446105957031	0.9999998807907104	82.71031188964844	263.0732116699219	1.0	85.28092956542969	264.7667541503906	0.00016424059867858887	80.67405700683594	261.3501281738281	0.00014126300811767578	13	007
11	49.11650466918945	305.5751647949219	0.9991748929023743	84.09589385986328	263.3048400878906	1.0	86.663818359375	262.09979248046875	0.00019684433937072754	81.10472869873047	271.0042724609375	0.00022855401039123535	13	007
12	47.875179290771484	305.32684326171875	0.999965488910675	84.65257263183594	262.80316162109375	1.0	89.37137603759766	263.07989501953125	0.00010821223258972168	93.9874038696289	266.172607421875	0.00019210577011108398	13	007
13	49.71370315551758	306.7827453613281	0.9999998211860657	84.7213134765625	263.2689514160156	1.0	88.95438385009766	263.75592041015625	9.79006290435791e-5	93.7593765258789	265.7358703613281	0.00010597705841064453	13	007
14	48.908573150634766	305.01849365234375	0.9999999403953552	85.98155975341797	262.4203186035156	1.0	89.04933166503906	263.8795471191406	6.079673767089844e-5	94.21551513671875	263.3803405761719	0.0003115236759185791	13	007
15	48.74632263183594	308.02410888671875	0.9999997615814209	89.02377319335938	260.86993408203125	0.999894380569458	644.4776611328125	30.143651962280273	0.00010412931442260742	95.01348876953125	262.8283996582031	0.00020647048950195312	13	007
16	51.915096282958984	307.1546936035156	0.9999994039535522	88.31207275390625	259.759521484375	0.9769439697265625	649.5145263671875	218.38551330566406	0.00014069676399230957	95.70466613769531	262.2681884765625	0.00019803643226623535	13	007
17	83.74320983886719	261.67718505859375	0.9996080994606018	82.57035064697266	261.2402038574219	0.001963287591934204	640.9802856445312	7.331171989440918	6.380677223205566e-5	42.41353988647461	318.17022705078125	0.0005070865154266357	13	007
18	68.58267211914062	308.3505859375	0.9998160004615784	34.81140899658203	313.4344482421875	0.7151598334312439	7.567534923553467	314.16400146484375	0.00020691752433776855	35.46807098388672	317.2892150878906	0.00026157498359680176	13	007
19	73.08000946044922	309.278564453125	0.9971648454666138	73.30174255371094	251.74229431152344	0.999337911605835	8.498031616210938	314.5783386230469	9.59634780883789e-5	33.0677490234375	318.5719299316406	0.00043016672134399414	13	007
20	73.52019500732422	309.6101379394531	0.8836839199066162	69.38227844238281	249.29196166992188	0.9999992847442627	648.4993896484375	347.1364440917969	8.249282836914062e-5	66.79566192626953	248.9756622314453	0.00012096762657165527	13	007
21	74.22039031982422	307.9075622558594	0.9999990463256836	68.51712799072266	246.7772674560547	0.9999999403953552	78.67225646972656	306.8902587890625	0.00013181567192077637	31.714670181274414	318.53662109375	0.0001361370086669922	13	007
22	74.54237365722656	307.9408264160156	0.9999980926513672	69.69214630126953	246.2671356201172	1.0	79.16395568847656	307.2597351074219	0.00013047456741333008	66.84512329101562	245.64120483398438	0.00023046135902404785	13	007
23	72.43009948730469	308.1358337402344	0.9999995827674866	66.68973541259766	241.62733459472656	0.9999998807907104	640.423095703125	6.6736955642700195	6.437301635742188e-5	32.438560485839844	319.8760986328125	0.00020372867584228516	13	007
24	70.07704162597656	307.633056640625	1.0	35.30961990356445	314.6287841796875	0.22929024696350098	8.533706665039062	314.3683776855469	0.00017532706260681152	36.40243911743164	318.2119140625	0.0009620785713195801	13	007
25	70.01074981689453	306.8694763183594	1.0	36.370906829833984	312.3670349121094	0.044372767210006714	35.806392669677734	313.0970458984375	4.845857620239258e-5	30.912267684936523	318.51226806640625	0.0003447234630584717	13	007
26	67.97907257080078	306.9801940917969	0.9999971389770508	36.52875518798828	311.97528076171875	0.9937069416046143	529.5833129882812	209.240234375	1.0	32.61487579345703	318.76422119140625	0.0013246238231658936	13	007
27	65.4399642944336	307.71441650390625	0.999991774559021	38.47941589355469	313.8277587890625	0.10113376379013062	530.6148071289062	208.1642608642578	1.0	37.31907272338867	319.2923583984375	0.002047508955001831	13	007
28	63.07780838012695	307.1793518066406	0.9999983310699463	65.08993530273438	245.9963836669922	0.999993085861206	530.443115234375	209.0330810546875	1.0	38.55878829956055	319.8007507324219	0.0010994374752044678	13	007
29	63.717105865478516	307.8040771484375	1.0	63.99016189575195	247.9503173828125	0.9999744892120361	530.5925903320312	207.81515502929688	1.0	529.3328247070312	209.32769775390625	0.0007163584232330322	13	007
30	62.261600494384766	308.41339111328125	1.0	64.69052124023438	246.46397399902344	0.9989771842956543	530.615966796875	207.3260955810547	1.0	529.7694702148438	208.63507080078125	0.00031945109367370605	13	007
31	58.5508918762207	306.6408386230469	0.9991235733032227	63.893043518066406	244.62034606933594	0.9988116025924683	530.7755737304688	208.40159606933594	1.0	529.160888671875	209.48812866210938	0.00031554698944091797	13	007
32	58.77010726928711	306.266357421875	0.9993454217910767	64.57907104492188	243.5970458984375	0.0010001957416534424	530.7056884765625	208.65415954589844	1.0	529.0685424804688	209.8580780029297	0.0004023909568786621	13	007
33	52.473121643066406	306.9247131347656	0.9927076697349548	65.12161254882812	241.35757446289062	0.9999986290931702	530.2315673828125	208.2550811767578	1.0	527.5368041992188	207.71389770507812	0.0005095303058624268	13	007
34	57.426124572753906	304.82147216796875	0.9999769330024719	64.52739715576172	242.06314086914062	0.7605072259902954	530.385498046875	208.4143829345703	1.0	529.4016723632812	209.36468505859375	0.0005191564559936523	13	007
35	54.12583923339844	306.1443786621094	1.0	66.8078842163086	240.27008056640625	0.9999996423721313	530.564697265625	208.83529663085938	1.0	529.055419921875	209.86007690429688	0.0004912614822387695	13	007
36	51.27785873413086	305.9663391113281	1.0	66.95951080322266	241.41761779785156	0.9994057416915894	530.9177856445312	208.13986206054688	1.0	529.7620849609375	209.7217559814453	0.0004096031188964844	13	007
37	48.69152069091797	305.88885498046875	0.9999998211860657	66.51570129394531	238.95933532714844	0.9999704957008362	530.2300415039062	208.46951293945312	1.0	528.6318969726562	209.726318359375	0.0004285871982574463	13	007
38	51.590415954589844	305.2840270996094	0.9999998807907104	66.86994934082031	235.96910095214844	0.9850768446922302	530.406005859375	208.4006805419922	1.0	528.7797241210938	210.0260467529297	0.0003624260425567627	13	007
39	49.82620620727539	305.0497131347656	1.0	68.27188873291016	236.43731689453125	0.9991333484649658	530.146484375	208.488037109375	1.0	528.9627685546875	209.89190673828125	0.0006445348262786865	13	007
40	51.874324798583984	304.0596923828125	1.0	71.3835678100586	236.9331817626953	0.9999999403953552	530.3309936523438	208.45211791992188	1.0	528.935791015625	210.0247802734375	0.00046893954277038574	13	007
41	51.69252395629883	303.2920837402344	1.0	70.4228286743164	235.42489624023438	0.999997615814209	530.47265625	208.01031494140625	1.0	528.8612670898438	209.04989624023438	0.00030365586280822754	13	007
42	50.430240631103516	301.8481140136719	1.0	70.02719116210938	233.56455993652344	0.9999969601631165	530.6926879882812	208.43540954589844	1.0	42.33938980102539	295.24176025390625	0.00043839216232299805	13	007
43	50.42029571533203	300.3407897949219	1.0	73.54009246826172	233.22178649902344	0.9999995231628418	531.47705078125	208.1304168701172	1.0	529.3523559570312	209.6016082763672	0.00036281347274780273	13	007
44	49.81378173828125	299.3189697265625	1.0	75.9056396484375	233.54632568359375	0.9999948740005493	530.4298095703125	208.080322265625	1.0	527.627197265625	207.06646728515625	0.0004037618637084961	13	007
45	49.80205535888672	297.9679260253906	1.0	76.1202621459961	233.56410217285156	0.9999955892562866	530.5565185546875	208.01559448242188	1.0	43.59529495239258	304.3229064941406	0.0004864335060119629	13	007
46	49.36920166015625	296.836181640625	1.0	77.18595123291016	231.4538116455078	0.999994158744812	530.9996337890625	207.93316650390625	1.0	529.6542358398438	209.03250122070312	0.0005152523517608643	13	007
47	50.508033752441406	296.189453125	1.0	77.72077178955078	228.80039978027344	0.9999998807907104	530.7593994140625	207.7720489501953	1.0	528.5294799804688	209.04510498046875	0.00020757317543029785	13	007
48	47.9599609375	293.99859619140625	0.9999607801437378	73.844482421875	225.90756225585938	0.9999996423721313	531.0327758789062	208.28895568847656	1.0	529.2796630859375	209.80641174316406	0.0002282261848449707	13	007
49	57.265602111816406	289.8625793457031	0.9999985098838806	68.62263488769531	225.06544494628906	0.4260994791984558	530.2446899414062	208.462158203125	1.0	528.781494140625	209.8005828857422	0.0006039440631866455	13	007
50	62.57447814941406	288.0069885253906	0.9999989867210388	38.57075119018555	290.9677734375	0.007165342569351196	530.353759765625	208.33151245117188	1.0	528.7015991210938	209.465576171875	0.0005067586898803711	13	007
51	64.85746765136719	284.8563537597656	1.0	67.79878997802734	226.40402221679688	0.7574548125267029	530.5394897460938	208.89308166503906	1.0	528.7868041992188	209.77874755859375	0.0003218650817871094	13	007
52	65.95381927490234	282.6981201171875	0.9999999403953552	66.11896514892578	221.34886169433594	0.9725896120071411	530.8831176757812	208.1458740234375	1.0	529.1603393554688	209.65313720703125	0.0003604590892791748	13	007
53	65.9062271118164	283.56182861328125	0.9999998807907104	65.694091796875	224.73265075683594	0.999835729598999	530.3690795898438	208.3188018798828	1.0	528.5757446289062	209.25653076171875	0.0004736483097076416	13	007
54	64.67938995361328	282.7100524902344	1.0	66.90868377685547	222.53781127929688	0.9995733499526978	530.549072265625	208.09844970703125	1.0	50.14433288574219	287.3631896972656	0.000837862491607666	13	007
55	63.87265396118164	282.2362365722656	1.0	69.56185150146484	223.0367431640625	0.9999972581863403	529.9909057617188	208.48414611816406	1.0	50.09498977661133	287.01123046875	0.0003433525562286377	13	007
56	62.71755599975586	282.562255859375	1.0	70.62608337402344	222.78179931640625	1.0	530.5944213867188	207.9473876953125	1.0	49.19647979736328	287.2702331542969	0.00045186281204223633	13	007
57	63.353797912597656	283.75628662109375	1.0	70.52923583984375	223.18087768554688	1.0	530.4874877929688	208.30203247070312	1.0	529.3516845703125	209.9882049560547	0.00045749545097351074	13	007
58	63.13251495361328	283.8127136230469	0.9999998807907104	69.70013427734375	223.27484130859375	1.0	531.09033203125	208.5821533203125	1.0	529.338134765625	210.18844604492188	0.0002957284450531006	13	007
59	62.47439956665039	284.7317199707031	1.0	69.03488159179688	221.50587463378906	1.0	531.4989624023438	208.33189392089844	1.0	49.998291015625	288.0911865234375	0.0007340908050537109	13	007
60	63.218963623046875	284.90045166015625	1.0	68.89318084716797	221.89102172851562	0.9999999403953552	531.029052734375	208.51710510253906	1.0	37.103485107421875	290.2167663574219	0.0003091096878051758	13	007
61	62.341609954833984	284.8590393066406	1.0	68.8161849975586	222.36891174316406	1.0	530.5884399414062	208.2470245361328	1.0	49.98313903808594	288.478759765625	0.00028777122497558594	13	007
62	55.697479248046875	287.0520324707031	0.9999812841415405	67.16258239746094	220.77000427246094	1.0	530.5202026367188	208.4813232421875	1.0	528.6248779296875	210.0113983154297	0.00038185715675354004	13	007
63	61.117156982421875	285.7785339355469	0.9999987483024597	67.68883514404297	220.7850341796875	1.0	530.8944091796875	208.76806640625	1.0	50.87912368774414	288.15869140625	0.0006209611892700195	13	007
64	64.97146606445312	284.76385498046875	0.9999712705612183	67.22933959960938	218.8666229248047	0.9999999403953552	530.1868896484375	208.10923767089844	1.0	527.9960327148438	207.19981384277344	0.000290602445602417	13	007
65	63.94876480102539	284.4205627441406	0.9999998807907104	69.93193817138672	219.6611328125	0.999999463558197	530.2212524414062	207.78097534179688	1.0	36.71581268310547	290.226806640625	0.0002702772617340088	13	007
66	63.7159309387207	285.22930908203125	0.9999996423721313	71.06620025634766	219.67459106445312	1.0	530.7315063476562	207.7491455078125	1.0	529.57470703125	208.6387176513672	0.0003491342067718506	13	007
67	63.86118698120117	285.5100402832031	0.9999990463256836	69.20862579345703	222.06309509277344	1.0	530.8899536132812	208.58331298828125	1.0	528.9124755859375	209.9722900390625	0.0004525482654571533	13	007
68	62.12345504760742	286.3670349121094	0.9999937415122986	69.78939056396484	223.28811645507812	0.9999817609786987	530.75146484375	208.5277099609375	1.0	529.2872924804688	209.6417694091797	0.0002771914005279541	13	007
69	63.58268356323242	285.8197937011719	0.9999927878379822	66.75045776367188	223.15554809570312	0.999997615814209	531.0157470703125	208.91116333007812	1.0	529.1318969726562	210.049560546875	0.00042942166328430176	13	007
70	64.91423797607422	285.6036682128906	0.9999899864196777	67.2623062133789	223.59461975097656	1.0	530.2432250976562	208.48211669921875	1.0	528.5913696289062	209.59353637695312	0.0004945993423461914	13	007
71	63.891990661621094	286.6492004394531	0.9999313354492188	68.68905639648438	223.6452178955078	0.9998884201049805	530.415283203125	208.51739501953125	1.0	528.4349365234375	209.7524871826172	0.0004630088806152344	13	007
72	67.18336486816406	288.087646484375	0.0004063248634338379	66.78093719482422	224.0401611328125	0.9999996423721313	530.3015747070312	208.15040588378906	1.0	64.03218078613281	225.55787658691406	0.001173168420791626	13	007
73	71.04161834716797	286.0163879394531	0.059483855962753296	63.86048889160156	224.03675842285156	0.9991177320480347	530.6647338867188	208.45965576171875	1.0	72.91067504882812	284.8771057128906	0.00032660365104675293	13	007
74	78.73338317871094	282.2602233886719	0.9926372766494751	59.33894348144531	230.11190795898438	1.0	530.2484130859375	207.93304443359375	1.0	52.240821838378906	231.38946533203125	0.00020778179168701172	13	007
75	80.4886474609375	284.2330017089844	0.9908841848373413	53.46760940551758	230.9178924560547	1.0	530.4098510742188	208.06719970703125	1.0	529.0693359375	209.24942016601562	0.0003851354122161865	13	007
76	81.55216979980469	281.8966064453125	0.34178557991981506	53.713199615478516	227.93060302734375	1.0	530.3756713867188	207.88262939453125	1.0	529.1195678710938	209.11767578125	0.0003305375576019287	13	007
77	61.68225860595703	242.01004028320312	0.2038598358631134	86.63970184326172	285.8936462402344	1.0	530.9407348632812	208.2840576171875	1.0	87.19879913330078	285.59588623046875	0.0007349550724029541	13	007
78	96.03169250488281	290.96514892578125	0.009696155786514282	92.24485778808594	289.5005187988281	0.9161922931671143	530.5169067382812	207.4141387939453	1.0	529.2172241210938	208.7183074951172	0.0003769993782043457	13	007
79	96.44954681396484	292.0224914550781	0.011567562818527222	93.13725280761719	292.6773986816406	0.9769072532653809	530.3617553710938	207.86268615722656	1.0	529.2176513671875	208.70947265625	0.000325620174407959	13	007
80	96.9137191772461	291.53240966796875	0.9945412278175354	52.2253303527832	233.22125244140625	0.9999995231628418	530.2879028320312	207.7914276123047	1.0	92.2452163696289	291.8466796875	0.0005468428134918213	13	007
81	98.73975372314453	290.9730224609375	0.9955421686172485	98.36209106445312	290.15338134765625	0.20424813032150269	531.1605834960938	207.72720336914062	1.0	94.14833068847656	290.9109191894531	0.00040990114212036133	13	007
82	0.8411495685577393	296.8005676269531	0.001827239990234375	95.93388366699219	289.6907653808594	0.9999933242797852	531.1189575195312	208.35501098632812	1.0	95.29286193847656	288.60968017578125	0.0007567405700683594	13	007
83	96.60073852539062	279.4582214355469	0.0016336441040039062	90.5733413696289	283.6661376953125	0.2814085781574249	530.4421997070312	207.9354248046875	1.0	528.8764038085938	208.9857940673828	0.00048106908798217773	13	007
84	10.392190933227539	278.0263671875	0.12203323841094971	4.864712238311768	283.6458740234375	0.0001036226749420166	530.5341796875	207.7659149169922	1.0	529.3059692382812	208.95745849609375	0.00025779008865356445	13	007
85	530.91162109375	211.65074157714844	9.41157341003418e-5	69.5294418334961	251.54409790039062	0.2651749551296234	530.5616455078125	208.0487518310547	1.0	529.0857543945312	209.22608947753906	0.0004931092262268066	13	007
86	642.216552734375	402.7413330078125	0.0004588663578033447	70.06783294677734	253.78126525878906	0.0001741349697113037	530.6024169921875	207.8951873779297	1.0	529.333251953125	209.41131591796875	0.0007091760635375977	13	007
87	642.5960693359375	403.2879943847656	0.0010293424129486084	82.67342376708984	256.33282470703125	0.9976542592048645	530.2257690429688	207.87159729003906	1.0	527.8408813476562	207.2086181640625	0.0004164278507232666	13	007
88	75.55307006835938	249.91116333007812	0.0017279982566833496	82.56212615966797	253.3789520263672	0.9999957084655762	530.5635986328125	208.5223388671875	1.0	84.3519515991211	255.56298828125	0.0004349350929260254	13	007
89	22.019866943359375	263.5152893066406	0.003137260675430298	88.70670318603516	258.11492919921875	0.9999948740005493	530.6908569335938	208.5555877685547	1.0	94.16968536376953	259.610595703125	0.00030812621116638184	13	007
90	65.03707122802734	257.5384216308594	0.17013469338417053	91.53717041015625	257.1026306152344	0.9999970197677612	530.4776000976562	208.63131713867188	1.0	95.23796844482422	258.395751953125	0.0007027983665466309	13	007
91	57.44477844238281	259.154052734375	0.9999969005584717	90.79924774169922	256.05120849609375	1.0	530.645751953125	208.1868896484375	1.0	528.7800903320312	209.67063903808594	0.0004405677318572998	13	007
92	58.08633041381836	259.8428039550781	0.9997804164886475	87.5142822265625	256.21331787109375	0.9999935626983643	530.5607299804688	208.04962158203125	1.0	86.42832946777344	258.20458984375	0.00035268068313598633	13	007
93	56.199275970458984	260.6923522949219	0.0003853440284729004	84.56486511230469	256.8284606933594	0.26210659742355347	529.8246459960938	208.18856811523438	1.0	528.6480712890625	210.37066650390625	0.0003587305545806885	13	007
94	44.09489822387695	263.4910583496094	0.0016264617443084717	83.28848266601562	258.4064025878906	0.8228281736373901	531.0120849609375	208.0959014892578	1.0	529.5217895507812	208.56741333007812	0.0003757476806640625	13	007
95	641.6261596679688	402.5860290527344	0.0003916323184967041	80.53150177001953	256.9790954589844	0.004729628562927246	530.1083984375	207.770263671875	1.0	528.852783203125	209.1099853515625	0.0004717707633972168	13	007
96	68.23117065429688	259.8498840332031	0.0005323290824890137	76.54810333251953	260.4940490722656	0.999966561794281	530.4931640625	208.11468505859375	1.0	80.31343841552734	259.5230407714844	0.0002809762954711914	13	007
97	68.63966369628906	259.1513671875	0.2465929388999939	79.01205444335938	259.02606201171875	0.9999305009841919	530.8458862304688	208.24664306640625	1.0	529.50390625	209.43797302246094	0.0004953444004058838	13	007
98	67.40234375	260.9299011230469	0.5660098195075989	74.73106384277344	262.1401062011719	0.8581436276435852	530.9127807617188	208.33258056640625	1.0	528.7060546875	209.3246612548828	0.00018289685249328613	13	007
99	66.72030639648438	260.6966857910156	0.08565381169319153	74.0125732421875	262.9722595214844	0.07841762900352478	529.8742065429688	208.1168975830078	1.0	528.0512084960938	209.52642822265625	0.0006529092788696289	13	007
100	62.34682083129883	258.4818420410156	0.9991251230239868	68.79591369628906	264.0011291503906	0.07160195708274841	530.5014038085938	208.47747802734375	1.0	528.72705078125	209.75474548339844	0.00048294663429260254	13	007
101	63.74525451660156	261.7821350097656	0.9923880100250244	70.69135284423828	267.2895202636719	0.24785488843917847	530.9595947265625	208.2110137939453	1.0	528.9035034179688	209.6549530029297	0.00045755505561828613	13	007
102	62.72631072998047	256.3089904785156	0.9999947547912598	68.68954467773438	267.5530700683594	0.5998965501785278	530.6539306640625	208.5658416748047	1.0	528.63134765625	209.72752380371094	0.00046005845069885254	13	007
103	63.513126373291016	260.7526550292969	0.9591660499572754	69.48703002929688	267.0782775878906	0.9268651008605957	531.0453491210938	207.4307861328125	1.0	529.9190063476562	208.72732543945312	0.00031048059463500977	13	007
104	59.25076675415039	256.44122314453125	0.5055233240127563	67.32234191894531	269.0866394042969	0.1292705535888672	530.9189453125	208.0837860107422	1.0	529.2590942382812	209.28134155273438	0.00042116641998291016	13	007
105	57.88339614868164	258.6236572265625	0.8585628867149353	68.1263427734375	271.5355529785156	0.999991774559021	530.53955078125	208.78077697753906	1.0	528.8714599609375	209.7127227783203	0.0005108118057250977	13	007
106	57.136077880859375	257.656982421875	0.5468336343765259	67.71403503417969	270.8914489746094	0.8006370067596436	530.375244140625	207.86553955078125	1.0	529.2398681640625	208.6860809326172	0.0005520880222320557	13	007
107	54.938636779785156	258.0253601074219	0.1559385359287262	67.65359497070312	271.4671325683594	0.8910924196243286	530.4210205078125	207.52268981933594	1.0	528.5912475585938	208.82325744628906	0.0002900063991546631	13	007
108	55.21095657348633	258.1417236328125	0.08188000321388245	66.27904510498047	271.2430725097656	0.4893178641796112	530.8461303710938	208.54656982421875	1.0	529.3746948242188	209.55609130859375	0.0003375411033630371	13	007
109	53.81877136230469	256.0034484863281	0.9996781349182129	70.26702117919922	272.8608093261719	0.9993815422058105	530.1923217773438	208.1968994140625	1.0	528.5316162109375	209.61386108398438	0.0005979835987091064	13	007
110	52.64809799194336	254.7640838623047	1.0	75.0185546875	275.1266784667969	0.9997214078903198	530.4246826171875	208.17230224609375	1.0	528.9033203125	210.15830993652344	0.00035506486892700195	13	007
111	52.940162658691406	256.00726318359375	0.9714345932006836	73.9293441772461	276.2290954589844	0.999996542930603	530.4794921875	207.54901123046875	1.0	529.0338134765625	209.27362060546875	0.0003521740436553955	13	007
112	50.99201965332031	254.55642700195312	1.0	67.8831558227539	272.6440734863281	0.0588078498840332	530.3121948242188	208.65093994140625	1.0	529.3819580078125	209.52667236328125	0.0005193948745727539	13	007
113	50.94160461425781	251.7325439453125	1.0	67.87731170654297	276.3006591796875	0.7377203702926636	529.8554077148438	208.46560668945312	1.0	528.3501586914062	209.49676513671875	0.00044652819633483887	13	007
114	51.19718933105469	253.78887939453125	1.0	7.6072468757629395	287.8069152832031	0.11273157596588135	530.6796875	207.97998046875	1.0	529.4577026367188	209.14276123046875	0.0003578364849090576	13	007
115	50.32455825805664	252.2290802001953	1.0	68.29801940917969	275.3935852050781	0.14995747804641724	530.8296508789062	208.1248321533203	1.0	529.5341796875	209.5741729736328	0.00032824277877807617	13	007
116	50.05799102783203	253.62831115722656	0.9999998807907104	69.78340148925781	278.14068603515625	0.9991711378097534	530.6925659179688	207.92601013183594	1.0	529.450927734375	209.2901153564453	0.00034096837043762207	13	007
117	53.40726852416992	257.31365966796875	0.9999909400939941	70.9151840209961	275.8749694824219	0.9992656111717224	530.6105346679688	207.59576416015625	1.0	529.430419921875	209.10765075683594	0.00032976269721984863	13	007
118	51.98182678222656	256.1195983886719	0.9999998807907104	67.536865234375	274.3789978027344	0.20938193798065186	530.3421630859375	208.22007751464844	1.0	527.56591796875	207.31610107421875	0.00042942166328430176	13	007
119	51.8636474609375	255.77212524414062	0.9999958872795105	70.98881530761719	275.8986511230469	0.9105982780456543	530.808837890625	208.11947631835938	1.0	529.2716064453125	209.57620239257812	0.0003019273281097412	13	007
120	53.88706588745117	254.8135528564453	0.9999997615814209	70.40045166015625	276.7809143066406	0.7761255502700806	530.5066528320312	208.15957641601562	1.0	529.5082397460938	209.4221649169922	0.0003050565719604492	13	007
121	52.42871856689453	253.7708282470703	1.0	70.21621704101562	276.2845153808594	0.02121993899345398	529.66455078125	207.68203735351562	1.0	527.6239013671875	206.92047119140625	0.0003075599670410156	13	007
122	51.4208869934082	255.03953552246094	0.9998468160629272	70.25932312011719	275.0165710449219	0.5642989277839661	530.4136962890625	208.67457580566406	1.0	528.5177001953125	209.72254943847656	0.0006029903888702393	13	007
123	52.32771682739258	255.50062561035156	0.9988691806793213	72.79178619384766	277.18145751953125	0.14936435222625732	530.2620239257812	208.4654541015625	1.0	528.597412109375	209.73361206054688	0.00038444995880126953	13	007
124	49.90024185180664	255.81109619140625	0.9999997019767761	70.46210479736328	275.42413330078125	0.9237613081932068	530.7952270507812	208.23284912109375	1.0	529.2514038085938	209.63702392578125	0.0002911090850830078	13	007
125	52.34527587890625	254.35452270507812	0.9999999403953552	68.8023681640625	276.53314208984375	0.03060770034790039	530.6460571289062	208.5462188720703	1.0	529.0498657226562	209.94998168945312	0.0003382861614227295	13	007
126	52.5252799987793	254.52001953125	0.9999942779541016	67.28800201416016	276.1375427246094	0.002897202968597412	531.285888671875	207.7207794189453	1.0	529.1673583984375	208.84373474121094	0.0002664923667907715	13	007
127	51.32803726196289	256.51898193359375	0.9999967217445374	69.55775451660156	278.8553771972656	0.958957314491272	530.0845947265625	208.24887084960938	1.0	528.5656127929688	209.3932342529297	0.0006635189056396484	13	007
128	53.06504821777344	254.9364013671875	0.9993199706077576	69.67279815673828	275.7544860839844	0.11926165223121643	530.0830078125	208.0960693359375	1.0	528.8163452148438	209.46450805664062	0.00027498602867126465	13	007
129	55.085750579833984	257.8675231933594	0.49889540672302246	68.00643157958984	276.4154052734375	0.0006627440452575684	530.595458984375	207.9664306640625	1.0	529.72021484375	209.47085571289062	0.0002709925174713135	13	007
130	54.12055587768555	256.48193359375	0.9942423701286316	67.38264465332031	282.65435791015625	0.950246274471283	530.8147583007812	208.01708984375	1.0	529.3994140625	209.6201171875	0.00022783875465393066	13	007
131	52.5177001953125	253.17308044433594	0.9999998807907104	66.1994857788086	282.8665466308594	0.2996937036514282	530.2044677734375	208.43284606933594	1.0	529.2380981445312	209.50794982910156	0.00035759806632995605	13	007
132	53.32894515991211	256.7462158203125	0.9996305108070374	63.941322326660156	287.17822265625	0.810857892036438	530.0795288085938	208.32286071777344	1.0	528.2671508789062	209.78965759277344	0.0006712675094604492	13	007
133	53.49308776855469	255.3800811767578	0.9991136193275452	62.9118537902832	285.3326110839844	0.0006557703018188477	530.5855712890625	207.83734130859375	1.0	529.0330200195312	209.3508758544922	0.0002747476100921631	13	007
134	53.34466552734375	254.2200469970703	0.9994180798530579	60.37669372558594	263.1056213378906	0.0003039538860321045	530.1670532226562	208.30789184570312	1.0	529.1546630859375	209.5485076904297	0.0004470944404602051	13	007
135	54.879608154296875	254.6912841796875	0.9964300990104675	63.704803466796875	291.2190246582031	0.004239976406097412	530.3401489257812	207.6540069580078	1.0	529.2396240234375	209.1476287841797	0.0005164146423339844	13	007
136	52.939056396484375	253.61305236816406	0.994462251663208	12.038122177124023	290.1625671386719	0.0001919269561767578	530.6192626953125	208.71177673339844	1.0	529.0330810546875	209.7279510498047	0.0005099475383758545	13	007
137	53.3081169128418	252.92469787597656	0.9997506141662598	63.973114013671875	290.20635986328125	0.3488078713417053	530.7145385742188	208.09835815429688	1.0	529.2066650390625	209.52467346191406	0.00044602155685424805	13	007
138	53.119354248046875	252.9837646484375	0.9976819753646851	65.0760269165039	290.72705078125	0.0017387568950653076	530.6565551757812	208.34461975097656	1.0	529.0756225585938	210.05419921875	0.00034487247467041016	13	007
139	54.024627685546875	253.6567840576172	0.24796894192695618	11.737531661987305	291.6643371582031	0.0003555417060852051	531.0413208007812	207.37420654296875	1.0	529.6485595703125	208.78121948242188	0.0003184676170349121	13	007
140	53.65966033935547	255.90914916992188	0.004316836595535278	63.83027267456055	294.28692626953125	0.1800539493560791	530.708740234375	208.1831817626953	1.0	529.3449096679688	209.43136596679688	0.00047406554222106934	13	007
141	54.034908294677734	254.3489532470703	0.6747069954872131	640.7706909179688	3.005256414413452	0.00013846158981323242	530.90283203125	208.3593292236328	1.0	529.1928100585938	209.66384887695312	0.00032380223274230957	13	007
142	50.470333099365234	251.2618865966797	0.01821005344390869	530.0079956054688	210.6527099609375	7.471442222595215e-5	530.65185546875	208.4280548095703	1.0	529.1152954101562	209.77578735351562	0.00040581822395324707	13	007
143	49.99736785888672	248.08419799804688	0.0005684494972229004	640.814697265625	3.852816581726074	0.000237196683883667	530.0664672851562	208.5203094482422	1.0	528.6734008789062	209.77842712402344	0.0003720521926879883	13	007
144	55.16044998168945	255.4651336669922	0.0007130205631256104	13.159703254699707	287.839599609375	0.000581890344619751	530.0867309570312	207.65084838867188	1.0	528.8687744140625	209.2538299560547	0.00045859813690185547	13	007
145	642.19873046875	402.30816650390625	0.0004073977470397949	643.705078125	396.4507751464844	0.00010246038436889648	530.3758544921875	208.393310546875	1.0	529.1660766601562	209.3062744140625	0.0004448890686035156	13	007
146	50.2299919128418	257.9035949707031	0.0002090930938720703	11.831143379211426	286.72393798828125	9.185075759887695e-5	530.31494140625	208.5357208251953	1.0	529.055419921875	209.6446533203125	0.0004962384700775146	13	007
147	47.44654083251953	257.1812438964844	0.00012093782424926758	640.2574462890625	3.6150739192962646	0.00014528632164001465	530.8896484375	208.27049255371094	1.0	529.5548706054688	209.66134643554688	0.00022801756858825684	13	007
148	51.89942932128906	256.5887451171875	0.10161378979682922	64.95848846435547	283.8591003417969	0.002876102924346924	530.7108154296875	208.2086639404297	1.0	529.0592041015625	209.7157745361328	0.00035953521728515625	13	007
149	53.254085540771484	256.9438171386719	0.9689154028892517	66.8740463256836	273.4930725097656	0.00012156367301940918	530.3523559570312	207.88356018066406	1.0	529.4173583984375	209.12197875976562	0.0003286004066467285	13	007
150	642.2723388671875	402.5223693847656	0.0002117753028869629	76.77923583984375	272.82305908203125	0.0045445263385772705	530.0131225585938	207.68368530273438	1.0	528.6516723632812	209.37713623046875	0.0002772212028503418	13	007
151	642.6166381835938	402.3955078125	0.0007963478565216064	76.20223999023438	272.63427734375	0.9282839298248291	530.4326171875	207.72537231445312	1.0	529.2868041992188	209.13729858398438	0.00022849440574645996	13	007
152	80.26531982421875	274.1936340332031	0.01023930311203003	77.98578643798828	274.1833801269531	0.9093831777572632	530.3641357421875	208.06777954101562	1.0	528.7498168945312	209.1226806640625	0.0004718601703643799	13	007
153	81.83526611328125	275.3220520019531	0.00046119093894958496	81.2063980102539	277.1754150390625	0.99944007396698	530.440185546875	208.3849639892578	1.0	529.1549072265625	209.4927215576172	0.00046378374099731445	13	007
154	54.05538558959961	261.2268981933594	0.20519760251045227	80.79391479492188	278.7064514160156	0.999998927116394	530.399658203125	207.9671630859375	1.0	529.3895263671875	209.14443969726562	0.0003095865249633789	13	007
155	51.245361328125	259.8584899902344	0.9999929070472717	82.94291687011719	283.50775146484375	0.9999976754188538	530.5239868164062	208.61376953125	1.0	529.0357055664062	209.65399169921875	0.0003445744514465332	13	007
156	50.095149993896484	259.0929870605469	0.9999998807907104	82.19027709960938	283.5007629394531	0.9999179840087891	530.0808715820312	208.46383666992188	1.0	528.7376098632812	209.74700927734375	0.0007430613040924072	13	007
157	49.75814437866211	258.2153015136719	0.9973149299621582	84.91209411621094	281.92315673828125	0.9999092817306519	530.5120849609375	208.10440063476562	1.0	528.9654541015625	209.48562622070312	0.00043699145317077637	13	007
158	50.684810638427734	258.8166809082031	0.9999996423721313	84.88877868652344	282.4291687011719	0.9885919094085693	530.7044067382812	207.53152465820312	1.0	529.4514770507812	208.7551727294922	0.00022873282432556152	13	007
159	50.9060173034668	258.85333251953125	0.9999999403953552	84.20423889160156	278.0069885253906	0.9554179906845093	530.6055908203125	207.8130340576172	1.0	529.22412109375	209.0343780517578	0.0005753040313720703	13	007
160	51.11420822143555	257.5195617675781	0.9999997019767761	84.55680847167969	276.4713439941406	0.9887569546699524	530.9072875976562	208.09671020507812	1.0	530.1364135742188	209.4166259765625	0.0004863440990447998	13	007
161	48.378849029541016	257.7330322265625	0.059874147176742554	86.3682861328125	279.1639404296875	0.999803364276886	530.015869140625	208.4462432861328	1.0	528.6956787109375	209.924072265625	0.0004247128963470459	13	007
162	44.96482849121094	253.84779357910156	0.9999944567680359	84.84447479248047	279.1751708984375	0.999993085861206	530.4807739257812	208.2382354736328	1.0	528.98876953125	209.89224243164062	0.0002589225769042969	13	007
163	46.539852142333984	252.4645538330078	1.0	87.0544204711914	279.239501953125	0.9999999403953552	530.6981201171875	208.54502868652344	1.0	529.18994140625	209.7239532470703	0.00031322240829467773	13	007
164	46.98860168457031	247.39706420898438	1.0	86.29206848144531	277.8206481933594	1.0	530.6522216796875	208.14407348632812	1.0	529.7650146484375	209.71290588378906	0.00030934810638427734	13	007
165	48.57492446899414	239.93971252441406	1.0	82.17100524902344	277.4438781738281	1.0	530.539306640625	207.54344177246094	1.0	529.388671875	209.00706481933594	0.0003078579902648926	13	007
166	48.61415100097656	236.3529815673828	1.0	80.39448547363281	281.4752197265625	1.0	530.1235961914062	208.08261108398438	1.0	528.7598266601562	209.60008239746094	0.0005449652671813965	13	007
167	48.90616226196289	235.02593994140625	1.0	77.8212661743164	284.4563293457031	1.0	530.62890625	208.0874786376953	1.0	528.2572021484375	209.0220489501953	0.00019854307174682617	13	007
168	48.33507537841797	232.44467163085938	1.0	76.70171356201172	288.09136962890625	1.0	530.7039794921875	208.00381469726562	1.0	529.48095703125	209.3389892578125	0.0003509819507598877	13	007
169	47.112579345703125	229.6498565673828	1.0	75.26158905029297	290.5677795410156	1.0	530.7841186523438	208.1139678955078	1.0	529.363525390625	209.612548828125	0.00047656893730163574	13	007
170	45.50224685668945	229.32366943359375	1.0	71.89509582519531	285.93792724609375	1.0	530.8228759765625	208.085693359375	1.0	70.04146575927734	285.7583312988281	0.002308756113052368	13	007
171	43.56302261352539	225.73016357421875	1.0	73.36529541015625	281.4691162109375	1.0	530.2284545898438	208.03277587890625	1.0	529.1405029296875	209.59632873535156	0.0006045997142791748	13	007
172	41.89504623413086	222.73487854003906	1.0	70.37043762207031	280.3983459472656	0.999994158744812	530.3831787109375	208.25743103027344	1.0	67.42715454101562	281.1141357421875	0.0009225606918334961	13	007
173	39.69193649291992	218.6470489501953	1.0	70.92552185058594	281.5681457519531	0.002635568380355835	530.7722778320312	208.7360076904297	1.0	529.0702514648438	210.4186553955078	0.0005736052989959717	13	007
174	40.34752655029297	216.35658264160156	1.0	47.55805969238281	220.25709533691406	0.00011587142944335938	530.4736328125	208.74668884277344	1.0	528.2503051757812	210.09165954589844	0.0005578100681304932	13	007
175	40.469268798828125	212.74746704101562	1.0	48.01334762573242	217.67938232421875	0.00012764334678649902	530.3504028320312	207.74966430664062	1.0	529.2354125976562	209.279052734375	0.00038993358612060547	13	007
176	39.895469665527344	210.68812561035156	1.0	529.94140625	210.7556610107422	9.572505950927734e-5	530.379150390625	208.50885009765625	1.0	528.98095703125	209.93931579589844	0.00042703747749328613	13	007
177	40.467227935791016	208.72967529296875	1.0	68.11576080322266	271.794677734375	0.010790139436721802	530.75146484375	208.79103088378906	1.0	528.7352294921875	210.3558349609375	0.0004305243492126465	13	007
178	40.018611907958984	206.17967224121094	1.0	69.98546600341797	275.11566162109375	0.31905198097229004	531.283447265625	208.61203002929688	1.0	529.1978149414062	210.25146484375	0.00040593743324279785	13	007
179	40.64442825317383	204.51690673828125	1.0	68.5815658569336	271.18743896484375	0.9999661445617676	530.2378540039062	208.13185119628906	1.0	69.11605834960938	274.08294677734375	0.000910341739654541	13	007
180	40.22480773925781	203.6608428955078	1.0	71.49787902832031	269.037109375	1.0	530.2110595703125	208.42340087890625	1.0	70.3826904296875	270.3328857421875	0.0023470520973205566	13	007
181	40.89113998413086	203.6251678466797	1.0	70.08745574951172	263.56396484375	0.9835637211799622	530.4309692382812	207.96437072753906	1.0	529.1665649414062	209.59825134277344	0.00041788816452026367	13	007
182	41.760826110839844	204.7058563232422	1.0	71.71553039550781	265.77838134765625	0.9999986886978149	530.0091552734375	208.53952026367188	1.0	73.79148864746094	269.3555603027344	0.0012270212173461914	13	007
183	43.031673431396484	204.14842224121094	1.0	71.58541107177734	264.2662658691406	0.9999042749404907	530.51220703125	208.42787170410156	1.0	528.7747802734375	210.1434783935547	0.0004910528659820557	13	007
184	44.32831954956055	204.12840270996094	1.0	73.50410461425781	262.65765380859375	0.9962033033370972	530.0872802734375	208.8065948486328	1.0	528.4743041992188	210.53028869628906	0.0005074739456176758	13	007
185	44.46772766113281	204.17242431640625	1.0	75.2630844116211	268.0098571777344	0.9999592304229736	530.03759765625	208.24380493164062	1.0	527.8486938476562	207.440673828125	0.0005906224250793457	13	007
186	44.95048904418945	204.3035888671875	1.0	75.16190338134766	266.17889404296875	0.9999997615814209	530.5220947265625	208.2214813232422	1.0	75.86451721191406	268.1676330566406	0.0004839599132537842	13	007
187	44.110599517822266	203.31300354003906	1.0	74.18045806884766	264.54315185546875	0.8669208884239197	530.4682006835938	208.42474365234375	1.0	528.5570678710938	210.0386505126953	0.0006003975868225098	13	007
188	42.57292175292969	202.7235107421875	1.0	75.3066635131836	263.0987854003906	0.9812477827072144	529.96533203125	208.369140625	1.0	527.934326171875	207.8857879638672	0.0006255805492401123	13	007
189	43.88389587402344	203.34536743164062	1.0	74.12239837646484	263.5030517578125	0.16961175203323364	529.742919921875	208.15411376953125	1.0	527.6851196289062	207.5838623046875	0.0005962848663330078	13	007
190	42.87173080444336	202.97084045410156	1.0	640.4098510742188	2.65322208404541	0.00018408894538879395	530.9563598632812	208.23187255859375	1.0	529.387451171875	209.86349487304688	0.0005379617214202881	13	007
191	43.3546257019043	202.99440002441406	1.0	73.25853729248047	266.5787658691406	0.013644546270370483	531.2846069335938	208.3340606689453	1.0	529.778564453125	209.70816040039062	0.0003071129322052002	13	007
192	42.72892379760742	202.8017120361328	1.0	72.70860290527344	265.6676330566406	0.00016883015632629395	530.663330078125	208.4045867919922	1.0	529.03955078125	209.7220458984375	0.0004999041557312012	13	007
193	43.2081413269043	202.7893829345703	1.0	70.43892669677734	266.1728515625	0.011013984680175781	530.3895263671875	207.51348876953125	1.0	529.1171875	208.98388671875	0.0003661215305328369	13	007
194	41.56317138671875	203.57615661621094	1.0	68.8581314086914	261.31121826171875	0.0012542307376861572	530.494873046875	208.25645446777344	1.0	528.9767456054688	209.29525756835938	0.000296175479888916	13	007
195	41.71918487548828	209.48297119140625	1.0	48.079044342041016	215.84487915039062	0.00016751885414123535	530.8715209960938	207.9713897705078	1.0	529.7716064453125	209.021728515625	0.00030228495597839355	13	007
196	39.03194808959961	214.3714141845703	1.0	67.24774169921875	243.46966552734375	0.013924628496170044	530.6589965820312	208.2775421142578	1.0	529.0753173828125	209.2163543701172	0.0004356205463409424	13	007
197	38.56658172607422	215.4131317138672	1.0	69.7577896118164	240.89076232910156	0.7258371114730835	530.2303466796875	208.65664672851562	1.0	529.0280151367188	210.10630798339844	0.0006153583526611328	13	007
198	37.7441291809082	216.52439880371094	1.0	73.93441772460938	240.7671356201172	0.9998918175697327	530.6983642578125	208.15744018554688	1.0	529.1747436523438	209.19444274902344	0.000467836856842041	13	007
199	38.2351188659668	217.1986541748047	1.0	72.69538116455078	238.51803588867188	0.9999916553497314	530.4437866210938	207.83456420898438	1.0	529.0198364257812	209.44601440429688	0.00032594799995422363	13	007
200	38.706241607666016	219.40904235839844	1.0	73.19300079345703	237.97816467285156	0.999998927116394	530.3795166015625	208.54022216796875	1.0	529.4082641601562	209.9290313720703	0.000412672758102417	13	007
201	37.9198112487793	219.6494903564453	1.0	73.57596588134766	236.48736572265625	0.9999996423721313	530.6222534179688	208.1334991455078	1.0	73.85503387451172	238.0713348388672	0.00043213367462158203	13	007
202	36.4554557800293	221.31625366210938	1.0	75.73994445800781	235.06654357910156	0.9999999403953552	530.5703735351562	207.52101135253906	1.0	529.3013305664062	209.44876098632812	0.00045883655548095703	13	007
203	36.98426818847656	222.4501953125	1.0	75.61224365234375	233.58111572265625	1.0	530.6790771484375	207.96388244628906	1.0	529.2551879882812	209.57772827148438	0.0002525150775909424	13	007
204	37.20226287841797	221.91769409179688	1.0	74.69713592529297	234.18389892578125	1.0	530.8438720703125	208.06979370117188	1.0	529.87890625	209.58055114746094	0.0003981292247772217	13	007
205	36.63031005859375	221.38839721679688	1.0	75.88777923583984	232.22805786132812	1.0	530.3965454101562	207.86265563964844	1.0	528.5579223632812	208.96954345703125	0.0005516707897186279	13	007
206	36.620582580566406	222.73582458496094	1.0	76.80290222167969	232.95372009277344	1.0	530.4238891601562	208.2869110107422	1.0	529.3335571289062	209.39022827148438	0.0004374980926513672	13	007
207	37.504966735839844	225.46217346191406	1.0	75.35961151123047	233.71485900878906	1.0	530.106201171875	208.38934326171875	1.0	528.7879638671875	210.0298309326172	0.000501781702041626	13	007
208	35.60758972167969	226.90452575683594	1.0	74.91477966308594	232.7202911376953	1.0	530.3346557617188	207.62950134277344	1.0	463.9558410644531	197.61215209960938	0.003752589225769043	13	007
209	34.06089401245117	226.90191650390625	1.0	72.82103729248047	229.8362579345703	1.0	529.7053833007812	207.67349243164062	1.0	459.7494201660156	210.18038940429688	0.05359664559364319	13	007
210	34.64259338378906	227.19102478027344	1.0	71.72358703613281	230.703857421875	1.0	530.6757202148438	208.09901428222656	1.0	529.0184326171875	209.42684936523438	0.0002726614475250244	13	007
211	32.31588363647461	225.30648803710938	1.0	70.2966537475586	232.49990844726562	1.0	530.232421875	208.21438598632812	1.0	528.82568359375	209.64395141601562	0.00041493773460388184	13	007
212	31.16763687133789	224.15672302246094	1.0	69.94219207763672	233.71517944335938	1.0	530.2703247070312	208.71142578125	1.0	528.87451171875	210.09420776367188	0.0005488097667694092	13	007
213	32.660526275634766	224.55892944335938	1.0	70.17755126953125	233.0608673095703	1.0	529.6654052734375	207.6588897705078	1.0	528.8580322265625	208.95603942871094	0.0004836916923522949	13	007
214	31.140121459960938	223.3783416748047	1.0	69.59066009521484	232.82046508789062	1.0	529.8573608398438	208.0093994140625	1.0	459.9593811035156	201.4510955810547	0.3864567279815674	13	007
215	31.64606475830078	222.06871032714844	1.0	69.23675537109375	233.0948486328125	1.0	530.0258178710938	208.39710998535156	1.0	528.8473510742188	209.24478149414062	0.0005563199520111084	13	007
216	31.002538681030273	222.22906494140625	1.0	68.40318298339844	234.22109985351562	1.0	530.3943481445312	208.42193603515625	1.0	528.4161376953125	209.4252471923828	0.0003727078437805176	13	007
217	31.6820125579834	221.1050262451172	1.0	67.7423324584961	234.5727996826172	1.0	529.9371337890625	208.66517639160156	1.0	527.98291015625	209.8981475830078	0.0005948543548583984	13	007
218	31.43417739868164	220.50070190429688	1.0	69.48809051513672	235.48934936523438	1.0	530.3494262695312	207.71031188964844	1.0	528.3236083984375	208.71128845214844	0.00027102231979370117	13	007
219	32.07986831665039	218.8336181640625	1.0	70.23616027832031	236.07275390625	1.0	530.305419921875	208.33009338378906	1.0	528.5187377929688	209.89100646972656	0.0003103017807006836	13	007
220	32.82809829711914	217.88864135742188	1.0	68.89815521240234	236.2787322998047	1.0	530.7884521484375	207.361328125	1.0	70.54386901855469	237.92274475097656	0.00027054548263549805	13	007
221	32.471885681152344	218.416748046875	1.0	70.9002685546875	236.75294494628906	1.0	531.0064086914062	208.05055236816406	1.0	528.6087036132812	208.88751220703125	0.0001926124095916748	13	007
222	32.07041549682617	218.01895141601562	1.0	71.15408325195312	237.3560028076172	1.0	530.1970825195312	207.95925903320312	1.0	528.9723510742188	209.1182098388672	0.0004642605781555176	13	007
223	33.0512580871582	217.1314697265625	1.0	70.66506958007812	237.2100830078125	1.0	530.0009765625	208.36593627929688	1.0	438.2980041503906	209.8365478515625	0.9892289638519287	13	007
224	32.88289260864258	217.0092010498047	1.0	73.54074096679688	237.97576904296875	1.0	530.7048950195312	208.0486297607422	1.0	444.845458984375	208.6586151123047	0.19910597801208496	13	007
225	32.01118850708008	217.39320373535156	1.0	74.05332946777344	238.9800262451172	1.0	530.4278564453125	208.40719604492188	1.0	527.8877563476562	207.36253356933594	0.00029665231704711914	13	007
226	33.04706954956055	216.9088134765625	1.0	72.5737075805664	239.3238983154297	1.0	530.2901611328125	208.19338989257812	1.0	70.99610900878906	240.03280639648438	0.00023174285888671875	13	007
227	32.905418395996094	216.82765197753906	1.0	73.60902404785156	240.57952880859375	1.0	530.7010498046875	208.20555114746094	1.0	529.1069946289062	209.6419677734375	0.000345766544342041	13	007
228	33.56163024902344	215.77024841308594	1.0	71.3353042602539	241.71746826171875	1.0	530.5660400390625	208.20094299316406	1.0	528.1448364257812	209.15928649902344	0.00025212764739990234	13	007
229	34.01041793823242	215.95594787597656	1.0	68.99958801269531	242.93243408203125	1.0	530.0921020507812	208.42205810546875	1.0	67.46097564697266	241.9115447998047	0.0003298521041870117	13	007
230	33.22425842285156	214.64027404785156	1.0	70.5136947631836	241.03724670410156	1.0	530.3961181640625	208.05032348632812	1.0	69.28959655761719	239.62979125976562	0.0011948943138122559	13	007
231	34.982295989990234	211.3939208984375	1.0	69.8868637084961	235.8837432861328	1.0	530.0070190429688	208.1077117919922	1.0	434.38153076171875	211.46914672851562	0.0005716979503631592	13	007
232	33.66452407836914	207.84457397460938	1.0	67.01438903808594	236.74655151367188	1.0	530.3939208984375	208.1074981689453	1.0	529.0466918945312	209.3646240234375	0.0002968311309814453	13	007
233	32.355403900146484	206.2869110107422	1.0	67.5050048828125	239.36997985839844	1.0	530.766357421875	208.04505920410156	1.0	441.3971862792969	212.38088989257812	0.003014594316482544	13	007
234	31.30333137512207	204.29541015625	1.0	64.64412689208984	241.25442504882812	1.0	530.3796997070312	208.4981689453125	1.0	65.53341674804688	240.080322265625	0.0006775557994842529	13	007
235	31.626379013061523	200.47811889648438	1.0	65.72898864746094	236.2653350830078	1.0	529.814208984375	208.44253540039062	1.0	66.92984008789062	236.56056213378906	0.000476151704788208	13	007
236	30.72679328918457	196.40452575683594	1.0	65.99258422851562	235.22657775878906	1.0	530.0536499023438	207.33535766601562	1.0	529.0279541015625	209.03964233398438	0.00033995509147644043	13	007
237	29.863040924072266	194.9180908203125	1.0	63.92889404296875	237.99615478515625	1.0	530.40869140625	207.45086669921875	1.0	437.65850830078125	211.212890625	0.0014192163944244385	13	007
238	29.253393173217773	192.13589477539062	1.0	62.23600769042969	239.28929138183594	1.0	530.4877319335938	207.98092651367188	1.0	64.67010498046875	238.69879150390625	0.0006450414657592773	13	007
239	30.055194854736328	189.0177001953125	1.0	62.28704071044922	231.83445739746094	1.0	529.4569702148438	208.1099090576172	1.0	528.6423950195312	209.5943603515625	0.00042048096656799316	13	007
240	29.387340545654297	187.71548461914062	1.0	62.844383239746094	228.95751953125	0.9999999403953552	529.6748046875	208.2577362060547	1.0	64.56739807128906	228.50460815429688	0.0013649463653564453	13	007
241	28.828641891479492	186.9320526123047	1.0	61.74169158935547	229.99688720703125	1.0	530.49853515625	207.81765747070312	1.0	529.3917236328125	209.5736083984375	0.000329822301864624	13	007
242	27.350391387939453	185.02145385742188	1.0	65.60324096679688	217.99685668945312	1.0	529.7403564453125	208.11581420898438	1.0	438.8780822753906	207.57232666015625	0.318217396736145	13	007
243	26.71510887145996	180.14036560058594	1.0	67.0417251586914	210.56700134277344	1.0	530.1646728515625	208.3993377685547	1.0	66.54811096191406	210.21961975097656	0.0025146305561065674	13	007
244	25.355966567993164	179.4340057373047	1.0	67.53968811035156	207.62344360351562	1.0	530.0481567382812	207.80006408691406	1.0	68.36395263671875	207.2126922607422	0.0015802085399627686	13	007
245	24.82457160949707	179.5831298828125	1.0	65.6066665649414	207.15542602539062	1.0	530.2420654296875	207.0644073486328	1.0	66.89069366455078	207.62286376953125	0.001440197229385376	13	007
246	24.355342864990234	176.56663513183594	1.0	66.19600677490234	201.7108612060547	1.0	530.2177734375	207.8737030029297	1.0	529.1715087890625	209.31707763671875	0.0004086792469024658	13	007
247	23.975313186645508	174.15057373046875	1.0	64.44921875	194.76356506347656	1.0	530.2776489257812	207.87356567382812	1.0	529.3191528320312	209.14927673339844	0.0003075599670410156	13	007
248	23.70096778869629	170.14288330078125	1.0	63.67092514038086	192.28170776367188	1.0	530.65771484375	207.8821258544922	1.0	65.16064453125	192.67996215820312	0.00030857324600219727	13	007
249	23.862916946411133	168.49575805664062	1.0	63.58915710449219	189.49290466308594	1.0	530.4874267578125	207.89874267578125	1.0	3.811331033706665	170.50608825683594	0.0003018975257873535	13	007
250	23.910673141479492	168.18370056152344	1.0	65.7393798828125	188.13783264160156	1.0	530.6591186523438	207.2175750732422	1.0	436.8139343261719	210.33494567871094	0.007926523685455322	13	007
251	24.56508445739746	167.44581604003906	1.0	67.65576171875	185.73074340820312	1.0	530.321044921875	207.47048950195312	1.0	449.2786865234375	206.8441162109375	0.003154665231704712	13	007
252	25.622722625732422	165.8925018310547	1.0	65.75311279296875	184.47732543945312	1.0	530.6942749023438	208.2442626953125	1.0	435.8509826660156	211.2026824951172	0.0006043910980224609	13	007
253	24.764453887939453	164.98379516601562	1.0	66.92035675048828	181.0482177734375	1.0	530.2496948242188	207.59449768066406	1.0	445.0990295410156	209.64988708496094	0.04407268762588501	13	007
254	25.39739227294922	163.9794464111328	1.0	66.47416687011719	180.27825927734375	1.0	530.1821899414062	208.00462341308594	1.0	444.037841796875	209.41249084472656	0.0007278323173522949	13	007
255	26.063251495361328	164.0005340576172	1.0	65.71195220947266	180.01951599121094	1.0	530.2747802734375	208.0775146484375	1.0	527.6585083007812	207.6085205078125	0.0003743469715118408	13	007
256	26.055904388427734	169.40106201171875	1.0	63.590476989746094	188.25950622558594	1.0	530.9354858398438	207.3654022216797	1.0	442.7740173339844	209.3089599609375	0.002567470073699951	13	007
257	24.699222564697266	179.1779327392578	1.0	64.0752944946289	177.55551147460938	0.9999999403953552	530.9285888671875	207.94927978515625	1.0	4.347379684448242	186.66793823242188	0.0009425580501556396	13	007
258	22.785383224487305	183.63601684570312	1.0	62.39799499511719	171.5900115966797	0.9999998807907104	530.8190307617188	207.2358856201172	1.0	3.506622791290283	194.13670349121094	0.00041362643241882324	13	007
259	22.731781005859375	186.95941162109375	1.0	62.80170822143555	166.861328125	1.0	530.2522583007812	207.3603515625	1.0	4.007898807525635	194.45982360839844	0.0003178715705871582	13	007
260	22.423852920532227	188.11349487304688	1.0	62.72650146484375	164.5053253173828	1.0	530.5224609375	207.68685913085938	1.0	3.4972548484802246	200.1700897216797	0.00039634108543395996	13	007
261	21.587467193603516	188.03721618652344	1.0	64.47782897949219	158.80105590820312	1.0	530.2728881835938	206.9248046875	1.0	3.9350104331970215	200.45156860351562	0.000703662633895874	13	007
262	20.895662307739258	187.2355194091797	1.0	67.61380767822266	155.08302307128906	1.0	530.0968627929688	208.2744598388672	1.0	3.291757345199585	199.98768615722656	0.0006143152713775635	13	007
263	20.496389389038086	186.36891174316406	1.0	65.29779815673828	156.94613647460938	1.0	530.244140625	207.1133270263672	1.0	67.73358154296875	159.7185516357422	0.0006625652313232422	13	007
264	19.776004791259766	185.83250427246094	1.0	64.51016998291016	157.9314727783203	1.0	530.1970825195312	208.0404052734375	1.0	65.72504425048828	158.088134765625	0.0003471672534942627	13	007
265	19.803356170654297	186.10354614257812	1.0	62.28169250488281	159.511474609375	1.0	530.37548828125	207.89817810058594	1.0	3.2222342491149902	199.56539916992188	0.0008431673049926758	13	007
266	19.62485694885254	184.73385620117188	1.0	63.63408279418945	156.1348876953125	1.0	531.0987548828125	207.72483825683594	1.0	529.42529296875	209.12167358398438	0.00036150217056274414	13	007
267	19.38181495666504	183.6042022705078	1.0	65.00102996826172	151.41070556640625	1.0	530.0618896484375	206.8175506591797	1.0	2.70650053024292	195.215576171875	0.00029987096786499023	13	007
268	20.72072410583496	183.0036163330078	1.0	66.34095764160156	148.4513397216797	1.0	530.5960083007812	207.54730224609375	1.0	0.8009505271911621	187.8020782470703	0.00026610493659973145	13	007
269	22.35123062133789	182.10986328125	1.0	66.86251831054688	147.84446716308594	1.0	530.10791015625	207.6123046875	1.0	450.05950927734375	208.22093200683594	0.05764314532279968	13	007
270	21.520082473754883	180.98883056640625	1.0	65.705078125	146.59461975097656	1.0	530.2036743164062	207.98858642578125	1.0	528.954345703125	209.56922912597656	0.00021535158157348633	13	007
271	21.796707153320312	179.75338745117188	1.0	66.1011962890625	144.57383728027344	1.0	530.1620483398438	207.1593780517578	1.0	449.7294006347656	202.0692596435547	0.003006279468536377	13	007
272	23.338735580444336	179.45703125	1.0	66.53923797607422	141.84564208984375	1.0	529.86474609375	208.0352783203125	1.0	528.5037231445312	209.5577850341797	0.0005637407302856445	13	007
273	22.779132843017578	177.79202270507812	1.0	66.64784240722656	138.40086364746094	1.0	530.3513793945312	207.8413543701172	1.0	3.1581575870513916	186.64056396484375	0.0006600320339202881	13	007
274	23.911060333251953	177.44534301757812	1.0	64.72052001953125	139.75830078125	1.0	530.3487548828125	207.45802307128906	1.0	3.5751876831054688	185.9843292236328	0.0006583333015441895	13	007
275	23.929121017456055	177.19541931152344	1.0	65.70658111572266	140.7200927734375	1.0	529.8246459960938	208.20114135742188	1.0	3.617006778717041	185.92263793945312	0.0005527734756469727	13	007
276	23.0782470703125	177.03866577148438	1.0	64.89757537841797	138.6249542236328	1.0	530.735107421875	208.0565185546875	1.0	442.6764831542969	206.662353515625	0.4202727675437927	13	007
277	22.21465301513672	175.6503448486328	1.0	64.43733215332031	133.71755981445312	1.0	530.4797973632812	208.02244567871094	1.0	449.2525329589844	210.3152618408203	0.0008476972579956055	13	007
278	21.675634384155273	175.47503662109375	1.0	61.139305114746094	143.517578125	1.0	530.4583129882812	207.41932678222656	1.0	529.1856689453125	209.1520538330078	0.0002675056457519531	13	007
279	20.18289566040039	175.7663116455078	1.0	60.686004638671875	143.43992614746094	1.0	530.3154296875	207.47703552246094	1.0	529.606201171875	208.52078247070312	0.0003425180912017822	13	007
280	18.112041473388672	175.71669006347656	1.0	60.59823226928711	137.0915985107422	1.0	530.3463745117188	207.5369110107422	1.0	527.4771118164062	207.7843780517578	0.00031003355979919434	13	007
281	17.757171630859375	176.56781005859375	1.0	57.04803466796875	146.0524444580078	1.0	530.2330322265625	207.70669555664062	1.0	528.6732177734375	209.12501525878906	0.00045546889305114746	13	007
282	15.868547439575195	175.94580078125	1.0	57.546905517578125	144.2810821533203	1.0	529.8307495117188	207.6490478515625	1.0	438.3254089355469	210.2574462890625	0.8977639079093933	13	007
283	14.218643188476562	173.395263671875	1.0	56.27625274658203	141.2134552001953	1.0	530.089111328125	207.66783142089844	1.0	443.2279052734375	209.30250549316406	0.005064159631729126	13	007
284	12.794088363647461	174.38023376464844	1.0	54.619388580322266	148.63681030273438	1.0	530.1827392578125	207.57394409179688	1.0	441.6096496582031	211.28271484375	0.0021500587463378906	13	007
285	10.54371166229248	173.1781768798828	1.0	53.670875549316406	147.7623748779297	1.0	530.3245849609375	207.3404083251953	1.0	443.1108703613281	209.69342041015625	0.00038740038871765137	13	007
286	10.621671676635742	170.7698516845703	1.0	53.036930084228516	146.3532257080078	1.0	530.2196044921875	207.55210876464844	1.0	50.714534759521484	153.99688720703125	0.0015097558498382568	13	007
287	9.594707489013672	171.1993408203125	1.0	50.68383026123047	150.6099395751953	1.0	530.4426879882812	207.73223876953125	1.0	53.48313522338867	155.4275360107422	0.00038993358612060547	13	007
288	9.176098823547363	172.0074005126953	1.0	47.03139114379883	151.4091339111328	1.0	530.4086303710938	207.68112182617188	1.0	47.96772384643555	157.4654083251953	0.0003642141819000244	13	007
289	7.904961109161377	172.1229248046875	1.0	45.1998405456543	150.32398986816406	1.0	530.3468017578125	207.49325561523438	1.0	529.3270263671875	209.0870361328125	0.00044026970863342285	13	007
290	7.426279067993164	170.48529052734375	1.0	42.82229995727539	147.10328674316406	0.9999901056289673	530.5106811523438	208.2197723388672	1.0	529.1712646484375	209.80580139160156	0.00029984116554260254	13	007
291	5.799174785614014	170.95706176757812	1.0	44.49937438964844	143.02310180664062	0.9999071359634399	529.9693603515625	207.74684143066406	1.0	43.02867126464844	145.9787139892578	0.0005942285060882568	13	007
292	5.341310024261475	170.3416290283203	1.0	46.086158752441406	137.29690551757812	1.0	530.7579956054688	207.62635803222656	1.0	45.194427490234375	141.58963012695312	0.0010051727294921875	13	007
293	2.7857227325439453	167.91119384765625	0.9999984502792358	45.205997467041016	142.0619354248047	0.9999998807907104	530.4552612304688	207.96942138671875	1.0	42.863975524902344	145.6474151611328	0.0006932616233825684	13	007
294	3.3285837173461914	168.30990600585938	0.9999969005584717	46.58656311035156	138.8670196533203	1.0	530.5796508789062	207.94818115234375	1.0	43.91761016845703	143.9507598876953	0.0009889006614685059	13	007
295	3.6990420818328857	167.3214874267578	0.9999964237213135	47.89519500732422	136.2864990234375	1.0	530.5267944335938	207.72645568847656	1.0	45.52153778076172	143.08010864257812	0.0005579292774200439	13	007
296	3.6806752681732178	166.14175415039062	0.9999984502792358	48.916481018066406	136.38525390625	1.0	530.1331787109375	208.0031280517578	1.0	528.9017333984375	209.6160125732422	0.00032848119735717773	13	007
297	2.6642980575561523	165.81619262695312	0.9999995231628418	51.87576675415039	133.28012084960938	1.0	530.3042602539062	207.8214111328125	1.0	528.5621337890625	209.3362274169922	0.00021985173225402832	13	007
298	3.344636917114258	165.47840881347656	1.0	53.42216873168945	134.10714721679688	1.0	530.2911987304688	207.8339385986328	1.0	53.43864059448242	139.41583251953125	0.00040599703788757324	13	007
299	4.28512716293335	164.899169921875	1.0	52.19710159301758	134.31187438964844	1.0	529.9265747070312	208.4203338623047	1.0	528.4386596679688	209.7693634033203	0.00023317337036132812	13	007
300	4.204762935638428	163.92938232421875	1.0	53.36178207397461	131.12603759765625	1.0	530.322509765625	208.24070739746094	1.0	436.4061279296875	204.35888671875	0.6658976078033447	13	007
301	3.8795509338378906	162.55235290527344	1.0	54.84251022338867	126.0909423828125	1.0	530.2455444335938	208.0750732421875	1.0	528.9383544921875	209.57083129882812	0.0003281235694885254	13	007
302	3.4194583892822266	161.5027313232422	0.9999998807907104	52.982601165771484	123.89411163330078	1.0	530.136474609375	207.92066955566406	1.0	528.6195678710938	209.59161376953125	0.00040480494499206543	13	007
303	2.71511173248291	161.16311645507812	0.9999995827674866	50.92729568481445	121.05548858642578	1.0	530.0519409179688	207.7183380126953	1.0	529.1239013671875	209.16050720214844	0.00021064281463623047	13	007
304	3.3794002532958984	160.49635314941406	0.9999998807907104	50.92913055419922	119.15791320800781	1.0	530.2332763671875	207.9019317626953	1.0	528.9266357421875	209.44398498535156	0.00021702051162719727	13	007
305	2.970579147338867	159.0598602294922	0.9999997019767761	51.28123474121094	116.1455078125	1.0	529.7943725585938	207.76895141601562	1.0	528.7681884765625	209.6431427001953	0.00023189187049865723	13	007
306	4.480620384216309	154.09576416015625	0.9999998807907104	49.93778991699219	114.70008850097656	1.0	530.9964599609375	207.99069213867188	1.0	529.6111450195312	209.19305419921875	0.000260084867477417	13	007
307	6.797524452209473	151.27230834960938	1.0	47.98739242553711	113.83522033691406	1.0	530.1322631835938	207.87977600097656	1.0	528.6648559570312	209.3249969482422	0.0002981126308441162	13	007
308	9.526799201965332	147.9136199951172	1.0	46.2576904296875	114.23831176757812	1.0	530.4644775390625	207.72914123535156	1.0	529.3095092773438	209.24612426757812	0.0002225339412689209	13	007
309	9.604351997375488	143.00106811523438	0.9999977350234985	46.59267807006836	112.0063247680664	0.988197386264801	530.203369140625	207.76678466796875	1.0	527.8173217773438	207.9612579345703	0.00024825334548950195	13	007
310	9.400749206542969	139.22821044921875	0.9997451305389404	36.93947219848633	128.5598907470703	0.00029164552688598633	530.1303100585938	207.54556274414062	1.0	528.1661987304688	208.77349853515625	0.00020417571067810059	13	007
311	6.801762580871582	132.79022216796875	0.028932243585586548	46.60873794555664	135.57931518554688	0.005818665027618408	530.3283081054688	207.9459228515625	1.0	529.2987670898438	209.22756958007812	0.00019097328186035156	13	007
312	11.547473907470703	134.7963104248047	0.9874287843704224	46.75762176513672	137.89454650878906	0.9999098777770996	531.1443481445312	208.15194702148438	1.0	529.3594970703125	209.54209899902344	0.000402987003326416	13	007
313	10.684508323669434	134.2564697265625	0.924202024936676	48.53664016723633	136.5540771484375	0.9999995231628418	530.4951782226562	207.72802734375	1.0	528.258544921875	208.8712158203125	0.0003331005573272705	13	007
314	5.538326263427734	131.1775360107422	0.017664790153503418	50.35079574584961	133.81622314453125	1.0	530.5277709960938	207.72119140625	1.0	437.53216552734375	205.45187377929688	0.009641259908676147	13	007
315	3.4999072551727295	123.81737518310547	0.008074373006820679	51.054386138916016	132.63552856445312	1.0	530.5144653320312	208.36068725585938	1.0	528.9334716796875	209.58810424804688	0.0003559291362762451	13	007
316	48.683441162109375	132.6637420654297	0.16474908590316772	52.56937026977539	130.4187774658203	1.0	530.7872314453125	207.26512145996094	1.0	528.6631469726562	208.4461212158203	0.00024953484535217285	13	007
317	3.353781223297119	130.62918090820312	0.05092889070510864	53.82402038574219	129.2079315185547	1.0	530.4590454101562	208.37481689453125	1.0	528.0336303710938	209.21786499023438	0.0002880990505218506	13	007
318	4.896039962768555	131.57785034179688	0.3697233200073242	51.76643371582031	128.55255126953125	0.9999996423721313	530.315673828125	207.98507690429688	1.0	529.2278442382812	209.4787139892578	0.0003375709056854248	13	007
319	3.7540178298950195	132.3243865966797	0.8849964141845703	54.45960998535156	124.03186798095703	0.9999997019767761	530.47021484375	207.36294555664062	1.0	529.360595703125	208.4375762939453	0.0003733038902282715	13	007
320	49.84513854980469	124.60627746582031	0.2596529722213745	55.48170471191406	121.83297729492188	0.9999991655349731	530.34033203125	208.12185668945312	1.0	527.2940673828125	205.77435302734375	0.00019994378089904785	13	007
321	48.50331497192383	129.27919006347656	0.9944589138031006	53.20186996459961	128.12904357910156	0.9999876022338867	529.7926635742188	208.1898193359375	1.0	528.9044799804688	209.55335998535156	0.0003275275230407715	13	007
322	50.34208679199219	130.1278839111328	0.09566199779510498	54.667293548583984	129.00985717773438	0.9999997615814209	530.6759033203125	208.00955200195312	1.0	440.8770751953125	198.06259155273438	0.07214361429214478	13	007
323	2.501824378967285	126.59381866455078	0.02282676100730896	56.265838623046875	128.0386962890625	1.0	530.3422241210938	207.9777069091797	1.0	529.367919921875	208.98536682128906	0.00033736228942871094	13	007
324	50.11152648925781	129.7699432373047	0.04402971267700195	54.76048278808594	128.93861389160156	0.9999350309371948	530.187255859375	207.35081481933594	1.0	527.5010986328125	207.6959686279297	0.00020813941955566406	13	007
325	3.54573655128479	124.21906280517578	0.8802597522735596	58.14299011230469	128.1952667236328	1.0	530.2183227539062	207.24314880371094	1.0	529.386474609375	208.51087951660156	0.0002041459083557129	13	007
326	8.535590171813965	125.43538665771484	0.9999957084655762	60.776939392089844	127.03614044189453	1.0	530.2463989257812	208.09681701660156	1.0	439.9947204589844	207.20413208007812	0.00833207368850708	13	007
327	8.181172370910645	126.25230407714844	1.0	59.88956069946289	128.74075317382812	0.610722005367279	530.7220458984375	207.7928466796875	1.0	438.8974609375	198.86807250976562	0.05788305401802063	13	007
328	6.387127876281738	134.51861572265625	1.0	53.17741775512695	121.19298553466797	0.010235428810119629	530.8748779296875	207.86648559570312	1.0	530.8485107421875	210.32518005371094	0.0002919137477874756	13	007
329	8.497451782226562	142.50645446777344	1.0	59.87228775024414	119.03433227539062	1.0	530.282470703125	207.58621215820312	1.0	436.901123046875	197.7264862060547	0.5970072746276855	13	007
330	8.181389808654785	145.30140686035156	1.0	60.48274230957031	117.83142852783203	1.0	530.07080078125	207.70509338378906	1.0	444.1972351074219	200.71078491210938	0.06717437505722046	13	007
331	7.021484375	146.84982299804688	1.0	61.188209533691406	114.67394256591797	1.0	530.8453979492188	207.49781799316406	1.0	529.6067504882812	209.19784545898438	0.0003166794776916504	13	007
332	6.244940757751465	148.1923370361328	1.0	61.446903228759766	111.36275482177734	1.0	530.4225463867188	208.36106872558594	1.0	528.9899291992188	209.7118377685547	0.0002504587173461914	13	007
333	5.3847222328186035	148.64276123046875	1.0	60.305198669433594	108.56775665283203	1.0	530.3644409179688	207.679931640625	1.0	452.1485290527344	200.94725036621094	0.9934707283973694	13	007
334	2.2596359252929688	149.82095336914062	0.9999998807907104	58.12395477294922	106.25891876220703	1.0	530.2247314453125	208.01988220214844	1.0	444.0440979003906	200.99839782714844	0.9883959293365479	13	007
335	3.5702619552612305	148.82130432128906	0.9999990463256836	55.54212951660156	104.08668518066406	1.0	530.32275390625	207.49681091308594	1.0	438.95489501953125	199.4288330078125	0.18143844604492188	13	007
336	2.6283578872680664	148.55117797851562	0.9999793767929077	55.4798698425293	102.34335327148438	1.0	530.2210083007812	207.24468994140625	1.0	528.14990234375	208.3210906982422	0.00019040703773498535	13	007
337	3.3615798950195312	148.55653381347656	0.9999971389770508	56.35205841064453	101.06346130371094	1.0	530.2138061523438	207.79505920410156	1.0	437.5017395019531	199.90821838378906	0.0017197728157043457	13	007
338	2.51373553276062	148.10682678222656	0.999903678894043	58.333656311035156	99.14891815185547	1.0	530.5857543945312	208.01145935058594	1.0	441.0685729980469	196.90969848632812	0.9659737348556519	13	007
339	2.208664894104004	148.67784118652344	0.999701201915741	58.93584060668945	100.01470184326172	1.0	530.244873046875	207.6500244140625	1.0	442.7340087890625	200.43792724609375	0.19344213604927063	13	007
340	2.707946538925171	148.0360870361328	0.9999014139175415	59.40449523925781	100.04611206054688	1.0	529.9675903320312	207.5138702392578	1.0	445.0377197265625	202.17501831054688	0.969256579875946	13	007
341	2.9480466842651367	147.96334838867188	0.9999761581420898	60.603336334228516	98.26017761230469	1.0	530.2107543945312	207.18702697753906	1.0	438.26708984375	200.68380737304688	0.00021606683731079102	13	007
342	3.4060475826263428	147.50050354003906	0.9999945759773254	61.87299346923828	97.30172729492188	1.0	530.1158447265625	208.14881896972656	1.0	442.7909851074219	205.67855834960938	0.8625665307044983	13	007
343	3.565829277038574	147.97703552246094	0.9999974966049194	62.769073486328125	96.86833190917969	1.0	530.4664916992188	207.6085662841797	1.0	438.0718688964844	202.40072631835938	0.050769805908203125	13	007
344	3.201197385787964	148.0132598876953	0.9999926090240479	61.00764083862305	97.8646011352539	1.0	529.8627319335938	208.09805297851562	1.0	441.7402038574219	196.98976135253906	0.1632571816444397	13	007
345	2.35465669631958	148.13148498535156	0.9993302822113037	60.78498840332031	96.34376525878906	1.0	530.1551513671875	208.07003784179688	1.0	436.9551086425781	202.12721252441406	0.008432984352111816	13	007
346	1.1076290607452393	148.3369140625	0.909267783164978	61.71306228637695	96.3945083618164	1.0	530.2133178710938	207.98233032226562	1.0	437.4334411621094	199.8327178955078	0.0020249783992767334	13	007
347	1.846991777420044	148.62112426757812	0.9979385733604431	60.67272186279297	94.05421447753906	1.0	530.7598266601562	207.3042755126953	1.0	62.849151611328125	94.40528106689453	0.0003088414669036865	13	007
348	1.3139104843139648	148.2498779296875	0.9773521423339844	59.88301467895508	92.50255584716797	1.0	530.0618896484375	207.97610473632812	1.0	58.191932678222656	93.47267150878906	0.000431060791015625	13	007
349	1.1338777542114258	147.7903594970703	0.9131209254264832	61.59581756591797	91.40153503417969	1.0	530.4273071289062	207.6898193359375	1.0	441.4265441894531	198.2357635498047	0.006077557802200317	13	007
350	1.4053525924682617	147.0960235595703	0.9375287294387817	64.97602844238281	91.46367645263672	1.0	530.665771484375	207.99749755859375	1.0	529.5014038085938	209.16908264160156	0.00033536553382873535	13	007
351	2.2023861408233643	146.30943298339844	0.8804816007614136	62.82276153564453	92.01438903808594	1.0	530.4261474609375	208.3992462158203	1.0	442.0950012207031	207.26121520996094	0.0006818771362304688	13	007
352	0.005354642868041992	141.26950073242188	0.0752173662185669	59.47538757324219	90.87138366699219	1.0	530.815673828125	207.75173950195312	1.0	442.72430419921875	214.34393310546875	0.0003896057605743408	13	007
353	-0.15044784545898438	141.35153198242188	0.20895454287528992	58.95394515991211	90.2623291015625	0.9999116659164429	530.68603515625	208.18142700195312	1.0	529.178466796875	209.91812133789062	0.0003800690174102783	13	007
354	0.5729062557220459	141.06541442871094	0.2778873145580292	62.260902404785156	89.97700500488281	0.9999997615814209	529.9756469726562	207.86965942382812	1.0	437.0691833496094	225.8125457763672	0.0006552934646606445	13	007
355	0.6542339324951172	140.2444610595703	0.8913470506668091	63.80949783325195	90.87344360351562	1.0	530.304931640625	208.18434143066406	1.0	64.77972412109375	91.55874633789062	0.0004883408546447754	13	007
356	0.2120649814605713	138.48358154296875	0.14069423079490662	65.8738021850586	91.26280975341797	1.0	530.7454833984375	208.00674438476562	1.0	68.86165618896484	92.76060485839844	0.0003980398178100586	13	007
357	0.14542388916015625	138.5267791748047	0.6686198711395264	65.68184661865234	91.56449890136719	1.0	530.4484252929688	207.86073303222656	1.0	529.2811279296875	209.2432403564453	0.0004042983055114746	13	007
358	-0.7668552398681641	137.03402709960938	0.0032744109630584717	61.27015686035156	91.31263732910156	1.0	530.2948608398438	207.5711669921875	1.0	441.9186706542969	223.57778930664062	0.20249488949775696	13	007
359	0.3865084648132324	147.0497589111328	0.23566946387290955	53.77257537841797	94.36717224121094	0.9999992251396179	530.2088623046875	208.26419067382812	1.0	528.5464477539062	209.81663513183594	0.00025016069412231445	13	007
360	0.033532142639160156	139.55079650878906	0.00831693410873413	51.28034591674805	92.46150207519531	1.0	530.3164672851562	207.7750244140625	1.0	437.8914794921875	224.289306640625	0.0012310147285461426	13	007
361	47.66035461425781	90.06360626220703	0.9999134540557861	49.60982131958008	90.58733367919922	0.21412432193756104	530.3984375	207.86888122558594	1.0	529.02880859375	208.832763671875	0.00033861398696899414	13	007
362	-0.5167984962463379	142.5975341796875	0.20562240481376648	49.97951126098633	86.05399322509766	0.9734437465667725	530.266845703125	207.1473846435547	1.0	436.3186340332031	223.56512451171875	0.0008463561534881592	13	007
363	-0.2487783432006836	148.99813842773438	0.04665443301200867	51.5263786315918	83.55534362792969	0.08005931973457336	530.71044921875	207.81434631347656	1.0	528.4148559570312	208.92877197265625	0.0002816617488861084	13	007
364	48.6904182434082	83.93389892578125	0.18252289295196533	49.86470031738281	84.02316284179688	0.8218145370483398	529.9385986328125	208.08726501464844	1.0	528.8610229492188	209.6222381591797	0.0003789663314819336	13	007
365	47.31412124633789	87.44648742675781	0.9103691577911377	50.06275939941406	86.65233612060547	0.9999991655349731	530.3984985351562	207.7068328857422	1.0	528.0699462890625	208.92453002929688	0.00023221969604492188	13	007
366	42.00898361206055	86.5027084350586	0.02878430485725403	48.88154983520508	86.02207946777344	1.0	530.353515625	207.38217163085938	1.0	528.1521606445312	208.6451873779297	0.0002726912498474121	13	007
367	44.13515090942383	84.22355651855469	0.8917101621627808	48.031524658203125	83.77252197265625	0.9857982993125916	530.2611694335938	207.71209716796875	1.0	528.8323974609375	209.08120727539062	0.00028955936431884766	13	007
368	-0.24701356887817383	154.2279510498047	0.07551336288452148	49.822784423828125	80.4901351928711	0.9999946355819702	530.449462890625	208.1713409423828	1.0	529.4172973632812	209.57418823242188	0.0004954636096954346	13	007
369	-1.1851634979248047	154.4999542236328	0.007546931505203247	48.82054901123047	82.46656799316406	0.9986852407455444	530.4110717773438	208.03720092773438	1.0	529.1768188476562	209.40567016601562	0.0002556741237640381	13	007
370	47.91892623901367	83.90078735351562	0.23732426762580872	49.68293762207031	81.11555480957031	0.9999250173568726	530.104248046875	208.1941375732422	1.0	528.6138916015625	209.41024780273438	0.00035011768341064453	13	007
371	47.772830963134766	85.09483337402344	0.35227927565574646	48.672977447509766	83.52000427246094	0.9999977350234985	530.4196166992188	208.14434814453125	1.0	528.8829956054688	209.42469787597656	0.00031936168670654297	13	007
372	41.7067985534668	86.96009826660156	0.0719279944896698	46.78645706176758	87.1218490600586	0.999991774559021	530.1204223632812	207.49240112304688	1.0	527.4510498046875	208.0797576904297	0.0003229081630706787	13	007
373	42.307926177978516	85.6362533569336	0.9973514080047607	47.41454315185547	84.82049560546875	0.9999977350234985	530.7704467773438	208.0272674560547	1.0	528.607666015625	209.1541290283203	0.00029715895652770996	13	007
374	0.04187154769897461	161.51251220703125	0.041087180376052856	49.6736946105957	83.95555877685547	1.0	530.9707641601562	208.3316192626953	1.0	437.5818786621094	224.2727813720703	0.0002512037754058838	13	007
375	0.9387240409851074	163.81385803222656	0.3876185119152069	49.422950744628906	84.33806610107422	1.0	530.0950927734375	208.0032501220703	1.0	528.6123046875	209.1101531982422	0.0002664923667907715	13	007
376	48.19103240966797	84.87803649902344	0.8037569522857666	48.007179260253906	83.3901138305664	0.9999997615814209	530.24365234375	207.58949279785156	1.0	437.170166015625	226.0172119140625	0.0017632246017456055	13	007
377	0.23760676383972168	166.90399169921875	0.01561129093170166	51.801780700683594	84.47564697265625	1.0	529.7301025390625	207.23765563964844	1.0	439.7654724121094	225.01748657226562	0.0009448528289794922	13	007
378	0.43871593475341797	167.30502319335938	0.01152762770652771	52.53386688232422	82.423095703125	1.0	530.6298217773438	207.71484375	1.0	529.6177368164062	209.33885192871094	0.00043010711669921875	13	007
379	0.7424566745758057	170.49581909179688	0.06155848503112793	54.37520980834961	84.78907012939453	1.0	529.78564453125	207.9835205078125	1.0	528.617431640625	209.69497680664062	0.00044602155685424805	13	007
380	0.533881664276123	170.6906280517578	0.018969327211380005	55.820594787597656	84.3297348022461	1.0	530.5391845703125	207.9436492919922	1.0	444.2245178222656	216.18719482421875	0.0022148191928863525	13	007
381	0.8387026786804199	166.15391540527344	0.5381056070327759	53.2340202331543	87.25311279296875	1.0	530.2044677734375	207.75311279296875	1.0	437.52239990234375	223.22816467285156	0.025822430849075317	13	007
382	0.6082985401153564	172.86904907226562	0.22193866968154907	53.09223175048828	89.37615966796875	1.0	530.357666015625	208.06854248046875	1.0	528.9251708984375	209.20132446289062	0.00031375885009765625	13	007
383	8.399085998535156	177.37234497070312	1.0	53.75459289550781	86.08735656738281	0.9996626377105713	530.201416015625	207.94448852539062	1.0	528.9418334960938	209.46206665039062	0.0005604326725006104	13	007
384	8.490755081176758	179.24978637695312	1.0	54.342044830322266	86.17423248291016	1.0	530.0247802734375	207.77618408203125	1.0	528.9741821289062	209.31491088867188	0.0004000663757324219	13	007
385	7.419434070587158	180.56906127929688	1.0	56.515499114990234	87.10872650146484	1.0	530.1063232421875	207.72940063476562	1.0	529.11279296875	209.27989196777344	0.0003814697265625	13	007
386	4.585877418518066	180.68321228027344	0.9999998807907104	53.348289489746094	89.67906951904297	1.0	530.4194946289062	207.80709838867188	1.0	528.9786987304688	209.15414428710938	0.0002506673336029053	13	007
387	1.6890602111816406	180.7718505859375	0.9999679923057556	53.910980224609375	88.20123291015625	1.0	530.2969360351562	208.21031188964844	1.0	528.3125	209.80348205566406	0.00025135278701782227	13	007
388	3.535841226577759	181.4573211669922	0.9986552596092224	52.5219841003418	90.6759033203125	1.0	530.336669921875	208.1534881591797	1.0	444.387939453125	216.73573303222656	0.006736457347869873	13	007
389	3.464708089828491	182.2345428466797	0.9983783960342407	49.9325065612793	94.39957427978516	0.9999998807907104	530.2681274414062	207.41058349609375	1.0	444.9491271972656	224.6400146484375	0.000396728515625	13	007
390	0.8999428749084473	181.7932891845703	0.4214026629924774	46.90630340576172	92.35716247558594	1.0	529.7012939453125	207.86575317382812	1.0	528.3678588867188	209.4589080810547	0.0003361701965332031	13	007
391	1.9071991443634033	182.20895385742188	0.9476364850997925	47.671653747558594	88.44279479980469	0.9999990463256836	530.729248046875	208.12295532226562	1.0	529.0452880859375	209.3734588623047	0.0003814101219177246	13	007
392	1.5564682483673096	182.6143035888672	0.9562522172927856	40.44304656982422	93.93943786621094	0.9123514890670776	530.0806884765625	207.6643829345703	1.0	528.76708984375	209.65406799316406	0.0003960728645324707	13	007
393	1.6043236255645752	183.57333374023438	0.8412225246429443	40.21788024902344	96.40604400634766	0.9999998807907104	530.0957641601562	208.0037384033203	1.0	444.6419677734375	223.1149444580078	0.0005187392234802246	13	007
394	1.5355620384216309	183.73216247558594	0.9081535339355469	34.763282775878906	96.68466186523438	0.9999995827674866	530.4977416992188	207.58457946777344	1.0	528.4407348632812	208.7895965576172	0.000263214111328125	13	007
395	2.2932746410369873	180.8108673095703	0.5763319134712219	41.90626525878906	88.34403991699219	1.0	530.5092163085938	207.6395263671875	1.0	442.8289794921875	224.53591918945312	0.29363423585891724	13	007
396	3.668761968612671	179.19418334960938	0.9728842973709106	33.80598068237305	94.56126403808594	0.9999999403953552	530.3463745117188	207.81813049316406	1.0	438.94293212890625	225.42684936523438	0.8541073799133301	13	007
397	12.884235382080078	167.14297485351562	0.9999998807907104	4.711795806884766	178.5609130859375	0.00020375847816467285	530.226318359375	207.45103454589844	1.0	441.54351806640625	225.46121215820312	0.004438251256942749	13	007
398	19.89771842956543	159.9486083984375	0.9999997615814209	639.9805297851562	3.8213095664978027	0.0002200603485107422	530.6520385742188	207.5863037109375	1.0	1.8085911273956299	144.10670471191406	0.00039252638816833496	13	007
399	27.48846435546875	157.4967803955078	0.9950511455535889	40.78811264038086	159.34259033203125	0.9999967813491821	530.3469848632812	207.67477416992188	1.0	528.276123046875	208.94461059570312	0.00038927793502807617	13	007
400	35.58656311035156	160.439453125	0.042237669229507446	40.933780670166016	160.03709411621094	1.0	530.6830444335938	207.45193481445312	1.0	529.5399169921875	208.97926330566406	0.000275343656539917	13	007
401	1.895756483078003	114.77477264404297	0.001989513635635376	40.36661911010742	159.6004180908203	1.0	530.67138671875	207.32315063476562	1.0	44.86676788330078	160.71005249023438	0.0003018379211425781	13	007
402	2.023329734802246	115.02031707763672	0.005287736654281616	37.98613739013672	159.2559814453125	1.0	530.4441528320312	207.84152221679688	1.0	37.118370056152344	159.1795654296875	0.0009160041809082031	13	007
403	2.1061267852783203	112.89657592773438	0.00730586051940918	38.8026123046875	160.09059143066406	1.0	530.8262329101562	207.6766815185547	1.0	36.656124114990234	159.8133087158203	0.0013169944286346436	13	007
404	2.9485957622528076	110.42457580566406	0.06999260187149048	39.75139617919922	158.71630859375	1.0	530.6014404296875	207.78622436523438	1.0	38.0989875793457	158.27024841308594	0.007906466722488403	13	007
405	5.317813396453857	114.5142822265625	0.0003388822078704834	32.51474380493164	156.62539672851562	1.0	530.208251953125	208.02200317382812	1.0	33.72877502441406	156.5943145751953	0.003477126359939575	13	007
406	30.259572982788086	116.81904602050781	0.0005507171154022217	529.6444091796875	209.8857879638672	9.334087371826172e-5	530.3292236328125	207.76011657714844	1.0	529.4505004882812	208.70632934570312	0.00031438469886779785	13	007
407	4.771207809448242	151.57569885253906	0.9999715089797974	4.4655632972717285	161.46609497070312	0.0023857057094573975	529.8848266601562	208.2718505859375	1.0	0.1695246696472168	164.62135314941406	0.0007900595664978027	13	007
408	2.8828840255737305	156.74560546875	0.9999493360519409	31.9218692779541	112.43318176269531	0.16568100452423096	530.6288452148438	208.0477294921875	1.0	447.9976806640625	222.52439880371094	0.0026735663414001465	13	007
409	9.258790969848633	159.78488159179688	1.0	32.382354736328125	119.60624694824219	0.029217123985290527	530.6148681640625	207.9281005859375	1.0	529.204345703125	209.366455078125	0.00021350383758544922	13	007
410	9.777286529541016	159.74053955078125	1.0	34.174442291259766	118.22731018066406	0.20419517159461975	530.8861083984375	207.2730712890625	1.0	528.5038452148438	208.63352966308594	0.00023567676544189453	13	007
411	10.191308975219727	159.6338653564453	1.0	37.36911392211914	127.73833465576172	1.0	530.1699829101562	208.50502014160156	1.0	527.9940795898438	208.39393615722656	0.0014795362949371338	13	007
412	14.55247688293457	160.994384765625	1.0	37.4007568359375	133.61880493164062	0.9890608787536621	648.6788330078125	183.93661499023438	0.00013625621795654297	-1.8412089347839355	153.56790161132812	9.578466415405273e-5	13	007
413	15.898599624633789	161.23867797851562	1.0	35.91249084472656	135.37774658203125	0.0016984343528747559	649.856201171875	219.5291748046875	0.00016641616821289062	-1.5358600616455078	153.7577667236328	0.00010249018669128418	13	007
414	17.041418075561523	160.14874267578125	1.0	38.490196228027344	134.09744262695312	0.6024594306945801	646.3446044921875	381.418701171875	7.018446922302246e-5	-1.2102594375610352	153.39797973632812	6.428360939025879e-5	13	007
415	15.734468460083008	159.71731567382812	1.0	39.45336151123047	133.0457000732422	0.8360102772712708	648.1792602539062	187.09439086914062	0.00012254714965820312	0.589418888092041	169.44102478027344	4.997849464416504e-5	13	007
416	17.026704788208008	159.56967163085938	1.0	43.46641540527344	131.19239807128906	0.9939393401145935	647.4667358398438	347.98309326171875	3.325939178466797e-5	2.043919563293457	169.42819213867188	9.253621101379395e-5	13	007
417	15.767304420471191	158.4921112060547	1.0	42.227352142333984	125.61963653564453	0.9550071954727173	640.5194702148438	7.534848690032959	7.432699203491211e-5	1.023613691329956	141.54989624023438	0.00012305378913879395	13	007
418	15.327442169189453	157.78395080566406	1.0	43.76067352294922	124.15000915527344	0.9999997615814209	48.33693313598633	123.56029510498047	3.221631050109863e-5	43.9317626953125	126.18659210205078	0.00027614831924438477	13	007
419	14.97340202331543	157.94534301757812	1.0	43.528812408447266	123.21969604492188	1.0	647.9486694335938	174.79884338378906	0.0001507103443145752	43.22968673706055	125.30596160888672	0.0005185306072235107	13	007
420	14.571688652038574	157.0060577392578	1.0	43.81075668334961	121.54622650146484	1.0	640.9009399414062	8.034626007080078	5.5462121963500977e-5	0.7297477722167969	168.72389221191406	0.00016039609909057617	13	007
421	15.782123565673828	155.5323486328125	1.0	42.06239318847656	119.64798736572266	1.0	648.198974609375	346.42730712890625	0.0001856684684753418	2.1524603366851807	167.53549194335938	0.0004922151565551758	13	007
422	16.545551300048828	155.08241271972656	1.0	41.574317932128906	118.7918701171875	0.9999997615814209	7.183146953582764	160.86634826660156	0.00015622377395629883	2.516190767288208	167.06411743164062	0.0008827149868011475	13	007
423	16.617046356201172	156.12071228027344	1.0	6.350401878356934	164.4342498779297	0.00040143728256225586	7.708059310913086	160.8827362060547	0.0003001093864440918	3.1919710636138916	166.84230041503906	0.0011556446552276611	13	007
424	15.064871788024902	153.12301635742188	1.0	43.5187873840332	105.87830352783203	0.00017818808555603027	650.340087890625	219.3627166748047	0.00010737776756286621	2.324035406112671	165.69332885742188	0.0006531774997711182	13	007
425	16.288639068603516	156.8341827392578	1.0	44.30195236206055	114.36690521240234	1.0	8.029607772827148	161.01947021484375	5.8591365814208984e-5	0.9278626441955566	167.6090850830078	0.00019633769989013672	13	007
426	18.20948028564453	161.92039489746094	1.0	47.16404724121094	115.47509765625	0.9972817897796631	647.2537841796875	172.05654907226562	0.00013446807861328125	0.5786378383636475	171.14010620117188	0.00030347704887390137	13	007
427	19.624000549316406	167.94309997558594	1.0	52.299381256103516	121.04405975341797	0.9999998807907104	6.684974670410156	177.55484008789062	9.498000144958496e-5	3.544631242752075	181.6083984375	0.0005266368389129639	13	007
428	22.626590728759766	172.62289428710938	1.0	53.215087890625	119.96701049804688	0.9999170303344727	7.808190822601318	177.21011352539062	0.00031241774559020996	4.188931465148926	183.7921600341797	0.002022862434387207	13	007
429	23.003952026367188	177.47206115722656	1.0	52.572166442871094	135.93997192382812	0.9988261461257935	9.954819679260254	177.3810577392578	9.426474571228027e-5	4.91689920425415	185.45298767089844	0.0006921291351318359	13	007
430	25.540674209594727	186.00057983398438	1.0	60.47677993774414	137.61199951171875	0.0008845329284667969	27.61728286743164	186.8425750732422	0.0002613663673400879	4.536843299865723	198.83480834960938	0.0006972253322601318	13	007
431	27.136306762695312	189.62646484375	1.0	55.2757453918457	148.16905212402344	0.5822629928588867	9.957895278930664	194.60382080078125	0.0001482069492340088	6.56196403503418	199.20582580566406	0.0007345676422119141	13	007
432	29.028766632080078	194.8369140625	1.0	58.11854934692383	157.9077606201172	1.0	62.138511657714844	158.134521484375	9.796023368835449e-5	58.55935287475586	159.3739776611328	0.0012299418449401855	13	007
433	30.665529251098633	200.6488494873047	1.0	57.040374755859375	161.60743713378906	0.9999997615814209	650.0654907226562	218.10125732421875	0.0002695620059967041	5.387638092041016	210.145263671875	0.00015854835510253906	13	007
434	32.74544906616211	203.3090057373047	1.0	62.70396041870117	158.72962951660156	0.9999998807907104	31.38132095336914	205.60357666015625	0.0002976655960083008	60.145076751708984	159.7652587890625	0.00037384033203125	13	007
435	33.946937561035156	205.7393341064453	1.0	57.38545608520508	161.09263610839844	0.9996802806854248	32.53937530517578	206.2166290283203	0.00017073750495910645	7.015812397003174	211.55076599121094	9.483098983764648e-5	13	007
436	34.76455307006836	207.8838653564453	1.0	57.07875442504883	165.61317443847656	0.9999995231628418	645.8141479492188	381.9751281738281	3.316998481750488e-5	60.5155143737793	164.7925262451172	0.00017595291137695312	13	007
437	36.761802673339844	209.64625549316406	1.0	57.33687973022461	168.846923828125	0.9999994039535522	640.8494262695312	7.519539833068848	4.26173210144043e-5	61.36219787597656	166.3186798095703	7.113814353942871e-5	13	007
438	38.041603088378906	210.91470336914062	1.0	59.40880584716797	170.59010314941406	0.9999997019767761	640.7237548828125	7.724872589111328	0.00016379356384277344	62.59540939331055	170.7373504638672	7.495284080505371e-5	13	007
439	38.521812438964844	211.97341918945312	1.0	59.65269470214844	167.9896697998047	0.9999999403953552	646.040283203125	382.56378173828125	4.482269287109375e-5	61.10757827758789	165.79034423828125	9.229779243469238e-5	13	007
440	38.17265319824219	211.9737548828125	1.0	62.54909133911133	166.1877899169922	0.9999995827674866	644.7369995117188	30.28274917602539	9.635090827941895e-5	62.867431640625	161.59934997558594	7.611513137817383e-5	13	007
441	37.25049591064453	212.6427001953125	1.0	65.02112579345703	167.376953125	0.9999998807907104	640.854248046875	7.164556980133057	5.486607551574707e-5	63.39561080932617	163.64512634277344	9.28342342376709e-5	13	007
442	37.52913284301758	212.4414520263672	1.0	65.69007110595703	170.0950164794922	1.0	69.74028015136719	169.38973999023438	6.908178329467773e-5	65.03970336914062	166.17088317871094	0.000160902738571167	13	007
443	37.16553497314453	213.41567993164062	1.0	67.4695816040039	171.90164184570312	1.0	72.69025421142578	173.00196838378906	0.00022307038307189941	69.79552459716797	174.4340057373047	0.00017136335372924805	13	007
444	38.574913024902344	214.247802734375	1.0	69.27949523925781	171.08035278320312	1.0	74.33200073242188	172.95816040039062	0.0001634359359741211	70.938720703125	174.047607421875	0.00016951560974121094	13	007
445	38.6877555847168	215.0256805419922	1.0	67.83415222167969	171.373779296875	1.0	648.9306030273438	347.8156433105469	0.00015714764595031738	69.53419494628906	174.85079956054688	0.00010246038436889648	13	007
446	38.658687591552734	215.9241943359375	1.0	68.58605194091797	171.2183074951172	1.0	72.88288879394531	169.25897216796875	0.00012052059173583984	67.71495056152344	167.3005828857422	0.00010803341865539551	13	007
447	39.097076416015625	215.08724975585938	1.0	68.40743255615234	171.82003784179688	1.0	646.9472045898438	174.84107971191406	0.0003167092800140381	445.12457275390625	227.5146942138672	0.0050866007804870605	13	007
448	39.3204345703125	215.27569580078125	1.0	70.29388427734375	172.05978393554688	1.0	647.6217041015625	347.3720703125	0.00018730759620666504	72.16537475585938	173.51124572753906	5.370378494262695e-5	13	007
449	40.22389602661133	215.3695831298828	1.0	73.02561950683594	172.61264038085938	1.0	76.71772766113281	173.9121551513672	0.00010469555854797363	74.36273956298828	174.46221923828125	0.00019982457160949707	13	007
450	40.51036071777344	215.9301300048828	1.0	73.01258087158203	172.26942443847656	1.0	647.7955322265625	348.8429870605469	6.556510925292969e-5	75.0913314819336	173.7290496826172	3.406405448913574e-5	13	007
451	40.103271484375	216.1168212890625	1.0	69.22842407226562	170.70663452148438	1.0	647.2811279296875	160.67010498046875	0.0001138448715209961	67.77400970458984	176.85784912109375	3.841519355773926e-5	13	007
452	40.494110107421875	216.12570190429688	1.0	66.65532684326172	169.6009521484375	1.0	647.7876586914062	154.06094360351562	0.00018838047981262207	66.67586517333984	165.59515380859375	7.05420970916748e-5	13	007
453	40.628173828125	216.2882843017578	1.0	69.9258804321289	169.0615234375	1.0	647.8417358398438	155.47415161132812	5.319714546203613e-5	76.6788330078125	170.28439331054688	3.790855407714844e-5	13	007
454	40.48969268798828	216.256591796875	1.0	68.10164642333984	168.92591857910156	0.9999998807907104	73.68321228027344	166.3660125732422	5.27501106262207e-5	67.22123718261719	165.4434814453125	5.1021575927734375e-5	13	007
455	41.412315368652344	215.95913696289062	1.0	68.08638763427734	168.82586669921875	1.0	73.05772399902344	167.9812469482422	3.331899642944336e-5	23.248031616210938	218.96139526367188	2.5779008865356445e-5	13	007
456	41.284996032714844	216.28482055664062	1.0	68.23368835449219	170.1298370361328	1.0	647.7627563476562	157.31704711914062	0.0004597306251525879	67.22379302978516	175.95364379882812	5.841255187988281e-5	13	007
457	40.94696807861328	216.09219360351562	1.0	67.22953033447266	168.82398986816406	1.0	71.85186767578125	167.7353515625	7.2479248046875e-5	66.2353515625	175.7485809326172	7.519125938415527e-5	13	007
458	40.54233932495117	214.94686889648438	1.0	69.88873291015625	172.0256805419922	0.9999998807907104	74.90235137939453	169.23147583007812	4.7206878662109375e-5	69.02288818359375	168.2402801513672	4.1812658309936523e-5	13	007
459	39.389015197753906	214.05709838867188	1.0	66.09193420410156	166.2967529296875	1.0	648.2015380859375	348.65576171875	6.881356239318848e-5	64.72483825683594	169.33303833007812	7.218122482299805e-5	13	007
460	39.43922805786133	214.25987243652344	1.0	66.90911865234375	163.57476806640625	1.0	640.962890625	7.757312774658203	6.490945816040039e-5	65.51382446289062	163.83856201171875	9.92119312286377e-5	13	007
461	40.224185943603516	214.19088745117188	1.0	63.73341369628906	162.5318603515625	1.0	648.4420166015625	317.0855712890625	0.00015661120414733887	64.05224609375	161.3440399169922	0.0002300739288330078	13	007
462	40.70954895019531	214.10000610351562	1.0	60.86140823364258	162.26785278320312	1.0	648.3819580078125	347.8819580078125	6.178021430969238e-5	62.993995666503906	162.76824951171875	0.00012627243995666504	13	007
463	39.7271842956543	216.43511962890625	1.0	61.334442138671875	161.9217987060547	1.0	647.7901000976562	347.6285400390625	3.045797348022461e-5	63.040870666503906	163.01463317871094	0.00020334124565124512	13	007
464	37.62508010864258	219.08692932128906	1.0	61.641563415527344	164.91683959960938	0.9999998807907104	36.70897674560547	221.0594940185547	0.00011736154556274414	59.687747955322266	165.06092834472656	0.0003260672092437744	13	007
465	37.87259292602539	221.84347534179688	1.0	61.18463134765625	171.3446044921875	0.9731414318084717	34.949554443359375	222.30392456054688	0.0001512467861175537	26.721080780029297	226.77334594726562	0.00014388561248779297	13	007
466	39.8939208984375	224.82122802734375	1.0	60.172542572021484	168.54989624023438	0.9999980926513672	647.127197265625	348.98126220703125	0.00010311603546142578	26.480770111083984	228.98995971679688	9.79006290435791e-5	13	007
467	40.25627136230469	226.55824279785156	1.0	55.00396728515625	167.7867889404297	0.8597668409347534	48.08952713012695	225.61817932128906	8.562207221984863e-5	26.058921813964844	230.41156005859375	4.297494888305664e-5	13	007
468	41.24217987060547	229.82901000976562	1.0	53.64463806152344	164.74366760253906	0.9994126558303833	47.62287902832031	228.8349151611328	6.124377250671387e-5	25.24228286743164	228.72264099121094	4.6372413635253906e-5	13	007
469	42.89057922363281	232.3422088623047	1.0	49.69334411621094	163.58383178710938	0.9896284341812134	648.3836669921875	347.25531005859375	0.00010836124420166016	36.36052703857422	240.80599975585938	6.99460506439209e-5	13	007
470	43.44029998779297	233.0566864013672	1.0	53.73928451538086	169.4369354248047	0.539345383644104	39.259796142578125	231.10086059570312	9.468197822570801e-5	32.16764831542969	225.35752868652344	9.918212890625e-5	13	007
471	42.779258728027344	234.48638916015625	1.0	53.83910369873047	171.7752685546875	0.01607567071914673	43.48640060424805	234.33885192871094	9.140372276306152e-5	42.15705490112305	238.28677368164062	0.00020143389701843262	13	007
472	41.83064651489258	235.61988830566406	1.0	55.96315383911133	173.3225860595703	0.9940072298049927	640.298583984375	7.499451637268066	8.064508438110352e-5	36.61353302001953	225.6068572998047	0.00016668438911437988	13	007
473	40.69878005981445	237.39442443847656	1.0	56.41572570800781	174.69049072265625	0.9995393753051758	42.00368881225586	236.0081329345703	8.317828178405762e-5	38.41566848754883	227.79290771484375	0.00019359588623046875	13	007
474	42.35015106201172	238.17616271972656	1.0	57.52411651611328	178.06509399414062	0.008544355630874634	644.5673217773438	29.052385330200195	0.00010091066360473633	39.497257232666016	228.00172424316406	0.00013169646263122559	13	007
475	42.237796783447266	238.56544494628906	1.0	51.47135543823242	238.40277099609375	0.0003688633441925049	647.3027954101562	347.9259033203125	9.649991989135742e-5	40.116031646728516	229.0326690673828	0.00035250186920166016	13	007
476	42.92104721069336	239.51609802246094	1.0	47.49303436279297	241.37364196777344	0.00039890408515930176	647.9810180664062	347.6898498535156	3.421306610107422e-5	36.476806640625	228.66213989257812	1.7255544662475586e-5	13	007
477	42.587860107421875	239.8260040283203	1.0	39.05292892456055	242.69412231445312	0.001406937837600708	646.4893798828125	157.79908752441406	8.875131607055664e-5	29.531232833862305	246.61941528320312	7.31050968170166e-5	13	007
478	42.87737274169922	240.0390625	1.0	61.67254638671875	176.375732421875	0.020649969577789307	647.9624633789062	186.67312622070312	4.0531158447265625e-5	28.226518630981445	247.52947998046875	4.559755325317383e-5	13	007
479	42.12350845336914	240.90997314453125	1.0	65.93109893798828	174.24722290039062	1.0	648.5152587890625	175.21173095703125	0.0002866089344024658	27.772005081176758	247.66616821289062	6.583333015441895e-5	13	007
480	44.2591552734375	241.20993041992188	1.0	65.47488403320312	174.6299591064453	1.0	67.83051300048828	175.46775817871094	0.00011560320854187012	62.32414627075195	177.56520080566406	9.369850158691406e-5	13	007
481	43.879703521728516	241.7064971923828	1.0	66.52421569824219	175.1191864013672	1.0	69.57247161865234	172.8341064453125	6.118416786193848e-5	67.77376556396484	177.47097778320312	0.0001455247402191162	13	007
482	43.842403411865234	240.90399169921875	1.0	68.53791046142578	175.66775512695312	1.0	648.7098999023438	347.5426330566406	0.00028958916664123535	68.58289337158203	177.2298126220703	0.00019147992134094238	13	007
483	43.88688659667969	241.33636474609375	1.0	68.22415924072266	174.30706787109375	1.0	647.8316040039062	154.6755828857422	0.001355290412902832	69.25190734863281	175.6555938720703	0.00020417571067810059	13	007
484	43.61266326904297	240.99810791015625	1.0	69.43258666992188	173.8595428466797	1.0	72.10309600830078	171.07827758789062	8.308887481689453e-5	70.12651062011719	175.7328338623047	0.0001429915428161621	13	007
485	43.68808364868164	241.1869354248047	1.0	68.66409301757812	174.22605895996094	1.0	648.57080078125	347.3645324707031	0.00015553832054138184	65.90994262695312	173.64480590820312	6.476044654846191e-5	13	007
486	43.79131317138672	241.80078125	1.0	69.88671875	172.8343048095703	1.0	72.37410736083984	170.63356018066406	7.081031799316406e-5	67.01019287109375	172.33184814453125	9.450316429138184e-5	13	007
487	43.24604034423828	241.46832275390625	1.0	69.96941375732422	173.4786376953125	1.0	648.4146118164062	174.22669982910156	9.515881538391113e-5	66.92127990722656	173.11619567871094	6.580352783203125e-5	13	007
488	44.1329345703125	241.692626953125	1.0	68.49278259277344	171.06907653808594	1.0	648.1881713867188	348.2710876464844	7.274746894836426e-5	66.3238296508789	169.63314819335938	0.0001602768898010254	13	007
489	43.46041488647461	242.16366577148438	1.0	68.25524139404297	169.23280334472656	0.9999980926513672	648.1973876953125	173.83395385742188	9.351968765258789e-5	67.24456024169922	169.31712341308594	0.00016874074935913086	13	007
490	43.801025390625	242.0706787109375	1.0	70.08090209960938	168.69432067871094	1.0	648.0101928710938	348.4374694824219	0.00013196468353271484	68.11695861816406	168.49459838867188	0.0001831352710723877	13	007
491	42.174888610839844	243.122314453125	1.0	71.1329345703125	167.26353454589844	1.0	71.4626693725586	166.72203063964844	8.58008861541748e-5	68.54271697998047	167.37754821777344	0.00040540099143981934	13	007
492	42.296207427978516	242.53802490234375	1.0	71.21165466308594	165.4145050048828	1.0	70.59024047851562	166.06524658203125	0.00016763806343078613	68.205810546875	166.45294189453125	0.0005482733249664307	13	007
493	44.020912170410156	244.48468017578125	1.0	73.25958251953125	165.7863006591797	1.0	70.83776092529297	166.6060028076172	0.00014454126358032227	67.39924621582031	167.72789001464844	0.0006288886070251465	13	007
494	44.17383575439453	245.83914184570312	1.0	67.921630859375	171.0438232421875	0.8088971972465515	648.5211791992188	347.3424987792969	6.583333015441895e-5	38.559349060058594	255.02618408203125	6.777048110961914e-5	13	007
495	46.13947296142578	245.57456970214844	1.0	68.06266021728516	169.1143798828125	0.0028667449951171875	42.121612548828125	247.6451416015625	3.9517879486083984e-5	43.05588912963867	254.7034454345703	0.00021329522132873535	13	007
496	49.274635314941406	251.79454040527344	0.9999998807907104	39.94447326660156	255.579345703125	0.5054323077201843	53.58960723876953	250.68161010742188	9.149312973022461e-5	47.33185958862305	253.05044555664062	0.0006329715251922607	13	007
497	55.6531867980957	253.11988830566406	1.0	37.38158416748047	256.7146911621094	0.002776235342025757	65.03336334228516	253.41424560546875	0.00019299983978271484	42.99913024902344	247.299560546875	0.0008767843246459961	13	007
498	56.4452018737793	253.33157348632812	1.0	66.78868103027344	253.84059143066406	0.0014989972114562988	64.77136993408203	253.16453552246094	0.000571906566619873	43.5323600769043	248.12718200683594	0.0007407069206237793	13	007
499	56.71482849121094	253.82470703125	1.0	77.73220825195312	194.08419799804688	0.04761567711830139	64.29127502441406	252.67730712890625	0.0005314350128173828	43.71446228027344	247.79342651367188	0.00022774934768676758	13	007
500	55.898223876953125	253.77760314941406	1.0	66.65882873535156	253.98207092285156	0.0011452734470367432	64.43616485595703	253.7789764404297	0.000284731388092041	44.24126434326172	248.3823699951172	0.00022399425506591797	13	007
501	53.16887664794922	255.8447265625	1.0	43.072166442871094	259.381591796875	0.00046879053115844727	64.36669158935547	255.907958984375	0.00018978118896484375	43.9510612487793	248.8705596923828	0.00011035799980163574	13	007
502	50.768150329589844	257.6650695800781	1.0	75.18315887451172	191.07725524902344	0.09995901584625244	641.4052734375	7.359261512756348	0.00010657310485839844	43.43583297729492	248.82113647460938	8.037686347961426e-5	13	007
503	51.325775146484375	257.56829833984375	1.0	50.71866226196289	260.6095275878906	0.00040596723556518555	58.99203109741211	259.54095458984375	2.0176172256469727e-5	38.740299224853516	247.5359649658203	3.0606985092163086e-5	13	007
504	50.57734680175781	258.1845397949219	1.0	53.31636047363281	260.4891662597656	0.001107543706893921	640.6312866210938	6.577642440795898	4.246830940246582e-5	37.923797607421875	247.4922637939453	4.6700239181518555e-5	13	007
505	50.664398193359375	257.43402099609375	1.0	53.46097183227539	260.05010986328125	0.0004284977912902832	647.7217407226562	347.63421630859375	7.355213165283203e-5	38.355384826660156	246.81951904296875	6.639957427978516e-5	13	007
506	51.35206985473633	257.37689208984375	1.0	640.6272583007812	3.213343620300293	0.00018411874771118164	647.9011840820312	171.9988555908203	6.03795051574707e-5	38.274234771728516	246.95040893554688	4.845857620239258e-5	13	007
507	49.23365783691406	257.8884582519531	1.0	42.14723587036133	260.7937316894531	0.0005843639373779297	647.1961059570312	347.1940002441406	3.039836883544922e-5	37.784053802490234	246.88987731933594	5.424022674560547e-5	13	007
508	48.757545471191406	258.2768859863281	1.0	42.88910675048828	260.9827880859375	0.0019659698009490967	648.2052001953125	347.6941223144531	7.522106170654297e-5	49.09124755859375	270.02325439453125	9.98079776763916e-5	13	007
509	51.154476165771484	257.1574401855469	1.0	53.89297103881836	260.5783996582031	0.00014734268188476562	648.2885131835938	173.93475341796875	0.0005114078521728516	38.07828903198242	246.40306091308594	3.9190053939819336e-5	13	007
510	51.50762176513672	258.255126953125	1.0	40.994773864746094	260.4674072265625	0.0007568299770355225	646.8577270507812	267.43585205078125	0.00017720460891723633	38.092384338378906	247.93035888671875	3.254413604736328e-5	13	007
511	54.67353057861328	257.31048583984375	1.0	53.463253021240234	259.95697021484375	0.0021409690380096436	64.04103088378906	257.75006103515625	0.00043445825576782227	41.27455520629883	262.2009582519531	8.079409599304199e-5	13	007
512	56.39690017700195	256.49462890625	1.0	54.482383728027344	260.13671875	0.00035184621810913086	64.18596649169922	257.0245361328125	0.0007523000240325928	59.12158203125	248.67730712890625	4.416704177856445e-5	13	007
513	55.19477844238281	257.91400146484375	1.0	68.28291320800781	183.19898986816406	0.029567867517471313	64.25184631347656	258.8849182128906	0.0003807246685028076	41.96757125854492	271.0340270996094	3.5196542739868164e-5	13	007
514	54.423240661621094	258.5445556640625	1.0	61.902503967285156	259.5115966796875	0.0001424252986907959	64.47328186035156	258.53240966796875	0.0001461505889892578	42.1378288269043	272.2143859863281	3.170967102050781e-5	13	007
515	54.17735290527344	259.1572265625	1.0	54.12296676635742	261.9307556152344	0.0006705224514007568	64.5089111328125	259.357666015625	0.00018140673637390137	42.26649856567383	270.6871032714844	4.1991472244262695e-5	13	007
516	53.08769226074219	259.2828369140625	1.0	68.61005401611328	181.24534606933594	0.37497201561927795	64.83446502685547	259.3406066894531	0.00018292665481567383	41.319000244140625	272.2119140625	3.427267074584961e-5	13	007
517	52.616519927978516	259.4422302246094	1.0	51.92805862426758	261.5931396484375	0.00022658705711364746	59.85169982910156	260.24371337890625	9.736418724060059e-5	40.185176849365234	271.29180908203125	2.434849739074707e-5	13	007
518	52.970184326171875	259.4306945800781	1.0	52.62290573120117	261.9512939453125	0.0009465217590332031	64.41056060791016	259.87939453125	0.00014969706535339355	40.482521057128906	270.9100646972656	6.872415542602539e-5	13	007
519	52.26938247680664	260.4071350097656	1.0	644.1366577148438	397.07830810546875	8.511543273925781e-5	647.6187133789062	174.01112365722656	0.0001232624053955078	50.509002685546875	269.06201171875	5.835294723510742e-5	13	007
520	49.297183990478516	262.065185546875	1.0	43.27838897705078	260.8216552734375	0.0014310181140899658	648.3418579101562	175.04515075683594	0.0001017451286315918	38.73912811279297	271.8194274902344	0.0001437067985534668	13	007
521	45.30192947387695	264.2503662109375	1.0	71.17105865478516	184.50111389160156	0.6165034770965576	44.9521369934082	267.12933349609375	0.000205308198928833	43.301448822021484	270.8092041015625	0.0004013478755950928	13	007
522	45.413307189941406	267.1018981933594	1.0	39.771339416503906	271.4954528808594	0.0009147524833679199	45.228515625	268.70654296875	0.00012055039405822754	31.168684005737305	276.1560363769531	0.00019297003746032715	13	007
523	44.00780487060547	270.8425598144531	1.0	41.720123291015625	273.1593933105469	0.0009496212005615234	43.49460220336914	268.0389404296875	0.00023043155670166016	40.04676818847656	261.05548095703125	0.0007762312889099121	13	007
524	43.946685791015625	272.8727722167969	1.0	50.046443939208984	273.1597900390625	0.0008710920810699463	647.6222534179688	156.46633911132812	0.00019821524620056152	41.607643127441406	263.306396484375	0.00040900707244873047	13	007
525	45.922550201416016	275.8449401855469	1.0	51.39275360107422	277.67669677734375	0.0003019571304321289	41.77904510498047	278.0881652832031	8.034706115722656e-5	37.871971130371094	262.4350891113281	5.239248275756836e-5	13	007
526	45.30175018310547	277.54718017578125	1.0	75.69216918945312	223.34140014648438	0.9999475479125977	641.1735229492188	7.366034507751465	5.519390106201172e-5	78.9013671875	227.06687927246094	0.0003273189067840576	13	007
527	43.678470611572266	274.4164123535156	1.0	41.300838470458984	277.814697265625	0.00031831860542297363	641.15869140625	7.153919219970703	4.4405460357666016e-5	42.740901947021484	262.2774658203125	0.0001308917999267578	13	007
528	42.87629699707031	270.0856018066406	1.0	75.48211669921875	240.41668701171875	0.05922999978065491	38.712406158447266	265.0196228027344	0.00019976496696472168	38.18729782104492	258.3524169921875	0.0005180835723876953	13	007
529	42.16664505004883	267.4239196777344	1.0	77.66411590576172	243.07733154296875	1.0	649.0335693359375	155.4659423828125	0.00026488304138183594	78.90984344482422	245.65655517578125	0.00011372566223144531	13	007
530	41.98919677734375	268.9701843261719	1.0	78.20501708984375	241.68084716796875	1.0	78.23298645019531	242.28627014160156	5.9038400650024414e-5	78.92150115966797	242.4802703857422	0.00015088915824890137	13	007
531	41.57670593261719	268.6468200683594	1.0	77.36678314208984	241.73773193359375	1.0	82.28089141845703	240.6513671875	9.253621101379395e-5	79.52935791015625	241.9376983642578	0.00029525160789489746	13	007
532	40.85633087158203	268.87933349609375	1.0	77.7203369140625	243.12356567382812	1.0	81.98278045654297	241.84912109375	0.00011512637138366699	79.22286224365234	243.25747680664062	0.0001798868179321289	13	007
533	42.098419189453125	268.6490478515625	1.0	76.77218627929688	247.80142211914062	1.0	81.50523376464844	248.42349243164062	0.00012663006782531738	79.02755737304688	253.03631591796875	0.00013017654418945312	13	007
534	48.56776428222656	271.2778625488281	1.0	72.76345825195312	252.7354736328125	1.0	647.8470458984375	155.5211944580078	0.00010648369789123535	72.41090393066406	256.240234375	0.0003885626792907715	13	007
535	49.60020065307617	273.80804443359375	1.0	72.71659088134766	254.20773315429688	1.0	74.98812103271484	254.7870635986328	3.254413604736328e-5	71.56808471679688	256.8835754394531	0.0004943609237670898	13	007
536	48.58423614501953	276.4164733886719	1.0	70.12005615234375	254.4540557861328	1.0	647.5950927734375	173.04811096191406	0.00016611814498901367	68.95770263671875	257.88812255859375	0.0004121363162994385	13	007
537	46.84213638305664	277.6529541015625	1.0	65.18220520019531	248.4215087890625	1.0	648.2216796875	348.2424011230469	5.257129669189453e-5	42.7916374206543	286.111572265625	6.091594696044922e-5	13	007
538	47.57661437988281	277.6068420410156	1.0	65.52902221679688	248.20053100585938	1.0	648.2841796875	172.7565460205078	2.92360782623291e-5	64.33714294433594	246.83755493164062	3.361701965332031e-5	13	007
539	45.62623596191406	277.58892822265625	1.0	71.28753662109375	251.90760803222656	1.0	641.5289306640625	7.953708648681641	4.824995994567871e-5	72.58843994140625	255.46897888183594	0.0007261931896209717	13	007
540	46.478248596191406	277.4517822265625	1.0	70.78533935546875	251.6837921142578	1.0	640.6090087890625	6.892624855041504	7.799267768859863e-5	73.49475860595703	255.01800537109375	0.0004299581050872803	13	007
541	43.66877365112305	276.85595703125	1.0	71.95528411865234	251.96836853027344	1.0	648.2054443359375	157.98486328125	6.580352783203125e-5	74.56243896484375	254.55145263671875	0.0006094872951507568	13	007
542	44.85364532470703	277.7350158691406	1.0	72.51670837402344	249.2997283935547	1.0	640.6646728515625	6.893107891082764	5.14984130859375e-5	75.0018310546875	253.27285766601562	0.0001519918441772461	13	007
543	45.339969635009766	277.4775390625	1.0	72.76939392089844	249.64781188964844	1.0	73.09359741210938	248.32717895507812	4.309415817260742e-5	75.20252227783203	253.52816772460938	0.00011140108108520508	13	007
544	44.44110870361328	275.9100646972656	1.0	74.15672302246094	249.43060302734375	0.9999998807907104	640.8382568359375	6.907770156860352	7.072091102600098e-5	75.47168731689453	253.90203857421875	0.00015813112258911133	13	007
