# Supplementary material for: An automated feeding system for the African killifish reveals the impact of diet on lifespan and allows scalable assessment of associative learning
Source: eLife. 2022 Nov 10;11:e69008. doi: 10.7554/eLife.69008 (PMC9788828; doi:10.7554/eLife.69008)
Supplement: Figure 6—source data 2. [file elife-69008-fig6-data2.zip › Training Trajectories/t18_REC020DLC_resnet50_TrainAllTheThingsJun28shuffle1_1030000.csv]

bodyparts_coords	fishhead_x	fishhead_y	fishhead_likelihood	fishtail_x	fishtail_y	fishtail_likelihood	redlight_x	redlight_y	redlight_likelihood	fooddrop_x	fooddrop_y	fooddrop_likelihood	fishnum	recordingnum
0	132.7207794189453	179.1042938232422	0.0006403923034667969	135.9299774169922	177.22341918945312	0.9986823797225952	138.3258056640625	175.3171844482422	9.390711784362793e-5	136.46722412109375	176.6136016845703	0.0002970099449157715	18	020
1	102.51828002929688	197.0329132080078	0.1684209704399109	135.86001586914062	176.05091857910156	0.999706506729126	137.78396606445312	174.384765625	0.00045242905616760254	136.5314483642578	177.41917419433594	0.0006366372108459473	18	020
2	134.6733856201172	179.3377685546875	0.2508585453033447	137.52659606933594	178.95272827148438	0.9998263120651245	139.02792358398438	177.24392700195312	0.0003338158130645752	136.68673706054688	180.14654541015625	0.00032210350036621094	18	020
3	133.09523010253906	178.44032287597656	0.027642428874969482	136.41033935546875	177.25306701660156	0.9985536336898804	137.76356506347656	175.16250610351562	0.0002631247043609619	136.65354919433594	178.51133728027344	0.000633925199508667	18	020
4	101.92432403564453	197.63841247558594	0.0013687610626220703	137.03199768066406	175.6049346923828	0.9999626278877258	139.22311401367188	174.71751403808594	0.0001361072063446045	137.47105407714844	176.26602172851562	0.000618278980255127	18	020
5	136.2162628173828	177.94329833984375	0.0008164346218109131	136.39312744140625	178.32899475097656	0.999613881111145	138.4988250732422	177.0796356201172	0.00011214613914489746	135.78225708007812	177.69818115234375	0.0001323223114013672	18	020
6	101.72366333007812	197.0989227294922	0.08007931709289551	136.42327880859375	177.15625	0.9929472208023071	138.7323760986328	175.38754272460938	0.00012570619583129883	136.6046905517578	177.44126892089844	0.0005781352519989014	18	020
7	133.36624145507812	179.30368041992188	0.0012283623218536377	136.5835418701172	177.6089324951172	0.9997612237930298	138.3319091796875	176.2095947265625	0.0001265108585357666	136.93072509765625	177.76931762695312	0.0009341835975646973	18	020
8	133.18408203125	179.53240966796875	0.008560985326766968	136.4590606689453	179.056640625	0.9996563196182251	138.75747680664062	177.41867065429688	0.0003357529640197754	136.07989501953125	179.2862548828125	0.0003552436828613281	18	020
9	102.54959869384766	198.54954528808594	0.0460529625415802	138.0159454345703	179.07659912109375	1.0	138.8642578125	177.56202697753906	9.128451347351074e-5	142.7790069580078	179.559814453125	0.00036975741386413574	18	020
10	133.84207153320312	179.08802795410156	0.07257094979286194	136.84072875976562	179.477294921875	0.9998852014541626	138.19869995117188	176.90377807617188	0.0002771914005279541	136.00828552246094	180.3150634765625	0.00019818544387817383	18	020
11	133.24050903320312	179.9803009033203	0.000751793384552002	137.5503387451172	177.36660766601562	0.9999992251396179	139.78903198242188	175.74395751953125	0.0002455413341522217	137.44320678710938	178.54501342773438	0.0010497868061065674	18	020
12	103.16043090820312	197.59054565429688	0.9036093354225159	135.04299926757812	176.07369995117188	0.9999738931655884	138.00148010253906	173.09703063964844	0.00016501545906066895	135.84022521972656	175.95033264160156	0.00041666626930236816	18	020
13	102.4801025390625	198.0579071044922	0.8002671003341675	137.4611053466797	180.32461547851562	0.999772846698761	138.81976318359375	178.0732421875	0.0003768503665924072	142.2434539794922	179.80328369140625	0.00019928812980651855	18	020
14	102.19544219970703	196.6632080078125	0.8042636513710022	136.68373107910156	177.3549346923828	0.9998495578765869	138.41246032714844	174.99314880371094	0.0001475214958190918	136.88180541992188	177.58961486816406	0.0002447366714477539	18	020
15	136.72007751464844	179.67176818847656	0.08581453561782837	136.686767578125	180.61973571777344	0.09446391463279724	140.04345703125	179.3436279296875	0.00010451674461364746	141.5268096923828	180.1748809814453	5.906820297241211e-5	18	020
16	102.99897003173828	198.1304931640625	0.8634330034255981	136.39376831054688	178.37457275390625	0.9999904632568359	102.82843780517578	198.0831756591797	0.00014546513557434082	135.8943328857422	177.75668334960938	0.0006427764892578125	18	020
17	102.14932250976562	198.35440063476562	0.17164969444274902	136.92088317871094	179.50982666015625	0.9999859929084778	138.51121520996094	177.61680603027344	0.00027167797088623047	136.58441162109375	179.29505920410156	0.00045987963676452637	18	020
18	133.93653869628906	178.4628143310547	0.10339432954788208	136.54010009765625	179.1473846435547	0.9999442100524902	138.60252380371094	178.13058471679688	9.40859317779541e-5	136.015625	179.2965850830078	0.00024187564849853516	18	020
19	102.10424041748047	199.2462615966797	0.8940069675445557	136.49562072753906	177.77610778808594	0.9998811483383179	137.78526306152344	175.32662963867188	0.00034615397453308105	136.11720275878906	178.56207275390625	0.00036403536796569824	18	020
20	101.42542266845703	199.5767364501953	0.035009682178497314	135.80052185058594	177.104736328125	0.970704197883606	103.34547424316406	199.02972412109375	0.0001450181007385254	136.24392700195312	177.8075714111328	0.00015556812286376953	18	020
21	101.78459167480469	196.9783477783203	0.7243092060089111	137.03228759765625	178.61366271972656	0.998557448387146	139.11581420898438	177.5702667236328	7.900595664978027e-5	136.35720825195312	178.78424072265625	0.0002868771553039551	18	020
22	137.28045654296875	177.1141815185547	0.1806483268737793	137.22254943847656	178.3600616455078	0.9656318426132202	139.50523376464844	176.5040283203125	0.0002054274082183838	136.96337890625	179.77491760253906	0.00030538439750671387	18	020
23	102.28657531738281	198.3545684814453	0.9931545257568359	136.2631378173828	176.47601318359375	0.9995627403259277	137.47479248046875	174.90225219726562	0.00037735700607299805	136.58724975585938	177.76290893554688	0.0005830526351928711	18	020
24	102.10863494873047	198.50341796875	0.9949589967727661	136.3079833984375	178.95458984375	0.9968057870864868	137.35760498046875	175.9244384765625	0.0001659691333770752	135.6768035888672	179.3803253173828	0.00023955106735229492	18	020
25	101.33627319335938	197.1306915283203	0.9960559606552124	137.12522888183594	179.363525390625	0.9992910623550415	138.7994384765625	177.3453369140625	0.0003529191017150879	136.65650939941406	180.44857788085938	0.0002900063991546631	18	020
26	133.16571044921875	177.4399871826172	0.20534667372703552	135.75579833984375	178.0967559814453	0.9993568658828735	136.94285583496094	175.38185119628906	0.0001564621925354004	135.53482055664062	178.9886474609375	0.00032064318656921387	18	020
27	133.1844482421875	177.62278747558594	0.05630698800086975	136.14735412597656	178.4534912109375	0.9991090893745422	137.8183135986328	175.8640899658203	0.00018393993377685547	135.45506286621094	178.7012176513672	0.00019297003746032715	18	020
28	101.60608673095703	199.74754333496094	0.955706000328064	136.552001953125	177.79379272460938	0.9999723434448242	138.22442626953125	175.36962890625	0.0002574324607849121	136.30435180664062	178.4770050048828	0.00038945674896240234	18	020
29	102.3493881225586	198.19268798828125	0.9983292818069458	136.91314697265625	177.65684509277344	0.999851644039154	138.5457000732422	175.86383056640625	9.02712345123291e-5	137.04698181152344	177.71011352539062	0.0002707540988922119	18	020
30	134.1835174560547	177.32667541503906	0.38211333751678467	135.81553649902344	177.74891662597656	0.36997079849243164	538.51708984375	200.6080322265625	0.003961145877838135	95.45804595947266	199.92161560058594	9.512901306152344e-5	18	020
31	101.11367797851562	197.43714904785156	0.005955904722213745	135.92747497558594	177.0928192138672	0.999970555305481	138.09347534179688	174.6405029296875	0.000195235013961792	136.36257934570312	177.01568603515625	0.0006466805934906006	18	020
32	102.99771118164062	198.6869354248047	0.5668780207633972	136.71640014648438	176.57626342773438	0.9999756813049316	138.4894561767578	174.58531188964844	0.00022900104522705078	136.76373291015625	177.23141479492188	0.00036975741386413574	18	020
33	102.71234130859375	198.6023406982422	0.9951884746551514	136.2991485595703	178.23159790039062	0.9999927282333374	138.72605895996094	177.01060485839844	0.0001189112663269043	136.38612365722656	178.66673278808594	0.00041031837463378906	18	020
34	134.53700256347656	177.5961456298828	0.8903194665908813	135.83953857421875	178.136962890625	0.14387381076812744	139.39166259765625	176.58059692382812	0.00016486644744873047	135.90789794921875	179.1456756591797	0.00021922588348388672	18	020
35	102.41261291503906	198.2291259765625	0.45924460887908936	135.25209045410156	176.995361328125	0.999907374382019	137.6210479736328	174.09393310546875	0.00018739700317382812	135.71926879882812	177.3569793701172	0.00037530064582824707	18	020
36	102.66992950439453	198.35096740722656	0.9962996244430542	137.2189178466797	180.55836486816406	0.9999849200248718	537.18310546875	196.69976806640625	0.002131909132003784	142.57273864746094	180.89254760742188	0.0001958012580871582	18	020
37	101.30584716796875	198.003173828125	0.023310571908950806	136.40362548828125	176.75848388671875	0.9943637251853943	138.26341247558594	174.7696990966797	0.00013124942779541016	136.9634552001953	177.80117797851562	0.0006154775619506836	18	020
38	102.7987289428711	198.3397979736328	0.0009760260581970215	134.192626953125	178.73561096191406	0.7033572793006897	136.3456573486328	176.55247497558594	0.00016355514526367188	98.72306823730469	200.5675811767578	0.00014677643775939941	18	020
39	100.7706069946289	199.46641540527344	0.9949737787246704	136.19151306152344	178.3408203125	0.9964572191238403	137.6510009765625	175.7713623046875	0.00016933679580688477	136.22230529785156	178.71022033691406	0.00038376450538635254	18	020
40	101.82240295410156	199.50804138183594	0.0845119059085846	135.680419921875	179.18336486816406	0.9989030361175537	137.96493530273438	177.11268615722656	0.0001532435417175293	135.08859252929688	179.04998779296875	0.00011864304542541504	18	020
41	136.22010803222656	175.9083251953125	0.009169459342956543	136.429931640625	176.18504333496094	0.9630039930343628	138.281005859375	174.36807250976562	0.00041615962982177734	137.00759887695312	177.183837890625	0.0006646215915679932	18	020
42	134.1442108154297	178.52694702148438	0.26462748646736145	136.69317626953125	179.16746520996094	0.9977859258651733	138.74815368652344	177.18136596679688	0.0003515183925628662	136.3802490234375	179.7271728515625	0.0005390644073486328	18	020
43	131.1199493408203	179.5380859375	0.0012658238410949707	135.7585906982422	177.38262939453125	0.8345575928688049	137.38526916503906	176.01593017578125	0.00011986494064331055	135.1857147216797	177.853515625	0.00019618868827819824	18	020
44	134.7889404296875	178.61581420898438	0.8605667352676392	136.39349365234375	179.63327026367188	0.9424567222595215	138.4571990966797	177.13232421875	0.00037175416946411133	135.96197509765625	180.6597137451172	8.505582809448242e-5	18	020
45	134.48829650878906	176.79527282714844	0.32983922958374023	136.83364868164062	176.86940002441406	0.989806056022644	138.9020233154297	174.72166442871094	0.000210493803024292	137.31980895996094	178.19837951660156	0.0004779994487762451	18	020
46	132.1800079345703	179.28225708007812	0.17211592197418213	136.2436981201172	179.43296813964844	0.9980844259262085	138.34738159179688	177.03817749023438	0.00029402971267700195	135.88446044921875	179.87103271484375	0.0004909336566925049	18	020
47	101.70594024658203	199.33230590820312	0.9148643016815186	135.5887908935547	177.06918334960938	0.8857755661010742	137.0450439453125	174.58555603027344	0.0008579492568969727	136.2044219970703	178.3370361328125	0.0003782212734222412	18	020
48	133.7902069091797	177.84471130371094	0.13720431923866272	102.3999252319336	202.43533325195312	0.1304551362991333	137.43666076660156	176.49176025390625	0.00047528743743896484	135.76605224609375	179.22079467773438	0.00010204315185546875	18	020
49	133.51922607421875	178.21493530273438	0.8259814977645874	135.23719787597656	179.7843475341797	0.05719831585884094	136.9735870361328	176.77162170410156	0.0009905099868774414	134.91502380371094	180.73960876464844	7.197260856628418e-5	18	020
50	137.46987915039062	179.223388671875	0.8638240098953247	137.60511779785156	179.88272094726562	0.8953779935836792	139.20791625976562	177.36471557617188	0.0011029243469238281	142.00088500976562	179.54721069335938	0.00020200014114379883	18	020
51	133.8553466796875	180.61448669433594	0.6192017197608948	136.6280975341797	181.03128051757812	0.5370360612869263	138.2659149169922	178.5048828125	0.0011585056781768799	140.9647674560547	180.79299926757812	0.0001659393310546875	18	020
52	101.14771270751953	198.33224487304688	0.0902046263217926	137.1988983154297	179.82334899902344	0.9727529883384705	138.2705841064453	177.42684936523438	0.000266343355178833	141.5063018798828	180.2809600830078	0.00018137693405151367	18	020
53	102.42351531982422	198.2120819091797	0.4336344003677368	135.8848114013672	179.66603088378906	0.952070951461792	137.1571807861328	176.73399353027344	0.001404494047164917	135.5319061279297	179.8141326904297	0.0002662539482116699	18	020
54	102.2344970703125	196.80943298339844	0.998339056968689	137.25543212890625	181.8878173828125	0.9984917640686035	137.9029541015625	179.13925170898438	0.0003871023654937744	93.95118713378906	198.6952362060547	7.420778274536133e-5	18	020
55	134.40606689453125	179.12115478515625	0.9951741695404053	137.48507690429688	179.3208770751953	0.9871061444282532	138.51551818847656	177.24948120117188	0.0002224445343017578	105.88507080078125	205.49142456054688	0.00012665987014770508	18	020
56	133.62582397460938	180.09539794921875	0.6336023807525635	136.24574279785156	180.88917541503906	0.9982088804244995	537.7637329101562	196.54446411132812	0.004544049501419067	141.5803985595703	181.06640625	0.00010243058204650879	18	020
57	133.91012573242188	177.7403106689453	0.9500142335891724	135.5916290283203	178.92572021484375	0.44036489725112915	136.77761840820312	176.3491973876953	0.0004031956195831299	135.04640197753906	180.27239990234375	0.00023058056831359863	18	020
58	132.81134033203125	179.34271240234375	0.07293236255645752	135.51654052734375	178.93963623046875	0.9576717615127563	536.6358032226562	197.39991760253906	0.008992165327072144	104.93783569335938	205.0904998779297	0.0004108250141143799	18	020
59	131.7538299560547	176.17828369140625	0.025651931762695312	133.83236694335938	177.28555297851562	0.9168953895568848	135.82708740234375	175.55706787109375	0.00022467970848083496	134.3907928466797	178.5299530029297	0.00010150671005249023	18	020
60	132.52284240722656	178.2989959716797	0.9445038437843323	135.86976623535156	179.1390838623047	0.5099344849586487	136.78318786621094	176.02964782714844	0.0003050267696380615	135.41636657714844	180.39068603515625	0.00013256072998046875	18	020
61	101.75430297851562	199.92388916015625	0.9975007772445679	136.28668212890625	178.64791870117188	0.9612261056900024	137.3269805908203	175.55636596679688	0.0010957419872283936	104.76441955566406	205.57858276367188	0.0003587007522583008	18	020
62	133.69606018066406	179.21849060058594	0.45070138573646545	136.1435089111328	179.67218017578125	0.9937806129455566	138.16314697265625	177.42247009277344	0.00031441450119018555	135.6316375732422	180.83309936523438	0.00030988454818725586	18	020
63	133.12310791015625	179.3262481689453	0.027931302785873413	134.81643676757812	179.07925415039062	0.1699434518814087	539.6456909179688	201.7127685546875	0.00039964914321899414	107.43212890625	205.10264587402344	4.1931867599487305e-5	18	020
64	134.63990783691406	180.1192169189453	0.9150769710540771	137.37692260742188	181.1533660888672	0.807528018951416	138.1788330078125	178.66360473632812	0.00029796361923217773	141.71148681640625	181.0619659423828	3.5762786865234375e-5	18	020
65	133.16119384765625	177.53041076660156	0.5818943977355957	134.74444580078125	177.8024139404297	0.030134767293930054	136.66770935058594	175.67138671875	0.0006853044033050537	135.26356506347656	179.0542449951172	9.363889694213867e-5	18	020
66	132.9384765625	177.7425994873047	0.8679865598678589	135.13885498046875	178.75051879882812	0.7941562533378601	136.46205139160156	175.7017364501953	0.0006147921085357666	105.46759033203125	205.75970458984375	0.00015097856521606445	18	020
67	134.70289611816406	179.53819274902344	0.9977790713310242	103.44877624511719	201.37147521972656	0.7648834586143494	138.38671875	178.94229125976562	0.0007790625095367432	100.83299255371094	207.47523498535156	0.00031572580337524414	18	020
68	132.81417846679688	178.61508178710938	0.8855559229850769	136.24942016601562	178.58120727539062	0.7734627723693848	137.09559631347656	175.7235107421875	0.0003668665885925293	135.54193115234375	180.1864471435547	0.00016504526138305664	18	020
69	134.51185607910156	178.61965942382812	0.9984557628631592	136.77056884765625	179.2296142578125	0.36708176136016846	137.5927276611328	176.75071716308594	0.00017961859703063965	104.35322570800781	206.61038208007812	0.0009057819843292236	18	020
70	133.7545928955078	180.43557739257812	0.6359658241271973	136.687744140625	181.290771484375	0.9675604701042175	137.5662384033203	178.80767822265625	0.00031688809394836426	141.7205047607422	181.48739624023438	0.00011619925498962402	18	020
71	134.3488311767578	178.6275177001953	0.9990882873535156	102.75460815429688	203.2381591796875	0.09504032135009766	137.050537109375	177.43832397460938	0.00034943222999572754	105.29763793945312	205.74269104003906	0.0003324747085571289	18	020
72	101.7624282836914	199.876953125	0.983135461807251	136.13204956054688	179.78184509277344	0.9738614559173584	137.4280548095703	177.3148651123047	0.0002745091915130615	104.57039642333984	205.07427978515625	0.0003160536289215088	18	020
73	134.08114624023438	179.426025390625	0.9971767663955688	136.49119567871094	181.0485076904297	0.7848469614982605	137.54173278808594	178.7281036376953	0.00040647387504577637	104.63931274414062	205.72433471679688	0.00020372867584228516	18	020
74	132.79891967773438	180.6860809326172	0.12422999739646912	136.57870483398438	180.4974365234375	0.9998213052749634	137.7277069091797	178.45846557617188	0.0005171597003936768	141.39596557617188	180.62437438964844	0.0003212094306945801	18	020
75	136.65821838378906	180.2906951904297	0.6011976003646851	137.20367431640625	181.1800994873047	0.31359195709228516	138.13641357421875	179.1804962158203	0.0003401041030883789	105.59540557861328	204.689208984375	0.0003819763660430908	18	020
76	102.45964050292969	200.0542449951172	0.7462891936302185	135.44004821777344	179.4410858154297	0.3850741386413574	136.68817138671875	176.55870056152344	0.000462263822555542	105.05213928222656	205.3689422607422	0.00036010146141052246	18	020
77	134.39791870117188	179.2755584716797	0.9969416856765747	137.46864318847656	180.13201904296875	0.04986652731895447	534.3890380859375	195.5626983642578	1.0	529.9534301757812	194.6629180908203	0.0022665560245513916	18	020
78	133.8372344970703	180.3176727294922	0.8338422775268555	137.0116729736328	181.58323669433594	0.7260067462921143	138.1735382080078	179.46035766601562	9.927153587341309e-5	105.84505462646484	205.0758056640625	9.945034980773926e-5	18	020
79	102.94816589355469	200.02865600585938	0.9998824596405029	136.2458038330078	180.29296875	0.9975894689559937	540.3206176757812	201.08665466308594	0.0005323886871337891	104.70861053466797	205.17034912109375	0.0006385445594787598	18	020
80	134.0165252685547	178.9810028076172	0.9143209457397461	135.18701171875	180.08511352539062	0.09218606352806091	136.8314971923828	177.52687072753906	0.0004369020462036133	101.27086639404297	208.1896514892578	7.43567943572998e-5	18	020
81	133.3801727294922	179.6909942626953	0.5876981616020203	136.3862762451172	180.43136596679688	0.43534713983535767	138.00987243652344	178.3032684326172	0.0002803802490234375	105.14532470703125	204.76661682128906	0.0011461377143859863	18	020
82	134.58282470703125	178.37823486328125	0.9823572635650635	137.16343688964844	179.3357696533203	0.705103874206543	139.01512145996094	177.2026824951172	0.00035890936851501465	136.33901977539062	180.74607849121094	0.00018325448036193848	18	020
83	137.20433044433594	179.6818389892578	0.9647748470306396	137.74484252929688	181.19422912597656	0.29098907113075256	138.6155548095703	178.13128662109375	0.0017026066780090332	141.77008056640625	180.61180114746094	6.777048110961914e-5	18	020
84	102.07722473144531	200.11436462402344	0.997786283493042	135.83811950683594	183.61349487304688	0.8973609805107117	138.23863220214844	183.8399200439453	0.00019848346710205078	104.53990173339844	205.3606414794922	0.00031366944313049316	18	020
85	134.44644165039062	179.59420776367188	0.9211694002151489	136.6916961669922	180.8125	0.6496983170509338	138.19190979003906	178.18896484375	0.0005260705947875977	105.73550415039062	205.11000061035156	0.00010344386100769043	18	020
86	105.19429016113281	198.6915283203125	0.264133095741272	137.59768676757812	182.8018035888672	0.9999487400054932	137.88583374023438	180.50802612304688	0.00014987587928771973	141.42437744140625	182.0967559814453	8.913874626159668e-5	18	020
87	134.04295349121094	180.4303741455078	0.6307128667831421	136.66403198242188	181.3030242919922	0.9586262106895447	137.91688537597656	178.7559051513672	0.0004432201385498047	105.39776611328125	205.1962432861328	0.00011444091796875	18	020
88	137.75015258789062	182.914794921875	0.09192711114883423	137.21115112304688	184.5172576904297	0.8594935536384583	137.6623077392578	182.7752227783203	0.00019299983978271484	133.9445343017578	190.05386352539062	6.213784217834473e-5	18	020
89	101.5340805053711	198.30982971191406	0.028141528367996216	136.6625518798828	181.85447692871094	0.9999053478240967	137.26199340820312	179.76226806640625	0.0003981292247772217	141.7765350341797	182.33343505859375	5.879998207092285e-5	18	020
90	135.08233642578125	180.56532287597656	0.8952590823173523	137.05799865722656	181.9059600830078	0.26585477590560913	138.33949279785156	179.33346557617188	0.0004127025604248047	141.40606689453125	181.2465057373047	7.721781730651855e-5	18	020
91	133.13970947265625	181.4837646484375	0.001985996961593628	136.3992919921875	182.4217529296875	0.9950780272483826	137.72360229492188	180.55621337890625	0.0002569258213043213	140.67922973632812	182.5565185546875	0.00010311603546142578	18	020
92	104.70121002197266	197.08816528320312	0.999779462814331	135.31614685058594	181.97633361816406	0.794640064239502	537.107666015625	196.80068969726562	0.001366943120956421	93.86206817626953	201.57916259765625	9.393692016601562e-5	18	020
93	133.49710083007812	180.67884826660156	0.2219999134540558	135.95953369140625	181.6199951171875	0.2615809738636017	137.8782958984375	179.83486938476562	0.00017720460891723633	124.22272491455078	188.3677520751953	5.0067901611328125e-5	18	020
94	133.453125	178.41461181640625	0.9999990463256836	135.0427703857422	181.16204833984375	0.004133701324462891	138.482421875	178.01388549804688	0.0003457069396972656	121.69195556640625	185.5114288330078	6.103515625e-5	18	020
95	134.54225158691406	180.36697387695312	0.20872178673744202	136.7064208984375	181.100341796875	0.1765759289264679	138.6794891357422	178.92828369140625	0.0014340579509735107	140.85523986816406	180.91526794433594	0.00018092989921569824	18	020
96	103.42110443115234	197.74224853515625	0.8070111274719238	137.02633666992188	181.14720153808594	0.9933005571365356	138.07298278808594	178.66445922851562	0.00031322240829467773	102.76139068603516	206.00111389160156	7.468461990356445e-5	18	020
97	103.86666107177734	198.90676879882812	0.13090753555297852	136.54937744140625	181.99807739257812	0.5529578328132629	103.55237579345703	199.08384704589844	0.00013238191604614258	97.08818054199219	201.18637084960938	0.0001424849033355713	18	020
98	136.8374786376953	180.684326171875	0.00272524356842041	136.79635620117188	181.39593505859375	0.9381294250488281	138.26524353027344	180.3734130859375	0.00030174851417541504	140.8939971923828	181.82794189453125	4.9233436584472656e-5	18	020
99	134.39027404785156	181.76490783691406	0.842460036277771	136.71693420410156	183.52565002441406	0.9109846353530884	137.41098022460938	181.4121856689453	0.0002474486827850342	106.09834289550781	205.09605407714844	0.00010153651237487793	18	020
100	133.17555236816406	180.5346221923828	0.9197565317153931	134.50282287597656	182.19735717773438	0.0007650256156921387	135.8466033935547	180.24998474121094	0.0003211498260498047	116.36605834960938	190.9947509765625	2.568960189819336e-5	18	020
101	133.58526611328125	179.97174072265625	0.8318295478820801	135.9436492919922	181.19625854492188	0.42626702785491943	535.9186401367188	196.2760467529297	0.9994354248046875	530.0184936523438	195.594482421875	0.00039896368980407715	18	020
102	134.38722229003906	181.65341186523438	0.9831074476242065	136.2484130859375	183.30116271972656	0.02996620535850525	138.46530151367188	181.0918426513672	0.00023242831230163574	97.02278137207031	200.0358123779297	4.7206878662109375e-5	18	020
103	134.1196746826172	181.40028381347656	0.9558801054954529	136.35484313964844	182.54421997070312	0.013850361108779907	138.63345336914062	180.4736328125	0.0009079873561859131	140.6553192138672	181.638427734375	3.0547380447387695e-5	18	020
104	105.85031127929688	197.88812255859375	0.1065608561038971	135.19677734375	181.0571746826172	0.6041511297225952	137.06361389160156	178.9119110107422	0.00013187527656555176	96.48069763183594	200.45755004882812	0.0001220703125	18	020
105	102.93331146240234	199.27713012695312	0.999305009841919	136.51364135742188	181.30551147460938	0.9935423135757446	137.735107421875	178.99514770507812	0.0002823173999786377	94.1160659790039	200.68162536621094	0.00011843442916870117	18	020
106	133.50228881835938	182.0027618408203	0.030923992395401	136.02964782714844	183.19375610351562	0.26328158378601074	138.25802612304688	181.9943389892578	0.00016579031944274902	96.4244155883789	200.74465942382812	3.841519355773926e-5	18	020
107	133.6609649658203	180.3844757080078	0.9992634057998657	135.5893096923828	182.28976440429688	0.01890590786933899	534.6851196289062	196.60267639160156	0.9999997019767761	529.4891967773438	195.49139404296875	0.0019067227840423584	18	020
108	133.3994598388672	181.5966339111328	0.08277139067649841	136.62490844726562	182.6887664794922	0.9954487085342407	137.4349822998047	180.8448028564453	0.0003441274166107178	141.88929748535156	182.9273681640625	9.211897850036621e-5	18	020
109	103.99398803710938	198.11109924316406	0.9079252481460571	136.6085662841797	182.70925903320312	0.9999265074729919	137.26585388183594	179.9997100830078	0.00029328465461730957	141.73606872558594	182.13433837890625	7.304549217224121e-5	18	020
110	132.7313690185547	180.9059600830078	0.7390618920326233	136.24676513671875	182.0288543701172	0.9490963220596313	137.3895263671875	179.64698791503906	0.0009330213069915771	102.61314392089844	205.59593200683594	0.00032779574394226074	18	020
111	135.93431091308594	181.5199432373047	0.2991751432418823	136.41928100585938	182.94879150390625	0.14838126301765442	138.57029724121094	181.101318359375	0.0003643929958343506	125.0403060913086	189.10353088378906	3.796815872192383e-5	18	020
112	135.26051330566406	180.83950805664062	0.9990851879119873	137.6256561279297	182.16424560546875	0.029901951551437378	138.8865203857422	179.60052490234375	0.0009296238422393799	105.68524932861328	205.04229736328125	6.604194641113281e-5	18	020
113	102.46959686279297	197.3746337890625	0.3617395758628845	134.5795135498047	182.59339904785156	0.014383971691131592	135.759033203125	180.4521484375	9.825825691223145e-5	95.69871520996094	200.58804321289062	6.759166717529297e-5	18	020
114	133.4150390625	181.0615234375	0.552780032157898	136.83851623535156	182.344482421875	0.9812179803848267	137.42703247070312	179.86724853515625	0.00025275349617004395	105.23751831054688	204.9681854248047	0.0003120005130767822	18	020
115	103.17033386230469	200.51617431640625	0.6032155156135559	135.38714599609375	180.91952514648438	0.784119725227356	103.61045837402344	199.55015563964844	0.00025132298469543457	105.38648223876953	204.79464721679688	0.00043320655822753906	18	020
116	134.99099731445312	181.9915008544922	0.95229172706604	137.009521484375	183.45779418945312	0.12335175275802612	535.6211547851562	200.04693603515625	0.002485036849975586	106.24996948242188	205.2676544189453	4.836916923522949e-5	18	020
117	132.87832641601562	180.767333984375	0.08782052993774414	135.55288696289062	182.16770935058594	0.531666100025177	137.19235229492188	179.96145629882812	0.00028717517852783203	106.33853149414062	204.33021545410156	0.00017073750495910645	18	020
118	134.51800537109375	182.375732421875	0.7424653172492981	136.95875549316406	183.43386840820312	0.12350210547447205	137.86849975585938	181.52587890625	0.00024050474166870117	106.32855224609375	205.1091766357422	0.00024625658988952637	18	020
119	134.79684448242188	182.14346313476562	0.8679181337356567	137.11642456054688	183.71527099609375	0.9125232696533203	536.2387084960938	197.0792236328125	0.0003307759761810303	105.03263092041016	204.99722290039062	0.0011608600616455078	18	020
120	133.00230407714844	179.75601196289062	0.6942538022994995	104.42288208007812	202.0635986328125	0.16471874713897705	136.1221160888672	178.76889038085938	0.0003540217876434326	105.8262710571289	204.03184509277344	0.0002460181713104248	18	020
121	133.54129028320312	180.91754150390625	0.35867100954055786	135.62196350097656	182.1034698486328	0.8792105913162231	137.3037109375	180.6320343017578	0.0003236234188079834	106.16338348388672	205.01083374023438	0.0003191828727722168	18	020
122	134.04733276367188	181.65060424804688	0.003841191530227661	134.86163330078125	183.31936645507812	0.015392452478408813	540.0245361328125	202.59286499023438	0.0006392002105712891	123.56946563720703	188.9718475341797	2.98917293548584e-5	18	020
123	134.98040771484375	181.68626403808594	0.9997539520263672	136.70578002929688	183.1063232421875	0.018951207399368286	138.970947265625	181.04376220703125	0.000672072172164917	105.20587921142578	205.5543212890625	5.02467155456543e-5	18	020
124	134.15943908691406	182.79566955566406	0.9923135042190552	136.04258728027344	184.00836181640625	0.06254050135612488	138.07070922851562	182.3631134033203	0.00035768747329711914	106.37713623046875	205.15170288085938	0.0001233220100402832	18	020
125	103.2718734741211	199.2919464111328	0.20276367664337158	135.32969665527344	183.1588134765625	0.315693199634552	138.24124145507812	183.10377502441406	0.00010254979133605957	95.93333435058594	200.9024200439453	5.030632019042969e-5	18	020
126	134.2401123046875	181.8435516357422	0.98720383644104	136.91659545898438	182.96685791015625	0.2876535654067993	138.31765747070312	181.10740661621094	0.0002034008502960205	105.19213104248047	205.10104370117188	0.0006632208824157715	18	020
127	134.57382202148438	183.20147705078125	0.9958059191703796	137.73733520507812	184.15428161621094	0.08578318357467651	534.7891235351562	198.19564819335938	0.9999992251396179	531.2819213867188	197.9897003173828	0.0029764175415039062	18	020
128	132.0433807373047	180.74607849121094	0.0013897418975830078	134.9503173828125	181.34475708007812	0.04106515645980835	137.85903930664062	181.70265197753906	0.0005898475646972656	140.2837371826172	183.1122589111328	6.562471389770508e-5	18	020
129	132.32823181152344	180.20559692382812	0.4590276777744293	135.05648803710938	181.2064208984375	0.4157410264015198	136.2772979736328	179.1063995361328	0.0004171133041381836	124.5664291381836	185.2674102783203	3.343820571899414e-5	18	020
130	134.93431091308594	181.29664611816406	0.9996958374977112	136.22157287597656	183.02810668945312	0.029683589935302734	138.4813690185547	181.30068969726562	0.00022995471954345703	105.02113342285156	204.97198486328125	7.751584053039551e-5	18	020
131	133.85235595703125	182.16189575195312	0.0022553205490112305	135.75222778320312	183.7647247314453	0.9516441822052002	137.13034057617188	182.77174377441406	0.0002509951591491699	128.3791046142578	187.2714385986328	0.00010114908218383789	18	020
132	133.95474243164062	181.7236785888672	0.21375852823257446	134.55177307128906	182.83511352539062	0.014356225728988647	138.3623809814453	182.0482940673828	0.00022593140602111816	135.0934295654297	189.06993103027344	3.343820571899414e-5	18	020
133	132.94703674316406	181.85787963867188	0.33984559774398804	135.71849060058594	183.27340698242188	0.7052232623100281	133.4163360595703	184.2717742919922	0.00019401311874389648	125.16001892089844	186.96905517578125	4.991888999938965e-5	18	020
134	134.39599609375	182.1230926513672	0.3065311908721924	136.31056213378906	183.24185180664062	0.13637486100196838	137.94677734375	181.47512817382812	0.0002639591693878174	106.3576431274414	204.60476684570312	0.0006171464920043945	18	020
135	132.88229370117188	180.8414306640625	0.17653706669807434	136.6045379638672	182.5418243408203	0.9985321164131165	136.86549377441406	180.34255981445312	0.0003554224967956543	141.6241455078125	182.82611083984375	6.771087646484375e-5	18	020
136	139.03921508789062	182.3083038330078	0.0019795596599578857	137.6622772216797	184.15240478515625	0.9983997941017151	138.23495483398438	182.5724334716797	7.37607479095459e-5	141.8663330078125	184.103271484375	7.230043411254883e-5	18	020
137	132.50582885742188	180.88345336914062	0.9335275888442993	135.11557006835938	183.15625	0.26512306928634644	135.96087646484375	179.8732452392578	9.378790855407715e-5	100.03131866455078	201.37786865234375	0.00011363625526428223	18	020
138	134.30722045898438	181.9345245361328	0.7207089066505432	137.00729370117188	183.76687622070312	0.9994357228279114	137.48626708984375	182.0089569091797	0.00025457143783569336	126.53130340576172	186.5764923095703	5.415081977844238e-5	18	020
139	133.7203369140625	182.52171325683594	0.07945841550827026	136.8392333984375	184.19384765625	0.8497933149337769	133.36769104003906	185.19313049316406	0.00013315677642822266	106.75814819335938	205.76646423339844	4.8279762268066406e-5	18	020
140	132.63290405273438	181.7706298828125	0.04768142104148865	134.57516479492188	183.84461975097656	0.4724394977092743	136.931640625	183.15359497070312	0.00012373924255371094	124.10172271728516	187.47821044921875	3.331899642944336e-5	18	020
141	132.92160034179688	181.76736450195312	0.9976003170013428	134.58859252929688	183.82330322265625	0.029887676239013672	137.02919006347656	181.94898986816406	0.0002372264862060547	106.17469024658203	204.23876953125	0.0002651810646057129	18	020
142	133.37847900390625	181.5110321044922	0.5377227663993835	135.5440673828125	183.5574188232422	0.693311333656311	137.08494567871094	181.4111328125	0.0005144178867340088	105.93626403808594	204.6525421142578	0.0001526474952697754	18	020
143	132.5590362548828	181.2013397216797	0.6599674224853516	135.7932891845703	183.137451171875	0.8421981334686279	136.8102264404297	180.88095092773438	0.0005685389041900635	141.28846740722656	182.87295532226562	3.281235694885254e-5	18	020
144	133.47637939453125	181.98089599609375	0.0890117883682251	134.2254638671875	184.2870635986328	0.062207937240600586	136.96925354003906	184.5469970703125	0.00015184283256530762	136.74989318847656	190.20877075195312	5.042552947998047e-5	18	020
145	132.4335479736328	181.85836791992188	0.016921639442443848	135.0356903076172	183.21688842773438	0.8398176431655884	137.1362762451172	181.5963134765625	0.00032326579093933105	125.31500244140625	186.87057495117188	3.662705421447754e-5	18	020
146	133.5284881591797	182.0397186279297	0.5183119773864746	134.82447814941406	183.82962036132812	0.03528034687042236	138.01507568359375	181.3274383544922	0.0005755126476287842	98.56543731689453	200.416015625	4.246830940246582e-5	18	020
147	131.31578063964844	183.21197509765625	0.00027191638946533203	135.33856201171875	184.79238891601562	0.6042313575744629	138.65426635742188	184.5904083251953	8.890032768249512e-5	133.39686584472656	189.78634643554688	3.173947334289551e-5	18	020
148	134.13792419433594	181.28756713867188	0.8905227780342102	131.12045288085938	182.8792724609375	7.802248001098633e-5	136.3140411376953	181.32183837890625	0.00023347139358520508	121.864501953125	188.16763305664062	2.282857894897461e-5	18	020
149	133.3477783203125	183.081298828125	0.4141763746738434	134.69358825683594	184.95333862304688	0.0778767466545105	540.4219360351562	205.590087890625	0.00047537684440612793	137.23545837402344	190.7393798828125	8.00788402557373e-5	18	020
150	133.04092407226562	182.37376403808594	0.2957414388656616	134.7967071533203	184.39146423339844	0.17798364162445068	137.45419311523438	183.01690673828125	0.00013044476509094238	106.41259765625	204.57423400878906	4.634261131286621e-5	18	020
151	133.85482788085938	181.98068237304688	0.1420576572418213	134.09381103515625	184.0407257080078	0.0036596357822418213	138.11109924316406	183.57107543945312	0.0001074075698852539	136.0755615234375	190.13919067382812	4.5686960220336914e-5	18	020
152	133.93846130371094	182.19979858398438	0.012050420045852661	134.14901733398438	183.95074462890625	0.030624359846115112	134.48257446289062	184.9259490966797	0.00011521577835083008	136.6472625732422	189.52212524414062	8.147954940795898e-5	18	020
153	133.09300231933594	183.84515380859375	0.005065590143203735	134.13784790039062	186.6018524169922	0.14763256907463074	133.07240295410156	187.06085205078125	0.00041472911834716797	135.28878784179688	190.08424377441406	0.00017216801643371582	18	020
154	132.86647033691406	182.15286254882812	0.018979012966156006	133.25791931152344	183.65060424804688	0.11248219013214111	132.92453002929688	184.4638671875	0.0001226365566253662	124.90237426757812	187.2932891845703	5.7071447372436523e-5	18	020
155	133.05543518066406	183.1275634765625	0.37372928857803345	135.94000244140625	185.27430725097656	0.9653916358947754	136.9822540283203	183.55174255371094	0.0002041161060333252	133.67880249023438	190.9759979248047	5.0574541091918945e-5	18	020
156	134.34300231933594	182.0150909423828	0.000541985034942627	132.66287231445312	183.57522583007812	1.4543533325195312e-5	136.09071350097656	183.91677856445312	2.3990869522094727e-5	185.9705047607422	6.79733419418335	4.0531158447265625e-6	18	020
157	133.39114379882812	182.60450744628906	0.0004884302616119385	134.39381408691406	185.05519104003906	0.10848626494407654	137.14462280273438	185.3376007080078	0.00023409724235534668	136.32069396972656	191.03712463378906	5.933642387390137e-5	18	020
158	135.0731964111328	182.00555419921875	0.044138312339782715	135.3402099609375	184.0509490966797	0.01848652958869934	137.8428955078125	183.0617218017578	0.0008289813995361328	136.8903045654297	190.2225799560547	6.499886512756348e-5	18	020
159	133.13026428222656	183.12783813476562	0.014355331659317017	135.84425354003906	184.72219848632812	0.7497119307518005	134.32142639160156	184.634033203125	0.00042250752449035645	126.93256378173828	187.15426635742188	7.033348083496094e-5	18	020
160	134.11773681640625	181.79507446289062	0.9999866485595703	135.5645294189453	183.38671875	0.0011319518089294434	137.94464111328125	182.0026397705078	0.00041046738624572754	122.47284698486328	186.7728271484375	3.826618194580078e-5	18	020
161	133.31637573242188	183.08145141601562	0.799481987953186	134.21240234375	184.95440673828125	0.01103907823562622	132.71072387695312	184.17799377441406	0.00048401951789855957	124.00523376464844	186.91009521484375	0.0001163184642791748	18	020
162	131.00009155273438	183.29335021972656	7.861852645874023e-5	132.78919982910156	189.1085205078125	0.0002390742301940918	136.6011505126953	187.250732421875	0.0002537965774536133	134.23040771484375	190.922607421875	3.412365913391113e-5	18	020
163	132.57591247558594	182.91107177734375	0.772902250289917	133.65060424804688	184.84506225585938	0.02106618881225586	136.0830535888672	185.1537628173828	0.0007225573062896729	136.00440979003906	191.1990203857422	7.915496826171875e-5	18	020
164	132.97735595703125	182.95626831054688	0.07957851886749268	134.79473876953125	185.58590698242188	0.15059664845466614	137.13314819335938	184.63467407226562	0.00027617812156677246	135.95835876464844	189.82350158691406	0.0001417100429534912	18	020
165	133.6970977783203	182.90240478515625	0.0007041990756988525	133.14712524414062	184.53367614746094	0.00341680645942688	136.2249755859375	185.66700744628906	0.00024968385696411133	135.17794799804688	190.19032287597656	5.21242618560791e-5	18	020
166	130.9962158203125	181.5365447998047	7.94529914855957e-5	133.15879821777344	183.7412872314453	0.08516117930412292	136.68927001953125	185.51853942871094	2.142786979675293e-5	135.3006134033203	190.20814514160156	1.6242265701293945e-5	18	020
167	133.1603240966797	184.25416564941406	0.010091543197631836	134.31591796875	186.7489013671875	0.01969417929649353	136.99546813964844	185.59129333496094	0.0002301931381225586	135.96861267089844	190.2078399658203	0.00025519728660583496	18	020
168	132.59312438964844	182.9674072265625	0.12349116802215576	133.1668243408203	185.02017211914062	0.0021271705627441406	135.90045166015625	185.56768798828125	0.00018721818923950195	124.02784729003906	187.62496948242188	1.958012580871582e-5	18	020
169	134.8050079345703	182.8620147705078	0.24482089281082153	134.6280517578125	184.60794067382812	0.0023479163646698	135.06349182128906	185.74920654296875	0.00032061338424682617	125.20077514648438	188.2608184814453	0.0001119077205657959	18	020
170	129.9431610107422	182.98277282714844	8.58008861541748e-5	133.46804809570312	184.2620849609375	0.004379332065582275	136.98226928710938	186.46652221679688	0.00012668967247009277	124.67639923095703	187.65623474121094	1.0132789611816406e-5	18	020
171	133.0343017578125	188.48004150390625	6.988644599914551e-5	136.04750061035156	185.954833984375	0.09541910886764526	138.1975555419922	186.07716369628906	0.00014650821685791016	137.009033203125	189.717041015625	0.00022020936012268066	18	020
172	133.4989013671875	182.84219360351562	0.030889391899108887	133.76260375976562	185.05593872070312	0.029786884784698486	136.95835876464844	185.31443786621094	0.0004150569438934326	135.51019287109375	190.03660583496094	0.00013512372970581055	18	020
173	134.20469665527344	183.09779357910156	0.00017657876014709473	133.8819580078125	185.19398498535156	0.001466214656829834	137.0902862548828	186.33665466308594	0.0002600550651550293	135.85369873046875	190.20779418945312	3.129243850708008e-5	18	020
174	132.3118438720703	184.13800048828125	6.443262100219727e-5	135.052734375	187.6177520751953	0.7178524732589722	536.8678588867188	198.02691650390625	0.03464251756668091	135.0218048095703	189.88365173339844	8.258223533630371e-5	18	020
175	132.2850799560547	189.17034912109375	0.0001125037670135498	135.04222106933594	187.39895629882812	0.9955652952194214	649.2717895507812	196.98028564453125	0.00019422173500061035	134.94212341308594	189.677734375	0.00044846534729003906	18	020
176	132.13356018066406	182.7174835205078	0.00011071562767028809	133.81283569335938	185.79148864746094	0.02710413932800293	136.3874969482422	185.96217346191406	0.0005446374416351318	134.72119140625	190.38804626464844	6.434321403503418e-5	18	020
177	130.521240234375	183.63888549804688	0.0002799034118652344	133.6671142578125	185.8115234375	0.6437334418296814	135.54205322265625	186.2478485107422	0.0005599558353424072	133.76649475097656	190.0326385498047	5.599856376647949e-5	18	020
178	133.4906463623047	183.4591522216797	0.0012515783309936523	133.65916442871094	185.88023376464844	0.008825540542602539	136.3861083984375	186.15731811523438	0.0002849102020263672	134.70240783691406	190.15353393554688	4.684925079345703e-5	18	020
179	130.5376434326172	183.71678161621094	1.3977289199829102e-5	4.743224143981934	478.9054260253906	1.5467405319213867e-5	136.93580627441406	187.40811157226562	0.00035580992698669434	134.50265502929688	190.69996643066406	6.22868537902832e-6	18	020
180	132.55303955078125	183.26611328125	0.14836591482162476	133.6766815185547	185.24603271484375	0.04334878921508789	133.15679931640625	185.3824462890625	0.0003687143325805664	135.04144287109375	189.9871826171875	0.00015160441398620605	18	020
181	132.95404052734375	182.85824584960938	0.0009868741035461426	135.53619384765625	184.8646240234375	0.9981975555419922	134.5710906982422	185.4093017578125	0.00016427040100097656	136.77577209472656	189.4348602294922	0.00011473894119262695	18	020
182	132.8218231201172	183.5332489013672	0.016215384006500244	109.6982421875	199.7815399169922	0.5199148058891296	135.71560668945312	186.12037658691406	0.00032082200050354004	106.04254913330078	205.49183654785156	9.521842002868652e-5	18	020
183	130.59739685058594	184.09251403808594	0.002583712339401245	133.44859313964844	185.99742126464844	0.14151254296302795	135.20376586914062	185.388671875	0.0005135834217071533	133.27606201171875	189.5941619873047	7.003545761108398e-5	18	020
184	132.69935607910156	182.4052734375	0.6826578378677368	134.19427490234375	185.46006774902344	0.13040640950202942	133.54237365722656	183.60995483398438	0.00016233325004577637	135.1923065185547	190.152099609375	0.0002516210079193115	18	020
185	134.75357055664062	184.25865173339844	0.005028456449508667	387.9251708984375	177.5157928466797	0.6485344171524048	136.53866577148438	186.3008575439453	0.0005456209182739258	134.22361755371094	190.18080139160156	0.00032010674476623535	18	020
186	129.08795166015625	182.69960021972656	2.148747444152832e-5	132.4244384765625	185.3243408203125	7.265806198120117e-5	136.50558471679688	187.64767456054688	0.00011339783668518066	133.8729705810547	191.19384765625	3.427267074584961e-6	18	020
187	133.378662109375	183.01651000976562	0.003827303647994995	134.1959991455078	186.9587860107422	0.6841304302215576	136.24331665039062	185.76602172851562	0.0008046627044677734	133.79043579101562	190.2407684326172	0.0005906224250793457	18	020
188	133.78358459472656	184.28749084472656	0.0013469159603118896	132.92921447753906	189.1969451904297	0.01626354455947876	135.4347381591797	186.9376220703125	0.00105363130569458	133.60780334472656	191.0675506591797	0.0002802610397338867	18	020
189	130.98196411132812	183.61386108398438	0.0006292760372161865	133.92678833007812	186.1794891357422	0.9617693424224854	135.93492126464844	185.7964324951172	0.00026702880859375	133.6916046142578	189.44639587402344	8.979439735412598e-5	18	020
190	133.21234130859375	183.69296264648438	0.00023120641708374023	133.65818786621094	188.08407592773438	0.44017118215560913	136.08746337890625	186.559814453125	0.00017890334129333496	134.29429626464844	189.8431396484375	0.00030869245529174805	18	020
191	132.9394989013672	184.37188720703125	0.08224707841873169	134.2162628173828	186.9954833984375	0.11531117558479309	135.73464965820312	185.97242736816406	0.0009437501430511475	134.4893341064453	190.58456420898438	0.00025206804275512695	18	020
192	130.8916778564453	184.2772216796875	0.00019681453704833984	135.2321014404297	186.9398956298828	0.9998464584350586	134.5234375	186.4942169189453	0.0001755356788635254	134.535400390625	189.38497924804688	0.00020226836204528809	18	020
193	130.7240447998047	183.3874969482422	0.00014257431030273438	134.4150390625	185.7550048828125	0.9683504104614258	135.85577392578125	185.40626525878906	0.0004775822162628174	134.30091857910156	190.2057342529297	9.673833847045898e-5	18	020
194	132.3165283203125	183.6611328125	0.0009125173091888428	134.44204711914062	186.4598846435547	0.9993990659713745	136.51974487304688	184.66653442382812	0.0002442002296447754	135.1337890625	189.9223175048828	0.00035077333450317383	18	020
195	134.10845947265625	183.0917510986328	4.8279762268066406e-5	134.12399291992188	185.14361572265625	0.006399244070053101	136.09078979492188	186.12562561035156	0.0004642307758331299	134.52444458007812	190.31825256347656	2.995133399963379e-5	18	020
196	131.70864868164062	188.0767822265625	3.1828880310058594e-5	134.44680786132812	185.59173583984375	0.23653018474578857	135.58200073242188	186.3475341796875	0.001120239496231079	130.29116821289062	190.80078125	4.1872262954711914e-5	18	020
197	132.86676025390625	183.78897094726562	0.0026411712169647217	133.8939208984375	188.06422424316406	0.8810443878173828	534.7110595703125	196.9223175048828	0.999998927116394	529.8267211914062	196.51905822753906	0.006084859371185303	18	020
198	133.964599609375	184.0951385498047	0.829780101776123	134.6749725341797	187.6100311279297	0.08660155534744263	536.5331420898438	195.37698364257812	0.34291160106658936	135.14242553710938	190.1748504638672	0.0003609657287597656	18	020
199	133.07254028320312	183.27194213867188	0.018912076950073242	135.02383422851562	185.59686279296875	0.9899842739105225	134.82447814941406	184.94285583496094	0.0001742541790008545	135.34860229492188	189.22265625	0.0001659095287322998	18	020
200	131.5701446533203	190.9288787841797	0.00011277198791503906	133.95436096191406	189.56529235839844	0.9995856285095215	135.4073944091797	187.08877563476562	0.0018907785415649414	133.0670166015625	190.37722778320312	0.00038054585456848145	18	020
201	133.42684936523438	183.1080780029297	0.00046572089195251465	133.90667724609375	186.43197631835938	0.1568428874015808	136.43251037597656	186.33737182617188	0.0004895031452178955	134.0708770751953	190.12757873535156	0.00027170777320861816	18	020
202	134.4695587158203	184.22567749023438	0.029849469661712646	135.29148864746094	186.29702758789062	0.003474026918411255	539.1466674804688	202.96395874023438	0.003171682357788086	134.36795043945312	190.3515167236328	0.0002982020378112793	18	020
203	130.7120819091797	183.1188507080078	0.0002738535404205322	132.86094665527344	185.5279998779297	0.20812076330184937	135.3969268798828	185.82420349121094	0.00034877657890319824	133.6132049560547	189.77862548828125	0.00015154480934143066	18	020
204	132.20999145507812	188.2281951904297	0.00015115737915039062	135.1349334716797	185.81907653808594	0.8392579555511475	136.51321411132812	185.15492248535156	0.0002486705780029297	135.4631805419922	190.06887817382812	0.00018849968910217285	18	020
205	132.0273895263672	183.80126953125	7.18533992767334e-5	134.63629150390625	187.18185424804688	0.9999902248382568	136.95541381835938	185.3087615966797	0.0002689957618713379	135.44720458984375	189.7268524169922	0.00032824277877807617	18	020
206	133.02635192871094	183.77639770507812	0.03351595997810364	134.1641387939453	186.2108612060547	0.290831983089447	136.09742736816406	185.47454833984375	0.0009926557540893555	134.46957397460938	189.80081176757812	0.00017383694648742676	18	020
207	132.44273376464844	183.2395782470703	0.00033542513847351074	135.1656951904297	187.22158813476562	0.9992692470550537	137.106689453125	185.08761596679688	0.0003025531768798828	134.9033660888672	189.81504821777344	0.00018987059593200684	18	020
208	133.7496337890625	183.78036499023438	0.04971206188201904	133.99623107910156	186.14434814453125	0.008803606033325195	135.94712829589844	186.2973175048828	0.0005463361740112305	134.39697265625	190.11485290527344	0.00015401840209960938	18	020
209	137.12307739257812	184.44532775878906	0.002822667360305786	135.50543212890625	187.34597778320312	0.7629922032356262	137.4282989501953	184.82354736328125	0.0003364682197570801	135.81851196289062	189.71417236328125	0.0002586245536804199	18	020
210	133.8032684326172	183.7542724609375	0.0001468360424041748	133.34246826171875	188.1373291015625	0.16221585869789124	136.15457153320312	186.58944702148438	0.0015633106231689453	134.29995727539062	190.23313903808594	0.0002149343490600586	18	020
211	129.58143615722656	183.77931213378906	8.144974708557129e-5	133.5065155029297	186.64694213867188	0.26418763399124146	134.7169189453125	187.03890991210938	0.0033140182495117188	132.83934020996094	190.66920471191406	0.0003070831298828125	18	020
212	132.7472686767578	183.2698974609375	0.002656400203704834	133.91468811035156	185.58731079101562	0.20298048853874207	135.3275909423828	185.04129028320312	0.0012581944465637207	133.97042846679688	189.82266235351562	0.00014573335647583008	18	020
213	131.48797607421875	190.3262481689453	9.840726852416992e-5	132.989013671875	188.56304931640625	0.9998330473899841	135.5143280029297	186.26100158691406	0.0009176135063171387	133.6920623779297	190.36917114257812	0.00025513768196105957	18	020
214	131.17369079589844	189.95062255859375	2.059340476989746e-5	133.46224975585938	188.5646514892578	0.9990495443344116	135.60614013671875	186.92190551757812	0.0002994239330291748	133.57069396972656	190.2871551513672	0.0003122687339782715	18	020
215	132.98992919921875	189.2106170654297	0.0006226301193237305	132.8685760498047	190.114013671875	0.008154451847076416	134.61170959472656	187.8881378173828	0.0017886459827423096	133.4496307373047	191.1925811767578	0.00017914175987243652	18	020
216	131.36224365234375	190.8429412841797	0.00015968084335327148	134.79489135742188	188.7646026611328	0.9999936819076538	136.9495086669922	186.02037048339844	0.0008661150932312012	134.66075134277344	190.48719787597656	0.0005935132503509521	18	020
217	131.28109741210938	189.77520751953125	0.0032188892364501953	134.46853637695312	188.90997314453125	0.9999710321426392	136.71372985839844	185.97299194335938	0.0005169510841369629	134.88026428222656	191.48353576660156	0.0002506077289581299	18	020
218	133.7473602294922	185.26937866210938	0.1368887722492218	133.0585174560547	189.86888122558594	0.0002816617488861084	135.4369659423828	187.35044860839844	0.0024227499961853027	133.91746520996094	191.3368377685547	7.12275505065918e-5	18	020
219	132.27259826660156	189.94178771972656	0.00032708048820495605	135.39125061035156	188.6111297607422	0.9998521208763123	137.35520935058594	186.04905700683594	0.0002499520778656006	136.24180603027344	190.87490844726562	0.0004661679267883301	18	020
220	133.49888610839844	183.6428680419922	0.0001672804355621338	133.8909912109375	188.01962280273438	0.1525474488735199	136.16285705566406	186.50686645507812	0.0002009868621826172	134.4500274658203	190.3173065185547	0.0003399848937988281	18	020
221	532.3298950195312	197.41709899902344	0.00014519691467285156	134.24855041503906	188.82745361328125	0.999823272228241	534.6612548828125	195.7296142578125	0.9999998211860657	529.8523559570312	194.81674194335938	0.004675239324569702	18	020
222	133.4534912109375	189.69708251953125	2.378225326538086e-5	134.66737365722656	188.7313232421875	0.21999004483222961	136.62355041503906	186.94857788085938	0.0020269155502319336	134.81497192382812	189.79330444335938	0.00021260976791381836	18	020
223	533.5797729492188	198.41455078125	0.00011774897575378418	133.2061004638672	188.7209014892578	0.769852340221405	533.3219604492188	195.99697875976562	1.0	530.0497436523438	195.72274780273438	0.0117531418800354	18	020
224	132.02760314941406	183.88137817382812	7.37607479095459e-5	134.8524627685547	186.61026000976562	0.9994649887084961	137.0714569091797	185.39459228515625	0.0001812279224395752	135.2702178955078	189.26768493652344	0.0002955794334411621	18	020
225	533.7863159179688	197.983642578125	0.000261157751083374	133.94046020507812	189.6191864013672	0.6791248321533203	533.5864868164062	196.14537048339844	1.0	531.3526611328125	196.59219360351562	0.0022083818912506104	18	020
226	132.83761596679688	183.70480346679688	0.0009244680404663086	133.5878448486328	187.8411102294922	0.9655840396881104	135.81036376953125	185.43701171875	0.0005038082599639893	134.09017944335938	190.27256774902344	0.0003999769687652588	18	020
227	133.1946563720703	183.91571044921875	0.0886828601360321	134.2770233154297	188.78738403320312	0.7243605256080627	135.92306518554688	186.51722717285156	0.00045371055603027344	134.3852081298828	190.50100708007812	0.00033855438232421875	18	020
228	133.96470642089844	184.0643310546875	0.006707578897476196	134.98739624023438	186.8916015625	0.010866671800613403	136.5104217529297	186.2502899169922	0.0011070966720581055	134.76768493652344	190.54637145996094	0.0003173947334289551	18	020
229	131.38870239257812	190.57940673828125	0.00018343329429626465	134.0626220703125	188.8227081298828	0.9999842047691345	535.5247802734375	198.52957153320312	0.9999053478240967	133.9954376220703	190.32275390625	0.0007226169109344482	18	020
230	130.50921630859375	189.88485717773438	8.910894393920898e-6	134.01385498046875	188.90377807617188	0.1867941915988922	136.15773010253906	187.11598205566406	0.00029724836349487305	134.04859924316406	190.39955139160156	0.0002403557300567627	18	020
231	131.8376922607422	189.7955780029297	0.00017875432968139648	134.44732666015625	188.1338653564453	0.9979637861251831	136.73976135253906	185.74850463867188	0.0006518661975860596	134.95933532714844	190.31915283203125	0.0003463625907897949	18	020
232	131.9623260498047	184.0098419189453	0.0002645552158355713	133.34710693359375	189.3991241455078	0.9994527101516724	135.15982055664062	186.56167602539062	0.0006164014339447021	133.45692443847656	190.60604858398438	0.0007952749729156494	18	020
233	132.2154998779297	190.29971313476562	0.015868842601776123	134.70339965820312	190.4750213623047	0.9952309131622314	136.38975524902344	187.00767517089844	0.0007884502410888672	135.08026123046875	191.52035522460938	0.00039058923721313477	18	020
234	132.7771759033203	190.0987091064453	0.0010067522525787354	135.22683715820312	190.20635986328125	0.9693644046783447	136.67813110351562	187.42967224121094	0.0015002191066741943	134.98550415039062	191.6146240234375	0.0009945333003997803	18	020
235	132.90867614746094	184.2233428955078	0.0037178099155426025	134.33799743652344	189.54229736328125	0.9976231455802917	136.47393798828125	186.8873291015625	0.0009327828884124756	134.989990234375	191.4634246826172	0.0012823045253753662	18	020
236	131.82928466796875	191.06271362304688	0.00024241209030151367	133.768798828125	190.51541137695312	0.9847862720489502	135.4989776611328	187.7816162109375	0.0026394426822662354	133.20741271972656	190.34829711914062	0.00025284290313720703	18	020
237	131.25767517089844	185.04127502441406	0.00018325448036193848	133.86351013183594	189.5858612060547	0.9999532103538513	135.57208251953125	187.0089874267578	0.0015350878238677979	133.45333862304688	190.46510314941406	0.00069466233253479	18	020
238	130.57186889648438	191.25709533691406	0.0001182258129119873	131.80970764160156	189.75994873046875	0.6665522456169128	133.83990478515625	187.6030731201172	0.000960618257522583	132.2422332763672	190.82394409179688	0.00030162930488586426	18	020
239	133.1028289794922	190.77613830566406	0.00018337368965148926	133.3355255126953	190.10386657714844	0.6556056141853333	135.7083740234375	187.64718627929688	0.0016722679138183594	133.8355255126953	190.993408203125	0.0004400312900543213	18	020
240	132.2378387451172	189.80738830566406	0.0004189610481262207	133.85308837890625	189.78485107421875	0.9909091591835022	135.61839294433594	187.11703491210938	0.0011975467205047607	134.30357360839844	191.2578582763672	0.0009149909019470215	18	020
241	132.04090881347656	190.79885864257812	0.0015465319156646729	134.54833984375	190.8638458251953	0.9984550476074219	136.1363067626953	187.35641479492188	0.0016588568687438965	134.9376220703125	192.38604736328125	0.0007026791572570801	18	020
242	109.10083770751953	195.30722045898438	0.00041550397872924805	132.66265869140625	191.2191925048828	0.9997490644454956	135.2206268310547	188.80392456054688	0.0006323754787445068	133.05284118652344	192.71853637695312	0.00027811527252197266	18	020
243	133.1726837158203	184.9276123046875	0.002027183771133423	132.276611328125	188.9416046142578	0.08404818177223206	135.0418243408203	186.6844940185547	0.0073701441287994385	133.74778747558594	191.0961456298828	0.0006186068058013916	18	020
244	130.77987670898438	185.04408264160156	0.0003383159637451172	134.28924560546875	188.84548950195312	0.9999819993972778	136.8040313720703	185.78704833984375	0.0010821223258972168	134.8173065185547	190.4550018310547	0.00026869773864746094	18	020
245	131.84454345703125	191.11485290527344	2.2411346435546875e-5	133.72195434570312	190.95394897460938	0.4810352325439453	135.3287353515625	188.70249938964844	0.0011607110500335693	133.5104522705078	191.15577697753906	8.958578109741211e-5	18	020
246	131.35763549804688	190.20803833007812	8.970499038696289e-5	135.0373992919922	188.251708984375	0.9999816417694092	137.3700408935547	186.22178649902344	0.0004368424415588379	135.31394958496094	190.2510528564453	0.0007235705852508545	18	020
247	131.69259643554688	190.7683868408203	5.5730342864990234e-5	134.86244201660156	189.80694580078125	0.9983202815055847	136.2244415283203	187.61380004882812	0.001098930835723877	134.0684814453125	190.78787231445312	0.0007897615432739258	18	020
248	133.2185821533203	190.4333953857422	0.039377838373184204	134.64022827148438	190.48159790039062	0.9912527799606323	136.41912841796875	187.6255340576172	0.001105576753616333	135.00706481933594	192.59561157226562	0.0011056959629058838	18	020
249	131.5662841796875	190.36634826660156	5.1975250244140625e-5	134.32286071777344	188.92715454101562	0.9970749616622925	136.17799377441406	187.11851501464844	0.0004132390022277832	134.88414001464844	190.30006408691406	0.0008783042430877686	18	020
250	132.94522094726562	190.58233642578125	2.345442771911621e-5	134.38528442382812	189.6700897216797	0.619713306427002	136.40353393554688	187.38973999023438	0.0016301870346069336	133.46026611328125	189.8514862060547	0.0002855658531188965	18	020
251	2.8633248805999756	481.838134765625	2.652406692504883e-6	132.47254943847656	191.8141632080078	0.007626205682754517	535.7462768554688	199.08554077148438	0.002504199743270874	131.83358764648438	191.7398223876953	0.00010141730308532715	18	020
252	129.69525146484375	191.3057403564453	0.0004204213619232178	133.15414428710938	189.89743041992188	0.9998452663421631	134.8708953857422	187.3443603515625	0.0007648169994354248	133.05921936035156	191.3144073486328	0.0003230869770050049	18	020
253	131.7167510986328	190.8142852783203	0.00035113096237182617	133.89759826660156	189.5806427001953	0.9986928701400757	136.04977416992188	186.56005859375	0.0003560781478881836	133.2895050048828	190.06153869628906	0.00035381317138671875	18	020
254	133.4207000732422	190.9974365234375	0.013179123401641846	134.27725219726562	192.00584411621094	0.025270283222198486	135.62567138671875	189.10769653320312	0.004289448261260986	133.52322387695312	192.0614471435547	0.00026100873947143555	18	020
255	129.432861328125	184.95004272460938	0.0008499324321746826	129.76316833496094	189.05587768554688	0.9995114803314209	133.37515258789062	187.43153381347656	0.0004773736000061035	132.07958984375	190.7934112548828	0.0006607770919799805	18	020
256	136.4622039794922	192.44503784179688	9.98377799987793e-6	133.52752685546875	189.9932098388672	0.40680640935897827	135.92320251464844	187.58880615234375	0.0015612244606018066	133.98831176757812	190.7406005859375	0.0002478361129760742	18	020
257	128.93348693847656	194.37820434570312	0.00011160969734191895	133.0806884765625	191.633056640625	0.9999989867210388	135.167236328125	188.92300415039062	0.0013610124588012695	132.90870666503906	192.56968688964844	0.0010204613208770752	18	020
258	132.41455078125	190.71812438964844	1.722574234008789e-5	132.6327667236328	190.31240844726562	0.7359944581985474	134.67555236816406	188.4135284423828	0.0037418603897094727	132.3274688720703	191.32191467285156	0.000247269868850708	18	020
259	130.91567993164062	190.13339233398438	0.00018915534019470215	133.7937774658203	189.99354553222656	0.9945984482765198	135.80186462402344	187.6276397705078	0.0008800625801086426	133.33663940429688	191.18463134765625	0.000279158353805542	18	020
260	131.32028198242188	190.99969482421875	6.99162483215332e-5	133.2423858642578	189.72715759277344	0.9999545812606812	135.43199157714844	187.0216827392578	0.0005607306957244873	133.20265197753906	190.4471893310547	0.00023692846298217773	18	020
261	2.7042744159698486	482.54150390625	5.0067901611328125e-6	133.11862182617188	192.10504150390625	0.00013306736946105957	135.24896240234375	190.2379150390625	0.0005529522895812988	132.75450134277344	191.06008911132812	8.791685104370117e-6	18	020
262	132.48226928710938	183.85440063476562	0.0003336668014526367	134.83843994140625	188.6698455810547	0.9963115453720093	136.9605712890625	186.47486877441406	0.0008866190910339355	135.3892059326172	190.7191619873047	0.0008229315280914307	18	020
263	132.0444793701172	190.415771484375	6.219744682312012e-5	134.2211456298828	189.4833221435547	0.9996747970581055	136.42588806152344	187.3228759765625	0.00044083595275878906	134.2157745361328	190.25790405273438	0.0027188658714294434	18	020
264	132.77938842773438	184.7680206298828	0.0015408694744110107	134.60189819335938	190.46629333496094	0.9849882125854492	136.2937774658203	186.99464416503906	0.0007610917091369629	134.307861328125	191.03359985351562	0.000726848840713501	18	020
265	132.5784149169922	190.28871154785156	0.00011265277862548828	134.05569458007812	189.6309814453125	0.9955792427062988	135.81520080566406	186.7521209716797	0.0019113123416900635	133.83152770996094	189.87513732910156	0.0009044408798217773	18	020
266	2.748353958129883	482.6072692871094	3.069639205932617e-6	4.60999870300293	478.3367919921875	2.3543834686279297e-6	135.28285217285156	189.68092346191406	4.8279762268066406e-5	186.2975616455078	6.626438140869141	6.377696990966797e-6	18	020
267	132.0580291748047	190.7394256591797	0.0005771815776824951	134.279296875	191.09840393066406	0.8825116157531738	135.78382873535156	187.8573760986328	0.0028483569622039795	133.8690948486328	191.72488403320312	0.00046879053115844727	18	020
268	131.88169860839844	189.8431396484375	0.0008030533790588379	134.40008544921875	189.38108825683594	0.9895899891853333	136.28402709960938	186.5187225341797	0.0003819465637207031	134.78677368164062	190.89596557617188	0.0006351172924041748	18	020
269	132.1696319580078	189.8866729736328	0.0001322925090789795	133.334228515625	189.8246612548828	0.8370246887207031	135.1920166015625	187.08401489257812	0.002964705228805542	133.68975830078125	190.48582458496094	0.0012187659740447998	18	020
270	131.6100616455078	183.6410369873047	0.0008143186569213867	134.03639221191406	188.46141052246094	0.9999258518218994	136.37640380859375	185.80093383789062	0.0003020763397216797	134.9378204345703	190.29434204101562	0.000354081392288208	18	020
271	132.62515258789062	189.88304138183594	2.0563602447509766e-5	134.1588134765625	189.46595764160156	0.9442676305770874	135.92784118652344	186.75624084472656	0.000835031270980835	133.95530700683594	189.977294921875	0.00025138258934020996	18	020
272	130.90771484375	190.88270568847656	0.00010499358177185059	134.18727111816406	189.86000061035156	0.9998641014099121	136.12948608398438	187.19146728515625	0.0010569393634796143	133.77069091796875	190.96279907226562	0.00222015380859375	18	020
273	131.9451446533203	190.7736053466797	9.47117805480957e-5	133.14105224609375	190.56752014160156	0.9998519420623779	134.67420959472656	187.5321807861328	0.00047400593757629395	133.1225128173828	191.55897521972656	0.0007436573505401611	18	020
274	130.4954071044922	190.40150451660156	0.0001232922077178955	133.74070739746094	188.81243896484375	0.9999774694442749	136.11436462402344	186.11244201660156	0.0004527866840362549	134.55764770507812	190.63067626953125	0.00037786364555358887	18	020
275	131.724365234375	190.76112365722656	0.0002410411834716797	134.6129608154297	190.529541015625	0.9998989105224609	136.4299774169922	187.37948608398438	0.0009596347808837891	134.7227325439453	191.9384307861328	0.00044080615043640137	18	020
276	131.74717712402344	184.0331268310547	0.0001322627067565918	133.28176879882812	190.5500946044922	0.999996542930603	135.7741241455078	187.16363525390625	0.000767439603805542	134.17404174804688	191.57432556152344	0.0006111562252044678	18	020
277	131.70785522460938	191.16091918945312	9.644031524658203e-5	134.252685546875	190.4755401611328	0.9973000288009644	135.97735595703125	187.26629638671875	0.002566725015640259	133.71275329589844	191.131591796875	0.0007505416870117188	18	020
278	137.5849609375	184.8195037841797	6.970763206481934e-5	134.62551879882812	189.08477783203125	0.9999998807907104	136.78817749023438	186.53118896484375	0.001408219337463379	134.95675659179688	191.3487548828125	0.0009788572788238525	18	020
279	3.0856919288635254	482.33758544921875	2.6047229766845703e-5	133.9470977783203	188.78778076171875	0.023164212703704834	135.37005615234375	187.48062133789062	0.0033662617206573486	134.12928771972656	190.3501434326172	0.0001417100429534912	18	020
280	131.38710021972656	191.99267578125	0.00013080239295959473	133.29359436035156	190.3328094482422	0.999303936958313	135.27272033691406	187.842529296875	0.0006725192070007324	133.4662322998047	191.2077178955078	0.0006267428398132324	18	020
281	131.9796600341797	190.03411865234375	0.00016686320304870605	133.7569122314453	189.7965087890625	0.999759316444397	136.1021270751953	186.5983123779297	0.001074373722076416	134.636962890625	190.73858642578125	0.0004468858242034912	18	020
282	133.71490478515625	191.42913818359375	0.0006856024265289307	134.5225372314453	190.74459838867188	0.9998874068260193	136.21878051757812	187.18301391601562	0.0040412843227386475	134.91842651367188	191.6995849609375	0.0015332996845245361	18	020
283	2.6721177101135254	482.7608947753906	1.665949821472168e-5	133.0978546142578	190.1812286376953	0.0011490583419799805	135.55841064453125	188.21151733398438	0.0004614889621734619	133.7761993408203	190.53936767578125	3.2961368560791016e-5	18	020
284	130.2465362548828	184.5200958251953	4.738569259643555e-6	133.3031463623047	189.55259704589844	0.0686749517917633	135.75750732421875	187.6795196533203	0.0012537240982055664	133.19239807128906	190.4967803955078	7.578730583190918e-5	18	020
285	131.5343780517578	183.64305114746094	0.0006534755229949951	133.85693359375	189.5616912841797	0.9999986886978149	136.09512329101562	186.56802368164062	0.0011934340000152588	134.44137573242188	191.1181640625	0.0008543729782104492	18	020
286	133.94387817382812	191.33883666992188	8.344650268554688e-5	134.2463836669922	189.26559448242188	0.9999925494194031	136.47079467773438	185.9455108642578	0.0006469786167144775	134.94143676757812	190.43624877929688	0.000593036413192749	18	020
287	131.7939910888672	190.56100463867188	3.820657730102539e-5	133.76473999023438	189.77601623535156	0.9996373653411865	537.8287963867188	196.94845581054688	0.005242675542831421	133.8778533935547	190.08175659179688	0.0008190572261810303	18	020
288	129.24307250976562	191.6294403076172	4.76837158203125e-5	131.17703247070312	190.20814514160156	0.8460723161697388	134.1944580078125	187.7147216796875	0.0030494630336761475	132.63299560546875	191.0843048095703	0.0002537369728088379	18	020
289	131.41226196289062	189.45098876953125	0.00010883808135986328	134.48321533203125	188.8003387451172	0.9996446371078491	136.31117248535156	186.0347442626953	0.001044154167175293	134.28929138183594	190.59872436523438	0.00032389163970947266	18	020
290	132.531982421875	184.99368286132812	0.0004113614559173584	132.1455535888672	189.915771484375	0.6505151987075806	134.16209411621094	187.72244262695312	0.005380898714065552	132.90835571289062	190.77919006347656	0.0004495978355407715	18	020
291	129.96800231933594	191.17779541015625	4.5239925384521484e-5	131.9535675048828	190.29281616210938	0.20505067706108093	134.3004913330078	187.97625732421875	0.0018130838871002197	132.5775146484375	190.885498046875	0.00020995736122131348	18	020
292	132.39959716796875	189.40365600585938	0.015348225831985474	134.75869750976562	190.04190063476562	0.9943293929100037	136.89840698242188	186.45172119140625	0.0004342198371887207	135.64251708984375	190.90423583984375	0.0003153681755065918	18	020
293	131.45675659179688	191.2023162841797	0.00021794438362121582	133.71414184570312	190.9538116455078	0.9999274015426636	135.60809326171875	187.41880798339844	0.0024832487106323242	134.40875244140625	191.53504943847656	0.0004202127456665039	18	020
294	131.95848083496094	192.81170654296875	0.0002944767475128174	134.01416015625	190.57269287109375	0.9998298287391663	136.06675720214844	187.22152709960938	0.0020421743392944336	135.38829040527344	191.90252685546875	0.0004025101661682129	18	020
295	132.32296752929688	184.5321807861328	0.013763248920440674	133.7874755859375	189.17279052734375	0.9976129531860352	135.9129180908203	185.85011291503906	0.0030222535133361816	135.190185546875	191.1890106201172	0.0005297958850860596	18	020
296	132.65219116210938	184.19827270507812	0.012282103300094604	133.7053985595703	189.1398468017578	0.9947109818458557	136.17471313476562	186.23536682128906	0.0014220178127288818	135.27072143554688	190.72215270996094	0.00044146180152893066	18	020
297	2.7327566146850586	482.09454345703125	2.086162567138672e-5	133.132568359375	190.10853576660156	0.002610713243484497	135.7495574951172	188.2920379638672	0.0063821375370025635	133.79898071289062	190.5496826171875	0.00010415911674499512	18	020
298	132.31576538085938	185.1498260498047	0.010864734649658203	131.93992614746094	189.1602325439453	0.012787222862243652	134.621337890625	186.9214324951172	0.0012986958026885986	133.5832061767578	190.68003845214844	0.00030162930488586426	18	020
299	132.24154663085938	190.41246032714844	0.035643935203552246	134.027099609375	190.92710876464844	0.9808259010314941	136.05563354492188	187.047607421875	0.0007385611534118652	134.79534912109375	191.13259887695312	0.0004125237464904785	18	020
300	129.9913787841797	183.68658447265625	1.7642974853515625e-5	132.77333068847656	187.9379425048828	0.2254730463027954	135.1743621826172	187.10479736328125	0.0005450248718261719	133.23062133789062	190.20249938964844	0.00010344386100769043	18	020
301	131.3953094482422	191.2222137451172	0.00012794137001037598	131.98231506347656	190.62722778320312	0.06170955300331116	134.2899932861328	188.3861846923828	0.001346588134765625	132.90281677246094	191.3992156982422	0.0001499950885772705	18	020
302	131.76980590820312	193.04006958007812	0.0004869699478149414	134.1603546142578	191.1944580078125	0.9999885559082031	136.24420166015625	187.2104949951172	0.0017832517623901367	134.9841766357422	191.64337158203125	0.0004240572452545166	18	020
303	134.2049102783203	189.5411376953125	0.00017631053924560547	134.11029052734375	189.82823181152344	0.0006401538848876953	136.8075408935547	187.4835662841797	0.002503037452697754	135.35061645507812	190.6085968017578	0.00014021992683410645	18	020
304	133.26223754882812	184.54368591308594	7.095932960510254e-5	132.72409057617188	189.39968872070312	0.06542137265205383	135.55172729492188	187.11302185058594	0.001228243112564087	134.5284881591797	190.13099670410156	0.00037157535552978516	18	020
305	133.08816528320312	184.4813690185547	0.002293020486831665	133.3136749267578	188.8924102783203	0.8107917308807373	135.70558166503906	186.800537109375	0.0007920265197753906	134.40858459472656	191.17445373535156	0.0006392598152160645	18	020
306	132.3845977783203	191.0535888671875	0.0001353621482849121	132.83160400390625	191.1031036376953	0.2335902452468872	134.8817138671875	188.78683471679688	0.0011932849884033203	133.18728637695312	190.99916076660156	0.0006542801856994629	18	020
307	131.03749084472656	191.17958068847656	2.3096799850463867e-5	133.49696350097656	190.47018432617188	0.9997740983963013	135.64581298828125	187.26019287109375	0.0005812346935272217	133.68653869628906	190.369384765625	0.00014412403106689453	18	020
308	137.2227020263672	193.23681640625	4.786252975463867e-5	135.58978271484375	191.72158813476562	0.99989253282547	138.12750244140625	187.90895080566406	0.00036978721618652344	135.5493621826172	191.1586151123047	0.00038695335388183594	18	020
309	134.30796813964844	185.00448608398438	0.051299065351486206	133.90939331054688	189.23033142089844	0.0004544556140899658	136.2903289794922	186.99176025390625	0.0020422637462615967	135.74082946777344	191.3545684814453	0.0005265772342681885	18	020
310	131.70518493652344	190.5877685546875	0.000141143798828125	135.0612335205078	190.2027130126953	0.9999182224273682	137.10140991210938	186.83656311035156	0.0006333887577056885	135.6062774658203	190.51025390625	0.0006493031978607178	18	020
311	136.55667114257812	193.35113525390625	5.391240119934082e-5	134.1459197998047	191.64369201660156	0.9999908208847046	136.8171844482422	188.14096069335938	0.0011426210403442383	134.41275024414062	191.72447204589844	0.0006466507911682129	18	020
312	131.47740173339844	189.05274963378906	0.00771370530128479	133.6936798095703	188.84979248046875	0.9998695850372314	135.58419799804688	185.79544067382812	0.0008969902992248535	134.94285583496094	191.35501098632812	0.0001519322395324707	18	020
313	131.9398193359375	184.43272399902344	0.0006236433982849121	133.10711669921875	189.8799591064453	0.9992444515228271	135.7843017578125	186.28958129882812	0.0008528530597686768	134.37060546875	190.6439971923828	0.0003305971622467041	18	020
314	131.76116943359375	190.6505126953125	2.008676528930664e-5	133.22059631347656	190.18849182128906	0.024358749389648438	135.73040771484375	188.2345733642578	0.0016933977603912354	133.40872192382812	190.70736694335938	0.00019720196723937988	18	020
315	136.5024871826172	192.33216857910156	2.467632293701172e-5	133.5006561279297	190.6591796875	0.07538685202598572	136.18116760253906	188.41343688964844	0.0012318789958953857	134.56723022460938	190.0676727294922	0.00012254714965820312	18	020
316	132.99595642089844	190.46859741210938	0.0008060932159423828	134.21180725097656	190.3101806640625	0.6282617449760437	136.46531677246094	188.09547424316406	0.0012200474739074707	134.82254028320312	192.01287841796875	0.0007692873477935791	18	020
317	3.009857654571533	483.0946350097656	1.627206802368164e-5	133.32713317871094	190.05088806152344	0.9960088133811951	135.42694091796875	187.1365966796875	0.0008970797061920166	134.52548217773438	190.38316345214844	0.00046518445014953613	18	020
318	138.0028076171875	192.94105529785156	4.360079765319824e-5	135.63021850585938	190.74305725097656	0.9619238376617432	138.2747344970703	187.74563598632812	0.0010051131248474121	135.45291137695312	191.12417602539062	0.00048723816871643066	18	020
319	136.91383361816406	193.31314086914062	0.0001379549503326416	135.09715270996094	191.21144104003906	0.9972124099731445	136.8317413330078	187.80581665039062	0.002568274736404419	134.65234375	191.53689575195312	0.0023782849311828613	18	020
320	2.774719715118408	482.3860168457031	1.239776611328125e-5	133.19924926757812	190.10397338867188	0.001244962215423584	135.5721893310547	188.33241271972656	0.0008287727832794189	133.92898559570312	190.55723571777344	7.998943328857422e-5	18	020
321	131.25161743164062	192.92138671875	0.00036656856536865234	133.52806091308594	190.94223022460938	0.9983493089675903	135.55197143554688	188.0339813232422	0.0014212727546691895	133.8800506591797	191.88365173339844	0.0006223618984222412	18	020
322	2.7243411540985107	482.9328918457031	2.8014183044433594e-6	133.8383331298828	191.60740661621094	2.6524066925048828e-5	136.55612182617188	189.9571533203125	0.0009063482284545898	134.0353546142578	191.48594665527344	6.9141387939453125e-6	18	020
323	2.5073113441467285	481.6009216308594	6.973743438720703e-6	133.77835083007812	189.849609375	1.2874603271484375e-5	136.31158447265625	188.38204956054688	0.00021085143089294434	135.0366668701172	190.89813232421875	1.0818243026733398e-5	18	020
324	2.6689631938934326	482.6519775390625	2.175569534301758e-6	133.9224395751953	191.59986877441406	0.0003146529197692871	136.61167907714844	189.71591186523438	0.0003610551357269287	134.22547912597656	191.25970458984375	7.62939453125e-6	18	020
325	131.16055297851562	193.2861328125	0.0007495284080505371	133.41864013671875	192.06710815429688	0.9803879261016846	135.17347717285156	189.16371154785156	0.0018071532249450684	133.5601806640625	192.45919799804688	0.0005362331867218018	18	020
326	132.15380859375	190.61973571777344	0.00045609474182128906	133.25445556640625	190.53994750976562	0.4330911636352539	135.4517822265625	187.96112060546875	0.002186417579650879	133.9215545654297	191.22337341308594	0.0004925429821014404	18	020
327	128.68362426757812	194.04248046875	8.046627044677734e-6	132.00198364257812	192.13372802734375	0.00014334917068481445	537.828369140625	197.96160888671875	0.000624924898147583	133.0408935546875	192.16876220703125	1.3262033462524414e-5	18	020
328	136.2893524169922	192.35130310058594	6.818771362304688e-5	134.168701171875	190.87542724609375	0.9978311061859131	537.7927856445312	200.31561279296875	0.0012927353382110596	134.13430786132812	190.34197998046875	0.00022521615028381348	18	020
329	131.322998046875	191.1128387451172	0.0015053153038024902	133.78329467773438	191.4881591796875	0.9999579191207886	136.5756072998047	187.8555450439453	0.0011560618877410889	135.1259002685547	192.25369262695312	0.000356525182723999	18	020
330	131.85301208496094	190.75167846679688	0.00033211708068847656	134.90853881835938	190.00294494628906	0.9901008605957031	137.03863525390625	187.29742431640625	0.0026844441890716553	135.76702880859375	191.45726013183594	0.0005052089691162109	18	020
331	3.206270456314087	483.28497314453125	7.3015689849853516e-6	131.84475708007812	191.58218383789062	0.002561509609222412	135.5906982421875	189.6460723876953	0.0005466341972351074	133.6063232421875	191.01510620117188	2.828240394592285e-5	18	020
332	131.76284790039062	191.09959411621094	9.804964065551758e-6	133.52719116210938	192.09881591796875	0.022451311349868774	136.6111602783203	190.1353759765625	0.0010677576065063477	133.78298950195312	191.50152587890625	6.851553916931152e-5	18	020
333	132.08712768554688	190.226806640625	0.04898577928543091	133.6278076171875	190.80284118652344	0.30816954374313354	135.5410919189453	188.12481689453125	0.0020104050636291504	135.08042907714844	192.33282470703125	0.00034230947494506836	18	020
334	137.8148651123047	193.2748260498047	5.0067901611328125e-6	134.922607421875	192.03135681152344	0.07956182956695557	138.05494689941406	189.2653045654297	0.0009918808937072754	135.001953125	190.23602294921875	4.6253204345703125e-5	18	020
335	2.6663198471069336	482.9013977050781	1.0520219802856445e-5	133.5821533203125	192.21603393554688	0.46771150827407837	136.20672607421875	190.55978393554688	0.0006977617740631104	133.54913330078125	192.32723999023438	0.00019365549087524414	18	020
336	136.815185546875	193.17335510253906	1.5556812286376953e-5	133.70765686035156	191.81744384765625	0.008300065994262695	136.4048614501953	189.3745880126953	0.0012782514095306396	134.9075164794922	191.04759216308594	7.274746894836426e-5	18	020
337	132.32882690429688	191.28558349609375	0.0004151463508605957	134.11898803710938	190.41639709472656	0.9875518679618835	136.337890625	187.49819946289062	0.0011808574199676514	134.62118530273438	191.4680938720703	0.000345766544342041	18	020
338	133.38870239257812	190.7828369140625	6.780028343200684e-5	134.190185546875	190.72325134277344	0.23370516300201416	136.57693481445312	188.15707397460938	0.004542320966720581	135.27610778808594	190.732666015625	0.0005457699298858643	18	020
339	131.5096893310547	191.3974151611328	0.0001646578311920166	133.40969848632812	191.65792846679688	0.995816707611084	135.57781982421875	187.8417510986328	0.000552058219909668	134.47715759277344	190.4217071533203	0.0001920461654663086	18	020
340	136.63034057617188	193.08985900878906	3.546476364135742e-5	133.77548217773438	191.1143035888672	0.6416183710098267	136.3032989501953	188.6924591064453	0.00041559338569641113	134.22720336914062	191.63853454589844	0.00015538930892944336	18	020
341	138.0196075439453	193.54745483398438	7.227063179016113e-5	136.21023559570312	191.1177215576172	0.999176025390625	138.7735137939453	188.1473846435547	0.0015600919723510742	136.4281768798828	191.3804931640625	0.0006958544254302979	18	020
342	2.6495444774627686	482.36346435546875	2.86102294921875e-6	133.2884979248047	192.19239807128906	0.0009273290634155273	135.71539306640625	190.7833251953125	0.0006436407566070557	133.78172302246094	191.6583251953125	1.3113021850585938e-5	18	020
343	132.80319213867188	192.23069763183594	4.6133995056152344e-5	133.60055541992188	191.6217803955078	0.0017858147621154785	135.82992553710938	189.58668518066406	0.003940224647521973	134.76834106445312	191.84661865234375	3.4868717193603516e-5	18	020
344	131.8787078857422	193.68699645996094	0.8557717204093933	134.20591735839844	193.00927734375	0.8903160691261292	137.0116729736328	190.94329833984375	0.000621497631072998	134.81399536132812	194.70591735839844	0.00035884976387023926	18	020
345	133.6396942138672	191.66299438476562	0.20451506972312927	135.36412048339844	192.11135864257812	0.5245745778083801	137.11318969726562	189.2454833984375	0.0007548630237579346	135.362548828125	192.5309600830078	0.001320481300354004	18	020
346	131.05734252929688	191.64303588867188	0.0001793205738067627	133.4924774169922	192.15805053710938	0.9986299276351929	136.12095642089844	187.9005584716797	0.0003891885280609131	134.4976348876953	192.11569213867188	0.00027176737785339355	18	020
347	130.19943237304688	192.38552856445312	8.7738037109375e-5	132.1848907470703	190.87770080566406	0.8480688333511353	134.6030731201172	188.78195190429688	0.00041607022285461426	133.11752319335938	190.91220092773438	0.0001252591609954834	18	020
348	131.32955932617188	191.87051391601562	0.0009199678897857666	134.50401306152344	191.5484619140625	0.9697890281677246	136.33253479003906	188.42889404296875	0.0005766451358795166	134.8689422607422	191.54019165039062	0.0003421306610107422	18	020
349	2.2713348865509033	482.47265625	8.612871170043945e-6	131.8561248779297	193.2683868408203	1.0639429092407227e-5	134.9344940185547	191.51205444335938	3.904104232788086e-5	185.75584411621094	6.470303535461426	4.5299530029296875e-6	18	020
350	132.67306518554688	194.14468383789062	7.981061935424805e-5	132.90005493164062	192.76515197753906	0.0028821825981140137	135.1021728515625	190.69447326660156	0.0008365809917449951	133.6143035888672	191.6649932861328	1.6361474990844727e-5	18	020
351	135.57687377929688	193.61526489257812	4.8041343688964844e-5	132.7619171142578	191.30746459960938	0.9237501621246338	135.30874633789062	189.4343719482422	0.0011434555053710938	133.69451904296875	191.89157104492188	0.00011935830116271973	18	020
352	136.5142364501953	194.28860473632812	4.693865776062012e-5	134.3915252685547	192.61607360839844	0.9062763452529907	136.7613983154297	190.3766632080078	0.0014346837997436523	134.16928100585938	192.19412231445312	0.00038629770278930664	18	020
353	2.930870532989502	483.2803649902344	2.7745962142944336e-5	133.26937866210938	193.7720947265625	5.283951759338379e-5	136.0252685546875	192.53973388671875	0.0003896951675415039	134.28257751464844	193.1876678466797	5.304813385009766e-6	18	020
354	132.9759521484375	194.25921630859375	0.0033274590969085693	134.17051696777344	194.004150390625	0.23564985394477844	135.6573944091797	191.23123168945312	0.001925826072692871	134.05426025390625	193.05613708496094	0.00010436773300170898	18	020
355	132.85321044921875	192.3978729248047	0.3161647319793701	133.7425537109375	193.38600158691406	0.21680662035942078	135.81912231445312	190.21353149414062	0.0007193982601165771	134.39968872070312	192.6650848388672	0.0002541542053222656	18	020
356	2.4786288738250732	482.3709411621094	4.887580871582031e-6	133.59678649902344	191.64419555664062	0.001618415117263794	135.99407958984375	189.5370330810547	0.0009138286113739014	134.26918029785156	190.99072265625	1.5497207641601562e-5	18	020
357	132.39356994628906	191.50680541992188	0.0003599226474761963	133.37966918945312	192.60906982421875	0.009595096111297607	135.6304931640625	190.81240844726562	0.0011989176273345947	134.4608917236328	192.40371704101562	6.29723072052002e-5	18	020
358	131.21389770507812	193.4440460205078	0.17440220713615417	132.8728485107422	193.05419921875	0.09562304615974426	135.10598754882812	191.06031799316406	0.00031942129135131836	133.7056884765625	193.2794952392578	0.0001023411750793457	18	020
359	131.88841247558594	194.18685913085938	0.04161670804023743	133.96176147460938	194.26339721679688	0.9934301972389221	135.44541931152344	191.60592651367188	0.00038939714431762695	133.32467651367188	194.6187744140625	0.00022411346435546875	18	020
360	132.6624298095703	190.6912078857422	0.01581472158432007	133.78504943847656	191.251220703125	0.22497698664665222	135.8773193359375	187.90481567382812	0.0026096701622009277	135.3769989013672	192.38546752929688	0.0003300309181213379	18	020
361	2.9236531257629395	482.2743835449219	1.2546777725219727e-5	134.28945922851562	192.87701416015625	7.62939453125e-6	137.3662109375	191.5243377685547	6.872415542602539e-5	187.03883361816406	7.402451515197754	3.7848949432373047e-6	18	020
362	132.31063842773438	193.5997772216797	3.5822391510009766e-5	133.00872802734375	193.1926727294922	0.26460325717926025	135.18817138671875	191.1442413330078	0.0030133724212646484	133.4622344970703	192.19859313964844	0.0001501142978668213	18	020
363	133.6425018310547	193.31787109375	0.0005235075950622559	134.06727600097656	193.07626342773438	0.08610603213310242	136.4346466064453	189.9285888671875	0.005197852849960327	134.81578063964844	192.48806762695312	0.00010707974433898926	18	020
364	136.378662109375	193.2811737060547	6.020069122314453e-5	133.6162872314453	191.18292236328125	0.9727320671081543	136.23641967773438	189.0531463623047	0.00047579407691955566	134.949462890625	190.93431091308594	0.00014907121658325195	18	020
365	133.2626190185547	192.8678741455078	2.4050474166870117e-5	133.28221130371094	191.7149658203125	0.0012366175651550293	136.22959899902344	189.8623046875	0.001627892255783081	134.57997131347656	191.5359649658203	2.0295381546020508e-5	18	020
366	132.80123901367188	192.67648315429688	0.012066274881362915	132.2732696533203	193.73544311523438	0.00024271011352539062	134.75460815429688	191.16873168945312	0.0006418824195861816	134.2386016845703	193.7990264892578	3.0279159545898438e-5	18	020
367	130.50717163085938	194.44834899902344	3.769993782043457e-5	132.94895935058594	193.6126708984375	0.00024136900901794434	135.2673797607422	191.49249267578125	0.001393646001815796	133.3899383544922	192.43438720703125	9.298324584960938e-6	18	020
368	132.15794372558594	193.26075744628906	0.0006759762763977051	133.26724243164062	192.87925720214844	0.8895856738090515	136.0012664794922	190.16925048828125	0.00037926435470581055	134.35096740722656	192.68215942382812	0.00019875168800354004	18	020
369	132.56544494628906	193.5214080810547	8.52048397064209e-5	132.8556671142578	193.8037109375	0.000288546085357666	135.7932891845703	190.50917053222656	0.00038504600524902344	133.93077087402344	192.55142211914062	7.3909759521484375e-6	18	020
370	2.8017261028289795	482.7271423339844	5.245208740234375e-6	133.30738830566406	193.65945434570312	0.006773322820663452	135.37164306640625	192.91871643066406	0.000998079776763916	133.87657165527344	192.6796417236328	1.1116266250610352e-5	18	020
371	132.76783752441406	195.53175354003906	0.00403207540512085	133.395263671875	195.2683563232422	0.0013133883476257324	135.74258422851562	193.9426727294922	0.0002601444721221924	133.78643798828125	194.4940185546875	1.1742115020751953e-5	18	020
372	134.61312866210938	193.7501678466797	0.00012674927711486816	131.690673828125	192.4738311767578	0.36101260781288147	134.4002685546875	190.1780548095703	0.00161781907081604	133.3245849609375	192.59097290039062	0.00011920928955078125	18	020
373	135.26025390625	195.18540954589844	1.3381242752075195e-5	132.44122314453125	193.0059814453125	0.3809720575809479	134.61439514160156	191.49725341796875	0.0016006231307983398	133.46263122558594	192.68231201171875	8.043646812438965e-5	18	020
374	132.23521423339844	193.3870391845703	0.0052506327629089355	132.6140594482422	194.17018127441406	0.011041134595870972	135.07418823242188	191.58131408691406	0.0006400048732757568	133.78903198242188	193.807373046875	3.6776065826416016e-5	18	020
375	132.0897674560547	195.4596405029297	0.2939605712890625	134.16929626464844	196.10556030273438	0.6477597951889038	134.6162567138672	192.89361572265625	0.0009979009628295898	123.90760803222656	198.55601501464844	8.949637413024902e-5	18	020
376	129.2205810546875	194.9292449951172	4.351139068603516e-6	132.44479370117188	193.743408203125	0.00016117095947265625	134.96031188964844	192.32852172851562	0.000561058521270752	132.53883361816406	192.6671142578125	3.3676624298095703e-6	18	020
377	132.22113037109375	194.46356201171875	0.0043953657150268555	134.22938537597656	194.01409912109375	0.989111065864563	136.11514282226562	191.28146362304688	0.0005275309085845947	133.99539184570312	193.73248291015625	0.00014123320579528809	18	020
378	133.443603515625	194.36654663085938	9.775161743164062e-6	132.1110382080078	193.52198791503906	1.8030405044555664e-5	135.43832397460938	192.24612426757812	0.00018897652626037598	133.6495361328125	193.2201385498047	1.6093254089355469e-6	18	020
379	134.1936492919922	193.53208923339844	0.7332342863082886	134.64271545410156	195.02679443359375	0.008965373039245605	136.47900390625	191.91351318359375	0.00212174654006958	135.0934600830078	194.92535400390625	0.0001576840877532959	18	020
380	131.45046997070312	193.2125244140625	0.02348494529724121	131.9266357421875	193.03050231933594	0.41537269949913025	133.92889404296875	190.53164672851562	0.0008854568004608154	133.28164672851562	193.38644409179688	0.0001329481601715088	18	020
381	137.1492156982422	194.61056518554688	2.4110078811645508e-5	135.32972717285156	193.8543701171875	0.47335779666900635	137.6334991455078	191.41775512695312	0.001498103141784668	135.2415313720703	192.88543701171875	0.00016248226165771484	18	020
382	130.04739379882812	195.3501739501953	0.0012992918491363525	132.6876983642578	193.78904724121094	0.9899134635925293	134.48419189453125	191.66818237304688	0.0006405413150787354	132.53302001953125	194.1106719970703	0.00016942620277404785	18	020
383	132.05307006835938	193.3120574951172	0.0015389025211334229	132.7970428466797	193.47323608398438	0.0651465654373169	134.58358764648438	190.72166442871094	0.0010798275470733643	133.35028076171875	192.25411987304688	4.1812658309936523e-5	18	020
384	134.11643981933594	194.69041442871094	0.00020578503608703613	133.5116729736328	194.9910888671875	0.00037291646003723145	135.93055725097656	193.2960205078125	0.00023686885833740234	133.8645782470703	194.1449737548828	2.8014183044433594e-6	18	020
385	2.395559787750244	483.65167236328125	3.0994415283203125e-6	4.459960460662842	479.0390930175781	2.3245811462402344e-6	136.5086669921875	193.9180450439453	0.0006441473960876465	185.7345733642578	6.386458396911621	4.380941390991211e-6	18	020
386	132.81736755371094	194.87875366210938	1.6480684280395508e-5	133.15147399902344	195.1385498046875	0.08911138772964478	135.13906860351562	193.2560272216797	0.0010434985160827637	133.20433044433594	194.48550415039062	1.5288591384887695e-5	18	020
387	134.20619201660156	195.65164184570312	7.829070091247559e-5	132.91851806640625	196.08966064453125	6.216764450073242e-5	135.8190460205078	194.20359802246094	0.0005043745040893555	133.9180908203125	193.95681762695312	2.086162567138672e-6	18	020
388	2.7849135398864746	482.84356689453125	1.8775463104248047e-6	156.6642303466797	4.606166839599609	1.8477439880371094e-6	648.3724975585938	189.89334106445312	2.7120113372802734e-6	171.01942443847656	5.919211387634277	1.817941665649414e-6	18	020
389	2.5823445320129395	482.7736511230469	4.202127456665039e-6	132.74478149414062	195.14732360839844	1.531839370727539e-5	135.93653869628906	193.6259002685547	0.0015280544757843018	186.37754821777344	6.520395278930664	5.692243576049805e-6	18	020
390	134.51339721679688	196.35389709472656	0.00025093555450439453	134.49099731445312	196.70578002929688	0.001377195119857788	136.40655517578125	195.3325958251953	0.0011785030364990234	133.97628784179688	194.9897003173828	4.082918167114258e-6	18	020
391	132.18995666503906	195.68922424316406	0.015272736549377441	134.145263671875	195.20985412597656	0.05719846487045288	135.76661682128906	193.45135498046875	0.0002528727054595947	123.13651275634766	199.83892822265625	2.434849739074707e-5	18	020
392	132.68312072753906	195.43699645996094	6.046891212463379e-5	134.0894012451172	195.37091064453125	0.41288527846336365	136.02447509765625	193.74327087402344	0.0007128119468688965	133.5397186279297	194.20950317382812	2.2590160369873047e-5	18	020
393	132.88771057128906	195.3660430908203	0.009298473596572876	134.55303955078125	196.03353881835938	0.5100122690200806	135.87879943847656	193.7245635986328	0.0004183351993560791	124.97103881835938	198.58946228027344	1.6957521438598633e-5	18	020
394	132.95343017578125	194.88702392578125	5.7071447372436523e-5	132.9126434326172	195.6227264404297	0.00010675191879272461	136.18467712402344	193.56056213378906	0.00047156214714050293	134.17291259765625	194.37005615234375	4.589557647705078e-6	18	020
395	132.7003631591797	195.86172485351562	0.0009375214576721191	134.1212158203125	196.42063903808594	0.16717782616615295	135.27053833007812	194.63368225097656	0.0021955370903015137	126.17610931396484	199.0325164794922	4.1872262954711914e-5	18	020
396	132.3428497314453	195.27378845214844	0.0029356777667999268	133.17709350585938	195.56045532226562	0.012423604726791382	134.43539428710938	193.92579650878906	0.002574354410171509	132.8629150390625	195.4659881591797	2.2292137145996094e-5	18	020
397	133.97879028320312	196.61082458496094	0.0001882016658782959	133.05410766601562	196.5968017578125	7.647275924682617e-5	135.7340087890625	194.9888153076172	0.0010215938091278076	170.37110900878906	6.592553615570068	4.023313522338867e-6	18	020
398	134.00015258789062	194.78660583496094	8.282065391540527e-5	133.70126342773438	195.28933715820312	9.641051292419434e-5	136.10977172851562	193.0049285888672	0.0002943873405456543	134.67906188964844	194.13673400878906	4.172325134277344e-6	18	020
399	132.12315368652344	195.1265411376953	0.009689629077911377	134.07003784179688	195.175537109375	0.9412002563476562	135.66087341308594	192.00271606445312	0.0005539357662200928	133.61492919921875	194.97686767578125	7.492303848266602e-5	18	020
400	2.5930733680725098	483.12786865234375	8.672475814819336e-6	4.781232833862305	479.0951232910156	7.450580596923828e-6	540.513916015625	204.01788330078125	1.7762184143066406e-5	186.3785858154297	7.0142011642456055	1.0848045349121094e-5	18	020
401	132.1490936279297	194.96681213378906	0.0025954246520996094	132.837890625	194.66143798828125	0.049772053956985474	134.43333435058594	192.40786743164062	0.002384752035140991	132.8232421875	193.83114624023438	0.00010094046592712402	18	020
402	132.0136260986328	195.21539306640625	0.04060909152030945	132.51669311523438	196.01585388183594	0.0007899999618530273	134.7143096923828	193.81399536132812	0.0001494884490966797	122.92471313476562	199.1090087890625	1.5676021575927734e-5	18	020
403	133.30369567871094	195.99476623535156	3.376603126525879e-5	133.3239288330078	196.2615966796875	0.0005038082599639893	135.4177703857422	195.42626953125	0.0017410218715667725	133.2263946533203	195.46420288085938	3.337860107421875e-6	18	020
404	132.01463317871094	196.45111083984375	5.415081977844238e-5	134.27120971679688	196.65240478515625	0.22383591532707214	136.5391845703125	195.5938720703125	0.0005307793617248535	126.29280853271484	198.53907775878906	1.5169382095336914e-5	18	020
405	131.07339477539062	195.61744689941406	0.001006096601486206	132.39321899414062	195.4035186767578	0.00808948278427124	134.24595642089844	193.48501586914062	0.0003979206085205078	124.1623306274414	197.35433959960938	1.6510486602783203e-5	18	020
406	131.5022735595703	194.10684204101562	0.0009881854057312012	134.2172393798828	193.6797637939453	0.9999889135360718	132.11813354492188	196.2901611328125	0.00011554360389709473	133.5102081298828	194.32960510253906	0.00025454163551330566	18	020
407	2.4108262062072754	482.5026550292969	1.4424324035644531e-5	133.87892150878906	195.58164978027344	0.0003476440906524658	137.232421875	194.8771209716797	5.874037742614746e-5	137.8227996826172	6.265533447265625	1.5795230865478516e-6	18	020
408	133.52565002441406	195.79478454589844	0.00016704201698303223	133.64390563964844	195.7952880859375	0.005272179841995239	136.29360961914062	194.5259246826172	0.0004722774028778076	133.87684631347656	194.90110778808594	1.099705696105957e-5	18	020
409	131.7601318359375	196.44163513183594	0.00020894408226013184	134.56300354003906	195.96116638183594	0.3604854345321655	136.60252380371094	194.7638702392578	0.0002136528491973877	125.94407653808594	198.20706176757812	1.1771917343139648e-5	18	020
410	130.89376831054688	196.4503631591797	1.7255544662475586e-5	133.52420043945312	195.43373107910156	0.0012381672859191895	135.93927001953125	194.37899780273438	0.00015667080879211426	133.0509490966797	194.1947021484375	3.5762786865234375e-6	18	020
411	133.88453674316406	196.24940490722656	0.0010853111743927002	134.6787872314453	196.51675415039062	0.06265518069267273	136.68104553222656	194.55633544921875	0.0029536783695220947	133.79222106933594	195.21762084960938	2.5570392608642578e-5	18	020
412	132.256103515625	194.11849975585938	0.0012483596801757812	134.29776000976562	193.53323364257812	0.9717192649841309	135.66275024414062	191.08302307128906	0.001100003719329834	133.8887481689453	193.6242218017578	0.00030305981636047363	18	020
413	133.47964477539062	195.42550659179688	0.0003641843795776367	134.1146240234375	196.27517700195312	0.0020155012607574463	136.15118408203125	194.15443420410156	0.0014909803867340088	133.8965606689453	194.89407348632812	1.3828277587890625e-5	18	020
414	132.5373992919922	197.13502502441406	0.2674480080604553	135.5587921142578	197.48779296875	0.9183386564254761	133.1682586669922	198.6851806640625	0.0002359151840209961	125.28952026367188	201.05821228027344	7.763504981994629e-5	18	020
415	132.5802001953125	197.12161254882812	0.005228400230407715	134.9731903076172	198.46571350097656	0.9833891987800598	137.1554412841797	197.41905212402344	0.00021326541900634766	126.64580535888672	200.6784210205078	7.289648056030273e-5	18	020
416	131.88919067382812	195.4531707763672	0.9398699402809143	133.9578857421875	196.52935791015625	0.5945456624031067	134.66531372070312	193.09732055664062	0.0016169250011444092	123.91474151611328	199.09434509277344	7.101893424987793e-5	18	020
417	133.3314666748047	195.7939453125	0.0010074377059936523	135.01405334472656	196.1423797607422	0.75947105884552	136.5486602783203	194.34371948242188	0.001193016767501831	125.8631362915039	198.9253692626953	3.1322240829467773e-5	18	020
418	133.3878936767578	196.58560180664062	0.00856173038482666	133.760009765625	197.7776641845703	0.0032275021076202393	135.85194396972656	196.32827758789062	0.0002600550651550293	124.32270050048828	199.78146362304688	2.6613473892211914e-5	18	020
419	133.92416381835938	196.04225158691406	2.5510787963867188e-5	134.0543975830078	196.61129760742188	0.000164717435836792	136.2646942138672	194.55662536621094	0.0007549524307250977	186.78684997558594	6.732051849365234	1.1295080184936523e-5	18	020
420	133.95309448242188	195.76878356933594	5.78761100769043e-5	134.13430786132812	196.34555053710938	0.006265729665756226	136.5651397705078	195.30909729003906	0.0006838142871856689	140.37339782714844	196.3738250732422	7.092952728271484e-6	18	020
421	133.39657592773438	195.88902282714844	0.0015630125999450684	134.03359985351562	196.73727416992188	0.0012970566749572754	136.46115112304688	195.0098419189453	0.00048547983169555664	124.5876235961914	199.2974853515625	1.1801719665527344e-5	18	020
422	130.59417724609375	196.53868103027344	6.648898124694824e-5	132.5035858154297	196.52854919433594	0.0049232542514801025	134.2552947998047	195.04344177246094	0.0020275115966796875	132.31207275390625	194.9766082763672	1.043081283569336e-5	18	020
423	133.17137145996094	197.4216766357422	5.608797073364258e-5	135.14694213867188	197.8748016357422	0.9306905269622803	136.68841552734375	197.99874877929688	0.00014925003051757812	128.46963500976562	200.13087463378906	1.895427703857422e-5	18	020
424	3.174992799758911	482.27825927734375	1.811981201171875e-5	134.72105407714844	195.7134246826172	0.4299715757369995	136.57003784179688	194.6302947998047	0.0006362795829772949	139.94992065429688	196.74301147460938	2.6673078536987305e-5	18	020
425	132.45982360839844	196.60397338867188	0.00011989474296569824	134.3047332763672	196.01080322265625	0.22175556421279907	136.40000915527344	194.5104522705078	0.000595778226852417	126.06405639648438	198.32855224609375	1.4513731002807617e-5	18	020
426	133.9656524658203	196.4813690185547	0.0001608729362487793	133.86065673828125	197.002685546875	0.001016765832901001	136.43675231933594	196.1537628173828	0.0003973543643951416	125.1296615600586	199.77203369140625	3.546476364135742e-6	18	020
427	2.448425769805908	482.2142333984375	6.973743438720703e-6	133.90921020507812	196.2039337158203	0.008067190647125244	136.12875366210938	195.7274169921875	0.0008219480514526367	186.14846801757812	5.4148454666137695	2.288818359375e-5	18	020
428	2.975264549255371	482.8387451171875	2.5331974029541016e-5	134.59742736816406	197.733154296875	0.012841552495956421	136.44410705566406	198.43893432617188	0.0002480149269104004	127.40587615966797	199.52166748046875	3.5762786865234375e-6	18	020
429	133.0699005126953	196.87191772460938	0.6360874176025391	135.3485870361328	197.44488525390625	0.18771612644195557	136.34645080566406	196.2834014892578	0.0005824565887451172	124.09770965576172	200.3052520751953	7.992982864379883e-5	18	020
430	133.3419952392578	195.86648559570312	0.0001806318759918213	134.58009338378906	195.94618225097656	0.25507333874702454	136.58999633789062	194.81185913085938	0.0006206035614013672	126.92638397216797	198.5154571533203	1.5467405319213867e-5	18	020
431	132.07691955566406	196.96275329589844	0.0002506077289581299	134.3551025390625	198.11590576171875	0.0011612772941589355	136.28244018554688	197.8225555419922	8.094310760498047e-5	200.5056915283203	5.1493730545043945	4.4405460357666016e-6	18	020
432	2.9988043308258057	482.6210632324219	2.321600914001465e-5	134.9956817626953	197.61477661132812	1.5288591384887695e-5	138.26492309570312	197.72222900390625	5.918741226196289e-5	186.9010467529297	6.889018535614014	1.9371509552001953e-6	18	020
433	3.0690431594848633	482.0105285644531	1.8477439880371094e-6	135.1754150390625	195.90492248535156	0.0016473233699798584	138.28961181640625	196.26466369628906	4.461407661437988e-5	142.06588745117188	196.90109252929688	2.6226043701171875e-6	18	020
434	133.73825073242188	196.9720916748047	0.0008677244186401367	135.06834411621094	197.66390991210938	0.05202507972717285	136.39193725585938	197.32846069335938	0.0004590451717376709	140.38986206054688	197.62086486816406	6.139278411865234e-6	18	020
435	134.2100067138672	196.82916259765625	0.00013378262519836426	135.3550262451172	197.3962860107422	0.9861391186714172	137.16043090820312	196.5654754638672	0.0002772808074951172	129.2707977294922	199.09275817871094	9.763240814208984e-5	18	020
436	133.39910888671875	197.25523376464844	0.001100987195968628	135.49734497070312	198.38551330566406	0.9873930215835571	133.62362670898438	199.51065063476562	0.0002866089344024658	127.02519989013672	201.12928771972656	9.900331497192383e-5	18	020
437	133.64959716796875	197.2504425048828	3.898143768310547e-5	134.92906188964844	197.8409881591797	0.001354306936264038	136.6345977783203	197.97604370117188	0.00038561224937438965	127.1138687133789	200.0074462890625	1.2218952178955078e-5	18	020
438	133.252197265625	197.5122528076172	2.562999725341797e-5	135.19805908203125	198.13607788085938	0.030841588973999023	137.04718017578125	198.1585235595703	0.0005832016468048096	128.3576202392578	199.99229431152344	1.7136335372924805e-5	18	020
439	2.4865803718566895	482.2762145996094	4.023313522338867e-6	135.36676025390625	198.21768188476562	0.00025323033332824707	137.17303466796875	198.780029296875	0.00027695298194885254	186.74386596679688	7.07802677154541	9.238719940185547e-7	18	020
440	133.40328979492188	195.9721221923828	6.54757022857666e-5	135.0532989501953	195.94024658203125	0.3373735547065735	137.21726989746094	194.94558715820312	0.0004271566867828369	125.94012451171875	198.2960968017578	6.8247318267822266e-6	18	020
441	2.927882194519043	482.4137268066406	5.513429641723633e-6	136.84278869628906	198.15740966796875	0.0006072521209716797	138.48382568359375	199.37698364257812	0.00011605024337768555	185.7390594482422	5.816684722900391	3.4570693969726562e-6	18	020
442	2.648383378982544	482.518798828125	2.625584602355957e-5	134.75164794921875	198.6593780517578	0.0025274157524108887	136.3046875	200.3859405517578	4.595518112182617e-5	185.84820556640625	5.603711128234863	6.288290023803711e-6	18	020
443	134.1529541015625	197.2040252685547	0.00010058283805847168	136.77427673339844	198.88937377929688	0.999781608581543	137.85684204101562	197.57142639160156	0.00022107362747192383	130.30679321289062	200.7470703125	6.833672523498535e-5	18	020
444	2.6314969062805176	483.04876708984375	9.566545486450195e-6	4.29856014251709	478.85235595703125	9.268522262573242e-6	138.85252380371094	199.2810821533203	7.12275505065918e-5	186.42855834960938	7.555789947509766	4.76837158203125e-6	18	020
445	2.7612223625183105	483.0953674316406	6.467103958129883e-6	133.52435302734375	198.05661010742188	0.00039005279541015625	649.4886474609375	197.61569213867188	3.2573938369750977e-5	202.37425231933594	7.056465148925781	1.1622905731201172e-6	18	020
446	137.0118408203125	197.18093872070312	1.84476375579834e-5	135.9033660888672	197.464111328125	0.7785121202468872	138.5802459716797	197.86085510253906	0.00010570883750915527	129.9293670654297	199.3079833984375	1.0281801223754883e-5	18	020
447	133.6949920654297	200.22108459472656	1.806020736694336e-5	135.40379333496094	199.2230224609375	0.017942428588867188	137.6360321044922	198.96884155273438	0.00024083256721496582	129.7709503173828	200.764404296875	2.136826515197754e-5	18	020
448	133.0403594970703	196.99407958984375	8.377432823181152e-5	134.87808227539062	198.3922882080078	0.04604148864746094	136.9436492919922	198.99481201171875	0.0001271367073059082	126.11827087402344	200.33726501464844	5.5730342864990234e-6	18	020
449	132.85934448242188	197.5803680419922	1.2665987014770508e-5	135.0452117919922	198.94796752929688	0.014592617750167847	136.875	199.83241271972656	0.00044918060302734375	129.4390869140625	200.60821533203125	1.6748905181884766e-5	18	020
450	134.14129638671875	196.69859313964844	0.00012955069541931152	135.3065185546875	197.70266723632812	0.5609196424484253	137.6733856201172	197.21376037597656	0.0007553994655609131	128.37301635742188	199.4584197998047	3.9905309677124023e-5	18	020
451	133.25299072265625	197.05751037597656	0.0001620650291442871	135.6287384033203	197.51080322265625	0.01995733380317688	137.34402465820312	197.37464904785156	0.0016006231307983398	125.55801391601562	200.6783905029297	7.4803829193115234e-6	18	020
452	132.04457092285156	198.5164031982422	0.9998611211776733	134.70057678222656	199.41848754882812	0.07731041312217712	132.109375	198.3720703125	0.0003847181797027588	122.34393310546875	201.00917053222656	0.000118255615234375	18	020
453	2.536801815032959	483.40069580078125	4.4405460357666016e-6	135.67921447753906	198.62606811523438	6.943941116333008e-6	137.70223999023438	200.1138458251953	2.8461217880249023e-5	186.29103088378906	6.369314193725586	1.9073486328125e-6	18	020
454	133.50770568847656	198.41835021972656	0.002652585506439209	135.6321258544922	200.3466339111328	0.7305320501327515	136.33428955078125	198.88735961914062	0.0004146099090576172	127.15879821777344	202.13453674316406	0.0001234114170074463	18	020
455	3.0085387229919434	482.3827819824219	8.314847946166992e-6	135.98382568359375	199.52069091796875	6.407499313354492e-6	649.6204833984375	202.8653106689453	8.982419967651367e-5	185.00631713867188	5.718249320983887	6.4373016357421875e-6	18	020
456	133.4248809814453	197.3259735107422	0.00041174888610839844	135.3795166015625	198.28126525878906	0.9941092729568481	137.1981201171875	197.96922302246094	0.0002746880054473877	128.79718017578125	200.08255004882812	0.0002130568027496338	18	020
457	133.9063720703125	197.3221893310547	6.0945749282836914e-5	135.58645629882812	199.20999145507812	0.17217126488685608	137.8443145751953	199.5548858642578	0.0003509223461151123	128.69107055664062	201.3954620361328	1.3768672943115234e-5	18	020
458	133.62460327148438	198.6199188232422	5.933642387390137e-5	136.0651092529297	200.1428985595703	0.029271095991134644	137.8304901123047	201.7512664794922	0.00011873245239257812	127.62403869628906	202.7014617919922	3.8951635360717773e-5	18	020
459	133.1314239501953	198.2150115966797	4.500150680541992e-5	135.83489990234375	200.40151977539062	0.6736181378364563	136.63856506347656	199.3987579345703	0.00036472082138061523	129.7981414794922	201.9501495361328	2.9802322387695312e-5	18	020
460	132.96490478515625	201.4510040283203	7.978081703186035e-5	134.79063415527344	200.49932861328125	0.2636335492134094	135.11746215820312	199.35057067871094	0.0006864368915557861	128.5615997314453	201.74496459960938	0.0001221001148223877	18	020
461	132.252685546875	197.70823669433594	0.0043274760246276855	135.80523681640625	198.8822479248047	0.993060290813446	136.30181884765625	196.87454223632812	0.0009962618350982666	127.5486068725586	200.90042114257812	0.00011467933654785156	18	020
462	133.3702850341797	197.27847290039062	0.0003731846809387207	134.52603149414062	198.57423400878906	0.0018609166145324707	135.43414306640625	196.73362731933594	0.0004903972148895264	126.11007690429688	201.4609832763672	6.943941116333008e-6	18	020
463	133.66644287109375	197.78985595703125	0.00010153651237487793	134.32919311523438	199.42857360839844	0.019419372081756592	136.71778869628906	200.3194122314453	8.45491886138916e-5	127.51052856445312	201.1332244873047	4.887580871582031e-5	18	020
464	132.4963836669922	197.30384826660156	0.0001468658447265625	134.6909942626953	198.04843139648438	0.09755164384841919	135.9803466796875	198.19845581054688	0.0018622875213623047	128.0651397705078	199.87893676757812	2.5093555450439453e-5	18	020
465	131.5663604736328	197.29319763183594	4.827976226806641e-6	134.42034912109375	197.36302185058594	0.0004812180995941162	136.0054168701172	197.9095458984375	0.0001285076141357422	187.84796142578125	7.517574310302734	2.294778823852539e-6	18	020
466	131.76144409179688	197.60877990722656	4.270672798156738e-5	135.14141845703125	198.33262634277344	0.8703813552856445	136.9127655029297	199.07003784179688	0.0001342296600341797	128.33604431152344	200.3542022705078	2.4586915969848633e-5	18	020
467	2.717649459838867	482.8590393066406	1.1235475540161133e-5	136.0857696533203	198.56655883789062	2.726912498474121e-5	138.17706298828125	199.70030212402344	0.00010013580322265625	185.81922912597656	7.158153533935547	5.453824996948242e-6	18	020
468	3.0712223052978516	482.1283874511719	4.32133674621582e-6	138.7327880859375	198.18153381347656	1.3470649719238281e-5	650.5513916015625	204.06268310546875	8.851289749145508e-6	186.37513732910156	6.763242721557617	2.4139881134033203e-6	18	020
469	132.82174682617188	197.42034912109375	6.258487701416016e-6	135.67738342285156	199.05722045898438	0.005434960126876831	137.04598999023438	200.11231994628906	4.979968070983887e-5	186.47605895996094	6.954692840576172	2.115964889526367e-6	18	020
470	136.64561462402344	199.2673797607422	2.47955322265625e-5	135.07508850097656	199.46173095703125	0.038876354694366455	136.81234741210938	200.14620971679688	0.0001690983772277832	128.07666015625	201.0717315673828	8.970499038696289e-6	18	020
471	132.99887084960938	197.844482421875	0.00849008560180664	134.98873901367188	199.19229125976562	0.3471854329109192	133.601318359375	199.7900390625	0.00038802623748779297	126.5054702758789	201.2772216796875	0.00016802549362182617	18	020
472	132.68096923828125	198.38722229003906	0.06996870040893555	134.58775329589844	200.0186767578125	0.08364853262901306	133.4694366455078	199.56820678710938	0.0003795921802520752	125.44841003417969	201.3871307373047	0.00010219216346740723	18	020
473	138.2406463623047	200.50125122070312	4.13060188293457e-5	136.61781311035156	201.51731872558594	0.0012507736682891846	137.45608520507812	200.46360778808594	0.001179426908493042	141.4784698486328	201.81951904296875	1.5527009963989258e-5	18	020
474	132.02684020996094	197.68675231933594	2.8908252716064453e-5	134.741455078125	198.39503479003906	0.0022783875465393066	136.2482452392578	199.1993408203125	3.552436828613281e-5	126.53124237060547	200.8428192138672	3.7848949432373047e-6	18	020
475	133.42193603515625	198.40020751953125	0.0004476606845855713	135.3659210205078	201.32579040527344	0.4498661160469055	134.80252075195312	200.62957763671875	0.0004495978355407715	128.56387329101562	202.32907104492188	0.00016418099403381348	18	020
476	3.044989585876465	482.7829895019531	6.198883056640625e-6	134.6178436279297	198.0692901611328	3.594160079956055e-5	650.4840087890625	203.0797882080078	4.252791404724121e-5	186.1260223388672	6.683419227600098	3.904104232788086e-6	18	020
477	133.94448852539062	198.61451721191406	0.0006728172302246094	136.3201446533203	200.36077880859375	0.7922323346138	137.1840362548828	199.12564086914062	0.0005363225936889648	129.2413330078125	202.68605041503906	0.00016072392463684082	18	020
478	132.03366088867188	198.1708221435547	0.014536827802658081	134.7517852783203	199.41470336914062	0.997125506401062	134.18551635742188	198.65708923339844	0.0004965364933013916	128.30979919433594	200.15155029296875	0.0005796253681182861	18	020
479	133.2700653076172	197.74818420410156	0.0009254515171051025	134.98556518554688	199.16055297851562	0.34967321157455444	136.82142639160156	197.73956298828125	0.0026374757289886475	126.9439926147461	201.8386993408203	6.914138793945312e-5	18	020
480	133.05677795410156	198.2699737548828	0.021685630083084106	134.52247619628906	199.43263244628906	0.009169906377792358	133.1288299560547	200.05026245117188	0.0002900660037994385	124.9382553100586	202.4114990234375	6.556510925292969e-5	18	020
481	2.4601497650146484	482.6974792480469	1.189112663269043e-5	135.51974487304688	199.73419189453125	0.01014798879623413	135.4230194091797	199.7766571044922	0.00012105703353881836	140.86500549316406	201.13282775878906	3.9637088775634766e-6	18	020
482	132.0475311279297	198.76950073242188	0.00040534138679504395	135.2862091064453	200.02589416503906	0.9724433422088623	133.5147247314453	200.96070861816406	0.0004410743713378906	127.74788665771484	202.43045043945312	0.00010442733764648438	18	020
483	2.681478977203369	483.2827453613281	8.07642936706543e-6	135.55116271972656	200.15023803710938	0.0070285797119140625	136.42601013183594	201.4940185546875	3.457069396972656e-5	186.26910400390625	6.7062458992004395	3.069639205932617e-6	18	020
484	133.9622039794922	197.9173583984375	0.0015292763710021973	135.76686096191406	199.9983673095703	0.9999719262123108	135.02713012695312	200.06277465820312	0.00040435791015625	129.22872924804688	201.53167724609375	0.00017538666725158691	18	020
485	132.36431884765625	197.24920654296875	0.003292381763458252	135.62010192871094	197.5790252685547	0.45318159461021423	137.48516845703125	195.7465362548828	0.0007999539375305176	125.04194641113281	201.3247528076172	1.9311904907226562e-5	18	020
486	130.30538940429688	198.45774841308594	0.0001398921012878418	134.35838317871094	198.59323120117188	0.1649273931980133	135.9061279296875	199.43194580078125	0.00019156932830810547	125.0119857788086	201.19203186035156	9.119510650634766e-6	18	020
487	133.73683166503906	197.963134765625	0.0006351172924041748	134.7245330810547	198.97970581054688	4.1157007217407227e-5	137.00323486328125	199.3468017578125	0.0004572570323944092	186.3371124267578	7.203660011291504	3.516674041748047e-6	18	020
488	132.78033447265625	202.0968475341797	5.900859832763672e-6	135.81759643554688	200.88148498535156	0.025898128747940063	135.6064910888672	201.61598205566406	0.0002136826515197754	130.69345092773438	201.8524932861328	1.0520219802856445e-5	18	020
489	132.37710571289062	198.12210083007812	0.03166458010673523	134.1024169921875	199.64186096191406	0.6689774394035339	132.69149780273438	199.13699340820312	0.0005534887313842773	125.7078628540039	201.29534912109375	0.00020584464073181152	18	020
490	132.29734802246094	197.72113037109375	0.0004070699214935303	134.21302795410156	198.70706176757812	0.3840230703353882	135.61878967285156	198.69041442871094	0.00021386146545410156	126.78624725341797	201.27896118164062	6.669759750366211e-5	18	020
491	132.5543975830078	197.98533630371094	6.92605972290039e-5	135.71475219726562	200.1910858154297	0.6307927370071411	136.08810424804688	199.51466369628906	0.0005187392234802246	129.24729919433594	201.6529998779297	4.3958425521850586e-5	18	020
492	131.86444091796875	198.05648803710938	0.0008623301982879639	134.32884216308594	198.92764282226562	0.18241998553276062	135.5911102294922	199.19508361816406	0.00017625093460083008	126.23017120361328	201.44577026367188	4.9561262130737305e-5	18	020
493	132.28292846679688	198.38766479492188	0.06402373313903809	136.16552734375	199.53955078125	0.9941948652267456	136.604248046875	196.98529052734375	0.0007939040660858154	127.09969329833984	201.13250732421875	0.00025334954261779785	18	020
494	133.81590270996094	197.7781524658203	6.80685043334961e-5	135.83848571777344	199.51779174804688	0.03906434774398804	136.96109008789062	198.94252014160156	0.0003889799118041992	129.2848663330078	201.3853759765625	9.149312973022461e-6	18	020
495	2.5539474487304688	482.573486328125	1.3738870620727539e-5	135.68777465820312	199.556396484375	0.00022667646408081055	137.88633728027344	200.04092407226562	0.00036656856536865234	127.90751647949219	202.398681640625	3.844499588012695e-6	18	020
496	132.87135314941406	201.25396728515625	6.386637687683105e-5	134.52340698242188	199.73065185546875	0.007575243711471558	135.80386352539062	200.48284912109375	8.803606033325195e-5	126.40983581542969	202.43418884277344	1.6987323760986328e-5	18	020
497	133.17227172851562	197.91845703125	0.00023671984672546387	135.66680908203125	199.7973175048828	0.9762222766876221	137.08328247070312	200.84771728515625	0.0003458857536315918	130.1811065673828	201.14768981933594	0.00011932849884033203	18	020
498	132.89254760742188	201.55491638183594	5.3942203521728516e-6	135.6490020751953	200.22332763671875	0.002782076597213745	650.7381591796875	204.37255859375	1.811981201171875e-5	130.41159057617188	201.49261474609375	7.599592208862305e-6	18	020
499	131.5317840576172	198.2921600341797	0.003859907388687134	134.74546813964844	199.2377166748047	0.8438472747802734	132.8178253173828	199.45973205566406	0.0004666149616241455	126.4169692993164	200.9290008544922	0.00010970234870910645	18	020
500	133.73995971679688	200.547119140625	0.0003133118152618408	135.22470092773438	199.91477966308594	0.9181270599365234	135.18247985839844	199.72569274902344	0.00041612982749938965	128.8979034423828	201.5530242919922	0.0002675950527191162	18	020
501	143.23875427246094	198.9856414794922	9.73045825958252e-5	136.3682861328125	201.54190063476562	0.6868560314178467	136.29400634765625	200.26918029785156	0.0031699836254119873	131.31629943847656	202.34674072265625	0.0001857280731201172	18	020
502	132.7273712158203	198.24330139160156	0.000241011381149292	135.399658203125	199.17095947265625	0.16785207390785217	137.6292724609375	198.7327117919922	0.00011846423149108887	126.8879165649414	201.70849609375	3.084540367126465e-5	18	020
503	132.32443237304688	198.86415100097656	0.4948120713233948	134.68687438964844	200.20257568359375	0.5068513751029968	132.8286590576172	199.44386291503906	0.0003222823143005371	124.37623596191406	201.98980712890625	8.720159530639648e-5	18	020
504	131.21449279785156	198.34237670898438	0.0003560781478881836	135.4971923828125	199.94012451171875	0.998923659324646	133.1409454345703	200.5898895263672	0.00038617849349975586	129.17369079589844	201.97488403320312	0.0001906752586364746	18	020
505	137.73727416992188	200.58990478515625	2.822279930114746e-5	135.93975830078125	200.6623077392578	0.0013447403907775879	137.43548583984375	200.44891357421875	4.6640634536743164e-5	136.53582763671875	198.82675170898438	8.314847946166992e-6	18	020
506	133.04354858398438	198.20481872558594	7.957220077514648e-5	135.70225524902344	200.8105926513672	0.055439651012420654	136.5072479248047	200.0653839111328	0.00032463669776916504	127.61959075927734	202.34764099121094	1.9371509552001953e-5	18	020
507	133.28091430664062	198.64141845703125	0.000679314136505127	134.89013671875	200.73731994628906	0.09206503629684448	133.90057373046875	200.45208740234375	0.00021633505821228027	127.37258911132812	201.95469665527344	0.00011119246482849121	18	020
508	132.8059539794922	198.54551696777344	0.0021322667598724365	134.6906280517578	199.09292602539062	0.009766221046447754	133.03265380859375	199.11758422851562	6.300210952758789e-5	126.20060729980469	201.10287475585938	4.032254219055176e-5	18	020
509	134.143310546875	199.1779022216797	0.16133493185043335	135.50108337402344	201.1071319580078	0.011245638132095337	134.19876098632812	200.66275024414062	0.0006930232048034668	125.7719955444336	202.362548828125	0.00019043684005737305	18	020
510	2.782099962234497	482.8191833496094	1.1742115020751953e-5	135.36077880859375	199.9168701171875	2.47955322265625e-5	137.6352996826172	201.3695526123047	1.3589859008789062e-5	186.99525451660156	7.040459632873535	3.248453140258789e-6	18	020
511	132.843505859375	198.8830108642578	0.0001755356788635254	135.09609985351562	201.85386657714844	0.46069884300231934	136.9975128173828	200.25582885742188	0.00020802021026611328	128.99655151367188	202.69837951660156	0.0001308917999267578	18	020
512	134.02377319335938	199.49130249023438	0.03344261646270752	134.99781799316406	200.5849609375	0.00470888614654541	133.971435546875	200.16575622558594	0.0001361072063446045	125.60649871826172	202.8179931640625	5.772709846496582e-5	18	020
513	132.20013427734375	199.05557250976562	0.0063980817794799805	134.89358520507812	200.74697875976562	0.8199107646942139	133.6222686767578	200.41140747070312	0.00033602118492126465	127.39322662353516	201.71153259277344	6.982684135437012e-5	18	020
514	131.6513214111328	198.85919189453125	0.10512378811836243	134.56832885742188	200.06509399414062	0.9746869206428528	132.9622344970703	199.51010131835938	0.0006169974803924561	126.65003967285156	201.51173400878906	0.0005339086055755615	18	020
515	133.8910369873047	198.5560302734375	0.0025826096534729004	136.29544067382812	200.7207489013672	0.8217814564704895	137.02110290527344	198.9759521484375	0.0005615949630737305	128.87542724609375	202.479248046875	0.0002716481685638428	18	020
516	132.40830993652344	202.8079376220703	0.0005449056625366211	135.4212646484375	200.31353759765625	0.9900112152099609	133.81784057617188	200.56971740722656	0.00036448240280151367	128.68959045410156	202.2628936767578	0.0005074739456176758	18	020
517	132.9178924560547	197.89491271972656	0.0005182623863220215	136.21310424804688	199.45379638671875	0.9985827207565308	138.21128845214844	198.1498260498047	0.00014886260032653809	127.81951904296875	200.82177734375	0.00010699033737182617	18	020
518	132.78428649902344	199.0099639892578	0.0035291314125061035	134.13662719726562	200.6232147216797	0.02187293767929077	133.6981201171875	199.92263793945312	0.00047966837882995605	126.50983428955078	201.2465362548828	0.00023618340492248535	18	020
519	134.45436096191406	199.7371826171875	0.09420546889305115	136.75408935546875	202.58831787109375	0.9620659351348877	136.731689453125	199.82598876953125	0.0008415877819061279	128.3782196044922	202.5211181640625	0.00021120905876159668	18	020
520	132.50843811035156	199.18124389648438	0.0029637813568115234	135.28204345703125	200.12796020507812	0.8579283952713013	133.09532165527344	199.70310974121094	0.0007225871086120605	126.69403839111328	202.1248016357422	0.00029480457305908203	18	020
521	132.63201904296875	202.8519287109375	0.00018286705017089844	136.68646240234375	201.9617462158203	0.8795982599258423	136.72698974609375	200.57928466796875	0.0006262660026550293	130.45664978027344	203.6934051513672	0.00019031763076782227	18	020
522	133.02809143066406	203.54457092285156	0.5222525000572205	134.52279663085938	202.15267944335938	0.018846899271011353	134.0925750732422	201.1609344482422	0.0008556246757507324	124.73609161376953	202.54283142089844	0.00023567676544189453	18	020
523	133.28390502929688	201.18753051757812	2.6524066925048828e-5	135.91868591308594	200.6507568359375	0.5164519548416138	137.04147338867188	200.8626251220703	0.00016433000564575195	130.517578125	201.29501342773438	4.7326087951660156e-5	18	020
524	133.17938232421875	198.23135375976562	0.0003101229667663574	135.11366271972656	200.8275604248047	0.6206250190734863	134.74252319335938	200.60528564453125	0.00018581748008728027	129.29400634765625	202.05860900878906	7.826089859008789e-5	18	020
525	133.1981201171875	201.83538818359375	1.710653305053711e-5	137.396240234375	201.2270965576172	0.5153588056564331	137.35955810546875	200.56700134277344	0.0005686581134796143	141.04006958007812	202.6114959716797	5.176663398742676e-5	18	020
526	132.36488342285156	199.0596923828125	0.00359538197517395	134.69482421875	200.9907989501953	0.9569068551063538	134.255859375	200.39537048339844	0.0005173683166503906	128.14242553710938	201.48240661621094	0.0005916953086853027	18	020
527	143.94651794433594	203.95266723632812	7.849931716918945e-5	136.33531188964844	205.1061248779297	0.024198949337005615	139.01507568359375	201.58270263671875	0.0013115406036376953	128.65921020507812	205.10244750976562	2.1666288375854492e-5	18	020
528	138.09323120117188	199.7088165283203	0.007148474454879761	136.09506225585938	201.5901641845703	0.9998713731765747	138.43333435058594	198.93443298339844	0.00015786290168762207	129.76239013671875	201.62648010253906	0.0001551806926727295	18	020
529	133.61062622070312	202.94656372070312	0.0007076263427734375	135.675048828125	202.4894561767578	0.7980424165725708	137.62713623046875	199.8517303466797	0.0015430152416229248	130.25112915039062	203.3037872314453	0.0003847479820251465	18	020
530	133.59092712402344	202.44691467285156	0.0005943775177001953	136.0001983642578	202.35321044921875	0.8941184282302856	137.49002075195312	200.02557373046875	0.0008043348789215088	129.50650024414062	202.65887451171875	0.0003254711627960205	18	020
531	132.78753662109375	199.13763427734375	0.07850697636604309	136.60531616210938	200.0653076171875	0.9997655153274536	134.1513671875	200.3477020263672	0.0004993081092834473	128.2892608642578	202.29776000976562	0.000270843505859375	18	020
532	132.27366638183594	203.0913543701172	0.751921534538269	133.9468994140625	201.8656005859375	0.6592369079589844	132.6288299560547	200.66082763671875	0.00040984153747558594	124.6887435913086	201.59991455078125	0.00030419230461120605	18	020
533	133.59445190429688	199.1479949951172	0.001092076301574707	135.62252807617188	200.60520935058594	0.47741323709487915	134.41053771972656	200.2886962890625	0.00014847517013549805	128.29310607910156	202.1027374267578	8.818507194519043e-5	18	020
534	134.00323486328125	199.42160034179688	0.0015697181224822998	135.2795867919922	202.73007202148438	0.005273669958114624	134.94256591796875	202.3780059814453	0.00025716423988342285	127.69775390625	204.01014709472656	0.00016573071479797363	18	020
535	134.23497009277344	198.44728088378906	0.00038626790046691895	136.69256591796875	201.34686279296875	0.7897804379463196	136.80947875976562	199.98841857910156	0.0009731948375701904	128.8199005126953	202.8152313232422	0.00012931227684020996	18	020
536	132.79135131835938	202.077880859375	0.0009389817714691162	134.96963500976562	199.84133911132812	0.9959796071052551	133.87149047851562	200.35702514648438	0.00043332576751708984	129.1869659423828	201.97723388671875	0.0006436407566070557	18	020
537	133.16404724121094	204.5330810546875	0.012796878814697266	135.19403076171875	204.59683227539062	0.9199479818344116	135.21694946289062	202.7437286376953	0.0003833174705505371	127.83174896240234	203.84747314453125	0.0001347959041595459	18	020
538	133.6258087158203	203.14173889160156	0.6684848070144653	134.8529510498047	201.93197631835938	0.0010272562503814697	134.0995635986328	201.41673278808594	0.0005729794502258301	124.34874725341797	202.4546356201172	0.00020179152488708496	18	020
539	134.40176391601562	204.0081329345703	0.0014071762561798096	136.4526824951172	203.39352416992188	0.3994957506656647	136.5919189453125	200.76077270507812	0.0007837414741516113	129.48036193847656	203.41558837890625	0.00016629695892333984	18	020
540	133.427734375	202.1067352294922	0.0011340081691741943	136.20968627929688	201.7384796142578	0.9995080828666687	135.63616943359375	200.6289520263672	0.0005144774913787842	130.05499267578125	202.18760681152344	0.0003109574317932129	18	020
