# Supplementary material for: An automated feeding system for the African killifish reveals the impact of diet on lifespan and allows scalable assessment of associative learning
Source: eLife. 2022 Nov 10;11:e69008. doi: 10.7554/eLife.69008 (PMC9788828; doi:10.7554/eLife.69008)
Supplement: Figure 6—source data 2. [file elife-69008-fig6-data2.zip › Training Trajectories/t1_REC023DLC_resnet50_TrainAllTheThingsJun28shuffle1_1030000.csv]

bodyparts_coords	fishhead_x	fishhead_y	fishhead_likelihood	fishtail_x	fishtail_y	fishtail_likelihood	redlight_x	redlight_y	redlight_likelihood	fooddrop_x	fooddrop_y	fooddrop_likelihood	fishnum	recordingnum
0	94.58201599121094	385.769775390625	1.0	18.53875160217285	286.365966796875	0.25742051005363464	97.98368835449219	384.4080505371094	0.00013902783393859863	86.19227600097656	372.9750671386719	0.00016433000564575195	1	023
1	94.94664001464844	386.34674072265625	1.0	22.137983322143555	286.32415771484375	0.8614968061447144	98.45159149169922	385.102294921875	0.0001048743724822998	86.48440551757812	373.47833251953125	0.00016251206398010254	1	023
2	94.50627899169922	385.3699645996094	1.0	21.958261489868164	288.96759033203125	0.9568499326705933	98.16649627685547	384.3416442871094	0.00011900067329406738	7.482181549072266	296.2033996582031	0.00020688772201538086	1	023
3	94.36556243896484	385.30865478515625	1.0	20.74061393737793	288.7756652832031	0.9211417436599731	97.81922912597656	384.1421813964844	0.00011238455772399902	7.442548751831055	295.86474609375	0.00020870566368103027	1	023
4	94.47417449951172	384.2424011230469	1.0	22.376588821411133	288.5751953125	0.9990038275718689	97.6267318725586	383.5903015136719	0.00012925267219543457	8.467754364013672	294.958251953125	0.00022521615028381348	1	023
5	95.00900268554688	384.1924133300781	1.0	16.89794921875	286.15106201171875	0.15254980325698853	98.23552703857422	383.47900390625	0.00010755658149719238	2.267137050628662	269.92510986328125	0.00013458728790283203	1	023
6	95.24251556396484	383.992431640625	1.0	24.464778900146484	288.6119689941406	0.9996541142463684	13.553434371948242	287.782958984375	0.00015926361083984375	10.258805274963379	285.10284423828125	0.0004977583885192871	1	023
7	95.12486267089844	384.9355163574219	1.0	18.558238983154297	290.1155090332031	0.839814305305481	98.32987976074219	384.0979309082031	0.00011005997657775879	89.95514678955078	373.7064514160156	0.00014644861221313477	1	023
8	95.67970275878906	385.5421142578125	1.0	19.500965118408203	288.9728088378906	0.935791015625	98.53789520263672	384.35357666015625	8.222460746765137e-5	86.73448181152344	373.32330322265625	0.00019487738609313965	1	023
9	95.327392578125	385.41845703125	1.0	21.15311050415039	286.39208984375	0.9317901134490967	98.44158935546875	384.2289123535156	7.805228233337402e-5	7.364490509033203	294.5663757324219	0.00014892220497131348	1	023
10	95.35893249511719	385.2178649902344	1.0	18.024484634399414	285.34637451171875	0.9861997961997986	6.557703495025635	272.26416015625	0.00016391277313232422	3.293560028076172	270.92755126953125	0.0007886886596679688	1	023
11	95.23786926269531	384.9125671386719	1.0	21.75458335876465	286.0968017578125	0.9856622815132141	98.535400390625	383.9937438964844	6.440281867980957e-5	7.916284084320068	295.2841796875	0.0002605915069580078	1	023
12	95.31941223144531	385.7215270996094	1.0	24.88652801513672	295.4251403808594	0.9999979734420776	13.98973274230957	296.30255126953125	0.0005677342414855957	12.688680648803711	297.3868713378906	0.0015000700950622559	1	023
13	94.96864318847656	384.3847961425781	1.0	23.892229080200195	289.4887390136719	0.9999725818634033	11.053455352783203	294.723388671875	0.00020736455917358398	10.31602668762207	295.3898620605469	0.0007727146148681641	1	023
14	94.744873046875	385.17681884765625	1.0	18.94891929626465	285.921875	0.10970368981361389	97.81993103027344	384.1629943847656	0.00012043118476867676	90.47355651855469	374.9215087890625	0.00019422173500061035	1	023
15	95.72954559326172	385.23773193359375	1.0	19.18404769897461	288.9905090332031	0.9872528910636902	98.80003356933594	384.3297424316406	8.216500282287598e-5	86.63043975830078	373.0539855957031	0.00015404820442199707	1	023
16	95.35528564453125	384.9798278808594	1.0	17.369935989379883	285.1227111816406	0.1332627236843109	98.75016784667969	383.8984375	6.240606307983398e-5	2.3465962409973145	269.07049560546875	0.00021886825561523438	1	023
17	93.99147033691406	384.04583740234375	1.0	21.413179397583008	289.30462646484375	0.9999997019767761	16.823238372802734	288.2720947265625	0.00020253658294677734	5.429390907287598	272.380615234375	0.0008906424045562744	1	023
18	93.41459655761719	382.6806945800781	1.0	15.312414169311523	283.99658203125	0.057749152183532715	97.21271514892578	382.080810546875	0.00016069412231445312	88.48121643066406	370.7979431152344	0.0005710422992706299	1	023
19	92.01763916015625	380.52935791015625	1.0	17.255762100219727	290.09246826171875	0.9118258953094482	95.794189453125	382.2943115234375	0.0002588927745819092	87.01399993896484	369.0745544433594	0.0003796219825744629	1	023
20	89.8397216796875	377.49017333984375	1.0	25.116241455078125	288.2167053222656	0.9999994039535522	10.909442901611328	294.746337890625	0.000573575496673584	10.90150260925293	295.2604064941406	0.00171622633934021	1	023
21	89.31565856933594	377.4029541015625	1.0	26.1959171295166	289.9568176269531	0.9999979734420776	8.968790054321289	295.1997985839844	0.0002987980842590332	9.250114440917969	295.8690490722656	0.0007851123809814453	1	023
22	88.2985610961914	381.18243408203125	1.0	26.1400203704834	292.2499694824219	0.9669024348258972	88.44193267822266	378.0476379394531	8.374452590942383e-5	86.41637420654297	370.6552429199219	0.00033462047576904297	1	023
23	87.88361358642578	383.3153991699219	1.0	34.0494499206543	306.0036926269531	0.007074534893035889	87.05308532714844	384.0555419921875	0.00010323524475097656	86.92103576660156	372.0025329589844	0.00028005242347717285	1	023
24	86.95858001708984	385.272705078125	1.0	33.31041717529297	304.7212219238281	0.0008202791213989258	84.07981872558594	387.0791320800781	0.00010019540786743164	73.51038360595703	375.0289611816406	9.834766387939453e-5	1	023
25	86.1385498046875	385.5910949707031	1.0	40.663272857666016	307.3565979003906	0.3622388243675232	83.14403533935547	387.4681701660156	4.407763481140137e-5	73.07498168945312	374.98516845703125	7.829070091247559e-5	1	023
26	85.84746551513672	387.8778076171875	1.0	43.494686126708984	308.0838928222656	0.9999922513961792	530.7197875976562	207.02377319335938	1.0	527.1972045898438	206.82969665527344	0.00030416250228881836	1	023
27	84.6921157836914	388.68536376953125	1.0	45.535186767578125	307.9931335449219	1.0	529.824951171875	207.6133270263672	1.0	526.0137939453125	206.75518798828125	0.0003063976764678955	1	023
28	83.2139892578125	389.8407287597656	1.0	46.3183708190918	308.8034973144531	1.0	529.9020385742188	207.7453155517578	1.0	528.3654174804688	208.22471618652344	0.0005007088184356689	1	023
29	83.53290557861328	388.3143005371094	1.0	48.59165573120117	307.7238464355469	1.0	529.8494873046875	207.5128631591797	1.0	528.619873046875	207.96153259277344	0.00043335556983947754	1	023
30	82.75608825683594	383.81646728515625	1.0	50.382198333740234	304.57470703125	0.9531729221343994	530.3004760742188	207.1134796142578	1.0	528.2371215820312	207.67723083496094	0.00025093555450439453	1	023
31	83.59192657470703	377.2569580078125	1.0	56.860801696777344	301.6092224121094	0.9999958276748657	530.3995361328125	206.90757751464844	1.0	528.4830322265625	206.90118408203125	0.0003647804260253906	1	023
32	83.38253021240234	373.402099609375	1.0	54.26988983154297	297.0399475097656	0.9999485611915588	530.257568359375	206.42686462402344	1.0	526.2463989257812	206.1083984375	0.000284731388092041	1	023
33	83.5683364868164	370.916748046875	1.0	50.92961502075195	295.149169921875	0.5089592933654785	530.36572265625	207.18954467773438	1.0	528.3919677734375	208.02781677246094	0.00025913119316101074	1	023
34	81.96434020996094	367.3115234375	1.0	56.319786071777344	296.1136779785156	0.0013370811939239502	529.8732299804688	207.29627990722656	1.0	528.11181640625	207.31642150878906	0.0005262196063995361	1	023
35	82.53057861328125	365.8934326171875	1.0	56.75594711303711	296.1671142578125	0.9990386962890625	530.1309814453125	206.85171508789062	1.0	76.66912078857422	358.3882141113281	0.00031062960624694824	1	023
36	83.2254867553711	363.6785583496094	1.0	53.9102897644043	297.15185546875	0.006485551595687866	530.5918579101562	207.2106170654297	1.0	85.34029388427734	356.29595947265625	0.0005619227886199951	1	023
37	85.32704162597656	359.1079406738281	0.999995231628418	87.51122283935547	358.468994140625	0.6356377005577087	529.7549438476562	206.9515380859375	1.0	526.1226806640625	206.4991455078125	0.00028583407402038574	1	023
38	49.39873504638672	295.2699279785156	0.38025471568107605	97.38257598876953	351.9926452636719	1.0	530.2525634765625	207.36573791503906	1.0	96.33860778808594	352.4102478027344	0.0003317594528198242	1	023
39	48.19682693481445	303.2550048828125	1.0	107.34092712402344	349.5429382324219	0.9999844431877136	529.9449462890625	207.32583618164062	1.0	106.4169692993164	351.6161804199219	0.000997006893157959	1	023
40	44.37036895751953	303.0807800292969	0.9999998807907104	114.78485870361328	347.2509765625	0.9999997615814209	530.5914916992188	207.47994995117188	1.0	113.4104995727539	343.1045837402344	0.0003923773765563965	1	023
41	119.26284790039062	344.728759765625	0.9999992847442627	121.80768585205078	343.014404296875	0.8446214199066162	529.623291015625	206.87274169921875	1.0	527.9649047851562	207.64495849609375	0.0005915164947509766	1	023
42	126.01036071777344	343.85089111328125	0.9999974966049194	128.5335693359375	343.02252197265625	0.9772180318832397	529.4307250976562	207.17552185058594	1.0	525.7798461914062	206.50225830078125	0.0004519224166870117	1	023
43	131.0628204345703	340.83782958984375	0.9998559951782227	134.62384033203125	341.0511779785156	0.9999752640724182	530.4183349609375	206.556640625	1.0	526.4564819335938	206.42481994628906	0.0002855658531188965	1	023
44	142.36221313476562	338.63140869140625	0.9999702572822571	144.45022583007812	337.9418640136719	0.9995447397232056	530.36474609375	206.70367431640625	1.0	528.7294921875	207.50796508789062	0.000393599271774292	1	023
45	148.798828125	337.63739013671875	0.9799608588218689	152.44200134277344	337.4886169433594	0.9999983310699463	530.4584350585938	207.68621826171875	1.0	528.0809936523438	207.69920349121094	0.0003174245357513428	1	023
46	160.30972290039062	333.7976989746094	0.9999954700469971	164.2838134765625	334.25604248046875	0.9903695583343506	530.0904541015625	206.7793426513672	1.0	525.9774780273438	206.3731689453125	0.0002937912940979004	1	023
47	172.0592041015625	329.6271667480469	1.0	177.32008361816406	331.7057189941406	0.03602918982505798	530.6395874023438	207.0859375	1.0	528.4322509765625	207.82806396484375	0.0003313124179840088	1	023
48	181.10882568359375	326.0757751464844	1.0	187.57228088378906	324.7052307128906	0.007622748613357544	530.60498046875	207.5054473876953	1.0	528.5675659179688	207.83218383789062	0.000276029109954834	1	023
49	191.29176330566406	322.9397888183594	1.0	193.9169464111328	323.1059875488281	0.7712970972061157	530.100830078125	206.95111083984375	1.0	528.0809326171875	207.6436004638672	0.0004591643810272217	1	023
50	200.92018127441406	319.2149963378906	1.0	93.50102233886719	284.27301025390625	0.9891654849052429	530.18603515625	206.59506225585938	1.0	528.4842529296875	207.52418518066406	0.0005670785903930664	1	023
51	211.62069702148438	313.9665222167969	1.0	213.99630737304688	315.910400390625	0.009502112865447998	530.1787719726562	207.31138610839844	1.0	528.3056640625	207.30242919921875	0.0003517270088195801	1	023
52	223.3828887939453	311.06024169921875	1.0	219.40174865722656	314.1063232421875	0.0006082057952880859	529.8775024414062	206.84078979492188	1.0	527.8802490234375	207.88185119628906	0.00038692355155944824	1	023
53	233.45120239257812	308.9842834472656	1.0	231.9007110595703	311.05877685546875	0.0010694563388824463	530.687255859375	206.6841583251953	1.0	527.8687133789062	207.15586853027344	0.00023731589317321777	1	023
54	243.33746337890625	307.08892822265625	1.0	135.42555236816406	269.352783203125	0.00593721866607666	530.1727294921875	206.8937530517578	1.0	528.0358276367188	207.70298767089844	0.00036409497261047363	1	023
55	254.04588317871094	305.0853576660156	1.0	258.922607421875	304.82086181640625	0.0026508867740631104	530.387939453125	206.47528076171875	1.0	527.4949340820312	206.67105102539062	0.0003917813301086426	1	023
56	263.37744140625	302.7534484863281	1.0	270.02783203125	303.186279296875	0.028451859951019287	530.2100219726562	206.85792541503906	1.0	526.2951049804688	206.37391662597656	0.00033673644065856934	1	023
57	273.2024841308594	300.3572692871094	1.0	278.0718688964844	301.1578674316406	0.6777982115745544	530.28564453125	206.85382080078125	1.0	526.2393798828125	206.58734130859375	0.00024119019508361816	1	023
58	286.8584899902344	297.1314697265625	1.0	168.5922393798828	261.4412841796875	0.107159823179245	530.508544921875	207.54652404785156	1.0	528.6740112304688	207.5195770263672	0.0003218650817871094	1	023
59	299.1040954589844	294.4861755371094	1.0	304.7716979980469	296.08685302734375	0.0535450279712677	530.3939208984375	206.85218811035156	1.0	526.4749755859375	206.5157470703125	0.0002989768981933594	1	023
60	309.44287109375	290.81805419921875	1.0	188.4274139404297	255.80923461914062	0.9914504289627075	530.2803955078125	206.37606811523438	1.0	526.419677734375	205.9376983642578	0.00032451748847961426	1	023
61	318.77093505859375	289.6994934082031	1.0	198.0901336669922	250.54959106445312	0.978042483329773	530.3453369140625	207.72349548339844	1.0	528.542724609375	207.71063232421875	0.00041040778160095215	1	023
62	329.3681640625	288.1759033203125	0.9999989867210388	201.00149536132812	245.84129333496094	0.9999998807907104	529.8162231445312	207.04592895507812	1.0	528.3560180664062	207.59532165527344	0.0008757114410400391	1	023
63	341.9755859375	285.0767822265625	1.0	210.77650451660156	242.92271423339844	0.7077102065086365	529.1668701171875	206.86607360839844	1.0	526.8367919921875	206.7180938720703	0.00040352344512939453	1	023
64	353.1101379394531	283.0108642578125	0.9999998807907104	227.76499938964844	243.9376678466797	0.9007556438446045	530.6056518554688	207.59979248046875	1.0	528.4616088867188	208.1355438232422	0.00036400556564331055	1	023
65	367.9677429199219	279.9810791015625	1.0	234.3095245361328	239.33450317382812	0.9999712705612183	529.6912841796875	207.5884246826172	1.0	528.0348510742188	207.97503662109375	0.00023868680000305176	1	023
66	378.901123046875	277.5909423828125	1.0	242.5898895263672	238.13345336914062	0.9999469518661499	530.0745849609375	207.3585968017578	1.0	528.2606201171875	207.93605041503906	0.00032979249954223633	1	023
67	388.98388671875	277.3290710449219	1.0	253.0602264404297	233.73654174804688	0.8181291818618774	529.6732177734375	206.38633728027344	1.0	528.1939697265625	207.1704864501953	0.0003394484519958496	1	023
68	398.0025939941406	277.60821533203125	1.0	267.8197937011719	233.24188232421875	0.9542872309684753	530.5520629882812	206.6184539794922	1.0	528.6869506835938	207.47088623046875	0.0004521012306213379	1	023
69	407.5033264160156	275.8152770996094	1.0	278.8829040527344	230.68569946289062	0.8350093364715576	529.8853759765625	206.69822692871094	1.0	528.1962280273438	207.699951171875	0.00036019086837768555	1	023
70	416.0707702636719	274.9305725097656	1.0	291.771240234375	227.59552001953125	0.9696111083030701	529.8834228515625	207.640380859375	1.0	527.3952026367188	207.77316284179688	0.00048416852951049805	1	023
71	426.9669189453125	272.868896484375	1.0	483.1528625488281	277.1820373535156	0.9989372491836548	530.6377563476562	206.57997131347656	1.0	423.81048583984375	263.78271484375	0.0006058812141418457	1	023
72	438.5880432128906	271.0784606933594	1.0	315.3616943359375	227.77816772460938	0.9950538873672485	529.8023681640625	207.11019897460938	1.0	527.0675659179688	207.26254272460938	0.0008051097393035889	1	023
73	448.13623046875	270.40618896484375	1.0	346.9481506347656	227.03736877441406	0.003280341625213623	530.4141235351562	206.6845245361328	1.0	528.4286499023438	207.34619140625	0.000562816858291626	1	023
74	454.40679931640625	271.3591613769531	1.0	343.00653076171875	240.9756317138672	0.9962304830551147	530.3223266601562	207.52603149414062	1.0	528.2288208007812	208.0072021484375	0.00042238831520080566	1	023
75	457.68682861328125	272.15802001953125	1.0	350.3093566894531	234.51243591308594	0.9999926090240479	530.3064575195312	207.25291442871094	1.0	526.2305908203125	206.91119384765625	0.00030541419982910156	1	023
76	454.33721923828125	272.7027893066406	1.0	352.24102783203125	227.21340942382812	1.0	530.0	207.25160217285156	1.0	527.0765991210938	207.5289306640625	0.0003879070281982422	1	023
77	449.6940002441406	270.49163818359375	1.0	350.7563171386719	220.28990173339844	1.0	530.0447387695312	207.3036346435547	1.0	526.0053100585938	206.96568298339844	0.0003402829170227051	1	023
78	447.2491455078125	265.76873779296875	1.0	348.17584228515625	213.4600830078125	1.0	529.4896850585938	206.35728454589844	1.0	528.1515502929688	207.23977661132812	0.0004730522632598877	1	023
79	449.996826171875	256.1490478515625	1.0	356.57177734375	219.74310302734375	0.9999998807907104	529.691162109375	207.6426239013672	1.0	527.8601684570312	206.5464324951172	0.0004589259624481201	1	023
80	527.9972534179688	210.70811462402344	0.00016698241233825684	364.3661804199219	228.77310180664062	0.0024697482585906982	529.2047729492188	206.9327850341797	1.0	528.3341064453125	207.79039001464844	0.0008963048458099365	1	023
81	530.8621215820312	211.83718872070312	0.00016412138938903809	374.01458740234375	231.35098266601562	1.0	530.0146484375	207.1631317138672	1.0	528.603271484375	205.74728393554688	0.0008413791656494141	1	023
82	530.9601440429688	211.53216552734375	0.0002090930938720703	374.32110595703125	227.78756713867188	1.0	529.4512329101562	206.49923706054688	1.0	526.6956176757812	206.52670288085938	0.000610053539276123	1	023
83	450.2778015136719	219.52056884765625	0.995039165019989	390.6767272949219	260.1332092285156	0.9999997615814209	529.9984741210938	207.66738891601562	1.0	527.2673950195312	206.99090576171875	0.0003769993782043457	1	023
84	447.7964782714844	208.9952392578125	1.0	384.8232727050781	267.2467956542969	1.0	529.6427001953125	206.67294311523438	1.0	385.26123046875	267.5271911621094	0.0004941821098327637	1	023
85	444.1988830566406	203.02122497558594	0.9999998211860657	380.4769287109375	263.2139892578125	1.0	529.4320678710938	206.5038604736328	1.0	528.2423095703125	207.31838989257812	0.00028121471405029297	1	023
86	439.2301330566406	196.80543518066406	1.0	386.51654052734375	258.1675720214844	1.0	530.21337890625	206.94888305664062	1.0	386.21710205078125	259.0091247558594	0.0004146993160247803	1	023
87	437.5869140625	193.97097778320312	1.0	383.7828674316406	260.2269287109375	1.0	529.443115234375	206.6255340576172	1.0	527.840087890625	206.40481567382812	0.0003789067268371582	1	023
88	442.0411376953125	191.44610595703125	0.9998406171798706	378.9866638183594	260.91583251953125	1.0	529.4827880859375	207.36329650878906	1.0	525.58154296875	206.51161193847656	0.00031068921089172363	1	023
89	442.801025390625	189.97486877441406	0.9999964833259583	380.0748596191406	257.98248291015625	1.0	530.31982421875	207.2433319091797	1.0	528.6845092773438	207.74058532714844	0.0002846717834472656	1	023
90	442.0327453613281	188.9852752685547	1.0	376.5199890136719	255.33261108398438	1.0	530.2532348632812	207.20945739746094	1.0	528.517822265625	207.8958740234375	0.00027048587799072266	1	023
91	440.64801025390625	189.7848663330078	0.9999999403953552	372.2370910644531	259.373779296875	0.9999998807907104	529.1657104492188	207.06968688964844	1.0	527.7600708007812	207.61341857910156	0.00030991435050964355	1	023
92	444.5542297363281	190.3154296875	0.9770463705062866	372.9868469238281	261.8822021484375	1.0	529.9114990234375	206.9630889892578	1.0	528.61767578125	207.34634399414062	0.00040403008460998535	1	023
93	441.694580078125	187.3673095703125	0.02745094895362854	379.8127136230469	247.03111267089844	1.0	530.24267578125	206.959716796875	1.0	528.268310546875	207.3931121826172	0.0003750026226043701	1	023
94	439.30755615234375	185.76283264160156	0.999958872795105	378.4667663574219	247.8651885986328	1.0	529.6389770507812	206.75941467285156	1.0	528.1346435546875	207.11282348632812	0.00023889541625976562	1	023
95	440.0318603515625	179.9631805419922	1.0	377.656494140625	247.32435607910156	0.9999849200248718	529.9763793945312	206.74998474121094	1.0	527.9865112304688	207.69570922851562	0.00022515654563903809	1	023
96	433.7523498535156	171.27281188964844	1.0	383.17425537109375	233.3719024658203	1.0	529.9231567382812	206.6083526611328	1.0	525.8978881835938	205.72218322753906	0.0003155171871185303	1	023
97	432.2727966308594	162.41128540039062	1.0	384.9879455566406	233.09274291992188	1.0	529.612060546875	207.23483276367188	1.0	527.720458984375	207.70034790039062	0.0003667771816253662	1	023
98	434.3316650390625	156.3624725341797	1.0	382.5759582519531	231.09225463867188	1.0	529.2854614257812	206.61199951171875	1.0	526.4117431640625	206.0553436279297	0.0002281665802001953	1	023
99	433.5292663574219	151.5973663330078	1.0	379.8436279296875	227.70944213867188	0.9999854564666748	529.5089111328125	207.5726318359375	1.0	526.7039184570312	206.7093963623047	0.0002786219120025635	1	023
100	430.13519287109375	144.90419006347656	1.0	375.2435302734375	214.94607543945312	0.9999997615814209	529.420166015625	207.14669799804688	1.0	526.68994140625	206.5098419189453	0.00022214651107788086	1	023
101	429.42767333984375	139.00677490234375	1.0	378.77899169921875	212.68954467773438	1.0	530.0775146484375	207.01959228515625	1.0	526.3384399414062	206.0709228515625	0.000280231237411499	1	023
102	430.1602478027344	134.43902587890625	1.0	378.5218200683594	211.90167236328125	1.0	530.4044189453125	207.45095825195312	1.0	528.4306030273438	207.15158081054688	0.00036454200744628906	1	023
103	430.6425476074219	129.93185424804688	1.0	378.32965087890625	202.97850036621094	0.9999997615814209	530.2598876953125	207.1827850341797	1.0	378.0463562011719	205.3335723876953	0.0004982948303222656	1	023
104	427.8489990234375	125.50167846679688	1.0	375.12750244140625	193.99049377441406	1.0	529.6521606445312	207.01507568359375	1.0	528.0983276367188	206.42501831054688	0.0004151463508605957	1	023
105	428.66839599609375	121.31216430664062	1.0	375.1888427734375	189.91404724121094	1.0	530.6757202148438	206.40182495117188	1.0	527.6181640625	206.32608032226562	0.00028273463249206543	1	023
106	425.8121032714844	118.3520278930664	1.0	374.050537109375	187.81991577148438	1.0	530.0288696289062	207.15933227539062	1.0	527.1807861328125	207.2136688232422	0.00031492114067077637	1	023
107	428.8367614746094	116.29988098144531	1.0	371.2125549316406	185.50750732421875	1.0	529.6552124023438	206.8104248046875	1.0	525.6714477539062	206.0669708251953	0.0002923011779785156	1	023
108	428.13604736328125	111.97379302978516	1.0	368.3290100097656	176.08648681640625	1.0	529.213134765625	206.41720581054688	1.0	526.5176391601562	206.1950225830078	0.0004067420959472656	1	023
109	422.9702453613281	108.69377136230469	0.999982476234436	371.763916015625	171.2999267578125	1.0	529.7572021484375	207.2694854736328	1.0	526.9624633789062	207.19313049316406	0.00040087103843688965	1	023
110	370.1690979003906	163.70191955566406	0.9951526522636414	371.5862731933594	165.89865112304688	0.9881336688995361	530.0325927734375	207.53924560546875	1.0	527.8622436523438	206.65464782714844	0.00039008259773254395	1	023
111	361.4495849609375	151.53138732910156	0.09205418825149536	365.07843017578125	152.1126251220703	0.014142990112304688	529.6929931640625	207.36517333984375	1.0	526.9542846679688	207.2230224609375	0.00035050511360168457	1	023
112	416.20062255859375	98.2891845703125	0.9186841249465942	362.6338195800781	151.21340942382812	0.9999994039535522	530.1461181640625	206.19309997558594	1.0	527.1521606445312	206.08432006835938	0.00028061866760253906	1	023
113	414.716064453125	96.37821197509766	0.0002047717571258545	415.88739013671875	96.90775299072266	0.0006667971611022949	530.5906982421875	206.73951721191406	1.0	528.5896606445312	207.4169464111328	0.00035518407821655273	1	023
114	358.4883117675781	135.8751983642578	0.0018878579139709473	359.8265075683594	139.64114379882812	0.08769631385803223	529.774658203125	207.17416381835938	1.0	525.5150146484375	206.41525268554688	0.00021892786026000977	1	023
115	531.4593505859375	211.56277465820312	0.00010964274406433105	529.3329467773438	208.2045135498047	5.2869319915771484e-5	530.4999389648438	207.0526123046875	1.0	526.7265625	206.83531188964844	0.00028756260871887207	1	023
116	474.567626953125	98.45008087158203	0.0004902482032775879	529.8362426757812	207.8546142578125	7.364153861999512e-5	530.0977172851562	206.82798767089844	1.0	526.3466796875	206.26951599121094	0.0003190040588378906	1	023
117	469.23846435546875	94.60762786865234	0.999247133731842	468.5245361328125	97.97068786621094	0.00041675567626953125	530.03466796875	206.9625701904297	1.0	528.359130859375	207.81686401367188	0.00037339329719543457	1	023
118	469.3229675292969	92.2689437866211	0.985548734664917	366.95574951171875	98.79423522949219	0.9999994039535522	530.3864135742188	206.59027099609375	1.0	526.6874389648438	206.0079345703125	0.00030982494354248047	1	023
119	470.1379699707031	88.17530822753906	1.0	368.9887390136719	91.41674041748047	0.4884904623031616	530.4054565429688	206.8404998779297	1.0	526.5697631835938	206.82078552246094	0.0002912282943725586	1	023
120	470.8834228515625	86.42835235595703	1.0	369.4674987792969	87.40723419189453	0.011613190174102783	530.5286254882812	206.9853515625	1.0	528.8449096679688	207.8192901611328	0.0006392002105712891	1	023
121	416.8744812011719	116.03984069824219	0.9999970197677612	362.6706848144531	88.4503173828125	0.9999998807907104	530.41748046875	207.06344604492188	1.0	528.2505493164062	207.97235107421875	0.00029602646827697754	1	023
122	416.1409912109375	117.3192367553711	1.0	363.841796875	87.50708770751953	0.9984869956970215	530.3179931640625	206.351806640625	1.0	528.1962280273438	207.56979370117188	0.00034359097480773926	1	023
123	416.9396667480469	118.94889068603516	1.0	360.72723388671875	79.09275817871094	1.0	529.5955810546875	207.0127716064453	1.0	528.2518920898438	207.87847900390625	0.00036576390266418457	1	023
124	416.8368225097656	121.45332336425781	1.0	358.5661315917969	77.38723754882812	1.0	529.7699584960938	206.62554931640625	1.0	526.7144165039062	206.7438507080078	0.00031366944313049316	1	023
125	416.6334533691406	128.49725341796875	1.0	361.7959899902344	79.81130981445312	0.9999998807907104	529.9097900390625	206.16741943359375	1.0	526.4364013671875	205.7258758544922	0.000399857759475708	1	023
126	416.49945068359375	134.1969451904297	1.0	355.24273681640625	79.48983764648438	1.0	529.6077270507812	206.44564819335938	1.0	528.0469360351562	207.43504333496094	0.0005296170711517334	1	023
127	415.25482177734375	135.8132781982422	1.0	353.0488586425781	66.82762145996094	1.0	530.170166015625	206.4514923095703	1.0	528.7012329101562	207.2693634033203	0.0005182921886444092	1	023
128	414.3558654785156	140.6161346435547	1.0	354.21478271484375	67.39492797851562	1.0	530.9241333007812	206.3791046142578	1.0	529.2374267578125	207.166015625	0.0004359781742095947	1	023
129	416.11083984375	143.79457092285156	1.0	356.54766845703125	70.65342712402344	1.0	530.2300415039062	207.20103454589844	1.0	528.4589233398438	207.83824157714844	0.0004074573516845703	1	023
130	417.1658935546875	150.26614379882812	1.0	355.3557434082031	67.7624282836914	1.0	529.6763916015625	207.13241577148438	1.0	526.0119018554688	206.15899658203125	0.0004916489124298096	1	023
131	417.0857849121094	153.45729064941406	1.0	352.6551818847656	60.674842834472656	1.0	530.2376098632812	206.54331970214844	1.0	527.14111328125	206.2838134765625	0.00027313828468322754	1	023
132	417.8277587890625	154.89097595214844	1.0	353.1723937988281	58.892982482910156	1.0	530.1400756835938	207.06582641601562	1.0	527.5414428710938	206.8524627685547	0.00042366981506347656	1	023
133	417.9388732910156	155.95652770996094	1.0	354.0251770019531	63.25652313232422	1.0	529.309326171875	207.43980407714844	1.0	526.8523559570312	206.9652099609375	0.0004487037658691406	1	023
134	418.77685546875	158.19204711914062	1.0	353.94677734375	65.31452941894531	1.0	530.5241088867188	207.47679138183594	1.0	353.3380432128906	67.15637969970703	0.0005694031715393066	1	023
135	419.0494689941406	158.55789184570312	1.0	354.1532897949219	69.6141586303711	0.9996892213821411	530.4017333984375	206.54454040527344	1.0	526.4337158203125	206.19485473632812	0.00034371018409729004	1	023
136	421.2370300292969	156.42266845703125	1.0	354.7823181152344	70.53267669677734	0.04899019002914429	529.8360595703125	207.22030639648438	1.0	410.631103515625	163.75941467285156	0.0005148351192474365	1	023
137	420.6938781738281	154.1767578125	1.0	357.958740234375	69.13949584960938	0.7334878444671631	530.4161987304688	207.129150390625	1.0	528.262939453125	207.7724609375	0.00029924511909484863	1	023
138	420.3537902832031	151.05307006835938	1.0	359.9031677246094	79.87572479248047	0.9989275932312012	530.0060424804688	207.4540557861328	1.0	527.4185180664062	206.51182556152344	0.0003350973129272461	1	023
139	422.3995361328125	149.2667694091797	1.0	360.3231201171875	76.34748840332031	0.9861551523208618	529.7579956054688	206.90940856933594	1.0	527.3284912109375	206.7539825439453	0.00033143162727355957	1	023
140	422.9595031738281	146.3613739013672	1.0	362.3718566894531	76.76476287841797	0.9999853372573853	530.5972900390625	206.74359130859375	1.0	526.3948974609375	206.21463012695312	0.0003635585308074951	1	023
141	423.68072509765625	146.41372680664062	1.0	367.0749206542969	78.1171646118164	1.0	529.8679809570312	207.1140594482422	1.0	527.0690307617188	207.02027893066406	0.000383228063583374	1	023
142	425.2712707519531	145.44808959960938	1.0	369.46881103515625	73.68274688720703	1.0	530.1942138671875	206.30859375	1.0	526.1124267578125	205.76669311523438	0.0002970695495605469	1	023
143	425.093017578125	145.0396728515625	1.0	432.0999755859375	149.19725036621094	0.0003941953182220459	530.0123901367188	207.09877014160156	1.0	527.3811645507812	207.33047485351562	0.000323563814163208	1	023
144	425.9427795410156	146.57737731933594	1.0	374.6893310546875	86.1969985961914	0.9999955892562866	529.9639892578125	207.0404510498047	1.0	526.0184326171875	206.6299591064453	0.00026467442512512207	1	023
145	426.34100341796875	147.3489990234375	1.0	375.75494384765625	88.47913360595703	0.9165744781494141	530.2850341796875	206.62362670898438	1.0	526.3114624023438	206.35162353515625	0.0003120601177215576	1	023
146	424.65716552734375	146.3409423828125	1.0	368.7921447753906	82.32820892333984	0.08584722876548767	529.7456665039062	207.06805419921875	1.0	528.4932861328125	207.73178100585938	0.0005129575729370117	1	023
147	428.580810546875	144.68040466308594	1.0	370.1665954589844	86.20722198486328	0.5181316137313843	530.0427856445312	206.80160522460938	1.0	526.2952880859375	206.31808471679688	0.00035700201988220215	1	023
148	429.37164306640625	143.70462036132812	1.0	377.7785949707031	89.71218872070312	0.9999998807907104	530.644287109375	207.23919677734375	1.0	528.4945678710938	207.99879455566406	0.00028127431869506836	1	023
149	430.0284423828125	143.14378356933594	1.0	377.31610107421875	94.64407348632812	0.9983128905296326	530.2197875976562	206.7578887939453	1.0	527.2169189453125	206.58975219726562	0.00035703182220458984	1	023
150	431.2318115234375	142.5918731689453	1.0	378.9857482910156	87.08281707763672	0.44907346367836	529.6246337890625	207.0313262939453	1.0	525.8983764648438	206.69435119628906	0.000423431396484375	1	023
151	429.9683837890625	141.11146545410156	1.0	378.4764099121094	82.79219818115234	0.9999978542327881	530.1700439453125	206.8480682373047	1.0	526.161376953125	206.75559997558594	0.00031822919845581055	1	023
152	431.11669921875	139.4054412841797	1.0	382.99615478515625	89.30797576904297	0.001631230115890503	530.0498046875	207.2058563232422	1.0	527.1339111328125	206.86257934570312	0.00029543042182922363	1	023
153	432.19818115234375	139.92921447753906	1.0	371.72662353515625	79.7546615600586	0.6043391823768616	529.7978515625	206.61505126953125	1.0	528.4359741210938	207.30093383789062	0.00040465593338012695	1	023
154	433.226806640625	143.39981079101562	1.0	378.2660827636719	85.6561279296875	0.9999916553497314	529.772216796875	206.8828125	1.0	525.7965698242188	206.45220947265625	0.0002586245536804199	1	023
155	433.885009765625	149.34146118164062	1.0	379.2909240722656	84.84941864013672	0.9999997615814209	529.39453125	206.75987243652344	1.0	525.302978515625	206.26058959960938	0.0003083646297454834	1	023
156	433.3169860839844	154.00299072265625	1.0	431.5596618652344	157.6884307861328	0.00011670589447021484	530.3649291992188	207.09152221679688	1.0	426.5492248535156	160.9639892578125	0.0003558993339538574	1	023
157	434.2440490722656	157.73635864257812	1.0	377.4294738769531	81.6007080078125	1.0	530.7135620117188	206.65025329589844	1.0	527.9017333984375	206.51063537597656	0.00027871131896972656	1	023
158	435.41424560546875	162.287841796875	1.0	382.6217956542969	90.59318542480469	0.9999885559082031	529.988525390625	207.3606719970703	1.0	527.3417358398438	207.10113525390625	0.00033280253410339355	1	023
159	435.1208801269531	165.74346923828125	1.0	376.19970703125	91.32549285888672	0.013033866882324219	529.7359619140625	207.49916076660156	1.0	526.8370361328125	207.08743286132812	0.00034549832344055176	1	023
160	433.32177734375	167.79385375976562	1.0	375.36865234375	81.82019805908203	0.9999972581863403	529.6224975585938	206.47622680664062	1.0	528.3348388671875	207.38209533691406	0.0004997849464416504	1	023
161	433.9420471191406	169.61831665039062	1.0	529.115478515625	208.3817901611328	0.00012791156768798828	528.8840942382812	207.32862854003906	1.0	525.371337890625	206.82943725585938	0.0004603564739227295	1	023
162	436.18988037109375	172.409912109375	1.0	374.3498840332031	89.44664001464844	0.9999932646751404	529.4334106445312	207.04324340820312	1.0	525.62646484375	206.6589813232422	0.00033357739448547363	1	023
163	435.9903259277344	173.1008758544922	1.0	372.04168701171875	90.59870147705078	1.0	529.2560424804688	206.82192993164062	1.0	526.7904663085938	206.74676513671875	0.0004182159900665283	1	023
164	435.6697998046875	173.474853515625	1.0	528.7306518554688	207.52352905273438	0.0001582801342010498	528.7003173828125	207.06240844726562	1.0	526.4999389648438	206.55873107910156	0.00045621395111083984	1	023
165	437.32318115234375	173.76756286621094	1.0	370.93524169921875	92.4439926147461	0.000699162483215332	529.6965942382812	206.47988891601562	1.0	525.7935791015625	206.29122924804688	0.0003890693187713623	1	023
166	438.6029052734375	176.111328125	1.0	379.486083984375	95.03486633300781	1.0	528.6920166015625	206.6179656982422	1.0	525.0971069335938	206.4415283203125	0.00030231475830078125	1	023
167	438.37841796875	178.25747680664062	1.0	376.3746643066406	92.41358184814453	1.0	529.9661865234375	206.85145568847656	1.0	376.04010009765625	94.1292953491211	0.0003236532211303711	1	023
168	437.875244140625	178.42942810058594	1.0	371.79425048828125	94.17108917236328	0.9987494945526123	528.904541015625	206.9403839111328	1.0	525.256103515625	206.35353088378906	0.00026476383209228516	1	023
169	438.9625244140625	181.09835815429688	1.0	372.935302734375	107.46794128417969	0.4576770067214966	528.8856811523438	206.75645446777344	1.0	526.5079345703125	206.8958740234375	0.00046125054359436035	1	023
170	438.1448974609375	185.72267150878906	1.0	380.80938720703125	101.42167663574219	1.0	529.3099975585938	206.7118682861328	1.0	525.7503051757812	206.3302459716797	0.00025460124015808105	1	023
171	438.7063293457031	190.18789672851562	1.0	378.2043762207031	98.10470581054688	0.9999988079071045	529.3489379882812	206.43063354492188	1.0	526.0406494140625	206.38368225097656	0.0005809664726257324	1	023
172	440.134033203125	194.0762481689453	1.0	447.1111145019531	198.6325225830078	0.0005308389663696289	529.789794921875	206.5145721435547	1.0	526.5706787109375	206.10409545898438	0.00026938319206237793	1	023
173	440.7196044921875	196.54574584960938	1.0	380.99896240234375	110.35725402832031	0.9999488592147827	529.2791748046875	206.92184448242188	1.0	525.484619140625	206.86566162109375	0.00030604004859924316	1	023
174	440.7979736328125	199.78775024414062	1.0	383.74285888671875	107.1223373413086	1.0	530.0240478515625	207.0106201171875	1.0	525.8553466796875	207.23507690429688	0.0002105236053466797	1	023
175	439.0297546386719	202.16038513183594	1.0	381.3636474609375	104.30037689208984	1.0	529.0445556640625	206.82891845703125	1.0	526.09814453125	206.71517944335938	0.00024712085723876953	1	023
176	440.7892150878906	204.49343872070312	1.0	374.9831237792969	110.82098388671875	0.9997786283493042	529.2861328125	206.72312927246094	1.0	525.578857421875	206.73831176757812	0.00037091970443725586	1	023
177	441.93170166015625	204.14476013183594	1.0	378.524169921875	109.91056823730469	0.9997869729995728	528.886474609375	207.2355499267578	1.0	525.3665161132812	206.9289093017578	0.0002886354923248291	1	023
178	441.6448059082031	206.19158935546875	1.0	382.1573486328125	108.37735748291016	1.0	529.5875244140625	207.275390625	1.0	526.6362915039062	206.73133850097656	0.00024503469467163086	1	023
179	441.52532958984375	207.22140502929688	1.0	382.1095275878906	108.91593170166016	1.0	529.3893432617188	206.9188995361328	1.0	525.4783325195312	206.7666473388672	0.0002149641513824463	1	023
180	441.2911682128906	208.46240234375	1.0	381.07379150390625	107.9455337524414	0.9999905824661255	529.447998046875	207.5239715576172	1.0	525.6159057617188	207.40896606445312	0.0002868473529815674	1	023
181	441.1737060546875	206.87991333007812	1.0	381.30474853515625	109.6010971069336	1.0	529.7056274414062	206.85350036621094	1.0	525.5654296875	207.09616088867188	0.00023221969604492188	1	023
182	440.7189636230469	207.58990478515625	1.0	386.6629638671875	117.25360870361328	1.0	529.404296875	206.60072326660156	1.0	525.51025390625	206.50473022460938	0.0002581775188446045	1	023
183	442.767578125	211.3008270263672	1.0	384.27734375	111.454833984375	1.0	529.6748657226562	207.14561462402344	1.0	382.021240234375	112.51787567138672	0.000279843807220459	1	023
184	442.8370056152344	212.826904296875	1.0	378.7630310058594	117.09616088867188	0.982843279838562	529.4851684570312	206.81698608398438	1.0	525.6334838867188	207.06448364257812	0.00023052096366882324	1	023
185	442.6273498535156	215.7373504638672	1.0	386.6587829589844	121.7587661743164	1.0	529.7764282226562	207.32188415527344	1.0	525.6241455078125	207.46673583984375	0.00018492341041564941	1	023
186	442.0149841308594	221.34823608398438	1.0	384.38763427734375	122.90853118896484	1.0	529.6283569335938	206.86355590820312	1.0	525.5985107421875	206.64881896972656	0.0003059804439544678	1	023
187	439.9052734375	226.25949096679688	1.0	377.62896728515625	126.58976745605469	1.0	529.7666625976562	206.8346405029297	1.0	525.883056640625	206.87413024902344	0.00034552812576293945	1	023
188	440.96844482421875	231.99339294433594	1.0	375.025634765625	130.75213623046875	0.9999991655349731	530.127197265625	207.53729248046875	1.0	525.9878540039062	207.3524169921875	0.00022542476654052734	1	023
189	442.0364990234375	234.31871032714844	1.0	374.742919921875	135.46823120117188	1.0	529.6532592773438	206.24847412109375	1.0	525.7194213867188	206.1387481689453	0.0002478659152984619	1	023
190	442.0577087402344	239.29685974121094	1.0	373.44677734375	139.90321350097656	1.0	529.2623291015625	206.56906127929688	1.0	525.7079467773438	206.2122344970703	0.00033715367317199707	1	023
191	441.20635986328125	242.59173583984375	1.0	371.4927978515625	143.7643585205078	1.0	529.7390747070312	206.85433959960938	1.0	525.80029296875	206.42794799804688	0.00019925832748413086	1	023
192	439.4377136230469	244.08213806152344	1.0	372.70318603515625	148.73472595214844	1.0	529.7380981445312	206.8301239013672	1.0	525.8016357421875	206.69073486328125	0.0003299117088317871	1	023
193	438.9375305175781	248.8120574951172	1.0	367.1769714355469	156.55885314941406	0.9999998807907104	529.8607177734375	206.9940643310547	1.0	528.5308227539062	207.55902099609375	0.0003979504108428955	1	023
194	438.9659423828125	252.9611358642578	1.0	364.95196533203125	162.93487548828125	1.0	529.9985961914062	207.72535705566406	1.0	526.9454956054688	207.32907104492188	0.00030550360679626465	1	023
195	439.7152404785156	255.71279907226562	1.0	358.7132568359375	160.85610961914062	0.9742066860198975	529.6141357421875	207.23751831054688	1.0	526.71142578125	206.57997131347656	0.0002506375312805176	1	023
196	438.8722229003906	260.1391906738281	1.0	366.5697937011719	178.37168884277344	0.9997107982635498	529.8031005859375	207.15939331054688	1.0	526.7177124023438	206.63150024414062	0.00034305453300476074	1	023
197	437.22296142578125	264.811767578125	1.0	368.1784973144531	185.21795654296875	0.9991321563720703	529.7013549804688	207.19273376464844	1.0	528.6004638671875	207.54591369628906	0.0004839897155761719	1	023
198	437.38836669921875	268.09564208984375	1.0	364.4629211425781	186.75132751464844	0.9999999403953552	529.7800903320312	207.12161254882812	1.0	526.5111083984375	206.78256225585938	0.00027996301651000977	1	023
199	437.40008544921875	269.8988037109375	1.0	361.108642578125	192.06936645507812	0.9999634623527527	529.9714965820312	207.21139526367188	1.0	526.8964233398438	207.25241088867188	0.00039324164390563965	1	023
200	437.7732238769531	272.6669921875	1.0	361.855712890625	199.10494995117188	0.9999998807907104	529.799560546875	206.99380493164062	1.0	525.68994140625	206.71539306640625	0.0003605186939239502	1	023
201	436.9901428222656	275.1853332519531	1.0	358.234619140625	203.25308227539062	1.0	530.3187866210938	207.12461853027344	1.0	528.444091796875	207.55137634277344	0.0004299581050872803	1	023
202	437.9061279296875	279.3809509277344	0.99997478723526	360.9488830566406	202.35946655273438	1.0	530.3431396484375	207.21055603027344	1.0	528.6422729492188	207.6289520263672	0.00045111775398254395	1	023
203	438.4959716796875	286.6346740722656	1.0	362.2947082519531	208.9248046875	1.0	530.3294677734375	206.7539520263672	1.0	528.6283569335938	207.20938110351562	0.00033479928970336914	1	023
204	434.969482421875	289.293212890625	1.0	359.133544921875	215.81019592285156	1.0	530.8604736328125	206.768310546875	1.0	528.7922973632812	207.34873962402344	0.0004063546657562256	1	023
205	435.38873291015625	291.3794860839844	1.0	361.8067321777344	213.67161560058594	1.0	530.723876953125	206.8904266357422	1.0	528.7274780273438	207.32632446289062	0.0004242062568664551	1	023
206	434.5710754394531	294.2575988769531	1.0	361.23480224609375	221.2760467529297	0.9999998807907104	529.549560546875	206.56333923339844	1.0	526.2665405273438	203.67539978027344	0.0003001987934112549	1	023
207	433.5788269042969	296.5860595703125	0.9999999403953552	357.44635009765625	234.0513153076172	1.0	529.90478515625	207.55606079101562	1.0	528.1945190429688	206.8767547607422	0.0003618001937866211	1	023
208	434.1015625	295.4980163574219	0.026002079248428345	360.7465515136719	230.23468017578125	1.0	529.9578247070312	208.03846740722656	1.0	528.2664184570312	206.67784118652344	0.0007162988185882568	1	023
209	436.4976501464844	298.8171081542969	0.993828535079956	362.22528076171875	235.2376708984375	1.0	529.6982421875	207.21983337402344	1.0	528.1104125976562	206.86256408691406	0.0005778968334197998	1	023
210	433.378662109375	302.63787841796875	0.998043417930603	356.86419677734375	249.43922424316406	1.0	530.51513671875	206.7477569580078	1.0	528.5427856445312	207.2283172607422	0.0002646148204803467	1	023
211	357.52032470703125	255.7145233154297	0.0002815723419189453	356.529541015625	252.4248504638672	1.0	530.421142578125	207.39503479003906	1.0	528.3825073242188	207.88412475585938	0.0003318488597869873	1	023
212	477.94024658203125	289.2312316894531	0.999998927116394	359.5282897949219	258.3147277832031	1.0	530.5734252929688	207.1093292236328	1.0	526.2880859375	207.09864807128906	0.0002605915069580078	1	023
213	478.53778076171875	293.0438537597656	0.0005891025066375732	357.2032775878906	274.74017333984375	1.0	530.7118530273438	206.8311004638672	1.0	528.52978515625	207.6544189453125	0.0002885758876800537	1	023
214	474.82952880859375	303.2684326171875	0.9369231462478638	365.2279357910156	273.88055419921875	1.0	530.1423950195312	206.87086486816406	1.0	526.0947265625	206.3905029296875	0.0002726614475250244	1	023
215	476.8522033691406	303.56640625	0.970262885093689	362.1790771484375	296.731201171875	0.9999843835830688	530.540771484375	207.1461639404297	1.0	528.3573608398438	207.98440551757812	0.00046315789222717285	1	023
216	475.7619934082031	309.7784118652344	0.8957201838493347	354.8511047363281	296.1985778808594	1.0	530.2110595703125	206.721923828125	1.0	528.3765258789062	207.47549438476562	0.00033292174339294434	1	023
217	474.6185607910156	315.60345458984375	0.9981749653816223	356.4045715332031	294.3158874511719	0.0864093005657196	529.9367065429688	207.1670684814453	1.0	526.0911865234375	206.72694396972656	0.0002595186233520508	1	023
218	476.3017272949219	313.802490234375	0.9967918992042542	358.1181335449219	307.70855712890625	0.017213135957717896	529.8485717773438	206.85488891601562	1.0	527.8222045898438	207.7436981201172	0.00037169456481933594	1	023
219	477.0093688964844	317.3816223144531	0.9998729228973389	484.1036682128906	318.5529479980469	0.006373286247253418	530.1464233398438	206.560791015625	1.0	526.1801147460938	205.96182250976562	0.00032389163970947266	1	023
220	477.2165222167969	320.43206787109375	1.0	356.6266174316406	311.4442138671875	0.9945242404937744	529.969482421875	207.13796997070312	1.0	527.07177734375	207.1157989501953	0.0003362894058227539	1	023
221	476.837890625	321.5303039550781	1.0	353.85687255859375	320.2235412597656	0.9999949932098389	530.095458984375	207.1957244873047	1.0	527.292236328125	207.32916259765625	0.0003046989440917969	1	023
222	478.45062255859375	323.8243713378906	1.0	352.3043212890625	325.0437316894531	1.0	530.510986328125	206.96266174316406	1.0	528.5545654296875	208.03839111328125	0.00037175416946411133	1	023
223	478.633056640625	330.1327209472656	1.0	351.9299621582031	321.0876770019531	1.0	530.4021606445312	207.0023956298828	1.0	351.0576477050781	323.6458740234375	0.001768559217453003	1	023
224	478.6951904296875	332.32965087890625	0.9999998807907104	354.1853332519531	327.4801940917969	0.9999986886978149	529.9651489257812	207.2554168701172	1.0	528.2550048828125	207.12954711914062	0.0005584657192230225	1	023
225	479.26605224609375	333.37176513671875	0.9958455562591553	348.2290344238281	329.9973449707031	0.9899011254310608	530.696044921875	207.1314239501953	1.0	526.926025390625	206.960205078125	0.000206679105758667	1	023
226	477.2998046875	340.19573974609375	1.0	358.6090393066406	334.7347717285156	0.09679567813873291	530.2581787109375	207.1597137451172	1.0	526.3878173828125	207.0633544921875	0.00028580427169799805	1	023
227	478.57354736328125	344.5736083984375	0.999998927116394	422.4430847167969	323.9798583984375	0.00018143653869628906	529.7394409179688	207.33045959472656	1.0	528.2702026367188	207.50233459472656	0.0006083846092224121	1	023
228	421.3642578125	320.7167663574219	1.0	364.7860412597656	352.19769287109375	0.00202825665473938	529.9832153320312	207.39735412597656	1.0	527.989501953125	207.9933319091797	0.000337451696395874	1	023
229	416.4871520996094	316.69305419921875	1.0	369.2433776855469	359.68804931640625	0.9999998807907104	529.622802734375	206.67617797851562	1.0	527.8934936523438	207.5925750732422	0.00039196014404296875	1	023
230	415.773193359375	315.747802734375	1.0	364.5260314941406	367.62249755859375	0.12081348896026611	530.1732788085938	207.50497436523438	1.0	528.2622680664062	208.10450744628906	0.0004531741142272949	1	023
231	418.2113952636719	315.20721435546875	1.0	359.530029296875	369.1225891113281	0.9912692904472351	529.681884765625	206.75018310546875	1.0	527.0978393554688	206.88282775878906	0.000512242317199707	1	023
232	425.2273864746094	313.4706726074219	1.0	354.77154541015625	375.152587890625	0.20547670125961304	530.1416625976562	206.7644500732422	1.0	528.2260131835938	206.78152465820312	0.0005013942718505859	1	023
233	424.9040222167969	313.42303466796875	1.0	356.7355651855469	377.5707092285156	0.14742591977119446	530.3018188476562	207.3223419189453	1.0	528.3408813476562	207.453369140625	0.0005803704261779785	1	023
234	424.416015625	307.936767578125	1.0	357.62811279296875	384.1560974121094	0.0009975135326385498	530.1152954101562	206.36016845703125	1.0	526.220703125	206.1207275390625	0.00022920966148376465	1	023
235	425.0370178222656	302.9996643066406	1.0	359.293701171875	389.2216491699219	0.9113017320632935	530.1212768554688	206.82069396972656	1.0	526.0172729492188	206.38978576660156	0.00024706125259399414	1	023
236	425.6575927734375	301.6717529296875	1.0	361.52960205078125	383.0702819824219	0.2066541314125061	530.2081909179688	206.51673889160156	1.0	358.9987487792969	375.1677551269531	0.0002944767475128174	1	023
237	424.7179870605469	296.9670715332031	1.0	363.3315124511719	380.4559326171875	0.999333381652832	529.7116088867188	206.86795043945312	1.0	528.347412109375	207.52655029296875	0.00036638975143432617	1	023
238	425.8118896484375	292.1948547363281	1.0	358.8595275878906	386.36444091796875	0.4259602427482605	529.8206176757812	206.95828247070312	1.0	528.2630004882812	206.7217559814453	0.000466078519821167	1	023
239	427.02191162109375	295.09149169921875	1.0	364.6574401855469	379.062744140625	0.3762732148170471	529.673095703125	206.7395782470703	1.0	525.7605590820312	206.19482421875	0.0002910494804382324	1	023
240	429.8259582519531	297.8072509765625	1.0	366.4249267578125	373.05328369140625	0.001398921012878418	530.2138061523438	206.9217987060547	1.0	528.3400268554688	207.69097900390625	0.00042301416397094727	1	023
241	430.3730163574219	298.3057861328125	1.0	359.7217102050781	357.1243896484375	0.9579647779464722	529.8687133789062	206.28109741210938	1.0	528.304443359375	206.933349609375	0.000691145658493042	1	023
242	431.6219787597656	297.1631164550781	1.0	362.7689514160156	348.53326416015625	0.8522906303405762	530.0460205078125	206.6082763671875	1.0	528.2683715820312	207.50567626953125	0.0003719925880432129	1	023
243	431.2449645996094	297.3255920410156	1.0	359.7918395996094	349.1851501464844	0.9999932646751404	529.7326049804688	206.3578643798828	1.0	528.0670776367188	207.30335998535156	0.0003307759761810303	1	023
244	431.9975891113281	296.5517883300781	1.0	355.0880126953125	352.8543701171875	0.9999990463256836	530.2643432617188	206.21664428710938	1.0	528.540283203125	207.46694946289062	0.0003718435764312744	1	023
245	432.4954833984375	293.0158996582031	1.0	362.098388671875	339.3896179199219	0.9999979734420776	530.7366333007812	206.9639129638672	1.0	528.3019409179688	207.5018310546875	0.0003250539302825928	1	023
246	433.08270263671875	284.8124694824219	1.0	365.1481628417969	338.0066833496094	1.0	530.6014404296875	206.66586303710938	1.0	528.5050659179688	207.50355529785156	0.00032848119735717773	1	023
247	431.443359375	280.6343688964844	1.0	367.00531005859375	341.51605224609375	1.0	530.252685546875	207.05645751953125	1.0	527.6734619140625	207.04364013671875	0.00029397010803222656	1	023
248	431.3517150878906	276.6217041015625	1.0	365.35858154296875	345.7633361816406	0.9999998807907104	530.189453125	206.25718688964844	1.0	527.9035034179688	207.0389862060547	0.0002703368663787842	1	023
249	432.7127990722656	272.1629943847656	1.0	372.8896484375	330.18023681640625	0.31726324558258057	530.2582397460938	206.87399291992188	1.0	528.5231323242188	207.46337890625	0.00039207935333251953	1	023
250	435.6131896972656	267.43865966796875	1.0	370.2493591308594	328.3526916503906	1.0	530.5878295898438	206.461181640625	1.0	526.714111328125	203.70994567871094	0.00030350685119628906	1	023
251	434.419189453125	265.9279479980469	1.0	366.6631774902344	330.07421875	1.0	530.4085083007812	207.4707489013672	1.0	528.6017456054688	208.064453125	0.00031185150146484375	1	023
252	435.193359375	262.610595703125	1.0	368.9134216308594	322.544921875	1.0	530.1055297851562	206.58616638183594	1.0	528.3629760742188	207.4768829345703	0.000592648983001709	1	023
253	436.4094543457031	257.6679992675781	1.0	371.8359069824219	313.0043640136719	1.0	529.59423828125	207.04348754882812	1.0	528.3486328125	207.5122833251953	0.0005101859569549561	1	023
254	435.93072509765625	251.6046600341797	1.0	369.2834167480469	313.88165283203125	1.0	530.2295532226562	207.1145782470703	1.0	527.4954223632812	207.51014709472656	0.00032842159271240234	1	023
255	435.2265625	249.67291259765625	1.0	364.098388671875	319.6856384277344	1.0	530.3770751953125	207.09791564941406	1.0	526.3008422851562	207.003173828125	0.00035697221755981445	1	023
256	436.24346923828125	246.78485107421875	1.0	370.8349914550781	308.34906005859375	1.0	529.68798828125	206.63088989257812	1.0	525.9507446289062	206.20590209960938	0.0006062090396881104	1	023
257	436.5704650878906	243.0455780029297	1.0	373.72406005859375	303.3119201660156	1.0	529.943603515625	207.208251953125	1.0	527.6543579101562	207.3914337158203	0.00034105777740478516	1	023
258	435.4256591796875	237.55108642578125	1.0	371.5489501953125	304.78125	1.0	530.9268798828125	206.5272216796875	1.0	528.9745483398438	207.38967895507812	0.00028252601623535156	1	023
259	433.94525146484375	235.4749298095703	1.0	368.5892333984375	309.21343994140625	1.0	530.115478515625	206.7877197265625	1.0	527.6171264648438	206.54953002929688	0.00034305453300476074	1	023
260	433.64019775390625	234.53846740722656	1.0	365.4761657714844	311.2062072753906	1.0	530.5186157226562	206.54234313964844	1.0	528.090576171875	206.80264282226562	0.00041538476943969727	1	023
261	432.2692565917969	233.6729278564453	1.0	363.3987731933594	311.61383056640625	1.0	529.7428588867188	207.0694122314453	1.0	528.7796020507812	207.7099609375	0.0006108283996582031	1	023
262	431.97552490234375	233.834228515625	1.0	362.39300537109375	311.7371520996094	1.0	530.005859375	206.97772216796875	1.0	527.4781494140625	206.75682067871094	0.00044545531272888184	1	023
263	430.96435546875	235.00833129882812	1.0	356.1834716796875	313.4879150390625	1.0	530.353759765625	207.58226013183594	1.0	527.98388671875	207.0792236328125	0.0003904402256011963	1	023
264	432.292724609375	234.69766235351562	1.0	358.2884216308594	310.60736083984375	1.0	529.7742309570312	206.93641662597656	1.0	527.3837890625	206.68594360351562	0.00045159459114074707	1	023
265	435.4417419433594	232.25387573242188	1.0	360.9873046875	308.4953918457031	1.0	530.6041870117188	206.9765167236328	1.0	528.86572265625	207.58706665039062	0.00043523311614990234	1	023
266	432.3595275878906	231.37550354003906	1.0	359.6631774902344	309.7769470214844	1.0	530.4070434570312	206.63360595703125	1.0	528.7343139648438	207.34414672851562	0.0005110502243041992	1	023
267	430.59765625	228.60353088378906	1.0	356.3462829589844	309.2430114746094	1.0	529.9415893554688	207.2307586669922	1.0	526.15380859375	206.5406036376953	0.00048413872718811035	1	023
268	431.7770690917969	233.55152893066406	1.0	350.9241638183594	312.18280029296875	1.0	530.346435546875	206.5833740234375	1.0	526.3187255859375	206.2505340576172	0.0004127621650695801	1	023
269	431.4660949707031	237.38153076171875	1.0	349.2547607421875	314.90240478515625	0.9999997615814209	530.2236938476562	207.82598876953125	1.0	528.3796997070312	208.2117156982422	0.0004687309265136719	1	023
270	430.1856384277344	241.1013641357422	1.0	344.1405944824219	319.38421630859375	0.9968400597572327	530.266845703125	206.9598846435547	1.0	343.7305908203125	314.64239501953125	0.0008834600448608398	1	023
271	429.14410400390625	244.86282348632812	1.0	342.7078552246094	324.90911865234375	0.9999998807907104	530.2485961914062	206.6960906982422	1.0	527.613525390625	206.797607421875	0.00045222043991088867	1	023
272	424.9527587890625	250.495849609375	1.0	345.36370849609375	329.494873046875	0.9758708477020264	530.1359252929688	206.54261779785156	1.0	525.9723510742188	206.29690551757812	0.0003813803195953369	1	023
273	425.0350646972656	254.71006774902344	1.0	347.9213562011719	330.7764587402344	0.999931812286377	529.9301147460938	206.921875	1.0	527.3699951171875	207.01837158203125	0.0004660487174987793	1	023
274	425.5946960449219	255.7834014892578	1.0	347.6222839355469	331.10247802734375	0.9999998807907104	529.3578491210938	206.70436096191406	1.0	525.8098754882812	206.38014221191406	0.000624537467956543	1	023
275	426.11968994140625	256.19635009765625	1.0	346.3846130371094	341.2077941894531	0.9999988079071045	529.9669189453125	206.780517578125	1.0	527.3925170898438	207.0717315673828	0.0004055202007293701	1	023
276	425.3143310546875	257.2402648925781	1.0	345.49481201171875	347.5415344238281	0.9999442100524902	529.8314819335938	206.8867950439453	1.0	450.92144775390625	215.83193969726562	0.13182339072227478	1	023
277	427.8897705078125	255.95974731445312	1.0	356.2665710449219	343.32720947265625	0.9999992847442627	530.413330078125	206.8883056640625	1.0	453.59429931640625	212.32504272460938	0.9487618207931519	1	023
278	428.23974609375	257.02020263671875	1.0	354.981689453125	349.1766662597656	0.9999999403953552	530.4840698242188	206.8436737060547	1.0	453.8860168457031	206.23284912109375	0.3654743432998657	1	023
279	429.09564208984375	256.70941162109375	1.0	356.8814697265625	348.3786315917969	1.0	530.2806396484375	206.2330780029297	1.0	526.2387084960938	205.7992401123047	0.000496208667755127	1	023
280	429.0362854003906	257.4362487792969	1.0	356.1355285644531	349.2208251953125	1.0	530.2225341796875	206.1820526123047	1.0	453.3683166503906	203.65000915527344	0.234738290309906	1	023
281	428.9146728515625	258.2832336425781	1.0	357.5897216796875	349.8832702636719	1.0	530.1244506835938	207.03012084960938	1.0	450.35211181640625	201.53671264648438	0.8546228408813477	1	023
282	427.7920227050781	259.65093994140625	1.0	357.57928466796875	351.4752197265625	1.0	529.4501342773438	206.8413543701172	1.0	450.6191101074219	205.53623962402344	0.9893231391906738	1	023
283	427.51904296875	260.6993408203125	1.0	361.1085205078125	352.43304443359375	1.0	529.2010498046875	206.69996643066406	1.0	454.3722839355469	202.49964904785156	0.9998786449432373	1	023
284	428.17218017578125	261.6607666015625	1.0	359.8672180175781	357.29998779296875	0.9999982118606567	530.2317504882812	207.31532287597656	1.0	525.9795532226562	206.47654724121094	0.0004271566867828369	1	023
285	428.5491638183594	259.00433349609375	1.0	359.7331848144531	359.190185546875	0.9999786615371704	529.9173583984375	206.93345642089844	1.0	453.44940185546875	201.35311889648438	0.9978340864181519	1	023
286	427.58648681640625	259.4020690917969	1.0	363.5282287597656	358.0836486816406	0.7502383589744568	529.9721069335938	207.31192016601562	1.0	526.0800170898438	206.62486267089844	0.0003496706485748291	1	023
287	427.4640808105469	258.44000244140625	1.0	366.185791015625	357.45672607421875	0.9996603727340698	529.6932373046875	206.8291473388672	1.0	452.1739196777344	200.90272521972656	0.9981995820999146	1	023
288	426.9332275390625	259.5489807128906	1.0	363.7754821777344	358.4447937011719	0.999999463558197	530.1527709960938	207.41148376464844	1.0	527.6040649414062	207.59451293945312	0.00043523311614990234	1	023
289	427.46392822265625	259.258056640625	1.0	365.1216125488281	357.62420654296875	0.9999998807907104	530.72119140625	206.86514282226562	1.0	527.5861206054688	207.0858154296875	0.00046327710151672363	1	023
290	427.4510192871094	257.8624572753906	1.0	365.38812255859375	357.6318359375	0.9999992847442627	530.7160034179688	207.3091278076172	1.0	528.2196655273438	208.0284881591797	0.00037214159965515137	1	023
291	425.6816101074219	257.0980529785156	1.0	367.139404296875	355.58819580078125	0.9999994039535522	530.0419311523438	206.59454345703125	1.0	526.942138671875	206.44085693359375	0.0004648566246032715	1	023
292	424.4916076660156	254.1535186767578	1.0	366.21392822265625	351.19854736328125	1.0	530.2491455078125	206.15960693359375	1.0	450.1800537109375	199.09158325195312	0.9964560270309448	1	023
293	425.3666076660156	250.9111328125	1.0	366.3063049316406	353.18572998046875	0.9997424483299255	529.5152587890625	207.36607360839844	1.0	527.0521850585938	207.18203735351562	0.0004227161407470703	1	023
294	423.62957763671875	248.3859405517578	1.0	369.54888916015625	351.8064880371094	0.998214602470398	529.762451171875	206.21072387695312	1.0	452.0387878417969	200.53431701660156	0.0032351315021514893	1	023
295	420.27703857421875	246.2994384765625	1.0	370.3476257324219	342.2272033691406	1.0	530.6873779296875	206.7535400390625	1.0	526.6683959960938	206.46128845214844	0.00035631656646728516	1	023
296	421.86505126953125	240.60647583007812	1.0	368.3457946777344	341.44097900390625	1.0	530.1480102539062	207.12054443359375	1.0	526.8954467773438	204.2775421142578	0.0003376305103302002	1	023
297	422.6227722167969	237.26312255859375	1.0	366.4652404785156	339.2696533203125	0.9999997615814209	530.5855102539062	207.13128662109375	1.0	526.2321166992188	206.53927612304688	0.0004221200942993164	1	023
298	423.8953857421875	234.6936798095703	1.0	369.96783447265625	329.21527099609375	0.9994865655899048	529.3851318359375	207.0653839111328	1.0	527.0536499023438	206.6513671875	0.00045096874237060547	1	023
299	425.12066650390625	236.14620971679688	1.0	530.0094604492188	207.81964111328125	0.00016394257545471191	529.95654296875	206.97958374023438	1.0	526.4531860351562	206.3655242919922	0.0006292164325714111	1	023
300	423.60882568359375	238.0909881591797	1.0	368.2458801269531	324.004638671875	0.9933735132217407	530.1538696289062	206.73301696777344	1.0	526.0481567382812	206.20103454589844	0.0004417598247528076	1	023
301	423.6312561035156	237.03428649902344	1.0	361.4451904296875	323.8872375488281	1.0	529.2310180664062	207.46566772460938	1.0	527.0755615234375	207.1112823486328	0.0005724132061004639	1	023
302	423.1087951660156	236.912109375	1.0	356.4403381347656	322.7032470703125	1.0	530.2249145507812	207.12254333496094	1.0	453.4687194824219	197.45603942871094	0.001041322946548462	1	023
303	423.3921813964844	235.62503051757812	1.0	354.16546630859375	321.45501708984375	1.0	529.3001098632812	205.92910766601562	1.0	525.6172485351562	205.55795288085938	0.0003650486469268799	1	023
304	424.7488708496094	235.11526489257812	1.0	351.92071533203125	317.218505859375	1.0	530.2857055664062	207.2510986328125	1.0	351.7718200683594	319.1346740722656	0.00044220685958862305	1	023
305	423.6300048828125	234.69949340820312	1.0	355.2108459472656	310.669677734375	1.0	530.3579711914062	206.71383666992188	1.0	526.5403442382812	206.3200225830078	0.0005019307136535645	1	023
306	423.6504211425781	231.10714721679688	1.0	355.69671630859375	309.7241516113281	1.0	529.4212646484375	206.75848388671875	1.0	525.4867553710938	205.96334838867188	0.00042617321014404297	1	023
307	423.9025573730469	229.2318878173828	1.0	354.29925537109375	312.99554443359375	1.0	530.010986328125	207.52871704101562	1.0	527.448486328125	207.4906768798828	0.00035637617111206055	1	023
308	423.426513671875	227.0537109375	1.0	352.6209716796875	319.9896240234375	1.0	529.636962890625	207.34632873535156	1.0	527.2190551757812	207.0733184814453	0.00044167041778564453	1	023
309	422.7789001464844	225.698486328125	1.0	354.3510437011719	311.41790771484375	1.0	530.1962280273438	207.40020751953125	1.0	526.2880249023438	206.7812957763672	0.0004918575286865234	1	023
310	422.5700988769531	224.6054229736328	1.0	352.95989990234375	308.41351318359375	1.0	529.92529296875	206.56077575683594	1.0	525.8911743164062	206.19949340820312	0.0003643631935119629	1	023
311	421.20220947265625	224.74476623535156	1.0	351.962158203125	307.51446533203125	1.0	529.6580810546875	207.00253295898438	1.0	527.3582153320312	206.71759033203125	0.000497668981552124	1	023
312	422.39581298828125	223.26571655273438	1.0	348.029052734375	308.1030578613281	1.0	530.0120239257812	206.71084594726562	1.0	526.716552734375	203.62205505371094	0.0003660619258880615	1	023
313	422.93890380859375	219.03887939453125	1.0	354.4650573730469	296.36871337890625	1.0	529.774658203125	207.1140899658203	1.0	527.840576171875	206.81100463867188	0.0006583929061889648	1	023
314	421.6811828613281	215.3348846435547	1.0	357.7516174316406	294.051513671875	1.0	529.7645874023438	206.9656219482422	1.0	526.1148071289062	206.58328247070312	0.0006535053253173828	1	023
315	422.1618347167969	212.34359741210938	1.0	353.9921569824219	301.3083190917969	1.0	529.777099609375	206.62371826171875	1.0	528.2484130859375	207.4085235595703	0.0005769729614257812	1	023
316	420.88262939453125	208.06072998046875	1.0	355.5450744628906	290.0638122558594	1.0	529.8462524414062	206.83743286132812	1.0	526.1017456054688	206.40640258789062	0.0003320276737213135	1	023
317	420.94329833984375	205.12001037597656	1.0	352.5730285644531	288.3836669921875	1.0	530.1820068359375	206.95083618164062	1.0	528.3953857421875	207.9175567626953	0.0003903508186340332	1	023
318	421.2954406738281	204.2027130126953	1.0	351.58880615234375	283.1059265136719	1.0	529.7952270507812	207.7893829345703	1.0	526.2115478515625	207.23851013183594	0.00046879053115844727	1	023
319	421.5992126464844	202.84744262695312	1.0	348.5364074707031	287.4134826660156	1.0	529.8424072265625	208.00277709960938	1.0	528.2338256835938	208.257568359375	0.0004214346408843994	1	023
320	420.18414306640625	198.7320556640625	1.0	353.2920837402344	271.6481628417969	1.0	529.615966796875	206.80859375	1.0	525.7786865234375	206.14883422851562	0.00030112266540527344	1	023
321	421.0450134277344	193.6542510986328	1.0	352.46331787109375	267.746826171875	1.0	530.5037231445312	206.8164520263672	1.0	526.4707641601562	206.787109375	0.0002923011779785156	1	023
322	420.540283203125	191.4755859375	1.0	350.0993957519531	270.8533630371094	1.0	530.2866821289062	207.16883850097656	1.0	528.2132568359375	207.79917907714844	0.00022736191749572754	1	023
323	420.95135498046875	188.6966552734375	1.0	349.16229248046875	275.2475280761719	1.0	530.30908203125	206.75328063964844	1.0	526.4851684570312	206.48487854003906	0.0003089308738708496	1	023
324	419.6905517578125	186.189697265625	1.0	352.6539001464844	256.156494140625	1.0	529.7208251953125	207.06044006347656	1.0	525.933837890625	206.44688415527344	0.0002904832363128662	1	023
325	420.2734375	182.45838928222656	1.0	350.1124572753906	251.1121826171875	1.0	530.4912109375	207.32960510253906	1.0	528.5857543945312	207.8461456298828	0.0002834200859069824	1	023
326	421.3550109863281	182.01829528808594	1.0	350.3175048828125	252.87307739257812	1.0	530.412109375	206.23426818847656	1.0	528.374755859375	207.2889404296875	0.00039252638816833496	1	023
327	422.6177673339844	177.9824981689453	1.0	346.29693603515625	253.30242919921875	0.9999999403953552	530.291259765625	206.7473907470703	1.0	528.162841796875	207.29830932617188	0.00035953521728515625	1	023
328	422.2655944824219	175.9259796142578	1.0	350.21148681640625	236.7347869873047	1.0	530.3927612304688	206.62350463867188	1.0	348.331298828125	237.45413208007812	0.00032016634941101074	1	023
329	419.8610534667969	177.72959899902344	1.0	352.5043640136719	238.64688110351562	1.0	530.5917358398438	206.73313903808594	1.0	528.44970703125	207.3319549560547	0.0003075897693634033	1	023
330	528.1234130859375	210.84494018554688	0.00023850798606872559	349.90576171875	242.9049072265625	0.9999998807907104	530.2794189453125	207.07073974609375	1.0	528.35498046875	207.93222045898438	0.00037419795989990234	1	023
331	343.85504150390625	217.27435302734375	0.000482022762298584	351.73236083984375	212.95887756347656	1.0	530.0753173828125	207.2984161376953	1.0	528.5071411132812	208.12643432617188	0.0002397298812866211	1	023
332	343.99560546875	216.45628356933594	0.0001749098300933838	349.318603515625	213.52479553222656	1.0	530.0004272460938	206.91000366210938	1.0	528.3408813476562	207.2881622314453	0.00035765767097473145	1	023
333	344.5956115722656	217.07443237304688	0.00021600723266601562	349.8235778808594	216.03662109375	1.0	529.93115234375	206.8710174560547	1.0	526.7808227539062	206.71505737304688	0.00041753053665161133	1	023
334	468.11480712890625	182.26318359375	1.0	349.47784423828125	196.0581817626953	0.9999846816062927	530.0985107421875	207.36256408691406	1.0	527.96875	206.5747528076172	0.00027176737785339355	1	023
335	468.5936584472656	187.3592071533203	0.9999999403953552	347.63421630859375	196.5496826171875	1.0	529.367431640625	206.64532470703125	1.0	469.22528076171875	192.47344970703125	0.0017347931861877441	1	023
336	419.7578430175781	196.08477783203125	0.9999638795852661	348.0428466796875	197.1826629638672	0.9999988079071045	530.3983764648438	206.8653564453125	1.0	468.5051574707031	193.58843994140625	0.0028406083583831787	1	023
337	418.596435546875	198.0125732421875	1.0	348.977294921875	197.03366088867188	0.9996119737625122	529.2440795898438	206.92645263671875	1.0	528.4213256835938	207.70980834960938	0.0004013180732727051	1	023
338	417.08856201171875	199.14883422851562	1.0	349.3579406738281	196.29449462890625	0.5103955864906311	530.1427612304688	206.5830078125	1.0	528.3079833984375	207.4360809326172	0.00022518634796142578	1	023
339	416.8203125	199.67369079589844	1.0	350.9508361816406	194.8197479248047	0.002913534641265869	529.8463134765625	206.6903076171875	1.0	470.251953125	194.6777801513672	0.0008218884468078613	1	023
340	417.3593444824219	199.93580627441406	1.0	346.44671630859375	195.36764526367188	0.9999983310699463	530.4227905273438	207.52780151367188	1.0	527.6641845703125	207.5711669921875	0.0002745091915130615	1	023
341	416.2634582519531	198.87982177734375	1.0	340.51220703125	193.92391967773438	0.9999856948852539	529.5111083984375	206.8614959716797	1.0	468.4502258300781	195.23182678222656	0.0028212368488311768	1	023
342	417.5740051269531	200.68753051757812	1.0	339.055908203125	195.5347442626953	0.00037091970443725586	530.0432739257812	206.83596801757812	1.0	528.316162109375	207.73052978515625	0.00038179755210876465	1	023
343	420.427978515625	206.18801879882812	1.0	342.5633239746094	195.82516479492188	0.9999904632568359	530.3065185546875	207.66610717773438	1.0	528.2020874023438	208.08648681640625	0.0005462765693664551	1	023
344	421.11370849609375	212.1542510986328	1.0	346.45806884765625	196.34613037109375	1.0	529.804443359375	207.0074920654297	1.0	527.219482421875	206.74234008789062	0.00029844045639038086	1	023
345	420.6280822753906	214.65374755859375	1.0	350.0473937988281	187.23760986328125	1.0	529.9885864257812	207.56094360351562	1.0	525.8969116210938	207.45294189453125	0.00022491812705993652	1	023
346	421.4555358886719	217.641357421875	1.0	350.223876953125	182.495361328125	1.0	530.1171875	207.3238983154297	1.0	526.17333984375	207.18191528320312	0.00033104419708251953	1	023
347	421.39630126953125	219.16134643554688	1.0	350.14068603515625	178.58233642578125	0.7314595580101013	529.8493041992188	207.15896606445312	1.0	525.8657836914062	206.95156860351562	0.00024959444999694824	1	023
348	421.587158203125	220.18792724609375	1.0	346.6383056640625	179.51998901367188	0.9309445023536682	530.2451171875	207.20558166503906	1.0	410.787841796875	228.29376220703125	0.00033348798751831055	1	023
349	421.0045471191406	221.51181030273438	1.0	348.0078125	177.77769470214844	0.9999997615814209	530.0819702148438	207.62875366210938	1.0	526.3909301757812	207.1857147216797	0.0003669857978820801	1	023
350	421.1039733886719	221.45590209960938	1.0	346.6936340332031	178.0997772216797	0.998896598815918	530.1558837890625	206.93052673339844	1.0	526.1847534179688	206.76974487304688	0.000280231237411499	1	023
351	422.5257873535156	226.3163604736328	1.0	349.5877990722656	185.3391571044922	0.9999984502792358	529.9678344726562	206.86854553222656	1.0	526.1065063476562	206.9106903076172	0.0003319084644317627	1	023
352	471.08953857421875	179.98365783691406	1.0	352.9875793457031	183.7036590576172	1.0	530.4193115234375	207.02565002441406	1.0	526.5940551757812	207.1902313232422	0.0002650916576385498	1	023
353	421.7877502441406	232.6497039794922	1.0	351.1075134277344	181.5287628173828	0.9867714643478394	530.6016845703125	206.90484619140625	1.0	526.482177734375	206.85560607910156	0.00026491284370422363	1	023
354	422.3504333496094	234.61468505859375	1.0	349.6845397949219	183.259521484375	0.9970332980155945	530.2863159179688	206.9614715576172	1.0	526.230712890625	207.15414428710938	0.0002314746379852295	1	023
355	423.021484375	237.3955078125	1.0	350.2129211425781	193.03097534179688	0.9049010276794434	529.8209838867188	207.22288513183594	1.0	526.132568359375	206.87228393554688	0.0003497004508972168	1	023
356	423.22454833984375	236.62008666992188	1.0	345.1581726074219	194.29002380371094	1.0	530.0330200195312	207.0153350830078	1.0	526.192138671875	206.94407653808594	0.0003509223461151123	1	023
357	348.38897705078125	191.4700469970703	1.0	351.5162048339844	193.38587951660156	0.6715757846832275	529.9899291992188	207.14248657226562	1.0	528.2988891601562	207.89869689941406	0.00036716461181640625	1	023
358	468.9607238769531	209.6353759765625	0.9999998807907104	349.7122497558594	192.6660919189453	0.9999535083770752	530.0739135742188	206.8798828125	1.0	528.8180541992188	207.2831573486328	0.0003749728202819824	1	023
359	468.2091369628906	211.43264770507812	1.0	350.42578125	201.35821533203125	0.9999999403953552	530.2363891601562	206.97259521484375	1.0	354.2682189941406	206.41993713378906	0.0006569921970367432	1	023
360	470.361328125	209.6896209716797	1.0	350.6025695800781	209.4246368408203	0.9998636245727539	530.4371337890625	207.65182495117188	1.0	526.5241088867188	207.52587890625	0.0003021061420440674	1	023
361	470.50762939453125	209.2496795654297	1.0	346.3315734863281	211.7925567626953	1.0	530.87060546875	207.13999938964844	1.0	526.9629516601562	207.12623596191406	0.0002224445343017578	1	023
362	471.76788330078125	209.76083374023438	1.0	343.5917053222656	210.99818420410156	0.9999989867210388	530.5044555664062	207.53396606445312	1.0	526.6197509765625	207.54603576660156	0.00022813677787780762	1	023
363	470.9650573730469	210.4053192138672	1.0	347.3300476074219	214.7184295654297	0.9999514818191528	530.5606689453125	207.1448211669922	1.0	526.7088623046875	206.82046508789062	0.0003993511199951172	1	023
364	472.1986083984375	210.63571166992188	1.0	349.17559814453125	216.07192993164062	0.999998927116394	530.6985473632812	206.04444885253906	1.0	526.707763671875	205.9034881591797	0.0002842247486114502	1	023
365	471.6636657714844	213.11846923828125	1.0	346.6631774902344	212.5801544189453	1.0	530.3136596679688	207.11297607421875	1.0	526.4422607421875	207.08924865722656	0.0002479851245880127	1	023
366	472.9425964355469	212.86407470703125	1.0	343.6108093261719	214.88134765625	0.9999850392341614	529.8198852539062	206.71385192871094	1.0	526.2429809570312	206.1934051513672	0.0002758502960205078	1	023
367	471.8420104980469	212.3460235595703	1.0	351.39263916015625	217.75936889648438	0.9999995231628418	530.047607421875	206.9650421142578	1.0	526.22607421875	206.69415283203125	0.00026980042457580566	1	023
368	426.522216796875	250.11843872070312	1.0	346.4921569824219	218.77377319335938	1.0	530.6423950195312	207.03135681152344	1.0	528.6530151367188	207.52178955078125	0.00022283196449279785	1	023
369	430.6676940917969	254.25765991210938	0.9998981356620789	343.80657958984375	214.70335388183594	1.0	530.1275634765625	206.97561645507812	1.0	526.2317504882812	206.90081787109375	0.00023284554481506348	1	023
370	427.6628723144531	255.56349182128906	0.9999869465827942	339.82843017578125	215.86505126953125	1.0	530.277099609375	207.15789794921875	1.0	526.1740112304688	206.73687744140625	0.0003027915954589844	1	023
371	428.3657531738281	257.7002258300781	0.5998424291610718	343.7510681152344	223.98585510253906	0.9999999403953552	529.5724487304688	206.09434509277344	1.0	526.7063598632812	206.23812866210938	0.000232696533203125	1	023
372	346.58990478515625	219.283935546875	0.0004641711711883545	346.85089111328125	222.24742126464844	1.0	530.1025390625	207.29995727539062	1.0	528.6849975585938	207.63534545898438	0.00047847628593444824	1	023
373	340.9877014160156	215.5222930908203	0.0009078383445739746	345.78021240234375	219.669677734375	1.0	529.6378784179688	207.52659606933594	1.0	527.9995727539062	207.9106903076172	0.0005127191543579102	1	023
374	430.4993896484375	260.5151672363281	0.00032782554626464844	343.92071533203125	228.04684448242188	1.0	529.7937622070312	207.58926391601562	1.0	525.9752807617188	207.4412841796875	0.0003381073474884033	1	023
375	422.15679931640625	270.5797424316406	0.1278039813041687	345.9461669921875	235.60372924804688	1.0	530.4550170898438	207.3301544189453	1.0	528.26318359375	207.61599731445312	0.00030496716499328613	1	023
376	426.7227783203125	270.4097900390625	0.9999855160713196	346.1543273925781	232.96388244628906	1.0	529.7525024414062	207.30303955078125	1.0	526.2442626953125	206.8817138671875	0.00031831860542297363	1	023
377	339.8422546386719	229.09840393066406	0.008112221956253052	342.9421081542969	228.81678771972656	1.0	530.239501953125	207.25453186035156	1.0	528.507568359375	207.3899383544922	0.0006071031093597412	1	023
378	430.8665771484375	271.1714172363281	0.08712723851203918	343.253173828125	235.1121063232422	1.0	530.15771484375	207.3341827392578	1.0	526.09228515625	207.0565948486328	0.00030615925788879395	1	023
379	430.9584655761719	269.7878723144531	1.0	339.03271484375	241.57972717285156	1.0	530.4402465820312	207.48915100097656	1.0	528.26318359375	207.67233276367188	0.0003693103790283203	1	023
380	429.31787109375	263.78460693359375	1.0	334.9081726074219	241.18971252441406	1.0	529.793701171875	207.32391357421875	1.0	528.081787109375	207.78924560546875	0.0005176067352294922	1	023
381	424.2893981933594	259.6722106933594	1.0	334.0009765625	239.27325439453125	0.9999998211860657	530.2382202148438	207.37925720214844	1.0	526.3438720703125	207.23902893066406	0.0003122389316558838	1	023
382	423.08734130859375	257.234375	1.0	333.1946105957031	243.20895385742188	0.9999999403953552	529.8768310546875	207.08009338378906	1.0	527.1537475585938	207.3642578125	0.0006364881992340088	1	023
383	421.3724365234375	255.75946044921875	1.0	330.5118408203125	249.49514770507812	0.9993870854377747	530.0506591796875	207.83349609375	1.0	526.2581176757812	207.43276977539062	0.00040462613105773926	1	023
384	423.3502502441406	255.976318359375	1.0	327.7114562988281	255.2891387939453	0.9993987083435059	530.0594482421875	206.82833862304688	1.0	526.4147338867188	206.21420288085938	0.0005112290382385254	1	023
385	425.0007629394531	253.17318725585938	1.0	326.052001953125	256.0184020996094	0.9999903440475464	530.2128295898438	206.3932647705078	1.0	528.325439453125	207.4358673095703	0.0003820657730102539	1	023
386	426.1834716796875	249.09129333496094	1.0	327.17657470703125	253.07106018066406	1.0	530.0048828125	207.10447692871094	1.0	526.47265625	206.71632385253906	0.0006319582462310791	1	023
387	431.12451171875	247.24778747558594	1.0	331.4148864746094	257.180908203125	1.0	529.9044189453125	207.46685791015625	1.0	528.2252197265625	207.9139404296875	0.00036975741386413574	1	023
388	432.6924743652344	245.937255859375	1.0	335.7342529296875	268.6205139160156	1.0	530.7293701171875	207.2518768310547	1.0	528.8168334960938	207.6469268798828	0.0006277263164520264	1	023
389	431.7550048828125	243.25071716308594	1.0	335.0678405761719	274.0253601074219	1.0	530.3790283203125	206.4953155517578	1.0	528.6845092773438	207.268310546875	0.0003769099712371826	1	023
390	430.2068176269531	240.91851806640625	1.0	332.5214538574219	275.2410583496094	1.0	530.2924194335938	206.69473266601562	1.0	528.8679809570312	207.018310546875	0.0008603930473327637	1	023
391	429.1318054199219	239.37754821777344	1.0	345.06585693359375	273.0834655761719	1.0	530.404052734375	206.82247924804688	1.0	526.3843994140625	206.29684448242188	0.0004150867462158203	1	023
392	429.39239501953125	238.15147399902344	1.0	345.5503845214844	277.9967041015625	1.0	530.0159301757812	206.77439880371094	1.0	526.0608520507812	206.24119567871094	0.0003700554370880127	1	023
393	428.723388671875	235.71510314941406	1.0	345.7195129394531	281.4438781738281	1.0	530.5584716796875	207.15655517578125	1.0	345.3644104003906	283.6984558105469	0.000394284725189209	1	023
394	426.63787841796875	235.73745727539062	1.0	340.9263000488281	285.68109130859375	1.0	530.2169799804688	206.53720092773438	1.0	339.43621826171875	286.2381591796875	0.0005863606929779053	1	023
395	427.0050964355469	233.39547729492188	1.0	341.6044616699219	282.3454284667969	1.0	530.1954956054688	207.24757385253906	1.0	342.9524230957031	285.3597717285156	0.000717848539352417	1	023
396	427.41448974609375	231.94529724121094	1.0	347.27557373046875	282.14263916015625	1.0	530.8290405273438	206.9709014892578	1.0	346.91510009765625	285.01025390625	0.0005400180816650391	1	023
397	426.768310546875	227.8824920654297	1.0	346.6940002441406	288.4136962890625	1.0	529.7698364257812	206.81214904785156	1.0	528.4073486328125	207.4983367919922	0.00030860304832458496	1	023
398	425.92791748046875	224.335205078125	1.0	346.1440124511719	286.9474792480469	1.0	529.8868408203125	206.71209716796875	1.0	525.9873046875	206.24607849121094	0.0003904402256011963	1	023
399	427.378173828125	222.0701446533203	1.0	344.28460693359375	281.0002746582031	1.0	529.9747314453125	206.77626037597656	1.0	345.2064208984375	283.78955078125	0.0004076659679412842	1	023
400	428.2792053222656	221.91433715820312	1.0	350.21185302734375	281.68084716796875	1.0	529.924072265625	207.3937225341797	1.0	525.900634765625	206.8339080810547	0.00035449862480163574	1	023
401	428.12506103515625	219.5580596923828	1.0	346.4555358886719	284.4483642578125	1.0	530.2631225585938	207.548583984375	1.0	346.3734130859375	285.2125549316406	0.001057267189025879	1	023
402	428.44525146484375	217.3749237060547	1.0	350.1543273925781	278.46136474609375	1.0	530.389892578125	207.2185821533203	1.0	352.2320556640625	285.2859802246094	0.00030431151390075684	1	023
403	428.3554382324219	217.724853515625	1.0	352.7969055175781	272.92529296875	1.0	530.3592529296875	206.98974609375	1.0	528.6464233398438	207.64007568359375	0.0003700554370880127	1	023
404	427.63458251953125	217.6854248046875	1.0	350.521240234375	275.4511413574219	1.0	529.9302368164062	206.78872680664062	1.0	528.6158447265625	207.45384216308594	0.0003637075424194336	1	023
405	428.50079345703125	218.1271514892578	1.0	345.2085876464844	279.73162841796875	1.0	529.6619262695312	206.9989013671875	1.0	525.7024536132812	206.39662170410156	0.0003325939178466797	1	023
406	428.4587707519531	217.50277709960938	1.0	349.7047119140625	266.0103454589844	0.9999526739120483	529.548828125	207.0931396484375	1.0	348.2946472167969	269.4856872558594	0.0003962516784667969	1	023
407	429.00262451171875	218.38954162597656	0.9997330904006958	347.8254699707031	257.2975769042969	0.9999511241912842	530.2531127929688	206.90048217773438	1.0	528.6066284179688	207.6687774658203	0.0004992783069610596	1	023
408	426.50201416015625	219.77987670898438	0.9999997615814209	342.480712890625	260.9532165527344	1.0	529.7681884765625	206.6015625	1.0	528.3646240234375	207.51560974121094	0.00046700239181518555	1	023
409	427.2114562988281	222.12498474121094	0.9999712109565735	343.7456970214844	260.3315124511719	1.0	530.1253662109375	206.62486267089844	1.0	526.013671875	206.0825958251953	0.000306934118270874	1	023
410	428.96527099609375	223.3501739501953	0.9359909296035767	344.0591735839844	257.8466491699219	1.0	530.0849609375	206.96307373046875	1.0	528.383544921875	206.85581970214844	0.0003846287727355957	1	023
411	471.11651611328125	228.797119140625	0.9999996423721313	348.08599853515625	246.78546142578125	1.0	529.9907836914062	207.42550659179688	1.0	528.6974487304688	208.89691162109375	0.00048235058784484863	1	023
412	472.10198974609375	227.5994415283203	1.0	342.67144775390625	244.73204040527344	1.0	469.6802673339844	229.16278076171875	0.00012099742889404297	457.877197265625	235.78562927246094	4.750490188598633e-5	1	023
413	423.0335998535156	226.17794799804688	1.0	340.9144592285156	243.57179260253906	1.0	480.4941101074219	226.4024200439453	8.356571197509766e-5	337.966796875	243.09678649902344	9.685754776000977e-5	1	023
414	423.7256774902344	225.1485137939453	1.0	339.6048889160156	244.31576538085938	1.0	481.3899230957031	227.38243103027344	9.66191291809082e-5	339.57122802734375	250.72010803222656	6.651878356933594e-5	1	023
415	422.58160400390625	225.0609588623047	1.0	338.99566650390625	244.39401245117188	1.0	341.45477294921875	242.4212188720703	0.00012496113777160645	336.5320739746094	243.4552459716797	5.093216896057129e-5	1	023
416	421.3428649902344	225.3332061767578	1.0	335.6584167480469	244.36952209472656	1.0	339.1076965332031	242.06890869140625	0.00012230873107910156	335.61907958984375	246.51629638671875	4.5627355575561523e-5	1	023
417	421.4898681640625	224.18243408203125	1.0	333.3675842285156	243.3622283935547	1.0	481.72607421875	226.43128967285156	5.7190656661987305e-5	409.4934387207031	231.55780029296875	2.428889274597168e-5	1	023
418	420.5367126464844	222.42666625976562	1.0	326.0892333984375	244.8403778076172	1.0	481.5965576171875	226.10069274902344	0.00016608834266662598	322.7650146484375	244.7116241455078	0.00010415911674499512	1	023
419	474.4832763671875	226.3140106201172	1.0	335.2764587402344	242.3620147705078	1.0	480.8823547363281	225.44346618652344	0.0001538693904876709	477.4440612792969	223.35653686523438	6.508827209472656e-5	1	023
420	423.52197265625	215.10479736328125	1.0	330.0079650878906	243.7503204345703	1.0	481.5943908691406	224.4778594970703	0.0001334846019744873	479.3199462890625	223.53392028808594	5.117058753967285e-5	1	023
421	474.99652099609375	225.01950073242188	0.9999998807907104	329.0335388183594	240.35556030273438	0.9999997615814209	481.58807373046875	224.731201171875	0.00018221139907836914	323.0386962890625	244.2981719970703	0.00014102458953857422	1	023
422	474.3742370605469	224.62374877929688	0.9999998807907104	470.56683349609375	228.1746368408203	0.0016294419765472412	473.6587829589844	223.17076110839844	0.0001449882984161377	459.1421203613281	224.40695190429688	7.778406143188477e-5	1	023
423	424.087158203125	211.27745056152344	1.0	342.9981384277344	238.5757293701172	0.9998161792755127	477.1971435546875	226.94349670410156	5.9723854064941406e-5	344.276611328125	232.3670654296875	0.0001309514045715332	1	023
424	423.10760498046875	209.52182006835938	1.0	340.5971374511719	242.14102172851562	1.0	340.6341552734375	241.8446044921875	6.860494613647461e-5	338.057373046875	241.85311889648438	0.00011357665061950684	1	023
425	423.7718811035156	206.4828643798828	0.9999992847442627	335.85052490234375	241.8840789794922	1.0	475.37744140625	221.81761169433594	0.00019118189811706543	474.5126647949219	225.18971252441406	0.00045564770698547363	1	023
426	423.2952575683594	206.68104553222656	1.0	337.94140625	236.81654357910156	1.0	337.47882080078125	236.97230529785156	0.00012701749801635742	336.993896484375	236.99493408203125	0.0008980631828308105	1	023
427	418.9422302246094	205.00064086914062	0.9999979734420776	345.8270263671875	228.8703155517578	0.014391899108886719	474.85357666015625	220.04684448242188	0.00018829107284545898	474.3232116699219	223.4191436767578	0.0002900063991546631	1	023
428	471.8172912597656	217.8556671142578	0.9999923706054688	344.27392578125	227.79257202148438	0.9957296252250671	471.1958312988281	216.04722595214844	0.00014591217041015625	475.2546081542969	222.5118865966797	0.00021588802337646484	1	023
429	473.28564453125	216.293701171875	0.9999849796295166	343.09674072265625	226.95562744140625	0.9996654391288757	470.3116455078125	216.31214904785156	0.00013783574104309082	339.26043701171875	230.8803253173828	9.065866470336914e-5	1	023
430	425.6105041503906	197.0838623046875	1.0	345.7787170410156	224.3655548095703	0.999360978603363	470.5172119140625	214.6549835205078	0.00011837482452392578	475.43865966796875	220.75344848632812	0.0001348555088043213	1	023
431	428.0364685058594	195.1688690185547	0.9999998807907104	350.7421875	224.6861572265625	0.9999657869338989	447.3802185058594	201.60877990722656	0.0001367032527923584	450.31884765625	204.33462524414062	0.0002352893352508545	1	023
432	426.40155029296875	193.37937927246094	0.999998152256012	350.4909973144531	225.59408569335938	0.9999994039535522	470.5614013671875	214.6225128173828	0.00015306472778320312	451.12042236328125	204.48748779296875	9.173154830932617e-5	1	023
433	425.3711853027344	191.1323699951172	1.0	354.3989562988281	223.8466796875	1.0	426.74945068359375	191.4178009033203	0.00012618303298950195	352.5693359375	224.41615295410156	9.626150131225586e-5	1	023
434	424.67242431640625	188.51068115234375	1.0	352.4167785644531	218.3602752685547	1.0	354.37127685546875	218.78109741210938	0.00018808245658874512	472.7352600097656	208.78805541992188	0.0005383491516113281	1	023
435	424.71612548828125	187.38111877441406	1.0	356.70147705078125	214.98922729492188	1.0	472.7383117675781	204.78321838378906	0.00012820959091186523	472.6517028808594	208.2314910888672	0.0008453726768493652	1	023
436	469.7887268066406	200.2410125732422	0.9980169534683228	356.70794677734375	216.6378936767578	1.0	469.5354919433594	199.96690368652344	0.00014442205429077148	358.0804443359375	219.61489868164062	0.0001837611198425293	1	023
437	471.4895935058594	194.24888610839844	0.9999884366989136	358.7254943847656	215.3667755126953	1.0	471.41876220703125	194.94129943847656	8.928775787353516e-5	356.6890869140625	221.76864624023438	0.00043970346450805664	1	023
438	470.2417907714844	193.4464111328125	0.990057110786438	359.9144287109375	203.4413299560547	1.0	361.6115417480469	203.12551879882812	0.0009325146675109863	357.00482177734375	204.68450927734375	0.0004194974899291992	1	023
439	472.67047119140625	190.85195922851562	1.0	357.61688232421875	197.81387329101562	0.9999969005584717	472.0887756347656	191.70201110839844	0.00021603703498840332	479.1177673339844	192.05838012695312	0.00010031461715698242	1	023
440	469.9410705566406	191.21978759765625	0.9999996423721313	353.9261169433594	198.3664093017578	0.9954216480255127	470.0250549316406	191.8224639892578	0.00010475516319274902	471.3804626464844	194.4999237060547	0.0001698136329650879	1	023
441	470.4461669921875	190.01097106933594	0.9999838471412659	471.0526428222656	191.77659606933594	0.004307389259338379	472.6398010253906	188.96588134765625	0.00014379620552062988	469.5502014160156	181.7737274169922	0.0001938343048095703	1	023
442	469.5857238769531	189.9556427001953	0.9999992847442627	359.84808349609375	195.0829315185547	1.0	472.1548767089844	189.0336456298828	0.00015968084335327148	469.2193298339844	180.6356964111328	0.00011670589447021484	1	023
443	468.6356506347656	189.28875732421875	0.9999303817749023	358.7037048339844	192.60861206054688	0.9999997615814209	360.38470458984375	189.9223175048828	8.881092071533203e-5	469.760986328125	180.44900512695312	0.00013533234596252441	1	023
444	468.58172607421875	186.28599548339844	1.0	352.9106140136719	193.4369659423828	0.9999991655349731	356.24969482421875	191.08126831054688	9.706616401672363e-5	349.38677978515625	192.3722686767578	0.00011798739433288574	1	023
445	433.3988342285156	199.54885864257812	1.0	356.8396911621094	192.21746826171875	0.9999992847442627	356.18212890625	191.8938446044922	6.473064422607422e-5	350.74371337890625	192.83204650878906	0.0003351271152496338	1	023
446	433.6072082519531	206.1929168701172	1.0	359.342529296875	191.267822265625	0.9999998807907104	432.0203857421875	208.2381134033203	0.00012862682342529297	352.9725341796875	194.46084594726562	0.00040590763092041016	1	023
447	433.75860595703125	211.58689880371094	1.0	359.2993469238281	188.5670623779297	1.0	355.6747131347656	191.6663360595703	6.815791130065918e-5	354.30059814453125	190.48046875	0.0005812346935272217	1	023
448	468.334228515625	163.74610900878906	1.0	360.6971740722656	176.9175262451172	0.9999987483024597	362.4326477050781	176.1249237060547	5.2422285079956055e-5	353.6483154296875	188.52276611328125	0.00010713934898376465	1	023
449	468.69244384765625	161.6317138671875	1.0	363.18963623046875	167.98162841796875	1.0	468.24090576171875	160.3852081298828	4.914402961730957e-5	421.3052062988281	225.47377014160156	3.775954246520996e-5	1	023
450	432.3095397949219	216.9608917236328	1.0	360.5027770996094	164.2305908203125	1.0	430.4140625	220.11248779296875	4.7594308853149414e-5	427.69427490234375	224.2379608154297	0.0001220405101776123	1	023
451	431.7314453125	219.8069610595703	1.0	359.00836181640625	162.56069946289062	1.0	430.65106201171875	222.18577575683594	6.252527236938477e-5	355.4888610839844	163.49896240234375	6.809830665588379e-5	1	023
452	430.4006652832031	219.05667114257812	1.0	358.13787841796875	159.39712524414062	1.0	429.80792236328125	221.35350036621094	8.240342140197754e-5	356.213134765625	159.88052368164062	9.432435035705566e-5	1	023
453	430.364013671875	217.447021484375	1.0	357.71417236328125	158.15335083007812	1.0	359.4342346191406	157.2179412841797	0.0001620948314666748	356.489013671875	158.9234619140625	0.0005402266979217529	1	023
454	430.3114929199219	217.22100830078125	1.0	356.3448791503906	158.58937072753906	1.0	358.0695495605469	156.9373321533203	0.00015947222709655762	354.88604736328125	159.1843719482422	0.0003485381603240967	1	023
455	429.9619445800781	217.628662109375	1.0	356.8849792480469	156.6039276123047	1.0	359.0842590332031	156.35899353027344	0.00012752413749694824	356.3542785644531	157.5695343017578	0.0004082620143890381	1	023
456	430.5066223144531	217.99456787109375	1.0	357.6982116699219	155.26014709472656	1.0	430.0043640136719	221.3365478515625	0.00012052059173583984	357.4926452636719	156.2157745361328	0.0002097785472869873	1	023
457	470.7803955078125	151.09231567382812	1.0	361.3265380859375	156.62054443359375	1.0	362.1827087402344	156.6253204345703	0.00010010600090026855	359.44305419921875	157.51829528808594	0.0005458593368530273	1	023
458	469.7719421386719	149.72430419921875	1.0	363.19366455078125	154.04063415527344	1.0	430.2177734375	222.75637817382812	6.982684135437012e-5	361.6258544921875	155.8961944580078	0.00014400482177734375	1	023
459	429.603271484375	220.61537170410156	1.0	364.1070556640625	148.66302490234375	1.0	429.898681640625	223.0841522216797	6.911158561706543e-5	423.2254943847656	208.05636596679688	6.10649585723877e-5	1	023
460	429.25653076171875	220.78656005859375	1.0	362.8802185058594	144.51194763183594	1.0	429.7349548339844	223.8378448486328	4.750490188598633e-5	423.1560974121094	208.5065460205078	8.77678394317627e-5	1	023
461	429.67120361328125	220.97509765625	1.0	362.3571472167969	143.29666137695312	1.0	430.132568359375	223.5955047607422	5.003809928894043e-5	423.29339599609375	208.85227966308594	9.512901306152344e-5	1	023
462	430.2458190917969	220.93028259277344	1.0	362.1827087402344	141.95697021484375	1.0	430.2144775390625	223.4132080078125	5.7697296142578125e-5	359.73583984375	143.53897094726562	0.0001010894775390625	1	023
463	429.3704833984375	220.1739959716797	1.0	361.5189208984375	142.0784912109375	1.0	429.3012390136719	222.90200805664062	8.627772331237793e-5	359.02923583984375	144.07127380371094	0.00022530555725097656	1	023
464	430.6252746582031	219.34646606445312	1.0	361.4743957519531	141.38427734375	1.0	430.2298889160156	221.80528259277344	7.960200309753418e-5	360.5619201660156	143.06385803222656	0.00022846460342407227	1	023
465	430.3442687988281	218.52249145507812	1.0	362.53057861328125	141.177490234375	1.0	364.81317138671875	141.29025268554688	0.00018993020057678223	362.7215576171875	141.88604736328125	0.0002186894416809082	1	023
466	432.175537109375	219.9866485595703	1.0	362.7510681152344	141.6211700439453	1.0	431.3526306152344	221.82257080078125	0.00019365549087524414	361.99566650390625	142.8220977783203	0.00015652179718017578	1	023
467	433.3692321777344	223.14599609375	1.0	369.0483093261719	148.47415161132812	1.0	371.8424377441406	147.4853515625	0.00011655688285827637	426.80908203125	215.40643310546875	0.0006160438060760498	1	023
468	435.1004943847656	228.18919372558594	1.0	372.5093078613281	155.29132080078125	1.0	375.96466064453125	154.63592529296875	3.084540367126465e-5	372.2111511230469	157.61537170410156	0.0002524852752685547	1	023
469	433.92315673828125	229.7666015625	1.0	373.6349182128906	160.4166259765625	1.0	375.6220397949219	159.28648376464844	4.032254219055176e-5	371.8040466308594	160.9394073486328	0.00013110041618347168	1	023
470	433.6963195800781	230.83697509765625	1.0	368.8290710449219	157.59906005859375	1.0	433.512939453125	235.2572021484375	5.945563316345215e-5	365.95794677734375	162.0626220703125	0.0002951622009277344	1	023
471	435.6794128417969	232.0179443359375	1.0	379.4342346191406	169.84921264648438	0.9996275901794434	440.5455322265625	235.8859100341797	0.00011086463928222656	426.21649169921875	241.50848388671875	0.00036534667015075684	1	023
472	436.84033203125	235.81027221679688	1.0	382.6750793457031	178.88612365722656	1.0	433.5955810546875	238.3359832763672	7.215142250061035e-5	425.7683410644531	243.30838012695312	0.00012701749801635742	1	023
473	439.7035217285156	238.43569946289062	1.0	381.72711181640625	182.27719116210938	1.0	435.6079406738281	239.7022247314453	0.00010260939598083496	427.43798828125	231.34584045410156	0.00020045042037963867	1	023
474	439.8341979980469	239.14068603515625	1.0	380.35491943359375	183.34231567382812	1.0	435.8119812011719	240.75473022460938	8.407235145568848e-5	428.14556884765625	233.35400390625	0.00019210577011108398	1	023
475	439.16448974609375	239.32330322265625	1.0	382.7454833984375	187.8485565185547	1.0	435.9616394042969	240.0209503173828	0.00010943412780761719	427.81707763671875	232.30096435546875	0.0004994571208953857	1	023
476	441.7109375	239.59031677246094	1.0	383.8306579589844	194.4485626220703	1.0	386.54986572265625	192.09458923339844	0.00012230873107910156	383.0862731933594	195.22247314453125	0.00015619397163391113	1	023
477	443.1273498535156	241.55718994140625	1.0	384.0120849609375	201.3220977783203	1.0	437.9393005371094	243.91891479492188	4.124641418457031e-5	425.2791442871094	248.8321990966797	4.5806169509887695e-5	1	023
478	442.7725830078125	241.63621520996094	1.0	382.9084777832031	201.1917266845703	0.9999999403953552	438.2625732421875	243.74371337890625	6.67572021484375e-5	380.6748046875	202.2764129638672	0.00016936659812927246	1	023
479	441.3563537597656	239.12001037597656	0.9999930262565613	384.4243469238281	200.91757202148438	1.0	387.0282287597656	201.48631286621094	6.157159805297852e-5	440.82183837890625	229.90415954589844	0.00015974044799804688	1	023
480	434.16632080078125	238.4274444580078	0.9999998807907104	433.0301208496094	240.12509155273438	0.6501020193099976	433.1206359863281	235.06405639648438	0.0001137852668762207	424.822998046875	230.51634216308594	0.0005148649215698242	1	023
481	435.3625183105469	235.90121459960938	1.0	380.13214111328125	208.0790557861328	0.02159985899925232	438.400146484375	235.5666046142578	0.00027167797088623047	425.223388671875	229.54244995117188	0.00023850798606872559	1	023
482	433.0496826171875	233.8786163330078	1.0	372.9230651855469	210.7857208251953	0.004241883754730225	436.7628173828125	235.75357055664062	0.00015795230865478516	436.8415222167969	240.2509765625	0.0002033710479736328	1	023
483	431.4984436035156	233.0928192138672	1.0	375.2379455566406	210.507568359375	0.007439911365509033	436.2610168457031	235.45289611816406	9.387731552124023e-5	432.7616882324219	238.06849670410156	0.00015240907669067383	1	023
484	432.8642272949219	231.8799591064453	1.0	371.9501037597656	214.0290069580078	0.9907680153846741	436.7340087890625	235.2067108154297	8.505582809448242e-5	436.8260498046875	240.16000366210938	0.00011289119720458984	1	023
485	431.15277099609375	229.826171875	1.0	365.9156188964844	217.1156463623047	0.9983625411987305	434.58868408203125	228.5863494873047	7.987022399902344e-5	434.37200927734375	238.49588012695312	0.00011342763900756836	1	023
486	431.9082946777344	226.60719299316406	1.0	371.6610412597656	215.3016815185547	0.9999999403953552	374.0334167480469	215.66207885742188	0.00016605854034423828	369.9834289550781	215.91363525390625	0.00010001659393310547	1	023
487	431.872314453125	226.25294494628906	1.0	366.9532165527344	217.45237731933594	0.9999990463256836	371.1226501464844	217.50347900390625	8.317828178405762e-5	366.5906677246094	221.61514282226562	0.0001531839370727539	1	023
488	431.7134704589844	224.6724090576172	1.0	371.989501953125	214.29237365722656	0.999977707862854	373.1680908203125	215.69073486328125	9.772181510925293e-5	369.911865234375	214.6136932373047	6.136298179626465e-5	1	023
489	431.0202941894531	221.4610137939453	1.0	374.37359619140625	213.12796020507812	0.9999154210090637	373.2751770019531	213.67523193359375	9.545683860778809e-5	372.78704833984375	213.51486206054688	7.465481758117676e-5	1	023
490	430.365478515625	220.7139434814453	1.0	372.7440185546875	213.4919891357422	0.9999995231628418	373.7696533203125	214.4392852783203	0.00014165043830871582	370.9380187988281	214.63380432128906	0.00024047493934631348	1	023
491	432.0064697265625	221.42965698242188	1.0	375.1949157714844	212.0358428955078	0.9999995827674866	375.57684326171875	212.9875946044922	0.00017511844635009766	372.7412414550781	213.4642791748047	0.000250399112701416	1	023
492	431.1839904785156	222.3640594482422	1.0	372.5078125	212.0377197265625	0.9999997615814209	435.03082275390625	223.7884521484375	0.0001786351203918457	370.5513916015625	214.0475311279297	0.0003921687602996826	1	023
493	430.5881042480469	222.35496520996094	1.0	369.3279113769531	213.7211151123047	0.9999796152114868	432.47125244140625	222.99363708496094	7.048249244689941e-5	368.49871826171875	215.5720672607422	0.00028124451637268066	1	023
494	430.7019958496094	222.55758666992188	1.0	366.743408203125	215.57591247558594	0.9999995231628418	432.7822265625	223.38194274902344	6.99460506439209e-5	367.9272766113281	216.7188262939453	0.00043851137161254883	1	023
495	430.73504638671875	222.02923583984375	1.0	373.1139831542969	210.4761962890625	0.9999999403953552	375.0198059082031	210.68093872070312	8.597970008850098e-5	371.3379211425781	210.4355926513672	0.0002537667751312256	1	023
496	430.2227783203125	222.39532470703125	1.0	369.5902099609375	211.66822814941406	1.0	432.6422424316406	223.34242248535156	6.964802742004395e-5	369.13690185546875	213.35174560546875	0.00046625733375549316	1	023
497	427.87591552734375	222.6240692138672	1.0	365.535400390625	214.21372985839844	1.0	433.95068359375	222.39944458007812	7.88569450378418e-5	367.9131164550781	215.88734436035156	0.000176161527633667	1	023
498	428.0325927734375	221.8900909423828	1.0	367.70751953125	212.869140625	1.0	433.40380859375	221.6439971923828	6.175041198730469e-5	369.0684509277344	213.285400390625	0.00038236379623413086	1	023
499	428.6550598144531	221.85574340820312	1.0	366.1730041503906	212.77037048339844	1.0	433.6834411621094	221.48387145996094	8.046627044677734e-5	368.2537536621094	213.8592071533203	0.00029283761978149414	1	023
500	429.9420166015625	222.966552734375	1.0	363.6165771484375	216.5255126953125	0.9999998807907104	434.09844970703125	222.4971160888672	6.48200511932373e-5	356.147216796875	219.5543975830078	0.00013506412506103516	1	023
501	429.0551452636719	223.19265747070312	0.9999973773956299	362.0544738769531	222.80648803710938	0.9999998211860657	435.1499328613281	223.34808349609375	4.64022159576416e-5	365.85760498046875	225.30816650390625	0.00015631318092346191	1	023
502	427.1969299316406	224.1712646484375	1.0	360.0209655761719	222.06582641601562	0.2302960753440857	433.17877197265625	223.76548767089844	0.0001666247844696045	430.01715087890625	226.2845458984375	4.938244819641113e-5	1	023
503	427.10333251953125	222.927978515625	1.0	362.5885925292969	216.51959228515625	0.9999555945396423	432.9059753417969	222.5948944091797	0.00033536553382873535	355.33642578125	219.61900329589844	0.00015679001808166504	1	023
504	425.48907470703125	222.8839569091797	1.0	363.0734558105469	215.85107421875	0.9999997615814209	432.81378173828125	222.0832977294922	0.0001537799835205078	366.7525329589844	217.5227813720703	7.146596908569336e-5	1	023
505	426.46502685546875	222.1990203857422	1.0	363.5001220703125	213.5966339111328	1.0	433.6166076660156	221.76922607421875	0.0003876984119415283	366.3807067871094	213.66494750976562	0.00022548437118530273	1	023
506	426.9126281738281	222.60765075683594	1.0	366.5653381347656	209.2692413330078	0.9999997615814209	433.44390869140625	222.18283081054688	0.0003497600555419922	368.75555419921875	209.95431518554688	0.00012311339378356934	1	023
507	425.3812255859375	222.96560668945312	1.0	363.2078552246094	212.12831115722656	0.9999998807907104	433.1109313964844	222.5944061279297	0.0003826320171356201	356.50323486328125	215.99000549316406	0.00015875697135925293	1	023
508	425.6642761230469	221.6952667236328	1.0	360.13714599609375	213.57028198242188	1.0	433.81072998046875	221.14874267578125	0.0001576542854309082	356.2297668457031	214.68075561523438	0.00016963481903076172	1	023
509	428.5814208984375	219.87774658203125	1.0	358.11920166015625	214.80429077148438	1.0	434.45477294921875	220.14942932128906	6.434321403503418e-5	354.4124755859375	215.33895874023438	7.56382942199707e-5	1	023
510	428.34552001953125	219.11036682128906	1.0	360.52996826171875	213.90676879882812	1.0	434.25115966796875	219.23890686035156	0.0001951158046722412	422.8958435058594	209.0227813720703	0.00011521577835083008	1	023
511	429.7643127441406	219.25177001953125	1.0	357.3828125	213.69650268554688	1.0	428.8465270996094	222.98976135253906	0.00010123848915100098	353.6237487792969	213.50796508789062	0.00014004111289978027	1	023
512	430.3461608886719	218.54689025878906	1.0	359.9800720214844	211.35084533691406	1.0	434.8796691894531	219.17138671875	0.00010013580322265625	430.7668151855469	208.76451110839844	0.00021287798881530762	1	023
513	431.6137390136719	219.19610595703125	1.0	358.996337890625	210.48086547851562	1.0	435.10186767578125	220.3843231201172	9.101629257202148e-5	356.6527404785156	211.12428283691406	0.00019550323486328125	1	023
514	431.0237121582031	218.1710662841797	1.0	360.8794860839844	210.19837951660156	1.0	436.7047119140625	219.4365997314453	9.122490882873535e-5	356.0721740722656	212.18299865722656	0.0002543032169342041	1	023
515	433.03173828125	218.62466430664062	1.0	359.3133850097656	210.27957153320312	0.9999998807907104	431.7946472167969	222.41519165039062	9.909272193908691e-5	355.20037841796875	211.68846130371094	0.0003050565719604492	1	023
516	431.57958984375	218.17276000976562	1.0	362.7757873535156	207.90126037597656	0.999987006187439	435.3005676269531	220.40481567382812	7.164478302001953e-5	423.3182373046875	207.67503356933594	0.00017061829566955566	1	023
517	432.6131286621094	218.38522338867188	1.0	362.7451477050781	210.0940704345703	1.0	435.8638610839844	220.17723083496094	6.0617923736572266e-5	434.7926025390625	209.70716857910156	0.0001016855239868164	1	023
518	432.242431640625	217.71971130371094	1.0	359.2046813964844	211.83187866210938	1.0	437.0678405761719	218.958984375	8.147954940795898e-5	355.8907775878906	212.14236450195312	0.00025773048400878906	1	023
519	433.3665466308594	219.10250854492188	1.0	355.39288330078125	213.00299072265625	1.0	358.9312744140625	210.22537231445312	8.96155834197998e-5	426.5344543457031	227.35166931152344	7.647275924682617e-5	1	023
520	433.7969055175781	218.8345489501953	1.0	355.5364074707031	210.97088623046875	1.0	438.958984375	219.84608459472656	8.7738037109375e-5	354.3179626464844	210.06582641601562	0.0001334846019744873	1	023
521	433.3873596191406	215.24008178710938	1.0	357.2722473144531	209.58494567871094	0.9999998807907104	439.913330078125	218.1529541015625	9.873509407043457e-5	355.75665283203125	208.896240234375	0.00020557641983032227	1	023
522	433.7951354980469	214.7596893310547	1.0	358.1000061035156	209.27618408203125	0.9999998807907104	439.8555603027344	217.7431640625	8.472800254821777e-5	356.7132873535156	209.53897094726562	0.0005480647087097168	1	023
523	434.8407287597656	214.7419891357422	1.0	360.2788391113281	210.2211456298828	1.0	361.5511474609375	210.08152770996094	9.179115295410156e-5	356.00262451171875	211.67710876464844	0.0002815127372741699	1	023
524	432.510498046875	212.96258544921875	1.0	357.60723876953125	211.05540466308594	1.0	359.9657897949219	211.733154296875	7.012486457824707e-5	353.70941162109375	211.71641540527344	0.00025400519371032715	1	023
525	431.696044921875	210.63661193847656	0.9999995231628418	356.77252197265625	210.67303466796875	1.0	358.9306335449219	210.683837890625	6.851553916931152e-5	354.6259460449219	210.46839904785156	0.0005600452423095703	1	023
526	433.04888916015625	210.44805908203125	1.0	359.11224365234375	205.64614868164062	0.02229812741279602	437.1007995605469	209.7224884033203	1.958012580871582e-5	437.1978759765625	221.26431274414062	1.5914440155029297e-5	1	023
527	431.76348876953125	210.69578552246094	1.0	359.49176025390625	206.17453002929688	0.07993930578231812	436.2447509765625	208.89752197265625	4.234910011291504e-5	436.1959533691406	214.8538055419922	3.159046173095703e-5	1	023
528	432.44781494140625	207.52450561523438	1.0	424.48565673828125	210.63815307617188	0.0001048743724822998	431.4066162109375	208.60960388183594	3.510713577270508e-5	421.4134826660156	197.4058837890625	2.4080276489257812e-5	1	023
529	431.7088623046875	206.9746856689453	1.0	357.0769348144531	206.67367553710938	0.7136080265045166	431.1260070800781	207.92654418945312	6.145238876342773e-5	425.441650390625	213.7662353515625	4.291534423828125e-5	1	023
530	432.5379333496094	206.3644256591797	1.0	354.6748962402344	208.3174591064453	0.9996964931488037	640.9891357421875	7.821222305297852	5.888938903808594e-5	436.9059143066406	212.30409240722656	6.073713302612305e-5	1	023
531	432.4535217285156	205.97528076171875	0.9999998807907104	352.29791259765625	209.93296813964844	0.9999583959579468	431.65203857421875	206.4489288330078	3.209710121154785e-5	352.1557922363281	208.56468200683594	0.0001315474510192871	1	023
532	433.5794372558594	205.6366424560547	0.9999997615814209	351.3053894042969	210.74728393554688	0.9999942779541016	648.7020263671875	268.9460144042969	4.747509956359863e-5	351.22467041015625	209.8280792236328	8.115172386169434e-5	1	023
533	434.9206848144531	205.92950439453125	0.999998152256012	350.29443359375	208.7921142578125	0.9584911465644836	433.58880615234375	206.0966796875	2.4378299713134766e-5	426.4692077636719	212.54847717285156	3.2275915145874023e-5	1	023
534	433.5108947753906	204.2615509033203	1.0	348.703857421875	210.14218139648438	0.1319364309310913	431.44586181640625	207.2965545654297	5.0902366638183594e-5	425.96710205078125	213.32568359375	6.890296936035156e-5	1	023
535	431.5472106933594	205.084228515625	1.0	433.3200378417969	210.39199829101562	0.00011861324310302734	431.2636413574219	206.75489807128906	5.27501106262207e-5	426.9294738769531	212.18563842773438	7.468461990356445e-5	1	023
536	431.8573913574219	204.96279907226562	0.9999998211860657	350.6957702636719	208.96868896484375	0.9999816417694092	431.8525085449219	206.06617736816406	4.64320182800293e-5	351.7716979980469	208.17210388183594	0.00025221705436706543	1	023
537	432.6086120605469	204.16136169433594	0.9999997615814209	349.5465393066406	208.6077423095703	0.9994686841964722	432.326904296875	205.80862426757812	3.534555435180664e-5	350.4233093261719	208.20684814453125	0.00017011165618896484	1	023
538	432.45458984375	201.77354431152344	0.999995231628418	424.7184143066406	205.51072692871094	4.839897155761719e-5	435.14501953125	201.679443359375	1.677870750427246e-5	424.6432800292969	193.79884338378906	3.94284725189209e-5	1	023
539	469.8691101074219	202.44357299804688	0.9999887347221375	468.0084533691406	205.24134826660156	5.53131103515625e-5	473.1200256347656	203.38717651367188	4.6700239181518555e-5	472.9746398925781	208.8299102783203	4.190206527709961e-5	1	023
540	468.2707824707031	200.95077514648438	0.9996102452278137	469.15301513671875	201.74551391601562	0.00075531005859375	472.6812438964844	201.2841339111328	8.788704872131348e-5	472.758544921875	206.54953002929688	0.0001405775547027588	1	023
541	437.7076110839844	186.74832153320312	0.9442550539970398	467.06231689453125	201.20169067382812	0.0005290210247039795	472.85858154296875	201.01512145996094	0.0001023709774017334	468.70849609375	195.81976318359375	3.555417060852051e-5	1	023
542	470.19024658203125	197.73223876953125	0.9999984502792358	469.7129211425781	199.3905029296875	0.002593398094177246	469.3575744628906	197.7394561767578	0.00019991397857666016	458.47576904296875	202.02516174316406	2.5719404220581055e-5	1	023
543	435.6231994628906	177.63882446289062	1.0	379.0411682128906	206.44447326660156	0.4105958342552185	443.1549377441406	179.68174743652344	6.330013275146484e-5	422.9767150878906	166.38333129882812	3.30507755279541e-5	1	023
544	431.4058532714844	173.01296997070312	1.0	373.851318359375	208.40249633789062	0.0024035274982452393	434.0043640136719	173.69601440429688	0.00023633241653442383	436.8660888671875	179.23760986328125	0.00026407837867736816	1	023
545	430.56927490234375	171.0631561279297	1.0	377.3593444824219	211.71824645996094	0.9998066425323486	650.1050415039062	218.50750732421875	0.00035318732261657715	432.7003479003906	175.66146850585938	0.00017833709716796875	1	023
546	429.705322265625	170.14280700683594	1.0	382.8365478515625	212.96926879882812	0.9999996423721313	646.8901977539062	117.16694641113281	0.0004893839359283447	428.2455749511719	177.0311279296875	0.00016948580741882324	1	023
547	428.7056884765625	170.3646697998047	1.0	378.05963134765625	214.44244384765625	1.0	432.681640625	172.3443603515625	9.21487808227539e-5	432.5456848144531	175.98544311523438	0.0001945197582244873	1	023
548	427.9985046386719	167.92529296875	1.0	381.1897888183594	215.34852600097656	1.0	433.9903259277344	167.30569458007812	0.00014352798461914062	427.8961486816406	174.52708435058594	0.00020566582679748535	1	023
549	427.3258361816406	167.60250854492188	1.0	374.3660583496094	214.98226928710938	0.9997817277908325	434.2728271484375	167.60614013671875	0.0001932978630065918	433.265380859375	175.53724670410156	0.0004546046257019043	1	023
550	426.9237976074219	167.01300048828125	1.0	372.7197265625	214.75140380859375	0.9999951124191284	435.5180358886719	167.1227264404297	0.0003325343132019043	433.9051208496094	175.450439453125	0.0005751252174377441	1	023
551	426.1361083984375	165.0469512939453	1.0	371.85888671875	215.33538818359375	0.8911874294281006	434.3933410644531	165.86553955078125	0.00020110607147216797	434.7366027832031	173.37939453125	0.00023472309112548828	1	023
