# Supplementary material for: An automated feeding system for the African killifish reveals the impact of diet on lifespan and allows scalable assessment of associative learning
Source: eLife. 2022 Nov 10;11:e69008. doi: 10.7554/eLife.69008 (PMC9788828; doi:10.7554/eLife.69008)
Supplement: Figure 6—source data 2. [file elife-69008-fig6-data2.zip › Training Trajectories/t19_REC010DLC_resnet50_TrainAllTheThingsJun28shuffle1_1030000.csv]

bodyparts_coords	fishhead_x	fishhead_y	fishhead_likelihood	fishtail_x	fishtail_y	fishtail_likelihood	redlight_x	redlight_y	redlight_likelihood	fooddrop_x	fooddrop_y	fooddrop_likelihood	fishnum	recordingnum
0	364.8056945800781	164.42831420898438	0.9999990463256836	456.8795166015625	172.03684997558594	0.9990698099136353	457.67510986328125	173.0041961669922	0.00020954012870788574	457.30322265625	175.00961303710938	0.00041231513023376465	19	010
1	356.4578857421875	193.6226348876953	0.974393367767334	456.85296630859375	170.72244262695312	0.9999991655349731	457.16680908203125	169.01409912109375	0.0001341700553894043	450.9377136230469	171.8966827392578	0.00017511844635009766	19	010
2	364.51361083984375	197.60748291015625	0.9999985694885254	350.7138366699219	152.83253479003906	0.9999997615814209	368.5830078125	197.40457153320312	0.00011342763900756836	461.8226013183594	181.6604766845703	9.655952453613281e-5	19	010
3	367.46795654296875	201.82469177246094	0.9999997615814209	338.00982666015625	150.03631591796875	0.9999991059303284	488.3619689941406	158.93051147460938	0.0001716017723083496	477.84515380859375	166.0824432373047	0.0001232922077178955	19	010
4	495.81201171875	159.27850341796875	0.9999991655349731	331.939453125	145.60061645507812	0.9999306201934814	496.2324523925781	159.731201171875	0.00023820996284484863	490.7510681152344	162.56723022460938	0.00016504526138305664	19	010
5	502.2076416015625	157.58096313476562	1.0	324.0311279296875	143.82009887695312	0.9999973773956299	503.7008361816406	157.1471405029297	0.00018471479415893555	323.3983154296875	145.29345703125	7.292628288269043e-5	19	010
6	321.3312683105469	138.35812377929688	1.0	356.3507080078125	184.4920654296875	0.9471082091331482	512.1980590820312	158.32032775878906	0.00016742944717407227	502.58087158203125	148.078857421875	8.875131607055664e-5	19	010
7	313.5365905761719	130.2875213623047	0.9999996423721313	362.5635986328125	190.5775604248047	0.9970960021018982	512.9678955078125	163.04725646972656	0.0002104341983795166	363.5036315917969	190.37548828125	0.0024292171001434326	19	010
8	306.01739501953125	122.74590301513672	0.9999990463256836	357.4906311035156	185.260009765625	0.9996347427368164	647.1630249023438	143.61148071289062	0.0002491176128387451	358.892578125	190.6064910888672	8.699297904968262e-5	19	010
9	304.63079833984375	113.31464385986328	1.0	344.4730529785156	177.776611328125	0.27213406562805176	307.6745300292969	112.05838775634766	6.565451622009277e-5	343.6475524902344	176.48728942871094	0.00011783838272094727	19	010
10	303.15667724609375	105.58756256103516	1.0	341.2884216308594	170.60943603515625	0.9998642802238464	298.9098815917969	107.71028900146484	0.00020587444305419922	300.8314514160156	111.42204284667969	6.0617923736572266e-5	19	010
11	301.8359069824219	102.90674591064453	1.0	305.74774169921875	105.88397216796875	0.006388247013092041	298.52777099609375	105.43879699707031	0.0002474784851074219	305.2666320800781	111.3521728515625	5.888938903808594e-5	19	010
12	299.25	98.83174896240234	1.0	304.73046875	103.36477661132812	0.00024631619453430176	304.5217590332031	97.80300903320312	0.0001366138458251953	282.53643798828125	106.53266143798828	5.0187110900878906e-5	19	010
13	297.0727844238281	94.87065887451172	0.9999992251396179	295.94183349609375	96.98688507080078	0.0700715184211731	649.0192260742188	173.60960388183594	0.0006213188171386719	322.3409729003906	144.9777374267578	0.00020515918731689453	19	010
14	296.3712463378906	80.23475646972656	0.9999998807907104	289.765625	4.378432750701904	0.0007745325565338135	294.723388671875	80.9230728149414	0.00013434886932373047	283.5172424316406	88.34443664550781	0.0001659095287322998	19	010
15	294.3048400878906	75.95634460449219	1.0	289.6555480957031	8.840827941894531	0.6869743466377258	288.5785217285156	6.183396339416504	0.0018866956233978271	285.7920227050781	4.033437252044678	0.003479182720184326	19	010
16	294.8106689453125	71.00254821777344	1.0	291.1840515136719	8.248810768127441	0.9912871718406677	289.3438720703125	5.9249067306518555	0.0062472522258758545	286.61175537109375	3.706192970275879	0.0120144784450531	19	010
17	293.67535400390625	70.23497772216797	1.0	290.1917419433594	11.488451957702637	0.999957263469696	290.2559814453125	7.565154075622559	0.005265265703201294	286.64654541015625	4.5312089920043945	0.006760984659194946	19	010
18	295.21063232421875	71.0641860961914	1.0	292.01458740234375	10.538434982299805	0.9954034090042114	289.82568359375	6.729753017425537	0.006522029638290405	286.4798889160156	3.9933300018310547	0.006967097520828247	19	010
19	294.5621643066406	70.5802230834961	1.0	290.3504333496094	13.717281341552734	0.9999760985374451	290.45391845703125	8.793750762939453	0.007877081632614136	286.07330322265625	5.138253688812256	0.007855027914047241	19	010
20	296.5157165527344	69.95215606689453	1.0	311.99066162109375	137.39541625976562	0.9996429085731506	288.9992980957031	4.84576416015625	0.0018435120582580566	286.6066589355469	3.2098686695098877	0.007060617208480835	19	010
21	295.29022216796875	67.6870346069336	1.0	314.5475158691406	138.77230834960938	0.10404700040817261	289.0757751464844	6.066166877746582	0.0015743076801300049	285.375244140625	3.558711051940918	0.003307938575744629	19	010
22	295.33990478515625	69.05528259277344	1.0	291.24163818359375	11.921998977661133	0.9996082782745361	290.1521301269531	7.8853912353515625	0.00631144642829895	286.69775390625	4.863279819488525	0.00689387321472168	19	010
23	295.2113037109375	68.08059692382812	1.0	292.46868896484375	7.564920902252197	0.9746831655502319	289.9105224609375	5.5746660232543945	0.006042182445526123	286.879150390625	3.591552972793579	0.013737380504608154	19	010
24	297.7598876953125	67.50443267822266	1.0	292.9993896484375	9.291799545288086	0.9990262985229492	290.7239074707031	6.145254135131836	0.005184829235076904	287.38812255859375	4.009786605834961	0.008276581764221191	19	010
25	296.83331298828125	69.1514892578125	1.0	313.48150634765625	140.86895751953125	0.9999305009841919	290.5400085449219	7.107755661010742	0.0030043423175811768	286.62774658203125	4.765105247497559	0.003848940134048462	19	010
26	297.7840881347656	68.34397888183594	1.0	312.53814697265625	141.24774169921875	0.9998499751091003	542.9513549804688	204.034912109375	0.9999997019767761	542.31884765625	205.3189697265625	0.009144812822341919	19	010
27	297.9111328125	68.95555114746094	0.9999984502792358	313.5760803222656	139.1217803955078	0.9999980926513672	543.2222290039062	203.06385803222656	0.9999998807907104	542.1012573242188	204.3929901123047	0.009920895099639893	19	010
28	297.2820739746094	69.19658660888672	0.9999996423721313	313.7078552246094	141.98330688476562	0.9501950740814209	543.376708984375	203.65682983398438	0.9999999403953552	541.9966430664062	204.266845703125	0.08784973621368408	19	010
29	298.80047607421875	67.70193481445312	1.0	292.3074645996094	12.104857444763184	0.9768813252449036	543.80029296875	204.12681579589844	1.0	542.4986572265625	205.13662719726562	0.015484899282455444	19	010
30	299.5189208984375	68.2388916015625	1.0	312.1071472167969	143.2088623046875	0.9760597348213196	544.25634765625	205.0998992919922	0.9999998211860657	542.890380859375	205.85369873046875	0.06626969575881958	19	010
31	299.37579345703125	68.47339630126953	1.0	292.6820068359375	10.59180736541748	0.9949653148651123	543.81103515625	204.404052734375	0.9999997615814209	542.519775390625	205.1217041015625	0.06011328101158142	19	010
32	297.8218994140625	70.05224609375	0.6698053479194641	296.27825927734375	9.605754852294922	0.9979596138000488	543.391845703125	204.8419952392578	0.9999999403953552	541.5282592773438	204.5448760986328	0.04196131229400635	19	010
33	297.4351501464844	69.72564697265625	0.9998385906219482	293.5867614746094	10.641487121582031	0.7725772261619568	543.8701171875	203.8422393798828	1.0	542.4540405273438	203.4898223876953	0.010888814926147461	19	010
34	301.29461669921875	67.20525360107422	1.0	294.5466613769531	10.010637283325195	0.13511380553245544	543.5448608398438	204.29078674316406	0.9999996423721313	541.1613159179688	203.32687377929688	0.24910393357276917	19	010
35	301.4588623046875	67.90550994873047	0.9999998807907104	314.2599182128906	139.90625	0.9999127388000488	544.45166015625	204.19285583496094	0.9999999403953552	543.630859375	205.03030395507812	0.034086644649505615	19	010
36	302.0072326660156	68.66728973388672	0.9999999403953552	292.837646484375	8.202424049377441	0.016140669584274292	543.923095703125	204.30157470703125	0.9999998807907104	540.876708984375	204.7415313720703	0.04320108890533447	19	010
37	298.9459228515625	68.7228775024414	0.6945792436599731	294.8450622558594	10.814411163330078	0.975346565246582	542.6807250976562	204.45648193359375	0.9999990463256836	541.8914184570312	205.12570190429688	0.13845661282539368	19	010
38	302.7478942871094	67.36341094970703	1.0	313.1385192871094	141.9623565673828	0.9889858961105347	543.3602294921875	204.28369140625	0.9999998807907104	542.0222778320312	204.6676788330078	0.037545740604400635	19	010
39	301.5408935546875	67.054931640625	1.0	292.5075988769531	8.035599708557129	0.009916603565216064	543.4737548828125	203.69590759277344	0.999999463558197	540.9203491210938	204.0536346435547	0.1297738254070282	19	010
40	301.0764465332031	67.58421325683594	0.9999998211860657	312.924072265625	139.3400115966797	0.9999973773956299	543.6005249023438	203.56570434570312	0.9999998807907104	542.6784057617188	203.78720092773438	0.053537070751190186	19	010
41	302.08294677734375	68.3443832397461	0.9999995827674866	295.0331115722656	9.637263298034668	0.4500284194946289	543.728759765625	204.47491455078125	0.9999996423721313	541.1981811523438	204.59884643554688	0.12836384773254395	19	010
42	303.0323791503906	67.04307556152344	1.0	294.396240234375	9.21369743347168	0.3986232876777649	544.0233764648438	204.21365356445312	1.0	542.2745361328125	205.06106567382812	0.013031035661697388	19	010
43	303.9808349609375	66.35780334472656	1.0	288.06427001953125	4.326258182525635	0.0013096928596496582	544.6441650390625	204.33726501464844	1.0	542.837158203125	205.38284301757812	0.014530807733535767	19	010
44	305.4167175292969	64.20507049560547	1.0	307.831787109375	125.99765014648438	0.9999999403953552	543.42431640625	204.03878784179688	0.9999997019767761	542.6421508789062	204.30821228027344	0.1117384135723114	19	010
45	311.4673156738281	61.12311935424805	1.0	304.9464111328125	124.29986572265625	1.0	543.1714477539062	203.96656799316406	1.0	539.9912719726562	204.3714141845703	0.012633651494979858	19	010
46	319.8604736328125	53.372032165527344	1.0	302.1287841796875	109.50350189208984	1.0	544.0982666015625	204.49588012695312	0.9999995827674866	542.3406982421875	205.33685302734375	0.22571030259132385	19	010
47	327.453125	41.449440002441406	1.0	302.2248840332031	106.48664855957031	1.0	543.5234985351562	203.95187377929688	0.9999997019767761	542.3937377929688	204.0161590576172	0.14362195134162903	19	010
48	335.1649475097656	39.883567810058594	1.0	303.2945251464844	104.21222686767578	1.0	543.380615234375	204.15252685546875	0.9999996423721313	542.3024291992188	204.45628356933594	0.1388847529888153	19	010
49	342.75189208984375	39.434967041015625	1.0	306.627685546875	101.15767669677734	1.0	544.5360717773438	204.53668212890625	0.9999998807907104	542.9501953125	205.0402069091797	0.055620819330215454	19	010
50	348.1025085449219	39.06919479370117	1.0	310.69976806640625	95.385986328125	1.0	543.7559814453125	204.42404174804688	0.9999997615814209	542.2342529296875	204.84934997558594	0.06609737873077393	19	010
51	353.9930725097656	38.81554412841797	1.0	315.7026672363281	95.10662841796875	1.0	544.029052734375	204.99783325195312	0.9999998807907104	542.6194458007812	205.54493713378906	0.06817430257797241	19	010
52	360.2537841796875	38.976810455322266	1.0	328.0351257324219	86.7629165649414	0.999970555305481	543.8618774414062	204.6302490234375	0.9999998807907104	542.670166015625	204.77816772460938	0.06088486313819885	19	010
53	363.79559326171875	38.39361572265625	1.0	336.38092041015625	81.19139099121094	0.9999318718910217	543.2774658203125	204.18692016601562	0.9999997615814209	541.9066162109375	204.71145629882812	0.05163019895553589	19	010
54	367.0496826171875	35.80345916748047	1.0	338.2052917480469	85.80236053466797	1.0	543.576416015625	204.28184509277344	0.9999997615814209	542.3701782226562	205.0011749267578	0.05967983603477478	19	010
55	372.68328857421875	36.53215789794922	1.0	340.28826904296875	86.4406509399414	1.0	543.1350708007812	205.05844116210938	0.9999996423721313	541.54931640625	205.86524963378906	0.22805187106132507	19	010
56	377.330078125	34.695220947265625	1.0	342.51873779296875	91.0671615600586	0.9991624355316162	544.2285766601562	204.809814453125	0.9999998807907104	542.6224365234375	205.6050567626953	0.03411382436752319	19	010
57	380.6515197753906	34.12312316894531	1.0	344.2458190917969	91.62063598632812	1.0	543.3853149414062	203.75942993164062	0.9999997615814209	542.7015991210938	204.5115966796875	0.10513520240783691	19	010
58	383.23529052734375	32.80768585205078	1.0	345.8321838378906	93.00883483886719	1.0	543.3641357421875	204.0213165283203	0.9999998211860657	541.9849243164062	204.68020629882812	0.02260836958885193	19	010
59	385.8014221191406	33.2181396484375	1.0	346.9360656738281	95.86385345458984	1.0	543.3101806640625	203.53045654296875	0.9999999403953552	540.374755859375	204.07376098632812	0.028920888900756836	19	010
60	387.4315185546875	32.89982604980469	1.0	348.40625	99.11613464355469	1.0	544.6693115234375	204.46487426757812	1.0	543.2020874023438	205.18092346191406	0.02488577365875244	19	010
61	389.0273742675781	32.86619567871094	1.0	349.1748962402344	100.58721923828125	1.0	544.1844482421875	204.9723358154297	0.9999999403953552	542.7945556640625	205.55514526367188	0.03451153635978699	19	010
62	390.2562255859375	33.340728759765625	1.0	349.6797790527344	100.86697387695312	1.0	543.1403198242188	203.89356994628906	0.9999992847442627	542.3314208984375	204.3823699951172	0.064708411693573	19	010
63	390.1695861816406	33.115264892578125	1.0	352.84246826171875	101.74195098876953	1.0	543.7734985351562	204.67091369628906	0.9999995231628418	542.7019653320312	204.9131317138672	0.1814039945602417	19	010
64	391.3132629394531	31.660503387451172	1.0	353.12054443359375	103.56756591796875	1.0	543.8587646484375	205.58155822753906	0.9999997615814209	542.6224365234375	206.64337158203125	0.05655285716056824	19	010
65	393.0180358886719	32.47784423828125	1.0	355.4087829589844	103.6272201538086	1.0	543.6454467773438	204.57997131347656	0.9999994039535522	542.190673828125	205.0983428955078	0.2065325379371643	19	010
66	392.9921875	33.25236892700195	1.0	356.2939453125	101.43161010742188	1.0	543.197509765625	204.77618408203125	0.9999998211860657	541.79052734375	205.52005004882812	0.04248490929603577	19	010
67	393.0991516113281	32.96288299560547	1.0	360.6605529785156	100.9825668334961	1.0	542.4609985351562	203.7108154296875	0.9999990463256836	541.3916625976562	203.63873291015625	0.14808303117752075	19	010
68	394.0654296875	33.05662155151367	1.0	361.5926513671875	100.97793579101562	1.0	543.4901123046875	204.48291015625	0.9999997615814209	542.23876953125	205.08181762695312	0.10206672549247742	19	010
69	396.5086669921875	33.43309783935547	1.0	361.6325988769531	101.98213195800781	1.0	543.6214599609375	204.42361450195312	0.9999998807907104	542.035400390625	205.15045166015625	0.06561189889907837	19	010
70	403.42584228515625	30.82209587097168	1.0	365.9206237792969	93.93984985351562	1.0	543.0360107421875	204.1498565673828	0.9999995231628418	541.103271484375	203.47976684570312	0.26716357469558716	19	010
71	409.3417663574219	30.646127700805664	1.0	366.79754638671875	93.71525573730469	0.961877703666687	542.4888305664062	205.1644287109375	0.9999994039535522	540.76171875	205.1591033935547	0.13596051931381226	19	010
72	415.83685302734375	26.996610641479492	1.0	373.8218688964844	88.37211608886719	0.04441198706626892	543.3549194335938	204.6536102294922	0.9999995231628418	542.1378784179688	205.2889404296875	0.17323753237724304	19	010
73	421.3723449707031	28.306594848632812	1.0	421.7235107421875	24.2808895111084	0.0008897781372070312	543.2476806640625	204.39212036132812	0.9999996423721313	541.51123046875	204.1345672607422	0.09335419535636902	19	010
74	425.7637023925781	27.806753158569336	1.0	542.8875122070312	205.20616149902344	0.0005808174610137939	542.6061401367188	204.1761474609375	0.9999991655349731	541.8904418945312	204.55731201171875	0.10562258958816528	19	010
75	429.6805725097656	26.264209747314453	1.0	2.7384793758392334	149.3070526123047	0.0019208192825317383	543.822021484375	204.25564575195312	1.0	542.5162963867188	205.25177001953125	0.01992785930633545	19	010
76	431.8170471191406	25.148324966430664	1.0	441.3837890625	6.089481353759766	0.0006946027278900146	543.0548095703125	204.16224670410156	0.9999998807907104	542.1580810546875	205.0283660888672	0.06637206673622131	19	010
77	433.46527099609375	25.181224822998047	1.0	398.0181579589844	90.82406616210938	0.9999994039535522	543.32568359375	203.9956512451172	0.9999997019767761	540.68115234375	204.09503173828125	0.04441553354263306	19	010
78	435.060791015625	25.985034942626953	1.0	399.8608703613281	94.21699523925781	0.04695507884025574	543.595458984375	204.5019073486328	0.9999998807907104	541.9209594726562	205.40847778320312	0.02946782112121582	19	010
79	436.6983642578125	25.776830673217773	1.0	401.7507629394531	93.7891616821289	0.937321662902832	543.4208984375	203.54588317871094	0.9999998807907104	542.73193359375	204.288330078125	0.024336516857147217	19	010
80	437.7684631347656	26.392908096313477	1.0	403.6728210449219	97.24913787841797	0.9999997615814209	543.2357177734375	204.30296325683594	0.9999994039535522	542.0010986328125	204.77232360839844	0.14662489295005798	19	010
81	436.88812255859375	26.56256866455078	1.0	403.10968017578125	97.39525604248047	0.0023185312747955322	543.5188598632812	203.90928649902344	0.9999999403953552	540.5599365234375	204.3369903564453	0.013092070817947388	19	010
82	438.0015869140625	25.81483268737793	1.0	404.228759765625	92.49270629882812	0.9999996423721313	543.8635864257812	204.18856811523438	0.9999998807907104	542.6630249023438	205.10594177246094	0.07321134209632874	19	010
83	439.31793212890625	25.78886604309082	1.0	405.0682373046875	98.75492095947266	0.04739898443222046	543.2537231445312	203.1159210205078	0.9999998211860657	541.9445190429688	202.90330505371094	0.03104540705680847	19	010
84	441.6921081542969	25.021024703979492	1.0	406.62249755859375	98.1780776977539	1.0	543.5070190429688	203.73944091796875	0.9999998807907104	542.3775634765625	204.1622772216797	0.028018474578857422	19	010
85	443.23333740234375	26.437665939331055	1.0	407.04705810546875	97.44254302978516	1.0	543.230224609375	204.1650390625	0.9999994039535522	542.6865844726562	204.85372924804688	0.17889493703842163	19	010
86	445.549072265625	24.899356842041016	1.0	407.2388610839844	97.586181640625	1.0	543.8141479492188	204.7762908935547	0.9999998807907104	542.0555419921875	205.66847229003906	0.016038954257965088	19	010
87	444.5836486816406	26.688962936401367	1.0	408.70782470703125	97.93132019042969	1.0	542.744384765625	204.6810760498047	0.9999997615814209	542.1220703125	205.09922790527344	0.09014853835105896	19	010
88	444.6845703125	28.468873977661133	1.0	408.38671875	99.57466125488281	1.0	543.5313720703125	204.81398010253906	0.9999997019767761	542.5776977539062	205.6018524169922	0.09273439645767212	19	010
89	446.7812805175781	24.67386245727539	1.0	407.2101135253906	95.8352279663086	0.29767948389053345	544.0861206054688	204.33570861816406	0.9999997615814209	543.2597045898438	204.8623046875	0.07020843029022217	19	010
90	446.2391357421875	26.790979385375977	1.0	409.90679931640625	96.14920043945312	0.9999998807907104	544.0740966796875	204.47549438476562	0.9999998807907104	543.3206176757812	205.1351318359375	0.036956220865249634	19	010
91	447.05389404296875	25.265533447265625	1.0	408.7955322265625	97.48782348632812	0.9999694228172302	543.0362548828125	204.47740173339844	0.9999988079071045	542.4287719726562	204.63169860839844	0.115380197763443	19	010
92	446.61871337890625	27.9290771484375	1.0	407.2826843261719	97.10182189941406	0.012138843536376953	543.0767211914062	204.70309448242188	0.9999979734420776	542.2745971679688	204.98716735839844	0.17846456170082092	19	010
93	447.2085876464844	26.480073928833008	1.0	408.2947082519531	97.92539978027344	0.9175897836685181	543.5120849609375	204.43373107910156	0.9999998807907104	542.4639892578125	205.30706787109375	0.058203309774398804	19	010
94	447.1536865234375	26.995309829711914	1.0	545.502197265625	207.04449462890625	0.0005411207675933838	543.456787109375	204.6375732421875	0.9999997615814209	542.2799682617188	205.5240478515625	0.09654510021209717	19	010
95	447.99310302734375	25.372859954833984	1.0	409.618896484375	98.18408203125	0.9950252771377563	543.7107543945312	204.72735595703125	0.9999997615814209	542.5872192382812	205.29827880859375	0.041280597448349	19	010
96	445.91998291015625	26.77202033996582	1.0	407.2486877441406	95.13094329833984	0.9638561010360718	543.7993774414062	204.51063537597656	0.9999997615814209	542.5068969726562	205.54971313476562	0.14865437150001526	19	010
97	447.6228942871094	25.418806076049805	1.0	412.67755126953125	92.54717254638672	0.999868631362915	543.4815673828125	204.2228240966797	0.9999997615814209	542.2159423828125	203.90370178222656	0.1320016086101532	19	010
98	447.23468017578125	27.09486961364746	1.0	542.3056030273438	204.76327514648438	0.0016862154006958008	542.75439453125	204.30050659179688	0.9999985694885254	541.4739379882812	203.44166564941406	0.2493942677974701	19	010
99	447.2090148925781	25.45325469970703	1.0	407.79010009765625	96.49696350097656	0.11668834090232849	543.488525390625	203.91690063476562	0.9999998807907104	542.1268310546875	204.49771118164062	0.06097066402435303	19	010
100	447.177978515625	26.28114128112793	1.0	407.75042724609375	95.5514907836914	0.9997373223304749	543.7344360351562	204.4591827392578	0.9999998807907104	542.1768798828125	205.3256378173828	0.01109391450881958	19	010
101	446.9376220703125	25.13336181640625	1.0	407.3370666503906	93.64154815673828	0.994015097618103	543.974365234375	205.27012634277344	0.9999998807907104	542.8628540039062	206.15689086914062	0.028679251670837402	19	010
102	446.44384765625	27.025344848632812	1.0	405.7052001953125	96.40369415283203	0.9773043394088745	543.7203979492188	204.56201171875	0.9999998807907104	542.4834594726562	205.90371704101562	0.024809181690216064	19	010
103	446.4305419921875	27.39392852783203	1.0	2.898258686065674	165.6618194580078	0.009725511074066162	543.7738037109375	204.75315856933594	0.9999998807907104	542.7646484375	205.81228637695312	0.047411203384399414	19	010
104	445.9662780761719	27.345020294189453	1.0	2.1021623611450195	201.54701232910156	0.0006055831909179688	542.5772705078125	204.17921447753906	0.9999996423721313	541.7653198242188	204.9248504638672	0.07402172684669495	19	010
105	447.26025390625	26.147293090820312	1.0	405.63763427734375	94.70597839355469	0.04557770490646362	543.2351684570312	204.9739990234375	0.9999995827674866	541.4358520507812	204.69667053222656	0.13911816477775574	19	010
106	446.6055908203125	27.33133316040039	1.0	3.84389328956604	151.8836212158203	0.006784200668334961	543.9490356445312	204.5716094970703	0.9999994039535522	542.728515625	205.07998657226562	0.0973767638206482	19	010
107	447.02142333984375	27.516145706176758	1.0	456.06231689453125	6.529532432556152	0.00047394633293151855	543.3281860351562	204.46585083007812	0.9999997615814209	542.7963256835938	204.9318084716797	0.10250255465507507	19	010
108	446.6888732910156	25.820446014404297	1.0	456.8095703125	6.258801460266113	0.0005521774291992188	543.4529418945312	203.24325561523438	0.9999998807907104	541.63232421875	203.03924560546875	0.0401003360748291	19	010
109	446.5467224121094	27.66353416442871	1.0	449.0753173828125	30.87918472290039	0.0006303489208221436	543.0394897460938	204.21856689453125	0.9999997615814209	541.8643188476562	205.1339111328125	0.05302637815475464	19	010
110	446.6282958984375	27.410722732543945	1.0	451.1775207519531	28.80614471435547	0.0010986626148223877	543.3783569335938	204.68394470214844	0.9999998211860657	541.56494140625	204.6902313232422	0.05865034461021423	19	010
111	446.0500183105469	26.67801284790039	1.0	4.342974662780762	151.65164184570312	0.0015020668506622314	543.0839233398438	204.3160400390625	0.9999997615814209	541.4282836914062	203.84457397460938	0.036713361740112305	19	010
112	446.6065673828125	26.896699905395508	1.0	456.69744873046875	6.460319995880127	0.0005360543727874756	543.104736328125	204.23541259765625	0.9999997615814209	541.6951293945312	204.15699768066406	0.10355877876281738	19	010
113	447.560546875	25.63816261291504	1.0	456.419677734375	6.676888465881348	0.0012086331844329834	543.1771850585938	204.13809204101562	0.9999998807907104	542.0188598632812	205.06080627441406	0.023088157176971436	19	010
114	446.519775390625	25.354387283325195	1.0	455.3340148925781	7.148892402648926	0.0019513964653015137	543.1737670898438	204.82965087890625	0.9999997615814209	541.392333984375	204.54913330078125	0.0998765230178833	19	010
115	444.6462097167969	25.105079650878906	1.0	454.98779296875	6.801199913024902	0.0016651749610900879	543.5105590820312	203.972412109375	0.9999997615814209	542.325439453125	204.6740264892578	0.06334331631660461	19	010
116	441.84625244140625	26.727540969848633	0.9999899864196777	541.8997192382812	205.1979522705078	0.00040075182914733887	542.87548828125	203.85902404785156	0.9999997615814209	541.2916870117188	203.5940399169922	0.14516842365264893	19	010
117	437.8135070800781	24.260351181030273	0.9995516538619995	419.7728271484375	66.00968170166016	0.0010029375553131104	543.0043334960938	203.56309509277344	0.9999951720237732	541.0013427734375	203.3141632080078	0.5325188636779785	19	010
118	435.9696044921875	22.049365997314453	0.9981906414031982	1.7761523723602295	201.981689453125	0.0011835992336273193	543.2731323242188	204.0879364013672	0.9999997615814209	542.2891235351562	204.85206604003906	0.16838675737380981	19	010
119	432.62640380859375	20.415180206298828	0.9999998807907104	543.0769653320312	205.32627868652344	0.0009126067161560059	543.033935546875	204.52027893066406	0.9999983310699463	542.385986328125	204.67593383789062	0.2191377878189087	19	010
120	432.29510498046875	20.96504783630371	1.0	441.12884521484375	5.968449115753174	0.0004457831382751465	544.0377807617188	204.65756225585938	0.9999998807907104	542.7371826171875	205.53475952148438	0.06798449158668518	19	010
121	431.5878601074219	20.459911346435547	1.0	541.7743530273438	204.47702026367188	0.0006643533706665039	541.896484375	204.1648406982422	0.9999959468841553	540.4822387695312	203.18603515625	0.3567015528678894	19	010
122	431.08624267578125	22.65633773803711	1.0	440.1824035644531	6.702395439147949	0.001071929931640625	543.9544677734375	204.64346313476562	0.9999997615814209	542.5308837890625	205.51028442382812	0.09567159414291382	19	010
123	431.7663879394531	21.569337844848633	1.0	440.292236328125	6.879879951477051	0.0006742179393768311	542.9371948242188	204.05165100097656	0.9999998211860657	541.193115234375	204.1041717529297	0.0554259717464447	19	010
124	432.85137939453125	20.866989135742188	1.0	543.1613159179688	205.1529998779297	0.000695645809173584	543.7960205078125	204.05099487304688	0.9999997615814209	542.6917114257812	204.42861938476562	0.04220142960548401	19	010
125	433.5	21.368127822875977	1.0	440.6884460449219	6.9850311279296875	0.0007436275482177734	543.41943359375	204.26739501953125	0.9999998211860657	541.8479614257812	203.8563232421875	0.09985774755477905	19	010
126	432.552001953125	21.45726776123047	1.0	441.5389709472656	5.9518537521362305	0.0007882118225097656	543.0935668945312	204.71221923828125	0.9999997615814209	542.0728149414062	205.330078125	0.14631539583206177	19	010
127	433.787353515625	19.07935333251953	1.0	4.251979827880859	151.39585876464844	0.004342883825302124	542.94384765625	204.42625427246094	0.9999997615814209	542.2666015625	205.10032653808594	0.0535455048084259	19	010
128	432.3611145019531	20.9622859954834	1.0	440.2711486816406	6.4970269203186035	0.0008268654346466064	544.27197265625	204.7338104248047	1.0	542.7288208007812	205.9854736328125	0.006548762321472168	19	010
129	432.580078125	22.102781295776367	1.0	440.54730224609375	6.527619361877441	0.0005254447460174561	542.724365234375	203.63821411132812	0.9999998807907104	541.4828491210938	204.3479766845703	0.03808167576789856	19	010
130	432.1076354980469	20.25373649597168	1.0	543.3864135742188	204.40220642089844	0.0005343854427337646	543.5709228515625	204.35972595214844	0.9999998807907104	542.9505615234375	205.332275390625	0.04924425482749939	19	010
131	432.9994812011719	23.573322296142578	1.0	441.0145263671875	6.897029876708984	0.00045689940452575684	543.62451171875	203.53921508789062	0.9999999403953552	542.7634887695312	204.2994842529297	0.07264429330825806	19	010
132	434.3361511230469	26.292327880859375	1.0	478.0260314941406	96.40982055664062	0.017376840114593506	543.5107421875	203.49012756347656	1.0	542.00634765625	203.92970275878906	0.008600085973739624	19	010
133	438.57861328125	28.061765670776367	1.0	542.4393920898438	205.34986877441406	0.0006096959114074707	543.30810546875	204.3595733642578	0.9999997615814209	541.3989868164062	204.04364013671875	0.07987147569656372	19	010
134	438.8171691894531	28.64413833618164	1.0	543.0654907226562	204.9886474609375	0.0010155439376831055	543.572998046875	203.89634704589844	0.9999996423721313	542.6212158203125	204.6494903564453	0.19611242413520813	19	010
135	441.2585754394531	28.902822494506836	1.0	4.455698013305664	151.58607482910156	0.0011322498321533203	543.428955078125	204.37452697753906	0.9999997019767761	542.25830078125	204.66455078125	0.1925850510597229	19	010
136	441.7628173828125	30.629100799560547	1.0	546.36572265625	206.8310089111328	0.00034040212631225586	543.8992919921875	203.70693969726562	0.9999998807907104	542.8265380859375	204.75221252441406	0.010511636734008789	19	010
137	440.98834228515625	32.3875846862793	1.0	543.0640258789062	205.68482971191406	0.0007226765155792236	543.0764770507812	204.5552978515625	0.9999983906745911	542.4141235351562	204.8466033935547	0.2265717089176178	19	010
138	440.8553466796875	33.06494903564453	1.0	447.53912353515625	37.45493698120117	0.00038686394691467285	543.7377319335938	204.07247924804688	1.0	542.4700317382812	204.82601928710938	0.022128939628601074	19	010
139	441.2679138183594	32.339962005615234	1.0	447.6371154785156	36.92499923706055	0.00046068429946899414	543.4517211914062	204.9420623779297	0.9999998807907104	541.9523315429688	205.57244873046875	0.02348420023918152	19	010
140	441.6843566894531	34.31040954589844	1.0	543.1171875	204.8824462890625	0.0005675852298736572	543.697021484375	203.9674072265625	0.9999997019767761	542.81787109375	204.3655242919922	0.22552445530891418	19	010
141	441.8222961425781	33.95111083984375	1.0	543.4932861328125	205.4292449951172	0.00043469667434692383	543.5421752929688	204.59751892089844	0.9999991655349731	542.8441162109375	204.84654235839844	0.3212449848651886	19	010
142	443.0832214355469	35.28256607055664	1.0	545.6986083984375	205.81268310546875	0.00034165382385253906	543.4869384765625	203.8561248779297	0.9999997615814209	543.1631469726562	204.51507568359375	0.08763736486434937	19	010
143	442.2499694824219	34.335594177246094	1.0	545.1187744140625	205.82981872558594	0.00042814016342163086	543.5977172851562	203.59571838378906	0.9999999403953552	540.775146484375	203.77711486816406	0.017051219940185547	19	010
144	440.4923400878906	35.724246978759766	1.0	543.1046752929688	206.0601348876953	0.0004126131534576416	543.8209838867188	205.208984375	0.9999996423721313	542.9005737304688	205.7857666015625	0.14236488938331604	19	010
145	436.4608459472656	35.01728057861328	1.0	542.8692626953125	203.5724334716797	0.0007936656475067139	543.3746337890625	203.7782745361328	0.9999998807907104	542.4092407226562	204.7799835205078	0.01061519980430603	19	010
146	431.8967590332031	35.743186950683594	1.0	542.5484008789062	205.2994842529297	0.0005934834480285645	543.8090209960938	204.1112060546875	0.9999998807907104	542.7527465820312	204.82176208496094	0.06538748741149902	19	010
147	429.9772033691406	37.25192642211914	1.0	425.43743896484375	36.75584030151367	0.0008983910083770752	543.5458374023438	204.45046997070312	0.9999998807907104	542.4071044921875	204.97866821289062	0.041775286197662354	19	010
148	426.9159851074219	37.488494873046875	1.0	425.2228088378906	37.66606140136719	0.0009411871433258057	543.7124633789062	203.4649200439453	0.9999998807907104	542.482177734375	203.81834411621094	0.018923968076705933	19	010
149	425.5152893066406	38.89459228515625	1.0	424.18414306640625	38.9476318359375	0.0010817646980285645	543.8818359375	203.9342803955078	0.9999998807907104	542.6806640625	204.7049560546875	0.020330965518951416	19	010
150	422.2963562011719	38.82028579711914	0.999720573425293	421.669677734375	39.20302963256836	0.0022164881229400635	543.3173828125	204.86676025390625	0.9999995827674866	541.8557739257812	204.8000030517578	0.13549813628196716	19	010
151	423.7979431152344	36.968955993652344	1.0	3.589914083480835	151.35238647460938	0.0026265084743499756	543.654052734375	202.9757080078125	0.9999998807907104	542.8460693359375	203.94029235839844	0.02255520224571228	19	010
152	423.86773681640625	37.482112884521484	1.0	542.4850463867188	204.59046936035156	0.0008613467216491699	542.5020751953125	203.7084503173828	0.9999988079071045	542.0806274414062	204.2590789794922	0.08180293440818787	19	010
153	423.07940673828125	40.454200744628906	1.0	545.77001953125	206.76736450195312	0.00044733285903930664	544.1573486328125	204.10519409179688	0.9999999403953552	543.07470703125	204.85684204101562	0.03921103477478027	19	010
154	422.5072937011719	40.08354568481445	1.0	4.738089561462402	149.45831298828125	0.0004846155643463135	543.7283325195312	203.76885986328125	0.9999998807907104	542.5435791015625	204.48953247070312	0.02400904893875122	19	010
155	422.03204345703125	41.044307708740234	1.0	421.8676452636719	40.601646423339844	0.001822739839553833	543.5984497070312	203.48794555664062	0.9999999403953552	541.9945068359375	202.893798828125	0.03447416424751282	19	010
156	421.6124267578125	40.27436828613281	1.0	423.1331787109375	42.96919250488281	0.00043019652366638184	544.1424560546875	204.3306121826172	0.9999996423721313	543.1514282226562	204.82496643066406	0.29940488934516907	19	010
157	420.0841064453125	40.02159118652344	1.0	545.6698608398438	206.69639587402344	0.00039893388748168945	543.6957397460938	204.3004913330078	0.9999997615814209	542.0932006835938	205.28057861328125	0.021377533674240112	19	010
158	416.2137451171875	37.70310974121094	0.9999603629112244	417.98919677734375	38.83406066894531	0.9422332048416138	543.741943359375	204.3562469482422	0.9999998807907104	542.4158935546875	204.62181091308594	0.05129349231719971	19	010
159	414.7337646484375	35.370975494384766	0.9999485015869141	416.01702880859375	35.26748275756836	0.9817686080932617	543.7041015625	204.73452758789062	0.9999998807907104	542.3340454101562	205.4022979736328	0.018929004669189453	19	010
160	404.41717529296875	39.32497024536133	1.0	355.44366455078125	90.5677261352539	1.0	543.49658203125	204.42198181152344	0.9999996423721313	542.1611938476562	205.1691131591797	0.10749110579490662	19	010
161	394.5837097167969	42.10096740722656	0.9997522234916687	343.84478759765625	94.87256622314453	1.0	544.0576171875	205.33216857910156	0.9999999403953552	542.612060546875	206.11993408203125	0.046850770711898804	19	010
162	382.83245849609375	48.199344635009766	0.9999620914459229	332.1862487792969	94.88887786865234	0.9999531507492065	543.8789672851562	205.0634002685547	0.9999999403953552	542.2315673828125	205.55979919433594	0.02045688033103943	19	010
163	375.1559753417969	52.26994323730469	0.9999999403953552	322.3708801269531	99.31835174560547	0.9995442628860474	542.545166015625	204.4241943359375	0.9999961853027344	541.0986938476562	203.3709716796875	0.3912370800971985	19	010
164	306.8695068359375	104.08184814453125	0.9999332427978516	357.7491149902344	56.124473571777344	0.9999771118164062	543.4774169921875	204.54034423828125	0.9999997615814209	541.9968872070312	205.10276794433594	0.09170174598693848	19	010
165	299.33306884765625	105.05792236328125	0.22710368037223816	298.5804443359375	109.7860336303711	0.9999279975891113	543.7135009765625	204.43109130859375	0.9999998807907104	542.0603637695312	203.97470092773438	0.028144925832748413	19	010
166	285.5567932128906	111.34370422363281	0.9967206716537476	285.7392578125	110.665283203125	0.9967410564422607	543.885498046875	204.24703979492188	0.9999997615814209	541.1111450195312	204.53631591796875	0.08270630240440369	19	010
167	272.72332763671875	107.14218139648438	0.9999650716781616	275.433837890625	108.57147979736328	0.9959075450897217	543.3895874023438	204.06637573242188	0.9999996423721313	540.742919921875	204.18849182128906	0.10768735408782959	19	010
168	257.8194885253906	103.58334350585938	1.0	259.33837890625	103.96453094482422	0.03246626257896423	543.9027709960938	204.5397491455078	0.9999998807907104	542.6512451171875	205.11984252929688	0.06543520092964172	19	010
169	242.74276733398438	106.27714538574219	1.0	333.8521423339844	80.16239929199219	0.36681097745895386	543.13671875	203.2807159423828	0.9999995827674866	542.83154296875	203.8384552001953	0.04222536087036133	19	010
170	230.24957275390625	107.11309814453125	1.0	328.3533020019531	79.58370208740234	0.9999927282333374	543.8062744140625	204.41714477539062	0.9999998807907104	542.7740478515625	205.03395080566406	0.060257285833358765	19	010
171	217.57955932617188	107.61849975585938	1.0	318.7569885253906	79.6397933959961	0.9999997615814209	544.1195068359375	204.10768127441406	1.0	542.9086303710938	205.08554077148438	0.01563560962677002	19	010
172	208.7716064453125	109.0264892578125	1.0	303.96746826171875	84.484619140625	0.9999560713768005	543.7633666992188	203.3430633544922	0.9999999403953552	542.7807006835938	203.82095336914062	0.037651002407073975	19	010
173	194.88560485839844	113.39675903320312	1.0	294.378662109375	84.92456817626953	0.9915430545806885	543.8863525390625	204.3847198486328	0.9999998807907104	543.245849609375	205.2840118408203	0.01916566491127014	19	010
174	183.1654510498047	109.71681213378906	1.0	288.2823181152344	81.33674621582031	0.9999998211860657	543.6090698242188	204.8731689453125	0.9999998211860657	542.6088256835938	205.52745056152344	0.04924994707107544	19	010
175	171.13824462890625	98.30393981933594	1.0	268.7960205078125	93.51800537109375	0.17345911264419556	543.7434692382812	204.37281799316406	0.9999998211860657	542.7002563476562	204.97314453125	0.020579546689987183	19	010
176	155.11746215820312	91.22267150878906	0.999999463558197	258.1842346191406	103.29049682617188	0.9999998807907104	543.6041259765625	204.1505584716797	0.9999996423721313	542.4683837890625	204.4119415283203	0.1519853174686432	19	010
177	145.08139038085938	88.24796295166016	0.9997703433036804	237.72621154785156	105.6838607788086	0.923852801322937	543.5802612304688	203.67532348632812	0.9999997615814209	542.7343139648438	204.16751098632812	0.05158299207687378	19	010
178	137.2938690185547	89.3091812133789	0.9999994039535522	228.58245849609375	105.49360656738281	0.9998600482940674	543.7813110351562	204.5167236328125	1.0	542.2079467773438	205.37176513671875	0.02501407265663147	19	010
179	127.13548278808594	85.87149810791016	0.46944141387939453	213.4195098876953	100.57125854492188	0.0069363415241241455	544.1015625	204.8819580078125	0.9999997615814209	542.9204711914062	205.39169311523438	0.07540911436080933	19	010
180	131.32542419433594	81.62957763671875	0.0012079179286956787	211.63479614257812	98.19115447998047	0.28444352746009827	542.74951171875	204.37686157226562	0.9999992251396179	541.3875122070312	203.95193481445312	0.26965537667274475	19	010
181	124.93086242675781	82.581787109375	0.2078726589679718	201.03115844726562	98.2798843383789	0.9999955892562866	543.671875	204.955078125	0.9999997615814209	542.1694946289062	205.86306762695312	0.16772350668907166	19	010
182	122.2720947265625	82.26009368896484	0.9996309280395508	214.71656799316406	103.09210968017578	1.0	544.0177001953125	204.19607543945312	0.9999998807907104	542.7578735351562	205.05694580078125	0.012139081954956055	19	010
183	122.60323333740234	82.6256332397461	0.9999997615814209	215.1528778076172	101.9202880859375	0.99973464012146	542.9878540039062	203.65664672851562	0.9999996423721313	541.366455078125	202.96742248535156	0.13493302464485168	19	010
184	121.62520599365234	78.40502166748047	0.5651766061782837	214.10845947265625	102.84120178222656	0.9459894895553589	544.2726440429688	204.7862091064453	1.0	542.6002807617188	206.234130859375	0.008029192686080933	19	010
185	123.18392944335938	81.22068786621094	0.9545580148696899	211.8306884765625	101.67945098876953	0.9999527931213379	543.5256958007812	204.8352813720703	0.9999998807907104	542.1461181640625	205.89712524414062	0.02837228775024414	19	010
186	124.16551971435547	79.9314956665039	0.9659468531608582	208.0253448486328	100.33126831054688	0.9999997019767761	543.2615356445312	204.96493530273438	0.999999463558197	541.81103515625	205.50106811523438	0.30682188272476196	19	010
187	123.11003112792969	81.09465789794922	0.11770942807197571	209.8383331298828	101.27210235595703	0.9067854285240173	544.0807495117188	204.000732421875	1.0	542.7822875976562	205.15235900878906	0.013150125741958618	19	010
188	119.36119842529297	81.45698547363281	0.9999771118164062	210.03445434570312	103.09989166259766	0.8554509878158569	543.7825927734375	203.29522705078125	0.9999998807907104	541.0346069335938	203.5897674560547	0.034034281969070435	19	010
189	121.44558715820312	79.517578125	0.025694608688354492	211.8359832763672	105.13249206542969	0.9999881386756897	543.3548583984375	205.2132568359375	0.9999987483024597	542.0906982421875	205.8295135498047	0.3146006464958191	19	010
190	121.67134857177734	81.64214324951172	0.9981131553649902	203.4844207763672	101.45735931396484	0.9999995827674866	543.9220581054688	202.5990447998047	0.9999999403953552	540.8693237304688	203.6929473876953	0.013084948062896729	19	010
191	126.03482818603516	81.68677520751953	0.12663918733596802	209.0755615234375	102.68830108642578	1.0	543.6742553710938	204.37466430664062	0.9999998807907104	542.3877563476562	205.1235809326172	0.033088624477386475	19	010
192	118.79656982421875	84.33018493652344	0.9999068379402161	207.62408447265625	102.293701171875	0.9999992847442627	542.7410888671875	203.65155029296875	0.9999997615814209	542.1395874023438	204.15806579589844	0.073464035987854	19	010
193	121.78704833984375	82.32755279541016	0.9995523691177368	205.58421325683594	100.3172378540039	0.998496413230896	543.554443359375	203.85304260253906	0.9999999403953552	542.7415771484375	204.4774627685547	0.04115384817123413	19	010
194	124.36831665039062	79.9055404663086	0.11548113822937012	212.0048370361328	104.25375366210938	0.0017063319683074951	543.3903198242188	204.62442016601562	0.9999997615814209	542.0992431640625	205.37750244140625	0.05438610911369324	19	010
195	128.5272979736328	80.87603759765625	0.9999991059303284	208.5155792236328	103.04393768310547	1.0	543.4065551757812	203.45620727539062	0.9999994039535522	542.0418090820312	202.98593139648438	0.2054460048675537	19	010
196	132.31483459472656	73.40325927734375	0.005688458681106567	132.4855194091797	72.07199096679688	0.9999967217445374	543.321044921875	204.2499237060547	0.9999996423721313	541.9498901367188	204.85000610351562	0.05375346541404724	19	010
197	141.35845947265625	64.69205474853516	0.03390812873840332	144.80859375	62.21847152709961	0.9999983310699463	543.4196166992188	204.40586853027344	1.0	542.408935546875	205.57858276367188	0.024648398160934448	19	010
198	164.7287139892578	52.52863311767578	0.9999998807907104	166.65989685058594	54.01622009277344	0.5481600761413574	542.4082641601562	202.92971801757812	0.9999996423721313	540.88525390625	203.12057495117188	0.1070297360420227	19	010
199	176.97482299804688	46.368526458740234	1.0	159.2903289794922	132.26219177246094	0.007706761360168457	543.3641967773438	204.00074768066406	1.0	541.401123046875	203.7244110107422	0.006521433591842651	19	010
200	183.10891723632812	43.28861999511719	1.0	149.29794311523438	132.62417602539062	0.19085347652435303	543.6396484375	204.75714111328125	0.9999990463256836	542.1862182617188	205.39576721191406	0.21259719133377075	19	010
201	188.84738159179688	41.7266845703125	1.0	146.07803344726562	135.4381866455078	0.9999942779541016	543.8023071289062	204.25726318359375	0.9999998807907104	541.6586303710938	203.91766357421875	0.024941176176071167	19	010
202	197.01943969726562	38.63524627685547	1.0	150.03945922851562	129.55360412597656	1.0	543.9218139648438	204.29017639160156	0.9999998211860657	542.50732421875	205.3047332763672	0.11696520447731018	19	010
203	207.67738342285156	30.817148208618164	1.0	150.63748168945312	123.76073455810547	0.9999998807907104	542.6631469726562	204.3931884765625	0.9999995827674866	541.218994140625	203.98660278320312	0.19832837581634521	19	010
204	217.09332275390625	26.877559661865234	1.0	156.1193389892578	119.52629852294922	0.999981701374054	544.0546264648438	204.2654571533203	0.9999998807907104	541.1851806640625	204.5569610595703	0.031007707118988037	19	010
205	228.2830352783203	22.16098976135254	1.0	157.70611572265625	114.91098022460938	0.9999999403953552	543.361083984375	204.03125	0.9999997615814209	542.0474243164062	203.55935668945312	0.037778258323669434	19	010
206	236.40956115722656	19.573108673095703	1.0	163.3320770263672	109.79855346679688	1.0	543.3799438476562	204.51173400878906	0.9999998807907104	541.9600830078125	205.0083465576172	0.027679741382598877	19	010
207	240.66221618652344	17.413002014160156	1.0	173.92269897460938	107.2873764038086	0.9999991655349731	543.1715087890625	204.3912811279297	0.9999997019767761	541.6256103515625	203.80581665039062	0.09280642867088318	19	010
208	244.60140991210938	16.476776123046875	1.0	180.10891723632812	109.51724243164062	0.9896842241287231	543.1981811523438	204.14244079589844	0.9999995827674866	542.1681518554688	204.5298309326172	0.11546573042869568	19	010
209	245.39901733398438	17.731075286865234	1.0	180.8766326904297	111.33528900146484	1.0	542.7240600585938	204.9129638671875	0.9999988079071045	541.3507080078125	204.26589965820312	0.2967623174190521	19	010
210	244.76283264160156	18.34264373779297	1.0	184.8310089111328	110.92997741699219	0.8899399638175964	543.45263671875	204.5009307861328	0.9999997019767761	541.9671630859375	204.28663635253906	0.14107340574264526	19	010
211	247.39828491210938	16.710391998291016	1.0	193.26315307617188	113.7483901977539	0.37820690870285034	544.0648803710938	204.44754028320312	0.9999999403953552	543.0700073242188	205.20492553710938	0.020204275846481323	19	010
212	248.234619140625	17.96173095703125	1.0	191.9499969482422	116.45394134521484	0.9999599456787109	543.457763671875	204.2139434814453	0.9999995231628418	542.4624633789062	204.7648162841797	0.08841857314109802	19	010
213	249.0083770751953	18.238849639892578	1.0	190.01084899902344	122.82283782958984	0.9997738599777222	543.139404296875	202.7871856689453	0.9999998807907104	541.3775634765625	202.85693359375	0.023912012577056885	19	010
214	248.41970825195312	18.510419845581055	1.0	198.61224365234375	118.70164489746094	0.9996916055679321	543.8264770507812	204.4054412841797	0.9999999403953552	542.1470947265625	205.04644775390625	0.05445554852485657	19	010
215	249.47396850585938	18.852157592773438	1.0	259.2584228515625	5.487805366516113	0.0006889700889587402	544.0789184570312	204.14883422851562	0.9999997019767761	543.1298217773438	204.75445556640625	0.07955461740493774	19	010
216	248.97238159179688	18.649322509765625	1.0	209.11387634277344	119.02039337158203	0.000458449125289917	543.7381591796875	203.55215454101562	1.0	542.7933959960938	204.5023193359375	0.009921491146087646	19	010
217	249.87355041503906	18.189491271972656	1.0	202.0983123779297	126.78413391113281	0.9878790378570557	543.76513671875	204.90211486816406	0.9999998807907104	542.4752807617188	205.2748565673828	0.04712921380996704	19	010
218	250.52877807617188	17.370563507080078	1.0	259.5361022949219	5.31807804107666	0.0008140802383422852	542.7918090820312	204.1851806640625	0.9999994039535522	541.0422973632812	203.5072784423828	0.27841782569885254	19	010
219	250.125244140625	18.627506256103516	1.0	206.2944793701172	126.43142700195312	0.8752090930938721	543.742431640625	203.75030517578125	0.9999998807907104	542.6881713867188	204.4193572998047	0.04508274793624878	19	010
220	250.96591186523438	18.670408248901367	1.0	204.529052734375	130.34141540527344	0.9999957084655762	543.9215087890625	204.26898193359375	1.0	542.5972900390625	205.11679077148438	0.026531577110290527	19	010
221	253.13656616210938	23.257097244262695	1.0	208.71762084960938	125.95685577392578	0.5115921497344971	543.8528442382812	203.99269104003906	0.9999998807907104	542.7742919921875	204.7410888671875	0.033202946186065674	19	010
222	259.4344177246094	29.345884323120117	1.0	4.67648983001709	146.57894897460938	0.001061469316482544	544.208984375	204.0399627685547	1.0	542.8421020507812	205.17807006835938	0.019923865795135498	19	010
223	265.4711608886719	38.354129791259766	1.0	542.7794799804688	204.94439697265625	0.00043076276779174805	543.2703247070312	204.3003692626953	0.9999997019767761	542.7141723632812	204.9293670654297	0.1390264928340912	19	010
224	274.52362060546875	45.26190948486328	1.0	192.56222534179688	118.88566589355469	0.9999998807907104	544.5631713867188	204.8300323486328	0.9999999403953552	543.1978759765625	205.35635375976562	0.028867006301879883	19	010
225	285.7995300292969	46.34183883666992	1.0	191.83872985839844	112.29093933105469	0.002959698438644409	544.085205078125	204.65713500976562	0.9999998807907104	542.7608642578125	205.1134033203125	0.03878536820411682	19	010
226	291.9662780761719	48.37561798095703	1.0	294.91192626953125	49.1090087890625	0.022784888744354248	543.8366088867188	203.80960083007812	0.9999999403953552	543.413818359375	204.83322143554688	0.021306395530700684	19	010
227	294.69683837890625	51.341590881347656	1.0	300.8157958984375	52.48379898071289	0.005511939525604248	543.4813232421875	203.9054718017578	0.9999999403953552	542.7017822265625	204.1787109375	0.0567893385887146	19	010
228	302.8105773925781	53.82482147216797	0.9999724626541138	303.48992919921875	53.805931091308594	0.9896317720413208	543.448974609375	204.2200927734375	0.9999992847442627	541.8255004882812	204.4313507080078	0.2603249251842499	19	010
229	304.7540283203125	52.818241119384766	0.995587944984436	306.5765380859375	54.525325775146484	0.9999324679374695	544.1893310546875	203.1097412109375	1.0	542.9039916992188	204.50990295410156	0.003920912742614746	19	010
230	304.2650146484375	55.3032341003418	0.9999999403953552	308.28448486328125	55.43037414550781	0.27203744649887085	544.8734130859375	204.77197265625	1.0	543.3666381835938	205.90484619140625	0.007074087858200073	19	010
231	308.050048828125	55.555152893066406	0.9999908804893494	311.7825927734375	56.300594329833984	0.9816908836364746	545.0200805664062	204.19065856933594	1.0	543.096923828125	205.5594482421875	0.0018319785594940186	19	010
232	309.8807678222656	57.61439895629883	1.0	316.488037109375	59.1694450378418	0.03275936841964722	544.4686279296875	204.13308715820312	1.0	541.3221435546875	204.91952514648438	0.004361629486083984	19	010
233	310.7333679199219	57.996856689453125	1.0	218.94869995117188	119.0000228881836	0.7568223476409912	544.2161865234375	203.01182556152344	1.0	543.7777709960938	204.29632568359375	0.011663973331451416	19	010
234	314.4128723144531	63.38426208496094	0.9999663829803467	318.38360595703125	64.56073760986328	0.414733350276947	544.804443359375	202.46371459960938	1.0	543.8736572265625	204.53884887695312	0.0028988122940063477	19	010
235	325.8148193359375	63.204925537109375	0.9983819127082825	328.4930725097656	63.50871276855469	0.9915347695350647	544.2660522460938	202.15939331054688	1.0	543.3413696289062	203.9911651611328	0.003357023000717163	19	010
236	336.6422424316406	58.98770523071289	0.9999998807907104	249.84567260742188	113.20568084716797	0.9993960857391357	544.0973510742188	203.83746337890625	1.0	540.9541625976562	204.05258178710938	0.02152407169342041	19	010
237	344.0443115234375	59.54690170288086	1.0	261.1414794921875	117.03217315673828	0.009290903806686401	544.8009033203125	204.27928161621094	1.0	543.512451171875	205.43588256835938	0.007252693176269531	19	010
238	349.7822570800781	59.197872161865234	1.0	267.84564208984375	117.1746826171875	0.9975016117095947	543.876220703125	203.6876220703125	1.0	540.8460693359375	204.36068725585938	0.0035994350910186768	19	010
239	351.0126647949219	59.552188873291016	1.0	3.027529239654541	148.3480987548828	0.0043354332447052	544.2940673828125	203.25074768066406	1.0	543.2797241210938	204.6357879638672	0.0025314390659332275	19	010
240	350.356201171875	60.11869812011719	1.0	276.3519592285156	124.69691467285156	0.9954514503479004	544.6674194335938	203.9305419921875	0.9999999403953552	543.3900756835938	205.11585998535156	0.0047737061977386475	19	010
241	353.041748046875	60.46720504760742	1.0	284.5931091308594	121.80963134765625	0.9998924732208252	545.1455078125	204.48269653320312	1.0	543.9490966796875	205.6354522705078	0.006248027086257935	19	010
242	355.44879150390625	59.67379379272461	1.0	288.0641784667969	123.71205139160156	0.9999873042106628	545.2481689453125	203.80198669433594	1.0	544.0670166015625	204.94358825683594	0.009018748998641968	19	010
243	355.7047424316406	60.706729888916016	1.0	287.8495178222656	128.75247192382812	0.9999984502792358	544.9459838867188	204.3005828857422	1.0	543.518310546875	205.412841796875	0.0061123669147491455	19	010
244	355.96282958984375	59.891841888427734	1.0	290.4503479003906	130.12367248535156	1.0	544.810546875	204.22354125976562	1.0	543.51611328125	205.57028198242188	0.0069296956062316895	19	010
245	357.6170654296875	60.430328369140625	1.0	293.0189208984375	130.92428588867188	1.0	544.640625	204.4890594482422	0.9999998807907104	543.4652709960938	205.6210479736328	0.008361577987670898	19	010
246	359.7183532714844	60.261146545410156	1.0	293.7453308105469	134.46221923828125	0.9999651908874512	544.2376098632812	203.99639892578125	1.0	540.5623168945312	204.6815185546875	0.0014347434043884277	19	010
247	364.5154113769531	60.939064025878906	1.0	293.564453125	133.8804473876953	1.0	544.663330078125	204.4589385986328	0.9999998807907104	543.1237182617188	205.34375	0.01212969422340393	19	010
248	371.36883544921875	68.78744506835938	0.9999998807907104	300.4833984375	132.26885986328125	0.998633623123169	544.1104125976562	204.76307678222656	0.9999999403953552	543.1563720703125	205.69442749023438	0.020323514938354492	19	010
249	385.677490234375	76.04708099365234	1.0	297.5804443359375	128.8647918701172	0.9998992085456848	544.5586547851562	204.3955078125	1.0	542.7105712890625	205.3737335205078	0.005621403455734253	19	010
250	395.7218017578125	80.46278381347656	1.0	291.5617370605469	132.0637969970703	0.9980558156967163	544.6249389648438	203.83535766601562	1.0	542.6726684570312	204.9965057373047	0.002397477626800537	19	010
251	403.11767578125	82.05325317382812	1.0	405.4239501953125	84.3222885131836	0.0003599226474761963	544.2918090820312	203.7321014404297	1.0	542.9195556640625	205.1697540283203	0.005475640296936035	19	010
252	408.34576416015625	84.11129760742188	1.0	415.3775329589844	88.37471771240234	0.0007006525993347168	544.8492431640625	205.35369873046875	1.0	544.10888671875	206.85650634765625	0.004502028226852417	19	010
253	416.4919128417969	88.2942886352539	1.0	324.07403564453125	115.75363159179688	0.9995478391647339	545.3441772460938	204.17977905273438	1.0	544.4605712890625	205.57354736328125	0.0023475289344787598	19	010
254	424.0790710449219	90.0837173461914	1.0	334.4599609375	110.73783111572266	0.8960376381874084	544.5811767578125	203.56712341308594	1.0	543.2423095703125	204.91502380371094	0.011994987726211548	19	010
255	431.3235168457031	91.02962493896484	1.0	340.5023193359375	115.25760650634766	0.9998425245285034	543.5625	203.8878173828125	0.9999998807907104	542.6243896484375	204.65484619140625	0.011042237281799316	19	010
256	448.65338134765625	90.35594940185547	1.0	546.1935424804688	207.1749725341797	0.0003600120544433594	544.5178833007812	204.55471801757812	1.0	543.2814331054688	205.65359497070312	0.006167978048324585	19	010
257	454.547119140625	91.61567687988281	1.0	358.1763000488281	129.1774444580078	0.0012166202068328857	544.4586181640625	204.8228302001953	1.0	542.780517578125	205.79229736328125	0.00891190767288208	19	010
258	461.99102783203125	97.92567443847656	1.0	545.9562377929688	207.412841796875	0.0003184974193572998	544.7010498046875	204.70750427246094	1.0	542.8713989257812	205.78472900390625	0.002604544162750244	19	010
259	471.7791748046875	102.17838287353516	1.0	478.915283203125	105.02950286865234	0.0005210936069488525	544.4476318359375	203.59429931640625	1.0	542.6585083007812	204.5333251953125	0.0037554800510406494	19	010
260	478.3213195800781	104.36933135986328	1.0	2.760770320892334	209.07717895507812	0.0006351768970489502	544.6223754882812	204.32781982421875	1.0	543.5009155273438	204.67320251464844	0.004197657108306885	19	010
261	481.2952880859375	102.64375305175781	1.0	412.4085388183594	96.9323959350586	0.21421116590499878	544.6744995117188	204.4154510498047	1.0	543.1168823242188	205.1314239501953	0.0019938647747039795	19	010
262	484.99468994140625	101.2299575805664	1.0	494.15692138671875	99.87835693359375	0.02999037504196167	544.9000854492188	204.93734741210938	1.0	543.1338500976562	205.77784729003906	0.00624239444732666	19	010
263	491.759521484375	100.82719421386719	0.45469358563423157	426.8037414550781	104.07327270507812	0.8381351828575134	543.9454345703125	204.63246154785156	0.9999999403953552	542.4529418945312	205.26687622070312	0.006670922040939331	19	010
264	494.96209716796875	103.27754211425781	0.6395596265792847	433.21124267578125	101.80692291259766	0.6918593049049377	544.6771850585938	204.29156494140625	1.0	543.2816162109375	205.0294647216797	0.005202293395996094	19	010
265	492.00714111328125	112.49231719970703	1.0	429.9097900390625	98.03678894042969	0.999945342540741	544.6685180664062	203.7593231201172	1.0	542.0888061523438	204.2637939453125	0.004381239414215088	19	010
266	485.85418701171875	116.82645416259766	1.0	431.01385498046875	95.7426986694336	0.9999794960021973	544.5075073242188	204.70423889160156	0.9999999403953552	542.8511352539062	205.62240600585938	0.007118880748748779	19	010
267	483.75189208984375	118.35981750488281	1.0	433.6015625	94.39635467529297	0.9999983310699463	544.8284301757812	204.42547607421875	1.0	541.6589965820312	205.03921508789062	0.0048687756061553955	19	010
268	481.3736267089844	116.0781021118164	1.0	432.7092590332031	94.52875518798828	0.9999879598617554	544.3228759765625	204.58560180664062	1.0	542.7190551757812	205.35098266601562	0.012587934732437134	19	010
269	480.9574890136719	116.07247924804688	1.0	431.5125427246094	93.51211547851562	0.9999983310699463	545.8289794921875	203.46615600585938	1.0	544.1508178710938	204.36610412597656	0.001729726791381836	19	010
270	479.906494140625	116.07695007324219	1.0	432.5439453125	91.87505340576172	1.0	544.5866088867188	204.7514190673828	0.9999998807907104	543.489990234375	205.64047241210938	0.01132124662399292	19	010
271	476.3458557128906	116.4010009765625	1.0	431.18438720703125	92.17292785644531	0.9994326233863831	544.5234375	204.49615478515625	1.0	542.8928833007812	205.5428924560547	0.004663586616516113	19	010
272	478.1445007324219	115.46183013916016	1.0	429.7490234375	91.05662536621094	0.9999551773071289	543.6300048828125	203.98416137695312	0.9999999403953552	542.47705078125	204.66061401367188	0.019673556089401245	19	010
273	477.9065856933594	113.98633575439453	1.0	430.1879577636719	92.67547607421875	0.9999998807907104	545.0398559570312	204.9253387451172	1.0	543.4481201171875	205.97900390625	0.005863487720489502	19	010
274	476.6786193847656	112.89462280273438	1.0	428.2727355957031	92.09265899658203	0.593005895614624	544.6181030273438	205.47129821777344	0.9999999403953552	542.733154296875	206.58157348632812	0.00486677885055542	19	010
275	478.1070556640625	111.84810638427734	1.0	428.5007629394531	93.72080993652344	0.9954564571380615	544.2918090820312	204.2302703857422	0.9999998807907104	543.2477416992188	205.16184997558594	0.016752541065216064	19	010
276	477.7899475097656	112.0217514038086	1.0	425.9009094238281	93.61006164550781	0.9984648823738098	544.3551635742188	204.25491333007812	1.0	542.87060546875	204.7262420654297	0.004007011651992798	19	010
277	479.2495422363281	112.6387710571289	1.0	425.18310546875	93.59059143066406	0.9999334812164307	544.12255859375	204.48802185058594	0.9999998807907104	542.45947265625	205.35757446289062	0.010056376457214355	19	010
278	478.30047607421875	112.21334075927734	0.9999885559082031	424.5008239746094	97.94380187988281	0.9853260517120361	544.3612670898438	205.21932983398438	0.9999998807907104	542.6736450195312	206.64048767089844	0.0055694580078125	19	010
279	477.1737976074219	111.63269805908203	0.9999987483024597	428.4555969238281	94.3947525024414	0.9999313354492188	545.03857421875	204.1991424560547	1.0	541.5050659179688	204.94964599609375	0.0019130110740661621	19	010
280	475.96795654296875	112.76497650146484	0.9998825788497925	423.47857666015625	95.94597625732422	0.9995299577713013	544.013427734375	204.12074279785156	0.9999999403953552	543.1116333007812	204.88442993164062	0.016615718603134155	19	010
281	477.9044494628906	112.46185302734375	1.0	425.2672424316406	94.03760528564453	0.999990701675415	544.8206176757812	204.50050354003906	1.0	543.2737426757812	205.4130401611328	0.0037228167057037354	19	010
282	477.3919982910156	113.08354187011719	0.9999998211860657	422.5874328613281	95.6524887084961	0.9999973177909851	544.3236083984375	203.45921325683594	0.9999999403953552	542.8124389648438	204.51197814941406	0.004314512014389038	19	010
283	478.791748046875	114.48275756835938	0.9999948740005493	421.137939453125	97.88733673095703	0.9999932050704956	544.406494140625	204.55792236328125	1.0	543.2418823242188	205.45889282226562	0.004801630973815918	19	010
284	484.0454406738281	114.45489501953125	0.9999998807907104	427.38739013671875	96.83328247070312	0.9999842643737793	543.9935913085938	203.88967895507812	1.0	542.3538818359375	204.8477020263672	0.004876136779785156	19	010
285	485.9044189453125	114.7841796875	1.0	430.66015625	97.83495330810547	1.0	544.8165893554688	203.8210906982422	1.0	544.1790161132812	205.33712768554688	0.004707068204879761	19	010
286	487.4895935058594	118.880615234375	1.0	430.05340576171875	95.3570327758789	0.9999998211860657	545.5069580078125	204.7436065673828	1.0	544.6437377929688	205.49607849121094	0.0019282996654510498	19	010
287	486.4850769042969	120.38215637207031	1.0	424.22576904296875	95.7220230102539	0.9999990463256836	544.447509765625	204.47021484375	1.0	542.0162963867188	205.4635467529297	0.00202256441116333	19	010
288	485.4275817871094	122.1578369140625	1.0	423.08953857421875	92.3160629272461	1.0	544.479736328125	203.23988342285156	0.9999999403953552	542.7261962890625	204.22532653808594	0.0030732452869415283	19	010
289	485.5901794433594	122.64411163330078	1.0	420.94903564453125	91.97480010986328	0.23948553204536438	544.18798828125	204.32411193847656	0.9999999403953552	543.13916015625	205.09181213378906	0.022615045309066772	19	010
290	486.4245300292969	123.82430267333984	1.0	424.48785400390625	90.71562194824219	1.0	544.1690673828125	204.082275390625	0.9999998807907104	541.4410400390625	204.40248107910156	0.010713130235671997	19	010
291	487.12384033203125	121.89898681640625	1.0	425.8583679199219	91.58439636230469	0.9999955892562866	543.991455078125	203.01171875	1.0	543.0525512695312	203.64500427246094	0.0063187479972839355	19	010
292	487.7054138183594	120.91852569580078	1.0	423.5527648925781	92.26940155029297	1.0	544.0084228515625	203.99615478515625	0.9999999403953552	543.3007202148438	204.8502197265625	0.025990992784500122	19	010
293	490.01507568359375	117.74394226074219	1.0	426.4805603027344	95.12983703613281	0.999998927116394	544.2599487304688	204.11607360839844	0.9999998807907104	543.0131225585938	205.07383728027344	0.008329421281814575	19	010
294	492.6712646484375	122.85362243652344	1.0	428.264892578125	92.61280822753906	0.9341177940368652	544.3880004882812	203.65481567382812	0.9999998807907104	543.1968383789062	204.97523498535156	0.006188690662384033	19	010
295	493.0859680175781	127.80661010742188	0.9999996423721313	431.71258544921875	89.81226348876953	0.9833859205245972	544.8968505859375	204.00979614257812	1.0	543.17138671875	205.1710662841797	0.0023805201053619385	19	010
296	493.0633239746094	132.5262908935547	1.0	433.1467590332031	83.63416290283203	1.0	544.9017944335938	203.0405731201172	1.0	541.76806640625	204.00497436523438	0.0020550787448883057	19	010
297	492.7593078613281	137.07681274414062	1.0	432.6944274902344	82.43535614013672	1.0	544.3270263671875	204.83970642089844	0.9999998807907104	542.73779296875	205.86911010742188	0.00787171721458435	19	010
298	493.2945556640625	142.71926879882812	1.0	432.4014587402344	80.85543823242188	1.0	544.3300170898438	202.91807556152344	1.0	541.4923095703125	203.8338623046875	0.004152566194534302	19	010
299	491.99945068359375	143.9464569091797	0.9999996423721313	431.0166320800781	83.54705810546875	1.0	544.8405151367188	203.990234375	1.0	543.0443115234375	204.71029663085938	0.005759179592132568	19	010
300	490.51470947265625	145.35491943359375	1.0	432.7994384765625	82.67243957519531	0.9999999403953552	544.20849609375	204.6725311279297	0.9999998211860657	543.1229858398438	205.24063110351562	0.05741983652114868	19	010
301	484.2419128417969	145.67660522460938	1.0	432.0023193359375	82.67986297607422	1.0	544.1782836914062	204.4076385498047	0.9999999403953552	543.2424926757812	205.1046142578125	0.023904263973236084	19	010
302	481.8256530761719	143.7664337158203	1.0	430.5821228027344	88.85147094726562	0.9999994039535522	544.315185546875	204.05963134765625	1.0	541.230224609375	204.48779296875	0.025125116109848022	19	010
303	480.1907653808594	144.17161560058594	1.0	430.4627990722656	84.2104263305664	1.0	544.2867431640625	204.26388549804688	1.0	541.39404296875	204.8820343017578	0.004836440086364746	19	010
304	480.5494079589844	143.4566192626953	1.0	431.7852783203125	85.0845718383789	1.0	544.434326171875	203.38906860351562	1.0	541.2658081054688	204.3257293701172	0.0035379528999328613	19	010
305	479.98065185546875	142.67645263671875	1.0	430.9806823730469	85.06549072265625	0.9999999403953552	543.9615478515625	204.4181365966797	0.9999997615814209	543.1138305664062	205.0482177734375	0.06657510995864868	19	010
306	480.4584655761719	140.11842346191406	1.0	424.7454528808594	91.68839263916016	0.999998927116394	544.785888671875	204.82579040527344	0.9999999403953552	543.1119384765625	205.85369873046875	0.006750047206878662	19	010
307	480.864013671875	137.3607635498047	1.0	429.8177490234375	88.13890075683594	1.0	544.5056762695312	204.52247619628906	0.9999998807907104	543.575927734375	205.24984741210938	0.009207934141159058	19	010
308	480.1547546386719	138.28981018066406	1.0	431.18414306640625	85.83184051513672	0.9988208413124084	544.4679565429688	204.8193817138672	0.9999998807907104	543.4426879882812	205.89553833007812	0.008339554071426392	19	010
309	480.0882873535156	136.09378051757812	1.0	428.92822265625	89.7725830078125	0.7591947913169861	543.9783935546875	204.0543670654297	0.9999999403953552	543.2560424804688	204.4752197265625	0.015375405550003052	19	010
310	482.0151672363281	135.85166931152344	1.0	429.1048889160156	87.58534240722656	0.9999997019767761	544.2770385742188	204.47193908691406	0.9999998807907104	543.5501098632812	205.4732666015625	0.028413623571395874	19	010
311	484.2973327636719	134.08642578125	1.0	423.1295471191406	92.8128662109375	0.9999434947967529	544.416748046875	204.318359375	1.0	542.8410034179688	205.35769653320312	0.0022627711296081543	19	010
312	486.5406799316406	136.72193908691406	1.0	427.8085632324219	91.4164047241211	0.917632520198822	544.7611694335938	205.0928955078125	0.9999998807907104	543.2526245117188	206.1650390625	0.00966876745223999	19	010
313	489.5404357910156	136.08770751953125	0.9999998807907104	431.0871887207031	91.0400390625	0.9999998807907104	545.10986328125	204.11744689941406	1.0	543.4575805664062	205.5211944580078	0.003975182771682739	19	010
314	488.5029296875	138.22030639648438	0.9999860525131226	428.533935546875	90.73829650878906	0.9999998807907104	544.4319458007812	204.98672485351562	1.0	542.8262329101562	205.2772216796875	0.007856577634811401	19	010
315	488.7119140625	138.07855224609375	0.9999615550041199	432.93756103515625	88.90827941894531	0.999962568283081	544.5261840820312	204.92181396484375	0.9999998807907104	542.98388671875	205.71119689941406	0.006754487752914429	19	010
316	489.3651428222656	133.358154296875	0.9999245405197144	432.5140380859375	90.18948364257812	0.9999992847442627	544.1499633789062	204.13902282714844	0.9999999403953552	542.6724243164062	204.73159790039062	0.01511266827583313	19	010
317	489.86968994140625	136.29164123535156	1.0	430.9892578125	87.20262908935547	1.0	544.5704956054688	203.12135314941406	1.0	544.407470703125	203.70376586914062	0.013715028762817383	19	010
318	490.85687255859375	135.0652313232422	1.0	431.7901306152344	88.3831787109375	0.9999701976776123	544.225830078125	202.86073303222656	0.9999998807907104	541.644287109375	203.51210021972656	0.016036242246627808	19	010
319	491.67938232421875	136.69068908691406	1.0	432.1308288574219	84.83384704589844	0.9999998807907104	545.1094360351562	204.07203674316406	0.9999998807907104	543.6663818359375	204.7681121826172	0.003967463970184326	19	010
320	493.691162109375	135.3890380859375	0.9999997615814209	432.83526611328125	85.48645782470703	1.0	544.1464233398438	204.0856170654297	0.9999998211860657	543.263427734375	204.46969604492188	0.0402815043926239	19	010
321	491.3509521484375	137.85781860351562	0.9999985694885254	431.7929382324219	86.49935913085938	1.0	544.6482543945312	204.16513061523438	1.0	543.559814453125	204.9221954345703	0.008622050285339355	19	010
322	493.38177490234375	139.11117553710938	0.9999998211860657	436.6016540527344	85.70868682861328	1.0	544.39111328125	203.79901123046875	1.0	541.0250244140625	204.5770263671875	0.0034365057945251465	19	010
323	492.2846984863281	144.67709350585938	0.991989254951477	438.52191162109375	84.74739074707031	0.9999998807907104	544.6995849609375	204.71841430664062	1.0	543.2867431640625	205.56243896484375	0.008475899696350098	19	010
324	491.6577453613281	146.4116668701172	0.9999999403953552	439.3414611816406	81.77924346923828	1.0	544.5673828125	203.8656463623047	0.9999998807907104	542.9880981445312	204.58290100097656	0.01058545708656311	19	010
325	491.37518310546875	147.74966430664062	1.0	437.84716796875	79.90069580078125	1.0	544.25927734375	202.6267547607422	0.9999999403953552	543.3225708007812	203.5408935546875	0.01124495267868042	19	010
326	492.72894287109375	154.52313232421875	0.9971122741699219	438.36614990234375	78.95640563964844	0.9999999403953552	545.072998046875	203.5229034423828	1.0	543.9201049804688	204.90406799316406	0.007267892360687256	19	010
327	486.4606628417969	154.3402099609375	1.0	441.7532653808594	76.58442687988281	0.9997726082801819	544.259033203125	204.63607788085938	0.9999999403953552	543.2484741210938	205.16554260253906	0.03513127565383911	19	010
328	482.901611328125	158.03585815429688	1.0	438.1286926269531	77.50173950195312	0.999924898147583	543.986328125	204.71014404296875	0.9999998807907104	542.7405395507812	205.0664825439453	0.04208052158355713	19	010
329	480.4092712402344	161.9198760986328	1.0	436.15301513671875	79.9246826171875	1.0	544.1851196289062	205.24761962890625	0.9999997615814209	542.916015625	205.3479766845703	0.09390661120414734	19	010
330	476.15692138671875	163.29058837890625	1.0	441.4853210449219	73.18010711669922	0.9999977350234985	543.6085205078125	204.45042419433594	0.9999996423721313	540.4338989257812	204.40771484375	0.06080707907676697	19	010
331	474.42572021484375	164.4246063232422	1.0	440.4582214355469	75.73068237304688	0.07096719741821289	544.0853271484375	204.24566650390625	1.0	543.135986328125	204.64163208007812	0.016885876655578613	19	010
332	473.09283447265625	167.4326934814453	0.9999998807907104	443.13726806640625	74.57994079589844	0.9999617338180542	543.3079833984375	203.7529754638672	0.9999998807907104	540.2068481445312	204.35330200195312	0.03676450252532959	19	010
333	470.6107482910156	167.4959716796875	1.0	444.5494079589844	71.503662109375	0.9999998807907104	543.9015502929688	202.9635009765625	0.9999999403953552	542.5174560546875	203.83135986328125	0.0178697407245636	19	010
334	469.3349304199219	170.43528747558594	0.9999826550483704	436.3782958984375	77.11918640136719	0.0008691251277923584	543.6771240234375	204.54513549804688	0.9999996423721313	540.9285888671875	204.9796142578125	0.0666329562664032	19	010
335	465.63055419921875	171.01333618164062	1.0	439.6251220703125	77.98456573486328	0.024602681398391724	543.9605712890625	204.54034423828125	0.9999998807907104	542.689208984375	204.98777770996094	0.04227617383003235	19	010
336	464.9587097167969	171.10357666015625	1.0	438.6290588378906	74.07925415039062	0.23274844884872437	543.6597900390625	204.45352172851562	0.999999463558197	540.734130859375	204.3479461669922	0.059591442346572876	19	010
337	464.63470458984375	172.63316345214844	1.0	447.4107666015625	69.46890258789062	0.9489153027534485	543.5706176757812	204.60659790039062	0.9999996423721313	540.7095336914062	204.841064453125	0.06187230348587036	19	010
338	464.8943786621094	173.79116821289062	1.0	449.723388671875	65.52278900146484	0.9999992847442627	544.2313842773438	204.78982543945312	0.9999998807907104	543.0350341796875	205.81344604492188	0.02858293056488037	19	010
339	464.1962890625	172.54107666015625	1.0	2.5871410369873047	149.96617126464844	0.003555089235305786	544.1581420898438	203.98072814941406	0.9999999403953552	543.4219360351562	204.6675567626953	0.060901939868927	19	010
340	464.04766845703125	172.83396911621094	1.0	443.49859619140625	79.03660583496094	0.7933433055877686	544.029052734375	204.6860809326172	0.9999998807907104	543.0517578125	205.22543334960938	0.07346805930137634	19	010
341	463.63623046875	172.61209106445312	1.0	447.2105407714844	69.17638397216797	0.9956979155540466	543.807861328125	204.7557830810547	0.9999997615814209	540.8038940429688	204.99925231933594	0.04916703701019287	19	010
342	464.0210876464844	172.41448974609375	1.0	448.8104248046875	67.96672821044922	0.0329878032207489	543.279052734375	204.71861267089844	0.9999998807907104	541.202392578125	204.42208862304688	0.022305548191070557	19	010
343	464.02227783203125	173.4141845703125	1.0	543.2247924804688	203.736328125	0.00032508373260498047	543.6449584960938	204.2569122314453	0.9999998807907104	540.7772216796875	204.14248657226562	0.019617170095443726	19	010
344	463.98681640625	169.85415649414062	1.0	443.95849609375	78.1181411743164	0.004541963338851929	543.4807739257812	203.92921447753906	0.9999997615814209	540.450927734375	204.26953125	0.05340614914894104	19	010
345	463.82861328125	168.20703125	1.0	449.0865173339844	74.44900512695312	0.8123832941055298	543.6338500976562	204.4032745361328	0.9999982118606567	541.6841430664062	204.6341552734375	0.3857545852661133	19	010
346	463.235595703125	168.8750762939453	1.0	443.8955383300781	76.29812622070312	0.1558043658733368	544.1221923828125	204.6929168701172	0.9999998211860657	542.607177734375	205.06362915039062	0.09175041317939758	19	010
347	464.4295349121094	170.0666046142578	1.0	432.84844970703125	85.15816497802734	0.0010607540607452393	543.43212890625	204.36961364746094	0.9999994039535522	540.4950561523438	204.46249389648438	0.08635461330413818	19	010
348	464.1057434082031	170.0457000732422	1.0	545.0687866210938	206.02452087402344	0.0005263388156890869	543.1503295898438	204.1529541015625	0.9999990463256836	542.1904907226562	204.2803955078125	0.2023903727531433	19	010
349	463.4701843261719	168.82257080078125	1.0	441.81280517578125	87.63304138183594	0.6459141969680786	543.3941040039062	204.40975952148438	0.9999992251396179	542.7005615234375	204.6908416748047	0.07032918930053711	19	010
350	465.0048522949219	169.9989471435547	1.0	451.2771911621094	71.28538513183594	0.37308230996131897	543.2201538085938	204.34181213378906	0.9999995827674866	542.084228515625	204.3559112548828	0.07472044229507446	19	010
351	464.5067443847656	170.7537078857422	1.0	448.7448425292969	70.46470642089844	0.13534414768218994	543.3306884765625	204.5084991455078	0.9999995231628418	542.475830078125	205.17108154296875	0.08566325902938843	19	010
352	465.51055908203125	170.86767578125	1.0	439.5235290527344	84.66389465332031	0.7308873534202576	543.8182983398438	204.83026123046875	0.9999996423721313	542.8710327148438	205.3167724609375	0.11060097813606262	19	010
353	465.1971130371094	170.0223388671875	1.0	441.8934326171875	83.06389617919922	0.998680591583252	544.2521362304688	203.09548950195312	0.9999998807907104	541.345947265625	203.6494598388672	0.012267887592315674	19	010
354	463.82391357421875	172.1053924560547	1.0	444.22821044921875	83.4339828491211	0.9999997615814209	542.3527221679688	203.8415069580078	0.9999964237213135	539.9041748046875	203.88946533203125	0.24946120381355286	19	010
355	466.5450744628906	176.84893798828125	1.0	452.62811279296875	76.48743438720703	1.0	543.9322509765625	204.37149047851562	0.999999463558197	541.1881103515625	204.29742431640625	0.0877179503440857	19	010
356	469.025390625	185.15652465820312	1.0	441.0863952636719	81.65022277832031	0.972389817237854	544.1407470703125	203.97071838378906	1.0	542.63818359375	204.9246063232422	0.00751766562461853	19	010
357	472.3425598144531	190.85426330566406	0.9999997615814209	447.89776611328125	69.19087982177734	0.9962952136993408	543.915283203125	204.2447052001953	0.9999995827674866	543.0826416015625	204.4525146484375	0.04842105507850647	19	010
358	475.0105895996094	194.3614959716797	0.9999999403953552	446.1175537109375	72.11467742919922	0.9982499480247498	543.9558715820312	203.67262268066406	0.9999999403953552	542.619873046875	204.80999755859375	0.019424080848693848	19	010
359	474.7188415527344	199.64501953125	0.9999808073043823	433.0128479003906	110.90945434570312	0.04167911410331726	543.8899536132812	203.9081268310547	0.9999998807907104	543.0457763671875	205.04757690429688	0.012239426374435425	19	010
360	477.35223388671875	205.33348083496094	0.1934834122657776	545.0811157226562	207.15591430664062	0.00039967894554138184	543.75927734375	204.5494842529297	0.9999998807907104	542.1583862304688	204.77784729003906	0.012912660837173462	19	010
361	478.2198791503906	205.00306701660156	0.9633599519729614	3.3127851486206055	152.20135498046875	0.0008948445320129395	544.3488159179688	203.44566345214844	0.9999996423721313	543.7695922851562	204.55056762695312	0.016738593578338623	19	010
362	481.2290954589844	210.6998748779297	0.995978832244873	545.1668701171875	206.98123168945312	0.0003114640712738037	543.8062133789062	204.514404296875	0.9999998807907104	542.8726806640625	205.4748077392578	0.004893779754638672	19	010
363	482.0400085449219	214.45211791992188	0.17678743600845337	435.8643798828125	132.2926483154297	0.9809268712997437	544.4576416015625	204.25128173828125	1.0	543.5481567382812	205.39413452148438	0.005734086036682129	19	010
364	547.1504516601562	209.59793090820312	0.000331878662109375	436.55377197265625	134.2516326904297	0.1256093680858612	544.1181640625	204.02975463867188	1.0	543.2537841796875	205.0590362548828	0.001981973648071289	19	010
365	484.9969787597656	217.26031494140625	0.0007623136043548584	435.4440002441406	141.2115936279297	0.05472859740257263	544.7550659179688	204.00152587890625	1.0	543.2733764648438	205.17816162109375	0.002512902021408081	19	010
366	485.9457702636719	217.64361572265625	0.00035259127616882324	437.0982971191406	138.08934020996094	0.18773871660232544	544.59765625	204.93197631835938	1.0	541.2322998046875	205.4674072265625	0.0013609230518341064	19	010
367	5.7327094078063965	482.7147521972656	0.0002218782901763916	437.5089111328125	136.31280517578125	0.999057948589325	543.5885009765625	204.4580841064453	1.0	540.4779052734375	204.4534912109375	0.0021931231021881104	19	010
368	2.024895191192627	201.6624298095703	0.0007886588573455811	437.4739074707031	142.65582275390625	0.06390070915222168	544.0538940429688	204.60226440429688	1.0	543.8298950195312	205.86770629882812	0.003262341022491455	19	010
369	546.8510131835938	210.3838348388672	0.0002918541431427002	444.2303771972656	142.07144165039062	0.15678635239601135	544.1548461914062	204.7985076904297	0.9999998807907104	543.8486328125	205.88380432128906	0.002839207649230957	19	010
370	547.0844116210938	210.0684814453125	0.00037661194801330566	540.0774536132812	205.0418243408203	0.00035688281059265137	543.9561767578125	204.02230834960938	0.9999998807907104	543.5408935546875	205.24156188964844	0.006113678216934204	19	010
371	546.1864013671875	209.95982360839844	0.0007614791393280029	544.9672241210938	206.70297241210938	0.00048097968101501465	543.0280151367188	204.5779266357422	0.9999997615814209	542.2710571289062	205.1342010498047	0.004384398460388184	19	010
372	478.0811767578125	227.58255004882812	0.999998152256012	4.504852294921875	154.042724609375	0.000547558069229126	543.4041748046875	204.78785705566406	0.9999998807907104	542.1644287109375	205.55567932128906	0.003881901502609253	19	010
373	476.3843078613281	227.12754821777344	0.9999995827674866	4.638537883758545	154.9991912841797	0.000729292631149292	543.6841430664062	205.71763610839844	0.9999998807907104	542.2728271484375	206.81346130371094	0.006806612014770508	19	010
374	471.6048889160156	233.04180908203125	1.0	544.0017700195312	206.502685546875	0.00028255581855773926	542.8087158203125	204.6575927734375	0.9999998807907104	541.8489379882812	205.4185333251953	0.009055852890014648	19	010
375	469.7148132324219	232.393310546875	0.9265607595443726	539.4157104492188	206.36233520507812	0.0002377331256866455	543.5953369140625	205.3639678955078	0.9999999403953552	540.2972412109375	205.306396484375	0.002788931131362915	19	010
376	469.57916259765625	234.54571533203125	0.9629515409469604	544.7462158203125	207.09788513183594	0.00021693110466003418	543.2019653320312	205.1924285888672	0.9999999403953552	541.7255859375	206.05316162109375	0.004302084445953369	19	010
377	468.0503845214844	231.88259887695312	1.0	3.9577393531799316	151.68272399902344	0.0009718239307403564	543.6416015625	205.03741455078125	1.0	541.42529296875	206.1048126220703	0.0028731226921081543	19	010
378	466.2156982421875	232.2164764404297	0.9999804496765137	539.6593627929688	205.34805297851562	0.00038301944732666016	543.81103515625	204.44593811035156	0.9999998211860657	542.32275390625	205.34010314941406	0.008884459733963013	19	010
379	466.9864501953125	230.65870666503906	1.0	544.5265502929688	206.24221801757812	0.0003876984119415283	543.5468139648438	204.2057342529297	0.9999998807907104	540.4124755859375	204.35501098632812	0.021590769290924072	19	010
380	467.09625244140625	233.78466796875	1.0	545.1041870117188	207.4398956298828	0.00016123056411743164	544.07373046875	205.32647705078125	1.0	540.69287109375	205.68190002441406	0.00881648063659668	19	010
381	466.0259704589844	235.00279235839844	1.0	544.8970336914062	206.43218994140625	0.0003090500831604004	543.646728515625	204.48573303222656	0.9999998807907104	540.43505859375	204.70846557617188	0.006822466850280762	19	010
382	460.4297180175781	236.7352752685547	0.9999939203262329	544.8967895507812	206.91119384765625	0.0003522336483001709	543.0404052734375	204.40377807617188	0.9999997615814209	541.83984375	204.8604278564453	0.042241066694259644	19	010
383	459.7278747558594	233.95899963378906	0.9999969005584717	2.608800172805786	151.6003875732422	0.005247563123703003	542.742431640625	204.22361755371094	0.9999997615814209	540.1127319335938	204.57171630859375	0.05034753680229187	19	010
384	456.7997741699219	236.39498901367188	1.0	544.9431762695312	207.0231475830078	0.0002868771553039551	542.8599243164062	205.0848846435547	0.9999996423721313	540.1420288085938	205.06838989257812	0.028392285108566284	19	010
385	456.3858642578125	242.81570434570312	0.0030017197132110596	544.3599853515625	206.5430145263672	0.000354081392288208	542.4317626953125	204.71249389648438	0.9999995231628418	541.0882568359375	205.29241943359375	0.027594655752182007	19	010
386	456.6229553222656	237.98092651367188	0.9999998807907104	544.3408203125	206.65675354003906	0.00026997923851013184	542.0313110351562	204.8784942626953	0.9999996423721313	539.5988159179688	204.8815155029297	0.02234300971031189	19	010
387	457.709716796875	236.98675537109375	1.0	542.0989379882812	205.3751678466797	0.0009276866912841797	542.695068359375	204.90672302246094	0.9999977946281433	541.5239868164062	204.9627227783203	0.19173038005828857	19	010
388	456.5889892578125	236.51490783691406	1.0	544.39404296875	206.20899963378906	0.0003102123737335205	542.9805297851562	204.1158447265625	0.9999998807907104	542.0003051757812	204.04144287109375	0.016116827726364136	19	010
389	459.183837890625	232.9380645751953	0.9999997615814209	2.4276363849639893	225.17984008789062	0.0009112656116485596	541.9008178710938	204.17196655273438	0.9999991655349731	539.6555786132812	203.94874572753906	0.05491995811462402	19	010
390	460.3569030761719	236.09298706054688	1.0	544.8768310546875	206.3770294189453	0.000388413667678833	543.431640625	204.60928344726562	0.9999995827674866	542.12890625	205.27806091308594	0.040850281715393066	19	010
391	463.0277099609375	233.0167236328125	1.0	449.7316589355469	125.70755004882812	0.9305480718612671	543.817138671875	204.814697265625	0.9999998807907104	542.069580078125	205.43533325195312	0.020476937294006348	19	010
392	464.1719055175781	233.11898803710938	1.0	444.55548095703125	121.96854400634766	0.3630557060241699	543.3698120117188	204.25308227539062	0.9999999403953552	542.2723388671875	203.28758239746094	0.004034936428070068	19	010
393	463.5197448730469	235.35232543945312	1.0	437.35516357421875	119.74681091308594	0.9934129118919373	543.6640014648438	203.8292236328125	0.9999999403953552	542.281982421875	203.42581176757812	0.0031192898750305176	19	010
394	464.7898864746094	237.40484619140625	1.0	434.5518798828125	120.78121185302734	0.9999997615814209	544.158935546875	204.02809143066406	1.0	542.632080078125	205.14109802246094	0.0029176175594329834	19	010
395	466.04144287109375	238.96299743652344	1.0	544.9638061523438	205.85072326660156	0.0002951323986053467	543.9910888671875	203.50840759277344	1.0	540.3040161132812	203.97145080566406	0.0018552839756011963	19	010
396	467.1835021972656	243.643798828125	1.0	418.6161804199219	161.2649383544922	0.6494733691215515	544.06982421875	203.0725860595703	1.0	542.9651489257812	203.0947265625	0.005616992712020874	19	010
397	469.1165466308594	247.50534057617188	1.0	540.2261962890625	205.82383728027344	0.00027817487716674805	544.2090454101562	204.57562255859375	1.0	542.5989990234375	205.55734252929688	0.006027191877365112	19	010
398	468.3446960449219	248.01681518554688	1.0	6.948126792907715	481.069580078125	0.0004839301109313965	544.0089111328125	203.62684631347656	1.0	542.5151977539062	204.6082305908203	0.010966867208480835	19	010
399	471.7395324707031	254.2098846435547	1.0	545.4691162109375	207.34776306152344	0.00022485852241516113	543.844482421875	204.9032440185547	1.0	542.3881225585938	205.90782165527344	0.007791370153427124	19	010
400	473.5327453613281	256.0307922363281	1.0	434.8640441894531	130.48365783691406	0.10831910371780396	543.8621826171875	203.2490692138672	0.9999999403953552	541.0562133789062	203.9319305419922	0.004884481430053711	19	010
401	476.0091247558594	259.68170166015625	1.0	438.4573974609375	132.09274291992188	0.015324920415878296	544.2528076171875	204.60675048828125	0.9999999403953552	543.1333618164062	205.49078369140625	0.012946099042892456	19	010
402	478.7181396484375	261.1886291503906	1.0	545.4320678710938	206.17648315429688	0.0003076791763305664	544.53076171875	203.4937286376953	1.0	541.2989501953125	203.9665985107422	0.0030608773231506348	19	010
403	481.38372802734375	265.3147888183594	1.0	545.1348876953125	206.9451141357422	0.0002581179141998291	544.0903930664062	204.79283142089844	0.9999997615814209	541.05126953125	204.84877014160156	0.01527509093284607	19	010
404	481.780517578125	266.29376220703125	0.9999994039535522	439.468994140625	135.73533630371094	0.9986015558242798	544.1986694335938	203.8062744140625	1.0	541.0536499023438	204.03878784179688	0.0025209784507751465	19	010
405	481.80352783203125	269.5617370605469	1.0	4.348407745361328	148.8063507080078	0.007952004671096802	544.1600341796875	204.006103515625	1.0	540.9754028320312	204.17115783691406	0.0062503814697265625	19	010
406	483.4261474609375	272.49237060546875	1.0	545.3011474609375	206.8269805908203	0.0003504753112792969	544.602294921875	204.01123046875	0.9999998807907104	543.01318359375	204.97787475585938	0.0057024359703063965	19	010
407	483.276123046875	274.2986755371094	0.9999943971633911	545.2913208007812	205.98171997070312	0.0003407001495361328	544.14599609375	203.5653839111328	0.9999999403953552	543.204345703125	204.1595916748047	0.0034778714179992676	19	010
408	487.9471740722656	276.5378723144531	1.0	494.1458740234375	275.0666198730469	0.002048999071121216	543.9403686523438	203.8331298828125	0.9999999403953552	542.9303588867188	204.6851043701172	0.010205775499343872	19	010
409	484.4244384765625	273.9074401855469	1.0	4.920376777648926	148.5948028564453	0.001154482364654541	543.9334106445312	203.88587951660156	0.9999998807907104	542.7364501953125	204.5958251953125	0.006785750389099121	19	010
410	480.0702819824219	275.5281066894531	0.9999987483024597	481.6346740722656	276.240234375	0.0020484626293182373	543.5999755859375	204.74635314941406	0.9999997019767761	542.3965454101562	205.62823486328125	0.017563074827194214	19	010
411	477.1496276855469	277.22906494140625	1.0	448.2869873046875	152.69068908691406	0.00747913122177124	480.7685852050781	274.359619140625	0.0007440745830535889	478.24072265625	273.1632080078125	0.0001754462718963623	19	010
412	477.23828125	277.6692199707031	0.9999978542327881	480.3202209472656	277.0680847167969	0.00038504600524902344	479.51690673828125	275.7036437988281	0.000399172306060791	480.96875	278.5474548339844	3.549456596374512e-5	19	010
413	472.8079833984375	275.5436706542969	0.9999997615814209	4.337067127227783	145.16513061523438	0.00013428926467895508	648.974853515625	195.42759704589844	0.0001271665096282959	459.07440185546875	276.1207275390625	7.164478302001953e-5	19	010
414	472.1950378417969	277.95452880859375	0.9999983310699463	438.0738220214844	191.63360595703125	0.000273287296295166	648.4364624023438	318.81549072265625	4.1157007217407227e-5	459.94964599609375	273.50238037109375	4.032254219055176e-5	19	010
415	472.15362548828125	279.8448791503906	0.9999998211860657	479.3952331542969	277.7426452636719	0.00012445449829101562	476.1416931152344	278.5850830078125	5.40614128112793e-5	473.5403137207031	287.4040832519531	0.00019940733909606934	19	010
416	470.05938720703125	279.3405456542969	0.9999979734420776	1.9280824661254883	2.6512365341186523	0.00012603402137756348	647.5416259765625	318.88385009765625	7.599592208862305e-5	473.03436279296875	286.73187255859375	0.00022149085998535156	19	010
417	470.6717529296875	277.3682556152344	0.0037847161293029785	8.896102905273438	473.1574401855469	0.00016099214553833008	647.5472412109375	140.97802734375	9.864568710327148e-5	3.6096060276031494	476.8017272949219	5.2601099014282227e-5	19	010
418	469.9901428222656	279.8816833496094	0.9999998807907104	3.818159818649292	149.0693359375	0.001857370138168335	7.425680160522461	147.73817443847656	6.723403930664062e-5	456.9648132324219	275.65167236328125	0.00020930171012878418	19	010
419	470.2144775390625	278.8318176269531	0.9999998211860657	2.5852346420288086	3.562623977661133	0.00012886524200439453	470.2283630371094	277.4661560058594	5.1349401473999023e-5	458.9994812011719	272.5345153808594	0.00016298890113830566	19	010
420	470.7718811035156	277.51983642578125	0.9999750852584839	1.951751470565796	2.4742164611816406	8.362531661987305e-5	648.8596801757812	92.8511962890625	2.2977590560913086e-5	459.4541931152344	272.4758605957031	1.9043684005737305e-5	19	010
421	468.5855407714844	280.21099853515625	0.9999994039535522	447.69000244140625	188.78414916992188	0.0012139081954956055	649.2640380859375	191.04759216308594	0.0001932978630065918	459.22857666015625	271.1138610839844	1.7523765563964844e-5	19	010
422	467.1766052246094	279.39532470703125	0.9999972581863403	445.6547546386719	188.569091796875	0.0014404058456420898	648.468505859375	253.71774291992188	4.425644874572754e-5	460.0122985839844	271.1761169433594	2.8967857360839844e-5	19	010
423	469.9346618652344	279.18450927734375	0.36474841833114624	3.4757421016693115	153.48997497558594	0.00020313262939453125	646.5125732421875	285.5171813964844	3.427267074584961e-5	2.3552982807159424	150.2727813720703	1.800060272216797e-5	19	010
424	464.4045715332031	278.9833984375	1.0	469.4965515136719	279.9617919921875	0.0001405477523803711	466.0411376953125	282.5931396484375	8.240342140197754e-5	453.875	288.37939453125	0.00011390447616577148	19	010
425	462.873046875	276.4911193847656	1.0	468.0697021484375	275.2432556152344	0.00014001131057739258	465.9751892089844	274.11083984375	0.00013405084609985352	455.2514343261719	262.8343200683594	2.8759241104125977e-5	19	010
426	458.4584655761719	281.0684814453125	1.0	464.8294372558594	282.5704650878906	9.140372276306152e-5	462.69146728515625	284.08154296875	8.338689804077148e-5	458.2862243652344	287.6750793457031	6.607174873352051e-5	19	010
427	456.2730712890625	283.6410827636719	1.0	456.8798828125	287.8123779296875	0.0001182258129119873	456.7861328125	285.05621337890625	8.279085159301758e-5	456.6295471191406	290.0388488769531	6.54757022857666e-5	19	010
428	454.87969970703125	284.4191589355469	1.0	13.597421646118164	481.5304260253906	8.26716423034668e-5	455.57147216796875	285.31915283203125	4.336237907409668e-5	452.8609924316406	274.1606140136719	3.62396240234375e-5	19	010
429	455.30517578125	284.2964782714844	1.0	455.565185546875	288.0765075683594	9.250640869140625e-5	646.5159912109375	272.8184814453125	0.0004686117172241211	452.8545837402344	272.8812561035156	7.134675979614258e-5	19	010
430	453.0014343261719	284.6413269042969	1.0	5.209092140197754	227.66160583496094	0.0012252628803253174	454.196533203125	284.7793273925781	7.94827938079834e-5	455.0452575683594	289.9642333984375	7.095932960510254e-5	19	010
431	453.7642822265625	284.11834716796875	1.0	454.9443359375	288.5433654785156	6.577372550964355e-5	454.9075927734375	285.12103271484375	5.733966827392578e-5	455.4960632324219	290.3883056640625	5.620718002319336e-5	19	010
432	454.1719055175781	283.79083251953125	1.0	452.9610290527344	201.89881896972656	0.01902279257774353	455.16455078125	284.5126647949219	7.936358451843262e-5	455.9310302734375	289.5669860839844	6.872415542602539e-5	19	010
433	454.3968505859375	284.82513427734375	1.0	456.651611328125	193.01780700683594	0.14484870433807373	649.3629150390625	204.830078125	5.519390106201172e-5	455.6411437988281	192.92648315429688	4.6133995056152344e-5	19	010
434	455.4670104980469	281.8952331542969	1.0	454.346923828125	195.1098175048828	0.9966028928756714	459.8336486816406	281.20330810546875	6.771087646484375e-5	452.70758056640625	194.97491455078125	0.00012829899787902832	19	010
435	453.76556396484375	281.42144775390625	1.0	454.4274597167969	188.07066345214844	0.11009812355041504	647.2988891601562	112.46197509765625	0.00012683868408203125	442.3514709472656	274.013671875	8.803606033325195e-5	19	010
436	451.57183837890625	279.9103698730469	1.0	458.8360290527344	186.53953552246094	0.00031748414039611816	452.1671142578125	282.5751953125	3.266334533691406e-5	450.1089172363281	269.32098388671875	3.6090612411499023e-5	19	010
437	452.8859558105469	277.5391540527344	1.0	455.1476745605469	191.05838012695312	0.9448493719100952	455.5086669921875	277.00799560546875	2.3573637008666992e-5	452.86444091796875	194.8690185546875	0.0001449286937713623	19	010
438	452.9414367675781	275.8332824707031	1.0	437.8493957519531	200.07095336914062	0.0001894235610961914	459.09320068359375	275.0147399902344	3.847479820251465e-5	452.3052062988281	263.3079833984375	2.232193946838379e-5	19	010
439	452.84918212890625	273.55181884765625	1.0	5.085881233215332	152.00381469726562	0.0002720952033996582	454.526123046875	272.8384094238281	3.081560134887695e-5	3.4729888439178467	127.54759979248047	2.7179718017578125e-5	19	010
440	451.554931640625	271.06207275390625	1.0	435.4935302734375	198.50799560546875	0.016688555479049683	648.6376342773438	235.44467163085938	3.787875175476074e-5	454.1432800292969	275.3135070800781	2.0265579223632812e-5	19	010
441	452.3880615234375	270.3897705078125	1.0	3.14876127243042	153.3749237060547	0.0002085566520690918	454.3744201660156	270.3222351074219	5.2988529205322266e-5	441.3628234863281	276.3658142089844	5.4210424423217773e-5	19	010
442	452.79150390625	270.01763916015625	1.0	454.8579406738281	273.2172546386719	0.00010368227958679199	454.5583190917969	269.9844055175781	6.532669067382812e-5	455.3695373535156	274.8941650390625	6.201863288879395e-5	19	010
443	453.002685546875	269.74993896484375	1.0	461.37579345703125	177.04641723632812	0.9966362118721008	454.60693359375	269.7227783203125	3.713369369506836e-5	460.920166015625	176.41812133789062	0.00015464425086975098	19	010
444	453.2837829589844	267.3222961425781	1.0	1.0392141342163086	28.383222579956055	0.00010782480239868164	455.2160339355469	268.2672424316406	5.123019218444824e-5	455.8002014160156	273.01361083984375	4.011392593383789e-5	19	010
445	453.71563720703125	268.4181213378906	1.0	437.6959228515625	194.8975830078125	0.7958934307098389	455.1028747558594	269.27423095703125	9.09268856048584e-5	439.9773254394531	194.79518127441406	0.00012642145156860352	19	010
446	455.57696533203125	268.1788330078125	1.0	450.4496154785156	180.91140747070312	1.0	456.7839660644531	269.1444091796875	0.00014144182205200195	449.9869079589844	182.16085815429688	0.000322192907333374	19	010
447	456.5512390136719	270.17071533203125	1.0	436.4988098144531	198.60630798339844	0.9588974714279175	457.38421630859375	270.4167785644531	0.00012382864952087402	456.496826171875	274.9582214355469	7.614493370056152e-5	19	010
448	460.27850341796875	272.4932556152344	1.0	436.0105895996094	196.32257080078125	0.9999946355819702	463.6694641113281	271.9952392578125	8.273124694824219e-5	434.245849609375	196.72036743164062	0.0004946291446685791	19	010
449	463.15460205078125	277.4309387207031	1.0	445.5794982910156	186.9827117919922	1.0	443.69976806640625	190.7028350830078	6.136298179626465e-5	442.6026611328125	190.95558166503906	0.0005143582820892334	19	010
450	466.1657409667969	280.1022033691406	1.0	445.9927978515625	185.1318817138672	1.0	648.5763549804688	197.35000610351562	8.77678394317627e-5	442.0995788574219	190.81297302246094	0.002429366111755371	19	010
451	465.5275573730469	282.54705810546875	1.0	445.2016906738281	184.89523315429688	0.999993085861206	467.65228271484375	283.8658142089844	5.412101745605469e-5	443.6736145019531	191.6864776611328	0.00015810132026672363	19	010
452	466.48333740234375	284.0674133300781	1.0	443.6409912109375	185.81536865234375	0.9995471239089966	468.53973388671875	285.413818359375	0.00013360381126403809	440.4444274902344	192.81515502929688	0.0002951622009277344	19	010
453	467.9427185058594	287.455810546875	1.0	429.9096374511719	206.6629638671875	0.11983010172843933	474.1911315917969	288.7425231933594	3.579258918762207e-5	431.4621887207031	202.21905517578125	5.754828453063965e-5	19	010
454	467.6014099121094	289.7706298828125	1.0	445.53228759765625	185.78085327148438	0.9999997615814209	449.6031494140625	184.91839599609375	2.5928020477294922e-5	446.5398254394531	189.837646484375	0.00019443035125732422	19	010
455	469.3253173828125	291.759521484375	1.0	447.6906433105469	188.3391571044922	0.9999992847442627	474.96624755859375	291.82891845703125	9.85264778137207e-5	447.0120544433594	192.6714324951172	0.0006698668003082275	19	010
456	473.5624694824219	298.28582763671875	1.0	435.304443359375	215.83509826660156	0.011569350957870483	478.7408752441406	300.9728088378906	8.723139762878418e-5	469.88604736328125	287.0428771972656	7.402896881103516e-5	19	010
457	473.7490234375	300.4181823730469	1.0	446.3379821777344	188.0648651123047	0.9999723434448242	474.5108642578125	301.7446594238281	0.00026935338973999023	470.5802307128906	289.8155517578125	0.0002149045467376709	19	010
458	476.180419921875	304.6794738769531	1.0	436.9173889160156	204.43531799316406	0.01060989499092102	479.85797119140625	304.2917175292969	0.00034630298614501953	481.64410400390625	308.3395690917969	6.884336471557617e-5	19	010
459	472.239501953125	304.0926818847656	1.0	431.131591796875	227.993896484375	0.7202953100204468	470.21136474609375	307.1012878417969	0.00016602873802185059	459.4538269042969	311.1282958984375	0.00011968612670898438	19	010
460	467.54376220703125	304.728271484375	1.0	445.7237854003906	183.53929138183594	0.0009690523147583008	468.5561828613281	304.268798828125	0.00015753507614135742	468.13671875	308.26373291015625	6.848573684692383e-5	19	010
461	466.5546569824219	304.6240234375	1.0	467.2444763183594	307.0138854980469	0.0007673799991607666	467.8818664550781	304.7599792480469	0.0012288093566894531	457.6844177246094	308.1132507324219	0.0006763041019439697	19	010
462	464.65673828125	307.72515869140625	1.0	468.9924621582031	309.2370300292969	0.0003431737422943115	467.5970458984375	306.13836669921875	0.0001359879970550537	466.81719970703125	310.7051696777344	5.5223703384399414e-5	19	010
463	462.54010009765625	309.39117431640625	1.0	465.7606506347656	308.6662292480469	0.006518572568893433	465.9709167480469	306.9312744140625	0.0008934736251831055	466.2220153808594	311.4131774902344	0.0001551210880279541	19	010
464	458.33343505859375	311.4355773925781	0.9999986886978149	452.2048645019531	191.56675720214844	0.008792757987976074	461.9903869628906	309.8931579589844	0.000367581844329834	454.4472351074219	303.6944885253906	0.00014385581016540527	19	010
465	457.3226318359375	309.39715576171875	1.0	462.2373962402344	309.0085144042969	0.0018551349639892578	461.220947265625	307.75018310546875	0.00045618414878845215	4.018383979797363	477.9894104003906	7.2479248046875e-5	19	010
466	456.2850036621094	303.818115234375	1.0	457.8766784667969	305.6572265625	0.00031810998916625977	460.801513671875	303.9646301269531	0.0001112818717956543	442.9869384765625	310.8828430175781	6.383657455444336e-5	19	010
467	455.73260498046875	299.6641845703125	1.0	455.7333068847656	302.859619140625	0.00029218196868896484	456.10595703125	300.25323486328125	0.0002034604549407959	455.7052001953125	304.8302001953125	0.00012442469596862793	19	010
468	454.4258117675781	296.76666259765625	1.0	4.458438396453857	151.23233032226562	0.00019720196723937988	648.6499633789062	318.4288024902344	0.00010761618614196777	456.37164306640625	302.14788818359375	0.00012034177780151367	19	010
469	454.6061096191406	293.8834228515625	1.0	419.38568115234375	249.04428100585938	0.9999985694885254	648.8018188476562	190.4842071533203	0.00014421343803405762	440.1528015136719	287.4458312988281	0.00014153122901916504	19	010
470	453.5035400390625	290.6119384765625	1.0	420.18017578125	249.892822265625	0.9979144930839539	647.3668212890625	287.17706298828125	1.9490718841552734e-5	432.04132080078125	250.5415496826172	0.00011464953422546387	19	010
471	452.0213623046875	290.2380676269531	1.0	442.1173095703125	235.46092224121094	0.9999974966049194	648.0301513671875	28.65948486328125	1.6510486602783203e-5	436.8345947265625	242.40087890625	0.0008490383625030518	19	010
472	451.0271911621094	288.9419250488281	0.9999926090240479	439.13153076171875	237.81333923339844	1.0	649.182861328125	156.21510314941406	7.814168930053711e-5	437.4301452636719	240.2655029296875	0.0007052123546600342	19	010
473	452.1670837402344	289.02362060546875	0.9682102799415588	434.4619140625	242.738525390625	0.9999997615814209	648.0296020507812	254.6854248046875	0.0001786947250366211	433.5821533203125	244.64866638183594	0.004165828227996826	19	010
474	453.6247863769531	290.3288269042969	0.9987719058990479	437.11419677734375	239.6549835205078	1.0	648.100341796875	253.38711547851562	3.972649574279785e-5	437.8846130371094	241.38453674316406	0.0005008578300476074	19	010
475	451.7710266113281	284.7652282714844	1.0	441.5367126464844	239.995849609375	0.9954611659049988	453.6195983886719	285.71441650390625	2.524256706237793e-5	439.87890625	255.89285278320312	0.0001455843448638916	19	010
476	452.6352233886719	286.9754638671875	1.0	436.8020935058594	234.31361389160156	0.9999797940254211	647.9981079101562	256.4002685546875	4.8041343688964844e-5	437.5458679199219	242.46267700195312	0.00013688206672668457	19	010
477	450.65008544921875	288.250244140625	0.9999882578849792	425.68115234375	238.85374450683594	0.9131460189819336	648.7408447265625	253.45599365234375	4.9054622650146484e-5	3.674006223678589	477.5860900878906	9.763240814208984e-5	19	010
478	450.6888122558594	283.4342956542969	1.0	444.0087890625	234.05462646484375	0.002858072519302368	453.1286926269531	286.2925720214844	5.2928924560546875e-5	441.34295654296875	276.06134033203125	9.641051292419434e-5	19	010
479	449.52447509765625	284.5810852050781	0.9999990463256836	445.77227783203125	235.18499755859375	0.038070738315582275	647.4341430664062	319.10150146484375	2.4884939193725586e-5	442.874267578125	290.3919982910156	3.8951635360717773e-5	19	010
480	448.1419677734375	280.8256530761719	1.0	448.11431884765625	233.90142822265625	0.0001760423183441162	450.5021057128906	284.3793029785156	0.00012180209159851074	443.7481994628906	287.9414978027344	9.253621101379395e-5	19	010
481	447.09771728515625	274.51885986328125	0.9999995827674866	7.167514801025391	471.2131652832031	6.16312026977539e-5	648.10791015625	255.5169219970703	2.2202730178833008e-5	436.6107177734375	261.5397644042969	1.284480094909668e-5	19	010
482	444.2052917480469	267.41693115234375	0.9999077320098877	434.5670166015625	256.88482666015625	0.0002766847610473633	646.6226196289062	284.0093078613281	1.823902130126953e-5	2.6635684967041016	477.03143310546875	9.715557098388672e-6	19	010
483	435.8177490234375	262.6254577636719	0.9887915849685669	5.107731819152832	145.67959594726562	0.00042387843132019043	646.6790771484375	315.8924865722656	1.8894672393798828e-5	1.759080171585083	126.53256225585938	2.5659799575805664e-5	19	010
484	433.9503173828125	256.76580810546875	0.9999978542327881	4.748221397399902	241.17562866210938	9.125471115112305e-5	433.505859375	255.20208740234375	2.1755695343017578e-5	3.359914779663086	125.78118896484375	2.0325183868408203e-5	19	010
485	434.8049621582031	257.7430725097656	0.9999473094940186	424.41021728515625	257.1794128417969	0.19093960523605347	431.5387878417969	254.9313507080078	0.00017651915550231934	424.06683349609375	260.19085693359375	4.267692565917969e-5	19	010
486	434.39959716796875	255.91574096679688	0.9974397420883179	426.5763854980469	254.87515258789062	0.00858888030052185	432.8013610839844	252.263671875	0.00040206313133239746	425.36358642578125	258.4139099121094	5.0127506256103516e-5	19	010
487	436.0724792480469	256.29620361328125	0.006672382354736328	431.5901184082031	250.86146545410156	0.0006243884563446045	431.8394775390625	252.2837371826172	4.270672798156738e-5	3.2162935733795166	478.1953125	2.485513687133789e-5	19	010
488	435.41583251953125	251.36611938476562	0.4467628300189972	431.44378662109375	250.74891662597656	0.706175684928894	433.2007751464844	249.96263122558594	0.0001843273639678955	426.727783203125	248.75469970703125	9.232759475708008e-5	19	010
489	436.5570983886719	255.0021209716797	0.808560848236084	433.6473388671875	251.18228149414062	0.008063852787017822	433.6283874511719	250.64532470703125	0.00019127130508422852	428.2160339355469	247.94094848632812	5.5283308029174805e-5	19	010
490	438.45184326171875	254.8309326171875	0.5917667150497437	436.3784484863281	248.32589721679688	0.0002849698066711426	435.846435546875	253.3287811279297	7.319450378417969e-5	430.04644775390625	247.89564514160156	1.4483928680419922e-5	19	010
491	437.8812561035156	253.09567260742188	0.9998281598091125	425.7936706542969	256.8765563964844	0.00012087821960449219	436.02496337890625	253.24595642089844	8.079409599304199e-5	428.75054931640625	246.45680236816406	2.0444393157958984e-5	19	010
492	438.04107666015625	251.9160919189453	0.9944765567779541	436.0877685546875	249.57577514648438	0.0008118748664855957	435.8946838378906	251.2606964111328	9.691715240478516e-5	439.6254577636719	245.12869262695312	0.00011974573135375977	19	010
493	437.7702941894531	250.3513641357422	0.9999992847442627	436.70916748046875	249.60751342773438	0.0005776286125183105	436.389404296875	248.76400756835938	8.448958396911621e-5	436.64013671875	241.3342742919922	0.0001341700553894043	19	010
494	436.29962158203125	247.91796875	0.9995750188827515	434.31683349609375	249.510498046875	0.4336956739425659	435.11163330078125	250.12425231933594	7.596611976623535e-5	435.0404052734375	254.48968505859375	9.02414321899414e-5	19	010
495	434.58673095703125	248.2742919921875	0.9859632253646851	430.6086730957031	250.10699462890625	0.9962729215621948	434.3429260253906	246.18307495117188	0.0004680752754211426	432.7033996582031	249.49258422851562	0.0003230273723602295	19	010
496	438.4940490722656	247.64271545410156	0.997995138168335	436.3885803222656	247.20899963378906	0.5072610974311829	436.0282897949219	247.17308044433594	0.00011533498764038086	435.88995361328125	241.95404052734375	0.000265270471572876	19	010
497	441.4285583496094	248.83847045898438	0.9999991655349731	438.1805419921875	246.75289916992188	0.0024917125701904297	438.4580078125	245.62518310546875	0.00010561943054199219	436.5491027832031	239.51011657714844	0.0002963244915008545	19	010
498	439.46917724609375	249.20985412597656	0.9999580979347229	434.35137939453125	247.91433715820312	0.998926043510437	443.8589172363281	252.33627319335938	9.709596633911133e-5	434.8082275390625	242.3917694091797	0.00018742680549621582	19	010
499	448.5570983886719	254.80511474609375	0.9778436422348022	435.0328369140625	246.03578186035156	0.9982683658599854	438.4788818359375	247.15846252441406	0.0003140270709991455	433.2174072265625	242.6273956298828	0.0004893243312835693	19	010
500	451.33026123046875	258.5751953125	0.7398078441619873	431.0110168457031	248.05271911621094	0.9999908208847046	436.19378662109375	246.76611328125	0.00014004111289978027	432.916748046875	249.20559692382812	0.00033020973205566406	19	010
501	433.6389465332031	247.38275146484375	0.9970974326133728	433.4272155761719	248.66143798828125	0.9891328811645508	434.49310302734375	249.1129913330078	0.00019115209579467773	435.9031982421875	253.01669311523438	0.00018143653869628906	19	010
502	452.09930419921875	263.2431945800781	0.00010886788368225098	431.6212158203125	249.3648681640625	0.9910151958465576	647.06640625	285.37982177734375	5.987286567687988e-5	431.30084228515625	249.7049102783203	6.097555160522461e-5	19	010
503	452.7383117675781	266.39862060546875	0.9999111890792847	427.95074462890625	249.54669189453125	0.999998927116394	648.488525390625	203.35719299316406	0.0002497434616088867	431.212890625	250.57630920410156	0.000295788049697876	19	010
504	452.1534729003906	267.2131042480469	0.9816307425498962	424.9095153808594	250.13417053222656	0.9998681545257568	648.2540283203125	202.88986206054688	0.00010025501251220703	430.1116638183594	252.7429656982422	7.49826431274414e-5	19	010
505	452.82867431640625	265.7900695800781	0.9145790338516235	424.3219299316406	251.57687377929688	0.9999997615814209	647.7595825195312	257.6562805175781	6.702542304992676e-5	429.1634826660156	254.35479736328125	5.352497100830078e-5	19	010
506	455.0044860839844	266.9388732910156	0.9995412826538086	423.0888671875	248.7071533203125	0.9999999403953552	647.052490234375	31.013160705566406	0.0001100003719329834	429.8706359863281	253.9898223876953	0.0001321732997894287	19	010
507	453.763671875	270.52313232421875	0.9951478242874146	426.00341796875	250.0820770263672	0.9999985694885254	429.77947998046875	249.7276611328125	7.259845733642578e-5	429.7027587890625	252.6291046142578	0.00024232268333435059	19	010
508	455.7783203125	272.38775634765625	0.9999995827674866	425.33453369140625	248.35464477539062	1.0	645.7462158203125	284.5411682128906	6.145238876342773e-5	431.17950439453125	251.0919647216797	0.00018322467803955078	19	010
509	455.5358581542969	270.77215576171875	0.9999977946281433	428.3367919921875	248.4150848388672	0.9999989867210388	428.35772705078125	247.0677947998047	4.7266483306884766e-5	430.75	249.75961303710938	0.00024199485778808594	19	010
510	456.6797180175781	270.38104248046875	0.9345447421073914	426.5010681152344	246.76693725585938	0.9999978542327881	422.7367858886719	247.4346160888672	2.1785497665405273e-5	430.2492370605469	249.31414794921875	0.00012290477752685547	19	010
511	458.2781982421875	270.4393005371094	0.9999876618385315	425.4638977050781	243.14637756347656	0.9999897480010986	647.3430786132812	318.6046447753906	6.851553916931152e-5	431.4293212890625	246.4368133544922	8.490681648254395e-5	19	010
512	457.2687072753906	272.3179931640625	0.9999970197677612	427.0318298339844	241.99154663085938	1.0	647.2949829101562	287.52325439453125	0.0001378953456878662	430.9821472167969	244.6597442626953	0.00020885467529296875	19	010
513	457.7698669433594	272.4825439453125	0.9999980330467224	427.9120178222656	242.04795837402344	1.0	649.0394287109375	318.2010803222656	5.1081180572509766e-5	431.09552001953125	243.5629119873047	0.00027373433113098145	19	010
514	459.3512268066406	276.3121643066406	1.0	425.9637451171875	241.46975708007812	0.9999765753746033	646.5054931640625	286.4690856933594	9.307265281677246e-5	428.3758239746094	245.19883728027344	5.0067901611328125e-5	19	010
515	461.0697021484375	279.1017150878906	1.0	422.2221984863281	239.7736358642578	1.0	647.7084350585938	286.5674743652344	0.00010013580322265625	420.81121826171875	239.9978790283203	5.161762237548828e-5	19	010
516	463.0704650878906	286.380615234375	1.0	423.19677734375	238.12730407714844	0.99845290184021	466.5148010253906	287.268310546875	6.580352783203125e-5	2.4863131046295166	477.606689453125	4.8220157623291016e-5	19	010
517	463.17193603515625	290.3794250488281	1.0	423.618896484375	237.41127014160156	0.9999969005584717	646.1160278320312	317.3387145996094	0.0002059340476989746	3.3800909519195557	478.3435974121094	3.4928321838378906e-5	19	010
518	457.2188720703125	291.6330871582031	1.0	422.4389343261719	238.23919677734375	1.0	465.7515869140625	290.7423095703125	0.000164717435836792	420.3797912597656	239.82350158691406	0.00020426511764526367	19	010
519	454.57623291015625	293.2469482421875	1.0	430.8300476074219	231.15191650390625	0.9999998211860657	454.78277587890625	291.9342041015625	6.181001663208008e-5	431.6642761230469	230.7418670654297	0.00014102458953857422	19	010
520	452.7428894042969	292.43292236328125	1.0	437.99346923828125	227.3555908203125	1.0	453.6515808105469	291.3523254394531	5.474686622619629e-5	437.7550048828125	226.77957153320312	0.0001615583896636963	19	010
521	451.0235900878906	292.0436706542969	1.0	441.08612060546875	224.0289764404297	0.9999943971633911	452.3313903808594	291.1180419921875	4.407763481140137e-5	439.80255126953125	223.82876586914062	0.00012817978858947754	19	010
522	451.8938293457031	293.1382751464844	1.0	442.0016784667969	222.4920196533203	0.9999997615814209	649.4666748046875	203.4009246826172	4.729628562927246e-5	441.75531005859375	222.3121337890625	0.000472337007522583	19	010
523	450.54986572265625	292.7129211425781	1.0	444.4980773925781	219.11839294433594	0.9999998807907104	453.0679931640625	291.79754638671875	7.82310962677002e-5	444.55499267578125	219.8863525390625	4.869699478149414e-5	19	010
524	450.85076904296875	292.64654541015625	1.0	443.6363525390625	219.75767517089844	0.9999995827674866	648.328125	319.1751708984375	9.778141975402832e-5	443.51715087890625	221.29925537109375	0.0003116726875305176	19	010
525	450.0077209472656	293.1267395019531	1.0	443.4570007324219	215.65301513671875	0.9999995231628418	453.0450134277344	292.3810729980469	5.742907524108887e-5	441.1351013183594	214.6123504638672	0.0001251697540283203	19	010
526	449.3368835449219	293.8445129394531	1.0	454.31103515625	295.4652404785156	8.657574653625488e-5	451.553955078125	292.34613037109375	0.00013747811317443848	447.9261779785156	286.8180236816406	2.1755695343017578e-5	19	010
527	449.3832702636719	293.1253967285156	1.0	443.77001953125	215.761962890625	0.005361318588256836	451.8320617675781	291.78692626953125	0.00010019540786743164	3.3416740894317627	476.5401306152344	2.473592758178711e-5	19	010
528	448.42340087890625	293.0279846191406	1.0	444.2889404296875	216.8384246826172	0.07967865467071533	452.2080993652344	291.1632995605469	0.0002022087574005127	438.76348876953125	281.7005920410156	3.641843795776367e-5	19	010
529	448.85418701171875	293.06353759765625	1.0	443.7149658203125	216.76390075683594	0.9999980926513672	452.2336730957031	291.43560791015625	0.0001588761806488037	446.18316650390625	217.9156036376953	5.40614128112793e-5	19	010
530	448.9985656738281	293.1385498046875	1.0	443.437255859375	217.97340393066406	0.0006026327610015869	451.73175048828125	291.69970703125	0.00012356042861938477	447.6688537597656	286.6687927246094	2.282857894897461e-5	19	010
531	449.364990234375	293.2075500488281	1.0	438.52142333984375	218.1946258544922	0.04206511378288269	452.13330078125	291.4193420410156	6.744265556335449e-5	448.2292785644531	286.4781188964844	2.396106719970703e-5	19	010
532	449.1522216796875	293.0329895019531	1.0	444.8962097167969	216.2837371826172	0.9989904761314392	649.0054321289062	156.93161010742188	0.00010338425636291504	2.919020891189575	477.5545654296875	2.1070241928100586e-5	19	010
533	447.25128173828125	293.00457763671875	1.0	444.5819396972656	216.33734130859375	0.21679967641830444	451.088134765625	291.5464172363281	0.0002951622009277344	450.13427734375	296.40704345703125	2.4706125259399414e-5	19	010
534	446.8030090332031	292.5857849121094	1.0	445.9400329589844	216.45045471191406	0.48073816299438477	450.5342712402344	290.8077087402344	0.00022351741790771484	450.4654541015625	295.9593200683594	2.810359001159668e-5	19	010
535	447.7738342285156	290.4140319824219	1.0	444.49188232421875	211.28054809570312	0.002916008234024048	451.4107666015625	289.07293701171875	6.225705146789551e-5	4.002102375030518	477.5671081542969	6.562471389770508e-5	19	010
536	447.5438537597656	289.8952331542969	1.0	453.458984375	290.0323486328125	0.00014144182205200195	451.1490478515625	288.7490539550781	0.00011554360389709473	438.49676513671875	278.14886474609375	4.416704177856445e-5	19	010
537	447.6863708496094	289.9194030761719	1.0	450.5091247558594	293.6362609863281	6.458163261413574e-5	451.1758117675781	289.48358154296875	9.235739707946777e-5	451.166015625	294.9938659667969	2.8640031814575195e-5	19	010
538	448.3443298339844	289.9077453613281	1.0	450.54547119140625	293.1726379394531	6.943941116333008e-5	647.6451416015625	286.9258117675781	9.009242057800293e-5	451.7261657714844	294.74066162109375	3.0517578125e-5	19	010
539	447.30377197265625	289.4751892089844	1.0	446.1961975097656	214.81182861328125	0.6795470714569092	451.13885498046875	288.568115234375	0.00015085935592651367	446.7522277832031	289.9447326660156	2.6106834411621094e-5	19	010
540	446.0087585449219	288.41632080078125	1.0	449.0702209472656	292.8529968261719	0.00011906027793884277	450.1047668457031	288.4043273925781	0.00012096762657165527	450.6545715332031	294.18768310546875	3.3527612686157227e-5	19	010
541	444.32025146484375	287.96728515625	1.0	442.7545166015625	212.2852020263672	0.0013649463653564453	449.5133056640625	288.19921875	0.00020053982734680176	437.6562194824219	276.98486328125	3.9905309677124023e-5	19	010
542	445.5315856933594	285.6930847167969	1.0	448.2715148925781	290.9835510253906	0.00014644861221313477	449.81011962890625	285.8260498046875	0.00010284781455993652	3.714980363845825	477.6742248535156	3.75211238861084e-5	19	010
543	443.9757995605469	286.0444641113281	0.9999998807907104	447.4582214355469	212.4207763671875	0.11275890469551086	450.5683288574219	286.3682556152344	0.00016096234321594238	447.99285888671875	287.9300537109375	3.281235694885254e-5	19	010
544	444.7281188964844	284.974853515625	1.0	443.6930847167969	217.17555236816406	0.993637204170227	645.93115234375	285.259765625	0.00014799833297729492	442.34906005859375	290.8009948730469	7.992982864379883e-5	19	010
545	444.6171569824219	282.4872131347656	1.0	447.997802734375	213.70156860351562	0.9826812744140625	448.16094970703125	285.2873840332031	0.00020715594291687012	442.7024841308594	289.64984130859375	0.0001939237117767334	19	010
546	445.3799133300781	281.8931884765625	1.0	430.8460388183594	220.14556884765625	0.7277975082397461	448.53204345703125	285.0844421386719	0.00019463896751403809	442.985595703125	289.5058288574219	0.00019863247871398926	19	010
547	445.0984802246094	282.6278076171875	1.0	453.70751953125	283.9091796875	0.0001703202724456787	448.6149597167969	284.9076232910156	0.00027486681938171387	443.0838623046875	289.0334777832031	0.0001436173915863037	19	010
548	442.889892578125	281.87359619140625	1.0	442.7479248046875	214.35000610351562	0.9619664549827576	446.8337097167969	285.07550048828125	0.00015786290168762207	442.5301818847656	288.9234619140625	0.00011909008026123047	19	010
