# Supplementary material for: An automated feeding system for the African killifish reveals the impact of diet on lifespan and allows scalable assessment of associative learning
Source: eLife. 2022 Nov 10;11:e69008. doi: 10.7554/eLife.69008 (PMC9788828; doi:10.7554/eLife.69008)
Supplement: Figure 6—source data 2. [file elife-69008-fig6-data2.zip › Training Trajectories/t12_REC037DLC_resnet50_TrainAllTheThingsJun28shuffle1_1030000.csv]

bodyparts_coords	fishhead_x	fishhead_y	fishhead_likelihood	fishtail_x	fishtail_y	fishtail_likelihood	redlight_x	redlight_y	redlight_likelihood	fooddrop_x	fooddrop_y	fooddrop_likelihood	fishnum	recordingnum
0	152.9602508544922	189.0317840576172	1.0	151.44265747070312	286.4689636230469	0.9999998807907104	613.562744140625	219.9799346923828	0.0023347139358520508	147.31312561035156	280.11480712890625	0.0006556510925292969	12	037
1	152.81044006347656	188.3684844970703	1.0	149.89169311523438	287.3650207519531	1.0	154.5792999267578	283.2368469238281	0.00034478306770324707	146.7720947265625	282.2349548339844	0.00045686960220336914	12	037
2	153.23892211914062	188.4993896484375	1.0	148.74085998535156	287.35247802734375	1.0	153.27017211914062	282.69891357421875	0.0003032088279724121	148.16896057128906	281.0449523925781	0.0005514919757843018	12	037
3	153.4040985107422	189.51502990722656	1.0	147.43186950683594	289.11865234375	1.0	150.0817413330078	292.1213684082031	0.0002607107162475586	145.53271484375	281.6324768066406	0.00036910176277160645	12	037
4	153.40322875976562	189.565673828125	1.0	145.892822265625	288.91375732421875	1.0	613.9962768554688	219.45884704589844	0.0009874999523162842	152.86656188964844	196.403564453125	0.00021883845329284668	12	037
5	153.1990509033203	188.87954711914062	1.0	145.90353393554688	289.0539245605469	1.0	145.10040283203125	284.6891174316406	0.0002193152904510498	144.40005493164062	281.5617980957031	0.0004691183567047119	12	037
6	153.34190368652344	188.92405700683594	1.0	145.11846923828125	290.0863952636719	1.0	144.51039123535156	284.79248046875	0.00024232268333435059	144.1641387939453	281.52197265625	0.0004462897777557373	12	037
7	153.64151000976562	189.209228515625	1.0	145.24533081054688	287.1878356933594	1.0	147.04937744140625	283.2015380859375	0.0002498030662536621	144.6141815185547	286.57635498046875	0.000743180513381958	12	037
8	153.47451782226562	188.53651428222656	1.0	145.76690673828125	288.62567138671875	1.0	145.83572387695312	284.9963684082031	0.0003262162208557129	144.5192413330078	281.43267822265625	0.000514596700668335	12	037
9	153.15330505371094	187.81764221191406	1.0	144.37771606445312	289.22723388671875	1.0	145.58203125	285.1176452636719	0.00040668249130249023	142.15794372558594	284.291015625	0.0006976127624511719	12	037
10	153.2699737548828	189.02114868164062	1.0	143.46142578125	288.6861877441406	1.0	145.57769775390625	285.72674560546875	0.00033405423164367676	143.17617797851562	281.6773986816406	0.0005553662776947021	12	037
11	153.42727661132812	188.1896209716797	1.0	144.01646423339844	289.2340393066406	1.0	145.0247802734375	285.6497802734375	0.00040283799171447754	140.94854736328125	285.228515625	0.0006073415279388428	12	037
12	152.9271240234375	188.35690307617188	1.0	142.3167266845703	288.9375915527344	1.0	143.9241180419922	285.7536926269531	0.00031131505966186523	139.33572387695312	284.77484130859375	0.0004082918167114258	12	037
13	152.9425048828125	188.34274291992188	1.0	142.37835693359375	291.7134704589844	1.0	145.7830810546875	293.93310546875	0.00031116604804992676	139.59637451171875	284.62860107421875	0.0010867118835449219	12	037
14	153.24024963378906	188.14459228515625	1.0	140.3352508544922	292.4542236328125	1.0	143.39410400390625	294.8669128417969	0.0003045499324798584	138.77102661132812	284.16839599609375	0.0007514059543609619	12	037
15	153.4560546875	187.4584197998047	1.0	141.0387420654297	288.9917297363281	1.0	142.74713134765625	285.5975341796875	0.00032195448875427246	138.25515747070312	284.0616149902344	0.0003991127014160156	12	037
16	153.54800415039062	185.29405212402344	1.0	141.37179565429688	287.483154296875	1.0	145.00245666503906	285.1327819824219	0.00031757354736328125	143.12939453125	287.57611083984375	0.0002563297748565674	12	037
17	154.8095245361328	183.19337463378906	1.0	142.04501342773438	289.1268005371094	1.0	142.33094787597656	285.4595642089844	0.00032645463943481445	137.73623657226562	283.9585266113281	0.0007686018943786621	12	037
18	155.55044555664062	181.0377197265625	1.0	140.81101989746094	287.5782775878906	1.0	160.63294982910156	180.8936004638672	0.0005066394805908203	136.75341796875	282.4572448730469	0.00028204917907714844	12	037
19	155.49639892578125	180.77659606933594	1.0	140.06655883789062	286.46319580078125	1.0	160.4029998779297	180.31158447265625	0.00030735135078430176	135.1012725830078	281.5706481933594	0.00015652179718017578	12	037
20	156.8412322998047	179.7060546875	1.0	136.37075805664062	286.56298828125	1.0	161.33502197265625	179.13282775878906	0.0005359351634979248	132.19656372070312	281.12744140625	0.00018677115440368652	12	037
21	158.39410400390625	179.22189331054688	1.0	135.68612670898438	286.9208679199219	1.0	613.0460815429688	219.8368377685547	0.0007789731025695801	133.07232666015625	280.54669189453125	0.00012984871864318848	12	037
22	157.99073791503906	178.1880645751953	1.0	133.35699462890625	286.7200622558594	1.0	613.3058471679688	221.70562744140625	0.0006127357482910156	131.60568237304688	286.6971435546875	0.00024056434631347656	12	037
23	159.439453125	178.3876495361328	1.0	130.39549255371094	286.590087890625	1.0	133.42904663085938	285.7813720703125	0.0007136762142181396	129.68077087402344	286.3614196777344	0.0004353523254394531	12	037
24	159.89419555664062	177.1182403564453	1.0	128.5032958984375	286.30206298828125	1.0	132.08209228515625	285.96240234375	0.0003237128257751465	128.72579956054688	285.9032897949219	0.00035372376441955566	12	037
25	159.80747985839844	176.73109436035156	1.0	128.02464294433594	286.69232177734375	1.0	131.90077209472656	286.0086975097656	0.00028324127197265625	128.30857849121094	286.318115234375	0.0002745687961578369	12	037
26	160.26284790039062	175.04786682128906	1.0	128.40904235839844	287.40673828125	1.0	551.5880737304688	168.65692138671875	0.9999381303787231	550.6234741210938	166.24916076660156	0.00041046738624572754	12	037
27	160.2274627685547	175.1868896484375	1.0	125.81153869628906	286.9898986816406	1.0	549.8223266601562	166.1607666015625	1.0	547.8735961914062	165.98472595214844	0.0017488598823547363	12	037
28	161.04115295410156	176.0869140625	1.0	124.12892150878906	286.6598815917969	1.0	550.4922485351562	168.99029541015625	1.0	548.4803466796875	169.051513671875	0.0017203986644744873	12	037
29	161.0457305908203	174.52760314941406	1.0	121.60176086425781	286.51666259765625	1.0	549.4292602539062	168.68096923828125	1.0	547.2752685546875	169.03143310546875	0.0031365156173706055	12	037
30	161.017822265625	175.1331329345703	1.0	120.00871276855469	286.70281982421875	1.0	550.1048583984375	167.6247100830078	1.0	548.29931640625	167.68551635742188	0.0021677911281585693	12	037
31	161.45855712890625	174.95840454101562	1.0	118.94618225097656	287.06597900390625	1.0	549.8538208007812	167.93455505371094	0.9999999403953552	548.902099609375	168.3144989013672	0.003404080867767334	12	037
32	161.48158264160156	174.69244384765625	1.0	118.12416076660156	288.31390380859375	1.0	549.97119140625	169.4906463623047	1.0	551.5211181640625	172.88681030273438	0.006928294897079468	12	037
33	161.514892578125	173.86697387695312	1.0	117.5903549194336	288.8774108886719	1.0	549.3887329101562	167.67478942871094	0.9999998807907104	549.00390625	168.16404724121094	0.04344096779823303	12	037
34	160.87603759765625	174.42025756835938	1.0	120.56403350830078	289.7848205566406	1.0	549.9076538085938	168.7085723876953	1.0	548.4489135742188	169.5915985107422	0.0058844685554504395	12	037
35	162.0519256591797	175.1485595703125	1.0	120.47649383544922	289.37890625	1.0	549.9288330078125	168.510498046875	1.0	547.4651489257812	168.52389526367188	0.004281848669052124	12	037
36	162.0796356201172	175.06126403808594	1.0	119.4136734008789	290.3138122558594	1.0	549.9492797851562	167.5877685546875	1.0	547.856201171875	167.73419189453125	0.00228157639503479	12	037
37	161.6009521484375	174.3354034423828	1.0	119.95490264892578	290.2338562011719	1.0	550.2008056640625	169.18368530273438	0.9999999403953552	547.7659301757812	169.6331024169922	0.001714169979095459	12	037
38	161.8860626220703	174.1978302001953	1.0	117.48269653320312	292.2392272949219	1.0	550.4738159179688	166.86459350585938	1.0	548.1723022460938	167.05868530273438	0.0003581047058105469	12	037
39	161.62203979492188	175.3299102783203	1.0	114.4350814819336	292.53387451171875	1.0	549.6107788085938	167.61773681640625	1.0	547.6459350585938	167.90390014648438	0.002442389726638794	12	037
40	161.10748291015625	174.9124298095703	1.0	113.22441101074219	292.48638916015625	1.0	548.8656005859375	167.2692108154297	1.0	546.8267211914062	166.7516326904297	0.007822960615158081	12	037
41	161.2739715576172	174.1365966796875	1.0	111.84616088867188	292.669677734375	1.0	550.2919921875	168.32818603515625	0.9999998807907104	548.3041381835938	167.8014678955078	0.0020009875297546387	12	037
42	161.4663848876953	174.23028564453125	1.0	111.45828247070312	292.89935302734375	1.0	549.989990234375	169.0796356201172	1.0	548.681640625	168.94163513183594	0.012176483869552612	12	037
43	161.08982849121094	175.0340118408203	1.0	113.3829116821289	292.694091796875	1.0	550.01611328125	166.5830078125	1.0	548.7294921875	166.43968200683594	0.0028661489486694336	12	037
44	161.12091064453125	175.25323486328125	1.0	112.11422729492188	294.76641845703125	1.0	549.5521850585938	168.851806640625	1.0	548.1239624023438	169.23501586914062	0.004709005355834961	12	037
45	160.41616821289062	174.7023468017578	1.0	111.31968688964844	294.3761291503906	1.0	549.4115600585938	167.93626403808594	1.0	547.2206420898438	168.49285888671875	0.0015662014484405518	12	037
46	160.88217163085938	175.02369689941406	1.0	111.36164093017578	294.79400634765625	1.0	549.3170166015625	166.93588256835938	0.9999998807907104	548.1995849609375	167.4958953857422	0.007738858461380005	12	037
47	160.80105590820312	175.342041015625	1.0	111.6181869506836	295.1136474609375	1.0	549.0172119140625	167.28213500976562	0.9999998211860657	547.5640258789062	167.17196655273438	0.02984023094177246	12	037
48	159.7274627685547	174.98455810546875	1.0	110.5674057006836	296.42852783203125	1.0	549.4686889648438	167.39068603515625	1.0	547.966796875	167.7718505859375	0.003533005714416504	12	037
49	160.45733642578125	174.57716369628906	1.0	109.95679473876953	297.49127197265625	1.0	550.1163330078125	168.3436279296875	1.0	548.1727294921875	168.7052764892578	0.0008620023727416992	12	037
50	159.7039031982422	175.36061096191406	1.0	109.86589050292969	297.31878662109375	1.0	549.8202514648438	167.00564575195312	1.0	548.1906127929688	166.9937286376953	0.002277165651321411	12	037
51	159.09170532226562	175.69497680664062	1.0	111.12256622314453	297.80853271484375	1.0	549.4263916015625	168.468505859375	1.0	547.379150390625	168.8141632080078	0.0056174397468566895	12	037
52	159.2708740234375	174.45362854003906	1.0	109.84068298339844	296.09661865234375	1.0	549.888427734375	169.11056518554688	1.0	546.8753662109375	168.8017120361328	0.0010785162448883057	12	037
53	158.75360107421875	174.59461975097656	1.0	110.65754699707031	296.7671203613281	1.0	549.8744506835938	167.94993591308594	1.0	548.7036743164062	168.0675048828125	0.009301900863647461	12	037
54	159.2664794921875	174.65512084960938	1.0	109.34819793701172	297.40478515625	1.0	549.1831665039062	166.9689483642578	0.9999994039535522	549.0226440429688	167.06784057617188	0.015616089105606079	12	037
55	158.29891967773438	174.3622283935547	1.0	110.96766662597656	298.9344482421875	1.0	550.0509033203125	168.236328125	1.0	548.1467895507812	168.55361938476562	0.0022763311862945557	12	037
56	158.41323852539062	173.50241088867188	1.0	108.75554656982422	298.4930419921875	1.0	549.8055419921875	168.36172485351562	1.0	111.84307861328125	299.9156494140625	0.0008594095706939697	12	037
57	158.43408203125	174.34359741210938	1.0	108.45413970947266	297.9363098144531	1.0	550.0857543945312	167.266845703125	0.9999996423721313	548.6522216796875	166.58212280273438	0.006497323513031006	12	037
58	157.70716857910156	173.08277893066406	1.0	109.58958435058594	299.0977783203125	1.0	550.189697265625	168.0223388671875	0.9999999403953552	548.0299072265625	168.39401245117188	0.0023714303970336914	12	037
59	157.84315490722656	173.30255126953125	1.0	109.20728302001953	298.8713684082031	1.0	550.4528198242188	168.6273193359375	1.0	548.4439697265625	168.1034698486328	0.0031096935272216797	12	037
60	158.63267517089844	173.54971313476562	1.0	108.68870544433594	296.7021789550781	1.0	550.3246459960938	167.7967071533203	1.0	548.277587890625	168.06495666503906	0.0025061964988708496	12	037
61	157.35203552246094	174.01730346679688	1.0	107.62379455566406	297.3135070800781	1.0	550.1204833984375	169.94528198242188	0.9999998807907104	548.296875	170.23985290527344	0.006294280290603638	12	037
62	157.25181579589844	174.0693817138672	1.0	109.11854553222656	298.4085693359375	1.0	550.5507202148438	169.1274871826172	1.0	551.3005981445312	175.22647094726562	0.0022903084754943848	12	037
63	156.8421630859375	173.149658203125	1.0	108.30970001220703	298.31219482421875	1.0	550.3038330078125	168.75064086914062	1.0	548.513427734375	169.0985870361328	0.0012797415256500244	12	037
64	157.31900024414062	174.5753631591797	1.0	107.87017059326172	298.9245910644531	1.0	549.27783203125	169.78045654296875	1.0	547.1176147460938	170.473388671875	0.006533294916152954	12	037
65	157.6218719482422	173.8353271484375	1.0	107.7064208984375	298.59423828125	1.0	550.589111328125	167.24374389648438	1.0	107.7642593383789	300.0339660644531	0.0009217262268066406	12	037
66	157.5901641845703	174.2356414794922	1.0	107.58096313476562	298.30584716796875	1.0	549.3561401367188	166.27330017089844	0.9999998807907104	548.2307739257812	166.68325805664062	0.006612271070480347	12	037
67	156.9859161376953	173.91525268554688	1.0	107.75161743164062	298.8822326660156	1.0	550.9052734375	168.9649200439453	1.0	548.5928344726562	169.41883850097656	0.0011836588382720947	12	037
68	156.94952392578125	173.99169921875	1.0	107.2195816040039	296.91107177734375	1.0	549.7376708984375	166.9963836669922	1.0	547.7730712890625	166.96762084960938	0.002687305212020874	12	037
69	156.4479522705078	172.8287811279297	1.0	107.06333923339844	297.79449462890625	1.0	550.5930786132812	166.27862548828125	1.0	549.1415405273438	166.33309936523438	0.002714186906814575	12	037
70	156.4200897216797	174.6817626953125	1.0	106.96310424804688	298.72802734375	1.0	549.3896484375	166.64706420898438	1.0	547.0523681640625	166.9251708984375	0.002084493637084961	12	037
71	156.82354736328125	173.24761962890625	1.0	108.09481811523438	298.78887939453125	1.0	550.4572143554688	168.78109741210938	1.0	548.2938232421875	167.6092987060547	0.001404881477355957	12	037
72	156.6874542236328	174.6918182373047	1.0	107.43804168701172	300.3260192871094	1.0	549.0297241210938	169.33177185058594	0.9999998807907104	546.8126220703125	169.74822998046875	0.006537914276123047	12	037
73	156.5224151611328	173.5059356689453	1.0	105.91683197021484	300.0759582519531	1.0	550.2476196289062	167.8792266845703	1.0	548.67822265625	168.307861328125	0.004930227994918823	12	037
74	155.70590209960938	172.91128540039062	1.0	105.91911315917969	298.9163818359375	1.0	550.2501831054688	169.99954223632812	0.9999999403953552	549.5249633789062	176.4158172607422	0.0034851431846618652	12	037
75	153.7654266357422	174.50433349609375	1.0	104.09391784667969	296.0121765136719	1.0	551.118896484375	168.46640014648438	1.0	548.7110595703125	167.55947875976562	0.002619624137878418	12	037
76	152.80075073242188	174.2365264892578	1.0	105.0133285522461	296.5069274902344	1.0	550.0396118164062	166.5663604736328	1.0	548.2810668945312	166.71481323242188	0.001031637191772461	12	037
77	151.24017333984375	175.34176635742188	1.0	107.16920471191406	294.9510803222656	1.0	550.4859619140625	166.93064880371094	1.0	549.1759643554688	166.95960998535156	0.00198519229888916	12	037
78	149.5191192626953	176.03262329101562	1.0	110.10722351074219	290.9366149902344	1.0	549.4210815429688	167.13003540039062	1.0	547.1590576171875	166.94305419921875	0.002045542001724243	12	037
79	149.19297790527344	175.59278869628906	1.0	106.35504150390625	284.72509765625	1.0	549.9249267578125	167.2720184326172	1.0	549.07958984375	167.49940490722656	0.005840420722961426	12	037
80	148.15042114257812	173.8245086669922	1.0	107.4197998046875	282.8116149902344	1.0	550.2503662109375	169.9940643310547	1.0	551.0242919921875	174.5717010498047	0.0009121894836425781	12	037
81	147.44664001464844	172.0081329345703	1.0	107.98968505859375	282.3287658691406	1.0	550.5792846679688	168.21542358398438	1.0	548.6915893554688	168.44618225097656	0.001947164535522461	12	037
82	145.76869201660156	171.60789489746094	1.0	109.14008331298828	281.364501953125	1.0	550.25244140625	169.3603973388672	1.0	548.3804321289062	169.4075469970703	0.0018537044525146484	12	037
83	144.9962921142578	170.6174774169922	1.0	111.12738037109375	280.9096984863281	1.0	550.3286743164062	169.29824829101562	0.9999999403953552	548.221435546875	169.70086669921875	0.0019491910934448242	12	037
84	143.3114013671875	169.92129516601562	1.0	113.00067138671875	281.2368469238281	1.0	549.9107666015625	167.7296142578125	0.9999999403953552	548.6541137695312	167.53213500976562	0.003313124179840088	12	037
85	141.61483764648438	171.83917236328125	1.0	113.4753646850586	277.62261962890625	1.0	550.2243041992188	167.2320098876953	1.0	548.5447998046875	166.79624938964844	0.0016048252582550049	12	037
86	139.28619384765625	171.4204864501953	1.0	111.85784149169922	277.17962646484375	1.0	550.5852661132812	167.75611877441406	1.0	548.7175903320312	167.99632263183594	0.0006552338600158691	12	037
87	137.27940368652344	172.07150268554688	1.0	117.11559295654297	275.05328369140625	1.0	550.2716064453125	169.27578735351562	0.9999999403953552	548.4052124023438	167.96859741210938	0.002527296543121338	12	037
88	135.3522186279297	172.0166015625	1.0	119.55894470214844	272.1295166015625	1.0	549.9388427734375	167.34535217285156	1.0	548.3154296875	167.27638244628906	0.002361774444580078	12	037
89	134.7210235595703	171.33212280273438	1.0	121.17841339111328	269.9346008300781	1.0	550.3323364257812	168.11358642578125	1.0	549.4253540039062	167.78428649902344	0.0020496249198913574	12	037
90	134.1460418701172	170.8427734375	1.0	125.14703369140625	267.69573974609375	1.0	549.8829345703125	168.70257568359375	1.0	127.28875732421875	268.1728820800781	0.0029303133487701416	12	037
91	133.42274475097656	171.30596923828125	1.0	128.39210510253906	267.01220703125	1.0	550.3449096679688	168.52513122558594	1.0	129.2944793701172	267.103515625	0.0038365721702575684	12	037
92	131.21044921875	171.16148376464844	1.0	129.74354553222656	263.4072570800781	0.9999935030937195	550.2054443359375	169.6468505859375	0.9999998807907104	127.65489959716797	270.5472717285156	0.002133011817932129	12	037
93	130.92063903808594	170.30795288085938	1.0	129.8987579345703	260.1639099121094	0.9999898672103882	549.0794067382812	169.3577423095703	0.9999998807907104	547.8704223632812	169.26467895507812	0.005292654037475586	12	037
94	129.8925018310547	169.648193359375	1.0	131.89901733398438	258.3626708984375	0.30110472440719604	549.3468017578125	167.77658081054688	1.0	547.750732421875	167.53878784179688	0.0011690855026245117	12	037
95	130.1871795654297	169.3168487548828	1.0	130.19351196289062	256.834716796875	0.024752110242843628	549.9940185546875	169.5316925048828	1.0	124.4111099243164	245.54928588867188	0.0015603601932525635	12	037
96	129.7204132080078	169.02565002441406	1.0	132.21482849121094	256.36163330078125	0.38886815309524536	550.1423950195312	167.6980438232422	1.0	126.08645629882812	245.05868530273438	0.0024902820587158203	12	037
97	129.61474609375	169.36956787109375	1.0	133.65113830566406	255.49940490722656	0.0004884898662567139	549.8836059570312	168.8873748779297	0.9999997019767761	549.5267333984375	168.84451293945312	0.007038861513137817	12	037
98	129.62440490722656	169.19932556152344	1.0	133.24542236328125	249.65687561035156	0.0035171210765838623	549.3080444335938	171.03076171875	0.9999994039535522	550.7134399414062	176.4965362548828	0.009034067392349243	12	037
99	130.12643432617188	169.50704956054688	1.0	131.7168731689453	255.52777099609375	0.8909988403320312	550.2997436523438	166.85992431640625	0.9999998807907104	125.4630355834961	246.92172241210938	0.0038476288318634033	12	037
100	129.9834747314453	169.39768981933594	1.0	132.87867736816406	256.03912353515625	0.06533387303352356	550.3162841796875	168.8244171142578	0.9999999403953552	132.2596893310547	246.92977905273438	0.0014167428016662598	12	037
101	130.58445739746094	170.24044799804688	1.0	133.439208984375	255.21640014648438	0.20715457201004028	550.4808959960938	168.3568572998047	0.9999998807907104	548.9192504882812	168.2392120361328	0.0014015436172485352	12	037
102	130.70150756835938	169.7464599609375	1.0	139.8310089111328	243.38267517089844	0.00041618943214416504	549.16845703125	168.16619873046875	1.0	548.3078002929688	168.2434844970703	0.005903512239456177	12	037
103	130.38449096679688	171.20706176757812	1.0	130.8572235107422	176.9674530029297	0.0015317201614379883	549.025146484375	170.26629638671875	0.9999998211860657	550.9699096679688	175.67393493652344	0.008538216352462769	12	037
104	130.44131469726562	170.1732940673828	1.0	131.03326416015625	176.79367065429688	0.0007368028163909912	549.9830932617188	169.61361694335938	0.9999999403953552	551.6870727539062	173.8732452392578	0.002996683120727539	12	037
105	130.77288818359375	170.97613525390625	1.0	131.2261505126953	176.79495239257812	0.0007184445858001709	549.7388305664062	168.80116271972656	0.9999999403953552	545.3943481445312	172.60894775390625	0.0005761384963989258	12	037
106	131.57745361328125	170.78977966308594	1.0	133.67849731445312	255.57965087890625	0.00164070725440979	549.5675659179688	168.4322967529297	1.0	137.4351043701172	245.1750030517578	0.0009060800075531006	12	037
107	131.04534912109375	170.37750244140625	1.0	134.91831970214844	254.8152313232422	0.557802140712738	551.1441040039062	167.93479919433594	1.0	137.1162872314453	248.60630798339844	0.0011906623840332031	12	037
108	131.00515747070312	170.02725219726562	1.0	142.08396911621094	247.29287719726562	0.003032684326171875	550.3604125976562	169.98748779296875	0.9999998807907104	551.2086791992188	176.06600952148438	0.004612267017364502	12	037
109	130.92384338378906	170.56329345703125	1.0	133.90020751953125	253.9923095703125	0.9992423057556152	549.7816162109375	168.06857299804688	1.0	548.9566040039062	168.152099609375	0.004027873277664185	12	037
110	130.2742156982422	171.624267578125	1.0	131.31251525878906	253.30062866210938	0.42970335483551025	550.5573120117188	169.763427734375	0.9999998211860657	551.0626220703125	175.3830108642578	0.005673825740814209	12	037
111	126.58983612060547	175.31881713867188	1.0	120.52911376953125	243.93597412109375	0.9899945855140686	550.5147094726562	168.1898193359375	0.9999999403953552	548.5951538085938	167.33612060546875	0.0005502700805664062	12	037
112	120.50372314453125	180.6365966796875	1.0	121.09479522705078	246.60198974609375	0.9962378144264221	549.8286743164062	166.53897094726562	1.0	548.7655029296875	166.38841247558594	0.00109785795211792	12	037
113	115.57046508789062	180.5875701904297	1.0	133.60595703125	252.03707885742188	0.0016602277755737305	549.5408935546875	168.833251953125	1.0	547.7716064453125	169.07102966308594	0.004270315170288086	12	037
114	110.95252990722656	180.64163208007812	1.0	139.47389221191406	243.05735778808594	0.03949230909347534	550.5072631835938	167.7204132080078	0.9999999403953552	549.7061157226562	167.5421142578125	0.0005380213260650635	12	037
115	108.58943939208984	181.4049530029297	1.0	147.64959716796875	233.10687255859375	0.008432328701019287	550.0780029296875	166.64767456054688	1.0	548.1868286132812	166.64727783203125	0.00029414892196655273	12	037
116	106.05671691894531	181.516357421875	1.0	151.3436737060547	229.46620178222656	0.1983083188533783	549.9011840820312	168.2036590576172	0.9999999403953552	548.6531372070312	168.52667236328125	0.003589123487472534	12	037
117	101.75624084472656	182.31295776367188	1.0	152.15213012695312	229.13853454589844	0.9999117255210876	550.3484497070312	167.76748657226562	1.0	548.4823608398438	167.8801727294922	0.001824110746383667	12	037
118	98.72528076171875	183.1267852783203	1.0	151.6183624267578	225.7943115234375	1.0	549.8949584960938	166.07574462890625	0.9999999403953552	548.6690673828125	166.0972442626953	0.002067059278488159	12	037
119	96.38407897949219	185.0745849609375	1.0	151.06768798828125	223.00546264648438	0.9999988079071045	550.0977172851562	168.74867248535156	1.0	548.1914672851562	169.05902099609375	0.00295180082321167	12	037
120	91.9051513671875	184.40811157226562	1.0	149.50611877441406	222.99864196777344	0.9999990463256836	549.517333984375	167.04949951171875	0.9999998807907104	549.044189453125	167.11729431152344	0.00663873553276062	12	037
121	90.45672607421875	184.84967041015625	1.0	156.03237915039062	224.74012756347656	0.99996417760849	550.2948608398438	169.57421875	0.9999999403953552	550.6489868164062	177.05178833007812	0.0010071098804473877	12	037
122	83.36128997802734	195.2363739013672	1.0	154.12985229492188	222.23049926757812	1.0	549.5912475585938	166.2772216796875	1.0	548.0643310546875	166.61257934570312	0.0015475749969482422	12	037
123	76.71072387695312	206.04678344726562	1.0	158.90760803222656	220.14926147460938	0.0056712329387664795	550.1987915039062	171.80250549316406	0.9999998807907104	549.3184814453125	178.86827087402344	0.0036701858043670654	12	037
124	71.01273345947266	210.30206298828125	1.0	146.05679321289062	217.6765594482422	0.004240155220031738	550.7072143554688	167.62255859375	1.0	549.4021606445312	167.8975830078125	0.0007242560386657715	12	037
125	66.28243255615234	213.55296325683594	1.0	160.646484375	217.8788299560547	0.8228105306625366	550.612060546875	170.05416870117188	0.9999998807907104	550.3008422851562	176.09890747070312	0.0038168132305145264	12	037
126	64.05596923828125	215.82122802734375	1.0	165.46405029296875	214.4356689453125	0.9999999403953552	550.5140380859375	167.73687744140625	1.0	517.96630859375	179.00425720214844	0.0022271573543548584	12	037
127	60.34070587158203	219.79994201660156	1.0	172.23780822753906	217.52786254882812	0.9999984502792358	550.4254150390625	169.29843139648438	1.0	548.5350952148438	169.24368286132812	0.0010014474391937256	12	037
128	58.361549377441406	225.5633544921875	1.0	170.54835510253906	213.12413024902344	1.0	550.2119750976562	166.727294921875	1.0	548.8927001953125	167.09423828125	0.0023032426834106445	12	037
129	55.22996520996094	232.20298767089844	1.0	161.9813995361328	211.4468994140625	1.0	549.6959228515625	167.84677124023438	1.0	548.112060546875	168.01126098632812	0.004015177488327026	12	037
130	51.00066375732422	237.68711853027344	1.0	163.380859375	210.8389129638672	1.0	548.6260986328125	167.87606811523438	1.0	547.0775756835938	167.4737548828125	0.001447141170501709	12	037
131	50.10988235473633	242.2373809814453	1.0	161.3247833251953	204.6065673828125	1.0	550.1550903320312	166.27755737304688	1.0	162.20252990722656	204.68177795410156	0.0010791420936584473	12	037
132	47.88059997558594	248.09068298339844	1.0	163.62425231933594	198.54608154296875	1.0	550.251220703125	168.49110412597656	1.0	548.0242919921875	168.55154418945312	0.0016962289810180664	12	037
133	46.457881927490234	251.3428497314453	1.0	161.1376495361328	195.8989715576172	1.0	549.4761962890625	170.36599731445312	0.9999995231628418	551.0501708984375	176.37506103515625	0.011631250381469727	12	037
134	43.10203552246094	256.4571228027344	1.0	155.5878143310547	196.0726318359375	1.0	550.1588745117188	169.68002319335938	0.9999998807907104	548.0674438476562	168.4654541015625	0.0025704503059387207	12	037
135	40.03164291381836	259.8716125488281	1.0	143.7530517578125	187.38177490234375	1.0	549.7987060546875	167.37818908691406	0.9999998211860657	548.7644653320312	167.3739013671875	0.002688795328140259	12	037
136	38.44147491455078	265.58935546875	1.0	142.7831268310547	180.99757385253906	1.0	549.5878295898438	169.3189697265625	1.0	148.48822021484375	188.2349090576172	0.0023031234741210938	12	037
137	39.165321350097656	268.4425354003906	1.0	143.54010009765625	176.3130645751953	1.0	549.9135131835938	167.60826110839844	1.0	548.8502197265625	167.8829345703125	0.00485566258430481	12	037
138	36.353599548339844	276.22991943359375	1.0	143.8540802001953	177.21034240722656	1.0	550.046142578125	166.58631896972656	1.0	548.2457885742188	166.76742553710938	0.0009479820728302002	12	037
139	35.51658248901367	282.2957458496094	1.0	135.01315307617188	183.49400329589844	1.0	549.6683349609375	167.06446838378906	1.0	548.3750610351562	167.0565643310547	0.0013941526412963867	12	037
140	35.31798553466797	287.43505859375	1.0	129.63189697265625	183.0979461669922	1.0	550.2798461914062	166.3065643310547	1.0	548.9173583984375	166.52264404296875	0.001679152250289917	12	037
141	34.718204498291016	290.5744934082031	1.0	130.06088256835938	180.9457550048828	1.0	550.2711791992188	170.30567932128906	0.9999999403953552	550.36474609375	175.31161499023438	0.010134458541870117	12	037
142	31.92374038696289	292.92108154296875	1.0	128.2353057861328	179.72120666503906	1.0	551.2399291992188	168.64981079101562	0.9999999403953552	550.0254516601562	168.56044006347656	0.001186758279800415	12	037
143	33.360347747802734	296.14263916015625	1.0	126.79558563232422	177.00164794921875	1.0	549.3397827148438	167.2511444091797	1.0	548.06884765625	167.025390625	0.0036734342575073242	12	037
144	32.6590690612793	297.2111511230469	1.0	124.6601791381836	177.4310302734375	1.0	550.1835327148438	167.70687866210938	1.0	548.6924438476562	167.92022705078125	0.0010483860969543457	12	037
145	30.086559295654297	298.9366149902344	1.0	118.66881561279297	175.41505432128906	1.0	549.8951416015625	167.5448760986328	0.9999999403953552	548.6028442382812	167.92259216308594	0.0019100606441497803	12	037
146	29.305654525756836	301.5480041503906	1.0	113.82018280029297	176.205078125	1.0	550.5415649414062	168.9738311767578	1.0	550.703125	175.70042419433594	0.0059623122215271	12	037
147	26.858304977416992	304.8250732421875	1.0	110.32411193847656	181.89178466796875	1.0	549.5939331054688	167.47109985351562	1.0	548.4696655273438	167.7710723876953	0.0012623369693756104	12	037
148	25.844791412353516	307.936767578125	1.0	113.16228485107422	184.0225067138672	1.0	549.4901733398438	170.1995391845703	1.0	550.4635009765625	176.4265899658203	0.0038992464542388916	12	037
149	23.996273040771484	309.67529296875	1.0	115.17960357666016	187.2478790283203	1.0	550.6293334960938	167.48428344726562	1.0	549.4735717773438	167.7073516845703	0.002074003219604492	12	037
150	20.593881607055664	313.7271423339844	1.0	111.28205108642578	193.04298400878906	1.0	550.7569580078125	168.07998657226562	1.0	549.0206298828125	167.3286895751953	0.002464801073074341	12	037
151	18.492645263671875	319.5393981933594	1.0	104.6232681274414	198.10302734375	1.0	550.0433959960938	166.19720458984375	1.0	548.1038818359375	166.24632263183594	0.0010958611965179443	12	037
152	16.59414291381836	325.10296630859375	1.0	103.29922485351562	202.32229614257812	1.0	550.545166015625	169.77069091796875	0.9999999403953552	550.620361328125	176.1038055419922	0.00800362229347229	12	037
153	15.179927825927734	331.6377258300781	1.0	106.14114379882812	205.65597534179688	1.0	550.5773315429688	168.26547241210938	1.0	549.306640625	168.3800048828125	0.00280800461769104	12	037
154	13.845449447631836	335.9938049316406	1.0	97.80253601074219	211.92056274414062	1.0	549.7863159179688	166.79449462890625	1.0	548.6014404296875	166.75827026367188	0.001111835241317749	12	037
155	13.461915969848633	340.7087097167969	1.0	92.84999084472656	212.7039337158203	1.0	550.8822021484375	167.2166748046875	1.0	548.6724853515625	167.46620178222656	0.0005679428577423096	12	037
156	13.083861351013184	346.42877197265625	1.0	89.62216186523438	218.23947143554688	1.0	550.1442260742188	168.74990844726562	1.0	549.1848754882812	169.2333984375	0.004923075437545776	12	037
157	13.01806926727295	352.34564208984375	1.0	86.94011688232422	222.5602264404297	1.0	550.237060546875	167.2444610595703	1.0	1.2320830821990967	335.747314453125	0.00105363130569458	12	037
158	13.128098487854004	354.92236328125	1.0	84.03584289550781	224.89486694335938	1.0	550.1400146484375	168.20974731445312	1.0	548.3660278320312	168.60595703125	0.0019860565662384033	12	037
159	13.060880661010742	357.2490234375	1.0	83.76499938964844	223.66729736328125	1.0	550.1951904296875	168.18426513671875	1.0	548.46435546875	167.7024383544922	0.0031477510929107666	12	037
160	13.633598327636719	360.3320007324219	1.0	80.22838592529297	229.7235870361328	1.0	550.5507202148438	167.85745239257812	1.0	548.8465576171875	167.90309143066406	0.0027238428592681885	12	037
161	13.104159355163574	364.86346435546875	1.0	80.06392669677734	235.5972900390625	1.0	550.804931640625	168.64352416992188	1.0	548.822509765625	168.26657104492188	0.001352757215499878	12	037
162	13.917414665222168	370.9093933105469	1.0	75.09393310546875	240.15538024902344	1.0	549.5100708007812	167.9722137451172	1.0	547.3627319335938	168.6697235107422	0.0050904154777526855	12	037
163	13.857169151306152	375.055908203125	1.0	78.2076187133789	242.02545166015625	1.0	549.26708984375	167.87738037109375	1.0	547.5503540039062	168.08851623535156	0.0023364126682281494	12	037
164	14.134531021118164	380.1272277832031	1.0	75.78900146484375	247.36627197265625	1.0	550.5611572265625	168.56680297851562	1.0	548.4166870117188	168.73350524902344	0.0014957189559936523	12	037
165	13.585580825805664	383.1230163574219	1.0	73.87416076660156	248.96014404296875	1.0	549.5044555664062	168.92495727539062	0.9999999403953552	548.177001953125	169.3960723876953	0.005093514919281006	12	037
166	13.983382225036621	383.6798095703125	1.0	74.713134765625	250.05470275878906	1.0	550.8507690429688	168.0597381591797	1.0	549.51708984375	168.34268188476562	0.0031669437885284424	12	037
167	14.048325538635254	382.2428894042969	1.0	76.12155151367188	253.31385803222656	1.0	549.939208984375	168.1304473876953	1.0	548.3907470703125	168.13958740234375	0.001475989818572998	12	037
168	15.86337947845459	383.6717529296875	1.0	77.7306137084961	254.01116943359375	1.0	550.4447021484375	169.58363342285156	1.0	550.8359375	174.20819091796875	0.008744239807128906	12	037
169	20.380393981933594	382.6209716796875	1.0	79.17095184326172	253.3483123779297	1.0	549.9216918945312	166.52993774414062	1.0	548.681396484375	166.97988891601562	0.009198009967803955	12	037
170	22.747882843017578	382.7120361328125	1.0	82.69793701171875	255.6125946044922	1.0	550.42041015625	168.19229125976562	0.9999998807907104	548.5582275390625	167.20770263671875	0.003779679536819458	12	037
171	24.503036499023438	383.0904235839844	1.0	85.3744125366211	254.2982635498047	1.0	551.0409545898438	168.64724731445312	1.0	2.421006202697754	379.37017822265625	0.0009974539279937744	12	037
172	25.767566680908203	381.0851745605469	1.0	88.58453369140625	253.1416473388672	1.0	550.3197021484375	167.4279022216797	1.0	548.79443359375	167.59532165527344	0.0014726519584655762	12	037
173	25.59128189086914	380.6476135253906	1.0	93.35453033447266	250.68362426757812	1.0	549.3997192382812	167.51690673828125	0.9999998807907104	547.9762573242188	167.44143676757812	0.003946572542190552	12	037
174	26.061290740966797	380.0064392089844	1.0	96.63555908203125	248.47109985351562	1.0	550.1005249023438	167.48574829101562	1.0	548.0896606445312	167.88124084472656	0.0013696551322937012	12	037
175	28.919050216674805	377.62725830078125	1.0	100.67460632324219	249.29547119140625	1.0	549.7941284179688	169.6351776123047	0.9999998211860657	551.302001953125	173.28787231445312	0.01995694637298584	12	037
176	30.221460342407227	376.7003173828125	1.0	105.67044830322266	246.7571258544922	0.9999997615814209	550.1504516601562	168.47727966308594	1.0	5.983569145202637	379.67132568359375	0.0027402639389038086	12	037
177	32.17070007324219	375.7425842285156	1.0	106.06966400146484	242.42050170898438	0.9999992251396179	550.9046630859375	168.9073028564453	1.0	547.8860473632812	168.3414306640625	0.000979781150817871	12	037
178	34.170021057128906	373.9180603027344	1.0	106.51721954345703	240.1025390625	1.0	550.9967041015625	168.1397247314453	0.9999999403953552	548.7008666992188	167.4507293701172	0.0037918388843536377	12	037
179	36.674922943115234	375.4564208984375	0.9999998807907104	106.75675964355469	240.29324340820312	1.0	550.2821044921875	167.26150512695312	1.0	548.4168701171875	167.43472290039062	0.0006357133388519287	12	037
180	35.990943908691406	378.3916320800781	0.9999990463256836	105.08042907714844	240.63075256347656	1.0	550.0438232421875	170.28330993652344	0.9999999403953552	549.6939697265625	175.0511474609375	0.015751898288726807	12	037
181	40.15818786621094	376.7065124511719	1.0	104.77298736572266	241.16659545898438	1.0	550.6228637695312	169.4918670654297	1.0	550.3240966796875	175.74122619628906	0.00159454345703125	12	037
182	41.91416549682617	374.97235107421875	1.0	105.32234191894531	240.7056427001953	1.0	550.404052734375	168.55862426757812	1.0	548.2151489257812	168.66163635253906	0.0008652210235595703	12	037
183	43.06338119506836	373.46710205078125	1.0	107.03945922851562	240.53408813476562	1.0	549.8572998046875	169.9608612060547	0.9999998807907104	548.2764892578125	170.84634399414062	0.028458774089813232	12	037
184	43.83273696899414	370.95428466796875	1.0	107.22676086425781	239.78855895996094	1.0	549.1695556640625	168.10015869140625	0.9999999403953552	547.837158203125	168.22808837890625	0.014066725969314575	12	037
185	47.09154510498047	368.57958984375	1.0	107.25151824951172	239.28936767578125	1.0	551.1558837890625	167.35662841796875	1.0	106.51049041748047	241.5543975830078	0.0022541582584381104	12	037
186	46.220611572265625	368.5949401855469	1.0	110.93090057373047	241.1000518798828	1.0	550.0945434570312	168.65602111816406	1.0	548.6997680664062	169.72454833984375	0.00445285439491272	12	037
187	48.07686996459961	370.87255859375	1.0	112.4220962524414	245.9745635986328	1.0	550.4679565429688	168.34796142578125	1.0	549.1856689453125	168.119873046875	0.0019009411334991455	12	037
188	48.02838134765625	371.23614501953125	1.0	110.10839080810547	250.21023559570312	1.0	549.1912841796875	169.55807495117188	0.9999992847442627	548.134033203125	170.15419006347656	0.05333670973777771	12	037
189	47.93882369995117	372.72314453125	1.0	111.00260925292969	254.63584899902344	1.0	549.2827758789062	167.1956329345703	1.0	547.4407958984375	167.36483764648438	0.002526581287384033	12	037
190	47.4854621887207	375.3283386230469	1.0	110.09059143066406	255.6967010498047	1.0	550.31494140625	169.69647216796875	0.9999998807907104	550.0504150390625	175.82693481445312	0.002457916736602783	12	037
191	48.09815216064453	376.6332702636719	1.0	110.93203735351562	256.4676513671875	1.0	549.7933349609375	167.28216552734375	1.0	548.5028686523438	167.1210174560547	0.0008882582187652588	12	037
192	49.618011474609375	375.2084045410156	1.0	112.45653533935547	257.6972351074219	1.0	550.220703125	168.06349182128906	1.0	547.90576171875	168.29612731933594	0.0009496808052062988	12	037
193	49.900978088378906	374.39373779296875	1.0	114.12175750732422	257.7215576171875	1.0	550.0789184570312	167.5167236328125	1.0	548.9699096679688	167.4227294921875	0.003950715065002441	12	037
194	52.831939697265625	371.8090515136719	1.0	113.6447982788086	255.04940795898438	1.0	550.0919799804688	168.47390747070312	1.0	547.7199096679688	168.7062530517578	0.0014140605926513672	12	037
195	52.40369415283203	371.22540283203125	1.0	116.69522094726562	255.31130981445312	1.0	549.871826171875	167.6245880126953	0.9999999403953552	548.3806762695312	167.70372009277344	0.0021899044513702393	12	037
196	52.93949508666992	371.57330322265625	1.0	117.37791442871094	255.35699462890625	1.0	549.7343139648438	167.0625	1.0	548.661376953125	167.32351684570312	0.004017680883407593	12	037
197	52.67877197265625	371.478271484375	1.0	116.90489196777344	256.0615234375	1.0	549.1044311523438	167.4103546142578	0.9999997615814209	548.4078979492188	167.3867950439453	0.026591181755065918	12	037
198	52.804283142089844	371.4317932128906	1.0	115.58761596679688	258.6072082519531	1.0	551.4242553710938	168.36770629882812	0.9999998807907104	550.1652221679688	168.0195770263672	0.0038438737392425537	12	037
199	52.595157623291016	370.9975891113281	1.0	115.10308074951172	259.1327819824219	1.0	550.2131958007812	167.52752685546875	1.0	548.0352172851562	167.7740936279297	0.0015090107917785645	12	037
200	53.219078063964844	371.57177734375	1.0	113.79963684082031	261.9571533203125	1.0	550.1007080078125	167.7581024169922	1.0	548.14453125	166.9556884765625	0.0016322731971740723	12	037
201	52.905330657958984	371.7688293457031	1.0	113.08724975585938	263.5484924316406	1.0	550.238037109375	170.8028564453125	0.9999998807907104	549.6982421875	175.04037475585938	0.007615566253662109	12	037
202	52.92057800292969	370.65673828125	1.0	113.9671859741211	264.00433349609375	1.0	549.3843383789062	167.95263671875	1.0	548.00830078125	168.3682098388672	0.007801324129104614	12	037
203	52.36449432373047	369.8489990234375	1.0	112.72828674316406	264.41400146484375	1.0	550.4652099609375	170.36138916015625	0.9999998211860657	549.8648071289062	176.4881591796875	0.00670275092124939	12	037
204	52.13840103149414	368.6510009765625	1.0	112.20352935791016	262.6679382324219	1.0	550.0481567382812	168.9129180908203	1.0	548.0836791992188	169.5601043701172	0.002171158790588379	12	037
205	52.27947235107422	364.66943359375	1.0	111.46320343017578	261.6509094238281	1.0	549.8878784179688	169.4356231689453	0.9999998211860657	548.8336791992188	169.68572998046875	0.028076976537704468	12	037
206	50.71567153930664	358.3733825683594	1.0	108.08672332763672	259.0632629394531	1.0	549.8967895507812	169.47616577148438	0.9999998807907104	548.6442260742188	169.81739807128906	0.006039738655090332	12	037
207	51.067508697509766	353.4108581542969	1.0	109.55297088623047	261.2127685546875	1.0	550.1126098632812	168.28274536132812	1.0	548.259765625	168.5115509033203	0.00469595193862915	12	037
208	49.46387481689453	349.8976745605469	1.0	106.17906951904297	273.56707763671875	0.9563022255897522	550.2802124023438	170.02224731445312	1.0	550.9482421875	175.05796813964844	0.0007421970367431641	12	037
209	49.33881378173828	347.4917907714844	1.0	103.8748779296875	277.2926025390625	0.9999841451644897	550.4274291992188	169.155517578125	0.9999998807907104	549.2305908203125	169.98123168945312	0.00657576322555542	12	037
210	47.618507385253906	345.5165710449219	1.0	103.75992584228516	282.7733459472656	1.0	550.833251953125	167.49139404296875	1.0	548.4219970703125	167.96302795410156	0.0011377036571502686	12	037
211	47.5468635559082	343.06121826171875	1.0	107.84187316894531	288.47222900390625	0.9999997615814209	550.2443237304688	168.1268768310547	1.0	548.3341064453125	168.03927612304688	0.00209963321685791	12	037
212	47.68119812011719	340.8446960449219	1.0	109.76485443115234	293.6647644042969	1.0	549.90087890625	168.2375946044922	0.9999999403953552	547.9307250976562	168.07638549804688	0.001856684684753418	12	037
213	47.57304763793945	338.66314697265625	1.0	110.33209991455078	297.8335266113281	1.0	550.54541015625	169.82681274414062	1.0	548.86376953125	170.18780517578125	0.002476930618286133	12	037
214	47.77301788330078	337.7337951660156	1.0	112.88688659667969	301.8868103027344	0.9999992847442627	550.488525390625	170.17601013183594	1.0	549.6406860351562	175.96380615234375	0.001214832067489624	12	037
215	48.97441101074219	336.42181396484375	1.0	108.11772918701172	311.15753173828125	0.9999998807907104	550.505126953125	169.03005981445312	0.9999998807907104	548.5062255859375	169.53924560546875	0.0021560490131378174	12	037
216	48.482154846191406	334.41180419921875	1.0	107.98025512695312	317.20062255859375	0.9993597269058228	550.7813110351562	170.03317260742188	0.9999997615814209	548.6510620117188	169.42385864257812	0.0037071704864501953	12	037
217	49.8590087890625	331.90411376953125	0.9999999403953552	103.32070922851562	324.0541687011719	0.9891606569290161	550.5005493164062	168.20355224609375	1.0	548.6203002929688	167.3425750732422	0.0011462867259979248	12	037
218	50.97063446044922	331.18109130859375	1.0	105.07117462158203	327.39532470703125	0.9973410964012146	550.0270385742188	167.54757690429688	1.0	548.3170166015625	167.53382873535156	0.0016939043998718262	12	037
219	50.10128402709961	332.18524169921875	1.0	110.56660461425781	328.3221435546875	0.9999999403953552	550.2213134765625	169.6524658203125	0.9999998807907104	550.4367065429688	174.4222869873047	0.005877107381820679	12	037
220	50.90054702758789	333.4074401855469	1.0	110.656982421875	329.71966552734375	0.9999999403953552	551.0577392578125	168.20838928222656	1.0	548.6653442382812	167.57383728027344	0.0007511377334594727	12	037
221	49.60581588745117	334.3623046875	1.0	113.58008575439453	329.8847351074219	0.9999860525131226	550.8942260742188	168.97837829589844	1.0	551.0051879882812	175.3852081298828	0.001525580883026123	12	037
222	49.478721618652344	332.98583984375	1.0	112.21875762939453	336.20599365234375	0.9999991655349731	549.39013671875	168.0521697998047	0.9999998807907104	547.99560546875	168.1328887939453	0.004770040512084961	12	037
223	49.00416946411133	333.4551696777344	1.0	112.84420776367188	339.8240661621094	0.9999707937240601	550.5711669921875	167.94656372070312	1.0	549.0984497070312	168.46690368652344	0.003392338752746582	12	037
224	48.79331970214844	333.6982727050781	1.0	117.34033203125	342.1953125	0.9999995827674866	549.0989379882812	167.60421752929688	1.0	547.118408203125	167.45635986328125	0.0023166537284851074	12	037
225	49.093223571777344	333.95928955078125	1.0	117.62635040283203	341.3112487792969	0.9999997615814209	549.4346923828125	169.14524841308594	0.9999998807907104	547.7532958984375	169.500732421875	0.009650826454162598	12	037
226	49.40900421142578	334.684326171875	1.0	113.53701782226562	339.5461730957031	1.0	549.6179809570312	168.40196228027344	1.0	548.0296630859375	168.7959442138672	0.0029540956020355225	12	037
227	49.21400451660156	334.0926208496094	1.0	115.18340301513672	341.8224792480469	1.0	549.7009887695312	169.73153686523438	0.9999997019767761	548.7503662109375	170.41012573242188	0.007576406002044678	12	037
228	48.552703857421875	334.966796875	1.0	115.83087158203125	344.6405029296875	1.0	549.9767456054688	167.68228149414062	1.0	547.981201171875	167.33090209960938	0.0006570518016815186	12	037
229	48.80960464477539	335.6658630371094	1.0	115.91118621826172	345.7046203613281	0.9999998807907104	550.0938110351562	167.8446502685547	0.9999998807907104	548.15087890625	167.49188232421875	0.0030156075954437256	12	037
230	48.95600509643555	337.3189697265625	1.0	117.15374755859375	349.0477600097656	0.99994957447052	550.296875	166.2646942138672	1.0	548.4611206054688	166.56565856933594	0.001845628023147583	12	037
231	49.82736587524414	337.3179016113281	1.0	116.47621154785156	351.0472412109375	0.9876512289047241	548.585205078125	169.58392333984375	0.9999972581863403	547.75390625	170.44366455078125	0.04484012722969055	12	037
232	50.68504333496094	334.7314758300781	1.0	118.22000122070312	349.6051940917969	1.0	550.2938842773438	169.3026885986328	1.0	548.5841674804688	169.88046264648438	0.0037733912467956543	12	037
233	48.85253143310547	333.4234924316406	1.0	114.02302551269531	343.9730529785156	0.9999990463256836	549.828369140625	168.4742431640625	1.0	548.1066284179688	168.6949005126953	0.0017573833465576172	12	037
234	49.07524871826172	326.8448791503906	1.0	116.87983703613281	340.08221435546875	1.0	549.9661254882812	166.9114990234375	1.0	547.8179931640625	166.84585571289062	0.0007569193840026855	12	037
235	47.24834060668945	319.4774475097656	1.0	114.38178253173828	333.95220947265625	0.9990477561950684	550.1243896484375	168.46458435058594	1.0	548.1753540039062	167.76695251464844	0.00195959210395813	12	037
236	42.68129348754883	309.0805358886719	1.0	110.35712432861328	328.787109375	0.9999977946281433	549.8079833984375	167.94000244140625	1.0	547.954833984375	168.09286499023438	0.00397154688835144	12	037
237	40.142120361328125	304.8724670410156	1.0	107.56753540039062	328.4193115234375	0.9999995231628418	549.3643798828125	167.29054260253906	1.0	547.9237060546875	167.03977966308594	0.004246652126312256	12	037
238	40.09529495239258	302.1615905761719	1.0	104.704833984375	329.6043395996094	0.20016908645629883	550.6975708007812	169.42327880859375	1.0	550.7430419921875	174.66114807128906	0.0030553340911865234	12	037
239	38.94639205932617	298.8603515625	1.0	97.10501098632812	342.54144287109375	0.8570146560668945	549.6723022460938	169.60763549804688	0.9999998807907104	548.3599853515625	170.42745971679688	0.008360058069229126	12	037
240	36.52606201171875	297.1485595703125	0.9999992847442627	92.57840728759766	348.9347839355469	0.9997290372848511	549.2445068359375	166.9112548828125	0.9999998807907104	548.4033203125	167.0367431640625	0.013991117477416992	12	037
241	36.924774169921875	294.25201416015625	1.0	90.28211212158203	353.32318115234375	0.9999995231628418	549.8157958984375	169.49327087402344	0.9999997615814209	549.9065551757812	175.00477600097656	0.008520662784576416	12	037
242	36.63853454589844	291.22406005859375	1.0	93.65505981445312	358.80596923828125	1.0	549.7521362304688	167.04502868652344	1.0	548.4224243164062	167.18624877929688	0.0032597780227661133	12	037
243	35.82671356201172	290.1901550292969	1.0	94.24093627929688	365.2501525878906	0.9999605417251587	550.139404296875	167.84861755371094	0.9999999403953552	548.6290283203125	167.66798400878906	0.0020287632942199707	12	037
244	35.752281188964844	291.1115417480469	1.0	95.26731872558594	366.099365234375	0.9999992251396179	550.4209594726562	167.68385314941406	1.0	547.9031982421875	167.89488220214844	0.0007818043231964111	12	037
245	35.9987678527832	289.18212890625	1.0	95.26775360107422	368.45458984375	1.0	550.298095703125	168.23388671875	1.0	548.73046875	168.35198974609375	0.0009723901748657227	12	037
246	35.9051399230957	288.35650634765625	1.0	95.45674133300781	368.056640625	1.0	550.2492065429688	168.4344024658203	1.0	547.4144287109375	168.23468017578125	0.001003950834274292	12	037
247	36.91432571411133	290.6618957519531	1.0	98.1161880493164	369.1101379394531	1.0	549.1512451171875	168.58551025390625	1.0	547.443603515625	169.1011505126953	0.010748684406280518	12	037
248	36.54277801513672	288.3324279785156	1.0	96.95140838623047	371.5375671386719	1.0	549.417724609375	170.1681671142578	0.9999996423721313	549.872314453125	175.90846252441406	0.0156211256980896	12	037
249	36.57044982910156	291.1181945800781	0.9995535612106323	97.28948974609375	375.3157653808594	1.0	551.0064697265625	167.84703063964844	0.9999998211860657	549.8824462890625	166.91763305664062	0.011152207851409912	12	037
250	37.84035873413086	289.2938537597656	1.0	97.27404022216797	377.7027282714844	1.0	549.6578979492188	169.81765747070312	1.0	549.8359375	175.36251831054688	0.0033780932426452637	12	037
251	36.85923767089844	291.0877685546875	1.0	95.75043487548828	377.68109130859375	1.0	550.0787353515625	167.21875	1.0	548.5787353515625	167.48239135742188	0.0039047300815582275	12	037
252	35.35784912109375	290.2414245605469	0.99989914894104	93.7146224975586	377.821533203125	1.0	550.4542846679688	169.07913208007812	1.0	548.2093505859375	169.2366943359375	0.0022455155849456787	12	037
253	35.84003448486328	288.460693359375	1.0	95.39742279052734	377.8114929199219	0.9999998807907104	549.6469116210938	169.87158203125	0.9999997615814209	548.4486694335938	170.55783081054688	0.03212606906890869	12	037
254	35.66851806640625	289.7737121582031	1.0	95.818359375	376.1670227050781	1.0	549.8406982421875	166.70712280273438	0.9999999403953552	548.6934204101562	166.81427001953125	0.00341796875	12	037
255	35.38841247558594	291.1649169921875	1.0	96.67283630371094	374.3421936035156	1.0	550.1056518554688	170.33705139160156	0.9999997615814209	550.411376953125	175.3413848876953	0.013402998447418213	12	037
256	34.70751953125	291.2752380371094	0.9999999403953552	96.64913177490234	373.05810546875	1.0	549.5848388671875	167.17176818847656	1.0	548.1038208007812	167.49456787109375	0.0014232099056243896	12	037
257	35.161006927490234	289.95623779296875	1.0	95.0191421508789	371.7096862792969	1.0	550.0338134765625	167.9398956298828	1.0	548.2867431640625	168.57675170898438	0.0013527870178222656	12	037
258	35.82806396484375	289.2017517089844	1.0	95.73538208007812	371.66802978515625	1.0	550.365966796875	166.7667694091797	1.0	548.8015747070312	166.9250030517578	0.0007963478565216064	12	037
259	35.47553634643555	288.884033203125	1.0	94.1150894165039	370.1878662109375	1.0	550.3668823242188	167.0427703857422	1.0	548.209716796875	167.22947692871094	0.005632847547531128	12	037
260	35.60243225097656	289.15765380859375	1.0	93.67939758300781	368.8472900390625	1.0	550.5829467773438	167.33570861816406	1.0	549.2799682617188	167.05364990234375	0.0020695626735687256	12	037
261	35.54887771606445	288.35107421875	1.0	93.88798522949219	367.7626953125	1.0	550.1367797851562	168.34202575683594	1.0	548.2409057617188	168.56565856933594	0.0030994415283203125	12	037
262	35.6251220703125	287.98291015625	1.0	92.43048858642578	366.6919860839844	1.0	550.0197143554688	167.87045288085938	1.0	548.7103271484375	168.35963439941406	0.00401538610458374	12	037
263	34.708335876464844	289.4128723144531	1.0	92.8715591430664	366.4392395019531	1.0	549.3214721679688	168.31057739257812	0.9999998807907104	548.0370483398438	168.63778686523438	0.010144561529159546	12	037
264	35.12563705444336	288.3438720703125	1.0	93.22218322753906	364.9446716308594	1.0	549.42822265625	167.55914306640625	1.0	548.3182373046875	167.82867431640625	0.005611598491668701	12	037
265	34.412010192871094	290.3946533203125	1.0	91.02559661865234	364.76458740234375	1.0	549.6019287109375	167.49810791015625	1.0	547.9376831054688	167.42190551757812	0.0017223060131072998	12	037
266	34.81764221191406	288.5264892578125	1.0	92.42263793945312	365.221923828125	1.0	550.349365234375	167.33453369140625	0.9999998807907104	548.59130859375	167.32972717285156	0.000705718994140625	12	037
267	34.66278839111328	288.56231689453125	1.0	94.12713623046875	364.6785583496094	1.0	550.0370483398438	168.35440063476562	1.0	548.3331298828125	168.72915649414062	0.004744857549667358	12	037
268	35.712188720703125	288.8879699707031	1.0	96.06175231933594	364.197265625	1.0	550.7401733398438	167.62435913085938	1.0	516.9547119140625	178.88916015625	0.0032913684844970703	12	037
269	35.45896530151367	287.87701416015625	1.0	96.8880844116211	364.4373779296875	1.0	549.683837890625	167.7343292236328	1.0	548.0199584960938	167.62484741210938	0.0023159384727478027	12	037
270	34.898616790771484	286.7809143066406	1.0	97.7420883178711	364.8743591308594	1.0	549.7914428710938	170.67965698242188	0.9999995231628418	549.1053466796875	177.28793334960938	0.008744597434997559	12	037
271	35.39395523071289	287.55706787109375	1.0	97.61121368408203	365.5835266113281	1.0	549.454345703125	167.81585693359375	1.0	548.2191772460938	168.32362365722656	0.00917518138885498	12	037
272	34.82305145263672	287.01458740234375	1.0	98.97237396240234	365.2247314453125	1.0	549.717041015625	167.20957946777344	0.9999999403953552	548.3557739257812	167.38818359375	0.0033843517303466797	12	037
273	33.42525863647461	288.4518127441406	1.0	95.6803207397461	364.7760314941406	1.0	550.2489624023438	166.8425750732422	1.0	548.3916625976562	166.1711883544922	0.0007800459861755371	12	037
274	34.462318420410156	287.6098327636719	1.0	94.51016998291016	363.54351806640625	1.0	550.0233764648438	167.8264617919922	1.0	548.1432495117188	167.85707092285156	0.003400832414627075	12	037
275	32.07535171508789	286.9731140136719	1.0	90.65120697021484	361.710205078125	1.0	550.4521484375	168.4965362548828	1.0	548.635498046875	168.42445373535156	0.0014217793941497803	12	037
276	32.9395866394043	285.5455017089844	0.999998927116394	88.01546478271484	360.91876220703125	1.0	549.8515625	170.21339416503906	0.9999998807907104	550.857421875	175.18685913085938	0.005369305610656738	12	037
277	33.846073150634766	285.2955017089844	1.0	86.18490600585938	362.2857971191406	1.0	550.799560546875	169.6848602294922	1.0	550.3436279296875	175.32484436035156	0.0033268332481384277	12	037
278	32.69926834106445	286.27191162109375	1.0	86.22573852539062	363.9556884765625	1.0	549.4365234375	169.425048828125	0.9999998807907104	547.5963134765625	170.0836639404297	0.011385619640350342	12	037
279	34.243446350097656	286.0002746582031	1.0	88.37992095947266	363.4990234375	1.0	550.0088500976562	169.7151336669922	1.0	548.2329711914062	169.7388916015625	0.00274541974067688	12	037
280	34.5560417175293	284.5699768066406	1.0	88.05154418945312	364.6210632324219	1.0	549.8218383789062	167.2476043701172	1.0	548.3902587890625	167.49298095703125	0.00380900502204895	12	037
281	33.29917526245117	284.9770202636719	1.0	88.3623046875	364.7118225097656	1.0	550.2976684570312	168.70867919921875	1.0	548.5309448242188	169.26463317871094	0.002237945795059204	12	037
282	32.71169662475586	285.4681091308594	1.0	86.82207489013672	367.3730163574219	1.0	549.9807739257812	167.40625	1.0	548.2357177734375	167.60816955566406	0.003297150135040283	12	037
283	32.736793518066406	284.81591796875	1.0	88.62205505371094	365.3323059082031	1.0	550.4697265625	168.7248077392578	1.0	547.7722778320312	168.54513549804688	0.0011715590953826904	12	037
284	31.338531494140625	283.791259765625	1.0	89.60906219482422	366.0922546386719	1.0	549.78173828125	168.3796844482422	1.0	548.39794921875	168.31964111328125	0.0036892294883728027	12	037
285	30.557270050048828	280.222412109375	1.0	90.08140563964844	366.70538330078125	1.0	550.0760498046875	166.05575561523438	1.0	548.4022216796875	166.01400756835938	0.002261936664581299	12	037
286	29.188486099243164	277.9560852050781	1.0	88.12020874023438	366.28143310546875	1.0	550.3029174804688	169.39292907714844	0.9999998807907104	551.57373046875	174.43118286132812	0.0035665035247802734	12	037
287	28.362947463989258	272.4255676269531	1.0	86.18466186523438	364.35711669921875	1.0	549.8081665039062	166.99839782714844	1.0	548.5540161132812	167.22361755371094	0.0037849247455596924	12	037
288	25.74929428100586	268.23193359375	1.0	80.74340057373047	359.9403991699219	1.0	549.9346313476562	166.23143005371094	1.0	548.0662841796875	166.3636016845703	0.0010995566844940186	12	037
289	23.046682357788086	264.3844299316406	1.0	75.5977783203125	355.09344482421875	1.0	549.8062744140625	167.4642791748047	1.0	548.3560180664062	167.79257202148438	0.0019446909427642822	12	037
290	21.821971893310547	261.27117919921875	1.0	73.90086364746094	353.73956298828125	1.0	550.1649780273438	167.84524536132812	1.0	548.1849365234375	167.79074096679688	0.0032577216625213623	12	037
291	21.2753849029541	255.68040466308594	1.0	73.39812469482422	360.2312316894531	0.999998927116394	550.1445922851562	168.93829345703125	1.0	548.0016479492188	169.2720184326172	0.0019794106483459473	12	037
292	18.59404754638672	254.3683319091797	1.0	78.5166244506836	361.47943115234375	1.0	550.6716918945312	170.1276092529297	0.9999999403953552	550.326171875	174.85585021972656	0.00476953387260437	12	037
293	14.247472763061523	250.3378448486328	1.0	77.8643798828125	364.2202453613281	1.0	549.7528076171875	169.66094970703125	1.0	548.129638671875	169.97283935546875	0.004238724708557129	12	037
294	13.0955171585083	249.13970947265625	1.0	78.8541030883789	367.9122314453125	1.0	550.417724609375	170.04197692871094	1.0	550.3867797851562	174.51524353027344	0.002924203872680664	12	037
295	10.998923301696777	245.06402587890625	1.0	78.97315216064453	369.5043640136719	1.0	550.2955322265625	168.1761474609375	0.9999998807907104	548.5911254882812	168.07583618164062	0.010818421840667725	12	037
296	9.307276725769043	243.80203247070312	1.0	79.43775177001953	367.6361999511719	1.0	549.7068481445312	167.2598876953125	1.0	547.6063842773438	167.24420166015625	0.0015657246112823486	12	037
297	10.031654357910156	241.99658203125	1.0	78.93610382080078	367.553466796875	1.0	550.0829467773438	169.8235321044922	1.0	550.8517456054688	174.5156707763672	0.004322797060012817	12	037
298	9.645735740661621	240.1173095703125	0.8305650949478149	79.49359130859375	366.2808837890625	1.0	550.444580078125	167.44729614257812	1.0	548.9551391601562	167.8300323486328	0.000890582799911499	12	037
299	7.257061958312988	237.89938354492188	0.9997374415397644	77.70736694335938	365.2933044433594	1.0	550.5828247070312	169.41055297851562	1.0	551.0306396484375	175.06634521484375	0.001024484634399414	12	037
300	9.723137855529785	239.09703063964844	0.7648760080337524	76.93280029296875	352.50079345703125	1.0	550.0361328125	167.2010955810547	1.0	548.3297729492188	167.67919921875	0.0019318163394927979	12	037
301	2.8539843559265137	228.99844360351562	0.9961224794387817	66.46075439453125	341.21142578125	1.0	550.7411499023438	167.1729736328125	1.0	549.4678955078125	167.2212677001953	0.0016751587390899658	12	037
302	2.200875759124756	223.11782836914062	0.8824774026870728	65.26116943359375	335.791259765625	1.0	551.30810546875	167.7032928466797	1.0	549.4212646484375	167.5203399658203	0.0011841952800750732	12	037
303	6.903879642486572	228.41351318359375	0.019313901662826538	63.335445404052734	332.2051696777344	1.0	549.9375610351562	168.1844482421875	1.0	548.4315795898438	168.66331481933594	0.0016342103481292725	12	037
304	6.676423072814941	229.13327026367188	0.034794777631759644	61.809112548828125	330.88330078125	1.0	549.7861328125	167.7108154296875	0.9999998807907104	548.6309814453125	167.9838409423828	0.0032420754432678223	12	037
305	6.9761881828308105	226.66470336914062	0.002446979284286499	59.09230422973633	326.0781555175781	1.0	549.5574951171875	168.61936950683594	1.0	547.55322265625	169.02774047851562	0.0006519556045532227	12	037
306	8.885209083557129	227.18348693847656	0.644561231136322	62.59228515625	321.3374328613281	1.0	550.1331787109375	166.2948760986328	1.0	549.8685913085938	166.5366668701172	0.002308964729309082	12	037
307	5.610195159912109	223.07589721679688	0.1666657030582428	62.05957794189453	321.8879699707031	1.0	549.9613037109375	168.47015380859375	1.0	547.7967529296875	168.84629821777344	0.0014725923538208008	12	037
308	4.403046131134033	222.1392059326172	0.19196674227714539	66.57992553710938	317.1276550292969	1.0	550.0868530273438	169.82144165039062	1.0	550.8167114257812	174.9729766845703	0.005472302436828613	12	037
309	5.265177249908447	222.03671264648438	0.5002418160438538	66.1150131225586	316.34088134765625	1.0	549.616943359375	167.40496826171875	1.0	548.2861938476562	167.0447235107422	0.004870295524597168	12	037
310	4.806122779846191	220.22482299804688	0.2495647668838501	69.76555633544922	316.6458740234375	1.0	550.0348510742188	169.98341369628906	1.0	550.3269653320312	174.48406982421875	0.009799718856811523	12	037
311	5.68447208404541	221.53282165527344	0.7159865498542786	71.2976303100586	316.40966796875	1.0	550.5362548828125	168.07960510253906	1.0	548.8656005859375	168.69235229492188	0.0025370419025421143	12	037
312	5.363093852996826	220.21800231933594	0.5279954671859741	71.68995666503906	315.4196472167969	1.0	550.822265625	169.1678009033203	1.0	71.28723907470703	317.15234375	0.0026850998401641846	12	037
313	72.26274871826172	313.352783203125	0.00016191601753234863	71.96859741210938	317.381103515625	1.0	549.3770141601562	167.55838012695312	0.9999998807907104	548.3519897460938	167.6804656982422	0.008261948823928833	12	037
314	2.6332364082336426	212.10824584960938	0.008111357688903809	71.58258819580078	318.0216979980469	1.0	549.28125	168.4901885986328	0.9999991655349731	548.6250610351562	168.56932067871094	0.07963049411773682	12	037
315	4.510392189025879	220.8070526123047	0.6690917611122131	72.3596420288086	315.04034423828125	1.0	549.9136352539062	167.4638214111328	1.0	548.493408203125	167.47442626953125	0.002079576253890991	12	037
316	7.468922138214111	223.47833251953125	0.9846887588500977	72.4030990600586	304.1369934082031	1.0	550.0693359375	167.077392578125	1.0	548.4227905273438	166.90277099609375	0.0009439587593078613	12	037
317	7.4279584884643555	221.55953979492188	0.9689782857894897	69.18526458740234	299.4419860839844	1.0	549.7568969726562	167.23939514160156	1.0	547.9028930664062	167.58099365234375	0.001186370849609375	12	037
318	4.9848504066467285	218.1552276611328	0.8081537485122681	69.09573364257812	300.2401123046875	1.0	550.776123046875	168.79928588867188	1.0	70.32478332519531	301.5874938964844	0.001617342233657837	12	037
319	4.814374923706055	215.92660522460938	0.9176695346832275	70.14414978027344	299.3917236328125	1.0	549.965576171875	167.20733642578125	1.0	71.44978332519531	301.0091247558594	0.0017457902431488037	12	037
320	4.694007873535156	215.8013458251953	0.9452186226844788	71.2208251953125	301.1261901855469	1.0	549.9646606445312	166.65313720703125	1.0	548.7265014648438	166.81991577148438	0.0031183958053588867	12	037
321	5.662643909454346	215.88804626464844	0.9999889731407166	72.816162109375	302.1169738769531	1.0	550.3732299804688	168.34884643554688	1.0	548.6790771484375	168.63034057617188	0.0017430484294891357	12	037
322	7.206968307495117	215.2974395751953	0.9999994039535522	72.2422866821289	302.20794677734375	1.0	550.3707275390625	168.33934020996094	1.0	548.4887084960938	168.5872802734375	0.0034894049167633057	12	037
323	7.2131667137146	214.65843200683594	1.0	69.92110443115234	303.1622314453125	1.0	550.6533813476562	168.05345153808594	0.9999998807907104	549.0003051757812	167.20953369140625	0.003022998571395874	12	037
324	7.587197780609131	214.45599365234375	1.0	74.05412292480469	303.1170349121094	1.0	550.1576538085938	167.3156280517578	1.0	549.0159912109375	167.51473999023438	0.010000467300415039	12	037
325	8.564151763916016	217.1995086669922	0.9999986290931702	80.08283996582031	304.82708740234375	1.0	549.8343505859375	167.24066162109375	1.0	547.807373046875	167.2997589111328	0.0011326968669891357	12	037
326	8.028708457946777	216.1907501220703	1.0	76.45967102050781	306.76971435546875	1.0	550.2546997070312	166.5349884033203	1.0	548.4395141601562	166.90853881835938	0.0026790499687194824	12	037
327	9.45595932006836	218.5018768310547	1.0	73.33411407470703	297.6101379394531	1.0	550.384521484375	168.04591369628906	1.0	548.5103149414062	167.1509552001953	0.0007533729076385498	12	037
328	9.996904373168945	217.987548828125	1.0	69.60419464111328	296.3032531738281	1.0	550.2291870117188	168.45828247070312	0.9999999403953552	548.6367797851562	168.17665100097656	0.0016883313655853271	12	037
329	9.533801078796387	218.1457977294922	1.0	67.69267272949219	297.0037841796875	1.0	549.6723022460938	168.7891082763672	0.9999998807907104	548.4081420898438	168.9582061767578	0.004848361015319824	12	037
330	9.638341903686523	217.3756866455078	1.0	66.95459747314453	297.0933837890625	1.0	550.1782836914062	168.1067352294922	1.0	548.2230224609375	167.80364990234375	0.0032488107681274414	12	037
331	10.091297149658203	217.83587646484375	1.0	65.93668365478516	296.7297058105469	1.0	549.2036743164062	168.5218963623047	1.0	547.972900390625	168.92837524414062	0.005948960781097412	12	037
332	10.927518844604492	218.91339111328125	1.0	63.520626068115234	298.398193359375	1.0	549.3790893554688	167.87889099121094	1.0	547.9796142578125	168.61070251464844	0.006472200155258179	12	037
333	11.425567626953125	217.32675170898438	1.0	59.57541275024414	295.5716552734375	0.9830515384674072	550.3218383789062	168.91294860839844	1.0	549.09326171875	169.13363647460938	0.004939168691635132	12	037
334	11.171549797058105	218.2921905517578	1.0	58.542049407958984	294.2048645019531	0.9998060464859009	550.8173828125	167.63722229003906	1.0	549.7669067382812	167.2066650390625	0.001954972743988037	12	037
335	10.784550666809082	217.3840789794922	1.0	52.386566162109375	294.47821044921875	0.9530277252197266	549.4923095703125	167.46429443359375	1.0	548.0360107421875	167.4707794189453	0.0035510659217834473	12	037
336	11.137484550476074	216.7284393310547	1.0	54.51720428466797	293.3149719238281	0.9999999403953552	550.2986450195312	166.8747100830078	1.0	549.185302734375	166.8492431640625	0.00202372670173645	12	037
337	11.72153091430664	216.21661376953125	1.0	57.6629638671875	290.6455078125	0.9999996423721313	550.736083984375	168.09278869628906	1.0	61.514705657958984	294.91650390625	0.001906752586364746	12	037
338	12.74986743927002	217.25108337402344	1.0	57.03530502319336	291.61065673828125	0.9999961853027344	550.7554931640625	169.18247985839844	1.0	548.964599609375	169.22967529296875	0.005148380994796753	12	037
339	13.192075729370117	216.43527221679688	1.0	55.85287857055664	289.92620849609375	0.9999964833259583	549.8179321289062	168.77362060546875	0.9999999403953552	547.8676147460938	168.4097900390625	0.005124211311340332	12	037
340	13.672266006469727	216.19190979003906	1.0	57.732391357421875	292.5252685546875	1.0	550.288818359375	167.77552795410156	1.0	548.2966918945312	168.11669921875	0.0009804069995880127	12	037
341	12.343596458435059	218.16661071777344	1.0	58.441162109375	293.3299865722656	1.0	549.361572265625	166.5689697265625	0.9999999403953552	548.0234375	166.50234985351562	0.005130976438522339	12	037
342	13.863547325134277	215.96917724609375	1.0	55.16790771484375	292.1047668457031	1.0	549.3502807617188	170.0384979248047	1.0	549.545166015625	174.8336944580078	0.008043348789215088	12	037
343	13.316268920898438	215.9285888671875	1.0	55.575382232666016	289.7511901855469	1.0	549.325927734375	166.64306640625	1.0	547.6917114257812	167.11526489257812	0.0011581778526306152	12	037
344	13.455373764038086	215.6771697998047	1.0	56.00012969970703	286.87640380859375	1.0	549.9806518554688	169.98838806152344	0.9999997615814209	550.022216796875	175.162353515625	0.015639185905456543	12	037
345	14.757537841796875	215.89979553222656	1.0	54.49273681640625	284.480224609375	1.0	550.877685546875	167.85968017578125	0.9999998807907104	549.2139282226562	167.88514709472656	0.001818329095840454	12	037
346	14.475276947021484	216.4114227294922	1.0	51.371055603027344	284.75274658203125	1.0	550.838623046875	169.13629150390625	0.9999998807907104	548.3941040039062	168.19601440429688	0.0022581815719604492	12	037
347	13.555435180664062	216.0421600341797	1.0	53.7008056640625	283.099365234375	1.0	550.3668823242188	167.55667114257812	1.0	548.2542114257812	167.6951904296875	0.0010303854942321777	12	037
348	14.136941909790039	215.06358337402344	1.0	51.8737907409668	283.70599365234375	0.9999986886978149	550.5088500976562	167.2325439453125	1.0	549.1470336914062	167.5970916748047	0.0011166036128997803	12	037
349	15.576523780822754	214.792724609375	1.0	53.79043197631836	281.4413146972656	1.0	550.6054077148438	169.56161499023438	1.0	548.7052001953125	170.16200256347656	0.006921261548995972	12	037
350	15.408764839172363	215.7879180908203	1.0	51.22565460205078	280.596435546875	0.9996953010559082	550.0874633789062	167.51104736328125	1.0	548.053466796875	167.9205780029297	0.003066539764404297	12	037
351	15.677094459533691	214.58175659179688	1.0	50.322166442871094	282.69635009765625	0.999900221824646	550.2943115234375	167.7443084716797	1.0	548.5491943359375	168.06100463867188	0.001612633466720581	12	037
352	14.451606750488281	214.88760375976562	1.0	49.51932907104492	284.390625	0.9996259212493896	549.9111938476562	168.82733154296875	0.9999998807907104	548.1431884765625	168.6660919189453	0.006980150938034058	12	037
353	14.589219093322754	215.08055114746094	1.0	50.701412200927734	287.4879455566406	0.9999992251396179	549.9927978515625	169.2393341064453	0.9999999403953552	550.5586547851562	173.9277801513672	0.004929602146148682	12	037
354	14.809268951416016	213.7168731689453	1.0	49.593379974365234	284.828857421875	1.0	550.4722290039062	167.83799743652344	1.0	548.8497924804688	168.0886688232422	0.0023184120655059814	12	037
355	15.663485527038574	214.78843688964844	1.0	50.844696044921875	280.715087890625	0.999995768070221	549.8099975585938	168.47923278808594	1.0	547.8786010742188	168.63778686523438	0.005132138729095459	12	037
356	14.913995742797852	214.77000427246094	1.0	49.68593215942383	283.2774353027344	0.9992729425430298	550.2943725585938	170.2757568359375	0.9999998807907104	551.1676025390625	175.0393524169922	0.013856649398803711	12	037
357	13.890236854553223	212.5569610595703	1.0	47.08015823364258	284.1871032714844	0.9999919533729553	550.4285888671875	168.1591796875	1.0	548.6279296875	168.20655822753906	0.0019254684448242188	12	037
358	14.378994941711426	212.729736328125	1.0	49.25835418701172	282.7255554199219	0.9259517192840576	549.6732177734375	168.9192657470703	0.9999998211860657	548.6552124023438	169.7069091796875	0.01487681269645691	12	037
359	15.153247833251953	213.784912109375	1.0	45.19206237792969	292.50384521484375	0.9999908804893494	550.1103515625	167.21380615234375	0.9999999403953552	548.674560546875	166.795166015625	0.0011163949966430664	12	037
360	14.978089332580566	212.52024841308594	1.0	53.126068115234375	280.8346252441406	0.9999999403953552	549.9735107421875	169.89523315429688	1.0	550.1107177734375	176.20420837402344	0.005480319261550903	12	037
361	16.14374351501465	213.444091796875	1.0	53.54022979736328	280.4944763183594	0.999998927116394	550.1558837890625	167.930908203125	1.0	548.0735473632812	168.08946228027344	0.0004911124706268311	12	037
362	16.136367797851562	213.8565673828125	1.0	52.07807922363281	286.430908203125	0.9999862313270569	550.4746704101562	168.93655395507812	1.0	548.2354736328125	169.31434631347656	0.0009508132934570312	12	037
363	15.284076690673828	212.72970581054688	1.0	53.048927307128906	287.2560119628906	1.0	550.1172485351562	167.48265075683594	1.0	547.9868774414062	168.33432006835938	0.0014115571975708008	12	037
364	15.427679061889648	212.7747344970703	1.0	54.223907470703125	290.7688293457031	1.0	550.0139770507812	170.3347625732422	0.9999999403953552	550.3568115234375	175.8410186767578	0.0071578919887542725	12	037
365	15.615829467773438	213.59417724609375	1.0	69.946044921875	293.5078430175781	1.0	550.7747802734375	168.1510772705078	0.9999998807907104	549.4195556640625	168.4606170654297	0.0017417073249816895	12	037
366	15.120652198791504	213.92906188964844	1.0	67.82052612304688	295.61114501953125	1.0	550.3580932617188	169.7842559814453	1.0	550.4339599609375	176.15342712402344	0.005822688341140747	12	037
367	15.149588584899902	213.35028076171875	1.0	63.159732818603516	290.4875793457031	0.006382673978805542	549.6280517578125	166.6414031982422	1.0	548.1399536132812	166.9206085205078	0.002360403537750244	12	037
368	14.972272872924805	214.6215362548828	1.0	65.53379821777344	289.0975646972656	1.0	550.5368041992188	168.6722869873047	1.0	65.6410903930664	290.14056396484375	0.002675265073776245	12	037
369	14.344886779785156	215.7432098388672	1.0	67.3968505859375	288.5618896484375	1.0	549.3106079101562	169.251220703125	0.9999998807907104	547.4268798828125	169.91453552246094	0.014487087726593018	12	037
370	14.899827003479004	214.63734436035156	1.0	67.6473617553711	288.68798828125	1.0	549.9042358398438	167.86184692382812	0.9999998807907104	548.641357421875	167.91343688964844	0.006062150001525879	12	037
371	15.203129768371582	215.85546875	1.0	66.35147857666016	288.96142578125	0.9999970197677612	550.4586791992188	168.16070556640625	1.0	549.19873046875	168.94088745117188	0.00344046950340271	12	037
372	15.07687759399414	216.0608673095703	1.0	66.78201293945312	290.0291748046875	0.999987006187439	549.555419921875	166.7989044189453	1.0	548.2965698242188	167.1173858642578	0.00804033875465393	12	037
373	15.814180374145508	214.30711364746094	1.0	66.25010681152344	290.0035705566406	1.0	550.0393676757812	170.00010681152344	1.0	550.1759033203125	174.8989715576172	0.0034699738025665283	12	037
374	15.769536972045898	215.442138671875	1.0	66.74994659423828	289.4023132324219	0.10682746767997742	549.99609375	168.9357452392578	0.9999999403953552	548.4111938476562	169.25433349609375	0.0036236345767974854	12	037
375	15.596327781677246	214.66319274902344	1.0	66.37564849853516	289.8050537109375	0.9987955093383789	549.9435424804688	168.52369689941406	0.9999998807907104	548.385009765625	168.63262939453125	0.013368844985961914	12	037
376	16.14032554626465	213.68035888671875	1.0	68.59613037109375	288.07781982421875	0.9999963045120239	549.9007568359375	167.28631591796875	1.0	548.1106567382812	167.05445861816406	0.0017676353454589844	12	037
377	16.462970733642578	215.2329864501953	1.0	66.23582458496094	289.4039001464844	0.9999958872795105	550.2639770507812	168.8366241455078	1.0	548.5936279296875	169.0978546142578	0.002990126609802246	12	037
378	16.828502655029297	215.46742248535156	1.0	68.8261947631836	287.5140075683594	0.9899284839630127	550.17529296875	168.27545166015625	1.0	548.9577026367188	168.86026000976562	0.00915229320526123	12	037
379	16.410030364990234	214.98507690429688	1.0	66.50301361083984	289.8763122558594	0.203878253698349	550.078125	169.3086700439453	1.0	549.6953735351562	175.30078125	0.011468768119812012	12	037
380	16.524133682250977	214.93182373046875	1.0	68.44973754882812	288.837890625	1.0	551.0223999023438	167.7353515625	1.0	549.897705078125	167.8303985595703	0.0019566118717193604	12	037
381	16.33421516418457	215.5047607421875	1.0	70.73023986816406	291.1041259765625	0.9999998807907104	549.3775634765625	170.25790405273438	0.9999999403953552	547.534423828125	170.4938507080078	0.018343031406402588	12	037
382	16.57923126220703	215.0188751220703	1.0	66.46550750732422	290.75689697265625	0.9203871488571167	550.4738159179688	168.81556701660156	0.9999998807907104	549.07275390625	168.40225219726562	0.001168668270111084	12	037
383	17.053279876708984	217.2857666015625	1.0	68.46710968017578	294.4530029296875	0.9996206760406494	549.773681640625	168.90203857421875	1.0	550.480712890625	175.66799926757812	0.003527700901031494	12	037
384	16.477561950683594	215.8787384033203	1.0	68.736328125	294.7709045410156	0.9999958276748657	549.2711791992188	166.87474060058594	0.9999996423721313	548.9697875976562	166.7312774658203	0.009001195430755615	12	037
385	16.089439392089844	215.31765747070312	1.0	67.05406188964844	294.97418212890625	0.9958584308624268	549.5250854492188	166.92039489746094	1.0	547.9373168945312	167.2672119140625	0.0017929375171661377	12	037
386	16.402177810668945	216.71434020996094	1.0	67.26428985595703	297.6413879394531	0.9999992251396179	549.1171875	168.361328125	0.9999998807907104	548.0620727539062	169.26705932617188	0.01457434892654419	12	037
387	16.264488220214844	215.98541259765625	1.0	66.35850524902344	298.10906982421875	1.0	550.341796875	168.57289123535156	1.0	548.6027221679688	169.2626495361328	0.003832399845123291	12	037
388	15.736581802368164	215.0919189453125	1.0	71.63768005371094	296.8115539550781	1.0	548.8189697265625	167.08018493652344	0.9999998211860657	548.2142944335938	167.26712036132812	0.018194973468780518	12	037
389	15.802949905395508	215.6139373779297	1.0	69.49429321289062	296.8628234863281	1.0	550.8980102539062	169.3288116455078	1.0	550.6414794921875	175.98358154296875	0.0040535032749176025	12	037
390	15.279279708862305	215.94589233398438	1.0	64.81005096435547	294.1971435546875	0.9999104738235474	550.0845947265625	168.62533569335938	1.0	548.359130859375	169.0498046875	0.0018038749694824219	12	037
391	15.330958366394043	216.86180114746094	1.0	64.8186264038086	296.4328308105469	0.9999999403953552	549.8987426757812	169.6431884765625	1.0	547.6630249023438	169.98403930664062	0.0035526156425476074	12	037
392	15.985429763793945	216.72647094726562	1.0	65.36515045166016	295.80511474609375	0.9999998807907104	549.7454223632812	168.16098022460938	0.9999998807907104	548.615478515625	168.65684509277344	0.0032795071601867676	12	037
393	15.969915390014648	216.87374877929688	1.0	65.39971160888672	296.2490539550781	0.9999998211860657	550.0914916992188	167.32818603515625	1.0	548.3001098632812	167.16604614257812	0.001310110092163086	12	037
394	15.679498672485352	217.44410705566406	1.0	64.18819427490234	295.29620361328125	0.999944806098938	550.5902709960938	167.08932495117188	1.0	548.7626953125	167.0279541015625	0.0012827813625335693	12	037
395	16.032012939453125	219.48768615722656	1.0	63.94245147705078	294.2701721191406	0.09827479720115662	549.620361328125	170.4518585205078	0.9999998807907104	549.0858154296875	176.3875732421875	0.011593610048294067	12	037
396	16.190872192382812	216.7200927734375	1.0	63.870201110839844	290.2433776855469	0.974801242351532	549.45703125	169.44276428222656	0.9999998807907104	548.180419921875	170.3885498046875	0.006440460681915283	12	037
397	16.513078689575195	216.72747802734375	1.0	62.33747100830078	287.3735656738281	0.3192289471626282	549.9510498046875	167.35557556152344	1.0	547.734619140625	167.48512268066406	0.002107948064804077	12	037
398	16.58806610107422	216.10525512695312	1.0	61.256710052490234	291.47198486328125	1.0	550.85791015625	169.3251953125	1.0	549.18798828125	169.46372985839844	0.0016276240348815918	12	037
399	16.513093948364258	216.1454620361328	1.0	55.14106369018555	296.3416748046875	0.9999974966049194	550.622802734375	168.4697265625	1.0	549.101318359375	169.10986328125	0.004300445318222046	12	037
400	16.055505752563477	216.64427185058594	1.0	58.16276168823242	286.9709777832031	1.0	549.7599487304688	167.8504180908203	1.0	547.7622680664062	167.83139038085938	0.00435677170753479	12	037
401	16.963329315185547	216.62786865234375	1.0	57.407371520996094	286.0039367675781	1.0	549.9950561523438	168.13816833496094	0.9999998807907104	548.916015625	168.22837829589844	0.023541897535324097	12	037
402	15.890350341796875	217.2090606689453	1.0	60.02369689941406	289.10980224609375	1.0	550.625244140625	169.0938720703125	1.0	548.172119140625	168.1930694580078	0.004045069217681885	12	037
403	16.303037643432617	216.3126220703125	1.0	58.99357223510742	292.1357421875	0.9999998807907104	549.5530395507812	167.5725555419922	1.0	547.6253051757812	167.98951721191406	0.0035389363765716553	12	037
404	15.90843391418457	217.32260131835938	1.0	56.30900955200195	287.8943176269531	0.9999998807907104	550.9942016601562	169.85018920898438	0.9999998807907104	550.3029174804688	175.654541015625	0.005738556385040283	12	037
405	16.517000198364258	216.32254028320312	1.0	57.67041015625	300.5956115722656	0.9992750883102417	549.7944946289062	166.6104736328125	1.0	547.5259399414062	166.80325317382812	0.0018833577632904053	12	037
406	16.02342987060547	216.98643493652344	1.0	58.98125457763672	295.88232421875	0.9999232888221741	549.6832275390625	169.60848999023438	0.9999999403953552	551.4276733398438	173.83958435058594	0.013386011123657227	12	037
407	15.858654975891113	218.0158233642578	1.0	52.98323059082031	297.94732666015625	0.9999816417694092	550.2091674804688	171.85853576660156	0.9999992847442627	550.1340942382812	177.47189331054688	0.0051062703132629395	12	037
408	16.341970443725586	217.45884704589844	1.0	54.98745346069336	291.7798767089844	1.0	56.68034744262695	288.8318786621094	3.1054019927978516e-5	59.63445281982422	298.8869934082031	0.0007171034812927246	12	037
409	16.427841186523438	216.60433959960938	1.0	55.02716827392578	287.1268615722656	1.0	614.0360717773438	220.70176696777344	0.000291287899017334	53.709014892578125	290.0733947753906	0.0009556412696838379	12	037
410	15.797484397888184	217.0184783935547	1.0	54.517303466796875	289.32257080078125	1.0	54.027713775634766	292.49969482421875	2.5004148483276367e-5	0.1856520175933838	232.75241088867188	0.00047719478607177734	12	037
411	15.837360382080078	217.19192504882812	1.0	54.4300422668457	288.2255554199219	1.0	56.56150436401367	287.2983703613281	4.476308822631836e-5	0.20018744468688965	232.81134033203125	0.00039634108543395996	12	037
412	15.779937744140625	217.52700805664062	1.0	53.87415313720703	290.6685485839844	1.0	613.3385620117188	220.7467803955078	0.0004337430000305176	0.03876066207885742	232.9136199951172	0.00029411911964416504	12	037
413	15.806051254272461	217.2363739013672	1.0	53.73820877075195	291.21875	1.0	612.6343994140625	220.87423706054688	0.000846564769744873	0.1710495948791504	232.5209197998047	0.0003763735294342041	12	037
414	15.63856029510498	216.76893615722656	1.0	54.73956298828125	294.4658508300781	0.9999998807907104	613.1754150390625	219.70388793945312	0.00015115737915039062	0.2448749542236328	232.14657592773438	0.00023427605628967285	12	037
415	16.48084259033203	217.22628784179688	1.0	58.805259704589844	303.4518737792969	0.9999920129776001	644.0280151367188	289.393798828125	6.520748138427734e-5	0.1378328800201416	232.4051971435547	0.00021839141845703125	12	037
416	16.69295883178711	217.4517822265625	1.0	53.87887191772461	302.53790283203125	0.1768202781677246	7.253471374511719	209.50909423828125	1.8864870071411133e-5	0.7604219913482666	231.8607940673828	0.00021842122077941895	12	037
417	16.149873733520508	216.1079864501953	1.0	55.486228942871094	303.059814453125	0.9999842643737793	5.898037910461426	214.01756286621094	3.364682197570801e-5	0.36875152587890625	232.62124633789062	0.0007083415985107422	12	037
418	15.62759017944336	217.39254760742188	1.0	53.57286071777344	299.63006591796875	0.9294923543930054	5.203278064727783	225.8412628173828	2.7865171432495117e-5	0.3021585941314697	232.38575744628906	0.0007655322551727295	12	037
419	15.432812690734863	218.22781372070312	1.0	55.65644454956055	302.12078857421875	0.999997615814209	57.79935073852539	296.82476806640625	3.3468008041381836e-5	51.672332763671875	305.40283203125	0.0003542304039001465	12	037
420	15.377813339233398	216.47100830078125	1.0	60.515560150146484	303.60162353515625	0.9999999403953552	59.44767761230469	298.4705810546875	7.525086402893066e-5	62.77138137817383	304.4414978027344	0.0009832382202148438	12	037
421	15.847936630249023	216.6131591796875	1.0	54.29291534423828	300.7417297363281	1.0	611.7607421875	220.07481384277344	0.00033029913902282715	0.399914026260376	232.5133514404297	0.0003752708435058594	12	037
422	15.877880096435547	216.19850158691406	1.0	59.771183013916016	299.7665710449219	0.9999997615814209	613.4799194335938	220.81190490722656	0.000658869743347168	59.13627243041992	302.6202697753906	0.0007672905921936035	12	037
423	15.389856338500977	217.2303466796875	1.0	55.766544342041016	294.2070617675781	0.9984211921691895	4.59276819229126	226.45480346679688	3.510713577270508e-5	-0.03378438949584961	232.99789428710938	0.0005560219287872314	12	037
424	15.69271469116211	216.17088317871094	1.0	56.23249816894531	303.0427551269531	0.9999998807907104	611.9755249023438	220.06942749023438	0.0008248090744018555	-0.1285228729248047	232.31927490234375	0.00024366378784179688	12	037
425	16.058053970336914	216.1992645263672	1.0	57.67460632324219	300.00665283203125	0.9999998807907104	58.18234634399414	294.68280029296875	2.3663043975830078e-5	0.13286352157592773	232.51751708984375	0.0004266798496246338	12	037
426	15.594701766967773	216.706787109375	1.0	62.919334411621094	306.6785888671875	1.0	58.971534729003906	298.4053649902344	4.3332576751708984e-5	0.34627318382263184	232.1313018798828	0.0006856620311737061	12	037
427	15.620609283447266	217.15066528320312	1.0	60.75978088378906	303.9165344238281	0.9999939203262329	57.325321197509766	297.9869079589844	2.5093555450439453e-5	0.29398655891418457	232.31614685058594	0.0003820955753326416	12	037
428	15.758685111999512	217.2933807373047	1.0	57.94333267211914	300.46368408203125	0.9999769926071167	612.3261108398438	219.77484130859375	0.0060613155364990234	60.21766662597656	303.79217529296875	0.0004036426544189453	12	037
429	15.646132469177246	216.46315002441406	1.0	57.697715759277344	306.3904724121094	0.9999971389770508	5.711215972900391	214.423583984375	2.7447938919067383e-5	61.69109344482422	309.6327209472656	0.0006526708602905273	12	037
430	15.465293884277344	216.7010955810547	1.0	56.70543670654297	302.34686279296875	0.9999997615814209	57.28093719482422	295.619140625	3.787875175476074e-5	62.16743469238281	307.6910400390625	0.0005997717380523682	12	037
431	15.780413627624512	216.0904083251953	1.0	53.98755645751953	299.0013122558594	0.9999868869781494	5.501470565795898	214.50440979003906	3.591179847717285e-5	0.2333681583404541	232.16282653808594	0.00021761655807495117	12	037
432	16.001850128173828	216.00132751464844	1.0	54.66494369506836	298.263671875	0.9632015228271484	5.839536666870117	214.11868286132812	2.8878450393676758e-5	0.16746282577514648	231.97215270996094	0.00033730268478393555	12	037
433	16.974822998046875	215.5250701904297	1.0	54.09165573120117	293.1090087890625	0.9999997615814209	641.109130859375	6.301382541656494	4.565715789794922e-5	0.4022057056427002	232.6197967529297	0.00043144822120666504	12	037
434	15.14844036102295	216.75637817382812	1.0	52.43440246582031	298.3146667480469	0.9824448823928833	614.5199584960938	220.25303649902344	0.00010716915130615234	0.20869231224060059	232.44558715820312	0.00039264559745788574	12	037
435	16.84101104736328	215.447509765625	1.0	53.695953369140625	300.7816162109375	0.5323750972747803	611.3262329101562	220.58961486816406	0.00011628866195678711	0.7613606452941895	232.120849609375	0.000518798828125	12	037
436	16.49606704711914	215.26358032226562	1.0	53.50679397583008	290.6418151855469	0.13120919466018677	613.7903442382812	219.62562561035156	0.00022807717323303223	0.7390518188476562	232.43911743164062	0.00032329559326171875	12	037
437	15.789268493652344	215.70042419433594	1.0	53.106353759765625	300.582275390625	0.20756977796554565	5.8700127601623535	214.2840118408203	3.618001937866211e-5	0.40450596809387207	232.3344268798828	0.00037288665771484375	12	037
438	16.246295928955078	215.90542602539062	1.0	54.0234375	299.6373596191406	0.1425963044166565	6.13511323928833	213.63580322265625	2.1010637283325195e-5	0.33626794815063477	232.69468688964844	0.00020265579223632812	12	037
439	16.683740615844727	215.4203338623047	1.0	52.29283905029297	307.89398193359375	0.5815355777740479	612.7896728515625	219.3166046142578	0.0123671293258667	0.42092204093933105	232.0728759765625	0.0002975165843963623	12	037
440	16.694049835205078	215.2417755126953	1.0	51.85749053955078	304.99383544921875	0.005089432001113892	611.946533203125	220.39544677734375	0.0003483593463897705	0.14690923690795898	232.2433319091797	0.0002675652503967285	12	037
441	16.511245727539062	215.03102111816406	1.0	52.22507095336914	306.12774658203125	0.1547393500804901	613.076171875	221.44618225097656	0.00029274821281433105	-0.5475001335144043	226.58885192871094	0.0002033710479736328	12	037
442	16.66128158569336	215.0680694580078	1.0	50.562164306640625	307.02398681640625	0.985095739364624	641.6524658203125	4.91126823425293	4.455447196960449e-5	-0.34412574768066406	227.0305633544922	0.00022751092910766602	12	037
443	16.710092544555664	214.7887725830078	1.0	55.521400451660156	311.7220764160156	0.8216716051101685	6.170853614807129	213.33021545410156	3.49581241607666e-5	-0.005812168121337891	227.72682189941406	0.0002402663230895996	12	037
444	16.662147521972656	214.97354125976562	1.0	60.9012565612793	312.0192565917969	0.9999996423721313	6.433256149291992	213.32553100585938	3.37064266204834e-5	63.786048889160156	316.3287658691406	0.0007195770740509033	12	037
445	16.907495498657227	214.17376708984375	1.0	58.89912033081055	313.55950927734375	0.9999998807907104	57.478302001953125	313.92755126953125	6.386637687683105e-5	60.40549850463867	317.25091552734375	0.0016002058982849121	12	037
446	16.616004943847656	214.20042419433594	1.0	53.74420166015625	313.59124755859375	1.0	48.920372009277344	319.0783996582031	3.927946090698242e-5	48.143157958984375	319.23541259765625	0.003408759832382202	12	037
447	16.30162239074707	213.69711303710938	1.0	59.31496810913086	312.70758056640625	1.0	640.8740844726562	6.885498523712158	3.483891487121582e-5	61.31171417236328	318.7159118652344	0.0005474388599395752	12	037
448	16.634305953979492	213.06939697265625	1.0	56.71925735473633	310.8575744628906	0.9999994039535522	6.487574100494385	212.5998992919922	4.744529724121094e-5	-0.9386897087097168	220.52520751953125	0.00017842650413513184	12	037
449	17.522552490234375	214.35690307617188	1.0	59.912776947021484	311.8603515625	0.9999983906745911	6.351587772369385	212.5382537841797	3.7103891372680664e-5	-0.2633686065673828	226.92340087890625	0.00023192167282104492	12	037
450	17.59528160095215	214.5297393798828	1.0	61.62887191772461	310.8076477050781	1.0	614.5053100585938	221.44239807128906	0.0002828538417816162	61.148345947265625	318.39691162109375	0.000694960355758667	12	037
451	17.17203712463379	214.1364288330078	1.0	58.7938346862793	310.2826232910156	0.9999992847442627	6.360422134399414	212.69459533691406	4.461407661437988e-5	58.518470764160156	308.50311279296875	0.00020617246627807617	12	037
452	17.581226348876953	214.95355224609375	1.0	58.353759765625	311.4957275390625	0.9999995231628418	56.57310104370117	313.92254638671875	4.464387893676758e-5	60.91909408569336	315.28582763671875	0.0008635818958282471	12	037
453	17.358713150024414	215.06532287597656	1.0	60.421329498291016	310.2655029296875	0.9999998807907104	640.2672119140625	6.902885437011719	7.736682891845703e-5	62.575626373291016	313.8388977050781	0.0014609098434448242	12	037
454	18.384857177734375	214.8972930908203	1.0	63.63473892211914	312.1341552734375	1.0	58.15843963623047	314.8154296875	5.602836608886719e-5	62.008968353271484	317.3928527832031	0.0037220120429992676	12	037
455	18.846881866455078	216.08969116210938	1.0	60.36449432373047	312.1749267578125	0.9999998807907104	614.7211303710938	221.7885284423828	0.00018301606178283691	61.69945526123047	315.6375427246094	0.0007153451442718506	12	037
456	18.668649673461914	215.450927734375	1.0	60.7255859375	307.9517822265625	0.009540319442749023	7.59429931640625	212.3665313720703	1.9371509552001953e-5	1.2177324295043945	218.21499633789062	0.0001175999641418457	12	037
457	18.43642807006836	215.79698181152344	1.0	62.96308898925781	314.17401123046875	1.0	65.91516876220703	312.0052185058594	5.21242618560791e-5	61.34757995605469	318.15899658203125	0.0012935400009155273	12	037
458	18.875858306884766	216.57101440429688	1.0	62.462684631347656	311.9558410644531	0.9999994039535522	612.1705932617188	219.1481475830078	0.010047376155853271	62.8247184753418	315.34259033203125	0.0008092522621154785	12	037
459	18.589807510375977	215.6429443359375	1.0	60.48100280761719	317.12872314453125	0.9993947148323059	7.743273735046387	212.48690795898438	1.8984079360961914e-5	1.3453950881958008	218.27674865722656	0.00011831521987915039	12	037
460	19.683786392211914	216.14352416992188	1.0	64.98101043701172	315.94537353515625	1.0	65.52365112304688	316.22283935546875	0.00011330842971801758	65.7863540649414	314.9488525390625	0.0011507868766784668	12	037
461	20.524394989013672	216.61996459960938	1.0	64.61911010742188	315.03106689453125	0.9999775886535645	614.224853515625	221.01837158203125	0.00010448694229125977	65.43460083007812	316.48272705078125	0.0006450116634368896	12	037
462	20.13175392150879	216.67344665527344	1.0	63.658782958984375	317.04962158203125	1.0	65.88465881347656	313.7225036621094	4.76837158203125e-5	66.31405639648438	318.02410888671875	0.0005049407482147217	12	037
463	20.241958618164062	214.89739990234375	1.0	64.10309600830078	318.5459289550781	0.9881235361099243	8.21650505065918	211.77915954589844	4.0858983993530273e-5	2.1429316997528076	218.46473693847656	0.0002103745937347412	12	037
464	20.061016082763672	216.04855346679688	1.0	65.9491195678711	316.6282043457031	0.9999654293060303	7.927392482757568	212.72109985351562	4.461407661437988e-5	64.00309753417969	320.7145690917969	0.0003427267074584961	12	037
465	20.705968856811523	215.4512939453125	1.0	60.95335388183594	317.9693298339844	0.9939457178115845	644.7304077148438	290.81671142578125	4.6700239181518555e-5	2.619030475616455	218.92344665527344	0.00022178888320922852	12	037
466	20.825077056884766	216.41903686523438	1.0	64.57154083251953	319.4397277832031	0.9996788501739502	9.027273178100586	212.8476104736328	2.4020671844482422e-5	64.26264190673828	310.264892578125	0.0002086162567138672	12	037
467	21.06210708618164	216.2266845703125	1.0	64.19361877441406	318.758544921875	0.9999954104423523	65.13600158691406	314.2650451660156	4.464387893676758e-5	64.17279052734375	318.9100036621094	0.0003764331340789795	12	037
468	21.03110694885254	215.45034790039062	1.0	60.061946868896484	316.5962219238281	0.0012387633323669434	640.5364990234375	6.431865215301514	3.4362077713012695e-5	3.0965030193328857	218.00204467773438	7.37607479095459e-5	12	037
469	20.930767059326172	215.84039306640625	1.0	63.60279846191406	318.8126525878906	0.33103692531585693	9.650261878967285	212.75111389160156	1.531839370727539e-5	3.3718574047088623	217.4476776123047	0.00013068318367004395	12	037
470	21.102252960205078	215.57298278808594	1.0	64.36478424072266	318.9185791015625	0.9165701866149902	9.256000518798828	212.86810302734375	1.683831214904785e-5	3.2437806129455566	217.86839294433594	0.0001430213451385498	12	037
471	20.75078582763672	215.64675903320312	1.0	64.82491302490234	320.62652587890625	0.9999998807907104	8.672945022583008	212.46749877929688	2.8252601623535156e-5	60.02809143066406	315.55645751953125	0.00017911195755004883	12	037
472	21.20218276977539	215.79019165039062	1.0	63.60005187988281	321.9302978515625	0.9999924898147583	9.317654609680176	212.47747802734375	2.256035804748535e-5	3.364445209503174	218.0594482421875	0.00015333294868469238	12	037
473	20.4440975189209	215.27403259277344	1.0	68.87813568115234	318.92303466796875	1.0	66.15567016601562	314.21978759765625	4.735589027404785e-5	68.2171859741211	317.5957336425781	0.0004699826240539551	12	037
474	20.153484344482422	215.80215454101562	1.0	68.20600891113281	319.11785888671875	1.0	67.59020233154297	319.4515380859375	0.00020077824592590332	67.08793640136719	318.4949035644531	0.0011217296123504639	12	037
475	20.576444625854492	215.99923706054688	1.0	65.71530151367188	321.2474670410156	1.0	614.1652221679688	219.94158935546875	0.00044596195220947266	65.72557830810547	321.6998291015625	0.0005114972591400146	12	037
476	20.976516723632812	216.0056915283203	1.0	66.31945037841797	321.5127868652344	1.0	67.9847640991211	321.4674072265625	5.40316104888916e-5	65.08037567138672	319.9676818847656	0.00020450353622436523	12	037
477	21.208324432373047	215.3583221435547	1.0	66.56621551513672	322.5627746582031	1.0	68.40998077392578	322.669677734375	5.805492401123047e-5	64.96363830566406	322.0027770996094	0.0002097487449645996	12	037
478	20.04256248474121	215.966064453125	1.0	68.6002426147461	319.69354248046875	1.0	69.22209167480469	320.97943115234375	8.958578109741211e-5	66.37609100341797	319.9363708496094	0.00027501583099365234	12	037
479	20.88948631286621	215.77174377441406	1.0	68.31901550292969	319.5412902832031	1.0	71.55806732177734	318.2732849121094	0.0001048743724822998	66.30188751220703	319.2341613769531	0.0004774630069732666	12	037
480	20.27303695678711	215.53346252441406	1.0	70.58734893798828	319.8071594238281	1.0	68.88256072998047	320.709228515625	8.428096771240234e-5	67.97513580322266	319.75701904296875	0.0003521740436553955	12	037
481	20.20299530029297	215.9618377685547	1.0	69.32233428955078	322.28057861328125	1.0	614.1414184570312	220.55613708496094	6.312131881713867e-5	66.74407958984375	321.5388488769531	0.00027042627334594727	12	037
482	20.348230361938477	216.2623291015625	1.0	68.98390197753906	320.9136047363281	1.0	72.1017074584961	319.5205078125	4.51505184173584e-5	2.7689900398254395	218.10552978515625	0.00018590688705444336	12	037
483	19.97429656982422	215.8520050048828	1.0	67.59769439697266	318.7929382324219	1.0	70.5784912109375	317.779052734375	0.0002409815788269043	67.34237670898438	321.0717468261719	0.00044527649879455566	12	037
484	20.561397552490234	214.7255401611328	1.0	68.36705017089844	319.04876708984375	1.0	71.29537200927734	317.76043701171875	0.00013175606727600098	66.52236938476562	318.87908935546875	0.0003839731216430664	12	037
485	21.08153533935547	215.4620361328125	1.0	69.4062728881836	319.5372009277344	1.0	65.37125396728516	324.5362243652344	0.00012415647506713867	66.79716491699219	319.3855895996094	0.0002808868885040283	12	037
486	21.39196014404297	215.68016052246094	1.0	70.98512268066406	320.16082763671875	1.0	69.36107635498047	321.0511474609375	6.389617919921875e-5	3.0250558853149414	218.5583038330078	0.00019305944442749023	12	037
487	20.23560333251953	216.47869873046875	1.0	69.61261749267578	320.41156005859375	1.0	72.5903549194336	319.14630126953125	4.8279762268066406e-5	66.57146453857422	320.35888671875	0.00012388825416564941	12	037
488	21.527462005615234	215.615966796875	1.0	72.09212493896484	317.14501953125	1.0	74.92733001708984	316.3463439941406	0.00011989474296569824	71.55012512207031	318.5755310058594	0.00056418776512146	12	037
489	21.355594635009766	215.32884216308594	1.0	69.8747329711914	317.9585266113281	1.0	72.98787689208984	316.7386474609375	0.00018349289894104004	68.5038070678711	317.66900634765625	0.0005192160606384277	12	037
490	21.70220184326172	215.78794860839844	1.0	69.61123657226562	319.8757629394531	1.0	612.4140625	220.73194885253906	0.0004489719867706299	3.522800922393799	218.02757263183594	0.00017729401588439941	12	037
491	21.062328338623047	215.96279907226562	1.0	69.98859405517578	321.9104309082031	1.0	8.779266357421875	212.3284149169922	3.981590270996094e-5	2.856381416320801	218.75540161132812	0.00022739171981811523	12	037
492	21.005807876586914	215.83544921875	1.0	69.73753356933594	320.0232238769531	1.0	68.34064483642578	315.8797607421875	7.161498069763184e-5	2.5913617610931396	218.6143798828125	0.0002326369285583496	12	037
493	21.490760803222656	214.9783935546875	1.0	70.48512268066406	318.13189697265625	1.0	73.48906707763672	316.88916015625	7.11679458618164e-5	70.17455291748047	319.6626892089844	0.00043132901191711426	12	037
494	21.833799362182617	216.0298309326172	1.0	70.169189453125	317.8445739746094	1.0	73.47591400146484	316.3971252441406	0.000168532133102417	69.9005355834961	319.1751403808594	0.0005428791046142578	12	037
495	21.448617935180664	214.91664123535156	1.0	71.00762939453125	318.1903381347656	1.0	69.58472442626953	315.2991638183594	0.00011098384857177734	68.82391357421875	317.9603271484375	0.0003452301025390625	12	037
496	21.469236373901367	215.2183380126953	1.0	69.76058197021484	318.9609069824219	1.0	72.69667053222656	317.4346923828125	7.715821266174316e-5	67.6862564086914	318.3475036621094	0.0002643764019012451	12	037
497	21.51300811767578	215.54437255859375	1.0	67.68881225585938	319.83001708984375	1.0	68.29017639160156	320.95361328125	0.0001493692398071289	66.17655181884766	319.3042907714844	0.0005001723766326904	12	037
498	21.182315826416016	215.69876098632812	1.0	68.33075714111328	319.1999816894531	1.0	66.92864990234375	314.86590576171875	0.00013199448585510254	3.1154589653015137	218.5220184326172	0.00021627545356750488	12	037
499	21.590002059936523	215.6885986328125	1.0	69.37596893310547	319.5032958984375	1.0	68.3999252319336	316.3811950683594	0.00012299418449401855	68.91612243652344	320.53131103515625	0.00048801302909851074	12	037
500	21.93988609313965	215.53990173339844	1.0	70.15838623046875	318.7669372558594	1.0	66.94587707519531	319.7533264160156	0.00011461973190307617	69.98658752441406	319.43798828125	0.0014156103134155273	12	037
501	21.968162536621094	214.9434051513672	1.0	66.0665283203125	320.32733154296875	1.0	67.93980407714844	322.8772888183594	0.00019446015357971191	62.85989761352539	314.2221984863281	0.0002994239330291748	12	037
502	22.845195770263672	214.95333862304688	1.0	64.71114349365234	319.9942321777344	1.0	64.42843627929688	315.3228454589844	7.858872413635254e-5	63.9271125793457	318.7504577636719	0.00032457709312438965	12	037
503	22.12034797668457	215.59559631347656	1.0	66.66500091552734	319.3016052246094	1.0	613.6532592773438	220.96897888183594	0.0001576244831085205	60.5596923828125	315.51947021484375	0.0004978775978088379	12	037
504	22.939613342285156	214.28709411621094	1.0	67.9397964477539	318.7164001464844	1.0	71.36312866210938	316.93231201171875	0.00025540590286254883	66.85540771484375	317.9862365722656	0.0008495151996612549	12	037
505	21.726909637451172	213.89646911621094	1.0	66.79383850097656	319.280517578125	1.0	68.3600845336914	320.898681640625	0.00015753507614135742	65.6989974975586	318.13470458984375	0.0013716816902160645	12	037
506	21.39546775817871	214.3057403564453	1.0	67.75879669189453	319.224853515625	1.0	68.26589965820312	320.89544677734375	0.0001659095287322998	66.57142639160156	318.6258544921875	0.0011658072471618652	12	037
507	21.629117965698242	213.6257781982422	1.0	61.44448471069336	321.6655578613281	1.0	64.65728759765625	323.8876647949219	0.00014024972915649414	62.87204360961914	322.5212707519531	0.00042626261711120605	12	037
508	22.15230941772461	213.68740844726562	1.0	60.271602630615234	319.0708312988281	0.9999970197677612	640.2635498046875	6.096445083618164	6.0886144638061523e-5	3.7550394535064697	218.31686401367188	0.00022676587104797363	12	037
509	21.5001220703125	213.26478576660156	1.0	60.25651168823242	322.20147705078125	1.0	64.55783081054688	324.35394287109375	9.256601333618164e-5	57.672767639160156	316.6883239746094	0.00037604570388793945	12	037
510	22.810510635375977	213.21682739257812	1.0	55.76587677001953	323.5013427734375	0.9999997615814209	9.716604232788086	210.81857299804688	5.072355270385742e-5	4.472843170166016	218.10696411132812	0.0002785027027130127	12	037
511	22.67473793029785	213.22462463378906	1.0	54.955833435058594	322.41259765625	1.0	640.1692504882812	5.057817459106445	3.1054019927978516e-5	4.403404235839844	218.52310180664062	0.00013637542724609375	12	037
512	22.317928314208984	214.1275634765625	1.0	57.37095642089844	321.01416015625	0.999997615814209	9.453133583068848	211.6228790283203	3.0666589736938477e-5	3.791914701461792	218.3411407470703	0.00018417835235595703	12	037
513	21.581018447875977	212.64895629882812	1.0	55.87080001831055	322.4276123046875	0.9999947547912598	9.130772590637207	210.79180908203125	6.014108657836914e-5	3.811168670654297	218.43150329589844	0.00028267502784729004	12	037
514	21.842702865600586	211.41452026367188	1.0	60.51064682006836	321.6784362792969	1.0	61.17353820800781	316.9853210449219	9.28640365600586e-5	59.19700241088867	315.5472717285156	0.00024059414863586426	12	037
515	22.95745086669922	212.51315307617188	0.9997148513793945	62.821083068847656	319.7004699707031	1.0	61.82563400268555	316.3739929199219	0.00011715292930603027	63.26374816894531	318.4488830566406	0.0020254850387573242	12	037
516	21.962610244750977	212.39895629882812	1.0	59.91731643676758	320.9410705566406	0.9999998807907104	63.72010040283203	323.6794738769531	9.232759475708008e-5	62.05192565917969	320.6400146484375	0.0009575486183166504	12	037
517	21.85951042175293	213.21017456054688	1.0	55.624855041503906	322.46551513671875	1.0	48.57058334350586	324.8097229003906	0.00011342763900756836	3.906648635864258	218.14718627929688	0.0002059638500213623	12	037
518	21.67133903503418	212.83950805664062	1.0	56.09243392944336	321.656494140625	0.9999997615814209	614.4549560546875	220.8302001953125	0.00015908479690551758	57.17158508300781	315.0622863769531	0.00015038251876831055	12	037
519	22.384531021118164	212.52061462402344	0.9999885559082031	59.27366256713867	323.0763244628906	0.9994288682937622	641.0021362304688	5.528437614440918	4.5865774154663086e-5	62.96540451049805	310.6241455078125	1.8835067749023438e-5	12	037
520	22.07784652709961	213.15963745117188	1.0	60.19034957885742	323.3185729980469	1.0	63.151084899902344	325.6596374511719	0.00013342499732971191	60.79449462890625	324.8401794433594	0.00023427605628967285	12	037
521	22.3958797454834	214.680908203125	1.0	59.30820083618164	323.3408203125	1.0	59.83753204345703	314.857666015625	4.4405460357666016e-5	61.123695373535156	324.56121826171875	0.00020307302474975586	12	037
522	21.438146591186523	213.13525390625	1.0	55.83192443847656	323.6998291015625	0.9999998807907104	60.689369201660156	324.53179931640625	3.1441450119018555e-5	60.53765869140625	324.0330810546875	0.000333935022354126	12	037
523	21.63657569885254	212.427001953125	0.9999988079071045	57.07912063598633	327.6890869140625	1.0	56.139305114746094	327.35430908203125	4.1544437408447266e-5	57.71963119506836	325.80572509765625	9.316205978393555e-5	12	037
524	21.441343307495117	214.1292724609375	1.0	60.72651672363281	323.6319885253906	1.0	63.82795715332031	325.8611145019531	0.00010338425636291504	62.050697326660156	324.5641784667969	0.0002167820930480957	12	037
525	20.706789016723633	214.06471252441406	1.0	62.49582290649414	323.07171630859375	1.0	64.57556915283203	325.28936767578125	0.00014191865921020508	62.18582534790039	325.2017517089844	0.00024455785751342773	12	037
526	20.644132614135742	213.5844268798828	1.0	61.94115447998047	323.9183349609375	1.0	57.19378662109375	326.4472961425781	0.000202178955078125	52.300323486328125	327.6582946777344	0.0003402233123779297	12	037
527	21.96624183654785	214.1239013671875	0.9999997019767761	61.435829162597656	325.77825927734375	1.0	57.22142028808594	326.76904296875	6.404519081115723e-5	60.130699157714844	327.5688171386719	0.0003110170364379883	12	037
528	20.459152221679688	214.85995483398438	1.0	58.4035530090332	328.5480651855469	0.9999998211860657	55.59375	328.38616943359375	1.773238182067871e-5	58.452247619628906	326.4302062988281	0.0001455545425415039	12	037
529	21.315845489501953	214.6302032470703	1.0	56.7508544921875	327.7680358886719	0.9882316589355469	9.140466690063477	211.56097412109375	4.4465065002441406e-5	3.445120096206665	218.38418579101562	0.00020563602447509766	12	037
530	21.887971878051758	215.39227294921875	1.0	60.96720504760742	325.9159851074219	1.0	56.331138610839844	327.76470947265625	4.3839216232299805e-5	60.2046012878418	327.6414794921875	0.0008077323436737061	12	037
531	21.222929000854492	214.7467498779297	1.0	59.93107986450195	325.7607116699219	1.0	66.80451202392578	324.7482604980469	3.981590270996094e-5	59.71730041503906	328.00579833984375	0.0011807680130004883	12	037
532	21.668128967285156	215.18357849121094	1.0	59.31169128417969	328.36627197265625	0.9999997615814209	57.52846908569336	328.15093994140625	9.15825366973877e-5	58.93360137939453	331.906005859375	0.00040915608406066895	12	037
533	21.232608795166016	215.1622772216797	1.0	56.07948684692383	329.37713623046875	0.9985671639442444	8.876893043518066	212.07594299316406	3.5256147384643555e-5	58.79985046386719	327.312744140625	0.0003071129322052002	12	037
534	21.708511352539062	216.1095428466797	1.0	57.592369079589844	328.2950439453125	1.0	49.64984893798828	330.7690124511719	4.5686960220336914e-5	56.29233932495117	331.4632263183594	0.0006850361824035645	12	037
535	20.954608917236328	215.75254821777344	1.0	62.71723556518555	327.3324890136719	1.0	68.3217544555664	325.96044921875	5.805492401123047e-5	61.413509368896484	332.5043029785156	0.0004615187644958496	12	037
536	20.56459617614746	214.93507385253906	1.0	61.68210983276367	327.87799072265625	1.0	59.131446838378906	328.0388488769531	0.00010910630226135254	60.084049224853516	330.90625	0.0003577768802642822	12	037
537	20.64240837097168	215.7537841796875	1.0	58.3687744140625	329.0738830566406	1.0	58.56404113769531	328.0541076660156	0.00010028481483459473	58.46123504638672	331.302490234375	0.000979691743850708	12	037
538	21.259946823120117	215.66680908203125	1.0	56.01393127441406	327.8858337402344	0.9999999403953552	57.16624450683594	325.8226013183594	3.2275915145874023e-5	55.73051452636719	332.45294189453125	0.001164168119430542	12	037
539	20.87545394897461	215.8007049560547	1.0	54.39039993286133	329.48199462890625	0.9999982118606567	640.655029296875	6.435608386993408	9.28044319152832e-5	50.60700225830078	334.8634948730469	0.00045669078826904297	12	037
540	21.08066177368164	215.1850128173828	1.0	56.111000061035156	329.0666198730469	0.9999977946281433	56.482357025146484	326.58624267578125	4.738569259643555e-5	54.77729797363281	333.16339111328125	0.0011607110500335693	12	037
541	20.752552032470703	215.4359893798828	1.0	57.82938003540039	330.3517150878906	1.0	59.15011215209961	330.5329284667969	7.352232933044434e-5	57.1746711730957	332.29510498046875	0.005817145109176636	12	037
