# Supplementary material for: An automated feeding system for the African killifish reveals the impact of diet on lifespan and allows scalable assessment of associative learning
Source: eLife. 2022 Nov 10;11:e69008. doi: 10.7554/eLife.69008 (PMC9788828; doi:10.7554/eLife.69008)
Supplement: Figure 6—source data 2. [file elife-69008-fig6-data2.zip › Training Trajectories/t17_REC000DLC_resnet50_TrainAllTheThingsJun28shuffle1_1030000.csv]

bodyparts_coords	fishhead_x	fishhead_y	fishhead_likelihood	fishtail_x	fishtail_y	fishtail_likelihood	redlight_x	redlight_y	redlight_likelihood	fooddrop_x	fooddrop_y	fooddrop_likelihood	fishnum	recordingnum
0	644.8787231445312	380.25177001953125	9.074807167053223e-5	1.6837120056152344	311.0393371582031	0.0009371340274810791	648.3704833984375	348.0665588378906	4.3511390686035156e-5	1.2458574771881104	328.1480407714844	1.3172626495361328e-5	17	000
1	0.3605039119720459	310.805419921875	0.001457303762435913	1.834151268005371	311.0281677246094	0.006126463413238525	649.85107421875	223.08956909179688	0.0001570284366607666	-1.8336443901062012	304.33551025390625	5.6356191635131836e-5	17	000
2	0.8613529205322266	309.83221435546875	0.000272899866104126	1.4666192531585693	310.61669921875	0.008892059326171875	640.5777587890625	7.43235969543457	3.936886787414551e-5	-1.9625096321105957	304.0823059082031	2.9534101486206055e-5	17	000
3	0.83577561378479	308.427490234375	0.0002904236316680908	1.4856836795806885	309.9922180175781	0.002279132604598999	645.7578735351562	29.116994857788086	7.995963096618652e-5	1.764305830001831	327.17596435546875	3.644824028015137e-5	17	000
4	1.1710996627807617	310.0375671386719	0.0007751584053039551	1.676072359085083	309.96453857421875	0.002055644989013672	648.3002319335938	348.4527282714844	5.033612251281738e-5	-2.142603874206543	303.9015808105469	3.230571746826172e-5	17	000
5	0.16534209251403809	309.19122314453125	0.00028321146965026855	1.3252971172332764	309.3507995605469	0.004568159580230713	645.6370849609375	29.718576431274414	0.00019609928131103516	-2.050205707550049	303.41644287109375	2.0444393157958984e-5	17	000
6	640.4462280273438	5.696652412414551	6.750226020812988e-5	640.4361572265625	2.347010374069214	0.0002722740173339844	640.39794921875	7.007359981536865	5.6803226470947266e-5	639.3357543945312	2.5490288734436035	1.7642974853515625e-5	17	000
7	644.9518432617188	380.41888427734375	7.522106170654297e-5	1.2076201438903809	310.37750244140625	0.0006774961948394775	645.3206176757812	29.49134063720703	6.529688835144043e-5	0.027422189712524414	346.87042236328125	2.327561378479004e-5	17	000
8	0.6973247528076172	310.0163269042969	0.001401662826538086	1.5980446338653564	310.0043029785156	0.00501328706741333	644.975341796875	130.287353515625	0.00017395615577697754	-2.2160825729370117	303.39501953125	4.863739013671875e-5	17	000
9	1.2543079853057861	309.7333984375	0.00031387805938720703	2.3356523513793945	309.91986083984375	0.0022519826889038086	639.9140625	6.371638298034668	5.4895877838134766e-5	0.6066911220550537	327.57196044921875	2.4974346160888672e-5	17	000
10	645.5608520507812	381.2010192871094	0.0003122985363006592	1.679711103439331	309.271484375	0.002194911241531372	645.3914184570312	29.657695770263672	0.0002726316452026367	639.7564697265625	2.9839253425598145	3.522634506225586e-5	17	000
11	1.197927713394165	308.8600158691406	0.00016373395919799805	1.4126911163330078	308.17547607421875	0.0003667771816253662	645.46337890625	28.568605422973633	5.1349401473999023e-5	0.23659443855285645	329.2242736816406	2.0235776901245117e-5	17	000
12	1.0653231143951416	309.53106689453125	0.0001901090145111084	1.1273436546325684	311.88568115234375	0.0007582008838653564	645.7015380859375	29.61817741394043	0.00020945072174072266	-0.4421672821044922	346.729248046875	2.4884939193725586e-5	17	000
13	644.414794921875	380.2049255371094	7.62641429901123e-5	0.8078391551971436	310.0775146484375	0.00014466047286987305	648.9481811523438	222.12692260742188	5.0395727157592773e-5	-0.7930512428283691	348.13201904296875	1.33514404296875e-5	17	000
14	644.755126953125	380.3104553222656	0.00018450617790222168	1.5840423107147217	307.6861877441406	0.0010951757431030273	648.9127807617188	348.02606201171875	9.131431579589844e-5	639.2940063476562	2.6913702487945557	2.5838613510131836e-5	17	000
15	645.5426025390625	387.416748046875	0.0002588927745819092	1.6392807960510254	310.50543212890625	0.001188039779663086	649.48046875	270.0890197753906	0.0003955960273742676	0.6489055156707764	326.8522033691406	3.644824028015137e-5	17	000
16	1.2560033798217773	308.7908630371094	0.00048670172691345215	1.5881459712982178	309.0574951171875	0.0010802149772644043	530.1610717773438	208.66603088378906	1.0	528.7264404296875	210.23614501953125	0.0005750656127929688	17	000
17	1.1698577404022217	309.1004638671875	0.0002448856830596924	0.840381383895874	308.61651611328125	0.00039967894554138184	530.565185546875	208.64393615722656	1.0	529.1417236328125	210.08546447753906	0.0004902780055999756	17	000
18	1.7337944507598877	309.1120300292969	0.0002085268497467041	1.4432082176208496	310.3575134277344	0.0004799365997314453	530.6078491210938	208.1146240234375	1.0	529.1476440429688	209.57093811035156	0.0002702772617340088	17	000
19	644.9366455078125	380.40924072265625	0.00015974044799804688	1.3627431392669678	307.0398864746094	0.00033804774284362793	529.8804931640625	207.96153259277344	1.0	527.8193359375	207.01937866210938	0.00033995509147644043	17	000
20	1.5432829856872559	308.72845458984375	0.0004374384880065918	1.3735229969024658	310.1340026855469	0.0001844167709350586	530.5338745117188	208.69790649414062	1.0	529.085205078125	210.41424560546875	0.0002925693988800049	17	000
21	2.13271427154541	310.3912048339844	0.0004502534866333008	1.9733426570892334	309.9879150390625	0.0005382895469665527	530.994873046875	208.30699157714844	1.0	529.869384765625	209.65042114257812	0.000458449125289917	17	000
22	1.6837058067321777	309.1020202636719	0.00028443336486816406	1.0617904663085938	308.2352294921875	0.0004443228244781494	530.2516479492188	208.3855438232422	1.0	529.156982421875	209.96978759765625	0.0005521178245544434	17	000
23	1.695016860961914	309.2793273925781	0.0002765655517578125	2.310476303100586	308.3651123046875	0.0006805956363677979	529.7366943359375	208.6980438232422	1.0	528.6908569335938	210.50067138671875	0.0006116330623626709	17	000
24	30.64825439453125	325.9957580566406	0.001081019639968872	1.7990093231201172	307.7469482421875	0.00025266408920288086	530.718505859375	208.81675720214844	1.0	529.206298828125	210.1759796142578	0.00034993886947631836	17	000
25	1.0261435508728027	306.9971923828125	0.00017547607421875	1.3975706100463867	306.733642578125	0.0014239847660064697	530.2124633789062	209.2819061279297	1.0	529.260986328125	210.50692749023438	0.0006500184535980225	17	000
26	645.0588989257812	379.81109619140625	0.00031059980392456055	2.1279873847961426	307.9179382324219	0.0014906227588653564	530.8442993164062	208.86622619628906	1.0	529.5504150390625	210.24752807617188	0.0004915297031402588	17	000
27	28.73760223388672	324.1495056152344	0.0005130767822265625	2.736997127532959	309.6416931152344	0.0007797181606292725	529.8905029296875	208.686767578125	1.0	528.5137939453125	210.04502868652344	0.00047257542610168457	17	000
28	1.9523506164550781	310.2184753417969	0.0006659030914306641	3.256434440612793	310.5474548339844	0.007556527853012085	530.4074096679688	208.44088745117188	1.0	529.4437255859375	209.6765899658203	0.0003566443920135498	17	000
29	1.8272321224212646	308.75213623046875	0.00021407008171081543	2.0267138481140137	309.48291015625	0.00038293004035949707	530.2802124023438	208.4782257080078	1.0	528.9666137695312	209.7469482421875	0.00045818090438842773	17	000
30	644.3309326171875	380.51971435546875	0.00010067224502563477	2.3010568618774414	308.34783935546875	0.0005454421043395996	529.62158203125	209.0675811767578	1.0	528.2435302734375	210.213134765625	0.0005939900875091553	17	000
31	531.2041625976562	212.76084899902344	9.045004844665527e-5	2.414768934249878	307.8623962402344	0.00028273463249206543	530.097900390625	208.4140625	1.0	528.1854248046875	207.76278686523438	0.0004825592041015625	17	000
32	645.1995239257812	381.1759948730469	0.00020959973335266113	2.3948044776916504	308.917724609375	0.0009674131870269775	530.1967163085938	208.53390502929688	1.0	529.0100708007812	209.62095642089844	0.0004208385944366455	17	000
33	645.1980590820312	380.6996154785156	0.00024560093879699707	2.582078695297241	308.47674560546875	0.0010468661785125732	529.9133911132812	208.50137329101562	1.0	527.9873046875	207.71041870117188	0.0004112124443054199	17	000
34	645.2467651367188	380.6748046875	0.00018492341041564941	2.3211240768432617	306.9641418457031	0.0008492469787597656	530.73876953125	208.13238525390625	1.0	529.384033203125	209.35238647460938	0.00044593214988708496	17	000
35	1.5978922843933105	309.1958923339844	0.0001989305019378662	3.081634998321533	309.5513916015625	0.0017741918563842773	529.9822387695312	208.51051330566406	1.0	528.5245971679688	209.98959350585938	0.00038358569145202637	17	000
36	1.373396873474121	308.0533752441406	9.715557098388672e-5	2.5830912590026855	308.8584289550781	0.0009980201721191406	530.2443237304688	208.52679443359375	1.0	528.958251953125	210.470458984375	0.0005639195442199707	17	000
37	1.6773772239685059	309.6251220703125	0.0005142390727996826	2.762242555618286	309.255859375	0.00217631459236145	530.521240234375	208.5492706298828	1.0	528.9619140625	209.80133056640625	0.0005297362804412842	17	000
38	644.8683471679688	380.6549987792969	0.00041618943214416504	2.150404214859009	307.1695861816406	0.0005833804607391357	530.7056274414062	208.3302459716797	1.0	529.8482666015625	209.5442352294922	0.00042185187339782715	17	000
39	530.9765014648438	212.80577087402344	8.571147918701172e-5	3.479694128036499	308.0057067871094	0.0003897547721862793	529.7271728515625	208.43893432617188	1.0	527.8919677734375	207.8299560546875	0.0006366372108459473	17	000
40	1.7051355838775635	309.3739929199219	0.00031960010528564453	2.5054194927215576	309.3083190917969	0.0019456744194030762	530.5045776367188	209.32177734375	1.0	528.8790283203125	210.9488067626953	0.0008043944835662842	17	000
41	645.038818359375	380.7803039550781	0.00012224912643432617	4.351694583892822	310.5357971191406	0.001209557056427002	530.9641723632812	208.66221618652344	1.0	529.1678466796875	209.98858642578125	0.0005034208297729492	17	000
42	1.5146396160125732	309.31085205078125	0.00031644105911254883	4.149507999420166	310.3330383300781	0.009172379970550537	529.8843994140625	208.68173217773438	1.0	528.3570556640625	209.9678955078125	0.0006321966648101807	17	000
43	645.620361328125	30.698856353759766	0.00023251771926879883	2.420854091644287	308.69915771484375	0.0011152029037475586	530.430419921875	208.84188842773438	1.0	528.8096923828125	210.53993225097656	0.00047406554222106934	17	000
44	1.5932319164276123	306.3704528808594	7.900595664978027e-5	2.3054895401000977	306.1971740722656	0.00022980570793151855	530.2633666992188	208.5460968017578	1.0	529.236083984375	209.86871337890625	0.00036787986755371094	17	000
45	4.633967876434326	309.6321105957031	0.000545501708984375	4.66416072845459	309.2811279296875	0.0015254020690917969	530.2595825195312	208.64892578125	1.0	528.2100830078125	207.9474639892578	0.0004494786262512207	17	000
46	1.9102466106414795	308.8103332519531	0.0005762577056884766	3.6828908920288086	308.7201843261719	0.01030808687210083	530.8675537109375	208.67515563964844	1.0	529.8037109375	210.24476623535156	0.00035503506660461426	17	000
47	644.692626953125	380.71392822265625	9.22083854675293e-5	3.7038729190826416	308.89727783203125	0.0004298388957977295	530.788330078125	208.1605224609375	1.0	529.4439086914062	209.3599090576172	0.00029265880584716797	17	000
48	645.068359375	380.17437744140625	0.00013586878776550293	2.117427110671997	305.3144226074219	0.0007179081439971924	530.3657836914062	208.40838623046875	1.0	529.2728881835938	209.76251220703125	0.0004159510135650635	17	000
49	34.00874710083008	326.37200927734375	0.0008225142955780029	3.1871862411499023	308.3746337890625	0.005669951438903809	530.2161865234375	208.3428955078125	1.0	529.2030029296875	209.97628784179688	0.00026232004165649414	17	000
50	2.467581272125244	308.7629699707031	0.0005123317241668701	3.0885422229766846	308.37115478515625	0.0010689795017242432	530.6463012695312	208.46994018554688	1.0	529.6472778320312	209.62513732910156	0.00030103325843811035	17	000
51	3.1705923080444336	309.4659729003906	0.0003300309181213379	4.5232696533203125	309.63604736328125	0.0027773380279541016	530.0711059570312	207.95188903808594	1.0	529.4595336914062	209.12840270996094	0.00032767653465270996	17	000
52	530.8550415039062	212.23631286621094	8.541345596313477e-5	4.090085506439209	307.95855712890625	0.0038498342037200928	530.0956420898438	208.71522521972656	1.0	529.23486328125	210.1862335205078	0.0008353292942047119	17	000
53	644.8234252929688	380.00360107421875	8.526444435119629e-5	2.1583266258239746	307.012451171875	0.0010528266429901123	530.1097412109375	208.44384765625	1.0	528.0718383789062	207.96630859375	0.0003819763660430908	17	000
54	644.4332275390625	379.37164306640625	0.00019064545631408691	2.410694122314453	305.8927917480469	0.0028294026851654053	530.3958740234375	208.54644775390625	1.0	529.5700073242188	209.5621337890625	0.0003235042095184326	17	000
55	1.7555873394012451	306.5039367675781	0.00012934207916259766	2.9587419033050537	306.806640625	0.001291722059249878	529.8225708007812	208.67271423339844	1.0	528.7296752929688	209.68508911132812	0.0006358325481414795	17	000
56	2.3239338397979736	303.18218994140625	0.0019046962261199951	640.608154296875	2.6379032135009766	0.00020489096641540527	530.0704956054688	208.84490966796875	1.0	529.0023803710938	210.1072540283203	0.000620722770690918	17	000
57	2.5444579124450684	307.4866943359375	0.0008525252342224121	3.1864919662475586	307.97479248046875	0.0014132559299468994	530.1423950195312	208.1641845703125	1.0	528.3199462890625	207.821533203125	0.0005489587783813477	17	000
58	644.7083129882812	379.7587585449219	0.00011277198791503906	2.5263750553131104	306.8593444824219	0.00015410780906677246	530.7039184570312	208.7720947265625	1.0	529.1016235351562	210.47792053222656	0.0005608499050140381	17	000
59	645.0346069335938	380.9579162597656	0.00041544437408447266	2.607174873352051	306.8656311035156	0.002401381731033325	530.3414916992188	208.3513641357422	1.0	528.995849609375	209.8134307861328	0.000520855188369751	17	000
60	2.982365369796753	306.9631652832031	0.00031635165214538574	10.604621887207031	313.7303771972656	0.0017871856689453125	529.81201171875	208.39385986328125	1.0	528.958740234375	209.50442504882812	0.0005886852741241455	17	000
61	1.558746337890625	302.7333679199219	0.0003668367862701416	1.0355844497680664	303.4043884277344	0.00022941827774047852	530.3530883789062	208.43350219726562	1.0	529.298583984375	210.18910217285156	0.00038868188858032227	17	000
62	644.5817260742188	379.807861328125	0.00017184019088745117	3.2621729373931885	307.6308898925781	0.00027889013290405273	530.0662841796875	208.5787811279297	1.0	528.5738525390625	209.60592651367188	0.00065574049949646	17	000
63	2.9466309547424316	305.06719970703125	0.004063397645950317	32.582786560058594	327.3722839355469	0.0010184645652770996	530.3068237304688	208.79962158203125	1.0	529.0819091796875	210.20863342285156	0.0004165172576904297	17	000
64	31.814882278442383	324.8569030761719	0.00038236379623413086	30.95501136779785	325.593505859375	0.00045752525329589844	530.4517822265625	207.96678161621094	1.0	530.000244140625	209.58702087402344	0.0002506375312805176	17	000
65	1.380617618560791	302.93768310546875	0.00021216273307800293	1.1495349407196045	303.1321105957031	0.00024881958961486816	530.43994140625	208.20904541015625	1.0	529.4904174804688	209.3905029296875	0.00034505128860473633	17	000
66	531.322998046875	212.51181030273438	8.881092071533203e-5	3.6892738342285156	313.2796936035156	0.00016960501670837402	530.4299926757812	208.30938720703125	1.0	529.2877807617188	209.55026245117188	0.0003502070903778076	17	000
67	31.625301361083984	324.63031005859375	0.002448856830596924	31.46297836303711	326.07525634765625	0.055606991052627563	530.4000244140625	208.19056701660156	1.0	529.0947875976562	209.83407592773438	0.00047579407691955566	17	000
68	1.6235361099243164	301.7756652832031	0.00016960501670837402	1.0232994556427002	302.1553955078125	0.00013658404350280762	529.9688720703125	208.17733764648438	1.0	528.9712524414062	209.24005126953125	0.0005025863647460938	17	000
69	530.9639892578125	212.5802764892578	6.943941116333008e-5	640.51513671875	2.4092698097229004	0.0002033710479736328	529.9805908203125	208.1715850830078	1.0	528.5979614257812	209.47665405273438	0.0002554357051849365	17	000
70	644.43505859375	379.2536926269531	0.00018483400344848633	640.4633178710938	2.0545167922973633	0.00021398067474365234	530.1771850585938	209.14865112304688	1.0	528.8466186523438	210.1685791015625	0.0007214546203613281	17	000
71	645.4901733398438	381.3003845214844	0.00030112266540527344	13.999862670898438	316.61163330078125	0.00020948052406311035	529.8124389648438	208.05821228027344	1.0	527.8753662109375	207.57891845703125	0.0004171431064605713	17	000
72	1.5220696926116943	293.82568359375	0.0002517402172088623	1.385486364364624	301.6061706542969	0.0019212961196899414	530.4863891601562	208.2041778564453	1.0	529.1305541992188	209.71971130371094	0.0003559589385986328	17	000
73	1.4225587844848633	295.8941345214844	0.00015991926193237305	3.010891914367676	303.8484802246094	0.0008682310581207275	530.0543212890625	208.35105895996094	1.0	527.9193115234375	207.60757446289062	0.0003623366355895996	17	000
74	4.143808364868164	308.91302490234375	0.0061778724193573	2.1201658248901367	298.4174499511719	0.0029826462268829346	530.834716796875	208.592529296875	1.0	529.8349609375	210.0937042236328	0.00021544098854064941	17	000
75	5.623231887817383	313.5798034667969	0.0010072588920593262	32.06355285644531	324.175048828125	0.0008368492126464844	530.7880249023438	207.84857177734375	1.0	529.7780151367188	209.07305908203125	0.00047406554222106934	17	000
76	34.29580307006836	327.1786804199219	0.008259862661361694	1.8234281539916992	296.53863525390625	0.0007052421569824219	529.8873901367188	208.18727111816406	1.0	528.74755859375	209.75331115722656	0.0008842051029205322	17	000
77	0.9521641731262207	297.26739501953125	0.0009300708770751953	1.8646461963653564	293.9403381347656	0.0011146068572998047	530.1266479492188	208.06875610351562	1.0	529.0393676757812	209.64675903320312	0.0003522634506225586	17	000
78	2.5822157859802246	303.4069519042969	0.004112511873245239	2.6250052452087402	295.0251770019531	0.0018520355224609375	530.1084594726562	208.28225708007812	1.0	529.0913696289062	209.62832641601562	0.00022307038307189941	17	000
79	2.08186936378479	295.7557373046875	0.00035884976387023926	640.1561279296875	2.033832550048828	0.0002200007438659668	530.3540649414062	207.710693359375	1.0	527.4990234375	207.8582305908203	0.0003109276294708252	17	000
80	645.1986694335938	380.7897033691406	0.0001996159553527832	1.404890537261963	293.0080871582031	0.0015246868133544922	530.568603515625	208.68063354492188	1.0	529.1021728515625	210.4420166015625	0.00039905309677124023	17	000
81	645.5359497070312	388.5542297363281	0.0006243586540222168	32.842567443847656	324.6417541503906	0.00038379430770874023	530.6407470703125	208.23321533203125	1.0	529.5765991210938	209.5740203857422	0.000332564115524292	17	000
82	3.965759754180908	310.9363708496094	0.001081317663192749	2.8555331230163574	294.91510009765625	0.0065979063510894775	530.44873046875	208.76922607421875	1.0	529.1805419921875	209.9957275390625	0.0006269514560699463	17	000
83	1.1662113666534424	295.7650451660156	0.00025716423988342285	2.191495656967163	292.7509765625	0.0005852878093719482	530.1979370117188	208.2863311767578	1.0	527.9280395507812	207.32325744628906	0.00027117133140563965	17	000
84	32.863399505615234	323.02191162109375	0.0007168352603912354	33.90803527832031	323.83026123046875	0.001675248146057129	530.1989135742188	208.36166381835938	1.0	529.0970458984375	210.17373657226562	0.00028461217880249023	17	000
85	1.0169217586517334	296.2032165527344	0.0010326206684112549	1.6758043766021729	293.9568786621094	0.0011560618877410889	530.2258911132812	207.9849853515625	1.0	528.0127563476562	207.30783081054688	0.00043767690658569336	17	000
86	-0.42196178436279297	293.44085693359375	0.0005044639110565186	1.2841010093688965	294.9134216308594	0.03102317452430725	530.8508911132812	208.04563903808594	1.0	529.495849609375	209.42379760742188	0.0002537071704864502	17	000
87	0.3566591739654541	295.2236328125	0.0011812150478363037	2.554356575012207	294.5770568847656	0.021579325199127197	530.5732421875	208.2109375	1.0	529.6613159179688	209.91343688964844	0.00024896860122680664	17	000
88	0.9843194484710693	294.5504455566406	0.0009866952896118164	1.5004613399505615	293.8648681640625	0.004118591547012329	530.4737548828125	208.28086853027344	1.0	529.176025390625	209.50399780273438	0.00029143691062927246	17	000
89	1.8235712051391602	294.7699279785156	0.0013400912284851074	1.9266772270202637	292.88238525390625	0.007540255784988403	530.4696655273438	207.63270568847656	1.0	529.5543212890625	209.33673095703125	0.00047469139099121094	17	000
90	0.824019193649292	294.1545104980469	0.004549801349639893	2.1547558307647705	293.5372314453125	0.015629678964614868	529.922607421875	208.7536163330078	1.0	529.0256958007812	210.09413146972656	0.000689774751663208	17	000
91	1.8190109729766846	295.1904296875	0.005843043327331543	2.5206069946289062	294.09844970703125	0.009662240743637085	530.34375	208.16592407226562	1.0	528.844482421875	209.56675720214844	0.0003288090229034424	17	000
92	1.5099811553955078	293.9035339355469	0.038019269704818726	1.3077096939086914	293.4410705566406	0.001227051019668579	530.6461181640625	208.07614135742188	1.0	528.5879516601562	209.4696502685547	0.00016617774963378906	17	000
93	2.207807779312134	293.65362548828125	0.009495377540588379	640.86669921875	2.3586020469665527	0.00018653273582458496	530.234619140625	208.20370483398438	1.0	527.9896240234375	207.71231079101562	0.0005864799022674561	17	000
94	2.3095808029174805	292.04583740234375	0.002604871988296509	1.5506365299224854	290.04388427734375	0.0028124451637268066	530.198974609375	208.61366271972656	1.0	528.9808349609375	209.74888610839844	0.0006302595138549805	17	000
95	1.54225754737854	292.6192626953125	0.012562096118927002	1.6937744617462158	291.07977294921875	0.0021788477897644043	529.9822998046875	208.78236389160156	1.0	528.8939819335938	210.46824645996094	0.000736534595489502	17	000
96	2.414267063140869	291.35455322265625	0.08084136247634888	0.9448175430297852	289.07928466796875	0.000987917184829712	530.62939453125	208.26966857910156	1.0	529.4725952148438	209.64169311523438	0.000406801700592041	17	000
97	2.203761100769043	291.306396484375	0.018587172031402588	0.564302921295166	288.6499938964844	0.0006636381149291992	530.0264282226562	208.99745178222656	1.0	528.8001708984375	210.06417846679688	0.0005221664905548096	17	000
98	2.056579113006592	290.7902526855469	0.0002823173999786377	640.7905883789062	2.8365836143493652	0.00042945146560668945	530.2326049804688	208.8297119140625	1.0	529.2742309570312	210.06454467773438	0.0004107952117919922	17	000
99	2.2529189586639404	289.9097900390625	0.05984288454055786	2.2897210121154785	294.217529296875	0.0018886923789978027	530.060302734375	207.897705078125	1.0	529.3843994140625	209.08456420898438	0.00024265050888061523	17	000
100	4.026429653167725	289.5292663574219	0.9121229648590088	2.894965171813965	294.1705627441406	0.0006217658519744873	530.1344604492188	208.58021545410156	1.0	528.8741455078125	209.99342346191406	0.0005811750888824463	17	000
101	2.9549922943115234	289.8591003417969	0.304250031709671	1.6747033596038818	287.2676086425781	0.0011928081512451172	529.9633178710938	208.43161010742188	1.0	529.1484375	209.9028778076172	0.0005513131618499756	17	000
102	3.412337303161621	290.3094482421875	0.22317537665367126	2.132988214492798	297.67486572265625	0.000426560640335083	530.0902709960938	208.79379272460938	1.0	528.53955078125	210.1968231201172	0.0007583498954772949	17	000
103	2.6811299324035645	288.20062255859375	0.291015088558197	1.0491626262664795	283.0768127441406	0.011254161596298218	530.0592041015625	208.99566650390625	1.0	528.85400390625	210.00669860839844	0.0006461143493652344	17	000
104	2.187237024307251	287.8418884277344	0.006022393703460693	1.0785434246063232	284.3899230957031	0.004073649644851685	529.4200439453125	207.73341369628906	1.0	527.6040649414062	207.0114288330078	0.0006265342235565186	17	000
105	2.9462223052978516	287.87188720703125	0.12356555461883545	2.3215951919555664	279.3607482910156	0.003989279270172119	530.753662109375	207.9960479736328	1.0	529.851318359375	209.27870178222656	0.0003069639205932617	17	000
106	2.7747585773468018	285.8551940917969	0.744129478931427	3.2420005798339844	279.67840576171875	0.01188156008720398	530.3567504882812	208.66293334960938	1.0	-1.4533367156982422	271.430419921875	0.0005932748317718506	17	000
107	2.6083085536956787	286.8392333984375	0.042235732078552246	2.637411117553711	278.7491760253906	0.013148456811904907	529.9771118164062	208.39312744140625	1.0	-1.4778780937194824	270.98480224609375	0.0003063678741455078	17	000
108	1.4392476081848145	283.4070739746094	0.1089678406715393	3.0548794269561768	279.3328552246094	0.059912532567977905	530.634765625	207.99916076660156	1.0	-1.4236483573913574	271.1549072265625	0.0007946193218231201	17	000
109	2.6599903106689453	285.95660400390625	0.0785214900970459	3.050497055053711	279.0220642089844	0.036193400621414185	530.4775390625	208.83169555664062	1.0	-1.4489850997924805	270.8577880859375	0.00038617849349975586	17	000
110	2.3964972496032715	286.95599365234375	0.4695809483528137	1.8043498992919922	280.9496765136719	0.06102457642555237	530.4371337890625	208.2606964111328	1.0	-1.4234099388122559	271.79583740234375	0.0009443759918212891	17	000
111	2.351226806640625	282.9259033203125	0.6948683261871338	3.0605697631835938	278.4867248535156	0.010302543640136719	530.6425170898438	208.69667053222656	1.0	-1.060692310333252	270.119140625	0.0007315278053283691	17	000
112	3.251075506210327	283.5314636230469	0.6386143565177917	2.9482367038726807	279.3567199707031	0.01801401376724243	530.4718017578125	208.30410766601562	1.0	-1.4521141052246094	270.643798828125	0.0008207857608795166	17	000
113	1.3697090148925781	280.7479553222656	0.09819245338439941	3.8871071338653564	279.2672424316406	0.08489525318145752	530.5753173828125	208.35235595703125	1.0	-1.236009120941162	271.1629638671875	0.0008638501167297363	17	000
114	1.0254666805267334	280.5010681152344	0.08929482102394104	3.483774423599243	278.8316955566406	0.11177629232406616	530.529052734375	208.32386779785156	1.0	-1.5696196556091309	271.20233154296875	0.0006315112113952637	17	000
115	2.6473388671875	282.8933410644531	0.6832582354545593	3.4684882164001465	278.6114196777344	0.008303076028823853	530.277587890625	208.7884521484375	1.0	-1.181586742401123	269.9229431152344	0.00047022104263305664	17	000
116	2.2242212295532227	282.8166198730469	0.06116250157356262	2.744992733001709	278.13189697265625	0.02669551968574524	530.3491821289062	208.78756713867188	1.0	529.0336303710938	210.20913696289062	0.0004055202007293701	17	000
117	1.0183765888214111	280.1434020996094	0.04170793294906616	3.47308349609375	277.6875915527344	0.05388432741165161	530.585693359375	208.3324737548828	1.0	529.3364868164062	209.43505859375	0.0004864633083343506	17	000
118	1.482614278793335	279.2485656738281	0.01794898509979248	2.707437038421631	277.29779052734375	0.0373690128326416	529.9915771484375	208.87850952148438	1.0	528.7686767578125	209.85411071777344	0.0004303455352783203	17	000
119	1.8004467487335205	279.2288818359375	0.002833425998687744	3.137183666229248	277.56427001953125	0.02132067084312439	530.432861328125	208.6029510498047	1.0	528.111328125	207.8976593017578	0.00039577484130859375	17	000
120	0.556084394454956	278.59649658203125	0.001361072063446045	36.99443054199219	312.1326904296875	0.06755989789962769	530.46826171875	208.6847381591797	1.0	529.359619140625	209.7958221435547	0.000337749719619751	17	000
121	1.2185747623443604	277.6302490234375	0.09123632311820984	3.4476876258850098	276.6263732910156	0.12757232785224915	530.42333984375	208.2734832763672	1.0	528.627197265625	209.491943359375	0.0002592802047729492	17	000
122	2.3053112030029297	276.0641174316406	0.9991293549537659	2.6576147079467773	274.6929626464844	0.0017469525337219238	530.499267578125	208.30007934570312	1.0	529.3147583007812	209.17857360839844	0.0005026757717132568	17	000
123	1.5684399604797363	277.4354248046875	0.02793911099433899	3.233339548110962	276.056884765625	0.019407957792282104	530.5110473632812	207.89610290527344	1.0	529.4157104492188	208.96536254882812	0.0004298686981201172	17	000
124	1.5995559692382812	277.67236328125	0.13685068488121033	2.567283868789673	275.9686279296875	0.0067948997020721436	530.5452270507812	208.46139526367188	1.0	529.6679077148438	209.5826416015625	0.0004794895648956299	17	000
125	1.9240286350250244	275.50933837890625	0.6185774803161621	2.6551527976989746	274.3830871582031	0.05360260605812073	530.0093383789062	208.17269897460938	1.0	527.8699951171875	207.71542358398438	0.0005137920379638672	17	000
126	2.30814266204834	276.11822509765625	0.9977219104766846	3.048821449279785	274.9091796875	0.0019363462924957275	530.5429077148438	208.6896514892578	1.0	528.2505493164062	208.17124938964844	0.0004054605960845947	17	000
127	2.8231353759765625	274.0962219238281	0.8964551687240601	3.0148766040802	272.7033996582031	0.004775583744049072	530.6347045898438	208.13528442382812	1.0	529.5325927734375	209.5607147216797	0.0003173947334289551	17	000
128	3.228445053100586	275.5233154296875	0.8586130142211914	2.760453462600708	280.0151062011719	0.00045159459114074707	530.6403198242188	208.32632446289062	1.0	529.6829223632812	209.50411987304688	0.00030428171157836914	17	000
129	1.841684341430664	275.5146484375	0.998406171798706	3.1552155017852783	278.8632507324219	0.0013779401779174805	530.34814453125	208.71617126464844	1.0	529.4459228515625	210.09027099609375	0.00031122565269470215	17	000
130	3.071887969970703	274.3677673339844	0.6653449535369873	2.3220252990722656	272.5870056152344	0.0007061958312988281	530.6776123046875	208.47515869140625	1.0	529.2088012695312	209.8204803466797	0.0005025863647460938	17	000
131	2.8550667762756348	273.31622314453125	0.8383885622024536	2.2434768676757812	277.4278869628906	0.0008177459239959717	530.4764404296875	208.3343048095703	1.0	529.1531372070312	209.75460815429688	0.000401228666305542	17	000
132	3.019624710083008	273.819580078125	0.5310294032096863	38.89187240600586	311.26568603515625	0.011711031198501587	530.3036499023438	208.39114379882812	1.0	529.1436157226562	209.33924865722656	0.0005067586898803711	17	000
133	3.3060340881347656	272.3531188964844	0.9808071851730347	2.8163528442382812	276.1184997558594	0.0018703639507293701	530.616455078125	208.93853759765625	1.0	528.9105834960938	210.26922607421875	0.0005434155464172363	17	000
134	2.168275833129883	273.1711120605469	0.07142472267150879	1.7198388576507568	271.3318176269531	0.0008879005908966064	530.1039428710938	208.5041046142578	1.0	529.1154174804688	210.0979461669922	0.0005303919315338135	17	000
135	1.852992057800293	273.7485046386719	0.0408935546875	1.8927454948425293	271.6650085449219	0.0019457638263702393	530.2095336914062	208.57049560546875	1.0	529.6514282226562	209.85951232910156	0.0003833770751953125	17	000
136	2.6625170707702637	274.0651550292969	0.8633900880813599	1.8903002738952637	277.308349609375	0.0010161101818084717	529.877685546875	208.38433837890625	1.0	527.7205810546875	207.34677124023438	0.0002836287021636963	17	000
137	2.8904776573181152	271.2511291503906	0.09169343113899231	-0.19554853439331055	264.5395202636719	0.00048297643661499023	529.8021850585938	208.35877990722656	1.0	528.281494140625	207.41314697265625	0.0003955066204071045	17	000
138	2.3358442783355713	274.12677001953125	0.005960971117019653	0.8703436851501465	270.3236083984375	0.0001303255558013916	529.9622192382812	208.90463256835938	1.0	528.7777099609375	210.34814453125	0.0005237460136413574	17	000
139	3.3875315189361572	278.0491638183594	0.001659303903579712	0.9758977890014648	265.32470703125	0.003490060567855835	530.9146118164062	208.3368682861328	1.0	529.573486328125	209.5467529296875	0.00033864378929138184	17	000
140	1.6805031299591064	275.26092529296875	0.0032602548599243164	2.3188529014587402	271.2011413574219	0.0004986226558685303	530.716064453125	208.59278869628906	1.0	528.9939575195312	209.55503845214844	0.0005226433277130127	17	000
141	3.065627098083496	274.8772888183594	0.2492891550064087	640.8478393554688	2.5431509017944336	0.000359266996383667	530.0772705078125	208.5157012939453	1.0	528.7986450195312	209.93252563476562	0.000583946704864502	17	000
142	1.829789400100708	273.49249267578125	0.053471118211746216	1.1281251907348633	265.4117126464844	0.0002480149269104004	530.3674926757812	208.77456665039062	1.0	458.5658264160156	200.39581298828125	0.0025022923946380615	17	000
143	2.4295053482055664	273.1632080078125	0.053102701902389526	1.8624134063720703	260.4007873535156	0.0012065470218658447	530.5498657226562	208.5252227783203	1.0	528.813720703125	210.0926055908203	0.0005760490894317627	17	000
144	4.112327575683594	276.8395690917969	0.05906003713607788	1.077625036239624	265.6559143066406	0.048532843589782715	530.2394409179688	208.17982482910156	1.0	529.3167724609375	209.59361267089844	0.00023373961448669434	17	000
145	4.625093936920166	280.4573974609375	0.003307342529296875	2.2939319610595703	261.4141540527344	0.004366487264633179	530.1317138671875	208.94276428222656	1.0	528.6061401367188	210.07347106933594	0.00024455785751342773	17	000
146	2.199367046356201	271.36724853515625	0.027905791997909546	3.2457082271575928	261.89471435546875	0.027779847383499146	529.9971313476562	208.64837646484375	1.0	528.845703125	210.0992431640625	0.000274658203125	17	000
147	2.3683180809020996	270.4977722167969	0.18586331605911255	2.583651542663574	261.53277587890625	0.005510210990905762	530.35791015625	208.59275817871094	1.0	529.1445922851562	209.82412719726562	0.0004252791404724121	17	000
148	1.6841316223144531	263.761474609375	0.16225364804267883	2.4559717178344727	260.90435791015625	0.011101454496383667	530.0989379882812	208.4070587158203	1.0	528.8869018554688	209.75035095214844	0.00039449334144592285	17	000
149	2.6908860206604004	266.1153259277344	0.18482834100723267	2.864774703979492	261.9619445800781	0.01421654224395752	530.6135864257812	208.47027587890625	1.0	529.4010009765625	210.001953125	0.0003610551357269287	17	000
150	2.8829503059387207	277.6575622558594	0.03637722134590149	1.8248505592346191	264.15667724609375	0.026988834142684937	530.1184692382812	208.13427734375	1.0	528.8466796875	209.22947692871094	0.0005984902381896973	17	000
151	1.6694056987762451	264.0939636230469	0.0034259259700775146	1.4172172546386719	261.6572570800781	0.014679133892059326	529.8711547851562	208.57232666015625	1.0	527.9752197265625	207.9468536376953	0.00045612454414367676	17	000
152	2.312727451324463	271.3577575683594	0.009775757789611816	3.1304733753204346	261.405029296875	0.027924299240112305	530.6898193359375	208.23231506347656	1.0	531.3309936523438	210.41201782226562	0.00032204389572143555	17	000
153	3.717632293701172	272.79766845703125	0.1529730260372162	2.6931681632995605	261.74896240234375	0.01807233691215515	530.2902221679688	208.78993225097656	1.0	528.88037109375	209.75450134277344	0.00038909912109375	17	000
154	3.9230728149414062	277.1982727050781	0.04085153341293335	2.8564906120300293	262.6510009765625	0.03256702423095703	530.5092163085938	207.83753967285156	1.0	529.3277587890625	208.80868530273438	0.00023689866065979004	17	000
155	2.3521173000335693	264.5203857421875	0.04844868183135986	3.025979518890381	262.36822509765625	0.010859906673431396	530.70654296875	208.63510131835938	1.0	445.2830810546875	211.35772705078125	0.0008658170700073242	17	000
156	4.410710334777832	271.657470703125	0.08149343729019165	2.740872621536255	261.6825256347656	0.009573966264724731	529.9813232421875	208.42982482910156	1.0	529.2275390625	209.57867431640625	0.00035950541496276855	17	000
157	3.950619697570801	280.72216796875	0.03530728816986084	2.0675783157348633	263.21295166015625	0.023236840963363647	530.385498046875	208.18109130859375	1.0	529.1271362304688	209.5028533935547	0.0002847015857696533	17	000
158	2.8775906562805176	265.18994140625	0.02903848886489868	2.258162498474121	260.5806884765625	0.006547480821609497	530.1889038085938	208.54165649414062	1.0	529.1142578125	209.4058074951172	0.0004182159900665283	17	000
159	1.7098913192749023	263.74456787109375	0.028970956802368164	3.098818063735962	261.8519592285156	0.021111249923706055	530.6074829101562	208.056884765625	1.0	446.5533447265625	208.0353546142578	0.0020398199558258057	17	000
160	4.884079456329346	281.7342224121094	0.004086673259735107	3.583176612854004	259.2816162109375	0.019922643899917603	529.7411499023438	208.7057647705078	1.0	528.4224853515625	210.35287475585938	0.0005282163619995117	17	000
161	5.638214588165283	283.88714599609375	0.0007271766662597656	1.1748194694519043	260.4400939941406	0.003539562225341797	530.1427612304688	208.45069885253906	1.0	438.3529052734375	211.09280395507812	0.005328625440597534	17	000
162	1.4598808288574219	263.47625732421875	0.0018291175365447998	2.85555362701416	260.9295349121094	0.02845662832260132	530.5868530273438	208.8715362548828	1.0	528.135009765625	209.83465576171875	0.00021708011627197266	17	000
163	0.9713280200958252	262.19573974609375	0.000623852014541626	2.3135714530944824	259.563232421875	0.016866981983184814	530.186279296875	208.88279724121094	1.0	528.8915405273438	210.11929321289062	0.00031960010528564453	17	000
164	0.9007244110107422	261.32977294921875	0.0003433823585510254	2.3082401752471924	257.1175842285156	0.017866313457489014	530.5379028320312	208.93283081054688	1.0	528.9124145507812	210.25828552246094	0.00039267539978027344	17	000
165	5.191104412078857	280.5398254394531	0.011079251766204834	2.830744743347168	260.9285888671875	0.008733749389648438	530.3511962890625	208.16680908203125	1.0	528.958251953125	209.50909423828125	0.0004843473434448242	17	000
166	2.5494284629821777	261.1206359863281	0.004741489887237549	2.0810041427612305	258.2227783203125	0.0014970004558563232	530.3532104492188	208.40541076660156	1.0	451.6149597167969	205.6223907470703	0.06978574395179749	17	000
167	2.7222204208374023	260.1493835449219	0.23836326599121094	2.192779064178467	257.8620300292969	0.009656935930252075	530.7172241210938	207.8759765625	1.0	529.7208862304688	209.13926696777344	0.0002841353416442871	17	000
168	1.8622095584869385	259.2532043457031	0.0004112422466278076	2.1660385131835938	255.838623046875	0.01335000991821289	530.00390625	208.00567626953125	1.0	529.2106323242188	209.31088256835938	0.0004609823226928711	17	000
169	2.276857376098633	261.9205322265625	0.2397438883781433	2.166842460632324	259.3182067871094	0.037247031927108765	529.9251708984375	208.090576171875	1.0	528.9370727539062	209.32264709472656	0.0004521012306213379	17	000
170	2.415590286254883	260.4983825683594	0.008206844329833984	2.1072473526000977	257.3923645019531	0.016970068216323853	530.0618896484375	207.96353149414062	1.0	529.0591430664062	209.2390899658203	0.00021371245384216309	17	000
171	2.444312334060669	259.8232116699219	0.068025141954422	1.6536142826080322	256.80743408203125	0.02179926633834839	530.7473754882812	207.80938720703125	1.0	529.5177001953125	209.39041137695312	0.00032261013984680176	17	000
172	3.364058494567871	258.7236022949219	0.7294940948486328	1.9439849853515625	256.4661865234375	0.0013300776481628418	530.1693725585938	208.47061157226562	1.0	528.5524291992188	209.72027587890625	0.00035375356674194336	17	000
173	3.347416877746582	260.8179016113281	0.9995580315589905	2.7011425495147705	259.59881591796875	0.0011124014854431152	530.1424560546875	208.10394287109375	1.0	529.3489379882812	209.36920166015625	0.0002181529998779297	17	000
174	2.7793097496032715	258.4481201171875	0.15176784992218018	1.6153032779693604	256.2084045410156	0.004270762205123901	530.54736328125	208.51661682128906	1.0	529.134521484375	209.71829223632812	0.0004150867462158203	17	000
175	3.9071807861328125	259.9170227050781	0.995610237121582	3.0901219844818115	259.6044006347656	0.0019233524799346924	529.605712890625	208.01011657714844	1.0	528.6036376953125	209.51840209960938	0.0004119277000427246	17	000
176	2.423542022705078	258.7270812988281	0.9804654717445374	2.2055108547210693	257.9452819824219	0.0016415417194366455	529.63525390625	208.55152893066406	1.0	527.479248046875	207.64968872070312	0.0004993081092834473	17	000
177	3.446542501449585	261.9015197753906	0.7687692642211914	3.097135066986084	259.3898010253906	0.015933334827423096	529.4939575195312	207.93955993652344	1.0	527.2228393554688	206.9874267578125	0.000360637903213501	17	000
178	2.9540343284606934	260.5626525878906	0.1142607033252716	2.0350985527038574	258.18585205078125	0.0025478601455688477	529.8416137695312	208.38003540039062	1.0	453.2499084472656	212.54037475585938	0.9994401335716248	17	000
179	2.5987038612365723	260.1684265136719	0.02820602059364319	1.5283796787261963	255.94766235351562	0.0011680424213409424	530.19677734375	208.32977294921875	1.0	529.0120239257812	209.75894165039062	0.0002867281436920166	17	000
180	3.4632174968719482	258.048828125	0.7108631134033203	2.2418770790100098	255.44659423828125	0.0031297504901885986	530.1852416992188	208.4106903076172	1.0	529.0423583984375	209.74888610839844	0.0004201531410217285	17	000
181	2.879171133041382	261.5263671875	0.04258576035499573	1.019773006439209	258.0975646972656	0.000577092170715332	529.73681640625	208.5701446533203	1.0	528.2149658203125	209.72389221191406	0.000392913818359375	17	000
182	4.725681304931641	263.2409362792969	0.020296871662139893	2.02787446975708	259.72552490234375	0.002613365650177002	530.1338500976562	207.78648376464844	1.0	528.8831787109375	209.36050415039062	0.0004976391792297363	17	000
183	2.222820281982422	260.7210388183594	0.002661377191543579	2.144455671310425	257.03485107421875	0.0008548498153686523	530.234619140625	208.12115478515625	1.0	529.1509399414062	209.440673828125	0.0003680586814880371	17	000
184	2.250115394592285	260.3713073730469	0.001988828182220459	1.472172737121582	256.4880676269531	0.0016238391399383545	530.0473022460938	208.3787384033203	1.0	527.70751953125	207.17857360839844	0.0001850426197052002	17	000
185	5.382788181304932	267.4193115234375	0.05686941742897034	2.151174783706665	259.54632568359375	0.0014844536781311035	529.9315185546875	207.62403869628906	1.0	527.3464965820312	207.66461181640625	0.00019276142120361328	17	000
186	3.1785926818847656	260.4936218261719	0.11225372552871704	2.039719820022583	256.84228515625	0.0032757222652435303	530.010009765625	208.43206787109375	1.0	527.5201416015625	207.73953247070312	0.00033786892890930176	17	000
187	2.197704792022705	260.0979919433594	0.0029223859310150146	1.411214828491211	256.1320495605469	0.004109740257263184	530.0008544921875	208.78274536132812	1.0	528.9110107421875	210.3153839111328	0.0004876554012298584	17	000
188	5.300346851348877	268.5015563964844	0.011803686618804932	1.2976264953613281	248.17579650878906	0.0005764961242675781	529.9772338867188	208.8003692626953	1.0	527.8347778320312	207.78948974609375	0.00043261051177978516	17	000
189	3.0826051235198975	258.9594421386719	0.16640549898147583	1.9095005989074707	255.20779418945312	0.005298644304275513	529.5322265625	208.63284301757812	1.0	527.7432861328125	207.9844970703125	0.00038358569145202637	17	000
190	3.3557629585266113	256.6956787109375	0.18711170554161072	1.1510720252990723	244.98414611816406	0.0007774233818054199	530.7432250976562	208.3236846923828	1.0	529.396484375	209.58018493652344	0.00018653273582458496	17	000
191	2.888955593109131	259.080810546875	0.0046700239181518555	0.6674413681030273	249.12986755371094	0.0005718767642974854	530.0487060546875	208.14169311523438	1.0	527.6967163085938	207.45547485351562	0.0004666745662689209	17	000
192	3.563978433609009	259.6199951171875	0.049678295850753784	1.8221652507781982	256.3572998046875	0.00330197811126709	530.5602416992188	208.44447326660156	1.0	529.3804321289062	209.55596923828125	0.00037026405334472656	17	000
193	3.974059820175171	260.8818359375	0.0919019877910614	2.6389641761779785	257.1138000488281	0.0025973618030548096	530.3543090820312	207.8905487060547	1.0	527.5774536132812	207.966064453125	0.0003120899200439453	17	000
194	4.710427761077881	262.3039245605469	0.42460036277770996	2.30841326713562	259.424072265625	0.002201855182647705	530.5269165039062	207.93850708007812	1.0	529.3584594726562	209.2397918701172	0.00022023916244506836	17	000
195	2.3459420204162598	257.5964050292969	0.0016435980796813965	0.18107199668884277	248.94442749023438	0.005121290683746338	530.1668701171875	208.10337829589844	1.0	528.982177734375	209.5887908935547	0.0003809928894042969	17	000
196	3.9641714096069336	260.0790710449219	0.01932385563850403	1.480790615081787	250.3916778564453	0.0018391311168670654	530.504638671875	208.75115966796875	1.0	528.5380859375	209.85986328125	0.00046515464782714844	17	000
197	2.663177728652954	256.09637451171875	0.209555983543396	1.8574399948120117	250.0491485595703	0.11785826086997986	530.200927734375	207.9990997314453	1.0	527.8742065429688	207.1040496826172	0.00035828351974487305	17	000
198	3.850872278213501	258.439697265625	0.10869666934013367	1.3258898258209229	249.25955200195312	0.011701315641403198	530.5775756835938	208.0087432861328	1.0	529.6844482421875	209.12950134277344	0.00032016634941101074	17	000
199	3.49770188331604	256.3172607421875	0.334555983543396	0.9796490669250488	249.2612762451172	0.000839531421661377	530.4586791992188	208.82904052734375	1.0	528.8728637695312	210.12530517578125	0.00042131543159484863	17	000
200	2.994004249572754	256.7403564453125	0.8772299289703369	0.7158317565917969	250.25636291503906	0.006493598222732544	529.6058349609375	208.25257873535156	1.0	527.8643798828125	207.13182067871094	0.0004936456680297852	17	000
201	2.99296236038208	264.87408447265625	0.0005053579807281494	0.37044191360473633	248.51397705078125	0.0007784664630889893	529.830078125	208.38626098632812	1.0	452.9735412597656	204.63661193847656	0.05491441488265991	17	000
202	2.3044745922088623	257.2785949707031	0.021079421043395996	1.3634209632873535	249.32974243164062	0.013015925884246826	530.0053100585938	207.94664001464844	1.0	528.8120727539062	208.99221801757812	0.0003089308738708496	17	000
203	4.292088985443115	258.7379455566406	0.350902259349823	0.8725643157958984	249.42788696289062	0.006304323673248291	530.254638671875	207.66525268554688	1.0	446.9743347167969	211.37948608398438	0.136549174785614	17	000
204	3.6744930744171143	256.87432861328125	0.27614161372184753	0.8416719436645508	249.3028106689453	0.007641404867172241	529.5594482421875	208.3045196533203	1.0	528.3576049804688	209.60580444335938	0.000260770320892334	17	000
205	3.374613046646118	258.7834777832031	0.07340013980865479	1.518247365951538	250.36111450195312	0.005484402179718018	530.6388549804688	208.1588134765625	1.0	529.6420288085938	209.17010498046875	0.0003305375576019287	17	000
206	4.670797348022461	259.4311218261719	0.10795024037361145	1.268432378768921	250.40650939941406	0.011470884084701538	530.0311279296875	208.12466430664062	1.0	528.7924194335938	209.64370727539062	0.0003833174705505371	17	000
207	4.142780303955078	260.1103515625	0.29090258479118347	0.6999287605285645	249.91058349609375	0.0016894936561584473	530.15625	208.0270233154297	1.0	451.0225524902344	209.6703338623047	0.010158032178878784	17	000
208	4.3754048347473145	264.5298156738281	0.008409500122070312	0.017733335494995117	249.07530212402344	0.001895904541015625	530.2377319335938	208.410888671875	1.0	443.0319519042969	210.4770965576172	0.0030350685119628906	17	000
209	4.024967670440674	257.08721923828125	0.3314763009548187	1.2368383407592773	248.3294677734375	0.0070486366748809814	529.8131103515625	208.24407958984375	1.0	451.92242431640625	206.2413787841797	0.9955174922943115	17	000
210	4.382632255554199	258.0759582519531	0.2629532814025879	0.5882875919342041	249.0640411376953	0.000962376594543457	529.8519897460938	208.55459594726562	1.0	435.1954040527344	213.4628143310547	0.04494386911392212	17	000
211	3.055665969848633	262.9302673339844	0.00721895694732666	0.6046938896179199	249.55575561523438	0.0033833682537078857	530.5037231445312	208.17201232910156	1.0	438.2997741699219	211.72314453125	0.21099898219108582	17	000
212	3.979085922241211	258.9598083496094	0.2232653796672821	435.42913818359375	215.6645050048828	0.999897837638855	529.7401123046875	208.84963989257812	1.0	431.2129211425781	215.0820770263672	0.7721531391143799	17	000
213	3.4156250953674316	262.3979797363281	0.03375589847564697	1.1706714630126953	249.13360595703125	0.009993702173233032	530.3016967773438	207.78323364257812	1.0	441.7374572753906	212.4625701904297	0.000948101282119751	17	000
214	3.938231945037842	256.77728271484375	0.46808385848999023	0.8865842819213867	250.28842163085938	0.0008630156517028809	530.4646606445312	207.99462890625	1.0	528.280029296875	209.16812133789062	0.00021442770957946777	17	000
215	1.9278416633605957	248.05650329589844	0.011115014553070068	2.6682591438293457	247.0870819091797	0.06140443682670593	530.02001953125	208.41510009765625	1.0	434.64453125	213.5108642578125	0.010358363389968872	17	000
216	4.289391040802002	255.74623107910156	0.4630187451839447	2.328251361846924	247.3609161376953	0.009759396314620972	530.8519897460938	208.440185546875	1.0	448.5376892089844	204.80247497558594	0.014241158962249756	17	000
217	4.111753463745117	261.4634094238281	0.04327380657196045	0.7231955528259277	249.330078125	0.022458970546722412	530.2933959960938	208.27696228027344	1.0	529.6314697265625	209.46527099609375	0.0004633963108062744	17	000
218	4.254342079162598	256.91796875	0.21777266263961792	1.7497129440307617	248.5303955078125	0.01867133378982544	530.416259765625	208.11631774902344	1.0	443.7502746582031	211.99563598632812	0.0006726086139678955	17	000
219	3.481079339981079	257.92950439453125	0.004105985164642334	0.8546671867370605	248.8866424560547	0.013732492923736572	530.06884765625	208.4408416748047	1.0	450.1947326660156	208.0501708984375	0.0013988614082336426	17	000
220	3.7390551567077637	256.0693664550781	0.4736223816871643	2.2225992679595947	247.37277221679688	0.01245906949043274	530.0905151367188	208.4519805908203	1.0	529.2225952148438	209.74351501464844	0.0003561675548553467	17	000
221	2.8595027923583984	249.19369506835938	0.014709770679473877	2.3132567405700684	246.98207092285156	0.007922172546386719	530.1741943359375	208.8575897216797	1.0	528.6742553710938	210.08705139160156	0.00044995546340942383	17	000
222	4.538748264312744	257.2882385253906	0.03805920481681824	2.1485629081726074	246.63714599609375	0.0077897608280181885	530.2916870117188	208.6537322998047	1.0	528.837158203125	209.962646484375	0.00037214159965515137	17	000
223	3.6058743000030518	254.9172821044922	0.04444146156311035	2.328859806060791	247.36602783203125	0.02960863709449768	529.8743286132812	207.98681640625	1.0	438.1947937011719	213.4966583251953	0.002804666757583618	17	000
224	3.851299524307251	256.44818115234375	0.019473373889923096	0.960871696472168	248.41835021972656	0.0069882869720458984	529.9736328125	208.65655517578125	1.0	528.9169311523438	209.77244567871094	0.0005340576171875	17	000
225	2.509364128112793	248.67245483398438	0.013890892267227173	2.132157802581787	246.09747314453125	0.010409891605377197	530.3187255859375	207.67213439941406	1.0	438.27789306640625	215.3524169921875	0.9275038242340088	17	000
226	1.5024676322937012	246.5837860107422	0.008589327335357666	1.5071241855621338	246.55677795410156	0.061206042766571045	529.8242797851562	208.3768768310547	1.0	442.33001708984375	208.52801513671875	0.0023327767848968506	17	000
227	4.322880744934082	250.53726196289062	0.8258249759674072	1.8326902389526367	247.96566772460938	0.012259513139724731	530.3102416992188	208.40719604492188	1.0	445.4749755859375	211.18255615234375	0.16882583498954773	17	000
228	4.126924991607666	256.1288146972656	0.061491936445236206	1.3230950832366943	248.9227752685547	0.049679070711135864	530.0001831054688	208.6380157470703	1.0	437.0595703125	212.65438842773438	0.006443291902542114	17	000
229	3.962235927581787	249.7408447265625	0.017859220504760742	1.4749798774719238	247.07403564453125	0.015715599060058594	530.2359008789062	208.81674194335938	1.0	529.1438598632812	210.4056854248047	0.0002473890781402588	17	000
230	3.8345999717712402	263.35467529296875	0.007508993148803711	1.487903118133545	247.67825317382812	0.015512615442276001	530.4129028320312	208.4344482421875	1.0	437.65435791015625	215.71029663085938	0.16997793316841125	17	000
231	4.835842132568359	258.20391845703125	0.006197154521942139	1.0696144104003906	247.8246307373047	0.012131214141845703	529.9957885742188	208.2193603515625	1.0	443.6981506347656	211.62477111816406	0.0120772123336792	17	000
232	3.011530637741089	247.96533203125	0.10063472390174866	1.8215689659118652	246.55418395996094	0.013684093952178955	530.0596313476562	208.0638885498047	1.0	529.0657958984375	209.0850830078125	0.00032964348793029785	17	000
233	3.0201382637023926	250.012451171875	0.014185190200805664	2.1130247116088867	246.3660430908203	0.01577073335647583	530.4945678710938	208.06915283203125	1.0	529.3986206054688	209.46224975585938	0.00044101476669311523	17	000
234	1.901188611984253	247.0956573486328	0.04075658321380615	1.618957281112671	245.37466430664062	0.031881511211395264	530.2735595703125	208.4207000732422	1.0	528.7518310546875	209.52850341796875	0.00041681528091430664	17	000
235	1.6026127338409424	246.6009521484375	0.00816810131072998	2.4453320503234863	244.49411010742188	0.13564342260360718	529.6898193359375	208.558349609375	1.0	528.2031860351562	209.84288024902344	0.000825732946395874	17	000
236	4.761146545410156	257.9372253417969	0.0023140907287597656	2.2203965187072754	243.8167724609375	0.0023573637008666992	530.17822265625	208.28118896484375	1.0	529.3469848632812	209.39215087890625	0.0002740025520324707	17	000
237	3.3558220863342285	250.19781494140625	0.29302507638931274	1.1371829509735107	248.49354553222656	0.004529684782028198	530.0792846679688	208.59603881835938	1.0	529.0115966796875	209.6844482421875	0.0003037452697753906	17	000
238	2.6217079162597656	247.29544067382812	0.021093815565109253	1.37369704246521	245.64012145996094	0.011025458574295044	530.3173217773438	207.92013549804688	1.0	529.4259643554688	209.06153869628906	0.0002943575382232666	17	000
239	0.9849989414215088	248.5455322265625	0.0008043944835662842	1.761303186416626	248.00013732910156	0.009940177202224731	530.3018798828125	208.39874267578125	1.0	440.27117919921875	213.15272521972656	0.2948746383190155	17	000
240	645.3912353515625	380.9403076171875	0.0002645254135131836	1.4448230266571045	244.24620056152344	0.004006117582321167	530.319580078125	208.51519775390625	1.0	529.2281494140625	209.48240661621094	0.0003510415554046631	17	000
241	5.661703586578369	263.9320983886719	0.0019486844539642334	2.3537251949310303	244.5910186767578	0.015584707260131836	529.3208618164062	208.59884643554688	1.0	440.50506591796875	209.92144775390625	0.008780509233474731	17	000
242	3.131875991821289	248.77394104003906	0.012492001056671143	1.6298916339874268	242.72434997558594	0.021748989820480347	530.5057373046875	207.4998779296875	1.0	440.0376281738281	214.35208129882812	0.010562628507614136	17	000
243	3.6051025390625	250.72052001953125	0.0754370391368866	2.102525472640991	246.42062377929688	0.01973855495452881	530.284423828125	208.4126434326172	1.0	440.0276184082031	211.9374542236328	0.08669191598892212	17	000
244	4.578461170196533	267.03436279296875	0.00024002790451049805	2.0909039974212646	243.343017578125	0.0067892372608184814	530.0927124023438	207.8610382080078	1.0	438.50238037109375	213.21690368652344	0.0005124509334564209	17	000
245	3.650271415710449	248.93455505371094	0.10107403993606567	2.2298007011413574	246.41552734375	0.009252220392227173	530.1171264648438	207.8082275390625	1.0	528.9691162109375	209.11602783203125	0.00026544928550720215	17	000
246	1.4576735496520996	246.1464080810547	0.008693426847457886	1.6048650741577148	244.31167602539062	0.2181049883365631	530.16064453125	208.36312866210938	1.0	440.962890625	212.55335998535156	0.004688829183578491	17	000
247	1.6659092903137207	246.92591857910156	0.004043251276016235	1.5709655284881592	246.28048706054688	0.11940929293632507	530.272705078125	208.107421875	1.0	440.488037109375	210.68838500976562	0.5468074679374695	17	000
248	5.29561185836792	264.4743957519531	0.0009764432907104492	2.1991443634033203	244.61534118652344	0.06528499722480774	530.3667602539062	207.9245147705078	1.0	528.5497436523438	209.44119262695312	0.00025141239166259766	17	000
249	3.4790592193603516	250.60379028320312	0.1097501814365387	0.7555530071258545	247.4451446533203	0.0036401450634002686	530.315673828125	208.37887573242188	1.0	438.232177734375	214.7332763671875	0.9997063279151917	17	000
250	2.566500425338745	250.994384765625	0.001474142074584961	1.3956286907196045	246.77294921875	0.0180986225605011	530.1099243164062	208.13320922851562	1.0	529.0488891601562	209.4203338623047	0.0003936588764190674	17	000
251	5.456798553466797	264.3232116699219	0.004731893539428711	1.553358554840088	248.10205078125	0.02099853754043579	530.3884887695312	207.55706787109375	1.0	445.3385314941406	212.97755432128906	0.1719416379928589	17	000
252	2.3104658126831055	248.6697998046875	0.00447458028793335	1.224426031112671	245.53390502929688	0.0406324565410614	530.159912109375	208.22317504882812	1.0	445.1965637207031	212.98146057128906	0.9999638199806213	17	000
253	2.520057201385498	246.46511840820312	0.12033325433731079	1.403113603591919	243.92115783691406	0.05196574330329895	530.5803833007812	208.11358642578125	1.0	442.12451171875	212.37631225585938	0.0026034116744995117	17	000
254	2.400883197784424	250.16026306152344	0.00500941276550293	1.365304946899414	245.86451721191406	0.00975733995437622	530.1165771484375	208.3820343017578	1.0	529.2612915039062	209.43899536132812	0.00044536590576171875	17	000
255	5.605791091918945	266.1708679199219	0.0005086660385131836	2.136673927307129	243.8004150390625	0.04888680577278137	530.30029296875	208.1159210205078	1.0	445.4775695800781	209.0797119140625	0.9967645406723022	17	000
256	2.1977009773254395	249.7042694091797	0.00021976232528686523	1.703381061553955	244.30126953125	0.03561222553253174	529.9949951171875	208.01734924316406	1.0	437.7054138183594	216.1129608154297	0.48345381021499634	17	000
257	4.101982116699219	266.8656921386719	0.00031697750091552734	1.2146165370941162	244.12379455566406	0.12003877758979797	530.5804443359375	208.34060668945312	1.0	529.125244140625	209.71018981933594	0.00030672550201416016	17	000
258	5.244850158691406	266.0715637207031	0.0015968680381774902	2.6304922103881836	243.549072265625	0.00936436653137207	530.6668090820312	208.01480102539062	1.0	528.48681640625	209.17324829101562	0.0002270042896270752	17	000
259	2.68226957321167	249.43589782714844	0.0031762421131134033	1.6567578315734863	244.92218017578125	0.062325358390808105	530.6290893554688	208.37844848632812	1.0	445.3063659667969	211.54629516601562	0.3694841265678406	17	000
260	2.8089377880096436	251.1737823486328	0.0020924508571624756	0.5619492530822754	247.38265991210938	0.007562309503555298	529.7493896484375	208.6768798828125	1.0	444.1414489746094	213.70013427734375	0.9866528511047363	17	000
261	3.766643524169922	264.6468811035156	0.0007205009460449219	0.47873449325561523	247.00196838378906	0.015052258968353271	530.34716796875	208.782958984375	1.0	448.3877868652344	214.77285766601562	0.0010041594505310059	17	000
262	2.685007333755493	250.38027954101562	0.0027871131896972656	0.8478598594665527	245.95938110351562	0.010345131158828735	530.3931274414062	208.130126953125	1.0	450.85882568359375	204.55960083007812	0.011092692613601685	17	000
263	4.856727600097656	268.3426513671875	0.0003663599491119385	0.5869636535644531	245.41989135742188	0.0043906569480896	530.4025268554688	208.3207244873047	1.0	439.3240051269531	214.7078094482422	0.0017986595630645752	17	000
264	1.1203193664550781	246.7538299560547	0.006232410669326782	2.2580394744873047	244.39979553222656	0.07791602611541748	529.88525390625	208.4164581298828	1.0	444.7945251464844	212.6265869140625	0.9921202659606934	17	000
265	1.9049925804138184	245.9629669189453	0.0006970465183258057	1.623600959777832	243.3739776611328	0.007766515016555786	529.5638427734375	208.6919403076172	1.0	443.4244079589844	212.71148681640625	0.004116624593734741	17	000
266	1.1957316398620605	246.35231018066406	0.002804309129714966	2.040804624557495	243.0078887939453	0.029813498258590698	530.2157592773438	208.3526153564453	1.0	438.6557312011719	213.83035278320312	0.012385308742523193	17	000
267	644.3308715820312	380.0148010253906	0.00017768144607543945	1.3267922401428223	242.7926788330078	0.03269374370574951	647.3152465820312	348.8460693359375	0.00011393427848815918	-0.7999110221862793	264.1663818359375	9.08970832824707e-6	17	000
268	644.594970703125	386.9743347167969	0.00012686848640441895	640.5958251953125	1.806267499923706	0.00010502338409423828	647.13232421875	365.47314453125	7.179379463195801e-5	0.3793914318084717	332.27911376953125	1.9609928131103516e-5	17	000
269	644.687744140625	386.7352294921875	9.241700172424316e-5	640.6249389648438	2.423732042312622	0.00013884902000427246	648.29443359375	220.18685913085938	7.081031799316406e-5	-1.7906079292297363	349.4857482910156	1.722574234008789e-5	17	000
270	42.6865119934082	289.8945007324219	0.008885622024536133	46.732269287109375	284.5677185058594	0.0005764663219451904	645.0025634765625	29.064470291137695	8.32676887512207e-5	1.426400899887085	299.7373352050781	4.374980926513672e-5	17	000
271	645.552490234375	387.42462158203125	0.00012487173080444336	644.9490356445312	380.31561279296875	0.00011602044105529785	646.1409912109375	28.64312171936035	7.221102714538574e-5	0.6584746837615967	365.643310546875	1.5079975128173828e-5	17	000
272	644.7446899414062	380.4075012207031	0.00012215971946716309	4.278597831726074	339.7269287109375	0.0006518661975860596	645.1336669921875	126.11054992675781	5.6684017181396484e-5	1.4976072311401367	361.9290466308594	1.8388032913208008e-5	17	000
273	644.7320556640625	380.038818359375	0.00017979741096496582	644.906494140625	379.5616760253906	8.171796798706055e-5	645.1940307617188	29.999229431152344	5.862116813659668e-5	639.5787963867188	2.924961805343628	6.020069122314453e-6	17	000
274	644.8696899414062	379.5564880371094	0.00014087557792663574	640.7130126953125	2.267050266265869	0.00017777085304260254	641.6351318359375	6.81369161605835	5.7250261306762695e-5	639.7614135742188	2.590384006500244	1.4573335647583008e-5	17	000
275	645.7954711914062	30.525659561157227	6.243586540222168e-5	640.6394653320312	2.012493133544922	0.00014144182205200195	649.3915405273438	220.306640625	0.00019538402557373047	639.7938842773438	2.8502469062805176	2.110004425048828e-5	17	000
276	52.99570083618164	292.0497131347656	0.058943480253219604	80.44454193115234	327.82867431640625	0.0007200837135314941	641.0043334960938	6.344404220581055	3.2275915145874023e-5	42.65586853027344	356.0351867675781	1.189112663269043e-5	17	000
277	86.32844543457031	287.3420104980469	0.5722382664680481	84.5829086303711	288.9961853027344	0.0006535351276397705	645.7646484375	29.47938346862793	7.200241088867188e-5	639.810791015625	2.958627223968506	1.150369644165039e-5	17	000
278	96.92668151855469	267.6766052246094	0.9999779462814331	48.016990661621094	326.17291259765625	0.09738215804100037	101.77565002441406	265.15484619140625	0.00020012259483337402	96.60018157958984	261.9613342285156	0.000333636999130249	17	000
279	116.73719024658203	260.5819396972656	0.7429698705673218	120.81683349609375	258.20684814453125	0.9176721572875977	645.820556640625	30.004730224609375	0.00017705559730529785	124.84223937988281	257.18170166015625	0.00020363926887512207	17	000
280	50.3414192199707	323.0698547363281	0.007018983364105225	136.64405822753906	261.59759521484375	1.0	645.2328491210938	29.62997817993164	0.00033342838287353516	141.3393096923828	264.15924072265625	0.00022611021995544434	17	000
281	52.28972625732422	322.9469299316406	0.010212182998657227	121.7296142578125	260.2646484375	0.9999991655349731	128.9791717529297	260.14007568359375	0.00015652179718017578	125.6955337524414	262.29730224609375	0.0010998845100402832	17	000
282	50.73944091796875	325.35858154296875	0.0026012957096099854	113.38257598876953	275.4285888671875	1.0	115.65359497070312	273.8675842285156	0.00022214651107788086	112.80326080322266	276.7619934082031	0.0008424222469329834	17	000
283	49.31157684326172	328.55120849609375	0.9999991059303284	109.17660522460938	277.53460693359375	1.0	112.80247497558594	276.98187255859375	0.00020802021026611328	109.41915130615234	280.2625427246094	0.0003147125244140625	17	000
284	50.948333740234375	333.70733642578125	0.01419481635093689	106.57196807861328	279.1241760253906	0.9999985694885254	104.88482666015625	279.412353515625	0.00017875432968139648	109.65303802490234	279.89495849609375	0.0003158152103424072	17	000
285	54.60239028930664	333.4111022949219	0.9538886547088623	95.40821838378906	275.5000915527344	0.9881758689880371	94.10028076171875	268.7614440917969	0.00019052624702453613	90.18968200683594	267.2637634277344	0.00043138861656188965	17	000
286	644.6886596679688	381.0263977050781	8.302927017211914e-5	640.9393920898438	1.8801589012145996	0.0002415180206298828	641.2929077148438	6.3213300704956055	5.689263343811035e-5	639.50048828125	2.5468287467956543	1.8715858459472656e-5	17	000
287	644.8430786132812	387.89617919921875	0.00018021464347839355	640.52099609375	1.660886526107788	9.658932685852051e-5	647.6898803710938	364.6413879394531	4.607439041137695e-5	639.6489868164062	2.367363214492798	3.5762786865234375e-6	17	000
288	640.5906982421875	5.62262487411499	0.00013044476509094238	640.8585815429688	2.217994213104248	0.00035512447357177734	645.4646606445312	28.905332565307617	0.0001240372657775879	638.59423828125	3.1469500064849854	3.4868717193603516e-5	17	000
289	644.8034057617188	380.7233581542969	7.814168930053711e-5	640.1033935546875	2.7888166904449463	0.00013455748558044434	647.844970703125	213.1670684814453	0.0001900196075439453	639.48974609375	3.0846848487854004	1.2069940567016602e-5	17	000
290	644.9215087890625	380.44781494140625	0.00017440319061279297	641.2869262695312	3.246886730194092	0.0005076229572296143	641.0888061523438	7.0115814208984375	0.0001571178436279297	639.4570922851562	2.689120054244995	5.447864532470703e-5	17	000
291	645.068359375	372.4729919433594	5.5909156799316406e-5	640.3826293945312	2.5768229961395264	0.0002154707908630371	641.0172729492188	7.245372772216797	4.413723945617676e-5	639.7896728515625	2.7480971813201904	1.424551010131836e-5	17	000
292	68.17652893066406	317.4212341308594	0.9397937655448914	116.76791381835938	297.79046630859375	0.01909390091896057	645.8657836914062	28.863155364990234	5.888938903808594e-5	117.41797637939453	296.2106628417969	0.00018808245658874512	17	000
293	645.2645263671875	29.771177291870117	6.413459777832031e-5	640.1009521484375	2.4975240230560303	0.00015971064567565918	648.44677734375	223.1959991455078	0.00010541081428527832	639.5401611328125	2.890866994857788	1.7464160919189453e-5	17	000
294	40.8216667175293	239.60769653320312	0.5305882096290588	85.01068115234375	318.66839599609375	0.8664498329162598	645.5263671875	29.307880401611328	8.729100227355957e-5	85.46369171142578	312.60223388671875	8.401274681091309e-5	17	000
295	42.89107131958008	225.4310302734375	0.042641907930374146	84.92533874511719	312.9205322265625	1.0	88.5383529663086	311.2740173339844	0.00025847554206848145	87.0451431274414	316.44976806640625	0.0007009804248809814	17	000
296	40.482025146484375	196.31216430664062	0.00024062395095825195	644.3301391601562	378.30621337890625	0.00015148520469665527	647.3773193359375	364.9255065917969	4.51207160949707e-5	639.8638916015625	2.9864444732666016	4.9173831939697266e-6	17	000
297	643.5079956054688	378.3289489746094	0.00010952353477478027	643.7085571289062	378.0284729003906	0.00018712878227233887	647.0659790039062	350.8731994628906	6.780028343200684e-5	639.9641723632812	2.472187042236328	4.172325134277344e-6	17	000
298	644.9091796875	387.5462341308594	6.824731826782227e-5	640.8358764648438	1.638801097869873	0.0001710057258605957	640.69677734375	6.280791282653809	3.5434961318969727e-5	639.6324462890625	2.5360798835754395	9.03010368347168e-6	17	000
299	40.90278244018555	146.59930419921875	0.9974708557128906	85.20394134521484	249.4935760498047	1.0	88.09378051757812	247.42408752441406	0.0002231299877166748	81.74344635009766	255.08349609375	0.00011712312698364258	17	000
300	47.79899597167969	154.6990966796875	0.4147668480873108	86.48832702636719	250.79180908203125	1.0	88.34632110595703	248.9847869873047	0.0001729428768157959	87.17899322509766	252.67434692382812	0.0007416009902954102	17	000
301	43.819210052490234	149.3357391357422	0.9999992251396179	86.53079223632812	250.3413848876953	1.0	648.48876953125	221.10952758789062	0.0001519620418548584	87.53082275390625	252.4335174560547	0.0002987384796142578	17	000
302	43.80412292480469	149.11277770996094	0.20971938967704773	85.49177551269531	251.2062225341797	0.9999761581420898	647.9063720703125	347.044921875	7.849931716918945e-5	87.1332015991211	252.96560668945312	4.369020462036133e-5	17	000
303	43.58262252807617	150.44329833984375	0.9919005036354065	83.94226837158203	252.0329132080078	0.9999998807907104	86.32780456542969	250.15658569335938	7.471442222595215e-5	85.79185485839844	253.4789276123047	0.0004939138889312744	17	000
304	43.282257080078125	149.06130981445312	0.9998878240585327	80.47457122802734	252.214599609375	0.1954628825187683	645.3954467773438	29.578506469726562	6.684660911560059e-5	41.045082092285156	160.79376220703125	5.048513412475586e-5	17	000
305	42.32475280761719	150.0413818359375	0.999893069267273	83.49270629882812	251.1984100341797	1.0	86.37596893310547	248.3724365234375	0.0003158152103424072	80.39036560058594	256.2061767578125	0.0002759993076324463	17	000
306	45.267173767089844	150.31634521484375	0.9999898076057434	82.63067626953125	252.8817138671875	1.0	84.9989013671875	250.49020385742188	0.0005245506763458252	84.00303649902344	254.3324432373047	0.0005820095539093018	17	000
307	45.63326644897461	149.91818237304688	1.0	83.74634552001953	253.08815002441406	0.999990701675415	85.65947723388672	250.45413208007812	0.00021120905876159668	85.64431762695312	253.63963317871094	0.00023868680000305176	17	000
308	45.18793487548828	151.78456115722656	0.9999905824661255	84.33478546142578	253.05795288085938	1.0	86.56668090820312	250.2021484375	0.00025600194931030273	83.58768463134766	252.5093994140625	0.0006815195083618164	17	000
309	39.72321701049805	148.25535583496094	0.35749441385269165	80.76224517822266	254.51197814941406	0.9996880888938904	83.92086791992188	251.95654296875	6.309151649475098e-5	84.20549011230469	254.32090759277344	2.86102294921875e-5	17	000
310	41.719017028808594	146.85055541992188	0.8292919397354126	40.26363754272461	149.81114196777344	0.6051586270332336	645.760986328125	28.773469924926758	9.849667549133301e-5	45.0040283203125	145.94264221191406	5.632638931274414e-5	17	000
311	43.399017333984375	146.81983947753906	0.999997079372406	41.901123046875	148.4047393798828	0.03746482729911804	48.96011734008789	147.2397918701172	8.70823860168457e-5	44.212284088134766	145.82862854003906	8.931756019592285e-5	17	000
312	43.64196014404297	149.206787109375	0.9865899085998535	39.98103332519531	154.3134765625	0.00945308804512024	649.3587646484375	221.372802734375	0.00014337897300720215	44.11130905151367	141.94229125976562	2.199411392211914e-5	17	000
313	41.99778747558594	147.49351501464844	0.003133058547973633	40.70803451538086	148.9572296142578	0.0009295344352722168	640.2904663085938	6.67716121673584	0.00011855363845825195	638.0584716796875	2.6125311851501465	4.476308822631836e-5	17	000
314	43.48904800415039	151.50892639160156	0.9687212109565735	40.1966667175293	155.4872283935547	0.03559988737106323	640.81396484375	6.936947822570801	4.342198371887207e-5	35.770286560058594	145.21348571777344	2.753734588623047e-5	17	000
315	44.64451217651367	149.85855102539062	0.9934080839157104	40.87654113769531	153.83309936523438	0.0017601251602172852	645.5531616210938	30.200048446655273	6.350874900817871e-5	638.90283203125	2.811403274536133	1.6629695892333984e-5	17	000
316	44.13180923461914	148.2294921875	0.9999062418937683	39.48780059814453	149.96759033203125	0.0025323331356048584	645.4479370117188	29.383953094482422	3.927946090698242e-5	43.3410530090332	139.57516479492188	3.49581241607666e-5	17	000
317	47.42084884643555	151.83706665039062	0.9996626377105713	640.7955932617188	2.197136163711548	0.00019273161888122559	641.1171875	7.04976749420166	4.273653030395508e-5	37.409488677978516	143.32054138183594	4.1157007217407227e-5	17	000
318	46.23474884033203	147.46786499023438	0.9999995231628418	40.58845138549805	150.75698852539062	0.0005278289318084717	648.7106323242188	348.0780334472656	7.69197940826416e-5	46.07615661621094	145.8343505859375	5.671381950378418e-5	17	000
319	44.43506622314453	148.26434326171875	0.9999916553497314	40.57329177856445	150.20458984375	0.00396043062210083	647.616455078125	348.9643249511719	5.53131103515625e-5	42.93152618408203	139.58335876464844	3.9577484130859375e-5	17	000
320	44.085426330566406	147.85328674316406	0.9636686444282532	640.5252685546875	1.9700567722320557	0.0001888871192932129	645.9908447265625	28.891727447509766	3.802776336669922e-5	639.44677734375	2.549388885498047	1.1086463928222656e-5	17	000
321	46.46469497680664	149.4320526123047	0.9936087131500244	640.7756958007812	2.294340133666992	0.0002486705780029297	640.841552734375	7.569249629974365	7.206201553344727e-5	639.3357543945312	2.816859245300293	1.9997358322143555e-5	17	000
322	44.32162094116211	148.16835021972656	0.3426368832588196	640.5755004882812	1.6463851928710938	0.00011247396469116211	646.6956176757812	158.5615234375	7.718801498413086e-5	639.6826171875	2.823007106781006	8.761882781982422e-6	17	000
323	44.0248908996582	147.4875946044922	0.9998418092727661	39.668601989746094	149.00546264648438	0.003133416175842285	640.798583984375	6.60383415222168	5.3942203521728516e-5	42.74889373779297	139.1372528076172	2.2739171981811523e-5	17	000
324	43.39823913574219	148.47650146484375	0.9911192059516907	37.65690231323242	149.59873962402344	0.000634312629699707	645.8807373046875	29.671972274780273	5.3316354751586914e-5	43.19511032104492	140.250244140625	2.9653310775756836e-5	17	000
325	46.3914794921875	148.53604125976562	0.012168407440185547	640.1452026367188	1.7951233386993408	0.00025594234466552734	645.9742431640625	29.398956298828125	7.233023643493652e-5	638.7911987304688	2.4510436058044434	1.895427703857422e-5	17	000
326	43.608646392822266	148.90411376953125	0.44631484150886536	640.4456176757812	2.6104249954223633	0.0001607835292816162	645.5457153320312	29.46082878112793	9.912252426147461e-5	639.3642578125	3.413156509399414	1.9758939743041992e-5	17	000
327	44.28902053833008	147.58033752441406	0.9994795918464661	39.44326400756836	149.15023803710938	0.004061758518218994	647.673828125	141.11488342285156	0.00010469555854797363	42.264278411865234	138.8939971923828	2.637505531311035e-5	17	000
328	46.33975601196289	148.97776794433594	0.35311925411224365	641.0169067382812	1.849062442779541	7.63237476348877e-5	648.4170532226562	364.5322265625	2.4944543838500977e-5	38.17268371582031	142.578369140625	8.761882781982422e-6	17	000
