# Supplementary material for: An automated feeding system for the African killifish reveals the impact of diet on lifespan and allows scalable assessment of associative learning
Source: eLife. 2022 Nov 10;11:e69008. doi: 10.7554/eLife.69008 (PMC9788828; doi:10.7554/eLife.69008)
Supplement: Figure 6—source data 2. [file elife-69008-fig6-data2.zip › Training Trajectories/t12_REC008DLC_resnet50_TrainAllTheThingsJun28shuffle1_1030000.csv]

bodyparts_coords	fishhead_x	fishhead_y	fishhead_likelihood	fishtail_x	fishtail_y	fishtail_likelihood	redlight_x	redlight_y	redlight_likelihood	fooddrop_x	fooddrop_y	fooddrop_likelihood	fishnum	recordingnum
0	67.66102600097656	300.3599548339844	0.9990112781524658	70.52272033691406	297.12677001953125	0.9797296524047852	73.3644790649414	297.5268859863281	0.0006103217601776123	70.26396179199219	302.8260498046875	0.0002722442150115967	12	008
1	66.37125396728516	304.58001708984375	0.2923199236392975	68.18909454345703	301.7622985839844	0.9999905824661255	70.13387298583984	299.1903991699219	0.00024363398551940918	70.15058898925781	296.1224670410156	0.00039005279541015625	12	008
2	67.47970581054688	303.11761474609375	0.7561366558074951	67.0535659790039	302.48516845703125	0.9929104447364807	68.51371002197266	298.8771057128906	8.222460746765137e-5	70.8924331665039	294.4267883300781	0.00016176700592041016	12	008
3	81.83122253417969	326.46392822265625	0.9999266266822815	85.13802337646484	281.85186767578125	0.003065943717956543	613.0667724609375	227.38560485839844	4.610419273376465e-5	87.27464294433594	279.4184265136719	5.7369470596313477e-5	12	008
4	71.72380065917969	319.9782409667969	1.0	95.86663055419922	281.9243469238281	1.0	98.2309341430664	280.8468933105469	0.00018873810768127441	97.08961486816406	278.1257629394531	0.00046515464782714844	12	008
5	65.69569396972656	318.9994201660156	1.0	100.10961151123047	282.0838317871094	0.9999992847442627	106.32872772216797	280.822265625	6.258487701416016e-5	99.40740966796875	279.6651611328125	0.0001836717128753662	12	008
6	58.704002380371094	318.6967468261719	1.0	104.48017883300781	278.9079284667969	1.0	108.33407592773438	279.5911865234375	5.429983139038086e-5	110.08533477783203	280.5633239746094	9.873509407043457e-5	12	008
7	52.7119255065918	318.31060791015625	1.0	102.7046890258789	281.1325988769531	0.9999997019767761	104.56715393066406	283.0060119628906	0.0004023313522338867	103.81099700927734	284.6614074707031	0.00029847025871276855	12	008
8	47.91780090332031	318.0197448730469	1.0	96.15555572509766	291.2290344238281	1.0	98.5440673828125	290.2210998535156	0.00024819374084472656	95.53682708740234	293.48193359375	0.00035765767097473145	12	008
9	44.80274963378906	317.3118896484375	1.0	88.55081176757812	289.5224304199219	1.0	85.98094177246094	291.9704284667969	5.945563316345215e-5	83.7388687133789	291.66851806640625	0.00013884902000427246	12	008
10	41.78866195678711	317.26019287109375	1.0	90.3232650756836	287.8666076660156	1.0	91.02799224853516	283.48236083984375	0.00011104345321655273	94.67633819580078	290.626708984375	0.00047579407691955566	12	008
11	37.9039192199707	314.97076416015625	0.9999995231628418	83.22686004638672	293.1892395019531	0.999990701675415	87.91587829589844	294.4581298828125	0.000110626220703125	78.72818756103516	292.89813232421875	0.0016359388828277588	12	008
12	35.195587158203125	330.635498046875	0.9790704250335693	34.642513275146484	332.3044738769531	0.002337247133255005	34.981388092041016	331.44287109375	9.745359420776367e-6	4.343521595001221	331.57861328125	2.6285648345947266e-5	12	008
13	58.01604461669922	369.4556579589844	0.03572872281074524	64.08045959472656	292.3775329589844	0.9990466833114624	59.3417854309082	361.1407470703125	4.351139068603516e-6	55.68086242675781	358.5774230957031	1.0192394256591797e-5	12	008
14	43.73196029663086	308.3888854980469	1.558661460876465e-5	5.026027202606201	301.30169677734375	4.494190216064453e-5	34.9968376159668	330.5105285644531	1.0728836059570312e-6	1.4215517044067383	282.40234375	6.139278411865234e-6	12	008
15	80.89240264892578	325.0116271972656	0.0007421672344207764	81.1230239868164	321.6293029785156	0.00045371055603027344	79.56455993652344	319.93890380859375	7.659196853637695e-6	74.07987976074219	323.2003173828125	6.258487701416016e-5	12	008
16	33.29045104980469	273.52099609375	3.5196542739868164e-5	81.22774505615234	312.3600158691406	0.15242263674736023	81.78601837158203	312.3977355957031	3.3974647521972656e-6	78.56056213378906	315.12188720703125	9.47713851928711e-6	12	008
17	38.09459686279297	272.4156188964844	0.9965823888778687	84.7303466796875	319.8138732910156	0.0010201036930084229	612.986572265625	226.30117797851562	9.232759475708008e-5	25.52515411376953	279.479248046875	9.834766387939453e-6	12	008
18	33.82188415527344	261.40386962890625	2.086162567138672e-6	83.56831359863281	309.05548095703125	0.006279975175857544	85.21639251708984	308.1857604980469	2.4139881134033203e-6	81.25315856933594	308.3156433105469	5.334615707397461e-6	12	008
19	49.54059600830078	258.381591796875	0.00761827826499939	82.56937408447266	293.8485412597656	0.9999315142631531	86.10606384277344	292.5215759277344	4.5239925384521484e-5	79.68309020996094	291.36279296875	5.7071447372436523e-5	12	008
20	64.67627716064453	247.0258026123047	0.999967098236084	65.95736694335938	247.8979034423828	0.8621059656143188	65.39839172363281	249.26368713378906	0.000265270471572876	63.862335205078125	241.3673553466797	0.00020036101341247559	12	008
21	32.533443450927734	302.7744140625	0.006434977054595947	31.06211280822754	293.8304443359375	0.00030109286308288574	32.01642990112305	304.5651550292969	3.5762786865234375e-6	2.668682098388672	284.25970458984375	2.1696090698242188e-5	12	008
22	37.28165054321289	339.2962341308594	0.000640183687210083	73.1912841796875	235.23822021484375	0.9999997615814209	73.03401184082031	233.40272521972656	0.00012731552124023438	72.16706848144531	237.05023193359375	0.00036716461181640625	12	008
23	38.07221221923828	321.0670166015625	0.8791906833648682	36.9268684387207	325.0119323730469	0.0036406517028808594	38.833984375	320.5313720703125	1.8984079360961914e-5	28.07940101623535	327.2566223144531	6.452202796936035e-5	12	008
24	35.636436462402344	302.5537414550781	0.27872782945632935	36.099063873291016	314.93048095703125	0.00017055869102478027	612.971435546875	225.7376708984375	0.0002587735652923584	28.347000122070312	328.1950988769531	2.5957822799682617e-5	12	008
25	37.841983795166016	329.10784912109375	0.9319018125534058	37.911800384521484	328.6224365234375	0.001280069351196289	38.87770462036133	326.23876953125	4.0084123611450195e-5	29.94011116027832	334.8390197753906	5.9723854064941406e-5	12	008
26	111.28154754638672	242.96478271484375	0.992782711982727	112.32767486572266	242.95326232910156	0.9706241488456726	552.36279296875	188.83265686035156	0.9999998807907104	551.1279296875	188.20529174804688	0.0028576552867889404	12	008
27	551.3109130859375	194.10809326171875	0.00016701221466064453	549.8408813476562	190.05943298339844	0.00033164024353027344	550.7422485351562	188.9552459716797	1.0	549.0416259765625	189.459228515625	0.001836627721786499	12	008
28	102.74373626708984	280.8654479980469	0.002277851104736328	550.2715454101562	189.7692413330078	0.000354766845703125	551.465576171875	188.72006225585938	0.9999998807907104	549.7626342773438	189.0623779296875	0.0015740692615509033	12	008
29	552.079833984375	193.81666564941406	0.00022739171981811523	550.5025024414062	189.2127227783203	0.0010478198528289795	551.30517578125	188.45260620117188	0.9999998807907104	549.7660522460938	188.931396484375	0.004294842481613159	12	008
30	551.2081298828125	194.009521484375	0.00027489662170410156	550.250732421875	188.70098876953125	0.0009210109710693359	551.737548828125	188.1093292236328	0.9999998807907104	549.9579467773438	188.693359375	0.003960609436035156	12	008
31	551.5121459960938	193.9037628173828	0.00021013617515563965	549.9754028320312	189.60244750976562	0.0008558928966522217	550.8356323242188	188.90806579589844	0.9999998807907104	549.4893188476562	189.4170684814453	0.0034764111042022705	12	008
32	552.1318359375	193.7633056640625	0.00022158026695251465	550.433349609375	188.79010009765625	0.0007064640522003174	551.3832397460938	188.36117553710938	0.9999998807907104	550.2794799804688	188.62637329101562	0.00545927882194519	12	008
33	38.18727493286133	273.4200134277344	0.0014588236808776855	550.1629028320312	189.42678833007812	0.000429302453994751	551.0432739257812	188.62451171875	0.9999999403953552	549.774169921875	188.98487854003906	0.002605348825454712	12	008
34	33.91260528564453	284.43157958984375	0.1609572470188141	62.19474792480469	272.7211608886719	0.9998859763145447	551.2620239257812	188.20680236816406	0.9999998807907104	549.6793212890625	188.86276245117188	0.0037900209426879883	12	008
35	29.036216735839844	279.9312438964844	1.0	62.523494720458984	270.40576171875	0.9999839067459106	551.7318725585938	188.50372314453125	0.9999997615814209	549.76953125	189.39938354492188	0.0039039552211761475	12	008
36	30.03634262084961	281.18310546875	1.0	57.171424865722656	273.26171875	0.11983215808868408	551.2173461914062	188.60214233398438	1.0	549.7491455078125	188.66880798339844	0.002894192934036255	12	008
37	30.72932243347168	285.46392822265625	1.0	57.61521911621094	270.2742919921875	0.9999954700469971	551.2418823242188	188.57925415039062	0.9999995827674866	549.4285888671875	189.41116333007812	0.007371693849563599	12	008
38	32.88142395019531	288.4547424316406	1.0	60.32027816772461	267.7895812988281	0.9999997615814209	551.2496337890625	188.63694763183594	0.9999998807907104	549.7633666992188	189.32997131347656	0.0029776394367218018	12	008
39	34.74580001831055	288.4526672363281	1.0	60.26377868652344	263.7182312011719	0.9998871088027954	551.1607666015625	187.87564086914062	0.9999999403953552	550.0660400390625	187.77598571777344	0.003964453935623169	12	008
40	40.33827209472656	291.15380859375	1.0	550.1222534179688	188.94345092773438	0.0020896494388580322	551.555908203125	188.89596557617188	0.9999995827674866	549.4230346679688	189.12876892089844	0.006423771381378174	12	008
41	41.08033752441406	293.4139404296875	1.0	550.4317626953125	188.99667358398438	0.0007311105728149414	551.3734130859375	188.67250061035156	0.9999999403953552	550.0594482421875	188.96890258789062	0.004010647535324097	12	008
42	41.916168212890625	296.6526184082031	1.0	59.02011489868164	283.21826171875	0.007293522357940674	551.1018676757812	188.5675811767578	1.0	549.3932495117188	188.8994903564453	0.002449721097946167	12	008
43	43.694053649902344	299.7145690917969	1.0	59.25318908691406	286.57421875	0.0019912123680114746	551.6162109375	188.34939575195312	0.9999998807907104	549.9725341796875	189.010986328125	0.0016534030437469482	12	008
44	42.579036712646484	301.7544860839844	1.0	64.55010986328125	271.0492248535156	0.3090047836303711	551.0631103515625	187.6208038330078	1.0	517.6493530273438	182.60462951660156	0.03628578782081604	12	008
45	43.385799407958984	302.3341979980469	1.0	63.86436462402344	272.8333435058594	0.48814859986305237	552.0408935546875	188.39915466308594	0.9999998807907104	550.026123046875	188.91305541992188	0.004197150468826294	12	008
46	43.020240783691406	302.8115234375	1.0	65.33927154541016	270.98486328125	0.15766668319702148	551.0497436523438	188.4763641357422	1.0	549.4908447265625	188.7134552001953	0.0025031864643096924	12	008
47	44.91815948486328	302.8858642578125	1.0	66.456787109375	270.2424621582031	0.8895095586776733	551.6325073242188	188.7086944580078	1.0	549.9668579101562	189.09088134765625	0.0021549463272094727	12	008
48	43.94933319091797	303.5215148925781	1.0	68.49810028076172	269.4131774902344	0.9992032051086426	551.4878540039062	188.25677490234375	1.0	550.0384521484375	188.06117248535156	0.0026946067810058594	12	008
49	45.0811767578125	303.1414489746094	1.0	68.72486114501953	270.208740234375	0.9284961223602295	551.0599365234375	188.55624389648438	1.0	549.3910522460938	189.2612762451172	0.0018790662288665771	12	008
50	45.258872985839844	302.7579345703125	1.0	68.27297973632812	269.8475646972656	0.8243179321289062	551.2828369140625	188.40872192382812	0.9999998807907104	549.8543090820312	188.80360412597656	0.0037007927894592285	12	008
51	43.597023010253906	303.92291259765625	1.0	70.53256225585938	269.8251037597656	0.9941005706787109	551.693359375	188.38951110839844	1.0	549.9496459960938	188.11334228515625	0.0018521547317504883	12	008
52	43.53152847290039	303.2757263183594	1.0	70.9955825805664	269.6730651855469	0.9998956918716431	551.4888916015625	188.63409423828125	0.9999998807907104	549.8289184570312	188.951171875	0.00382310152053833	12	008
53	47.466617584228516	303.0087890625	1.0	69.71916198730469	272.20892333984375	0.9998505711555481	551.3495483398438	188.77609252929688	0.9999998807907104	549.4431762695312	189.18258666992188	0.003516644239425659	12	008
54	59.922794342041016	314.5679931640625	0.9999984502792358	57.91136932373047	335.8711242675781	0.5641846656799316	551.6160888671875	188.10464477539062	0.9999998807907104	550.0447387695312	188.31802368164062	0.002511739730834961	12	008
55	68.51168823242188	324.3056335449219	1.0	54.62092590332031	259.275146484375	0.9971411228179932	551.2197265625	188.16128540039062	0.9999999403953552	549.5516967773438	189.03884887695312	0.0015200972557067871	12	008
56	72.33865356445312	321.2648010253906	1.0	59.79656219482422	253.54220581054688	1.0	551.0642700195312	187.9333953857422	1.0	549.7577514648438	188.4164581298828	0.0030058324337005615	12	008
57	71.62583923339844	319.300048828125	1.0	56.48874282836914	251.7957000732422	0.9999865293502808	551.6988525390625	188.6066436767578	0.9999999403953552	549.773681640625	188.8910369873047	0.0024028122425079346	12	008
58	75.12261199951172	320.9922180175781	0.9999792575836182	51.65454864501953	381.3559875488281	0.0008344948291778564	551.4423217773438	188.8054656982422	1.0	550.0042724609375	189.16983032226562	0.00351676344871521	12	008
59	82.0180435180664	320.67779541015625	1.0	51.003944396972656	271.4368896484375	1.0	551.5077514648438	188.57333374023438	0.9999997019767761	549.423095703125	189.1560821533203	0.00738900899887085	12	008
60	92.04366302490234	322.3631286621094	1.0	55.500205993652344	375.7245178222656	0.05724591016769409	551.6015014648438	188.773681640625	0.9999998211860657	549.96728515625	189.35206604003906	0.0029188692569732666	12	008
61	110.48423767089844	323.4111022949219	0.43747076392173767	112.24118041992188	322.1736755371094	0.8807005882263184	551.1128540039062	188.33694458007812	1.0	549.8093872070312	188.68948364257812	0.0029005706310272217	12	008
62	130.44873046875	320.9942626953125	0.9999999403953552	59.13181686401367	276.7258605957031	1.0	551.713623046875	188.50665283203125	0.9999996423721313	549.93017578125	189.01084899902344	0.004667729139328003	12	008
63	143.67739868164062	323.45330810546875	0.9999998807907104	146.10665893554688	322.84466552734375	0.005172073841094971	551.3475341796875	188.27883911132812	1.0	549.7045288085938	188.63671875	0.00233536958694458	12	008
64	156.85540771484375	324.7239990234375	0.9999738931655884	79.42340850830078	289.9119873046875	0.9999679923057556	550.9356079101562	188.7928009033203	1.0	549.6185913085938	189.0209503173828	0.004943430423736572	12	008
65	166.5846710205078	322.58203125	0.006574898958206177	100.05485534667969	279.5594787597656	1.0	551.2228393554688	188.5890655517578	0.9999998807907104	549.2313842773438	189.36854553222656	0.00410124659538269	12	008
66	113.70295715332031	271.4571838378906	0.0007782578468322754	110.76588439941406	271.93463134765625	0.9999842643737793	550.9945068359375	188.6162109375	1.0	549.84228515625	188.964599609375	0.0028240978717803955	12	008
67	186.26922607421875	291.4864196777344	0.8833247423171997	118.4749755859375	357.1573791503906	0.9453462362289429	551.2523803710938	188.57882690429688	1.0	549.3709716796875	189.14752197265625	0.0015614032745361328	12	008
68	194.9389190673828	289.424560546875	0.9999786615371704	197.18789672851562	290.26678466796875	0.03997579216957092	551.3026123046875	188.25384521484375	0.9999998807907104	549.826904296875	188.64292907714844	0.0038660168647766113	12	008
69	205.3965606689453	289.5196228027344	0.9983705878257751	207.75186157226562	291.19342041015625	0.0005869865417480469	552.0565795898438	188.70164489746094	1.0	549.9821166992188	189.06338500976562	0.001599341630935669	12	008
70	212.48822021484375	289.3648681640625	0.9999579191207886	141.67306518554688	300.57012939453125	0.08336624503135681	551.3743896484375	188.09246826171875	0.9999999403953552	549.9974365234375	188.58148193359375	0.005895793437957764	12	008
71	217.26478576660156	287.3829345703125	0.9999963045120239	150.1744384765625	290.55267333984375	0.001209557056427002	551.2409057617188	188.15065002441406	1.0	549.7174072265625	188.68621826171875	0.003977090120315552	12	008
72	225.18563842773438	286.7283630371094	0.9999617338180542	162.41673278808594	286.4793701171875	0.9999973773956299	551.5286865234375	188.65013122558594	1.0	549.8831176757812	189.030517578125	0.0025827884674072266	12	008
73	237.0070343017578	286.4946594238281	0.9288482666015625	165.20716857910156	290.6100769042969	0.9999997615814209	551.740966796875	188.0859832763672	0.999999463558197	549.802978515625	188.49136352539062	0.006214112043380737	12	008
74	241.23135375976562	285.8915100097656	0.881368100643158	241.6446990966797	285.938720703125	0.1411832571029663	551.1583251953125	188.43540954589844	0.9999998807907104	549.9880981445312	189.06019592285156	0.00292891263961792	12	008
75	251.8129425048828	284.01861572265625	0.9901188611984253	255.74095153808594	281.4629211425781	0.006076782941818237	551.3715209960938	188.62539672851562	1.0	550.0906372070312	188.56753540039062	0.0023390650749206543	12	008
76	256.6241455078125	284.2438659667969	0.13016551733016968	180.5557098388672	282.75750732421875	0.9999959468841553	551.6548461914062	187.91204833984375	0.9999998807907104	550.0406494140625	187.82254028320312	0.0024898946285247803	12	008
77	257.5396423339844	286.2737121582031	0.014548927545547485	550.3324584960938	188.968017578125	0.0005321204662322998	551.4091186523438	188.2028045654297	0.9999998807907104	550.1060180664062	188.6809844970703	0.0034486055374145508	12	008
78	264.21563720703125	284.9991760253906	0.9300471544265747	190.0714111328125	285.6967468261719	0.9783997535705566	551.3998413085938	188.2717742919922	1.0	549.6168212890625	188.8938751220703	0.0011239051818847656	12	008
79	268.5820007324219	284.6376953125	0.9979413151741028	269.621826171875	280.36004638671875	0.0007029175758361816	551.5833740234375	188.11390686035156	0.9999999403953552	550.2051391601562	188.51150512695312	0.0029755234718322754	12	008
80	268.13592529296875	285.73687744140625	0.9539953470230103	268.5321044921875	281.1601257324219	0.0036719441413879395	550.9715576171875	187.93972778320312	1.0	549.8598022460938	188.60348510742188	0.0022293031215667725	12	008
81	266.15423583984375	286.6766357421875	0.5585110187530518	549.8814086914062	188.94412231445312	0.00036647915840148926	551.521484375	188.0186309814453	1.0	549.5652465820312	188.70030212402344	0.0013722479343414307	12	008
82	266.2443542480469	286.12005615234375	0.9218347072601318	200.66575622558594	282.1788024902344	0.3941074013710022	550.9284057617188	188.36790466308594	1.0	549.4817504882812	189.05007934570312	0.0027659237384796143	12	008
83	266.2688903808594	285.47357177734375	0.8868102431297302	201.4535675048828	283.0472717285156	0.8171486258506775	551.3116455078125	188.0417938232422	1.0	550.0068359375	188.5172576904297	0.0033042430877685547	12	008
84	270.3807373046875	349.9442138671875	0.9999575614929199	212.93402099609375	290.27166748046875	0.9940570592880249	551.225830078125	188.68812561035156	1.0	549.9351196289062	189.04559326171875	0.004090726375579834	12	008
85	275.3292236328125	336.7018127441406	1.0	225.72866821289062	290.5027770996094	1.0	551.0918579101562	188.25051879882812	1.0	549.5991821289062	188.76876831054688	0.0017633438110351562	12	008
86	286.28826904296875	321.4603271484375	0.9999912977218628	232.0084686279297	280.40643310546875	1.0	551.9847412109375	188.509521484375	0.9999992251396179	549.3477172851562	189.52713012695312	0.003618180751800537	12	008
87	291.683837890625	321.32293701171875	0.37736910581588745	234.53009033203125	265.3584289550781	1.0	551.2963256835938	188.95953369140625	0.9999998807907104	549.7202758789062	189.4022216796875	0.003607630729675293	12	008
88	303.0322265625	317.6340026855469	0.9999983906745911	236.27090454101562	260.8210754394531	1.0	551.287353515625	188.61083984375	1.0	549.5054321289062	189.1815185546875	0.0026787519454956055	12	008
89	313.89288330078125	318.279296875	0.9999995231628418	243.0338897705078	270.6394348144531	0.999962329864502	551.958251953125	188.65048217773438	1.0	550.296875	189.3346405029297	0.0013381540775299072	12	008
90	326.6257629394531	319.8273010253906	1.0	258.31103515625	279.9039001464844	1.0	551.2528686523438	188.50900268554688	1.0	549.8405151367188	188.99075317382812	0.0027509331703186035	12	008
91	338.0708923339844	316.6021423339844	1.0	469.9530944824219	273.8757629394531	0.9999977350234985	551.6598510742188	188.49310302734375	1.0	550.0271606445312	188.85018920898438	0.004142880439758301	12	008
92	348.44512939453125	317.8592834472656	1.0	459.4925842285156	270.6600646972656	0.9999998807907104	550.9927368164062	188.8710174560547	0.9999998807907104	549.5419921875	189.408935546875	0.0051156580448150635	12	008
93	354.22979736328125	317.0531311035156	1.0	452.5884094238281	262.641357421875	1.0	550.4608764648438	188.40370178222656	1.0	549.7316284179688	188.86199951171875	0.0035293400287628174	12	008
94	356.7126770019531	314.9484558105469	1.0	447.0061950683594	256.7474365234375	1.0	551.2880249023438	188.4857940673828	0.9999999403953552	549.5762329101562	188.88858032226562	0.0036930441856384277	12	008
95	351.00238037109375	330.8157958984375	1.0	442.13250732421875	250.9308319091797	0.9999999403953552	551.0372924804688	188.65536499023438	1.0	549.62060546875	189.2767791748047	0.002210289239883423	12	008
96	552.3067626953125	194.12371826171875	0.00021281838417053223	550.5100708007812	189.5629119873047	0.0005767643451690674	551.504150390625	188.81118774414062	0.9999999403953552	550.0101318359375	189.218994140625	0.005307555198669434	12	008
97	552.0842895507812	193.81204223632812	0.0002098381519317627	550.1013793945312	189.45301818847656	0.0004609525203704834	551.3313598632812	188.70751953125	1.0	549.8486328125	189.06695556640625	0.002339959144592285	12	008
98	335.29888916015625	340.7966003417969	0.0007520318031311035	550.218017578125	188.82127380371094	0.0011355280876159668	551.1197509765625	188.37890625	0.9999998807907104	549.8521118164062	188.78456115722656	0.004754304885864258	12	008
99	336.5966491699219	340.0790710449219	0.9730268716812134	550.31396484375	188.87408447265625	0.0005328357219696045	551.4358520507812	188.4235076904297	1.0	549.9342651367188	188.65374755859375	0.002222001552581787	12	008
100	552.0297241210938	193.6068572998047	0.00021710991859436035	356.0720520019531	278.658447265625	0.058622777462005615	551.1718139648438	188.28627014160156	0.9999998807907104	550.0371704101562	188.75662231445312	0.0033065080642700195	12	008
101	552.146240234375	193.33221435546875	0.000155717134475708	550.3031005859375	189.02198791503906	0.0003637373447418213	551.3304443359375	188.1963348388672	0.9999998807907104	549.66552734375	188.07064819335938	0.001871645450592041	12	008
102	325.9289855957031	280.1244201660156	0.033536285161972046	550.3074340820312	189.3668670654297	0.0004725158214569092	551.3471069335938	188.30503845214844	1.0	549.895751953125	188.88499450683594	0.0023139119148254395	12	008
103	552.50146484375	193.51734924316406	0.0001894235610961914	550.5042724609375	189.4230499267578	0.0003744065761566162	551.9136962890625	188.23959350585938	0.9999999403953552	550.0869750976562	188.96539306640625	0.0012486577033996582	12	008
104	552.2609252929688	193.54681396484375	0.0002053976058959961	550.3291015625	189.47084045410156	0.0004017055034637451	551.5470581054688	188.50779724121094	1.0	549.5746459960938	188.53207397460938	0.0013828873634338379	12	008
105	551.8958129882812	194.08627319335938	0.00016060471534729004	550.1905517578125	190.04483032226562	0.0004807114601135254	551.618408203125	188.7957763671875	1.0	549.4918212890625	189.37416076660156	0.0021959245204925537	12	008
106	313.2478332519531	282.31353759765625	0.0020864009857177734	550.0105590820312	189.43991088867188	0.0004768967628479004	551.0137329101562	188.7066650390625	0.9999998807907104	549.578369140625	189.13185119628906	0.003436446189880371	12	008
107	431.1726379394531	282.9976806640625	0.9988740086555481	317.91119384765625	280.626708984375	0.0007455945014953613	551.237548828125	188.2791748046875	1.0	549.960205078125	188.66891479492188	0.0037698447704315186	12	008
108	312.62347412109375	279.8287048339844	0.9999709129333496	550.4205932617188	188.57412719726562	0.0013435781002044678	552.0596923828125	188.17872619628906	0.9999996423721313	549.93603515625	188.6770477294922	0.00521203875541687	12	008
109	312.2659912109375	279.5264587402344	0.9999924898147583	417.7703857421875	277.7267150878906	0.1859300136566162	551.4697265625	188.2967071533203	0.9999997615814209	549.8953247070312	188.83316040039062	0.005200058221817017	12	008
110	310.8307800292969	278.5901184082031	0.9999982118606567	311.30401611328125	278.7191467285156	0.002092301845550537	551.5218505859375	188.45008850097656	0.9999998807907104	549.9785766601562	188.87863159179688	0.0043423473834991455	12	008
111	309.80328369140625	279.38555908203125	0.9999979734420776	312.1059265136719	278.6946716308594	0.001937776803970337	550.441162109375	188.31307983398438	1.0	549.6866455078125	189.01480102539062	0.0019353926181793213	12	008
112	428.4522399902344	277.6709899902344	0.9999997615814209	311.1518249511719	280.5393371582031	0.00437125563621521	551.5586547851562	188.61512756347656	0.9999995231628418	549.3618774414062	189.33241271972656	0.00862148404121399	12	008
113	430.0315246582031	277.5845031738281	0.9999990463256836	305.1171569824219	288.0931701660156	0.018662363290786743	551.5803833007812	188.17637634277344	1.0	550.087646484375	188.62722778320312	0.003666102886199951	12	008
114	435.07177734375	275.8359069824219	0.9915048480033875	437.072021484375	277.7564697265625	0.6922155618667603	551.1846313476562	188.61814880371094	0.9999998807907104	549.6203002929688	189.15818786621094	0.002623051404953003	12	008
115	286.47344970703125	294.40264892578125	0.9999989867210388	449.75830078125	283.1417236328125	0.24784967303276062	551.4889526367188	188.13438415527344	0.9999998807907104	550.1043701171875	188.80250549316406	0.004884839057922363	12	008
116	279.7889099121094	303.12127685546875	0.9999998211860657	317.208740234375	276.9942626953125	0.9999998211860657	550.9058837890625	188.31210327148438	1.0	549.8238525390625	189.14492797851562	0.004359722137451172	12	008
117	480.56756591796875	309.1020812988281	0.9986276626586914	318.47833251953125	267.9234619140625	1.0	551.2787475585938	188.5488739013672	1.0	549.4990844726562	188.37335205078125	0.0018864572048187256	12	008
118	492.63006591796875	308.21685791015625	1.0	317.31597900390625	267.57574462890625	0.9999979734420776	550.741455078125	187.78367614746094	0.9999998807907104	549.9620971679688	188.1890411376953	0.008967548608779907	12	008
119	505.814697265625	304.3524475097656	1.0	308.7039794921875	272.16558837890625	0.9978855848312378	551.5935668945312	187.9697265625	0.9999998807907104	549.974365234375	188.57528686523438	0.0049326419830322266	12	008
120	233.30764770507812	317.2010498046875	1.0	294.1974792480469	277.27496337890625	0.9988741874694824	551.3441772460938	188.56101989746094	1.0	549.6710205078125	189.16856384277344	0.0020284652709960938	12	008
121	220.3102264404297	324.9044189453125	1.0	292.5103759765625	281.0830078125	0.05054709315299988	551.4750366210938	188.3499755859375	0.9999998807907104	550.1055297851562	188.34539794921875	0.0029479265213012695	12	008
122	202.96620178222656	321.6261291503906	1.0	277.98553466796875	278.0651550292969	0.9996713399887085	551.5419311523438	188.14076232910156	0.9999997615814209	549.9154663085938	188.77200317382812	0.005334526300430298	12	008
123	192.17950439453125	321.3689880371094	1.0	256.7584533691406	278.8519592285156	0.9999997615814209	551.239990234375	188.02830505371094	0.9999999403953552	550.2951049804688	188.31668090820312	0.004334390163421631	12	008
124	179.64402770996094	324.4630432128906	1.0	247.31600952148438	280.32452392578125	1.0	551.5767822265625	188.02777099609375	0.9999999403953552	550.4650268554688	188.60311889648438	0.003229469060897827	12	008
125	167.8396759033203	321.804931640625	1.0	229.77120971679688	282.3191223144531	1.0	551.1185302734375	188.73452758789062	1.0	549.7374877929688	189.2430419921875	0.003012418746948242	12	008
126	152.6129608154297	321.3526306152344	1.0	209.66033935546875	284.6376037597656	1.0	550.9273071289062	187.95880126953125	1.0	549.494140625	188.26809692382812	0.0024265944957733154	12	008
127	138.19064331054688	322.098388671875	1.0	205.8240509033203	282.6199645996094	0.907644510269165	550.8740234375	188.6848602294922	1.0	549.5980834960938	189.4059600830078	0.0024366378784179688	12	008
128	126.30706024169922	320.2947998046875	1.0	195.09451293945312	276.4690856933594	1.0	551.8936767578125	188.98989868164062	0.9999991655349731	549.9139404296875	189.97007751464844	0.004210442304611206	12	008
129	115.8642578125	319.062255859375	1.0	193.072998046875	271.88006591796875	1.0	551.1337890625	188.54998779296875	0.9999997615814209	549.6795654296875	188.970947265625	0.004154115915298462	12	008
130	108.62812042236328	319.29486083984375	1.0	174.15711975097656	273.8931579589844	1.0	551.0480346679688	188.18063354492188	0.9999999403953552	549.8327026367188	188.6807861328125	0.003291696310043335	12	008
131	98.13671875	319.6322937011719	1.0	161.53176879882812	270.39111328125	1.0	550.891845703125	188.01019287109375	0.9999998807907104	549.7210083007812	188.67213439941406	0.0037380754947662354	12	008
132	89.34374237060547	320.4295349121094	1.0	155.53504943847656	269.1112976074219	0.9999995231628418	551.2806396484375	188.49317932128906	1.0	549.941162109375	188.88800048828125	0.0023361146450042725	12	008
133	82.73685455322266	321.40484619140625	1.0	163.71803283691406	265.3038330078125	1.0	551.4873046875	188.70989990234375	1.0	549.9190673828125	188.93711853027344	0.0023221075534820557	12	008
134	77.43268585205078	320.2122802734375	1.0	154.56396484375	270.3295593261719	1.0	551.1011962890625	188.22036743164062	1.0	549.919921875	188.87799072265625	0.002067267894744873	12	008
135	74.48399353027344	321.30963134765625	1.0	143.9996337890625	272.6988220214844	1.0	551.5755004882812	187.7768096923828	0.9999998807907104	550.3196411132812	188.20150756835938	0.003153860569000244	12	008
136	74.8506088256836	320.5484619140625	1.0	146.53353881835938	267.4662170410156	1.0	551.2614135742188	188.7185821533203	0.9999999403953552	549.7910766601562	189.01722717285156	0.0037235617637634277	12	008
137	74.36111450195312	321.18084716796875	1.0	149.44248962402344	264.73907470703125	1.0	551.1593017578125	188.81544494628906	1.0	549.294189453125	189.26223754882812	0.0017671585083007812	12	008
138	73.87562561035156	321.3009948730469	1.0	149.71556091308594	263.0965576171875	1.0	551.4166259765625	188.19802856445312	1.0	550.0328979492188	188.77381896972656	0.0015496313571929932	12	008
139	73.08805847167969	320.2961120605469	1.0	142.05303955078125	264.11651611328125	1.0	551.0208740234375	188.3622589111328	1.0	549.619384765625	188.8392333984375	0.0036057233810424805	12	008
140	70.98458099365234	321.5429992675781	1.0	136.59759521484375	262.2454528808594	1.0	551.320068359375	188.57199096679688	0.9999998807907104	549.9734497070312	188.69691467285156	0.0033320188522338867	12	008
141	71.9808120727539	334.0630798339844	0.9999998807907104	137.886962890625	261.652099609375	1.0	551.0748291015625	188.26806640625	1.0	549.6157836914062	188.82839965820312	0.002282857894897461	12	008
142	76.40509796142578	293.1048583984375	1.0	133.4354248046875	277.2145690917969	0.007691293954849243	551.1087036132812	188.3662109375	0.9999998807907104	549.9905395507812	188.8462371826172	0.004503965377807617	12	008
143	129.38449096679688	283.70489501953125	0.9999988079071045	550.4076538085938	188.79481506347656	0.00041106343269348145	551.5956420898438	188.11436462402344	1.0	550.0054321289062	187.8376007080078	0.0024113357067108154	12	008
144	60.49797058105469	269.4764404296875	1.0	135.33193969726562	278.9607849121094	0.9996572732925415	551.2060546875	189.47422790527344	0.9999995827674866	549.3521728515625	190.03118896484375	0.006434500217437744	12	008
145	52.559879302978516	268.4530029296875	1.0	136.73536682128906	282.321044921875	1.0	551.6159057617188	188.30584716796875	0.9999997615814209	549.7081298828125	188.97299194335938	0.0033974051475524902	12	008
146	47.13228225708008	268.29217529296875	1.0	120.98993682861328	284.8854064941406	0.9999997615814209	550.8720092773438	188.87838745117188	0.9999998807907104	549.5947265625	189.21694946289062	0.0045642852783203125	12	008
147	37.45412063598633	265.1197509765625	0.9548200368881226	112.40646362304688	277.1899108886719	1.0	551.5965576171875	187.8845672607422	1.0	549.7344970703125	187.7034454345703	0.0013415515422821045	12	008
148	28.87255096435547	261.114013671875	0.000729292631149292	110.13340759277344	274.4678955078125	1.0	551.2207641601562	188.65345764160156	1.0	549.4817504882812	189.25881958007812	0.0027597248554229736	12	008
149	111.91468811035156	274.93170166015625	0.0015295147895812988	104.13894653320312	274.2074279785156	1.0	551.5147705078125	187.90802001953125	0.9999998211860657	549.855712890625	188.77886962890625	0.0035293400287628174	12	008
150	98.3111343383789	272.4851379394531	0.0011399686336517334	94.96260070800781	274.3722839355469	1.0	551.0043334960938	188.35430908203125	1.0	549.8135375976562	188.9209747314453	0.0026209652423858643	12	008
151	99.17864227294922	273.2430419921875	0.0011924803256988525	96.95777893066406	274.9255676269531	1.0	550.9697875976562	188.6002655029297	0.9999999403953552	549.9998779296875	188.7373046875	0.004975050687789917	12	008
152	25.434770584106445	251.9698486328125	0.9995735883712769	96.89249420166016	276.0888366699219	1.0	551.1815185546875	187.967041015625	1.0	549.6270141601562	188.62432861328125	0.0019342601299285889	12	008
153	98.83195495605469	276.1719055175781	0.0011896789073944092	95.14319610595703	277.7740478515625	1.0	550.6642456054688	188.55789184570312	1.0	549.4459228515625	189.01161193847656	0.004119932651519775	12	008
154	98.78352355957031	276.5875244140625	0.0008899867534637451	91.96089172363281	276.75738525390625	1.0	551.3777465820312	188.52195739746094	1.0	549.793701171875	189.30857849121094	0.0016239285469055176	12	008
155	24.93551254272461	235.34515380859375	0.07563424110412598	77.51717376708984	264.7646789550781	0.9999990463256836	550.7039794921875	187.80184936523438	1.0	549.9115600585938	188.2369842529297	0.003509700298309326	12	008
156	24.249055862426758	229.86534118652344	0.007149487733840942	79.5015640258789	263.1331787109375	0.9998464584350586	551.6953125	188.36831665039062	0.9999998807907104	549.9295654296875	188.94635009765625	0.002581000328063965	12	008
157	78.4886245727539	264.4551086425781	0.001788020133972168	81.90650939941406	266.1976013183594	0.9999998807907104	550.974365234375	188.1239471435547	0.9999998807907104	549.8178100585938	188.15615844726562	0.002678900957107544	12	008
158	25.790372848510742	225.09043884277344	0.9078916907310486	80.0467758178711	268.02081298828125	1.0	551.3837280273438	188.4169464111328	1.0	549.9913330078125	188.99667358398438	0.0029685497283935547	12	008
159	21.00206184387207	217.94200134277344	0.9999716281890869	71.91841125488281	262.0208435058594	1.0	550.8533935546875	188.82711791992188	0.9999999403953552	549.3331909179688	189.25909423828125	0.002751380205154419	12	008
160	24.734939575195312	211.7303466796875	0.9999991059303284	75.92984771728516	265.5702209472656	1.0	551.4027099609375	188.30947875976562	0.9999998807907104	549.8685302734375	188.57241821289062	0.0054756999015808105	12	008
161	23.206588745117188	206.50865173339844	0.999720573425293	72.89222717285156	267.6753234863281	1.0	551.1656494140625	188.4327392578125	0.9999998807907104	550.0447998046875	188.70045471191406	0.004412293434143066	12	008
162	20.999107360839844	199.2169189453125	0.41261231899261475	76.53797912597656	252.1953887939453	1.0	551.4674682617188	188.60548400878906	0.9999999403953552	76.06990814208984	252.56375122070312	0.002951294183731079	12	008
163	22.450515747070312	188.07115173339844	0.00044864416122436523	71.41388702392578	255.52993774414062	1.0	550.8570556640625	188.51763916015625	1.0	549.3963623046875	189.15872192382812	0.0037873685359954834	12	008
164	78.92279052734375	241.9619140625	0.0005342066287994385	76.62593841552734	242.52818298339844	0.9999997615814209	550.994873046875	188.05728149414062	0.9999999403953552	549.8079223632812	188.6199951171875	0.004046231508255005	12	008
165	80.7791748046875	242.2626953125	0.002683103084564209	79.03057861328125	239.93299865722656	0.9999864101409912	550.8303833007812	188.3316192626953	1.0	549.4552001953125	188.6283721923828	0.002962559461593628	12	008
166	80.93856811523438	198.7983856201172	0.0004004538059234619	80.01061248779297	200.28675842285156	0.999811053276062	551.126220703125	188.53465270996094	1.0	549.534423828125	189.02593994140625	0.0024467408657073975	12	008
167	551.1539916992188	194.34146118164062	0.00022432208061218262	89.52957153320312	193.5457000732422	0.9999980926513672	551.3067016601562	188.49502563476562	0.9999998807907104	549.6166381835938	189.1727294921875	0.004024595022201538	12	008
168	70.10140991210938	178.18447875976562	0.00027954578399658203	79.50726318359375	178.3557586669922	1.0	551.3180541992188	187.6710968017578	1.0	549.7654418945312	188.0802001953125	0.0029612481594085693	12	008
169	82.17413330078125	168.55479431152344	0.23493951559066772	83.6674575805664	169.45872497558594	1.0	551.5938110351562	188.60513305664062	1.0	550.2205200195312	188.9619903564453	0.002494901418685913	12	008
170	77.0686264038086	179.51837158203125	0.989977240562439	78.31588745117188	177.35801696777344	0.9999529719352722	551.2091674804688	188.66864013671875	0.9999998807907104	549.78955078125	189.18104553222656	0.0045175254344940186	12	008
171	81.21839904785156	185.06517028808594	0.007952988147735596	74.19721984863281	185.17169189453125	0.9999994039535522	551.0665893554688	188.5395965576172	0.9999998807907104	549.6880493164062	189.0133056640625	0.004056394100189209	12	008
172	74.92787170410156	192.83377075195312	0.9033236503601074	75.57754516601562	191.8388671875	0.9999585151672363	551.08642578125	189.2818145751953	1.0	548.9669799804688	189.90158081054688	0.0011852085590362549	12	008
173	75.08126068115234	196.67959594726562	0.9996252059936523	74.82737731933594	196.3670654296875	0.9996687173843384	551.1691284179688	188.9403839111328	1.0	549.6381225585938	189.45791625976562	0.002544999122619629	12	008
174	81.62120819091797	196.41860961914062	0.0570656955242157	77.62027740478516	194.9026336669922	1.0	550.9717407226562	188.60174560546875	1.0	550.1353759765625	189.20787048339844	0.0035639703273773193	12	008
175	29.38912010192871	266.43682861328125	0.8097590804100037	79.13877868652344	196.1000213623047	1.0	551.6761474609375	188.5966033935547	0.9999998807907104	550.1161499023438	189.02391052246094	0.004411578178405762	12	008
176	31.869661331176758	261.8614807128906	0.03462383151054382	71.6949462890625	208.019775390625	0.9998127818107605	551.568359375	188.33506774902344	0.9999999403953552	549.7531127929688	188.8372039794922	0.003189295530319214	12	008
177	80.14686584472656	226.18063354492188	0.08704030513763428	77.90592193603516	223.922119140625	0.9999733567237854	551.1174926757812	188.07833862304688	0.9999998807907104	549.9030151367188	188.3181915283203	0.004647761583328247	12	008
178	551.8828735351562	194.6197052001953	0.00021982192993164062	550.07177734375	189.2715301513672	0.0015153288841247559	551.1781005859375	188.74972534179688	0.9999996423721313	549.426513671875	189.17982482910156	0.013017892837524414	12	008
179	551.9423828125	193.99490356445312	0.0001780390739440918	550.1087036132812	189.80072021484375	0.00036770105361938477	551.1004638671875	188.65921020507812	1.0	549.5921020507812	189.3056640625	0.0017289221286773682	12	008
180	552.1044311523438	193.77328491210938	0.00020438432693481445	550.167724609375	189.18069458007812	0.0005426108837127686	551.4718017578125	188.40382385253906	0.9999999403953552	549.7418212890625	188.8067169189453	0.003013104200363159	12	008
181	550.6436157226562	194.5842742919922	0.00013568997383117676	549.5628662109375	189.5286102294922	0.00037661194801330566	550.7589721679688	188.41897583007812	1.0	549.2909545898438	189.02157592773438	0.0025461316108703613	12	008
182	80.11473083496094	252.6299591064453	0.9833868741989136	88.40945434570312	248.57321166992188	0.007543653249740601	551.1725463867188	188.315673828125	0.9999998807907104	550.0235595703125	188.72860717773438	0.0034720003604888916	12	008
183	552.0757446289062	193.6378173828125	0.0001989603042602539	550.0905151367188	189.24244689941406	0.00044459104537963867	551.2193603515625	188.411376953125	1.0	549.74365234375	188.8603057861328	0.0019531548023223877	12	008
184	103.81336975097656	275.6929016113281	0.0003401339054107666	550.4456176757812	188.7004852294922	0.0015375018119812012	551.6302490234375	188.22535705566406	0.9999997019767761	549.9172973632812	188.968994140625	0.004916965961456299	12	008
185	551.8424682617188	193.9847869873047	0.0002440810203552246	550.151611328125	189.38531494140625	0.0009718835353851318	551.2291870117188	188.4247589111328	0.9999999403953552	549.7091674804688	189.1980743408203	0.006905585527420044	12	008
186	551.9865112304688	193.51348876953125	0.00017961859703063965	550.022705078125	189.0892791748047	0.0004159510135650635	551.2798461914062	188.19735717773438	1.0	549.7562255859375	188.73956298828125	0.0018772482872009277	12	008
187	552.0032348632812	193.58926391601562	0.00014650821685791016	550.0771484375	189.09930419921875	0.0003877580165863037	551.0428466796875	187.9882049560547	1.0	549.656494140625	188.7353515625	0.0021637678146362305	12	008
188	551.1721801757812	194.33151245117188	0.00022488832473754883	68.06365966796875	244.87176513671875	0.22556215524673462	551.7566528320312	188.4087371826172	0.9999998211860657	549.7857055664062	188.8524627685547	0.00469014048576355	12	008
189	28.65743064880371	294.4424133300781	0.004098981618881226	28.15432357788086	294.4053955078125	0.23165211081504822	551.3947143554688	188.36817932128906	1.0	549.8294677734375	188.95606994628906	0.0021823346614837646	12	008
190	100.4837417602539	240.1936798095703	0.00033983588218688965	97.50231170654297	239.0804443359375	0.9995399713516235	551.212890625	188.58631896972656	0.9999998807907104	549.489501953125	189.49935913085938	0.0026547908782958984	12	008
191	101.15091705322266	240.91505432128906	0.2386856973171234	101.63610076904297	241.92233276367188	0.9996806979179382	551.182373046875	188.6799774169922	1.0	549.7457275390625	189.18443298339844	0.002031266689300537	12	008
192	104.27165985107422	240.74586486816406	0.005892008543014526	104.70208740234375	239.9875030517578	0.9997518062591553	551.2740478515625	188.38446044921875	1.0	549.7847900390625	188.75440979003906	0.0027560293674468994	12	008
193	552.1028442382812	193.63046264648438	0.00021088123321533203	550.385009765625	189.0513153076172	0.0005125999450683594	551.2610473632812	188.22410583496094	0.9999998807907104	550.025390625	188.77325439453125	0.0033376216888427734	12	008
194	27.93019676208496	273.58148193359375	0.8380395174026489	550.20068359375	188.4786834716797	0.0008148252964019775	550.8514404296875	188.05673217773438	0.9999998807907104	549.9150390625	188.34434509277344	0.00579833984375	12	008
195	552.3523559570312	193.49600219726562	0.00020998716354370117	550.44384765625	188.68667602539062	0.0005494952201843262	551.3961791992188	188.21054077148438	1.0	549.9943237304688	188.4152374267578	0.003501206636428833	12	008
196	100.93464660644531	288.496826171875	0.9994368553161621	107.68488311767578	281.3426513671875	0.0007774829864501953	551.5443725585938	188.6580810546875	1.0	549.9512939453125	188.91041564941406	0.0024634599685668945	12	008
197	552.039794921875	193.8593292236328	0.0002124011516571045	550.183349609375	189.3984375	0.00045058131217956543	551.2029418945312	188.5908966064453	1.0	549.6715698242188	189.0537567138672	0.0023373067378997803	12	008
198	104.90557861328125	275.9552001953125	0.8034335374832153	110.44371795654297	276.64111328125	0.03747859597206116	550.8993530273438	189.0269012451172	1.0	549.365234375	189.52110290527344	0.0037106573581695557	12	008
199	110.87169647216797	272.1851806640625	0.9999980926513672	113.11758422851562	272.8222351074219	0.04545187950134277	551.4674072265625	187.7068634033203	0.9999998807907104	550.3102416992188	188.25521850585938	0.0033384859561920166	12	008
200	113.40011596679688	275.60211181640625	0.0033232569694519043	115.82325744628906	275.51300048828125	1.0	551.4652099609375	188.62310791015625	1.0	550.0012817382812	189.05860900878906	0.00272524356842041	12	008
201	122.00558471679688	266.4431457519531	0.0003699660301208496	120.8431396484375	275.7093811035156	1.0	550.5379638671875	188.29869079589844	1.0	549.3125	188.81138610839844	0.00400349497795105	12	008
202	115.00602722167969	258.38385009765625	0.007447153329849243	549.9994506835938	189.73651123046875	0.0004794895648956299	551.2522583007812	188.50048828125	1.0	549.5162963867188	189.11773681640625	0.0025126636028289795	12	008
203	112.90972900390625	259.8719177246094	0.9999997019767761	117.07140350341797	259.79888916015625	0.004172384738922119	551.31884765625	188.91909790039062	0.9999999403953552	549.533203125	189.69190979003906	0.0018352270126342773	12	008
204	113.15534973144531	258.09814453125	1.0	116.79965209960938	258.16705322265625	0.002226710319519043	551.4517822265625	188.03781127929688	1.0	549.9872436523438	188.64505004882812	0.0030356645584106445	12	008
205	101.495849609375	247.04196166992188	0.3510003685951233	97.93948364257812	249.2077178955078	0.9996729493141174	551.4234008789062	188.11532592773438	1.0	549.8029174804688	187.9943389892578	0.0016116499900817871	12	008
206	50.60158157348633	209.58358764648438	0.006688922643661499	53.937618255615234	208.24571228027344	0.9967167377471924	551.2667846679688	188.8632354736328	1.0	549.5663452148438	189.18980407714844	0.0024966001510620117	12	008
207	552.2158203125	193.61044311523438	0.0001913309097290039	23.091428756713867	232.15919494628906	0.9571281671524048	551.4888305664062	188.5001678466797	1.0	549.9221801757812	188.93472290039062	0.002207458019256592	12	008
208	86.09330749511719	188.37188720703125	1.0	27.981786727905273	235.13357543945312	0.9999861717224121	551.144287109375	188.7978973388672	0.9999998807907104	549.4249267578125	189.26651000976562	0.0031017661094665527	12	008
209	88.0858383178711	186.6414337158203	0.9999865293502808	93.28890991210938	187.9353790283203	0.7303373217582703	551.8551025390625	188.50469970703125	0.9999998807907104	549.8779296875	188.9501953125	0.0026808977127075195	12	008
210	82.3818359375	192.57382202148438	0.918939471244812	83.42782592773438	192.84959411621094	0.9999988079071045	551.3140258789062	188.07479858398438	1.0	549.760986328125	188.5703582763672	0.0030685365200042725	12	008
211	551.9011840820312	193.81918334960938	0.00016435980796813965	80.25284576416016	197.81683349609375	0.9999991655349731	551.2723388671875	188.2300262451172	1.0	549.669921875	188.69483947753906	0.002820134162902832	12	008
212	26.264253616333008	281.02593994140625	0.939605712890625	70.30094146728516	216.67857360839844	0.7857651710510254	551.2456665039062	188.41351318359375	1.0	549.8886108398438	188.984130859375	0.002854675054550171	12	008
213	24.43101692199707	291.0238037109375	0.0052700042724609375	68.98028564453125	223.79373168945312	0.999983012676239	551.1535034179688	188.45208740234375	1.0	549.7407836914062	188.96963500976562	0.0028678476810455322	12	008
214	79.45195007324219	230.1947021484375	0.0006087720394134521	68.62284088134766	228.80264282226562	1.0	551.1700439453125	188.48435974121094	1.0	549.5499267578125	188.916748046875	0.0028529465198516846	12	008
215	29.111557006835938	295.2785339355469	0.7213873863220215	70.00533294677734	231.6984405517578	1.0	551.6199340820312	188.61422729492188	0.9999999403953552	549.8576049804688	189.2259521484375	0.0021042823791503906	12	008
216	26.44500732421875	294.94451904296875	0.9991025924682617	69.83222198486328	233.4129638671875	1.0	551.410400390625	188.70118713378906	1.0	549.7835693359375	189.19285583496094	0.0020565390586853027	12	008
217	28.707124710083008	298.19879150390625	0.9996309280395508	70.79231262207031	242.19387817382812	0.9999610781669617	550.96337890625	188.36993408203125	1.0	549.9561157226562	188.9135284423828	0.00278550386428833	12	008
218	29.51390266418457	294.37994384765625	0.9999966025352478	75.9002456665039	245.11373901367188	1.0	551.751708984375	188.31370544433594	0.9999998211860657	550.4915161132812	188.60018920898438	0.007861495018005371	12	008
219	31.293411254882812	295.6875915527344	0.9999204874038696	79.1114730834961	244.65701293945312	0.9999964237213135	551.3335571289062	188.17018127441406	1.0	549.7890014648438	188.16172790527344	0.0021795928478240967	12	008
220	34.89444351196289	337.6586608886719	0.999385416507721	85.36536407470703	242.16505432128906	0.9881910085678101	551.3234252929688	188.88092041015625	1.0	549.5606079101562	188.8775634765625	0.0019941627979278564	12	008
221	34.14018630981445	296.4328918457031	0.9997885227203369	92.18958282470703	245.27130126953125	0.9988863468170166	550.9868774414062	188.33782958984375	1.0	549.6243286132812	188.73960876464844	0.0026987195014953613	12	008
222	32.65802764892578	293.98175048828125	0.9999970197677612	100.31144714355469	242.97752380371094	0.01124495267868042	551.6282348632812	188.7998809814453	1.0	549.8363647460938	189.4188232421875	0.001423954963684082	12	008
223	99.87288665771484	245.3003692626953	0.9999663829803467	102.5102767944336	245.60751342773438	0.07148706912994385	551.2304077148438	188.89634704589844	1.0	549.6847534179688	189.14505004882812	0.0019222497940063477	12	008
224	552.1351318359375	193.81375122070312	0.00019237399101257324	550.2134399414062	188.93521118164062	0.0005196928977966309	551.368896484375	188.39089965820312	1.0	549.9202880859375	188.63400268554688	0.004431188106536865	12	008
225	109.3278579711914	270.7540283203125	0.005938142538070679	549.7703247070312	189.16819763183594	0.00044783949851989746	550.9280395507812	188.4191436767578	0.9999999403953552	549.4271850585938	188.73049926757812	0.0025074779987335205	12	008
226	552.00830078125	194.2119903564453	0.00015798211097717285	550.3629760742188	189.6876983642578	0.00042557716369628906	551.1755981445312	188.5064697265625	1.0	549.8897094726562	189.13372802734375	0.003651946783065796	12	008
227	97.79752349853516	283.8802490234375	0.40423905849456787	101.07281494140625	280.3155822753906	0.03846168518066406	551.5694580078125	188.40127563476562	1.0	550.2179565429688	188.99267578125	0.0016813874244689941	12	008
228	552.3530883789062	193.74501037597656	0.0002015531063079834	550.496826171875	189.06875610351562	0.0005377531051635742	551.3490600585938	188.1586151123047	1.0	550.3667602539062	188.83734130859375	0.0032814443111419678	12	008
229	552.0929565429688	193.5489044189453	0.00023040175437927246	27.189067840576172	228.309326171875	0.009866803884506226	551.4721069335938	188.2913360595703	1.0	549.8504638671875	188.81178283691406	0.002007722854614258	12	008
230	552.237548828125	193.3317413330078	0.0001526474952697754	550.159423828125	188.76559448242188	0.00033611059188842773	551.434814453125	187.91346740722656	1.0	549.7615356445312	188.50592041015625	0.0017060041427612305	12	008
231	75.24620819091797	211.74046325683594	0.9267514944076538	74.6376953125	212.33970642089844	0.9995571374893188	551.2802124023438	187.9845733642578	1.0	549.7894897460938	188.47415161132812	0.0036701858043670654	12	008
232	85.1272201538086	207.38632202148438	0.9999555349349976	36.59183120727539	243.01866149902344	0.9982753992080688	551.1325073242188	187.98309326171875	0.9999997019767761	549.3187866210938	188.6344757080078	0.004362314939498901	12	008
233	86.2211685180664	212.63461303710938	0.9999781250953674	88.61949157714844	212.0641326904297	0.09222722053527832	551.7801513671875	188.53189086914062	1.0	550.21875	188.9365692138672	0.0016922950744628906	12	008
234	82.1033706665039	221.24864196777344	0.0024698376655578613	80.31692504882812	219.7537841796875	0.9999998211860657	551.0120849609375	188.2809295654297	0.9999998807907104	549.510009765625	188.82774353027344	0.0043984055519104	12	008
235	76.03778839111328	229.44271850585938	0.9351045489311218	74.98373413085938	229.3723907470703	0.9999932050704956	551.611328125	188.81973266601562	0.9999999403953552	549.7345581054688	189.32070922851562	0.004873037338256836	12	008
236	25.226930618286133	289.7604675292969	0.9770265817642212	73.70181274414062	233.64976501464844	0.9999761581420898	551.0639038085938	188.61500549316406	0.9999998807907104	549.6508178710938	189.09619140625	0.004193663597106934	12	008
237	26.819761276245117	292.78375244140625	0.1871318519115448	72.75971984863281	241.72393798828125	0.9999222755432129	551.107177734375	188.31846618652344	0.9999994039535522	548.9230346679688	189.1591796875	0.008997976779937744	12	008
238	67.7101058959961	246.7449188232422	0.8210067749023438	69.59321594238281	245.5673828125	0.9279752969741821	551.1757202148438	188.91311645507812	1.0	549.5634155273438	189.26295471191406	0.003200322389602661	12	008
239	29.159488677978516	295.97369384765625	0.9679983258247375	72.89705657958984	247.62574768066406	0.9953153133392334	551.322509765625	188.5789794921875	1.0	549.6912841796875	189.05868530273438	0.0015701353549957275	12	008
240	31.03939437866211	292.98089599609375	0.01914045214653015	89.5699691772461	238.2860870361328	0.9567521810531616	551.4036254882812	188.8182830810547	0.9999998807907104	549.6026611328125	189.19403076171875	0.0024733245372772217	12	008
241	30.258995056152344	294.98394775390625	0.0015192627906799316	29.343963623046875	294.3069763183594	0.0005029737949371338	551.2935791015625	188.08302307128906	1.0	550.036865234375	188.80494689941406	0.0016866326332092285	12	008
242	105.44023132324219	244.67367553710938	0.0070060789585113525	550.2940063476562	188.7738800048828	0.0021669864654541016	551.5457153320312	188.3505859375	0.9999996423721313	549.5136108398438	189.01089477539062	0.005358874797821045	12	008
243	551.1219482421875	194.29257202148438	0.00025537610054016113	550.348388671875	189.3777618408203	0.0008714199066162109	551.4161987304688	188.62449645996094	0.9999998807907104	549.6721801757812	189.1457061767578	0.003593623638153076	12	008
244	101.48754119873047	243.36199951171875	0.26407769322395325	101.2759780883789	243.5893096923828	0.8654301166534424	551.739501953125	188.6876678466797	0.9999998807907104	549.9924926757812	189.21055603027344	0.002943664789199829	12	008
245	552.1265258789062	193.7135009765625	0.00018668174743652344	550.1509399414062	189.3221893310547	0.00047257542610168457	551.3613891601562	188.6564178466797	1.0	549.81689453125	188.97097778320312	0.00324055552482605	12	008
246	552.0426635742188	193.96644592285156	0.00018405914306640625	550.0410766601562	189.535888671875	0.0004419386386871338	551.0948486328125	188.75347900390625	0.9999998807907104	549.6734008789062	189.1403350830078	0.004260152578353882	12	008
247	39.69651794433594	271.2227478027344	0.014993399381637573	58.2811164855957	270.79302978515625	0.0012329816818237305	551.1320190429688	188.28025817871094	1.0	550.0309448242188	188.63121032714844	0.00436970591545105	12	008
248	61.973472595214844	265.0312194824219	0.000383228063583374	64.75830078125	270.1763610839844	0.34029489755630493	551.4741821289062	188.73741149902344	0.9999998807907104	549.9111938476562	189.2080841064453	0.0034287571907043457	12	008
249	29.123798370361328	266.2110290527344	0.9995650053024292	60.600799560546875	269.3478698730469	0.011361956596374512	551.3323364257812	188.45303344726562	0.9999998807907104	549.9911499023438	188.57339477539062	0.00699576735496521	12	008
250	28.619478225708008	269.9420471191406	0.9984011650085449	44.380794525146484	271.4683837890625	0.00045815110206604004	551.380615234375	188.51414489746094	0.9999998807907104	549.7781982421875	188.52545166015625	0.0025506913661956787	12	008
251	25.94698143005371	271.05743408203125	0.9999887347221375	59.09141540527344	266.696533203125	0.949510931968689	551.5995483398438	188.89088439941406	0.9999999403953552	549.61083984375	189.5625	0.0030746757984161377	12	008
252	26.760414123535156	274.3033447265625	0.9999909996986389	58.15393829345703	266.3649597167969	0.9999994039535522	551.3079223632812	188.1940155029297	0.9999998211860657	549.7353515625	188.45957946777344	0.005126059055328369	12	008
253	25.97342300415039	275.5797424316406	0.9999998807907104	59.39479064941406	264.5421447753906	0.9999998211860657	551.2044677734375	188.94129943847656	0.9999999403953552	549.9698486328125	189.4058074951172	0.0038186311721801758	12	008
254	25.51006317138672	277.0082092285156	1.0	61.37314987182617	262.4375305175781	1.0	551.1165771484375	188.8651580810547	0.9999999403953552	549.7362670898438	189.4096221923828	0.003954976797103882	12	008
255	26.384380340576172	276.46661376953125	1.0	61.08356475830078	263.7208557128906	1.0	550.9916381835938	188.9166259765625	1.0	549.6946411132812	189.24661254882812	0.0028793513774871826	12	008
256	24.761474609375	274.8122863769531	1.0	60.55835723876953	261.3914489746094	1.0	551.5169067382812	188.1746368408203	0.9999999403953552	550.0862426757812	188.72772216796875	0.003753066062927246	12	008
257	25.199668884277344	276.26220703125	1.0	59.424442291259766	260.45947265625	1.0	551.4982299804688	188.3577423095703	1.0	550.4904174804688	188.807373046875	0.0031749308109283447	12	008
258	25.032306671142578	278.2710876464844	1.0	60.26249694824219	260.53302001953125	1.0	551.2115478515625	188.6168670654297	0.9999997615814209	549.65087890625	189.10311889648438	0.0030428171157836914	12	008
259	25.993114471435547	278.01959228515625	1.0	59.86216735839844	257.7489013671875	1.0	551.0737915039062	188.63314819335938	1.0	549.6973876953125	188.93923950195312	0.0027817189693450928	12	008
260	32.322269439697266	285.0454406738281	1.0	62.7093391418457	246.4607391357422	1.0	551.3884887695312	188.6215362548828	0.9999997615814209	549.6651000976562	189.13287353515625	0.0069131553173065186	12	008
261	44.52869415283203	292.6099548339844	1.0	550.4483642578125	188.86907958984375	0.000500112771987915	551.1592407226562	188.15663146972656	1.0	550.119873046875	188.1285400390625	0.004486680030822754	12	008
262	54.116085052490234	299.81964111328125	1.0	52.36313247680664	347.8810729980469	0.7512050867080688	551.568115234375	188.51776123046875	1.0	549.8389282226562	188.9748992919922	0.0017172694206237793	12	008
263	64.34756469726562	311.14520263671875	1.0	65.34884643554688	338.94573974609375	0.2675113081932068	551.4838256835938	188.33033752441406	0.9999998807907104	549.4044799804688	188.77029418945312	0.0027100741863250732	12	008
264	67.04518127441406	318.88128662109375	1.0	30.274385452270508	237.57122802734375	0.0025368332862854004	551.463134765625	188.38230895996094	1.0	549.87353515625	188.7863311767578	0.0022041797637939453	12	008
265	71.54144287109375	320.95751953125	1.0	33.68759536743164	239.4030303955078	0.9999698400497437	551.46337890625	188.55442810058594	0.9999999403953552	549.8295288085938	189.0951690673828	0.002997368574142456	12	008
266	73.24640655517578	320.4913024902344	1.0	39.049617767333984	240.64651489257812	1.0	551.3098754882812	188.2737579345703	0.9999998807907104	549.904541015625	188.9326934814453	0.00383073091506958	12	008
267	74.03790283203125	320.6385803222656	1.0	49.45471954345703	239.34072875976562	1.0	551.509033203125	188.32803344726562	0.9999999403953552	550.1880493164062	188.70108032226562	0.003759622573852539	12	008
268	74.37181091308594	319.78411865234375	1.0	54.25579833984375	239.22283935546875	0.9999998807907104	551.140625	188.6643524169922	0.9999997615814209	549.619873046875	188.82615661621094	0.00671812891960144	12	008
269	74.54763793945312	320.1616516113281	1.0	53.85927200317383	241.15155029296875	0.9945371150970459	551.045166015625	188.86427307128906	0.9999999403953552	549.504150390625	189.3632354736328	0.003250688314437866	12	008
270	74.45069122314453	319.52679443359375	1.0	62.10920333862305	240.4847869873047	1.0	551.4037475585938	188.1794891357422	0.9999999403953552	549.914794921875	188.6859893798828	0.001104205846786499	12	008
271	74.41473388671875	319.8612060546875	1.0	64.3718032836914	242.2280731201172	1.0	551.6277465820312	188.2360076904297	1.0	549.9373168945312	188.93807983398438	0.0020856857299804688	12	008
272	75.23098754882812	319.5046691894531	1.0	66.4868392944336	243.75863647460938	1.0	551.0652465820312	188.13140869140625	1.0	550.0967407226562	188.56849670410156	0.003129512071609497	12	008
273	75.29622650146484	319.10064697265625	1.0	67.24237060546875	243.87484741210938	1.0	551.603271484375	189.00100708007812	1.0	549.7613525390625	189.42845153808594	0.0020810067653656006	12	008
274	77.62828063964844	320.0163269042969	1.0	70.12401580810547	244.70787048339844	1.0	551.5508422851562	188.55853271484375	1.0	549.7922973632812	188.9963836669922	0.0026602447032928467	12	008
275	83.35516357421875	319.2574157714844	1.0	74.5599136352539	257.236572265625	1.0	551.4436645507812	188.8474578857422	0.9999992847442627	548.9069213867188	189.38784790039062	0.00482746958732605	12	008
276	90.50086212158203	319.8143615722656	1.0	74.04945373535156	260.2636413574219	1.0	551.2359619140625	188.4042510986328	1.0	549.7999877929688	189.00399780273438	0.0027795732021331787	12	008
277	94.54539489746094	320.84075927734375	1.0	64.55303955078125	259.9425354003906	0.02993956208229065	551.0145874023438	188.5401611328125	1.0	549.6843872070312	188.9200439453125	0.0020052194595336914	12	008
278	97.28614044189453	321.8990783691406	1.0	63.033363342285156	260.1845703125	0.9999995231628418	551.162109375	188.47325134277344	0.9999997019767761	549.4329223632812	189.2302703857422	0.005166560411453247	12	008
279	95.02042388916016	310.4137878417969	0.7204269766807556	72.06262969970703	265.8850402832031	0.007068514823913574	551.1875610351562	188.2507781982422	0.9999998807907104	549.7288818359375	188.86611938476562	0.0027337968349456787	12	008
280	68.66268157958984	314.68853759765625	1.0	91.21768188476562	310.5872802734375	0.0011001229286193848	551.4805908203125	188.33692932128906	0.9999998807907104	550.0394897460938	188.93850708007812	0.003163456916809082	12	008
281	120.8157730102539	293.2261962890625	0.001738220453262329	66.9832534790039	316.9552001953125	0.0033227205276489258	550.9556884765625	188.0582733154297	0.9999999403953552	549.5726318359375	188.61099243164062	0.002024233341217041	12	008
282	124.51061248779297	292.6903076171875	0.06867849826812744	74.52336120605469	313.9278564453125	0.9999999403953552	551.2080688476562	188.66429138183594	0.9999999403953552	549.5282592773438	189.0868377685547	0.003899186849594116	12	008
283	108.10711669921875	297.3213195800781	0.03483927249908447	93.52338409423828	304.989990234375	0.038410186767578125	550.7073974609375	188.43313598632812	0.9999998807907104	549.5292358398438	188.89794921875	0.0035909712314605713	12	008
284	145.07901000976562	281.8240966796875	0.016413748264312744	104.37056732177734	301.271484375	0.9996541738510132	551.6378173828125	188.43821716308594	0.9999998807907104	549.7435913085938	188.90138244628906	0.0031447112560272217	12	008
285	151.69630432128906	279.5190124511719	0.9997780919075012	101.75554656982422	304.71368408203125	0.9861162900924683	550.8265991210938	188.32479858398438	0.9999998807907104	549.6558837890625	188.81300354003906	0.005546361207962036	12	008
286	109.39977264404297	305.2835388183594	0.9999998807907104	112.83277893066406	304.88836669921875	0.9765074849128723	551.3574829101562	188.2884521484375	0.9999999403953552	549.6964721679688	188.7198486328125	0.0020520687103271484	12	008
287	168.2064208984375	278.1440734863281	0.9920943379402161	110.55484008789062	301.5773620605469	0.9999998807907104	551.3580932617188	188.51657104492188	0.9999999403953552	549.7965087890625	189.23216247558594	0.0028500258922576904	12	008
288	180.9720916748047	275.3105163574219	0.9992368817329407	123.62005615234375	293.07049560546875	0.999999463558197	551.541748046875	188.3176727294922	1.0	550.2427368164062	188.8345184326172	0.0025370121002197266	12	008
289	190.6184539794922	272.3868103027344	0.9998972415924072	127.51557922363281	294.132080078125	0.9999820590019226	550.9193115234375	188.70010375976562	1.0	549.4830322265625	189.12396240234375	0.002259582281112671	12	008
290	196.220947265625	268.9674377441406	0.9999995231628418	128.84051513671875	291.5162353515625	1.0	551.2386474609375	188.42564392089844	0.9999998807907104	549.86669921875	188.64561462402344	0.0035924911499023438	12	008
291	202.03028869628906	267.0954895019531	0.9810628890991211	150.87112426757812	288.2665100097656	0.8858368396759033	551.1121826171875	188.6361541748047	1.0	549.650390625	188.94517517089844	0.0036885738372802734	12	008
292	212.2152557373047	265.6036071777344	0.0049384236335754395	160.84912109375	289.30279541015625	0.9928302764892578	551.4124755859375	188.44412231445312	1.0	549.747314453125	188.8920440673828	0.002359449863433838	12	008
293	222.16168212890625	263.0352478027344	0.999704122543335	159.3182373046875	292.0646667480469	1.0	551.645751953125	188.5791778564453	1.0	550.0244750976562	188.9065399169922	0.003175705671310425	12	008
294	227.18995666503906	262.4449157714844	0.005471020936965942	163.86227416992188	291.17962646484375	1.0	551.5320434570312	187.86941528320312	0.9999999403953552	550.2894897460938	188.25759887695312	0.0038109123706817627	12	008
295	227.71116638183594	262.1140441894531	0.0006861984729766846	166.6635284423828	290.5248718261719	1.0	551.3856811523438	188.77735900878906	1.0	549.888671875	189.35675048828125	0.0026269853115081787	12	008
296	233.4202423095703	265.1100769042969	0.010181009769439697	170.7752227783203	286.1044921875	0.9999947547912598	550.8609008789062	188.7537384033203	0.9999999403953552	549.5433959960938	188.8526153564453	0.0045545101165771484	12	008
297	231.98220825195312	264.404541015625	0.09776005148887634	172.0944061279297	285.2571716308594	1.0	551.486572265625	188.58547973632812	1.0	549.669189453125	189.06588745117188	0.0013853013515472412	12	008
298	234.43515014648438	264.23974609375	0.05146470665931702	173.76524353027344	283.13580322265625	0.999999463558197	551.6452026367188	188.09683227539062	1.0	550.1851806640625	188.4617156982422	0.002580881118774414	12	008
299	233.48974609375	264.6379699707031	0.3944178819656372	175.59315490722656	283.86260986328125	0.9999997615814209	551.6616821289062	188.8334197998047	0.9999998807907104	549.7748413085938	189.3017578125	0.0026559829711914062	12	008
300	235.6422119140625	263.85064697265625	0.015450507402420044	180.89715576171875	284.1551208496094	1.0	551.2647094726562	188.5111083984375	1.0	549.4032592773438	189.0363311767578	0.004218161106109619	12	008
301	236.83470153808594	263.5289306640625	0.059253424406051636	180.85801696777344	285.188232421875	1.0	551.415771484375	188.65042114257812	0.9999998807907104	550.0330810546875	189.38751220703125	0.001844257116317749	12	008
302	233.72329711914062	263.4359436035156	0.788515567779541	181.0830535888672	283.9615173339844	1.0	551.4592895507812	188.17860412597656	1.0	549.9140625	188.33242797851562	0.002309948205947876	12	008
303	240.2479705810547	265.65167236328125	0.6726540327072144	182.78797912597656	283.91107177734375	0.9999999403953552	551.644287109375	188.31056213378906	1.0	550.2544555664062	188.74722290039062	0.0031527578830718994	12	008
304	236.2084197998047	264.3511962890625	0.4821339249610901	184.55471801757812	283.0694580078125	0.9999997615814209	551.7996826171875	187.76898193359375	1.0	549.8857421875	188.2073516845703	0.003165304660797119	12	008
305	239.79122924804688	265.3741760253906	0.9533730745315552	185.01773071289062	280.1419677734375	0.9999935030937195	550.8757934570312	188.34388732910156	1.0	549.7523193359375	188.54812622070312	0.004263073205947876	12	008
306	236.6729736328125	263.4937438964844	0.005148977041244507	184.31427001953125	279.0911560058594	0.9999948740005493	551.7057495117188	188.87265014648438	0.9999999403953552	549.8872680664062	189.1079864501953	0.002939164638519287	12	008
307	241.12985229492188	265.8857421875	0.5617000460624695	184.9873809814453	279.07977294921875	0.9991153478622437	552.2448120117188	188.27783203125	0.9999998211860657	550.0098876953125	188.8545379638672	0.00434499979019165	12	008
308	245.4725799560547	270.497802734375	0.01712113618850708	189.0552215576172	278.48699951171875	0.9999998807907104	551.4332275390625	188.67044067382812	1.0	549.724365234375	189.0935516357422	0.0017794966697692871	12	008
309	256.2771301269531	277.5403137207031	0.9999909400939941	203.85462951660156	267.8237609863281	0.9999719262123108	551.8553466796875	187.99769592285156	0.9999999403953552	549.6802978515625	188.80899047851562	0.003024488687515259	12	008
310	268.4770202636719	346.4194641113281	1.0	208.32337951660156	250.71539306640625	1.0	551.8612060546875	189.1706085205078	1.0	549.6314697265625	189.6630401611328	0.0014939606189727783	12	008
311	278.047607421875	345.92034912109375	1.0	208.44300842285156	246.3696746826172	0.9999775886535645	551.8613891601562	188.4144744873047	0.9999998807907104	550.2750854492188	188.74383544921875	0.004890382289886475	12	008
312	289.7269592285156	291.52764892578125	1.0	458.8099060058594	286.25677490234375	0.9808757305145264	551.8681030273438	189.2506561279297	0.9999997615814209	549.25	189.41925048828125	0.003734290599822998	12	008
313	300.0095520019531	294.41717529296875	1.0	224.7344512939453	248.2895965576172	0.9999999403953552	551.4271850585938	188.5241241455078	1.0	549.228515625	188.87428283691406	0.0028933286666870117	12	008
314	305.5409240722656	336.1180114746094	1.0	234.2088165283203	250.58438110351562	0.9999999403953552	551.0728149414062	188.3046112060547	0.9999997615814209	549.0615234375	188.889892578125	0.004867494106292725	12	008
315	309.96466064453125	293.7353820800781	1.0	246.72406005859375	244.30528259277344	0.9995635747909546	551.966796875	188.22361755371094	0.9999998807907104	549.9298095703125	188.7779083251953	0.003538787364959717	12	008
316	312.8741760253906	290.07598876953125	1.0	263.014892578125	247.78375244140625	0.968159556388855	551.5634765625	188.01861572265625	0.9999997615814209	550.1526489257812	188.88523864746094	0.006144195795059204	12	008
317	313.42694091796875	347.8992919921875	0.9999563694000244	475.10662841796875	251.99862670898438	0.022590726613998413	551.6046752929688	188.13946533203125	1.0	550.2155151367188	188.52783203125	0.0029884278774261475	12	008
318	316.99365234375	350.9598083496094	0.5153970718383789	469.4051208496094	261.3175354003906	1.0	551.2814331054688	188.34889221191406	0.9999999403953552	549.7308349609375	188.75918579101562	0.006619960069656372	12	008
319	317.48712158203125	350.52789306640625	0.9667330980300903	468.6340637207031	264.1529541015625	0.9999998807907104	551.6965942382812	188.28115844726562	0.9999998807907104	549.654296875	188.737060546875	0.0044363439083099365	12	008
320	318.52294921875	276.6480407714844	0.9999897480010986	550.08447265625	188.62957763671875	0.0003943145275115967	551.3280029296875	187.8456268310547	1.0	549.7291259765625	188.58206176757812	0.002224564552307129	12	008
321	303.6076965332031	283.0205383300781	0.9998125433921814	436.0365295410156	328.7428283691406	0.05199509859085083	551.2286987304688	187.54220581054688	1.0	549.9739379882812	188.16659545898438	0.003518730401992798	12	008
322	293.25048828125	296.4413146972656	0.9587658643722534	320.92987060546875	264.34967041015625	0.9999967813491821	551.5004272460938	188.7174530029297	0.9999998807907104	549.928955078125	188.95394897460938	0.0035219192504882812	12	008
323	286.6251220703125	298.11712646484375	1.0	324.8109436035156	261.6968994140625	1.0	551.5703125	188.41822814941406	0.9999997019767761	549.6795654296875	188.9202880859375	0.006199181079864502	12	008
324	277.7540588378906	299.72882080078125	1.0	323.84881591796875	263.1523132324219	0.9999971389770508	551.481689453125	188.30552673339844	0.9999999403953552	549.999755859375	188.2669219970703	0.004981696605682373	12	008
325	270.4898986816406	299.2498779296875	1.0	322.73358154296875	263.6046447753906	1.0	551.1329345703125	188.4421844482422	1.0	549.6876220703125	189.09042358398438	0.0038072168827056885	12	008
326	263.7947082519531	302.4308166503906	1.0	318.91455078125	260.1053466796875	0.9065569639205933	551.354736328125	187.92723083496094	1.0	549.4620971679688	187.84483337402344	0.0010701417922973633	12	008
327	255.16395568847656	306.0027160644531	1.0	312.7824401855469	265.18511962890625	0.004927605390548706	552.0090942382812	188.2730255126953	0.9999996423721313	550.0686645507812	188.71791076660156	0.005535393953323364	12	008
328	245.02369689941406	311.7923278808594	1.0	437.04052734375	259.5181884765625	0.0030487477779388428	551.0877075195312	188.58938598632812	0.9999999403953552	549.1753540039062	189.0497589111328	0.0014167726039886475	12	008
329	511.8038635253906	302.4069519042969	1.0	298.26934814453125	272.3619384765625	0.9999990463256836	550.9984741210938	188.74476623535156	1.0	549.511962890625	189.26641845703125	0.00335693359375	12	008
330	522.2937622070312	301.26898193359375	1.0	293.2871398925781	274.1408996582031	1.0	551.6925659179688	188.6939239501953	0.9999997615814209	549.7989501953125	188.928466796875	0.004256784915924072	12	008
331	528.5726318359375	303.1289978027344	1.0	287.3777160644531	278.48284912109375	0.9255883693695068	551.3707275390625	188.6150665283203	1.0	549.9166259765625	188.867431640625	0.00283050537109375	12	008
332	206.46253967285156	319.6235046386719	1.0	266.0206298828125	287.7751770019531	0.022610634565353394	550.98779296875	188.60333251953125	0.9999999403953552	549.6749267578125	189.1776885986328	0.003999054431915283	12	008
333	201.57461547851562	322.30999755859375	1.0	481.7940368652344	273.9244689941406	0.9961732625961304	551.7478637695312	188.25863647460938	1.0	550.2028198242188	188.7017822265625	0.0015468895435333252	12	008
334	192.65771484375	323.5821533203125	1.0	226.8899688720703	293.8038024902344	1.0	551.1124877929688	188.56231689453125	1.0	549.6161499023438	188.9674835205078	0.0023212432861328125	12	008
335	186.2889862060547	320.1812438964844	1.0	226.2906951904297	292.15130615234375	1.0	551.3812255859375	188.00941467285156	0.9999999403953552	549.8685913085938	188.726318359375	0.0033354461193084717	12	008
336	175.84022521972656	321.20855712890625	1.0	209.8601531982422	295.64215087890625	1.0	551.203857421875	188.72396850585938	1.0	549.5283813476562	189.16336059570312	0.0022070705890655518	12	008
337	166.37460327148438	321.4399719238281	1.0	205.15354919433594	294.228271484375	1.0	551.3929443359375	188.83941650390625	0.9999997615814209	549.3745727539062	189.50643920898438	0.00419241189956665	12	008
338	156.2255401611328	322.452392578125	1.0	203.50743103027344	288.1957092285156	1.0	551.8110961914062	188.5957794189453	0.9999998807907104	550.002197265625	189.2141571044922	0.0023317337036132812	12	008
339	150.6213836669922	324.28265380859375	1.0	186.68434143066406	296.3415832519531	1.0	551.0449829101562	189.25103759765625	0.9999998807907104	549.5087890625	189.63613891601562	0.006188809871673584	12	008
340	142.67001342773438	325.9945373535156	1.0	181.5009002685547	290.9613037109375	1.0	550.81591796875	188.76930236816406	0.9999999403953552	549.4788818359375	189.381103515625	0.00286749005317688	12	008
341	139.75491333007812	327.5713195800781	1.0	174.23829650878906	294.7410888671875	1.0	551.4412231445312	188.14697265625	0.9999999403953552	550.0667724609375	188.53878784179688	0.002723783254623413	12	008
342	138.56561279296875	328.4678039550781	1.0	162.2716064453125	296.47808837890625	0.999921441078186	551.0501708984375	188.3655242919922	1.0	549.6790161132812	188.86680603027344	0.0030642151832580566	12	008
343	135.01541137695312	335.8960266113281	1.0	549.9163208007812	189.1173858642578	0.0006265044212341309	550.797119140625	188.40957641601562	0.9999998807907104	549.6016235351562	188.95973205566406	0.005217313766479492	12	008
344	135.47488403320312	334.6947937011719	1.0	143.223388671875	321.0025329589844	0.002835005521774292	551.4856567382812	188.03761291503906	1.0	135.98858642578125	321.7796936035156	0.002406567335128784	12	008
345	131.5499267578125	337.0306701660156	1.0	151.7931365966797	298.3521728515625	1.0	551.4605712890625	188.21080017089844	1.0	549.8301391601562	188.52357482910156	0.0031055808067321777	12	008
346	128.11680603027344	341.0097961425781	1.0	147.22625732421875	309.7395935058594	0.7320336103439331	551.644287109375	188.38563537597656	1.0	549.869873046875	188.9005584716797	0.0022344887256622314	12	008
347	125.9336166381836	342.29864501953125	1.0	145.3250274658203	312.7381591796875	0.01999610662460327	551.1376342773438	188.30059814453125	0.9999998807907104	549.8366088867188	188.94728088378906	0.0025121569633483887	12	008
348	123.50617980957031	342.7038879394531	1.0	147.7122344970703	309.8621520996094	0.996719479560852	551.046630859375	187.9329376220703	1.0	549.3282470703125	187.7732696533203	0.001196146011352539	12	008
349	121.85970306396484	345.32427978515625	1.0	147.07131958007812	310.3642883300781	0.03412899374961853	551.0838623046875	188.17352294921875	1.0	550.1550903320312	188.47915649414062	0.0034030377864837646	12	008
350	120.41139221191406	347.04815673828125	1.0	148.48486328125	311.33673095703125	0.9999843835830688	551.5324096679688	188.15150451660156	1.0	549.5870361328125	188.79844665527344	0.001083463430404663	12	008
351	118.96268463134766	347.8799743652344	1.0	148.14515686035156	307.9586181640625	0.9999999403953552	551.8470458984375	188.23818969726562	0.9999992251396179	549.4166870117188	189.03871154785156	0.006250232458114624	12	008
352	118.18518829345703	348.3290100097656	1.0	149.32272338867188	306.46868896484375	1.0	551.3046875	188.77037048339844	0.9999998807907104	549.8583374023438	189.02072143554688	0.003409355878829956	12	008
353	117.71012115478516	348.8006286621094	1.0	149.3079833984375	304.4496765136719	1.0	551.3701782226562	188.42730712890625	0.9999998807907104	549.5482177734375	189.10455322265625	0.0034273862838745117	12	008
354	117.46806335449219	348.0426330566406	1.0	149.25404357910156	302.5242614746094	1.0	551.3219604492188	188.29150390625	1.0	549.9779663085938	188.61671447753906	0.002867758274078369	12	008
355	117.14006805419922	348.4530334472656	1.0	148.1637725830078	302.24542236328125	1.0	551.2828369140625	187.83523559570312	0.9999998807907104	549.93310546875	188.32611083984375	0.004701048135757446	12	008
356	118.33258819580078	348.512939453125	1.0	145.555419921875	299.55303955078125	1.0	550.9453735351562	188.56265258789062	1.0	549.57470703125	189.1914825439453	0.003072768449783325	12	008
357	121.38284301757812	346.3440246582031	1.0	148.12767028808594	290.5374450683594	1.0	551.3637084960938	188.06201171875	1.0	550.1299438476562	188.50631713867188	0.0023975372314453125	12	008
358	130.2192840576172	351.4110412597656	1.0	550.2657470703125	189.20616149902344	0.0017924010753631592	551.5977783203125	188.66278076171875	0.9999997615814209	549.3699951171875	189.36892700195312	0.004476308822631836	12	008
359	135.7401123046875	353.530029296875	1.0	549.9549560546875	188.64395141601562	0.0005768835544586182	551.1337890625	187.9664306640625	1.0	549.5879516601562	188.28834533691406	0.0032221972942352295	12	008
360	137.2230682373047	356.7110595703125	1.0	118.53295135498047	312.5300598144531	0.9994893074035645	551.1529541015625	188.98077392578125	1.0	549.224609375	189.50888061523438	0.0009801983833312988	12	008
361	139.85569763183594	358.5992431640625	1.0	112.65326690673828	317.0296630859375	0.9999367594718933	551.44091796875	188.34722900390625	1.0	549.6583251953125	188.85882568359375	0.0018998682498931885	12	008
362	141.3681640625	361.4388427734375	1.0	112.31594848632812	316.29058837890625	0.9999998807907104	551.2894287109375	188.59962463378906	0.9999998807907104	549.4351196289062	189.36009216308594	0.005704641342163086	12	008
363	140.80665588378906	362.0171203613281	1.0	125.32828521728516	308.82977294921875	1.0	551.6632080078125	188.51316833496094	0.9999998807907104	549.9058837890625	189.11453247070312	0.00443229079246521	12	008
364	139.15469360351562	362.5645446777344	1.0	139.30178833007812	302.0140686035156	0.9999986886978149	551.1405029296875	188.04888916015625	0.9999998807907104	549.89501953125	188.4478759765625	0.0029512345790863037	12	008
365	136.7782440185547	364.5256042480469	1.0	146.81552124023438	364.9321594238281	0.0005289316177368164	551.413330078125	188.29258728027344	1.0	549.5425415039062	189.12930297851562	0.0010412335395812988	12	008
366	134.9958038330078	365.2200012207031	1.0	550.1783447265625	189.45970153808594	0.0003904402256011963	551.3491821289062	188.5055694580078	1.0	549.5924682617188	188.91766357421875	0.0022009313106536865	12	008
367	133.876953125	365.14251708984375	1.0	550.2342529296875	189.02442932128906	0.0005307793617248535	550.961669921875	188.2860870361328	1.0	549.8031616210938	188.65011596679688	0.0029858946800231934	12	008
368	133.86773681640625	366.1172180175781	1.0	138.1430206298828	292.1943664550781	1.0	550.8269653320312	187.98741149902344	1.0	549.8898315429688	188.36663818359375	0.002974003553390503	12	008
369	131.99588012695312	367.5503845214844	1.0	550.23974609375	188.83932495117188	0.00150984525680542	551.872802734375	188.3419647216797	0.9999997019767761	549.6010131835938	188.9405517578125	0.00429883599281311	12	008
370	129.55601501464844	371.0758361816406	1.0	149.61834716796875	297.5428466796875	0.06430661678314209	551.594970703125	188.18601989746094	1.0	550.2776489257812	188.78065490722656	0.002774536609649658	12	008
371	126.84817504882812	373.083251953125	1.0	141.72462463378906	310.5962219238281	0.006887942552566528	550.8309936523438	188.49627685546875	0.9999999403953552	549.4375	188.7294158935547	0.004208475351333618	12	008
372	122.86993408203125	375.985107421875	1.0	550.2586669921875	188.9243927001953	0.000560462474822998	551.477294921875	188.5211944580078	0.9999999403953552	550.030029296875	188.6353759765625	0.004303306341171265	12	008
373	119.52098846435547	377.780517578125	1.0	136.67054748535156	303.2568664550781	0.9928779602050781	551.3154296875	188.40603637695312	1.0	550.040771484375	188.6277313232422	0.002873361110687256	12	008
374	116.70913696289062	378.4470520019531	1.0	143.0038299560547	298.2144470214844	0.9998945593833923	551.2556762695312	188.25282287597656	0.9999999403953552	550.0516357421875	188.69134521484375	0.0043288469314575195	12	008
375	100.65791320800781	379.11871337890625	1.0	139.68348693847656	309.94793701171875	0.994838297367096	551.2946166992188	188.87310791015625	0.9999998807907104	549.928955078125	189.24371337890625	0.003587961196899414	12	008
376	92.21660614013672	376.37884521484375	1.0	145.43418884277344	304.7049865722656	0.9999971389770508	551.6779174804688	188.22412109375	0.9999992847442627	549.1742553710938	188.62147521972656	0.006949394941329956	12	008
377	80.70309448242188	370.2525939941406	1.0	140.75186157226562	298.502685546875	0.9959139823913574	551.095947265625	188.39161682128906	1.0	549.8713989257812	188.77218627929688	0.0037987828254699707	12	008
378	64.96282196044922	367.993408203125	1.0	150.53530883789062	297.16204833984375	1.0	551.2755737304688	188.1825408935547	1.0	549.9112548828125	188.6490478515625	0.0012590587139129639	12	008
379	56.42667770385742	365.09521484375	1.0	137.01614379882812	307.46783447265625	1.0	551.0523681640625	188.47573852539062	0.9999999403953552	549.4692993164062	188.9370880126953	0.004383862018585205	12	008
380	51.2122802734375	363.2256164550781	1.0	125.61564636230469	314.5205078125	1.0	551.5626831054688	188.6942138671875	0.9999998807907104	549.7261352539062	189.14283752441406	0.0021338164806365967	12	008
381	47.12984848022461	356.1718444824219	1.0	101.61338806152344	335.37652587890625	0.9991919994354248	551.0194702148438	188.74856567382812	1.0	549.49365234375	188.96334838867188	0.0026331841945648193	12	008
382	47.637874603271484	345.0116271972656	1.0	91.00917053222656	322.9629211425781	1.0	551.2324829101562	188.15628051757812	0.9999998807907104	549.6130981445312	188.7843475341797	0.0024495720863342285	12	008
383	50.483028411865234	342.8694763183594	1.0	550.1760864257812	188.85032653808594	0.0009420216083526611	551.6161499023438	188.35867309570312	0.9999998807907104	549.5509033203125	189.02369689941406	0.003174424171447754	12	008
384	45.8331413269043	334.65484619140625	0.03175640106201172	39.50431442260742	330.4211730957031	0.007010281085968018	551.8721923828125	188.48355102539062	0.9999998807907104	550.0697631835938	188.75384521484375	0.00290873646736145	12	008
385	52.24143600463867	343.99725341796875	1.0	550.0693359375	189.05735778808594	0.0009657740592956543	551.435791015625	188.36691284179688	0.9999998807907104	549.4017944335938	189.07203674316406	0.003872305154800415	12	008
386	55.78862380981445	344.78936767578125	1.0	549.8219604492188	189.6684112548828	0.0005044043064117432	550.7891235351562	188.66624450683594	0.9999999403953552	549.35302734375	189.1825408935547	0.0033306479454040527	12	008
387	61.55567169189453	345.44085693359375	0.9999998807907104	46.68352508544922	330.2800598144531	0.10217070579528809	551.1451416015625	188.41537475585938	0.9999998211860657	549.5899658203125	188.80181884765625	0.00570341944694519	12	008
388	50.63742446899414	332.438720703125	0.9608051776885986	46.932029724121094	329.2075500488281	0.9221084117889404	551.303466796875	188.3568572998047	0.9999999403953552	549.82666015625	189.07449340820312	0.002341151237487793	12	008
389	61.741390228271484	346.8569641113281	1.0	63.151954650878906	339.716796875	0.000506669282913208	550.8128662109375	188.80606079101562	1.0	549.4683837890625	189.2119903564453	0.001460731029510498	12	008
390	63.7898063659668	341.33209228515625	1.0	38.94615936279297	328.4466247558594	0.9084275960922241	550.8528442382812	188.3230743408203	1.0	549.5908203125	188.82484436035156	0.0018278062343597412	12	008
391	62.22834396362305	342.85162353515625	1.0	68.60498809814453	345.2183837890625	0.0008338093757629395	552.1845703125	188.00155639648438	0.9999998211860657	550.1544799804688	188.5796356201172	0.0038422048091888428	12	008
392	54.05857849121094	336.7796325683594	0.9999879598617554	57.6773681640625	337.4244079589844	0.9996035099029541	551.4825439453125	188.09869384765625	0.9999998807907104	549.9481811523438	188.74563598632812	0.0034749507904052734	12	008
393	57.982696533203125	340.2734375	1.0	550.2005004882812	189.59828186035156	0.0003955066204071045	551.2601928710938	188.52426147460938	1.0	549.726806640625	189.12965393066406	0.0028190016746520996	12	008
394	57.67343521118164	340.7360534667969	1.0	63.57331466674805	319.1153869628906	0.010020613670349121	551.1843872070312	188.43992614746094	1.0	549.8192749023438	188.94639587402344	0.0033726394176483154	12	008
395	56.89912414550781	340.1933898925781	1.0	65.72418975830078	317.59405517578125	0.14996278285980225	551.7079467773438	188.79832458496094	0.9999998807907104	549.7406616210938	189.19007873535156	0.0017802119255065918	12	008
396	56.61159133911133	339.3934631347656	1.0	62.911834716796875	311.185791015625	0.9999518990516663	550.8733520507812	188.5634765625	0.9999999403953552	549.653564453125	188.8815460205078	0.0055204033851623535	12	008
397	57.66312789916992	340.7538757324219	1.0	62.50123977661133	309.35504150390625	0.9999984502792358	551.6022338867188	188.31195068359375	0.9999998807907104	549.748779296875	189.1395721435547	0.0034226179122924805	12	008
398	56.94656753540039	340.71112060546875	1.0	68.31341552734375	306.9918518066406	1.0	551.7665405273438	187.92156982421875	0.9999998807907104	550.1499633789062	188.36375427246094	0.002712339162826538	12	008
399	56.53253173828125	340.2257080078125	1.0	70.89493560791016	307.4201965332031	0.9999995231628418	550.7993774414062	188.7395782470703	0.9999998807907104	549.2236938476562	189.2078399658203	0.003106415271759033	12	008
400	56.805938720703125	341.6400451660156	1.0	72.46949005126953	307.0541076660156	0.9999997615814209	551.3106079101562	188.23977661132812	1.0	549.6702270507812	188.53720092773438	0.0025078654289245605	12	008
401	54.995574951171875	342.1543884277344	1.0	71.60184478759766	306.9673156738281	0.9973652362823486	550.5662231445312	188.57034301757812	1.0	549.39111328125	188.93670654296875	0.00291365385055542	12	008
402	53.81651306152344	341.03009033203125	1.0	69.98918914794922	303.16119384765625	1.0	551.478271484375	188.30845642089844	0.9999998807907104	549.5234375	189.06272888183594	0.002903670072555542	12	008
403	53.494712829589844	341.2362976074219	1.0	72.43738555908203	302.7630615234375	1.0	551.2772827148438	188.86915588378906	1.0	549.7384033203125	189.10299682617188	0.0021808743476867676	12	008
404	53.70872116088867	340.4659118652344	1.0	73.66800689697266	303.8824768066406	0.9999992847442627	551.024169921875	189.0303955078125	0.9999998807907104	549.6946411132812	189.45066833496094	0.003527224063873291	12	008
405	52.66345977783203	340.15869140625	1.0	71.68404388427734	293.6570739746094	0.9999999403953552	74.54190063476562	293.31683349609375	4.32431697845459e-5	75.56889343261719	292.8364562988281	6.070733070373535e-5	12	008
406	51.99423599243164	340.6551818847656	1.0	65.06238555908203	279.7446594238281	1.0	70.81161499023438	278.550048828125	0.0001246035099029541	64.47998809814453	276.9273376464844	0.00029653310775756836	12	008
407	51.67853927612305	340.490478515625	1.0	66.95317840576172	277.8941955566406	0.9999979734420776	69.6015396118164	274.3638610839844	6.520748138427734e-5	63.72718048095703	275.0829162597656	5.841255187988281e-5	12	008
408	51.45335388183594	340.868896484375	1.0	67.92700958251953	277.15679931640625	1.0	69.85012817382812	278.281494140625	6.67273998260498e-5	63.43854522705078	276.0853271484375	4.1961669921875e-5	12	008
409	51.079833984375	336.53802490234375	1.0	67.09122467041016	278.0685119628906	1.0	69.9691390991211	279.51104736328125	0.00011035799980163574	63.42942810058594	276.7410583496094	6.192922592163086e-5	12	008
410	47.466312408447266	326.255615234375	1.0	67.3421401977539	273.57550048828125	1.0	51.60344696044922	324.0847473144531	9.375810623168945e-5	41.09235382080078	337.7979431152344	0.004799216985702515	12	008
411	40.558738708496094	318.8658142089844	1.0	39.44014358520508	321.4522705078125	0.006741464138031006	42.87025451660156	318.4597473144531	4.139542579650879e-5	39.95912170410156	333.1396789550781	0.00033164024353027344	12	008
412	38.77265930175781	319.20697021484375	1.0	37.40654373168945	321.4687805175781	0.004891306161880493	41.11177444458008	318.8866271972656	4.938244819641113e-5	38.586788177490234	324.4632263183594	0.00011163949966430664	12	008
413	34.684505462646484	319.5559387207031	1.0	80.38411712646484	320.26422119140625	0.0008648037910461426	34.309478759765625	320.449462890625	0.00013309717178344727	26.609498977661133	324.8913879394531	8.851289749145508e-5	12	008
414	67.55402374267578	305.7784423828125	0.9999996423721313	38.993865966796875	319.41632080078125	0.7930227518081665	62.98667907714844	309.6920471191406	0.00014036893844604492	38.11852264404297	322.03961181640625	0.0002631545066833496	12	008
415	47.77145004272461	321.55743408203125	0.9999985694885254	47.37446212768555	321.25054931640625	0.07554301619529724	74.23556518554688	298.55804443359375	8.651614189147949e-5	70.75129699707031	291.21600341796875	0.0002034902572631836	12	008
416	48.143768310546875	324.3533630371094	0.9964152574539185	47.994834899902344	323.2622375488281	0.9999133348464966	50.415565490722656	320.43402099609375	7.179379463195801e-5	41.467552185058594	331.9876708984375	8.150935173034668e-5	12	008
417	48.09053039550781	320.75787353515625	0.9923784732818604	47.312583923339844	320.9635009765625	0.9997166991233826	47.16498565673828	322.15618896484375	4.252791404724121e-5	41.805320739746094	322.6409912109375	5.65648078918457e-5	12	008
418	47.54356002807617	318.82904052734375	0.9975565671920776	78.57510375976562	297.93701171875	0.9826910495758057	45.72431564331055	316.5175476074219	0.00011366605758666992	41.91227722167969	321.60418701171875	0.00026360154151916504	12	008
419	45.985076904296875	313.9854736328125	0.9199890494346619	45.77637481689453	315.6318054199219	0.9999620318412781	45.406494140625	315.20318603515625	0.0004958808422088623	43.572303771972656	318.0580749511719	0.0010769665241241455	12	008
420	44.10191345214844	314.0605163574219	0.9999999403953552	48.361412048339844	316.49981689453125	0.10908398032188416	44.26647186279297	315.8291931152344	0.0003669261932373047	42.59555435180664	319.3871154785156	0.0007163882255554199	12	008
421	43.735408782958984	317.2735900878906	0.9883637428283691	47.63203048706055	317.2589111328125	0.025527089834213257	51.69966125488281	312.41497802734375	5.173683166503906e-5	42.75133514404297	319.62347412109375	0.00021582841873168945	12	008
422	51.95465087890625	308.240234375	0.5513785481452942	47.80830001831055	313.2223205566406	0.9889914989471436	51.75847625732422	308.400390625	2.014636993408203e-5	44.84393310546875	317.6878967285156	9.074807167053223e-5	12	008
423	62.14858627319336	305.3975830078125	0.9999988079071045	53.89078140258789	313.3099365234375	0.27928656339645386	60.88060760498047	301.75933837890625	1.773238182067871e-5	59.38995361328125	292.0975646972656	6.324052810668945e-5	12	008
424	57.1651611328125	306.5986328125	0.9999995827674866	54.11846160888672	311.8211975097656	0.0053687989711761475	71.55412292480469	305.2928466796875	7.829070091247559e-5	58.04119873046875	291.6288757324219	3.87728214263916e-5	12	008
425	57.08606719970703	304.96405029296875	0.9999821186065674	82.85035705566406	306.6618957519531	0.9615803360939026	67.61984252929688	298.2076416015625	5.0574541091918945e-5	57.5169792175293	291.5127258300781	5.936622619628906e-5	12	008
426	55.1966438293457	306.1290588378906	0.999981164932251	53.577632904052734	309.6179504394531	0.07535341382026672	75.05194854736328	305.54168701171875	1.4901161193847656e-5	56.477901458740234	293.1017150878906	7.173418998718262e-5	12	008
427	58.20664978027344	306.9273681640625	0.999976634979248	56.96892547607422	310.4533386230469	0.4916175603866577	68.33164978027344	306.06109619140625	4.0918588638305664e-5	59.10614776611328	317.494140625	4.0143728256225586e-5	12	008
428	55.77264404296875	307.3299865722656	0.9553324580192566	65.45262908935547	309.0779724121094	0.9973218441009521	71.86212158203125	307.4421081542969	5.161762237548828e-5	58.41810989379883	293.091552734375	1.1265277862548828e-5	12	008
429	55.634002685546875	306.1382751464844	0.9999964833259583	57.29551315307617	309.466796875	0.43947145342826843	70.42500305175781	304.8538818359375	3.5703182220458984e-5	57.6771240234375	292.4452209472656	2.8312206268310547e-5	12	008
430	53.574302673339844	306.2252502441406	0.9999993443489075	55.513675689697266	308.2774353027344	0.8594696521759033	69.87954711914062	304.5430908203125	4.1604042053222656e-5	57.20100402832031	293.287353515625	9.506940841674805e-5	12	008
431	53.46772384643555	306.2348937988281	0.9908558130264282	58.731040954589844	306.75592041015625	0.9876878261566162	58.4268798828125	304.9690246582031	8.812546730041504e-5	58.609737396240234	293.64190673828125	0.00012314319610595703	12	008
432	64.05979919433594	304.791748046875	0.9997818470001221	74.21994018554688	307.8382263183594	0.014671266078948975	64.98297119140625	303.87274169921875	0.00017261505126953125	58.117374420166016	293.0279541015625	0.00016176700592041016	12	008
433	58.150672912597656	301.7729187011719	0.9999991655349731	48.684871673583984	306.3294982910156	0.11426994204521179	64.49564361572266	298.4478759765625	7.2479248046875e-5	49.23023223876953	291.66448974609375	0.0008034408092498779	12	008
434	51.77984619140625	304.924560546875	0.47113773226737976	51.997459411621094	306.0428466796875	0.9527072906494141	52.78754425048828	297.98577880859375	0.0001932084560394287	49.962520599365234	294.30224609375	0.0005065202713012695	12	008
435	57.48817443847656	297.2569580078125	0.0007312893867492676	55.917335510253906	303.88287353515625	0.9988254308700562	59.3668212890625	298.4771423339844	0.00017574429512023926	55.388916015625	302.1266174316406	0.00025022029876708984	12	008
436	58.82072067260742	297.75152587890625	0.0012642741203308105	59.67561721801758	301.7054138183594	0.9819621443748474	60.6188850402832	299.1883850097656	0.0002009570598602295	56.35281753540039	296.74493408203125	0.0002535581588745117	12	008
437	55.56889724731445	305.00634765625	0.002779245376586914	60.69172668457031	303.1216125488281	0.26228344440460205	59.896183013916016	297.8720397949219	4.57763671875e-5	55.76144027709961	295.2485046386719	0.00012892484664916992	12	008
438	49.531620025634766	305.7042541503906	0.986701488494873	77.56553649902344	308.3036193847656	0.0839708149433136	52.81045150756836	297.5091552734375	0.00010383129119873047	49.95088195800781	293.1169738769531	0.00022748112678527832	12	008
439	53.95789337158203	303.6744689941406	0.9887528419494629	43.74136734008789	305.289794921875	0.050096362829208374	46.67730712890625	298.5985107421875	0.00016251206398010254	42.18061447143555	295.826171875	0.0009346306324005127	12	008
440	38.41839599609375	305.7754211425781	0.9476656317710876	40.56534957885742	306.02978515625	0.9998314380645752	55.19434356689453	301.62628173828125	4.175305366516113e-5	40.88753128051758	295.94207763671875	0.00011965632438659668	12	008
441	37.79918670654297	308.42156982421875	1.0	43.64146423339844	301.1722106933594	0.0012527704238891602	51.43999099731445	301.7848205566406	1.8030405044555664e-5	41.272464752197266	294.6213073730469	7.283687591552734e-5	12	008
442	52.24901580810547	318.3829040527344	0.16644662618637085	55.7158203125	318.33990478515625	0.9997735023498535	54.025386810302734	321.46185302734375	0.0002493858337402344	54.7457275390625	318.6541748046875	0.0023631155490875244	12	008
443	54.7622184753418	331.9315185546875	1.0	57.31810760498047	335.8106384277344	9.766221046447754e-5	51.59012222290039	335.5984802246094	8.952617645263672e-5	42.233436584472656	341.9005126953125	0.00045287609100341797	12	008
444	56.316246032714844	327.5557861328125	1.0	65.5993423461914	330.49151611328125	0.00024634599685668945	62.729148864746094	327.71282958984375	8.943676948547363e-5	43.11362838745117	340.4610900878906	9.861588478088379e-5	12	008
445	59.980369567871094	329.86334228515625	1.0	64.29486083984375	275.2876892089844	0.9999997615814209	61.02740478515625	333.71539306640625	0.0001933574676513672	41.824981689453125	338.4546813964844	0.00018972158432006836	12	008
446	62.192176818847656	328.98638916015625	1.0	73.10980224609375	321.74163818359375	0.0005223751068115234	59.025081634521484	327.9183044433594	0.00011515617370605469	65.34770202636719	321.94476318359375	0.00017964839935302734	12	008
447	64.14153289794922	326.6490173339844	1.0	69.86534118652344	327.630126953125	0.00018462538719177246	58.4228515625	328.3930969238281	7.477402687072754e-5	43.8009033203125	333.2240295410156	0.00018155574798583984	12	008
448	66.381591796875	323.8935852050781	1.0	70.07247161865234	325.6980285644531	0.00022479891777038574	65.96662139892578	329.6583251953125	4.3064355850219727e-5	55.42425537109375	335.0223388671875	8.532404899597168e-5	12	008
449	68.35839080810547	319.24493408203125	1.0	70.09197998046875	323.4550476074219	0.00011321902275085449	66.08000183105469	321.04949951171875	8.150935173034668e-5	55.411285400390625	325.3598937988281	4.547834396362305e-5	12	008
450	69.27948760986328	318.26641845703125	1.0	66.786376953125	320.2627868652344	8.094310760498047e-5	66.99958801269531	319.468505859375	0.00010412931442260742	55.8058967590332	324.9469299316406	8.925795555114746e-5	12	008
451	69.65448760986328	318.12469482421875	1.0	66.697265625	320.5174255371094	0.0001360476016998291	67.38156127929688	319.83258056640625	0.0002155900001525879	56.7589111328125	324.6519775390625	0.00028783082962036133	12	008
452	71.6252670288086	318.9718322753906	1.0	78.33910369873047	324.9221496582031	0.00018960237503051758	68.2205581665039	320.4695739746094	0.00021952390670776367	55.9548454284668	325.8270263671875	0.0003292858600616455	12	008
453	71.44026947021484	317.53924560546875	1.0	73.62700653076172	320.3212890625	0.00015169382095336914	70.77348327636719	317.84625244140625	0.00025334954261779785	58.78032684326172	306.9487609863281	0.0003491044044494629	12	008
454	61.853233337402344	318.5619201660156	1.0	0.7547872066497803	348.7608947753906	0.0006447732448577881	61.76966857910156	319.84521484375	4.3898820877075195e-5	56.226898193359375	307.4338684082031	0.0009393095970153809	12	008
455	52.032066345214844	317.1907043457031	1.0	79.58816528320312	285.3030700683594	0.9445682764053345	50.73212432861328	318.6667175292969	8.931756019592285e-5	51.86041259765625	304.381591796875	9.655952453613281e-5	12	008
456	46.29612350463867	320.26556396484375	1.0	73.2471923828125	289.521728515625	1.0	77.43917083740234	291.11602783203125	0.00011336803436279297	76.73424530029297	286.838134765625	0.0001043081283569336	12	008
457	39.3813591003418	315.5326843261719	1.0	79.7657241821289	280.6153259277344	0.9999998211860657	81.47605895996094	281.0238037109375	0.00015658140182495117	77.78711700439453	280.5716552734375	0.0013895034790039062	12	008
458	35.77593994140625	313.9839172363281	0.9999996423721313	78.06658172607422	275.06988525390625	1.0	82.51100158691406	274.51458740234375	8.52048397064209e-5	74.4634780883789	276.50848388671875	0.0006747543811798096	12	008
459	33.407630920410156	312.2253112792969	0.999675452709198	73.28236389160156	275.276123046875	0.9595262408256531	73.42587280273438	275.5111083984375	0.0001997053623199463	76.0069351196289	276.19866943359375	0.00026470422744750977	12	008
460	33.600608825683594	327.53863525390625	0.9841799736022949	67.97342681884766	276.1482238769531	0.9999152421951294	70.29953002929688	277.95477294921875	9.79006290435791e-5	61.15069580078125	277.263916015625	0.00015878677368164062	12	008
461	32.47425079345703	334.3627624511719	0.49191561341285706	65.04025268554688	270.8817443847656	0.255282998085022	63.28997802734375	266.83514404296875	9.071826934814453e-5	59.28120040893555	263.6938171386719	0.00015079975128173828	12	008
462	58.113929748535156	270.21661376953125	0.013206928968429565	60.558998107910156	268.47808837890625	0.9878417253494263	60.6963996887207	268.0748291015625	7.158517837524414e-5	5.170741558074951	330.7880554199219	4.419684410095215e-5	12	008
463	35.275794982910156	327.2221984863281	0.2572706341743469	65.97164916992188	277.92364501953125	0.1689910590648651	71.96990966796875	279.1084289550781	3.6388635635375977e-5	66.28175354003906	277.0950927734375	9.113550186157227e-5	12	008
464	32.246543884277344	310.6432800292969	0.9439077377319336	66.9938735961914	267.6375427246094	0.9985895156860352	66.13432312011719	266.8404846191406	8.159875869750977e-5	67.42283630371094	264.4426574707031	0.00016289949417114258	12	008
465	30.219356536865234	304.4154052734375	0.9999985694885254	74.4907455444336	263.5707702636719	0.9999787211418152	75.50556945800781	262.7509765625	9.995698928833008e-5	77.53599548339844	263.75958251953125	0.0002110302448272705	12	008
466	33.964237213134766	292.8408508300781	0.9999998807907104	77.73296356201172	260.4404296875	1.0	81.91368103027344	258.4068298339844	0.0001976490020751953	75.37742614746094	260.56634521484375	0.0006421804428100586	12	008
467	27.141599655151367	301.0848083496094	0.9982594847679138	78.4801254272461	261.2288513183594	1.0	81.6876449584961	258.9996643066406	0.0001551210880279541	2.0612165927886963	285.6983642578125	0.00014826655387878418	12	008
468	28.754989624023438	300.79638671875	0.9999997615814209	93.76504516601562	255.05404663085938	0.3093566298484802	36.17325210571289	295.09259033203125	6.386637687683105e-5	4.059012413024902	314.2146911621094	0.00018078088760375977	12	008
469	106.05684661865234	253.66757202148438	0.9998949766159058	114.87144470214844	255.62835693359375	0.002852708101272583	106.40225219726562	251.59971618652344	0.00011077523231506348	100.56169891357422	245.4309539794922	0.0004406571388244629	12	008
470	35.57817840576172	278.9869079589844	0.003912389278411865	117.37307739257812	259.60113525390625	0.001041799783706665	41.721866607666016	278.5560607910156	9.834766387939453e-7	2.0178372859954834	266.9848937988281	3.3676624298095703e-6	12	008
471	93.95791625976562	286.6869812011719	0.00022023916244506836	107.56004333496094	279.6784362792969	0.0006805360317230225	108.39470672607422	280.7261962890625	6.079673767089844e-6	101.85545349121094	279.34747314453125	2.3424625396728516e-5	12	008
472	24.388580322265625	252.36412048339844	0.9329271912574768	4.075619697570801	255.76451110839844	2.1666288375854492e-5	8.240813255310059	249.71678161621094	6.288290023803711e-6	2.338447093963623	249.4180450439453	6.386637687683105e-5	12	008
473	21.680374145507812	233.2686309814453	0.04451081156730652	86.42935180664062	292.48028564453125	1.0	613.39306640625	226.7589874267578	0.00021162629127502441	81.90461730957031	293.28302001953125	0.0004010498523712158	12	008
474	82.18017578125	290.5221252441406	9.5367431640625e-6	82.23723602294922	289.55072021484375	0.009514808654785156	7.467885494232178	3.238842725753784	1.7583370208740234e-6	86.18707275390625	276.0331726074219	1.958012580871582e-5	12	008
475	84.00083923339844	262.472412109375	0.001785367727279663	79.92082977294922	265.3204345703125	0.9999998807907104	84.02184295654297	265.51776123046875	0.00022429227828979492	80.27506256103516	270.72186279296875	0.0012876391410827637	12	008
476	2.3518471717834473	189.8337860107422	2.9265880584716797e-5	13.616387367248535	222.3052215576172	0.0003815591335296631	373.1255798339844	66.70674896240234	2.4139881134033203e-6	1.1966495513916016	204.38841247558594	6.735324859619141e-6	12	008
477	5.059605598449707	209.08786010742188	5.295872688293457e-5	27.084135055541992	225.48019409179688	0.01592692732810974	371.6585388183594	66.24640655517578	3.102421760559082e-5	0.26642465591430664	205.59060668945312	1.4632940292358398e-5	12	008
478	69.31471252441406	216.1512451171875	0.9997224807739258	75.76498413085938	218.42039489746094	0.004239290952682495	81.14744567871094	216.34449768066406	4.437565803527832e-5	66.57933807373047	209.7257843017578	1.8835067749023438e-5	12	008
479	82.47636413574219	207.96676635742188	0.999728798866272	86.7923583984375	206.6556854248047	0.040412724018096924	87.90126037597656	205.7694854736328	0.00015714764595031738	85.82703399658203	209.15660095214844	0.00012058019638061523	12	008
480	85.59716033935547	208.45736694335938	0.998404860496521	94.49011993408203	206.6473388671875	0.9717886447906494	90.04177856445312	206.0911407470703	7.62641429901123e-5	94.87867736816406	205.6782989501953	0.00017052888870239258	12	008
481	82.15863800048828	210.73788452148438	0.9999998807907104	84.02534484863281	210.513427734375	0.3642575144767761	89.47000122070312	210.49742126464844	5.2362680435180664e-5	72.84310913085938	212.6357421875	1.8537044525146484e-5	12	008
482	80.25196838378906	214.00540161132812	0.9999998807907104	83.83375549316406	213.94699096679688	0.26654767990112305	85.60240173339844	215.75257873535156	8.293986320495605e-5	81.07123565673828	221.86138916015625	3.927946090698242e-5	12	008
483	81.86597442626953	218.88406372070312	0.01349407434463501	79.72865295410156	218.0650177001953	0.9999989867210388	83.32139587402344	216.3651123046875	0.00016441941261291504	78.61178588867188	223.3490447998047	8.064508438110352e-5	12	008
484	77.3221664428711	234.9326629638672	3.0994415283203125e-5	77.93354797363281	232.32823181152344	0.5469219088554382	79.3839111328125	236.6176300048828	1.4513731002807617e-5	76.07026672363281	236.93556213378906	1.901388168334961e-5	12	008
485	33.32332229614258	292.27960205078125	0.003894031047821045	32.596134185791016	315.92108154296875	7.599592208862305e-5	33.422393798828125	291.4008483886719	7.569789886474609e-6	22.837100982666016	291.73974609375	5.334615707397461e-6	12	008
486	86.45750427246094	370.4452209472656	0.9989861249923706	83.84566497802734	372.8162536621094	9.739398956298828e-5	85.57080841064453	369.6404724121094	2.0802021026611328e-5	72.84111022949219	367.2392272949219	5.4836273193359375e-5	12	008
487	43.46925735473633	318.3763427734375	0.00030860304832458496	44.15562438964844	325.9541320800781	0.004884541034698486	641.903564453125	5.906958103179932	2.4437904357910156e-6	2.770521640777588	3.13651967048645	4.5299530029296875e-6	12	008
488	98.48641967773438	271.7897644042969	1.0967254638671875e-5	7.400911331176758	482.0350341796875	6.079673767089844e-6	372.75701904296875	65.94998168945312	1.1920928955078125e-6	3.1918106079101562	2.8709194660186768	2.2351741790771484e-6	12	008
489	15.909811019897461	303.0243835449219	1.239776611328125e-5	7.142221450805664	481.1029968261719	9.834766387939453e-6	640.961669921875	7.166154384613037	8.344650268554688e-7	2.2980713844299316	284.27520751953125	2.175569534301758e-6	12	008
490	102.64839935302734	293.6280212402344	0.9886356592178345	98.90298461914062	294.3424072265625	4.7713518142700195e-5	99.76020812988281	297.2425537109375	8.463859558105469e-6	88.71412658691406	289.70184326171875	2.3365020751953125e-5	12	008
491	3.1182096004486084	346.8331298828125	2.086162567138672e-6	100.56381225585938	292.35003662109375	6.16908073425293e-6	613.2533569335938	226.9696807861328	1.4603137969970703e-6	3.3375191688537598	2.8164424896240234	1.8477439880371094e-6	12	008
492	98.1138687133789	290.17303466796875	0.03356903791427612	97.8648910522461	289.55560302734375	0.0029837489128112793	98.51038360595703	287.8871765136719	1.7583370208740234e-6	89.55598449707031	277.2048645019531	4.947185516357422e-6	12	008
493	38.48411178588867	273.94268798828125	1.963973045349121e-5	87.04533386230469	293.6826171875	0.23637571930885315	91.3720703125	293.0595703125	2.3245811462402344e-6	85.44212341308594	292.5046081542969	7.033348083496094e-6	12	008
494	3.677424430847168	268.6884765625	1.5795230865478516e-6	6.858342170715332	481.6838684082031	2.7120113372802734e-6	642.4574584960938	5.965076923370361	5.960464477539062e-7	2.328115940093994	1.2413523197174072	1.1920928955078125e-6	12	008
495	3.214473247528076	253.50889587402344	3.7550926208496094e-6	68.5008773803711	271.479248046875	8.046627044677734e-6	7.304935455322266	3.2446866035461426	9.5367431640625e-7	398.1578674316406	3.0858139991760254	3.0100345611572266e-6	12	008
496	6.22786808013916	4.6484694480896	6.139278411865234e-6	3.5023012161254883	4.032573699951172	2.390146255493164e-5	7.645751953125	2.5741963386535645	2.384185791015625e-6	2.3979592323303223	2.989370822906494	9.864568710327148e-6	12	008
497	50.297489166259766	266.7493896484375	0.00806272029876709	58.78264617919922	263.4309387207031	0.9999997019767761	64.90862274169922	261.39984130859375	0.00010961294174194336	62.09752655029297	258.0223388671875	0.0001621544361114502	12	008
498	29.992284774780273	286.1363220214844	0.06112700700759888	62.256446838378906	262.7294616699219	0.9999998807907104	64.48777770996094	264.1615905761719	0.00020310282707214355	6.869541645050049	283.3612976074219	0.0001297295093536377	12	008
499	27.092548370361328	285.63214111328125	1.0	61.46131896972656	262.2620849609375	1.0	64.72372436523438	263.4284973144531	0.00011804699897766113	6.721292495727539	281.6727600097656	0.0003572702407836914	12	008
500	26.873912811279297	286.0826110839844	1.0	59.853946685791016	263.7139892578125	1.0	63.245113372802734	264.5747985839844	0.00014865398406982422	6.071905612945557	296.34881591796875	0.0002428889274597168	12	008
501	26.85426902770996	288.0406494140625	1.0	61.956886291503906	263.45062255859375	1.0	65.17193603515625	264.3709411621094	0.00012922286987304688	5.555438041687012	296.9933776855469	0.0002098381519317627	12	008
502	28.21955108642578	289.83795166015625	1.0	61.88903045654297	261.7373962402344	1.0	65.40543365478516	262.9068603515625	0.00010064244270324707	62.686126708984375	257.20758056640625	0.00015479326248168945	12	008
503	31.53136444091797	293.594970703125	1.0	65.01591491699219	257.0887451171875	0.9999999403953552	68.29255676269531	255.528564453125	3.972649574279785e-5	5.85597562789917	298.073486328125	0.00017696619033813477	12	008
504	37.247493743896484	294.5450134277344	1.0	64.57227325439453	256.7210998535156	0.07677346467971802	371.4763488769531	65.44620513916016	0.00010266900062561035	1.1922340393066406	312.40313720703125	7.176399230957031e-5	12	008
505	39.857723236083984	300.3919982910156	1.0	61.74835205078125	264.5873718261719	0.9884757995605469	39.839820861816406	303.0003662109375	6.765127182006836e-5	27.10487174987793	290.1832580566406	0.00010535120964050293	12	008
506	46.41177749633789	305.6341857910156	1.0	36.74681091308594	329.02923583984375	0.0014074146747589111	44.04645538330078	298.5937805175781	9.334087371826172e-5	42.30031967163086	293.4186096191406	0.0005928575992584229	12	008
507	50.00461196899414	308.2660827636719	1.0	54.94662857055664	316.7032470703125	5.1975250244140625e-5	54.00279998779297	314.7477111816406	5.537271499633789e-5	40.8173942565918	323.01788330078125	0.00012955069541931152	12	008
508	51.32182312011719	313.4140930175781	1.0	51.92906188964844	261.17095947265625	0.9999634623527527	54.225868225097656	317.3458251953125	0.00011867284774780273	48.97526168823242	320.0537109375	0.00020194053649902344	12	008
509	51.025115966796875	317.1897277832031	1.0	53.52486038208008	259.728515625	1.0	49.38300323486328	319.4963684082031	0.00010532140731811523	40.90702819824219	322.8795471191406	0.00020948052406311035	12	008
510	52.056800842285156	319.3655090332031	1.0	55.95857238769531	261.99761962890625	0.9998347163200378	49.813629150390625	320.10430908203125	3.62396240234375e-5	39.86992645263672	323.9125671386719	4.124641418457031e-5	12	008
511	52.15300369262695	322.5442810058594	1.0	54.13168716430664	265.24212646484375	0.6384498476982117	60.30828094482422	264.7699279785156	2.03549861907959e-5	52.69648742675781	260.32464599609375	3.3348798751831055e-5	12	008
512	51.59061813354492	322.7156982421875	1.0	58.38363265991211	268.55181884765625	0.4957604706287384	49.44453430175781	323.0843505859375	1.0460615158081055e-5	1.007997751235962	332.0435791015625	1.1861324310302734e-5	12	008
513	51.63039779663086	324.0855407714844	1.0	60.280120849609375	268.66900634765625	0.999903678894043	61.75693130493164	266.7508850097656	0.00012725591659545898	58.18522644042969	264.7087707519531	0.00014317035675048828	12	008
514	50.983455657958984	324.0556335449219	1.0	62.66757583618164	266.3514099121094	0.9999953508377075	63.36656951904297	266.9079284667969	0.000998079776763916	59.47142791748047	265.2216491699219	0.00047144293785095215	12	008
515	51.52089309692383	324.25750732421875	1.0	61.74054718017578	266.2594299316406	0.9999939799308777	63.29075241088867	266.9362487792969	0.0005252957344055176	58.914573669433594	265.4617919921875	0.0002429485321044922	12	008
516	51.79910659790039	324.8286437988281	1.0	63.01963424682617	267.21429443359375	0.9999933838844299	66.539794921875	266.6427001953125	0.0002759099006652832	64.32489776611328	262.6549072265625	0.00025725364685058594	12	008
517	51.559593200683594	325.23773193359375	1.0	66.0300064086914	269.00909423828125	1.0	67.14435577392578	267.0003967285156	0.00018212199211120605	69.42477416992188	263.9930725097656	0.00022521615028381348	12	008
518	50.98122787475586	324.8552551269531	1.0	66.50655364990234	266.1876220703125	0.9999980926513672	68.21331024169922	266.22418212890625	0.0004527568817138672	69.08936309814453	263.0545959472656	0.000521242618560791	12	008
519	51.39958190917969	325.0474548339844	1.0	68.11494445800781	264.99493408203125	1.0	69.09245300292969	265.8353576660156	0.0004074573516845703	68.60751342773438	263.6395263671875	0.0003064870834350586	12	008
520	51.601497650146484	324.5704345703125	1.0	68.55998229980469	264.2842102050781	0.9999998807907104	70.30947875976562	265.2154846191406	0.0002911984920501709	67.97039794921875	262.9877624511719	0.00017008185386657715	12	008
521	51.81549835205078	323.8772277832031	1.0	68.39038848876953	264.7782287597656	0.9999998807907104	70.22278594970703	266.1080627441406	0.00022867321968078613	68.7038803100586	264.0773010253906	0.00012215971946716309	12	008
522	52.171321868896484	324.1866455078125	1.0	68.24295806884766	264.4720764160156	0.9998265504837036	73.69073486328125	265.00439453125	0.00012189149856567383	69.03724670410156	263.5482177734375	0.00018081068992614746	12	008
523	52.33128356933594	325.2039794921875	1.0	69.96761322021484	264.36944580078125	0.9999997019767761	70.89280700683594	265.3515930175781	0.00017067790031433105	68.98279571533203	264.08685302734375	0.00015547871589660645	12	008
524	52.04445266723633	325.0331726074219	1.0	70.81150817871094	263.26568603515625	0.9999997615814209	72.02761840820312	264.0376892089844	0.00032004714012145996	68.22151947021484	262.5625	0.00013130903244018555	12	008
525	51.97750473022461	324.6854248046875	1.0	71.61433410644531	262.93011474609375	1.0	72.704833984375	263.8111572265625	0.00015947222709655762	66.8538818359375	263.0480041503906	7.316470146179199e-5	12	008
526	56.31498336791992	325.8509826660156	1.0	67.4135513305664	258.6016845703125	1.0	63.57674789428711	324.75360107421875	7.781386375427246e-5	65.5059585571289	257.98199462890625	3.591179847717285e-5	12	008
527	59.38058090209961	327.01055908203125	1.0	65.77288818359375	328.57562255859375	0.0005391538143157959	60.290462493896484	331.6270446777344	0.00017315149307250977	57.77030563354492	335.1507873535156	0.0002910494804382324	12	008
528	62.61410903930664	328.5894470214844	1.0	61.16951370239258	332.9505310058594	0.0004597008228302002	61.91593933105469	332.26806640625	0.0006646811962127686	58.85359573364258	335.4560546875	0.0004061460494995117	12	008
529	66.14302825927734	331.54595947265625	0.9999997615814209	62.1087646484375	334.90228271484375	0.00023239850997924805	65.53706359863281	330.7034606933594	0.00021278858184814453	56.464500427246094	323.4660949707031	0.0015218257904052734	12	008
530	68.2879409790039	334.91534423828125	0.9999995231628418	65.1742935180664	336.3300476074219	0.00042119622230529785	65.73857116699219	335.8063049316406	0.000318676233291626	57.95846939086914	340.80609130859375	0.0018548369407653809	12	008
531	73.01629638671875	336.3169860839844	1.0	78.13006591796875	335.67120361328125	0.00017398595809936523	69.89636993408203	337.9574890136719	0.00040414929389953613	71.71897888183594	326.06097412109375	0.00113755464553833	12	008
532	76.0917739868164	338.39666748046875	1.0	69.0905990600586	281.67578125	0.03692701458930969	79.85874938964844	336.4660339355469	0.0002492368221282959	59.68396759033203	346.3327941894531	0.0002779662609100342	12	008
533	73.85686492919922	339.7135009765625	1.0	83.16753387451172	342.8777770996094	0.00025519728660583496	80.5771255493164	338.80303955078125	0.00016680359840393066	73.8352279663086	322.6612243652344	0.0005147755146026611	12	008
534	70.60935974121094	341.31927490234375	1.0	83.15755462646484	291.4831848144531	0.9999858140945435	81.04183197021484	340.92840576171875	5.933642387390137e-5	55.637855529785156	353.4749755859375	0.00020110607147216797	12	008
535	69.01608276367188	347.4815979003906	1.0	83.8459701538086	307.0719909667969	0.01699128746986389	65.99144744873047	349.94732666015625	0.00019747018814086914	56.62898635864258	337.94232177734375	0.0009008347988128662	12	008
536	66.14864349365234	348.09014892578125	1.0	83.87755584716797	306.409912109375	0.8496018648147583	64.8809585571289	349.69317626953125	0.0001359879970550537	66.65412902832031	338.2472839355469	0.0005489885807037354	12	008
537	65.86376953125	351.915283203125	1.0	83.12004089355469	310.07037353515625	0.9988490343093872	61.75458908081055	347.98974609375	6.857514381408691e-5	58.45948791503906	341.9003601074219	0.0012413859367370605	12	008
538	65.59087371826172	354.0189514160156	1.0	62.9847297668457	343.43560791015625	3.886222839355469e-5	61.54305648803711	348.0757141113281	5.0008296966552734e-5	58.35759735107422	342.9654235839844	0.002663850784301758	12	008
539	59.990177154541016	359.887451171875	1.0	81.27871704101562	318.8321533203125	0.9916272759437561	57.493263244628906	358.60003662109375	7.024407386779785e-5	42.51817321777344	356.226806640625	0.0002219676971435547	12	008
540	59.62322235107422	358.3919372558594	1.0	74.6141128540039	351.1553649902344	0.00011086463928222656	57.53693771362305	357.4106750488281	6.115436553955078e-5	53.13459396362305	342.051025390625	9.760260581970215e-5	12	008
