# Supplementary material for: An automated feeding system for the African killifish reveals the impact of diet on lifespan and allows scalable assessment of associative learning
Source: eLife. 2022 Nov 10;11:e69008. doi: 10.7554/eLife.69008 (PMC9788828; doi:10.7554/eLife.69008)
Supplement: Figure 6—source data 2. [file elife-69008-fig6-data2.zip › Training Trajectories/t4_REC014DLC_resnet50_TrainAllTheThingsJun28shuffle1_1030000.csv]

bodyparts_coords	fishhead_x	fishhead_y	fishhead_likelihood	fishtail_x	fishtail_y	fishtail_likelihood	redlight_x	redlight_y	redlight_likelihood	fooddrop_x	fooddrop_y	fooddrop_likelihood	fishnum	recordingnum
0	324.0016174316406	63.575836181640625	1.0	329.15264892578125	59.64306640625	0.0010090470314025879	566.9318237304688	271.08160400390625	0.8675254583358765	334.4568176269531	64.0205078125	1.379847526550293e-5	4	014
1	330.3331298828125	73.82563018798828	0.0001195669174194336	625.071044921875	189.88304138183594	4.0471553802490234e-5	567.7906494140625	270.68682861328125	0.9929862022399902	562.2708740234375	270.5148010253906	5.0634145736694336e-5	4	014
2	324.7540283203125	74.42325592041016	0.9999985098838806	328.0080871582031	73.76207733154297	0.008591443300247192	567.5797729492188	270.3095703125	0.9916161298751831	328.543212890625	78.96255493164062	9.655952453613281e-5	4	014
3	322.4671630859375	77.87816619873047	0.9999555349349976	328.611572265625	75.29615020751953	0.025403380393981934	568.6497192382812	270.44573974609375	0.9470821619033813	326.53924560546875	80.20162963867188	0.00013512372970581055	4	014
4	311.93328857421875	81.52806091308594	0.0021041035652160645	328.9029846191406	76.62411499023438	0.017296969890594482	568.809326171875	271.0172424316406	0.9194567203521729	317.1339416503906	71.77397155761719	1.1324882507324219e-5	4	014
5	303.21795654296875	85.37151336669922	0.0003883838653564453	306.3975524902344	84.29724884033203	0.0030050575733184814	569.19921875	271.6123962402344	0.7589483261108398	562.35791015625	269.22479248046875	5.692243576049805e-6	4	014
6	280.284912109375	78.59151458740234	9.503960609436035e-5	349.9165954589844	78.35697174072266	0.0055980384349823	568.7197875976562	270.6589050292969	0.9954909086227417	562.3019409179688	269.6775817871094	1.1980533599853516e-5	4	014
7	257.3070068359375	69.96405792236328	0.00029671192169189453	644.4454956054688	156.5985870361328	2.968311309814453e-5	568.5909423828125	270.3770446777344	0.9981491565704346	562.6807250976562	269.2574768066406	3.8564205169677734e-5	4	014
8	4.5732316970825195	5.08444881439209	2.2858381271362305e-5	3.978433609008789	106.57351684570312	0.00014588236808776855	568.4053955078125	269.7734069824219	0.9995555877685547	563.1546020507812	269.506591796875	0.00011938810348510742	4	014
9	2.0588061809539795	369.77099609375	1.1056661605834961e-5	647.0957641601562	238.95249938964844	2.580881118774414e-5	568.8687744140625	271.18035888671875	0.9872677326202393	562.7606201171875	272.4354553222656	1.952052116394043e-5	4	014
10	1.9333922863006592	369.4326477050781	2.0325183868408203e-5	646.8199462890625	239.0999298095703	6.103515625e-5	568.4864501953125	270.7567443847656	0.6756281852722168	4.373491287231445	1.5471181869506836	3.546476364135742e-6	4	014
11	2.8369386196136475	368.598388671875	1.6957521438598633e-5	646.4375610351562	188.37783813476562	2.816319465637207e-5	568.7499389648438	270.3760070800781	0.9952747821807861	562.5695190429688	270.03570556640625	1.4275312423706055e-5	4	014
12	3.557858467102051	4.35774040222168	1.5676021575927734e-5	646.4800415039062	186.7554473876953	7.769465446472168e-5	567.7083129882812	271.5416259765625	0.9982652068138123	562.4544067382812	271.9353332519531	1.4603137969970703e-5	4	014
13	2.9161927700042725	4.920836448669434	1.3202428817749023e-5	644.7803344726562	169.1223602294922	2.7388334274291992e-5	568.9458618164062	270.4216003417969	0.9363065958023071	562.4609375	268.9792785644531	4.500150680541992e-6	4	014
14	3.6268157958984375	5.30405855178833	7.76052474975586e-5	646.2314453125	143.70535278320312	4.035234451293945e-5	567.892822265625	270.2486267089844	0.9995709657669067	562.1636352539062	270.04888916015625	0.00011229515075683594	4	014
15	2.372105598449707	369.16644287109375	7.0035457611083984e-6	176.68727111816406	125.5180892944336	0.7137439250946045	568.2135009765625	270.7743225097656	0.9994971752166748	562.6649780273438	269.1308898925781	3.501772880554199e-5	4	014
16	133.90821838378906	114.49091339111328	0.0004836916923522949	171.6385040283203	139.183837890625	0.9997928142547607	567.8223876953125	270.1033020019531	0.9958393573760986	562.028076171875	270.0509033203125	4.9173831939697266e-5	4	014
17	2.5942835807800293	5.083568572998047	1.9788742065429688e-5	645.0228271484375	243.47654724121094	3.045797348022461e-5	568.066650390625	270.4037780761719	0.997243344783783	562.2554931640625	268.86126708984375	7.370114326477051e-5	4	014
18	144.14987182617188	127.14335632324219	0.0003477334976196289	154.7989044189453	126.29347229003906	0.014346033334732056	568.321044921875	270.3592224121094	0.9981560707092285	562.6102294921875	271.6254577636719	1.2159347534179688e-5	4	014
19	3.9478611946105957	5.63257360458374	2.5480985641479492e-5	150.35496520996094	132.72854614257812	0.0016568303108215332	568.33935546875	270.7731018066406	0.9790387153625488	561.5062255859375	271.48583984375	6.556510925292969e-6	4	014
20	92.15879821777344	116.08451080322266	0.0023614466190338135	2.2969908714294434	141.52749633789062	8.26418399810791e-5	567.5691528320312	270.384521484375	0.9974691867828369	561.7669067382812	270.1358642578125	3.859400749206543e-5	4	014
21	91.06585693359375	121.45120239257812	0.9406729936599731	82.89205932617188	124.09677124023438	0.0003256499767303467	567.83154296875	270.3597106933594	0.9943419098854065	562.9358520507812	268.5889892578125	9.47713851928711e-6	4	014
22	83.14372253417969	121.94770812988281	0.999940037727356	81.86537170410156	131.98194885253906	0.0002854764461517334	567.509033203125	270.1262512207031	0.9988893270492554	562.8417358398438	271.3841552734375	4.3004751205444336e-5	4	014
23	67.81035614013672	125.9162826538086	1.0	73.40550994873047	121.39875030517578	0.001008063554763794	568.167724609375	270.4476623535156	0.9991273880004883	54.24452590942383	116.92108154296875	0.00024878978729248047	4	014
24	64.4164047241211	130.5091552734375	1.0	58.714813232421875	135.5022735595703	0.0013217628002166748	567.2177124023438	270.05206298828125	0.9998043775558472	46.948463439941406	138.6100311279297	0.0003573894500732422	4	014
25	65.79190063476562	129.1598358154297	1.0	11.538999557495117	193.5387725830078	0.01227983832359314	568.6430053710938	269.5625	0.9996236562728882	56.68916320800781	117.72952270507812	0.0002632439136505127	4	014
26	55.05113983154297	139.7503662109375	0.34845077991485596	547.4000854492188	225.30308532714844	0.0001443028450012207	544.2805786132812	222.78407287597656	0.9999998211860657	543.6126098632812	223.99327087402344	0.0016621649265289307	4	014
27	542.6853637695312	226.19029235839844	0.0028191804885864258	547.7592163085938	224.52932739257812	9.053945541381836e-5	544.5230712890625	221.87310791015625	1.0	543.0697631835938	223.06329345703125	0.0005052387714385986	4	014
28	543.0331420898438	226.06997680664062	0.006181627511978149	543.69482421875	223.98663330078125	0.00011309981346130371	544.8147583007812	221.74053955078125	1.0	543.5883178710938	223.112548828125	0.0007430315017700195	4	014
29	542.6673583984375	226.3600616455078	0.004589706659317017	644.5188598632812	457.5745849609375	0.00014102458953857422	544.414794921875	222.2315673828125	0.9999999403953552	543.1209716796875	223.6965789794922	0.0007748901844024658	4	014
30	52.230072021484375	174.47463989257812	0.039575397968292236	547.6505126953125	224.91275024414062	0.00010147690773010254	544.7462158203125	222.14988708496094	1.0	543.726318359375	223.8181610107422	0.0006727278232574463	4	014
31	542.9065551757812	226.07962036132812	0.010243445634841919	84.93265533447266	180.2176055908203	0.9999966621398926	544.5776977539062	221.9764404296875	0.9999998807907104	543.2189331054688	223.46884155273438	0.0006067752838134766	4	014
32	542.7608642578125	226.45449829101562	0.005810946226119995	2.671410083770752	135.62185668945312	0.00016441941261291504	544.3733520507812	221.9986114501953	1.0	543.277099609375	223.90283203125	0.0008929669857025146	4	014
33	542.9779052734375	226.40098571777344	0.004518717527389526	543.7321166992188	224.6620635986328	0.00012159347534179688	544.6007690429688	222.08465576171875	1.0	543.4509887695312	223.78759765625	0.0010068118572235107	4	014
34	131.48876953125	119.8793716430664	0.9549778699874878	96.06774139404297	174.68040466308594	0.0007728636264801025	544.6519775390625	221.84523010253906	1.0	543.5745849609375	223.6002655029297	0.0006571412086486816	4	014
35	140.6459197998047	118.78982543945312	1.0	148.29991149902344	120.85466766357422	0.00039187073707580566	544.3648681640625	221.80491638183594	0.9999998807907104	543.4581298828125	223.62477111816406	0.0009312331676483154	4	014
36	153.30921936035156	112.75210571289062	1.0	157.89630126953125	113.86317443847656	0.05800408124923706	544.8847045898438	222.2203369140625	0.9999999403953552	543.4740600585938	223.40785217285156	0.0007350742816925049	4	014
37	163.2567138671875	110.25749969482422	1.0	163.5511474609375	113.52383422851562	0.0005265176296234131	544.7112426757812	221.94285583496094	1.0	543.51171875	223.8402557373047	0.0006879568099975586	4	014
38	171.1315155029297	108.31585693359375	1.0	176.26625061035156	110.79114532470703	0.11996921896934509	545.1027221679688	222.6923065185547	1.0	543.8709106445312	223.7513885498047	0.000719219446182251	4	014
39	178.3733673095703	106.7864761352539	1.0	178.88980102539062	112.50743103027344	0.0015484988689422607	545.1122436523438	221.76806640625	1.0	543.72509765625	223.38076782226562	0.0006378293037414551	4	014
40	185.50221252441406	104.38420867919922	1.0	127.48548889160156	155.6336212158203	0.9991967082023621	544.9039916992188	222.1521759033203	1.0	543.8814697265625	223.64947509765625	0.0008137226104736328	4	014
41	190.70716857910156	103.02500915527344	1.0	194.98353576660156	105.95052337646484	0.04403391480445862	544.6865234375	222.41940307617188	1.0	543.6909790039062	224.1392364501953	0.0009132623672485352	4	014
42	193.2927703857422	100.04034423828125	0.9999991655349731	197.5563507080078	100.95880126953125	0.552181601524353	544.6986083984375	222.2398223876953	1.0	543.6685791015625	223.63809204101562	0.0009003877639770508	4	014
43	200.706298828125	98.2378921508789	0.9999040961265564	152.87208557128906	146.21185302734375	0.9999979734420776	544.2715454101562	221.85821533203125	0.9999998807907104	543.0203857421875	224.15611267089844	0.0006700456142425537	4	014
44	210.432861328125	96.71416473388672	0.8105090856552124	168.5740509033203	138.1561737060547	0.9954686164855957	544.6189575195312	222.20333862304688	1.0	543.5293579101562	223.65036010742188	0.0006166398525238037	4	014
45	225.8563232421875	95.00059509277344	0.9999892711639404	175.67518615722656	139.10137939453125	0.8218783736228943	544.8094482421875	222.03929138183594	1.0	543.5262451171875	223.6800537109375	0.000843048095703125	4	014
46	238.84593200683594	93.96408081054688	0.9999353885650635	172.54640197753906	147.94509887695312	1.0	544.5394287109375	221.52603149414062	1.0	543.252685546875	223.71774291992188	0.0010873079299926758	4	014
47	255.9165802001953	94.31915283203125	0.9553052186965942	196.49551391601562	141.30502319335938	0.9999998807907104	544.4780883789062	222.3157501220703	0.9999999403953552	543.0081787109375	223.95335388183594	0.0007242560386657715	4	014
48	271.70166015625	87.47440338134766	0.8936917781829834	205.5150604248047	146.79067993164062	0.991761326789856	544.8607788085938	222.14797973632812	1.0	543.7015380859375	223.96377563476562	0.0006892681121826172	4	014
49	289.0789489746094	81.69862365722656	0.9999667406082153	223.28903198242188	143.3085479736328	1.0	544.5863647460938	222.28298950195312	0.9999999403953552	543.2601318359375	224.30479431152344	0.0007957816123962402	4	014
50	306.3724365234375	84.9492416381836	1.0	240.93850708007812	138.3353729248047	1.0	544.9434814453125	222.3627166748047	0.9999999403953552	543.8576049804688	223.56588745117188	0.0008341073989868164	4	014
51	321.524169921875	83.1787109375	1.0	245.6724395751953	143.237060546875	1.0	544.9871826171875	222.10292053222656	1.0	543.60302734375	223.40945434570312	0.0007995665073394775	4	014
52	335.26263427734375	78.96013641357422	1.0	259.55401611328125	134.6036376953125	0.9999999403953552	544.41943359375	222.12887573242188	0.9999999403953552	543.2431030273438	223.86099243164062	0.0007821321487426758	4	014
53	347.5559387207031	77.5649642944336	1.0	282.3570556640625	132.8856201171875	0.9999985098838806	544.2366943359375	222.31875610351562	1.0	543.0010986328125	224.26751708984375	0.0007427632808685303	4	014
54	358.1943359375	75.76289367675781	1.0	278.7274169921875	134.94058227539062	0.9999654293060303	544.465087890625	222.2616729736328	1.0	543.6804809570312	223.25442504882812	0.0007439255714416504	4	014
55	367.2347412109375	77.02690887451172	1.0	280.5355529785156	131.5808868408203	1.0	545.015380859375	222.11184692382812	1.0	543.7239990234375	222.89199829101562	0.0006102025508880615	4	014
56	373.20477294921875	74.61509704589844	1.0	281.7590026855469	129.9806365966797	1.0	544.7119140625	221.94810485839844	1.0	543.4590454101562	222.92979431152344	0.0006517767906188965	4	014
57	377.6562805175781	74.49172973632812	1.0	284.5254821777344	124.6258544921875	0.9999628663063049	544.6390991210938	222.4781951904297	0.9999998807907104	543.8920288085938	223.57891845703125	0.0007482469081878662	4	014
58	383.5157775878906	76.078857421875	1.0	290.6122131347656	120.07808685302734	0.1858278214931488	544.296875	222.08828735351562	1.0	543.0828857421875	223.29244995117188	0.0006455779075622559	4	014
59	385.203369140625	74.73467254638672	1.0	309.9032287597656	135.09674072265625	0.8019701242446899	544.9411010742188	221.8485565185547	1.0	543.6818237304688	222.80148315429688	0.000552743673324585	4	014
60	387.4348449707031	73.17861938476562	1.0	301.440185546875	140.26687622070312	0.9954993724822998	544.896728515625	222.47445678710938	1.0	544.0112915039062	223.3875732421875	0.0007631778717041016	4	014
61	388.6073913574219	74.1688461303711	1.0	297.0484313964844	141.24610900878906	0.9352052211761475	544.7147827148438	221.90155029296875	1.0	543.5696411132812	222.9273223876953	0.0007446706295013428	4	014
62	389.8624267578125	73.32788848876953	1.0	303.50494384765625	145.33602905273438	0.999645471572876	544.8436889648438	221.4395294189453	1.0	543.4429931640625	222.3541717529297	0.0006849169731140137	4	014
63	389.9309997558594	73.03168487548828	1.0	302.3136291503906	145.10621643066406	0.9999986290931702	544.8568725585938	222.57980346679688	1.0	543.5623779296875	223.8822479248047	0.0007518529891967773	4	014
64	390.3598327636719	71.89153289794922	1.0	305.271240234375	147.50314331054688	1.0	544.8773803710938	222.2333221435547	1.0	543.5640258789062	223.5441436767578	0.0005873143672943115	4	014
65	391.02191162109375	72.74433898925781	1.0	308.7500305175781	147.21102905273438	1.0	544.71044921875	222.06915283203125	1.0	496.90350341796875	142.49819946289062	0.0010424554347991943	4	014
66	392.2930603027344	73.45457458496094	1.0	324.69244384765625	146.29214477539062	1.0	544.6465454101562	221.8810577392578	1.0	543.5093994140625	223.28460693359375	0.0005615651607513428	4	014
67	396.37615966796875	77.24874877929688	1.0	320.72564697265625	156.09097290039062	1.0	544.4307861328125	222.1887969970703	1.0	543.4370727539062	223.4742431640625	0.0008803308010101318	4	014
68	400.5705261230469	77.88797760009766	1.0	326.00146484375	151.66734313964844	1.0	544.3921508789062	222.0709686279297	0.9999998807907104	543.2244262695312	223.03282165527344	0.0005158782005310059	4	014
69	405.32855224609375	77.31813049316406	1.0	329.62042236328125	146.1063690185547	1.0	544.5785522460938	221.79330444335938	0.9999998807907104	543.574951171875	223.41725158691406	0.0006581246852874756	4	014
70	405.72119140625	74.83924865722656	1.0	332.5445251464844	143.1562957763672	1.0	544.1609497070312	221.90858459472656	0.9999998807907104	543.2622680664062	223.4298858642578	0.0007636547088623047	4	014
71	406.56390380859375	74.73611450195312	1.0	335.0983581542969	141.34982299804688	1.0	544.1758422851562	221.95904541015625	0.9999999403953552	543.226318359375	223.7162322998047	0.0007756948471069336	4	014
72	406.1707458496094	74.80449676513672	1.0	337.4718017578125	142.15853881835938	1.0	544.7651977539062	222.3162078857422	1.0	543.7825317382812	223.7232208251953	0.0007198154926300049	4	014
73	406.9596862792969	75.10102081298828	1.0	337.9607238769531	141.3107452392578	1.0	544.8069458007812	222.191162109375	1.0	543.6728515625	223.3732452392578	0.000586390495300293	4	014
74	407.629150390625	75.7764663696289	1.0	338.4692077636719	137.52423095703125	1.0	544.684814453125	222.40170288085938	1.0	543.4803466796875	223.66055297851562	0.0006645917892456055	4	014
75	408.1663513183594	75.9112319946289	1.0	339.4800720214844	136.8455352783203	1.0	544.9067993164062	221.65679931640625	1.0	543.79443359375	223.35076904296875	0.000582277774810791	4	014
76	409.407958984375	76.85562896728516	1.0	337.9562683105469	133.2292022705078	1.0	544.6743774414062	222.13211059570312	1.0	543.5335693359375	223.37106323242188	0.0007385611534118652	4	014
77	410.14215087890625	76.58907318115234	1.0	338.3487854003906	129.90289306640625	1.0	544.6126708984375	222.1772003173828	1.0	543.6221923828125	223.10560607910156	0.0005655586719512939	4	014
78	410.09210205078125	76.93142700195312	1.0	338.6774597167969	127.01751708984375	1.0	544.6959228515625	221.9954376220703	1.0	543.5840454101562	222.9092254638672	0.0006301701068878174	4	014
79	409.73516845703125	78.40801239013672	1.0	341.392822265625	125.79064178466797	0.9999998807907104	544.7198486328125	222.36570739746094	1.0	543.6437377929688	223.72132873535156	0.0007986724376678467	4	014
80	452.6752014160156	78.92700958251953	1.0	345.2234802246094	128.80760192871094	0.9905647039413452	545.0014038085938	222.15960693359375	1.0	407.8526611328125	70.56424713134766	0.0008151531219482422	4	014
81	450.2648620605469	80.47303009033203	1.0	341.44525146484375	127.22203826904297	1.0	544.35986328125	221.83738708496094	0.9999998807907104	543.5348510742188	223.6958465576172	0.0009067356586456299	4	014
82	441.96337890625	84.638916015625	0.9999998807907104	342.0313415527344	129.67449951171875	1.0	544.7221069335938	222.22283935546875	1.0	543.7069702148438	223.43113708496094	0.0010217130184173584	4	014
83	427.5361328125	87.98025512695312	1.0	335.3258361816406	132.05783081054688	1.0	544.6810913085938	221.99545288085938	0.9999998807907104	543.614990234375	223.23329162597656	0.000651925802230835	4	014
84	427.6560974121094	88.84794616699219	1.0	330.9573669433594	127.47174072265625	1.0	545.0103759765625	222.09764099121094	0.9999999403953552	543.8593139648438	223.04135131835938	0.000525355339050293	4	014
85	431.8516845703125	90.27023315429688	1.0	328.6306457519531	119.75292205810547	0.9999966621398926	544.8253784179688	222.5469512939453	1.0	543.5648193359375	224.00552368164062	0.0008675456047058105	4	014
86	428.5767822265625	89.36247253417969	0.9999809861183167	333.9169921875	117.7704086303711	0.9999967813491821	544.8838500976562	221.8683624267578	1.0	543.5177612304688	223.1237335205078	0.000713646411895752	4	014
87	428.5308837890625	91.38279724121094	0.9999998807907104	332.5616455078125	115.13472747802734	1.0	544.788818359375	221.78878784179688	1.0	543.5308227539062	222.8057861328125	0.00070229172706604	4	014
88	430.42730712890625	91.88471221923828	0.9999998807907104	333.8969421386719	116.01087951660156	1.0	544.6287231445312	222.1034393310547	0.9999999403953552	543.410888671875	223.037353515625	0.0007113516330718994	4	014
89	428.08380126953125	93.2745361328125	1.0	333.4578857421875	115.62359619140625	0.03229507803916931	544.704345703125	221.68125915527344	1.0	543.5150756835938	223.2699737548828	0.0006028115749359131	4	014
90	428.8713684082031	93.88251495361328	1.0	337.061767578125	111.34578704833984	0.04897773265838623	544.7100219726562	221.6522979736328	0.9999998807907104	543.4635620117188	223.7160186767578	0.0005562007427215576	4	014
91	428.37823486328125	95.56526947021484	0.9995765089988708	333.8324890136719	114.76984405517578	0.9980520009994507	544.6757202148438	222.31076049804688	1.0	543.481689453125	223.82354736328125	0.0005946457386016846	4	014
92	428.6170349121094	95.74012756347656	0.9992243051528931	335.16204833984375	120.9142074584961	1.0	545.0491943359375	222.0448760986328	1.0	457.8367004394531	6.4017109870910645	0.0008955895900726318	4	014
93	430.8163757324219	96.58512115478516	0.15785589814186096	335.1906433105469	122.56805419921875	1.0	544.6621704101562	221.90650939941406	0.9999998807907104	543.1451416015625	223.0876922607422	0.0005939006805419922	4	014
94	429.97662353515625	96.73020935058594	0.991610586643219	338.56402587890625	120.66216278076172	1.0	544.0183715820312	221.81805419921875	0.9999999403953552	542.99267578125	223.74835205078125	0.000957101583480835	4	014
95	428.463134765625	97.94206237792969	1.0	338.0810241699219	117.60044860839844	1.0	544.681640625	222.1886749267578	1.0	543.400390625	222.7372283935547	0.0005371272563934326	4	014
96	427.57366943359375	99.95468139648438	1.0	339.63433837890625	116.70323944091797	1.0	545.0062866210938	221.74017333984375	1.0	457.1564025878906	7.112209320068359	0.0019146502017974854	4	014
97	427.56964111328125	101.1760482788086	1.0	338.5115051269531	112.81958770751953	1.0	544.5228271484375	221.60397338867188	1.0	543.4105834960938	223.47642517089844	0.0005727410316467285	4	014
98	427.5409240722656	101.09396362304688	1.0	340.6697692871094	113.72323608398438	0.0066754817962646484	545.0369262695312	221.96861267089844	1.0	543.4852905273438	222.786865234375	0.0004420280456542969	4	014
99	428.81280517578125	102.18721008300781	1.0	445.79119873046875	6.9604620933532715	0.0038750171661376953	544.822021484375	221.61660766601562	0.9999998807907104	455.8125	6.332778453826904	0.0011958181858062744	4	014
100	428.39630126953125	101.81153106689453	1.0	446.9796142578125	6.50963020324707	0.003488212823867798	545.2196044921875	221.5892791748047	1.0	456.01904296875	6.378172874450684	0.0008136928081512451	4	014
101	428.6497497558594	103.58350372314453	1.0	441.1065673828125	98.66677856445312	0.0005958378314971924	545.0175170898438	221.62437438964844	1.0	543.793701171875	222.80679321289062	0.0006245672702789307	4	014
102	432.07684326171875	104.86199951171875	0.034454673528671265	443.6676940917969	3.784209728240967	0.0001475512981414795	544.7647094726562	222.43026733398438	0.9999999403953552	543.579833984375	223.52902221679688	0.0008115172386169434	4	014
103	546.1158447265625	226.88156127929688	0.005349546670913696	547.5702514648438	224.61959838867188	9.718537330627441e-5	544.8834228515625	221.4577178955078	1.0	543.6253051757812	222.7388153076172	0.0007866919040679932	4	014
104	545.9373779296875	227.05638122558594	0.004983425140380859	547.8612060546875	224.54208374023438	9.039044380187988e-5	544.7413940429688	221.69076538085938	0.9999998807907104	543.466552734375	222.8087158203125	0.0006396770477294922	4	014
105	542.8834838867188	226.01608276367188	0.006580710411071777	644.86669921875	143.4710693359375	0.0001823902130126953	544.5559692382812	221.9169158935547	0.9999999403953552	543.4388427734375	223.5751953125	0.0007618367671966553	4	014
106	428.85369873046875	110.73678588867188	0.9998177886009216	430.0432434082031	103.05137634277344	0.00011998414993286133	544.57421875	221.73509216308594	0.9999998807907104	543.1143188476562	222.947509765625	0.0006212294101715088	4	014
107	427.5784912109375	112.59136962890625	1.0	423.98187255859375	117.99076843261719	0.0004878044128417969	544.8802490234375	221.47154235839844	1.0	543.4033203125	223.0264434814453	0.0007944107055664062	4	014
108	429.350341796875	115.50220489501953	0.9999994039535522	435.7795715332031	119.66018676757812	0.0002334117889404297	544.7161865234375	221.9073028564453	1.0	543.480712890625	222.917236328125	0.0005696415901184082	4	014
109	426.92578125	115.16278839111328	0.9999957084655762	335.2511901855469	88.97102355957031	0.0033216476440429688	544.3861083984375	222.17034912109375	0.9999998807907104	543.2949829101562	224.11892700195312	0.0007023513317108154	4	014
110	426.6138916015625	116.83775329589844	0.9999674558639526	333.9378662109375	82.24183654785156	0.07599583268165588	544.9061889648438	221.9363250732422	1.0	543.439453125	223.1331329345703	0.0008645951747894287	4	014
111	428.7575988769531	120.13508605957031	0.9897400736808777	543.9505004882812	224.23895263671875	0.00010699033737182617	544.6495971679688	221.7799072265625	0.9999998807907104	543.695556640625	223.36590576171875	0.0007440149784088135	4	014
112	429.75946044921875	125.87445831298828	0.9990934133529663	543.8096923828125	224.71414184570312	0.0001361072063446045	544.540771484375	221.96397399902344	1.0	543.6138305664062	223.92324829101562	0.0007359981536865234	4	014
113	429.5628356933594	127.9856948852539	0.7886408567428589	547.56689453125	224.1261749267578	0.00011140108108520508	544.7896118164062	221.20875549316406	1.0	543.42919921875	222.7130584716797	0.0007239878177642822	4	014
114	428.7877502441406	128.91152954101562	0.2978841960430145	334.7713928222656	90.1834716796875	1.0	544.5425415039062	221.92288208007812	1.0	543.4459228515625	223.84182739257812	0.0006933212280273438	4	014
115	431.88250732421875	134.48968505859375	1.0	338.7066650390625	88.75894927978516	0.7579606175422668	544.7088623046875	221.9282989501953	1.0	543.6583251953125	223.25823974609375	0.0006281733512878418	4	014
116	429.7052001953125	141.65792846679688	0.9999995231628418	487.15234375	113.29415893554688	0.0004687309265136719	544.7012939453125	222.17172241210938	0.9999999403953552	543.60009765625	223.2421875	0.000560075044631958	4	014
117	431.0983581542969	149.572021484375	1.0	340.41741943359375	112.87635040283203	0.011682569980621338	544.6941528320312	221.79998779296875	0.9999999403953552	543.5957641601562	223.47503662109375	0.0007134377956390381	4	014
118	429.0666198730469	153.52622985839844	0.9999997615814209	371.80120849609375	103.2054672241211	0.16120785474777222	544.679931640625	222.1084442138672	1.0	543.3912353515625	223.29360961914062	0.0006326436996459961	4	014
119	424.2289733886719	154.4391326904297	1.0	365.33123779296875	102.69425201416016	0.999948263168335	544.8078002929688	222.068115234375	0.9999998807907104	543.720947265625	223.06805419921875	0.0009956955909729004	4	014
120	427.3486022949219	157.3833770751953	1.0	370.7137451171875	98.28524017333984	1.0	544.2852172851562	222.0382843017578	0.9999998807907104	543.3677978515625	222.80862426757812	0.0005649924278259277	4	014
121	429.2482604980469	159.63577270507812	1.0	371.135009765625	98.83694458007812	1.0	544.5523071289062	221.60922241210938	1.0	370.93243408203125	100.37026977539062	0.0007458329200744629	4	014
122	428.1792297363281	160.11891174316406	1.0	369.2206726074219	96.64281463623047	1.0	544.4566040039062	221.8357696533203	0.9999999403953552	543.4773559570312	223.655517578125	0.0007628798484802246	4	014
123	429.7809753417969	160.96490478515625	1.0	366.64984130859375	96.9349136352539	1.0	544.6969604492188	221.84466552734375	0.9999998807907104	543.5967407226562	223.2445068359375	0.0005489587783813477	4	014
124	430.3233337402344	162.79519653320312	1.0	362.5144348144531	96.21159362792969	1.0	544.7888793945312	221.51402282714844	1.0	543.6610107421875	222.91375732421875	0.0005778968334197998	4	014
125	431.5163879394531	164.1571044921875	1.0	363.9830322265625	96.51948547363281	1.0	544.6567993164062	221.857666015625	0.9999999403953552	543.7318115234375	223.8343505859375	0.00070992112159729	4	014
126	483.0874328613281	98.38595581054688	1.0	363.98822021484375	98.9366226196289	1.0	544.63818359375	221.9178466796875	1.0	543.5406494140625	222.92356872558594	0.0006944835186004639	4	014
127	430.2137451171875	169.18795776367188	1.0	359.6329345703125	94.4288330078125	0.9999998807907104	544.490478515625	222.01071166992188	1.0	543.6538696289062	223.0757293701172	0.0007264018058776855	4	014
128	430.6415710449219	173.57237243652344	1.0	356.982421875	94.41280364990234	1.0	544.6077880859375	222.19949340820312	0.9999998807907104	543.9923095703125	223.3419647216797	0.0006392002105712891	4	014
129	430.52178955078125	174.86082458496094	1.0	356.37957763671875	97.05136108398438	1.0	544.4658203125	221.95468139648438	1.0	543.763427734375	223.4315948486328	0.0006376802921295166	4	014
130	428.9512939453125	177.18861389160156	1.0	362.7550964355469	101.12593841552734	0.9999746084213257	544.3238525390625	221.82742309570312	1.0	543.55517578125	223.02578735351562	0.0005441606044769287	4	014
131	431.521240234375	180.31639099121094	1.0	362.27459716796875	100.16751861572266	1.0	544.5261840820312	222.2218475341797	1.0	543.4828491210938	222.56602478027344	0.0005889236927032471	4	014
132	430.1044616699219	182.74330139160156	1.0	360.3341369628906	99.867431640625	1.0	544.6571044921875	222.23167419433594	1.0	543.77490234375	223.4085693359375	0.0005787014961242676	4	014
133	430.228271484375	185.0952911376953	1.0	489.64959716796875	108.13861083984375	0.9997599124908447	544.7244262695312	221.98764038085938	1.0	427.2330017089844	190.76881408691406	0.000766456127166748	4	014
134	428.4523620605469	187.45132446289062	1.0	491.43634033203125	107.48353576660156	0.9999985694885254	544.6219482421875	221.7002716064453	1.0	426.6329650878906	193.02513122558594	0.00046890974044799805	4	014
135	429.7566223144531	187.7794952392578	1.0	491.5087890625	108.92779541015625	0.9999997615814209	544.745361328125	222.44580078125	1.0	543.8245849609375	223.3880615234375	0.0004957318305969238	4	014
136	429.5137939453125	189.2072296142578	1.0	491.88037109375	109.20924377441406	0.9998313188552856	544.7158203125	221.4965057373047	1.0	543.6939086914062	222.44642639160156	0.00041350722312927246	4	014
137	430.8204040527344	189.77589416503906	1.0	342.77691650390625	105.1822738647461	0.8885383009910583	544.59423828125	222.15325927734375	1.0	543.0623779296875	223.40786743164062	0.0004451572895050049	4	014
138	432.0506896972656	191.16513061523438	1.0	339.0093688964844	112.04483795166016	0.054255157709121704	545.237548828125	221.5285186767578	1.0	543.0256958007812	223.45359802246094	0.0005838572978973389	4	014
139	543.0166015625	225.9003448486328	0.0065268874168396	345.5618896484375	116.28353881835938	1.0	544.4047241210938	221.8828582763672	1.0	542.4317626953125	223.791259765625	0.0005044937133789062	4	014
140	542.8140258789062	226.23692321777344	0.003393411636352539	353.5652160644531	118.3148422241211	0.999998152256012	544.3977661132812	222.2225341796875	1.0	543.40625	223.34893798828125	0.0005469620227813721	4	014
141	427.0732421875	183.45468139648438	1.0	353.4656677246094	126.05790710449219	0.9999842643737793	544.7307739257812	221.9303741455078	1.0	544.0632934570312	222.499267578125	0.000523298978805542	4	014
142	428.43975830078125	182.9954376220703	1.0	356.15081787109375	133.63047790527344	0.9957321286201477	544.3978881835938	221.81121826171875	0.9999998807907104	543.6776123046875	222.66799926757812	0.0005517303943634033	4	014
143	427.46173095703125	182.80487060546875	1.0	350.9602355957031	132.08242797851562	0.001047581434249878	544.623291015625	222.40591430664062	0.9999998807907104	543.7229614257812	223.18568420410156	0.0006405115127563477	4	014
144	427.41912841796875	181.53414916992188	1.0	353.86334228515625	133.22439575195312	0.8233394622802734	544.265869140625	222.07249450683594	1.0	543.677001953125	222.96612548828125	0.0007118880748748779	4	014
145	427.2533264160156	181.88999938964844	1.0	353.8000183105469	137.13026428222656	0.7654800415039062	544.856689453125	221.52513122558594	1.0	543.8831787109375	222.40579223632812	0.000467836856842041	4	014
146	428.2216796875	181.05966186523438	1.0	349.966552734375	138.8004913330078	0.999940037727356	544.37451171875	221.559326171875	0.9999998807907104	543.7512817382812	222.4672088623047	0.00064849853515625	4	014
147	429.018310546875	177.140869140625	1.0	349.24493408203125	141.7123260498047	0.9999990463256836	544.9683837890625	221.6244354248047	0.9999999403953552	544.0133056640625	223.058349609375	0.000634998083114624	4	014
148	429.2843933105469	176.07876586914062	1.0	348.07879638671875	143.78384399414062	1.0	544.8558959960938	221.87001037597656	1.0	543.7321166992188	223.01161193847656	0.0006385445594787598	4	014
149	428.5670166015625	175.31735229492188	1.0	345.6526794433594	144.28921508789062	1.0	544.845703125	222.0528106689453	1.0	544.183349609375	222.97488403320312	0.0006605982780456543	4	014
150	433.1745300292969	173.91033935546875	1.0	343.0108642578125	149.3686981201172	0.24465107917785645	544.8239135742188	221.932861328125	1.0	543.9208374023438	222.45819091796875	0.0005856752395629883	4	014
151	434.91949462890625	174.27989196777344	1.0	437.20208740234375	177.44259643554688	0.00040140748023986816	545.023681640625	222.05029296875	1.0	543.7710571289062	222.91720581054688	0.0007144808769226074	4	014
152	485.89703369140625	172.98529052734375	0.8474621772766113	484.6750793457031	175.58956909179688	0.0004779398441314697	544.2427368164062	222.37258911132812	1.0	543.3746337890625	223.0572509765625	0.0007731616497039795	4	014
153	435.81439208984375	175.9460906982422	0.623706579208374	343.2765197753906	164.75296020507812	0.003273099660873413	544.8505859375	222.15872192382812	1.0	543.8010864257812	223.86862182617188	0.0005755126476287842	4	014
154	437.50372314453125	174.379150390625	0.9999992847442627	346.5974426269531	160.5776824951172	0.9589172601699829	545.0993041992188	222.3943328857422	1.0	543.9819946289062	223.02664184570312	0.0006320476531982422	4	014
155	446.2351379394531	175.28709411621094	0.02460452914237976	481.0464782714844	172.3363800048828	0.00046503543853759766	544.5319213867188	222.28744506835938	1.0	543.5173950195312	223.46853637695312	0.0008381009101867676	4	014
156	444.9307861328125	176.41798400878906	0.9699387550354004	485.2260437011719	174.49916076660156	0.0015871524810791016	544.6879272460938	222.59002685546875	1.0	543.6489868164062	222.79931640625	0.00045114755630493164	4	014
157	486.31219482421875	176.27682495117188	0.02725580334663391	483.8958435058594	177.67062377929688	0.0006472766399383545	544.8829345703125	222.39675903320312	1.0	543.8610229492188	223.5398712158203	0.000819474458694458	4	014
158	485.3687438964844	177.2735595703125	0.00815996527671814	349.5244445800781	162.1731719970703	0.995764970779419	544.7415771484375	222.28163146972656	1.0	543.8038940429688	223.27830505371094	0.00058022141456604	4	014
159	447.24029541015625	179.06228637695312	0.8839438557624817	350.7976379394531	159.70596313476562	0.9561575651168823	544.7763061523438	222.1203155517578	0.9999998807907104	543.6257934570312	223.1494140625	0.0005106031894683838	4	014
160	448.6162109375	180.61451721191406	0.3293493688106537	481.37579345703125	178.7964630126953	0.0014672279357910156	544.85791015625	222.2847900390625	0.9999998807907104	543.6693115234375	223.4502716064453	0.0007303953170776367	4	014
161	483.02044677734375	180.5319366455078	0.999587893486023	483.25030517578125	181.6397705078125	0.0017161965370178223	545.177734375	221.89503479003906	1.0	543.8516235351562	222.79380798339844	0.0003826618194580078	4	014
162	483.6890563964844	181.27259826660156	0.9996625185012817	484.1089782714844	182.49192810058594	0.0030807852745056152	545.05322265625	221.820068359375	1.0	543.3495483398438	223.31192016601562	0.00042623281478881836	4	014
163	483.9194641113281	184.04969787597656	0.999237596988678	343.99456787109375	165.20936584472656	0.9999697208404541	544.6099853515625	222.61305236816406	1.0	543.6810302734375	223.9290008544922	0.0005146563053131104	4	014
164	483.64862060546875	185.56298828125	0.9999713897705078	484.3294982910156	185.01312255859375	0.001519322395324707	544.5794677734375	221.97994995117188	1.0	543.3698120117188	222.85049438476562	0.0004038512706756592	4	014
165	452.9931945800781	182.48670959472656	0.11155781149864197	339.0947570800781	163.22132873535156	0.8986601829528809	544.5811767578125	222.5327606201172	1.0	543.6121215820312	224.0181427001953	0.0007942318916320801	4	014
166	482.88275146484375	188.20291137695312	0.9966682195663452	335.0013732910156	166.1298370361328	0.9999992847442627	544.6875610351562	221.85472106933594	1.0	543.7703857421875	223.09510803222656	0.0007003247737884521	4	014
167	447.9783020019531	184.42062377929688	0.9999994039535522	334.0509948730469	169.3624267578125	0.9999996423721313	544.55322265625	221.9073028564453	0.9999998807907104	543.3865356445312	223.292724609375	0.0006372332572937012	4	014
168	445.77227783203125	185.44715881347656	1.0	332.6310119628906	170.75234985351562	0.9999954700469971	544.8721923828125	221.6119842529297	1.0	543.8773193359375	223.1369171142578	0.0005783736705780029	4	014
169	446.2733154296875	185.4541015625	1.0	334.8143310546875	175.70635986328125	0.0013630688190460205	544.870849609375	221.95965576171875	0.9999998807907104	543.857421875	223.65097045898438	0.0005418360233306885	4	014
170	445.7181396484375	184.1197052001953	1.0	329.77301025390625	169.59075927734375	0.936613917350769	544.3259887695312	222.14285278320312	0.9999998807907104	543.4654541015625	224.0080108642578	0.0009092390537261963	4	014
171	449.37200927734375	181.29383850097656	1.0	328.95611572265625	166.94705200195312	0.04512175917625427	544.716552734375	221.9256591796875	1.0	543.64501953125	223.65179443359375	0.0008291900157928467	4	014
172	448.70068359375	179.4407196044922	1.0	454.0057067871094	181.9774932861328	0.0004722774028778076	544.5160522460938	222.09906005859375	0.9999998807907104	543.1119384765625	224.2443084716797	0.0007783174514770508	4	014
173	445.5191650390625	178.78216552734375	1.0	334.73828125	176.57078552246094	0.0929931104183197	544.6708984375	222.44236755371094	0.9999998807907104	543.8386840820312	223.90771484375	0.0007069110870361328	4	014
174	450.2144470214844	177.27450561523438	0.9999999403953552	329.2271423339844	179.69532775878906	0.9998490810394287	544.4451904296875	221.80516052246094	0.9999998807907104	543.8047485351562	223.3013153076172	0.0007197260856628418	4	014
175	448.32464599609375	176.16006469726562	0.9999977350234985	452.79248046875	172.63250732421875	0.00664830207824707	544.7650756835938	222.5203857421875	0.9999999403953552	543.7648315429688	224.2196044921875	0.000865936279296875	4	014
176	444.9378356933594	174.06011962890625	1.0	330.8873291015625	179.20571899414062	0.01155737042427063	544.711669921875	222.79917907714844	0.9999998807907104	543.8707885742188	224.33453369140625	0.0011341571807861328	4	014
177	447.8083190917969	175.21849060058594	1.0	331.416748046875	185.48997497558594	0.02958601713180542	544.87841796875	222.2333221435547	0.9999999403953552	543.9536743164062	224.03306579589844	0.0008001029491424561	4	014
178	446.0173034667969	175.4680633544922	1.0	336.0648498535156	184.62269592285156	0.007550418376922607	544.5995483398438	222.1590118408203	1.0	543.5092163085938	224.0545654296875	0.0007836818695068359	4	014
179	443.9677429199219	175.62594604492188	1.0	438.3289794921875	179.8719940185547	0.00022646784782409668	544.7892456054688	222.06112670898438	1.0	544.0333862304688	223.74465942382812	0.0006940662860870361	4	014
180	443.8790283203125	176.08828735351562	1.0	438.1517333984375	180.04249572753906	0.0001868903636932373	544.6296997070312	222.4556884765625	1.0	543.8628540039062	224.03053283691406	0.0008149147033691406	4	014
181	442.6796875	176.05520629882812	1.0	323.1441345214844	195.282470703125	0.04660186171531677	544.459716796875	221.70849609375	0.9999998807907104	543.5765991210938	223.72080993652344	0.0009325742721557617	4	014
182	443.11077880859375	175.2433624267578	1.0	329.8664245605469	186.67103576660156	0.026024550199508667	545.0079956054688	222.11605834960938	1.0	543.911376953125	223.88511657714844	0.0009363889694213867	4	014
183	444.6470947265625	173.92323303222656	1.0	333.90753173828125	194.92210388183594	0.0008397698402404785	544.5001220703125	222.10182189941406	0.9999998807907104	543.91650390625	223.98916625976562	0.0010526776313781738	4	014
184	446.2007751464844	170.7413330078125	1.0	454.4824523925781	168.03553771972656	0.0008351504802703857	545.0513305664062	222.29153442382812	0.9999999403953552	543.6947631835938	224.43594360351562	0.0005685687065124512	4	014
185	446.7694396972656	169.78604125976562	1.0	323.6872253417969	199.131103515625	0.00526002049446106	544.4090576171875	222.05938720703125	1.0	543.7677612304688	224.2564697265625	0.0011283457279205322	4	014
186	446.580078125	168.8094024658203	1.0	453.775634765625	166.79827880859375	0.0006834268569946289	544.7279052734375	222.01089477539062	1.0	543.9136352539062	224.06143188476562	0.0008726418018341064	4	014
187	445.8041687011719	168.24668884277344	1.0	453.6873779296875	166.32781982421875	0.0002700984477996826	544.7454223632812	222.19056701660156	0.9999999403953552	543.9120483398438	224.1061248779297	0.0009343326091766357	4	014
188	445.8667297363281	167.25743103027344	1.0	453.3160095214844	169.00025939941406	0.00018706917762756348	544.615478515625	221.94882202148438	0.9999998807907104	543.9186401367188	223.71331787109375	0.0007072389125823975	4	014
189	445.9037170410156	167.30186462402344	1.0	454.17376708984375	168.9768829345703	0.00030550360679626465	544.9173583984375	221.79415893554688	0.9999998807907104	544.28271484375	224.04183959960938	0.0008595585823059082	4	014
190	445.170654296875	167.7162322998047	1.0	454.8396301269531	168.286865234375	0.0004120469093322754	544.4678955078125	222.2102508544922	1.0	544.17822265625	223.725830078125	0.0006484389305114746	4	014
191	444.3688049316406	168.35264587402344	1.0	323.32843017578125	210.12950134277344	0.00856289267539978	544.6127319335938	221.92034912109375	1.0	543.5151977539062	223.53863525390625	0.0006241500377655029	4	014
192	443.11273193359375	170.0486297607422	1.0	320.1014404296875	214.37611389160156	1.0	544.6036987304688	221.5667724609375	0.9999998807907104	543.90087890625	223.91493225097656	0.0006252825260162354	4	014
193	443.5325622558594	171.40602111816406	1.0	441.95135498046875	175.39752197265625	0.00012981891632080078	544.82958984375	222.39569091796875	0.9999998807907104	543.9846801757812	223.79652404785156	0.0007497072219848633	4	014
194	442.0992431640625	171.79664611816406	1.0	441.7983093261719	175.0478973388672	0.000250011682510376	544.4679565429688	221.89697265625	1.0	543.752197265625	223.7085723876953	0.0008819401264190674	4	014
195	444.30499267578125	169.642578125	1.0	454.0064697265625	169.94334411621094	0.000155717134475708	544.3106689453125	222.01051330566406	0.9999998807907104	543.4783935546875	224.1222686767578	0.0008582472801208496	4	014
196	444.3699951171875	166.87779235839844	1.0	453.4809875488281	168.5165252685547	0.00018340349197387695	544.77587890625	222.10723876953125	1.0	544.1820678710938	223.7663116455078	0.0007757842540740967	4	014
197	446.2496337890625	165.43638610839844	1.0	453.9256286621094	167.13125610351562	0.0002765357494354248	544.4502563476562	222.5696563720703	1.0	543.7088012695312	223.7508087158203	0.0008307397365570068	4	014
198	447.6462707519531	164.4803009033203	1.0	498.70391845703125	211.77561950683594	0.0007974803447723389	543.8624877929688	222.09947204589844	1.0	498.5920715332031	211.76943969726562	0.0011461079120635986	4	014
199	445.770263671875	164.06134033203125	1.0	452.4846496582031	166.67962646484375	0.0002689659595489502	544.3922119140625	222.14256286621094	0.9999998807907104	543.9729614257812	223.69541931152344	0.0007350742816925049	4	014
200	435.4814147949219	168.04493713378906	1.0	299.915771484375	224.3859100341797	0.9999997615814209	545.173583984375	221.77978515625	1.0	544.1526489257812	223.33396911621094	0.0006859898567199707	4	014
201	439.5256042480469	168.9560089111328	1.0	306.5566101074219	225.62750244140625	0.9419925212860107	544.3500366210938	222.1538848876953	1.0	543.7434692382812	223.26141357421875	0.0006271898746490479	4	014
202	438.0203552246094	170.06272888183594	1.0	305.7033386230469	239.97323608398438	0.9986087679862976	544.0126342773438	222.21255493164062	0.9999998807907104	543.419677734375	223.88922119140625	0.0008709132671356201	4	014
203	440.56011962890625	171.2230224609375	1.0	308.41357421875	240.75009155273438	0.9999890327453613	544.2189331054688	222.3406219482422	1.0	543.6092529296875	223.443359375	0.0008043348789215088	4	014
204	441.1005554199219	171.31910705566406	1.0	306.9533996582031	242.8475799560547	0.9999998807907104	544.7185668945312	222.37890625	1.0	543.876220703125	223.38955688476562	0.0005509853363037109	4	014
205	446.3305969238281	172.92752075195312	1.0	454.33837890625	170.38916015625	0.0015330016613006592	544.2734375	222.39468383789062	0.9999999403953552	543.4217529296875	223.73922729492188	0.0009214878082275391	4	014
206	447.4617919921875	174.41024780273438	1.0	454.81927490234375	171.04261779785156	0.0008625686168670654	544.3072509765625	222.43760681152344	1.0	543.5750732421875	223.32186889648438	0.0005407333374023438	4	014
207	447.0710144042969	174.04849243164062	1.0	319.4173278808594	254.77464294433594	0.9974986910820007	543.9088745117188	222.5652618408203	0.9999998807907104	543.3941040039062	223.76158142089844	0.000770866870880127	4	014
208	446.5481872558594	173.09030151367188	1.0	453.7651062011719	170.38809204101562	0.0024613142013549805	543.8448486328125	222.44886779785156	0.9999998807907104	543.5103759765625	223.8624725341797	0.0006393790245056152	4	014
209	447.492431640625	172.7306365966797	0.9999755620956421	319.2214660644531	250.35157775878906	0.9998802542686462	543.9097900390625	221.91468811035156	0.9999998807907104	543.3593139648438	223.46868896484375	0.0005999207496643066	4	014
210	446.4621276855469	171.24351501464844	1.0	316.412109375	255.22518920898438	0.9999977350234985	544.2361450195312	222.37586975097656	1.0	543.3521118164062	223.3211212158203	0.0008842051029205322	4	014
211	439.89447021484375	171.71246337890625	1.0	315.3890686035156	258.6750793457031	1.0	543.937744140625	221.99139404296875	0.9999999403953552	543.0853271484375	223.6221923828125	0.0007279813289642334	4	014
212	433.2558288574219	173.4980010986328	1.0	315.7044372558594	264.8189392089844	1.0	544.68310546875	222.18653869628906	0.9999998807907104	315.8367919921875	268.150390625	0.0006428658962249756	4	014
213	431.0388488769531	180.14463806152344	1.0	317.5588684082031	271.7665100097656	1.0	544.0563354492188	222.155517578125	1.0	543.3934936523438	223.20591735839844	0.0006343424320220947	4	014
214	424.9002685546875	188.53125	1.0	318.6809997558594	266.0977783203125	1.0	544.179931640625	222.3485107421875	0.9999998807907104	543.5333251953125	223.60232543945312	0.0006223917007446289	4	014
215	425.2921142578125	193.58834838867188	1.0	437.8294677734375	190.93844604492188	0.00043579936027526855	544.75341796875	222.49900817871094	0.9999998807907104	543.5786743164062	224.0888671875	0.00045797228813171387	4	014
216	423.8685607910156	196.45436096191406	1.0	438.9087219238281	191.87803649902344	0.00029966235160827637	544.8473510742188	222.68788146972656	0.9999998807907104	543.4069213867188	223.49111938476562	0.0007325112819671631	4	014
217	424.4827880859375	199.6226348876953	1.0	432.28228759765625	202.62774658203125	0.00023192167282104492	544.8831176757812	222.84828186035156	0.9999998807907104	543.396240234375	224.5264434814453	0.0007433593273162842	4	014
218	424.1165771484375	200.9210968017578	1.0	292.2018737792969	257.4112854003906	0.8706638813018799	544.620361328125	222.63998413085938	0.9999998211860657	543.5486450195312	224.0731964111328	0.0008085370063781738	4	014
219	424.1336364746094	202.17091369628906	1.0	286.8546447753906	259.9526062011719	1.0	544.8477783203125	222.39332580566406	0.9999998211860657	543.3974609375	224.2581787109375	0.0006996095180511475	4	014
220	423.0028076171875	204.72955322265625	1.0	284.532470703125	259.0052490234375	0.9678446054458618	544.5558471679688	222.28903198242188	0.9999997615814209	543.4215698242188	224.10890197753906	0.0006951987743377686	4	014
221	423.7378234863281	205.15142822265625	1.0	287.5223388671875	260.30987548828125	0.9999988675117493	544.6134033203125	222.60232543945312	0.9999998807907104	543.4409790039062	223.9512176513672	0.0008180737495422363	4	014
222	422.9441223144531	209.7872314453125	1.0	289.4619445800781	256.59539794921875	0.9999942183494568	544.6089477539062	222.29722595214844	0.9999998807907104	543.1505126953125	224.0284881591797	0.0006265640258789062	4	014
223	422.08349609375	214.39869689941406	1.0	286.8441467285156	263.25885009765625	0.9999998807907104	544.5293579101562	222.44757080078125	0.9999998807907104	543.1992797851562	224.11090087890625	0.0007219612598419189	4	014
224	420.8249816894531	219.02847290039062	1.0	284.1733703613281	268.95709228515625	0.8006495833396912	544.39599609375	222.17578125	0.9999997615814209	279.12005615234375	264.75726318359375	0.0009169578552246094	4	014
225	421.7611389160156	223.89059448242188	0.9999998807907104	284.385009765625	271.67803955078125	0.9999993443489075	544.6656494140625	222.04791259765625	0.9999998807907104	543.0914306640625	223.07884216308594	0.0005325078964233398	4	014
226	422.6114807128906	227.7779083251953	1.0	288.5777282714844	271.05413818359375	0.9992345571517944	544.84521484375	222.3789520263672	0.9999998807907104	543.0673217773438	223.76498413085938	0.0004890561103820801	4	014
227	423.7310791015625	229.93807983398438	1.0	284.49713134765625	263.07049560546875	1.0	544.6226196289062	222.1265411376953	0.9999998807907104	542.7939453125	223.88304138183594	0.0006548166275024414	4	014
228	426.4277038574219	235.0381317138672	0.9999996423721313	280.3352355957031	260.6578674316406	0.9999998211860657	544.3136596679688	222.66250610351562	0.9999999403953552	542.851806640625	224.2183837890625	0.0004680752754211426	4	014
229	426.9617919921875	239.3309783935547	1.0	275.6099853515625	258.91680908203125	0.9763634204864502	544.4585571289062	221.88311767578125	0.9999998807907104	542.9208374023438	223.01190185546875	0.0004545152187347412	4	014
230	424.64697265625	244.56051635742188	1.0	275.639404296875	258.97320556640625	0.9961766004562378	544.2047729492188	222.6116485595703	1.0	542.9608764648438	223.8845977783203	0.0004909038543701172	4	014
231	424.2898864746094	247.85943603515625	1.0	275.77239990234375	264.0566711425781	1.0	544.4428100585938	221.93690490722656	1.0	542.9338989257812	222.88619995117188	0.00045630335807800293	4	014
232	424.48162841796875	251.97377014160156	1.0	276.53936767578125	266.11541748046875	1.0	544.8261108398438	222.17654418945312	1.0	542.7225341796875	223.92739868164062	0.0005168914794921875	4	014
233	424.3377990722656	257.0697326660156	1.0	275.3821105957031	264.4755859375	0.9999995231628418	544.9253540039062	222.6277618408203	1.0	543.3025512695312	223.81158447265625	0.0007293522357940674	4	014
234	424.39654541015625	262.1147155761719	1.0	271.95404052734375	265.7442932128906	0.9902012348175049	544.5552368164062	222.6129150390625	1.0	543.1925659179688	223.11514282226562	0.0005697011947631836	4	014
235	424.67962646484375	265.38458251953125	1.0	273.6553039550781	260.0361022949219	0.0052384138107299805	544.63330078125	221.94142150878906	0.9999998807907104	543.3853149414062	223.7234649658203	0.0005092918872833252	4	014
236	423.8013000488281	268.8711853027344	1.0	271.513671875	269.55078125	0.9999985098838806	544.85107421875	222.41775512695312	0.9999998807907104	543.4393310546875	223.87399291992188	0.0005649924278259277	4	014
237	423.96160888671875	271.5339660644531	1.0	271.62139892578125	271.34051513671875	1.0	544.7608032226562	222.7444610595703	0.9999999403953552	543.5946044921875	223.7819366455078	0.0006090700626373291	4	014
238	423.9252624511719	271.5755310058594	1.0	272.114501953125	264.0425720214844	0.9998027086257935	544.9723510742188	222.248291015625	0.9999998807907104	543.4158935546875	223.81503295898438	0.0005738139152526855	4	014
239	425.1540832519531	272.3381652832031	1.0	271.1020812988281	254.0813446044922	0.0264284610748291	544.692626953125	222.79331970214844	1.0	543.1780395507812	223.94583129882812	0.0005303621292114258	4	014
240	425.2477111816406	272.7144775390625	1.0	422.5989074707031	276.3605041503906	0.000843733549118042	544.2393798828125	222.45045471191406	1.0	542.816162109375	223.9825439453125	0.0005656182765960693	4	014
241	427.4385681152344	272.3834228515625	1.0	275.9931945800781	259.6795349121094	0.9999997615814209	544.8173217773438	222.45399475097656	1.0	543.6271362304688	223.72927856445312	0.000568389892578125	4	014
242	430.9018859863281	264.1975402832031	1.0	277.0149230957031	271.3827209472656	0.006115853786468506	544.2592163085938	222.26910400390625	0.9999999403953552	542.8688354492188	224.1573944091797	0.0005997419357299805	4	014
243	447.7236328125	244.4862060546875	1.0	452.11529541015625	243.04147338867188	0.0031078457832336426	544.8610229492188	222.11050415039062	0.9999999403953552	543.3130493164062	223.7223358154297	0.0004483163356781006	4	014
244	543.4442749023438	226.36239624023438	0.011556148529052734	307.80535888671875	274.2313232421875	0.0011360347270965576	545.4008178710938	222.5089569091797	1.0	543.8766479492188	223.95838928222656	0.0004235804080963135	4	014
245	445.4778137207031	246.07247924804688	1.0	308.0523986816406	287.8194885253906	1.0	544.9727783203125	222.56744384765625	1.0	543.693115234375	223.7360382080078	0.000544816255569458	4	014
246	446.5435791015625	249.55947875976562	1.0	308.2948303222656	290.4504699707031	1.0	544.8240966796875	222.15032958984375	1.0	305.4160461425781	291.3721618652344	0.0012666583061218262	4	014
247	448.33935546875	253.00909423828125	1.0	306.13787841796875	289.9198303222656	0.9999997019767761	544.778076171875	222.32611083984375	1.0	543.3530883789062	224.22625732421875	0.0005931556224822998	4	014
248	447.36846923828125	255.4594268798828	1.0	304.2332763671875	288.8999938964844	0.9999968409538269	544.7138061523438	221.79986572265625	1.0	543.8017578125	223.33767700195312	0.0006192028522491455	4	014
249	448.406494140625	259.31854248046875	1.0	301.1216125488281	286.5697021484375	0.0023234188556671143	544.4127197265625	222.17588806152344	1.0	543.5629272460938	223.8736572265625	0.0005662739276885986	4	014
250	446.6591491699219	264.89215087890625	1.0	294.7652282714844	294.6057434082031	0.16630494594573975	544.532470703125	222.2297821044922	1.0	543.3348999023438	223.56439208984375	0.000497668981552124	4	014
251	444.46337890625	271.7684326171875	1.0	296.5121154785156	301.3833312988281	1.0	544.7721557617188	222.24447631835938	1.0	543.7682495117188	223.30404663085938	0.0007926225662231445	4	014
252	442.3031005859375	275.6366271972656	1.0	298.2225036621094	304.9161682128906	1.0	544.5131225585938	222.0894012451172	0.9999998807907104	543.373779296875	223.3133544921875	0.000641167163848877	4	014
253	441.3468933105469	278.92803955078125	1.0	297.74713134765625	297.17987060546875	0.9999924898147583	544.6522827148438	222.3374481201172	0.9999999403953552	543.7591552734375	223.5498046875	0.0007021129131317139	4	014
254	443.8011169433594	281.72265625	1.0	289.0286560058594	291.38104248046875	1.0	544.9485473632812	222.21702575683594	1.0	543.7073974609375	223.36343383789062	0.0007602572441101074	4	014
255	444.2844543457031	281.9611511230469	1.0	284.794189453125	279.5462646484375	1.0	544.7545166015625	222.10350036621094	0.9999998807907104	543.7396850585938	223.1898193359375	0.0006866753101348877	4	014
256	445.2474060058594	281.8963928222656	1.0	280.08465576171875	263.74273681640625	0.9999995231628418	544.8057250976562	222.3740234375	1.0	543.7212524414062	223.77978515625	0.0007722675800323486	4	014
257	445.13031005859375	281.15423583984375	1.0	281.3240661621094	257.539306640625	0.9999988079071045	544.44873046875	222.2892303466797	1.0	543.3660888671875	224.20425415039062	0.0006341636180877686	4	014
258	446.216064453125	280.5266418457031	1.0	285.78662109375	260.5223693847656	0.9999971985816956	544.6021728515625	222.24844360351562	1.0	543.2994995117188	223.53292846679688	0.0004407167434692383	4	014
259	446.53790283203125	279.8164978027344	1.0	283.09893798828125	257.1584167480469	0.9999992847442627	544.2799682617188	222.6049346923828	1.0	542.935791015625	224.1840362548828	0.000529944896697998	4	014
260	447.6696472167969	278.2935791015625	1.0	280.3009033203125	247.64340209960938	0.9999779462814331	544.4881591796875	222.4686737060547	1.0	543.361572265625	223.78713989257812	0.0005382895469665527	4	014
261	449.14208984375	278.22259521484375	1.0	288.19952392578125	239.6232452392578	1.0	544.4476928710938	222.233154296875	1.0	543.0342407226562	223.29556274414062	0.00046321749687194824	4	014
262	451.38946533203125	278.8073425292969	1.0	293.79559326171875	248.9920654296875	0.9701204299926758	544.3445434570312	222.26451110839844	1.0	542.844970703125	223.99984741210938	0.0006241202354431152	4	014
263	452.3698425292969	277.2289733886719	1.0	292.13262939453125	251.69590759277344	1.0	544.5266723632812	222.22470092773438	1.0	543.0042114257812	223.46763610839844	0.0004602670669555664	4	014
264	455.18341064453125	276.2445983886719	1.0	295.09283447265625	253.08551025390625	0.9999997615814209	544.7119140625	222.5943145751953	1.0	291.406982421875	255.6782684326172	0.0007280111312866211	4	014
265	457.37042236328125	275.8092041015625	1.0	305.5217590332031	234.4217987060547	0.7392679452896118	544.3897094726562	222.84588623046875	0.9999998807907104	543.1219482421875	223.98626708984375	0.0006144344806671143	4	014
266	458.5341796875	277.5924987792969	1.0	316.9638366699219	228.5562286376953	0.0008754730224609375	544.734130859375	222.81130981445312	1.0	543.3262939453125	223.6790313720703	0.0005164146423339844	4	014
267	461.2427673339844	277.96044921875	1.0	308.8262939453125	241.4718475341797	0.9999814033508301	544.5985107421875	222.8716278076172	0.9999999403953552	542.8982543945312	223.80479431152344	0.0005707144737243652	4	014
268	462.26885986328125	275.9316711425781	1.0	313.1600646972656	240.56546020507812	1.0	544.47021484375	222.640380859375	1.0	543.0950317382812	223.73336791992188	0.0004870295524597168	4	014
269	461.9107971191406	277.3809509277344	1.0	328.2593078613281	226.90528869628906	1.0	544.6781005859375	222.86819458007812	1.0	543.2262573242188	223.9088134765625	0.0006324052810668945	4	014
270	462.5151062011719	278.25604248046875	1.0	324.14178466796875	219.6763458251953	0.9999974966049194	544.7591552734375	222.61013793945312	1.0	543.4307250976562	223.9690399169922	0.00046184659004211426	4	014
271	461.4343566894531	277.2565612792969	1.0	321.91595458984375	217.0435333251953	0.9999998211860657	544.666748046875	222.51681518554688	1.0	543.10009765625	223.44146728515625	0.0004061460494995117	4	014
272	464.31103515625	275.32708740234375	0.9999891519546509	327.7182312011719	221.51036071777344	1.0	544.5419921875	222.27137756347656	1.0	543.1853637695312	223.52621459960938	0.0004742741584777832	4	014
273	464.5561218261719	272.4163818359375	0.9999980926513672	324.9695739746094	222.14854431152344	1.0	544.961181640625	223.16604614257812	1.0	543.5430908203125	224.3068084716797	0.00046503543853759766	4	014
274	546.522216796875	225.25054931640625	0.0043777525424957275	332.3062438964844	218.51927185058594	1.0	545.0474853515625	222.43238830566406	0.9999999403953552	543.9564819335938	223.57717895507812	0.0005212128162384033	4	014
275	539.3689575195312	221.99021911621094	0.004021108150482178	332.4292297363281	216.22900390625	1.0	545.0897827148438	222.54132080078125	1.0	543.6072387695312	224.0176544189453	0.0005861222743988037	4	014
276	336.48577880859375	222.7325439453125	0.016406774520874023	334.68701171875	223.92726135253906	0.9999478459358215	545.373291015625	222.43487548828125	0.9999998807907104	543.1411743164062	226.28028869628906	0.00030347704887390137	4	014
277	546.2499389648438	225.43934631347656	0.006862163543701172	347.2965087890625	243.48924255371094	0.002363532781600952	544.7632446289062	222.8045196533203	1.0	543.6902465820312	223.5557098388672	0.0005037784576416016	4	014
278	546.4705200195312	225.21627807617188	0.006508171558380127	344.8869323730469	246.96998596191406	1.0	544.9652099609375	222.42994689941406	1.0	543.6094360351562	223.38499450683594	0.0005519390106201172	4	014
279	543.2534790039062	223.6567840576172	0.04554465413093567	344.1081848144531	243.42486572265625	0.00929415225982666	544.9193115234375	222.63516235351562	0.9999998211860657	543.1451416015625	224.23228454589844	0.00048172473907470703	4	014
280	543.2562255859375	223.27259826660156	0.01880452036857605	352.3511047363281	251.36692810058594	0.9999999403953552	545.008544921875	222.3740997314453	0.9999998807907104	543.0368041992188	224.29969787597656	0.0007140040397644043	4	014
281	543.2556762695312	223.51524353027344	0.012561559677124023	365.9263000488281	248.51608276367188	0.9999994039535522	544.7085571289062	222.53012084960938	0.9999998807907104	543.20751953125	224.1370086669922	0.0005273818969726562	4	014
282	454.8840637207031	246.04554748535156	1.0	462.4532470703125	242.52169799804688	0.0005188286304473877	544.5791015625	222.46275329589844	0.9999998807907104	543.2350463867188	223.61749267578125	0.0005927979946136475	4	014
283	456.6888122558594	237.38233947753906	1.0	358.1247253417969	271.0334167480469	0.27242791652679443	544.314208984375	222.49615478515625	1.0	542.8812866210938	224.01646423339844	0.00063362717628479	4	014
284	452.445068359375	239.50538635253906	1.0	354.8592224121094	273.9502868652344	0.011609554290771484	544.8217163085938	222.16897583007812	0.9999998807907104	543.200927734375	223.90969848632812	0.0005774199962615967	4	014
285	456.46453857421875	239.25460815429688	1.0	466.25946044921875	235.8557586669922	0.000644296407699585	544.62255859375	221.97190856933594	0.9999998807907104	542.6755981445312	223.18502807617188	0.0004655420780181885	4	014
286	455.0580749511719	238.2457275390625	0.9999841451644897	349.54815673828125	291.49530029296875	0.9999921321868896	544.65869140625	222.48760986328125	0.9999998807907104	543.1340942382812	223.80116271972656	0.0005159676074981689	4	014
287	450.4881286621094	243.2891845703125	1.0	348.9844665527344	296.1856689453125	1.0	544.6452026367188	222.01132202148438	1.0	542.940185546875	223.42913818359375	0.000544816255569458	4	014
288	447.1629333496094	246.33534240722656	0.9999995827674866	352.7359313964844	297.58856201171875	0.06504344940185547	544.42578125	222.28213500976562	0.9999999403953552	542.7383422851562	222.969482421875	0.0004455447196960449	4	014
289	447.1214599609375	242.85321044921875	0.9999996423721313	348.20623779296875	296.9283447265625	1.0	544.5358276367188	222.33285522460938	1.0	349.8444519042969	301.65576171875	0.0006839632987976074	4	014
290	446.7872619628906	246.74217224121094	1.0	342.4047546386719	299.7103271484375	0.999999463558197	544.345703125	222.41302490234375	0.9999998807907104	542.7359619140625	223.1564483642578	0.00041225552558898926	4	014
291	448.174560546875	247.08987426757812	0.9999999403953552	349.16680908203125	295.3437194824219	0.9999985694885254	544.2166748046875	222.1083526611328	1.0	542.4332275390625	222.9906005859375	0.0003985166549682617	4	014
292	449.8628234863281	245.2040252685547	1.0	347.6045227050781	276.41650390625	0.0011075735092163086	544.14599609375	222.2323455810547	0.9999998807907104	542.23388671875	223.58840942382812	0.0005133450031280518	4	014
293	450.6456604003906	241.1646270751953	0.9999949932098389	455.4375915527344	236.41827392578125	0.045940786600112915	544.1633911132812	222.1678466796875	0.9999998807907104	541.932861328125	224.13568115234375	0.0005720257759094238	4	014
294	453.19427490234375	242.22793579101562	1.0	457.4525451660156	236.2503204345703	0.0024613142013549805	544.1067504882812	221.94839477539062	1.0	455.695556640625	230.15402221679688	0.0009179115295410156	4	014
295	453.1536560058594	241.8179473876953	1.0	333.65234375	265.1363220214844	0.04183873534202576	544.52490234375	222.09292602539062	0.9999998807907104	456.4944152832031	230.72154235839844	0.0018687546253204346	4	014
296	452.82403564453125	240.5305938720703	0.9999938011169434	336.8149719238281	260.50421142578125	0.4789794087409973	544.2785034179688	222.03097534179688	0.9999998807907104	455.4175720214844	230.5865936279297	0.0016593337059020996	4	014
297	453.4101867675781	242.0153350830078	1.0	458.32330322265625	236.30613708496094	0.019579559564590454	544.2255859375	221.9990997314453	0.9999999403953552	459.61590576171875	236.0598602294922	0.0036308467388153076	4	014
298	454.6540832519531	244.281982421875	1.0	335.9994812011719	262.5193176269531	0.9999999403953552	544.6348266601562	222.447265625	0.9999999403953552	459.76220703125	236.94461059570312	0.00526919960975647	4	014
299	455.713623046875	245.63250732421875	1.0	336.7642517089844	262.0843505859375	0.9999999403953552	544.2506103515625	222.50668334960938	1.0	458.30096435546875	233.1645965576172	0.0008230209350585938	4	014
300	455.3030700683594	247.75575256347656	1.0	336.9284973144531	260.66412353515625	0.4551689922809601	544.5746459960938	222.17755126953125	1.0	459.9666748046875	239.3956298828125	0.0011424720287322998	4	014
301	454.7455139160156	249.49002075195312	1.0	334.55340576171875	256.70330810546875	0.0015196502208709717	544.3469848632812	222.31781005859375	1.0	460.6334533691406	239.99981689453125	0.00092354416847229	4	014
302	456.0263366699219	248.8322296142578	1.0	466.50665283203125	248.4478759765625	0.0004981756210327148	544.1450805664062	221.90614318847656	1.0	542.03759765625	223.26040649414062	0.00035119056701660156	4	014
303	457.1709289550781	247.2707977294922	1.0	454.74249267578125	245.40158081054688	0.0005592703819274902	544.2263793945312	222.28695678710938	0.9999999403953552	542.4024658203125	223.07269287109375	0.00041165947914123535	4	014
304	459.8400573730469	248.48910522460938	1.0	333.1507263183594	229.3225860595703	0.07364392280578613	544.2892456054688	222.40966796875	1.0	542.1156616210938	223.71157836914062	0.0004342794418334961	4	014
305	461.4309387207031	247.93466186523438	1.0	341.91839599609375	215.12986755371094	0.9891274571418762	544.2965698242188	222.05233764648438	1.0	542.3915405273438	222.90541076660156	0.0004930496215820312	4	014
306	461.6700439453125	247.14727783203125	1.0	340.8796691894531	223.09585571289062	0.9999181628227234	544.1673583984375	222.13604736328125	1.0	542.1491088867188	223.29539489746094	0.0005376338958740234	4	014
307	461.5917663574219	247.9910888671875	1.0	457.06451416015625	250.58740234375	0.00019082427024841309	544.1741333007812	221.7894287109375	1.0	542.2164306640625	222.54554748535156	0.00038167834281921387	4	014
308	462.46295166015625	247.7615966796875	1.0	362.7018127441406	216.22389221191406	0.00017210841178894043	544.0809326171875	222.0602264404297	0.9999998807907104	542.0345458984375	223.7994384765625	0.0005991160869598389	4	014
309	462.8772277832031	247.6846160888672	1.0	457.8243713378906	251.208251953125	0.00016638636589050293	544.0125122070312	221.82180786132812	1.0	541.970703125	223.04689025878906	0.0004724860191345215	4	014
310	463.3472595214844	248.41880798339844	1.0	457.7251281738281	251.8267822265625	0.0001729726791381836	544.3628540039062	222.13116455078125	0.9999998807907104	542.3634643554688	223.41429138183594	0.0005808770656585693	4	014
311	464.6385498046875	248.44949340820312	1.0	457.6239318847656	251.8295440673828	0.00017520785331726074	544.2101440429688	222.01255798339844	1.0	542.3590698242188	223.1913299560547	0.0005310177803039551	4	014
312	352.08123779296875	216.96022033691406	1.0	348.7897033691406	222.3646240234375	0.00042495131492614746	544.345703125	222.52764892578125	1.0	542.2938232421875	223.60556030273438	0.0004258155822753906	4	014
313	356.9111022949219	209.899658203125	1.0	364.25250244140625	211.2270050048828	0.0019926726818084717	544.56982421875	222.29611206054688	0.9999998211860657	542.5982666015625	223.3564453125	0.0005224049091339111	4	014
314	539.48095703125	222.98992919921875	0.14681780338287354	539.1017456054688	225.54998779296875	0.0003114938735961914	544.9942626953125	222.53273010253906	0.9999997019767761	543.199462890625	223.57261657714844	0.0003749430179595947	4	014
315	539.4419555664062	222.8323974609375	0.09448161721229553	358.1206970214844	195.34353637695312	0.003462493419647217	544.9324951171875	222.5470733642578	0.9999997615814209	542.388427734375	223.81301879882812	0.0005208253860473633	4	014
316	465.73773193359375	231.94094848632812	1.0	367.91192626953125	197.50753784179688	1.0	544.3954467773438	222.34681701660156	0.9999997019767761	542.1287231445312	223.9510955810547	0.0007731914520263672	4	014
317	456.3131408691406	227.5261688232422	0.9999998211860657	373.9906005859375	202.75918579101562	1.0	544.08203125	222.04351806640625	0.9999998211860657	542.7144165039062	223.43655395507812	0.0007633566856384277	4	014
318	452.7365417480469	226.52984619140625	1.0	376.9864501953125	203.69993591308594	1.0	544.013671875	222.2933349609375	0.9999997615814209	542.055419921875	223.85745239257812	0.0007075071334838867	4	014
319	448.52154541015625	222.847412109375	0.9999999403953552	380.0231628417969	204.14715576171875	1.0	544.2281494140625	221.8070068359375	0.9999998807907104	442.81573486328125	216.1060028076172	0.0012496411800384521	4	014
320	453.60546875	222.1488037109375	0.9999998807907104	383.1611633300781	206.2119140625	1.0	544.4187622070312	222.18112182617188	0.9999998807907104	542.51123046875	224.17030334472656	0.0009908974170684814	4	014
321	453.7856750488281	220.3291473388672	1.0	383.6983337402344	208.4552001953125	0.9999986886978149	544.1024169921875	222.0205535888672	0.9999998211860657	542.3040161132812	223.9026641845703	0.0008838176727294922	4	014
322	454.70172119140625	220.57626342773438	0.9998466968536377	387.0850830078125	211.33059692382812	0.5117145776748657	544.449462890625	221.4397735595703	0.9999999403953552	542.2269897460938	222.5519256591797	0.0004941225051879883	4	014
323	539.174560546875	221.89659118652344	0.011020153760910034	443.3178405761719	213.9156951904297	0.0007217228412628174	544.5049438476562	221.788818359375	1.0	542.796142578125	223.0151824951172	0.00036516785621643066	4	014
324	542.7559814453125	222.49685668945312	0.01548844575881958	537.8027954101562	222.71347045898438	0.0005612075328826904	544.4390258789062	221.2548065185547	0.9999998807907104	542.3812255859375	222.86851501464844	0.0005256831645965576	4	014
325	539.4596557617188	222.0343780517578	0.04931080341339111	438.98663330078125	213.10748291015625	0.0008103549480438232	543.9634399414062	221.30599975585938	1.0	542.1190185546875	222.65432739257812	0.0005546808242797852	4	014
326	542.2870483398438	225.76791381835938	0.02568623423576355	538.2136840820312	222.8793182373047	0.00023514032363891602	544.1549682617188	221.56689453125	0.9999999403953552	541.813720703125	222.77520751953125	0.0008027553558349609	4	014
327	465.9689025878906	233.58352661132812	0.10304197669029236	538.18017578125	221.8336639404297	0.0001442432403564453	543.837158203125	221.18374633789062	1.0	542.2966918945312	221.99313354492188	0.00044548511505126953	4	014
328	467.01953125	234.9069061279297	0.9921742677688599	383.3741455078125	201.5834503173828	0.9999995231628418	544.5035400390625	221.57208251953125	1.0	542.6767578125	223.2496795654297	0.00048410892486572266	4	014
329	466.7920837402344	240.92315673828125	0.9999996423721313	396.0378112792969	203.64401245117188	0.9999959468841553	544.0834350585938	222.16229248046875	1.0	542.6077270507812	222.85150146484375	0.000592648983001709	4	014
330	465.7508544921875	243.09051513671875	0.9999444484710693	396.9349365234375	205.98081970214844	0.9997286796569824	544.1976318359375	221.8284454345703	1.0	542.725341796875	222.37594604492188	0.0004958510398864746	4	014
331	464.22332763671875	238.45787048339844	1.0	404.9517822265625	204.6342010498047	0.5656279921531677	543.9146118164062	221.59817504882812	0.9999998807907104	542.4443359375	222.99037170410156	0.00039380788803100586	4	014
332	463.8909606933594	240.40750122070312	0.999995231628418	401.5652160644531	199.87026977539062	0.023177504539489746	544.169189453125	221.6022491455078	1.0	542.7047729492188	222.5807342529297	0.0005259811878204346	4	014
333	463.51983642578125	238.93780517578125	0.9999995231628418	395.0680236816406	199.65512084960938	0.6518369913101196	544.5165405273438	221.53221130371094	1.0	542.7467651367188	222.4494171142578	0.00041097402572631836	4	014
334	464.41705322265625	237.9221649169922	1.0	395.3789978027344	195.2764129638672	0.9984570145606995	544.2417602539062	221.2369842529297	1.0	542.7720336914062	222.73707580566406	0.00041180849075317383	4	014
335	464.8965148925781	237.0897216796875	0.9999998807907104	389.5173645019531	195.13961791992188	0.9973388910293579	544.1585693359375	221.44947814941406	0.9999998211860657	543.0592651367188	223.04727172851562	0.000538170337677002	4	014
336	463.14959716796875	242.5604705810547	0.9999924898147583	384.8167419433594	188.52548217773438	1.0	544.21630859375	220.9184112548828	0.9999998807907104	543.1676025390625	222.78134155273438	0.0004196763038635254	4	014
337	462.25482177734375	238.81192016601562	1.0	391.3005065917969	179.62818908691406	0.04313880205154419	544.2368774414062	221.86192321777344	1.0	543.1987915039062	222.913818359375	0.0002510547637939453	4	014
338	461.2318115234375	236.02835083007812	1.0	377.5335998535156	170.52938842773438	0.9999881982803345	544.7340087890625	221.9788055419922	1.0	543.2987060546875	223.23822021484375	0.0003421008586883545	4	014
339	459.57666015625	235.1262969970703	1.0	375.4962158203125	166.23207092285156	0.9999997615814209	544.4691162109375	221.93882751464844	1.0	543.5712280273438	223.2593231201172	0.0004131793975830078	4	014
340	459.4215087890625	233.26463317871094	1.0	377.8561096191406	165.13584899902344	0.9999999403953552	544.2509765625	221.75949096679688	1.0	543.0687866210938	223.03651428222656	0.000420302152633667	4	014
341	459.8497009277344	231.39720153808594	1.0	379.3347473144531	163.00982666015625	0.9999988079071045	544.9729614257812	221.97216796875	1.0	542.8743896484375	223.689208984375	0.0002980232238769531	4	014
342	460.6826171875	228.95480346679688	1.0	378.8061828613281	159.02430725097656	1.0	544.9981079101562	222.28643798828125	1.0	543.6884765625	223.2626190185547	0.0005360543727874756	4	014
343	461.9822998046875	226.34243774414062	1.0	374.9508361816406	155.96414184570312	1.0	544.4424438476562	221.9364471435547	1.0	543.7281494140625	223.05050659179688	0.00030997395515441895	4	014
344	462.78179931640625	230.21922302246094	1.0	373.2971496582031	154.09413146972656	0.9999954700469971	544.9614868164062	222.00021362304688	1.0	543.80908203125	223.64083862304688	0.00028830766677856445	4	014
345	463.20245361328125	227.36215209960938	1.0	372.18646240234375	152.44717407226562	0.9837677478790283	544.3768920898438	221.97515869140625	0.9999998807907104	542.1101684570312	224.23291015625	0.0004119873046875	4	014
346	465.0793762207031	230.4102783203125	0.9999998211860657	369.5055847167969	151.1827392578125	1.0	544.6723022460938	221.763671875	0.9999999403953552	543.6864624023438	224.17233276367188	0.0002505481243133545	4	014
347	463.50146484375	227.15283203125	1.0	371.0271301269531	150.7054901123047	1.0	544.4920654296875	222.3055419921875	0.9999998807907104	542.1659545898438	224.2638397216797	0.00047910213470458984	4	014
348	462.3018798828125	229.4071044921875	1.0	370.25689697265625	147.55311584472656	1.0	544.42529296875	222.87020874023438	1.0	454.28326416015625	213.28330993652344	0.00046643614768981934	4	014
349	460.2884216308594	228.475830078125	1.0	370.65362548828125	147.01580810546875	1.0	544.9710693359375	222.6311798095703	0.9999998807907104	454.3103332519531	212.75946044921875	0.0005833804607391357	4	014
350	460.28143310546875	225.4224395751953	1.0	377.2723693847656	139.48243713378906	0.9999999403953552	544.54443359375	222.70010375976562	0.9999999403953552	456.95941162109375	212.88365173339844	0.0008201897144317627	4	014
351	460.6519470214844	226.07174682617188	1.0	375.27532958984375	134.71046447753906	1.0	544.346435546875	222.0331573486328	0.9999999403953552	456.6492614746094	212.6390838623047	0.0006251037120819092	4	014
352	460.8511657714844	225.44873046875	1.0	374.0447082519531	134.46739196777344	1.0	544.3455200195312	222.27528381347656	0.9999997615814209	456.4015197753906	212.44049072265625	0.0006416738033294678	4	014
353	461.22906494140625	223.14236450195312	1.0	373.44537353515625	134.2060546875	1.0	544.1090698242188	222.1399688720703	1.0	542.070068359375	223.891845703125	0.0005528926849365234	4	014
354	461.5939636230469	223.3993377685547	1.0	373.3231201171875	131.78338623046875	1.0	544.6406860351562	222.1038818359375	0.9999998807907104	455.7733459472656	210.669677734375	0.0005468428134918213	4	014
355	462.1961669921875	224.64340209960938	1.0	373.26690673828125	128.04071044921875	0.33867526054382324	543.9976806640625	222.4085235595703	0.9999998807907104	456.7029113769531	213.5797882080078	0.0005828440189361572	4	014
356	462.6941223144531	223.8358154296875	1.0	363.9698181152344	131.97845458984375	0.9904077053070068	544.5261840820312	222.00856018066406	0.9999998807907104	457.5539245605469	212.09762573242188	0.0003177523612976074	4	014
357	462.7626647949219	223.15040588378906	1.0	357.5890197753906	138.61282348632812	0.14369037747383118	544.4646606445312	222.50538635253906	1.0	542.388427734375	224.303955078125	0.00028902292251586914	4	014
358	462.83648681640625	222.23739624023438	1.0	364.1327209472656	132.64236450195312	1.0	544.3196411132812	221.5980682373047	1.0	456.8468933105469	210.98196411132812	0.0005103647708892822	4	014
359	461.4597473144531	218.2391357421875	1.0	350.6993713378906	150.66307067871094	1.0	544.0394897460938	222.42250061035156	0.9999999403953552	543.1785888671875	223.97560119628906	0.0003591179847717285	4	014
360	461.89892578125	214.62745666503906	1.0	355.75042724609375	148.24432373046875	0.9479566812515259	544.27490234375	222.2931671142578	1.0	542.0797729492188	224.28733825683594	0.00047707557678222656	4	014
361	461.57568359375	216.99586486816406	1.0	376.6014404296875	118.89717102050781	0.9971617460250854	544.3589477539062	222.2168731689453	1.0	542.2371826171875	224.15379333496094	0.00033354759216308594	4	014
362	460.00238037109375	219.02886962890625	1.0	381.72540283203125	123.04499053955078	1.0	544.3685913085938	222.4446563720703	0.9999999403953552	542.4795532226562	224.36585998535156	0.00044906139373779297	4	014
363	458.7744140625	217.80043029785156	1.0	388.4147644042969	123.01956939697266	1.0	543.99267578125	222.28887939453125	0.9999998807907104	388.5910949707031	126.24999237060547	0.0012080967426300049	4	014
364	458.64337158203125	218.77865600585938	1.0	395.22625732421875	126.89743041992188	0.9999975562095642	544.2002563476562	223.08627319335938	1.0	399.6855163574219	129.5001220703125	0.0005284547805786133	4	014
365	459.0535583496094	219.15036010742188	1.0	405.8935241699219	116.9074478149414	1.0	543.7094116210938	222.01834106445312	1.0	542.7236938476562	223.7553253173828	0.0003058016300201416	4	014
366	462.3154602050781	219.16046142578125	1.0	408.0788269042969	114.51936340332031	0.4127967655658722	543.7793579101562	222.22097778320312	1.0	542.7476196289062	224.27069091796875	0.00032007694244384766	4	014
367	462.9527587890625	218.83372497558594	1.0	413.6714172363281	113.68400573730469	0.9999948143959045	543.9425659179688	222.32041931152344	1.0	542.1532592773438	224.13064575195312	0.0004214942455291748	4	014
368	464.749267578125	218.78811645507812	1.0	412.3642272949219	114.95588684082031	0.9999984502792358	543.8470458984375	221.88372802734375	1.0	543.3190307617188	223.47996520996094	0.0003769993782043457	4	014
369	466.3184814453125	218.0286865234375	1.0	410.7071533203125	118.59198760986328	1.0	544.2635498046875	222.01304626464844	0.9999999403953552	407.6685791015625	126.6260757446289	0.00040990114212036133	4	014
370	464.1796569824219	218.78965759277344	0.9999994039535522	408.41448974609375	118.00006866455078	1.0	544.1369018554688	222.44740295410156	1.0	543.5713500976562	223.57916259765625	0.0003814995288848877	4	014
371	466.64251708984375	219.3316650390625	1.0	408.1000061035156	116.50399017333984	1.0	544.1272583007812	222.30313110351562	1.0	543.18994140625	224.06544494628906	0.0004267394542694092	4	014
372	463.984375	217.92605590820312	1.0	407.2231750488281	117.66871643066406	1.0	543.707763671875	222.3170928955078	1.0	542.7772827148438	223.76950073242188	0.0004931986331939697	4	014
373	467.5471496582031	217.48597717285156	0.9999881982803345	404.3656311035156	118.41064453125	0.9999997615814209	544.1073608398438	222.5563507080078	0.9999999403953552	542.1723022460938	224.2804412841797	0.0005099177360534668	4	014
374	463.3551330566406	216.1034698486328	1.0	408.11834716796875	114.31358337402344	1.0	544.0352783203125	222.0259552001953	1.0	543.373779296875	223.45751953125	0.00047451257705688477	4	014
375	458.24456787109375	214.7087860107422	1.0	404.9219665527344	114.1943588256836	1.0	544.1552124023438	222.3744354248047	0.9999998807907104	543.23876953125	223.7650146484375	0.0004895925521850586	4	014
376	456.22711181640625	213.24888610839844	0.9962280988693237	458.83795166015625	213.0035858154297	0.01244005560874939	544.334228515625	222.1331024169922	1.0	543.079345703125	223.6818389892578	0.00035959482192993164	4	014
377	455.0143127441406	213.4271240234375	0.9996156096458435	458.2806701660156	212.66209411621094	0.003236740827560425	543.9005126953125	222.26364135742188	1.0	543.0938720703125	224.04188537597656	0.0006413161754608154	4	014
378	454.8840026855469	213.2997589111328	0.9999998807907104	454.50567626953125	213.98794555664062	0.0008829832077026367	544.4620971679688	221.92091369628906	1.0	543.4383544921875	223.30662536621094	0.00048339366912841797	4	014
379	453.8641662597656	213.08570861816406	0.9999998807907104	401.12896728515625	118.19208526611328	0.0011500418186187744	544.8737182617188	222.10043334960938	1.0	544.2627563476562	222.7900848388672	0.0004750490188598633	4	014
380	453.01068115234375	214.17677307128906	1.0	406.43646240234375	131.00970458984375	0.0003261566162109375	544.4364013671875	222.3193359375	0.9999998807907104	543.4891357421875	223.30419921875	0.0005900263786315918	4	014
381	457.44549560546875	201.86642456054688	1.0	410.0321960449219	137.50909423828125	0.9619367122650146	569.1390991210938	271.6238098144531	0.9875611066818237	456.78851318359375	208.94558715820312	0.00011771917343139648	4	014
382	455.605224609375	201.62298583984375	1.0	402.0704040527344	147.29925537109375	1.0	568.2257690429688	272.0436706542969	0.6661956906318665	456.5717468261719	208.70297241210938	0.0001042485237121582	4	014
383	457.5947570800781	200.39283752441406	1.0	403.6186218261719	145.60458374023438	1.0	568.6273193359375	272.5067138671875	0.4849638044834137	402.770751953125	147.33868408203125	0.00016510486602783203	4	014
384	455.8069152832031	197.343017578125	1.0	412.7345886230469	150.07113647460938	0.7957351803779602	568.681640625	271.56622314453125	0.9957211017608643	454.3111572265625	208.62132263183594	2.899765968322754e-5	4	014
385	457.4979553222656	194.0583038330078	1.0	422.0860900878906	154.33558654785156	0.00010228157043457031	569.0199584960938	272.50994873046875	0.12879613041877747	438.9908752441406	189.0424346923828	8.225440979003906e-6	4	014
386	456.2811279296875	190.58935546875	0.9999910593032837	645.837890625	242.9785614013672	3.6597251892089844e-5	568.4021606445312	270.92718505859375	0.9926176071166992	457.1007080078125	196.25990295410156	5.751848220825195e-5	4	014
387	458.20269775390625	186.2318115234375	1.0	454.7328796386719	188.20083618164062	0.0001239478588104248	567.5957641601562	271.68585205078125	0.9834607839584351	458.0348815917969	194.59326171875	6.86943531036377e-5	4	014
388	461.0170593261719	184.13230895996094	1.0	422.57366943359375	146.83839416503906	0.00034055113792419434	568.43310546875	271.6424255371094	0.9985118508338928	465.5954284667969	174.5800018310547	4.151463508605957e-5	4	014
389	461.68255615234375	182.1976776123047	1.0	469.5544128417969	184.55020141601562	7.30752944946289e-5	568.134033203125	271.1689147949219	0.9828240871429443	466.0722351074219	189.93426513671875	2.6732683181762695e-5	4	014
390	462.15899658203125	180.37612915039062	1.0	468.58746337890625	183.1349639892578	8.195638656616211e-5	568.0908203125	271.61480712890625	0.009311318397521973	442.25531005859375	190.56243896484375	6.386637687683105e-5	4	014
391	463.0941162109375	179.28485107421875	1.0	402.8577880859375	138.3599395751953	0.023137062788009644	567.7324829101562	270.7530822753906	0.9521429538726807	454.81768798828125	165.2169952392578	4.881620407104492e-5	4	014
392	464.70904541015625	179.31594848632812	1.0	392.1253356933594	135.83609008789062	0.9999839067459106	567.6362915039062	270.36297607421875	0.9896559715270996	393.4599304199219	127.33763885498047	4.887580871582031e-5	4	014
393	462.3573303222656	179.16192626953125	1.0	388.32562255859375	129.10784912109375	0.9999998807907104	567.9004516601562	271.10986328125	0.9777708053588867	390.331298828125	121.62108612060547	5.1975250244140625e-5	4	014
394	462.4832458496094	179.38221740722656	1.0	392.05401611328125	124.70912170410156	0.9999999403953552	568.74072265625	270.0693664550781	0.9985412359237671	392.8464660644531	126.66659545898438	0.00032645463943481445	4	014
395	462.2998046875	179.3353271484375	1.0	388.93951416015625	121.5414047241211	1.0	568.898193359375	271.4775695800781	0.9960088729858398	390.3873291015625	125.14319610595703	0.00011399388313293457	4	014
396	461.7364501953125	178.9141845703125	1.0	390.6304626464844	120.92399597167969	0.9999997615814209	569.0850830078125	271.3528747558594	0.8420220613479614	392.0401611328125	125.71885681152344	9.557604789733887e-5	4	014
397	461.4893798828125	179.50839233398438	1.0	389.39190673828125	121.17063903808594	1.0	568.6419067382812	270.7510986328125	0.9713432788848877	391.37945556640625	125.55574035644531	0.0001112818717956543	4	014
398	460.7058410644531	179.6410369873047	1.0	386.90234375	121.98181915283203	0.9999154806137085	567.6415405273438	270.43609619140625	0.9963352084159851	384.3689270019531	115.0036392211914	0.00011590123176574707	4	014
399	460.738525390625	180.357666015625	1.0	377.44525146484375	119.08993530273438	1.0	567.9901123046875	272.0360107421875	0.37406259775161743	376.194091796875	126.45596313476562	0.0007984340190887451	4	014
400	462.6532897949219	183.2467498779297	1.0	381.5860900878906	117.0853271484375	0.9999858736991882	567.7283325195312	271.3349609375	0.9994446039199829	378.4268493652344	125.37217712402344	5.221366882324219e-5	4	014
401	462.84765625	184.48255920410156	1.0	382.5318603515625	115.83820343017578	0.9949851036071777	567.9721069335938	271.4823913574219	0.9926987290382385	458.6372985839844	194.29562377929688	6.446242332458496e-5	4	014
402	464.89599609375	185.65464782714844	1.0	384.8212585449219	113.86876678466797	0.9999874830245972	567.0906982421875	271.01812744140625	0.987988293170929	455.74810791015625	169.46022033691406	5.313754081726074e-5	4	014
403	466.00665283203125	188.67515563964844	1.0	379.8717956542969	112.6700668334961	1.0	568.0172729492188	271.257568359375	0.9986331462860107	456.04833984375	177.50003051757812	0.00011736154556274414	4	014
404	464.8427429199219	189.95339965820312	1.0	375.9361267089844	107.4869613647461	1.0	568.2483520507812	270.74072265625	0.9853236079216003	374.21099853515625	110.93151092529297	0.0022082924842834473	4	014
405	463.57025146484375	189.21343994140625	1.0	371.9763488769531	103.891357421875	0.05918720364570618	568.2032470703125	270.6991882324219	0.8773413896560669	456.3408203125	178.82986450195312	0.0006177425384521484	4	014
406	464.37945556640625	189.017578125	1.0	373.7950134277344	91.84117889404297	0.9562442302703857	568.7485961914062	271.7302551269531	0.8643738031387329	456.1087341308594	176.87123107910156	0.0002162456512451172	4	014
407	464.14105224609375	187.94744873046875	1.0	468.6770324707031	192.4629669189453	0.00014796853065490723	567.7398681640625	271.37811279296875	0.9574646949768066	455.03277587890625	175.87196350097656	8.371472358703613e-5	4	014
408	463.13360595703125	187.25938415527344	1.0	466.2944030761719	193.2875518798828	9.572505950927734e-5	568.8458251953125	269.6385803222656	0.9843265414237976	455.53033447265625	169.20115661621094	8.976459503173828e-5	4	014
409	463.5613708496094	187.48809814453125	1.0	466.3338317871094	193.44044494628906	9.849667549133301e-5	567.9624633789062	271.15533447265625	0.9946743845939636	465.7664489746094	177.0941925048828	5.9038400650024414e-5	4	014
410	463.5252380371094	187.4398193359375	1.0	354.9856262207031	82.79443359375	0.959579586982727	567.6251220703125	270.8519592285156	0.9808048009872437	466.10321044921875	177.39454650878906	6.625056266784668e-5	4	014
411	463.90570068359375	188.33511352539062	1.0	352.5227355957031	78.87316131591797	9.53376293182373e-5	568.2151489257812	271.92962646484375	0.9954975843429565	455.6218566894531	175.26046752929688	8.907914161682129e-5	4	014
412	463.0722351074219	187.77247619628906	1.0	365.6785888671875	72.33781433105469	0.00027877092361450195	568.2507934570312	270.9590148925781	0.994429886341095	454.81890869140625	174.20315551757812	5.868077278137207e-5	4	014
413	462.57916259765625	187.61752319335938	1.0	359.3535461425781	80.29420471191406	0.9997726678848267	567.4317626953125	269.5941467285156	0.5624971985816956	454.5686340332031	174.03656005859375	9.021162986755371e-5	4	014
414	462.47247314453125	183.925537109375	1.0	360.7379455566406	82.92691040039062	0.37988707423210144	567.95654296875	270.57672119140625	0.9982855319976807	458.1408996582031	194.29457092285156	6.809830665588379e-5	4	014
415	462.8844299316406	183.0504150390625	1.0	356.9569396972656	87.52913665771484	0.8819924592971802	567.41650390625	271.8700256347656	0.9998112916946411	458.2645263671875	192.90017700195312	0.0001125037670135498	4	014
416	464.0299072265625	183.41241455078125	1.0	646.8793334960938	241.889404296875	0.00046503543853759766	568.0292358398438	270.96514892578125	0.9788373708724976	442.19873046875	193.7408447265625	4.220008850097656e-5	4	014
417	462.61529541015625	184.54092407226562	1.0	469.03533935546875	186.4637451171875	0.00015789270401000977	567.8607788085938	270.273193359375	0.9739964008331299	456.5788879394531	194.3025665283203	3.108382225036621e-5	4	014
418	459.4772033691406	185.7787322998047	1.0	368.7117919921875	91.90660095214844	0.002139538526535034	568.590576171875	271.8653259277344	0.8816193342208862	456.6473388671875	194.20343017578125	9.709596633911133e-5	4	014
419	459.4830627441406	187.52859497070312	1.0	373.2113342285156	92.14433288574219	0.00020876526832580566	567.5950927734375	272.6119689941406	0.7652474045753479	439.3539733886719	194.8208770751953	4.2051076889038086e-5	4	014
420	456.64959716796875	187.93711853027344	1.0	379.9972839355469	92.73208618164062	0.0896483063697815	568.308349609375	271.4255676269531	0.6576735377311707	441.4527587890625	198.66888427734375	5.117058753967285e-5	4	014
421	456.6181945800781	187.4187469482422	1.0	373.560546875	95.5133285522461	0.06515964865684509	569.05859375	271.7367858886719	0.8871224522590637	442.9043273925781	198.0149688720703	4.789233207702637e-5	4	014
422	455.39898681640625	187.4833221435547	1.0	364.2889709472656	107.6282730102539	0.9999483823776245	568.0978393554688	270.9811096191406	0.9999685287475586	563.194091796875	272.2340393066406	6.16610050201416e-5	4	014
423	455.1746826171875	187.7770538330078	1.0	357.6048889160156	111.09737396240234	0.9999940395355225	567.95166015625	269.6131286621094	0.9294916391372681	356.4073791503906	111.31610870361328	0.0003738999366760254	4	014
424	455.80078125	187.95950317382812	1.0	360.3916931152344	109.32596588134766	1.0	568.412353515625	271.5928955078125	0.8684943318367004	359.3804626464844	110.3753662109375	0.0004137754440307617	4	014
425	455.6031494140625	187.99244689941406	1.0	357.7205505371094	110.22176361083984	0.9999999403953552	567.6116333007812	270.3645935058594	0.9969393014907837	356.1927490234375	109.76336669921875	0.00036844611167907715	4	014
426	456.1725158691406	187.62179565429688	1.0	370.005859375	114.39334869384766	0.9999920129776001	567.873779296875	271.8245544433594	0.9997901320457458	369.8678894042969	114.63445281982422	6.16610050201416e-5	4	014
427	455.4104919433594	187.6209259033203	1.0	361.78009033203125	108.34781646728516	0.9999996423721313	567.8796997070312	270.7255859375	0.7527797818183899	359.4598693847656	111.15284729003906	0.0005231201648712158	4	014
428	456.72991943359375	189.18524169921875	1.0	356.914306640625	110.72265625	0.9998292922973633	567.7219848632812	271.5108642578125	0.9370352029800415	355.74835205078125	110.28424835205078	0.0002827644348144531	4	014
429	456.43817138671875	191.56100463867188	1.0	367.1980285644531	110.47303009033203	0.9999998807907104	568.660888671875	271.78692626953125	0.8726531863212585	369.1268310546875	110.08292388916016	0.0008658170700073242	4	014
430	455.14312744140625	194.67739868164062	1.0	380.95037841796875	119.71692657470703	0.006373792886734009	568.6883544921875	271.63671875	0.9553892612457275	438.7210693359375	186.65936279296875	3.355741500854492e-5	4	014
431	451.2899475097656	194.8556365966797	1.0	380.8800048828125	124.67008209228516	1.0	569.4340209960938	272.4162902832031	0.9625853896141052	384.32891845703125	125.17293548583984	0.0007823407649993896	4	014
432	448.7903747558594	197.65028381347656	1.0	377.7859802246094	115.95333099365234	1.0	568.006591796875	271.1815185546875	0.9983230233192444	371.33526611328125	120.28380584716797	0.00016799569129943848	4	014
433	450.293212890625	202.6175537109375	1.0	384.242431640625	127.94145965576172	0.8271723985671997	568.0086669921875	270.6189270019531	0.8234300017356873	442.49713134765625	210.30210876464844	0.00035497546195983887	4	014
434	453.945068359375	207.3782501220703	1.0	393.0472412109375	141.21121215820312	1.0	568.6110229492188	270.61572265625	0.37061062455177307	442.9855041503906	199.98741149902344	0.00014218688011169434	4	014
435	452.3782653808594	211.89414978027344	1.0	397.0859680175781	147.48487854003906	1.0	569.1929931640625	271.24127197265625	0.508109450340271	399.64691162109375	147.84674072265625	0.0001043081283569336	4	014
436	451.2266845703125	213.67819213867188	1.0	396.055419921875	143.3415985107422	1.0	568.1019897460938	270.5428771972656	0.10451516509056091	399.59991455078125	142.953369140625	0.00016885995864868164	4	014
437	450.8007507324219	214.59886169433594	1.0	397.45849609375	142.4658660888672	1.0	568.3577880859375	270.1551818847656	0.9989961981773376	451.81182861328125	223.18154907226562	0.0007371008396148682	4	014
438	448.7861328125	214.50543212890625	1.0	386.4627990722656	138.63458251953125	0.9999967813491821	568.5444946289062	270.2704162597656	0.985160231590271	452.250244140625	222.77001953125	0.00016012787818908691	4	014
439	447.150390625	213.48963928222656	1.0	384.6222229003906	135.91964721679688	1.0	568.2376098632812	271.4180603027344	0.9983564615249634	426.4083557128906	223.8186492919922	0.00019159913063049316	4	014
440	448.06512451171875	214.77354431152344	1.0	385.162109375	137.65853881835938	1.0	569.1640014648438	270.87554931640625	0.9345583915710449	450.7664489746094	221.62994384765625	0.00022742152214050293	4	014
441	446.95928955078125	215.26953125	1.0	385.9713134765625	141.16452026367188	1.0	569.2055053710938	270.6921081542969	0.8717998266220093	442.3743896484375	222.59811401367188	0.00011745095252990723	4	014
442	447.9767761230469	215.69981384277344	1.0	384.7490539550781	143.6335906982422	1.0	568.35107421875	271.10040283203125	0.7746673226356506	387.1199951171875	141.54310607910156	0.00032714009284973145	4	014
443	449.4053039550781	216.6571807861328	1.0	383.44415283203125	142.96104431152344	1.0	568.4781494140625	271.26458740234375	0.9942918419837952	386.0420227050781	142.33985900878906	0.0004628598690032959	4	014
444	448.8171691894531	216.37271118164062	1.0	379.0171813964844	145.16567993164062	1.0	568.9051513671875	270.8977966308594	0.26607680320739746	383.0181579589844	145.9375	0.00021314620971679688	4	014
445	447.35699462890625	216.34246826171875	1.0	369.6798400878906	153.52415466308594	0.9999990463256836	567.9884033203125	271.27960205078125	0.9994668960571289	369.8227844238281	159.0332489013672	0.0005623400211334229	4	014
446	446.33026123046875	215.75125122070312	1.0	368.0386962890625	157.09365844726562	0.9999999403953552	568.550537109375	269.8582458496094	0.9941255450248718	371.05291748046875	157.87564086914062	0.00023317337036132812	4	014
447	446.63525390625	215.75137329101562	1.0	378.86663818359375	156.38565063476562	1.0	568.3364868164062	272.0440368652344	0.7428569793701172	378.20416259765625	157.1694793701172	0.0002155601978302002	4	014
448	446.4287414550781	216.45240783691406	1.0	373.2989807128906	154.28567504882812	1.0	569.2689208984375	270.8821105957031	0.8824496269226074	369.80987548828125	160.6162872314453	0.00021818280220031738	4	014
449	445.06842041015625	215.1016082763672	1.0	367.8812255859375	152.24253845214844	0.9999997615814209	567.7216796875	269.6917724609375	0.9985159039497375	442.468017578125	223.1385498046875	0.00011625885963439941	4	014
450	445.56781005859375	215.62461853027344	1.0	363.35205078125	152.2858428955078	1.0	568.6647338867188	270.0990905761719	0.9923690557479858	442.8052062988281	223.4634552001953	8.052587509155273e-5	4	014
451	444.0617980957031	214.77734375	1.0	362.9533996582031	153.5985565185547	0.9998029470443726	568.2674560546875	270.9527282714844	0.9976320862770081	423.9582214355469	221.0376739501953	6.452202796936035e-5	4	014
452	440.9121398925781	212.76043701171875	1.0	364.77362060546875	157.8668975830078	0.6881294250488281	568.5218505859375	270.9544677734375	0.9207957983016968	424.62213134765625	224.86244201660156	8.484721183776855e-5	4	014
453	441.7340087890625	207.72317504882812	1.0	365.464111328125	146.96910095214844	1.0	568.8152465820312	271.2223815917969	0.9981603622436523	425.6419982910156	198.9424285888672	0.00015610456466674805	4	014
454	443.88507080078125	200.519775390625	1.0	368.03619384765625	145.8223876953125	1.0	569.3634643554688	271.4664001464844	0.5879834294319153	427.1522521972656	196.57443237304688	0.00012937188148498535	4	014
455	442.1081848144531	198.92898559570312	1.0	374.5892028808594	157.9137725830078	1.0	568.0160522460938	270.9360046386719	0.9995284080505371	425.46759033203125	193.99172973632812	0.00010254979133605957	4	014
456	440.2760925292969	198.01199340820312	1.0	382.48724365234375	171.40554809570312	0.9999749660491943	569.6586303710938	271.7541809082031	0.40271005034446716	445.4076843261719	192.3037109375	3.2782554626464844e-5	4	014
457	443.2288513183594	197.93663024902344	1.0	385.5867004394531	183.8131561279297	0.09911656379699707	569.3309936523438	271.159423828125	0.9814808368682861	444.4818115234375	185.55897521972656	2.7686357498168945e-5	4	014
458	442.322021484375	198.0972900390625	1.0	438.4586181640625	199.77049255371094	0.0006913542747497559	569.0966186523438	271.3696594238281	0.5798786878585815	425.516845703125	194.88473510742188	7.194280624389648e-5	4	014
459	437.1374206542969	197.62411499023438	0.9999861717224121	459.4292907714844	192.35995483398438	0.00010973215103149414	568.912109375	270.84375	0.8192002773284912	421.2628173828125	192.06869506835938	3.7729740142822266e-5	4	014
460	438.4891662597656	195.61378479003906	1.0	456.2429504394531	191.82369995117188	0.0002911388874053955	567.6890869140625	271.0748291015625	0.9996880888938904	443.668212890625	186.52499389648438	2.014636993408203e-5	4	014
461	443.00146484375	196.26841735839844	0.9999998807907104	457.1228942871094	193.43441772460938	6.714463233947754e-5	567.6878051757812	270.2450256347656	0.9921119213104248	444.7339782714844	185.69761657714844	1.6957521438598633e-5	4	014
462	439.7971496582031	194.3971405029297	1.0	454.2412109375	192.1299285888672	0.00014695525169372559	568.7536010742188	270.4387512207031	0.993568480014801	424.53460693359375	202.45492553710938	2.855062484741211e-5	4	014
463	439.2403259277344	194.07147216796875	1.0	443.14031982421875	196.92584228515625	0.00012111663818359375	568.2604370117188	270.48248291015625	0.9499577283859253	424.83447265625	201.4977264404297	1.990795135498047e-5	4	014
464	438.4256896972656	193.73001098632812	1.0	435.4325866699219	196.8509979248047	0.0002948939800262451	568.8262939453125	270.4369812011719	0.9932985901832581	423.9544372558594	201.45570373535156	3.17692756652832e-5	4	014
465	438.2998352050781	194.50514221191406	1.0	435.3956604003906	196.90577697753906	0.00017827749252319336	568.3250122070312	270.72943115234375	0.5897842049598694	423.2198791503906	201.42918395996094	1.2367963790893555e-5	4	014
466	438.177490234375	194.75550842285156	1.0	435.9845275878906	197.10610961914062	0.00012385845184326172	568.6510009765625	271.5394592285156	0.9474165439605713	423.7260437011719	201.39219665527344	1.8298625946044922e-5	4	014
467	439.8585510253906	203.17428588867188	0.9999997615814209	645.3256225585938	242.73989868164062	8.410215377807617e-5	568.84716796875	271.3122253417969	0.9481201767921448	434.3322448730469	191.7166290283203	1.3440847396850586e-5	4	014
468	448.087158203125	213.46849060058594	1.0	454.4959411621094	216.25730895996094	4.920363426208496e-5	568.83935546875	271.29290771484375	0.6274322271347046	450.8060607910156	224.15536499023438	1.1116266250610352e-5	4	014
469	441.5115661621094	217.8463134765625	1.0	443.0425720214844	222.5462646484375	0.0004493594169616699	568.8990478515625	270.17706298828125	0.8207154273986816	439.33233642578125	225.80604553222656	0.00017878413200378418	4	014
470	435.1718444824219	220.57164001464844	1.0	390.5965881347656	166.6533203125	0.999999463558197	568.7725219726562	270.3482666015625	0.9235061407089233	424.6295166015625	210.136474609375	0.0003064870834350586	4	014
471	432.1578369140625	221.78675842285156	1.0	393.67645263671875	158.87168884277344	1.0	568.6420288085938	270.9220886230469	0.2965020537376404	392.5380554199219	158.564208984375	0.00022476911544799805	4	014
472	430.3721008300781	223.07008361816406	1.0	394.3591003417969	153.20521545410156	1.0	567.7153930664062	270.62249755859375	0.9717930555343628	424.4593505859375	214.12498474121094	0.0003834962844848633	4	014
473	430.817138671875	222.49485778808594	1.0	395.0303955078125	150.38516235351562	1.0	568.0438232421875	269.4703369140625	0.881550669670105	424.88232421875	214.52835083007812	0.00030297040939331055	4	014
474	430.77203369140625	223.36619567871094	1.0	398.4721984863281	147.2991180419922	0.9999991059303284	569.0029296875	270.4071350097656	0.9359574317932129	424.73614501953125	216.16749572753906	0.0003744065761566162	4	014
475	430.6587829589844	224.06983947753906	1.0	402.1789245605469	147.47994995117188	1.0	568.2683715820312	270.6884460449219	0.9897588491439819	424.7502746582031	216.39503479003906	0.0002141892910003662	4	014
476	430.49853515625	228.23638916015625	1.0	402.0296936035156	148.54071044921875	1.0	567.9735107421875	271.06842041015625	0.9753363132476807	401.3619689941406	150.62213134765625	0.0003463327884674072	4	014
477	438.772705078125	236.700927734375	1.0	408.9481201171875	153.5296630859375	0.9999997019767761	568.3604125976562	271.9424743652344	0.2600875198841095	452.8653869628906	229.15719604492188	0.0003916025161743164	4	014
478	439.1035461425781	238.9447784423828	1.0	417.61773681640625	157.32687377929688	0.445360392332077	568.6682739257812	270.6887512207031	0.5735610127449036	427.027099609375	230.0774383544922	0.00010031461715698242	4	014
479	436.2019958496094	242.18267822265625	1.0	483.72161865234375	154.88116455078125	0.9999997019767761	568.3121337890625	271.5150451660156	0.5089666247367859	409.9591369628906	160.4886474609375	8.341670036315918e-5	4	014
480	435.4612731933594	245.138671875	1.0	404.7983093261719	150.1971893310547	1.0	567.695068359375	271.6829528808594	0.3614320755004883	403.3818054199219	150.43067932128906	0.00011920928955078125	4	014
481	435.0191955566406	249.51832580566406	1.0	401.3143615722656	142.8072509765625	1.0	568.5532836914062	271.4432067871094	0.9990552067756653	422.89697265625	239.5091552734375	7.697939872741699e-5	4	014
482	437.50054931640625	252.83030700683594	1.0	391.1221618652344	141.4206085205078	0.9999991655349731	567.3232421875	270.5102233886719	0.9973113536834717	434.61785888671875	241.4707794189453	0.00020608305931091309	4	014
483	439.34930419921875	257.525634765625	1.0	480.6148681640625	151.1513671875	0.9999960660934448	567.3021240234375	271.6767272949219	0.998835563659668	439.8384704589844	246.48602294921875	8.177757263183594e-5	4	014
484	441.9789733886719	257.2956848144531	1.0	396.0551452636719	156.75747680664062	1.0	568.4304809570312	272.30377197265625	0.07747134566307068	441.8084411621094	247.75177001953125	0.0001322627067565918	4	014
485	444.0487976074219	254.5232696533203	1.0	398.60406494140625	155.97274780273438	0.9999673366546631	568.06982421875	270.5757141113281	0.9802939891815186	439.7089538574219	245.49813842773438	0.0008139610290527344	4	014
486	448.726806640625	253.29837036132812	1.0	452.9856262207031	257.067626953125	0.00033038854598999023	568.7650756835938	270.5428161621094	0.7615676522254944	450.15869140625	242.8132781982422	0.0001334547996520996	4	014
487	446.9327392578125	252.9105682373047	1.0	646.5074462890625	240.57110595703125	0.0001575946807861328	568.181640625	271.5007629394531	0.9497321844100952	438.8492431640625	240.43077087402344	0.00011882185935974121	4	014
488	448.82720947265625	252.2503662109375	1.0	390.6233215332031	196.0927734375	0.6425566673278809	568.0498046875	272.3540344238281	0.9724475145339966	440.6893615722656	243.65850830078125	6.303191184997559e-5	4	014
489	451.21722412109375	249.8971405029297	1.0	392.32769775390625	202.43991088867188	0.9999998807907104	567.60546875	270.63360595703125	0.9922820329666138	393.8492736816406	204.43496704101562	0.0001563727855682373	4	014
490	452.957763671875	251.99822998046875	1.0	393.43402099609375	206.2147216796875	1.0	566.6550903320312	270.5173645019531	0.9974991083145142	393.9804992675781	205.48825073242188	0.00013750791549682617	4	014
491	454.8633117675781	250.96109008789062	1.0	391.69244384765625	210.38436889648438	1.0	568.1343994140625	269.0989990234375	0.998451828956604	388.6505432128906	210.94808959960938	0.00011768937110900879	4	014
492	454.37799072265625	250.69415283203125	1.0	484.6937561035156	214.60736083984375	0.9779830574989319	568.24853515625	272.70428466796875	0.5493122935295105	455.24432373046875	257.5963134765625	6.949901580810547e-5	4	014
493	453.3508605957031	251.4169158935547	1.0	393.88800048828125	215.0914764404297	0.9996940493583679	567.1992797851562	269.9544982910156	0.999313235282898	440.7312927246094	243.7328338623047	0.00018528103828430176	4	014
494	451.5876770019531	250.62759399414062	1.0	385.1241455078125	217.7506866455078	0.21818232536315918	567.4154663085938	272.7070617675781	0.9940377473831177	438.7678527832031	240.43423461914062	0.0001105964183807373	4	014
495	451.12017822265625	248.0283966064453	1.0	380.2494812011719	216.7333984375	9.542703628540039e-5	567.4381103515625	270.8145751953125	0.9992992877960205	437.89111328125	237.78848266601562	5.0455331802368164e-5	4	014
496	451.2566833496094	241.4547119140625	0.999998927116394	388.9874267578125	216.08676147460938	0.5039116740226746	569.1533813476562	272.0333251953125	0.985935628414154	455.1090087890625	226.7184600830078	9.22083854675293e-5	4	014
497	449.70733642578125	234.1814422607422	0.0006021261215209961	431.2752380371094	213.54794311523438	0.013988226652145386	568.314208984375	272.0323181152344	0.2365860641002655	447.3636779785156	214.0413818359375	0.00024944543838500977	4	014
498	433.48846435546875	192.00189208984375	0.9999984502792358	436.00567626953125	193.3544464111328	0.09026196599006653	568.2645874023438	271.5756530761719	0.9486653804779053	436.37286376953125	195.19737243652344	0.0004355907440185547	4	014
499	429.5538024902344	174.2595672607422	0.9999996423721313	417.0123596191406	263.3017578125	0.626567006111145	567.9244384765625	271.3273010253906	0.9956235885620117	427.77825927734375	179.64080810546875	0.0005091726779937744	4	014
500	428.66619873046875	160.76702880859375	1.0	415.34515380859375	264.8296813964844	1.0	567.4692993164062	271.2146301269531	0.9986323118209839	417.4432067871094	267.335693359375	0.0010396242141723633	4	014
501	431.7969665527344	151.21202087402344	1.0	417.43035888671875	267.0966491699219	1.0	567.5801391601562	270.1628723144531	0.9997966289520264	417.8382568359375	268.0177001953125	0.00032210350036621094	4	014
502	436.22174072265625	142.6011962890625	1.0	416.1017761230469	262.3062438964844	1.0	569.0751342773438	272.4386291503906	0.8673175573348999	437.7381896972656	149.31948852539062	8.630752563476562e-5	4	014
503	439.1842956542969	137.99728393554688	1.0	412.6596374511719	260.9214782714844	1.0	567.877685546875	270.9036560058594	0.9991034269332886	440.71343994140625	146.03028869628906	0.0006434917449951172	4	014
504	440.5343933105469	136.0906219482422	1.0	411.2366027832031	261.4507141113281	1.0	569.0921630859375	271.2109375	0.996742844581604	441.84075927734375	144.3939971923828	0.0003770887851715088	4	014
505	440.89752197265625	136.8870391845703	1.0	410.3876953125	260.6418762207031	1.0	568.853271484375	271.0400390625	0.9995419383049011	441.3486022949219	145.17469787597656	0.0006590187549591064	4	014
506	441.17352294921875	135.0056915283203	1.0	411.53851318359375	259.07220458984375	1.0	568.723388671875	272.0453796386719	0.1609850823879242	441.4448547363281	144.04827880859375	0.00025197863578796387	4	014
507	441.19866943359375	134.9767303466797	1.0	410.6708068847656	259.70062255859375	1.0	569.1349487304688	270.5334167480469	0.7173754572868347	441.7080383300781	143.6191864013672	0.0006551444530487061	4	014
508	441.9588623046875	134.93435668945312	1.0	410.6923522949219	258.7355651855469	1.0	569.0238037109375	272.6313781738281	0.04363575577735901	441.66943359375	143.9507293701172	0.0003127455711364746	4	014
509	442.0272216796875	135.98631286621094	1.0	407.6561279296875	257.5998229980469	1.0	568.093505859375	270.7991943359375	0.9997258186340332	441.4002990722656	144.90670776367188	0.0010346770286560059	4	014
510	441.4852294921875	136.31521606445312	1.0	407.1808776855469	257.13153076171875	1.0	569.3851318359375	270.6612243652344	0.8280858993530273	441.3661804199219	144.98191833496094	0.0017859041690826416	4	014
511	442.0076904296875	134.2512969970703	1.0	408.6840515136719	255.73582458496094	1.0	568.76904296875	270.5785827636719	0.9069753885269165	441.37982177734375	143.79373168945312	0.00038436055183410645	4	014
512	443.0614013671875	134.36312866210938	1.0	409.26531982421875	254.42811584472656	0.9999966621398926	567.9934692382812	270.57891845703125	0.9885905981063843	442.3927001953125	143.4740753173828	0.00019040703773498535	4	014
513	442.7973937988281	135.93637084960938	1.0	410.2511291503906	247.59031677246094	0.9950400590896606	568.1041259765625	270.48516845703125	0.941808819770813	442.35858154296875	144.58799743652344	0.00022515654563903809	4	014
514	441.6376953125	138.67413330078125	1.0	405.9442138671875	247.05604553222656	0.7938096523284912	568.8607177734375	271.7167663574219	0.9965296983718872	442.1523132324219	145.58804321289062	0.0006537735462188721	4	014
515	440.99847412109375	142.02792358398438	1.0	403.5193176269531	253.56817626953125	0.059470683336257935	568.1871337890625	269.86260986328125	0.9962563514709473	404.5491638183594	245.6848602294922	0.00014474987983703613	4	014
516	441.67474365234375	143.49273681640625	1.0	401.117919921875	256.9922790527344	0.9999987483024597	569.277587890625	270.5773620605469	0.34435707330703735	400.6935119628906	255.93673706054688	7.155537605285645e-5	4	014
517	443.4372253417969	145.65187072753906	1.0	395.8277282714844	261.7420654296875	1.0	569.2591552734375	271.6733093261719	0.969268798828125	399.67730712890625	270.3201904296875	0.00021573901176452637	4	014
518	444.9754333496094	147.56695556640625	1.0	391.0287780761719	267.4124755859375	1.0	567.6722412109375	271.2291564941406	0.9989311695098877	391.1281433105469	268.57574462890625	0.0005023181438446045	4	014
519	450.51068115234375	148.07083129882812	1.0	382.2179260253906	273.8777770996094	1.0	568.8379516601562	270.06982421875	0.9981222152709961	383.7723388671875	274.9234924316406	0.0001042485237121582	4	014
520	456.2506103515625	146.58522033691406	1.0	379.5468444824219	270.5449523925781	1.0	568.478271484375	271.46319580078125	0.6352607011795044	383.2125549316406	272.24615478515625	0.00013017654418945312	4	014
