# Supplementary material for: An automated feeding system for the African killifish reveals the impact of diet on lifespan and allows scalable assessment of associative learning
Source: eLife. 2022 Nov 10;11:e69008. doi: 10.7554/eLife.69008 (PMC9788828; doi:10.7554/eLife.69008)
Supplement: Figure 6—source data 2. [file elife-69008-fig6-data2.zip › Training Trajectories/t21_REC004DLC_resnet50_TrainAllTheThingsJun28shuffle1_1030000.csv]

bodyparts_coords	fishhead_x	fishhead_y	fishhead_likelihood	fishtail_x	fishtail_y	fishtail_likelihood	redlight_x	redlight_y	redlight_likelihood	fooddrop_x	fooddrop_y	fooddrop_likelihood	fishnum	recordingnum
0	646.2652587890625	317.74951171875	3.4749507904052734e-5	646.2736206054688	327.673095703125	0.0001556873321533203	646.1539916992188	141.53321838378906	5.987286567687988e-5	639.465576171875	2.1506428718566895	5.662441253662109e-6	21	004
1	640.3763427734375	6.031532287597656	8.568167686462402e-5	648.1141357421875	312.0046081542969	0.00025665760040283203	640.21875	478.66168212890625	6.219744682312012e-5	639.18896484375	1.9628984928131104	1.1354684829711914e-5	21	004
2	646.370849609375	322.0187683105469	6.237626075744629e-5	648.0126953125	312.1358337402344	0.0003050267696380615	638.8240356445312	477.1351318359375	0.00014415383338928223	638.985107421875	2.371446371078491	8.463859558105469e-6	21	004
3	646.4754638671875	317.4444885253906	3.218650817871094e-5	56.86526870727539	310.87969970703125	0.029770344495773315	639.608154296875	478.5312805175781	5.581974983215332e-5	639.2280883789062	2.617373466491699	6.943941116333008e-6	21	004
4	37.29155349731445	285.0277099609375	0.014532655477523804	58.1124382019043	313.4061584472656	0.9999480247497559	641.1859130859375	6.448217868804932	8.33272933959961e-5	51.14211654663086	315.95751953125	8.124113082885742e-5	21	004
5	38.12600326538086	280.24951171875	0.00025016069412231445	54.015899658203125	308.2794494628906	0.9998849630355835	639.7485961914062	479.02178955078125	0.00010994076728820801	51.139366149902344	310.23260498046875	0.0004686117172241211	21	004
6	646.2200927734375	317.53936767578125	5.918741226196289e-5	647.465576171875	312.0561828613281	0.0007003247737884521	647.6712646484375	318.5714416503906	0.00012025237083435059	639.2830200195312	2.236496925354004	2.16066837310791e-5	21	004
7	646.4041748046875	318.2160949707031	9.170174598693848e-5	640.3792724609375	2.85671329498291	0.0002529621124267578	640.7291259765625	7.610759735107422	8.597970008850098e-5	639.6456909179688	3.5559937953948975	1.8894672393798828e-5	21	004
8	36.70771408081055	282.4649963378906	0.07109281420707703	646.3153686523438	312.27703857421875	0.0010381042957305908	645.1809692382812	28.916440963745117	7.861852645874023e-5	4.567601203918457	267.4426574707031	0.00011983513832092285	21	004
9	36.77641677856445	284.1911926269531	0.0034551024436950684	647.2471923828125	312.5003356933594	0.000402987003326416	640.8875122070312	5.859744548797607	3.2275915145874023e-5	5.504387855529785	265.3687438964844	4.029273986816406e-5	21	004
10	39.33158493041992	279.265869140625	7.984042167663574e-5	647.6823120117188	312.0068359375	0.0002270042896270752	639.65869140625	478.9467468261719	0.00015267729759216309	523.2027587890625	3.8383357524871826	9.745359420776367e-6	21	004
11	33.673667907714844	284.5277099609375	0.9986621737480164	647.2357177734375	312.0426940917969	0.0010059177875518799	647.3934936523438	317.81097412109375	7.927417755126953e-5	21.07510757446289	271.58380126953125	6.830692291259766e-5	21	004
12	32.97107696533203	285.7327880859375	0.8739699125289917	49.97520065307617	307.1517639160156	0.0032461583614349365	639.4359130859375	477.1952819824219	0.00018683075904846191	4.941368103027344	266.3603515625	4.3898820877075195e-5	21	004
13	34.11639404296875	284.9861755371094	0.20667514204978943	646.3726196289062	305.6119079589844	0.00037726759910583496	640.5841064453125	6.374249458312988	6.303191184997559e-5	3.9417080879211426	265.9476623535156	8.192658424377441e-5	21	004
14	29.87975311279297	288.05902099609375	0.9991717338562012	641.1016235351562	1.9205305576324463	0.0003534853458404541	641.2632446289062	7.135229110717773	0.00010657310485839844	5.145518779754639	266.7938232421875	6.192922592163086e-5	21	004
15	29.604331970214844	289.1186218261719	0.7745121717453003	48.05126953125	305.0736083984375	0.0007063746452331543	648.0606689453125	317.74432373046875	0.00011584162712097168	3.6651601791381836	283.12591552734375	3.9905309677124023e-5	21	004
16	27.61654281616211	290.4945373535156	0.2365202009677887	646.90478515625	313.8279724121094	0.0007688701152801514	641.505126953125	6.270721435546875	0.0001246929168701172	4.537525177001953	284.37017822265625	5.692243576049805e-5	21	004
17	24.959108352661133	291.5892028808594	0.9999765157699585	51.29113006591797	313.94805908203125	0.5926861763000488	639.2015380859375	477.7861328125	0.0005657970905303955	4.866695880889893	284.0914001464844	0.00018221139907836914	21	004
18	22.2442626953125	292.486328125	0.9999999403953552	43.53569793701172	304.3490905761719	0.005818098783493042	647.8627319335938	319.9555969238281	9.036064147949219e-5	4.398281097412109	284.7794189453125	0.00034552812576293945	21	004
19	25.9377498626709	293.1671142578125	1.0	40.017913818359375	302.51263427734375	0.0033370256423950195	639.408447265625	477.3477478027344	0.0005564689636230469	4.139163970947266	284.762939453125	0.0002810955047607422	21	004
20	25.11695098876953	294.8523864746094	1.0	647.2824096679688	312.4026184082031	0.0008517205715179443	638.779541015625	477.51788330078125	0.000274658203125	4.197383880615234	285.98779296875	0.00037977099418640137	21	004
21	24.18878936767578	294.85394287109375	1.0	29.721189498901367	302.4313659667969	0.0006466507911682129	9.981705665588379	285.9654541015625	0.00024396181106567383	4.43642520904541	286.68255615234375	0.000855565071105957	21	004
22	24.073890686035156	296.5251770019531	0.9998810887336731	42.11299514770508	304.622314453125	0.0015484392642974854	9.661178588867188	286.1744384765625	0.00011757016181945801	3.891087532043457	286.7491760253906	0.0004360973834991455	21	004
23	23.876951217651367	297.1207275390625	0.9999723434448242	40.85390853881836	306.02655029296875	0.0014709830284118652	639.2127685546875	478.5600280761719	0.00017061829566955566	2.217219829559326	285.76885986328125	0.00010752677917480469	21	004
24	25.150794982910156	300.4433288574219	1.0	647.035400390625	312.8385314941406	0.0009932219982147217	8.755572319030762	287.1455383300781	0.00011965632438659668	3.3402068614959717	287.5301208496094	0.000537186861038208	21	004
25	22.347736358642578	303.8059387207031	0.9991867542266846	641.0014038085938	2.2537221908569336	0.00031957030296325684	640.1273193359375	6.572958469390869	6.285309791564941e-5	2.126523017883301	285.7143249511719	3.552436828613281e-5	21	004
26	22.7468204498291	303.2338562011719	0.9997440576553345	41.92367172241211	306.83935546875	0.008750081062316895	530.7467041015625	210.67996215820312	1.0	529.4213256835938	210.98410034179688	0.000993967056274414	21	004
27	23.59897232055664	303.6131286621094	1.0	647.5250244140625	312.29742431640625	0.001158684492111206	531.32275390625	210.6766815185547	1.0	529.6527709960938	210.70144653320312	0.0008923113346099854	21	004
28	22.40386199951172	306.60540771484375	1.0	45.30499267578125	307.9241943359375	0.011588066816329956	530.9978637695312	210.21067810058594	1.0	529.6732177734375	210.79759216308594	0.0008476972579956055	21	004
29	22.709110260009766	309.3780212402344	0.9999997019767761	48.0484504699707	309.4227600097656	0.0007027685642242432	530.908935546875	210.42124938964844	1.0	529.3023681640625	210.33631896972656	0.0011749863624572754	21	004
30	24.61670684814453	307.4876403808594	0.9999998211860657	46.31964111328125	310.6027526855469	0.2377612590789795	530.67578125	210.1517333984375	1.0	529.1655883789062	210.62322998046875	0.0010557770729064941	21	004
31	21.313915252685547	310.9658508300781	0.9999995827674866	641.0452880859375	2.379843235015869	0.00032132863998413086	530.7893676757812	210.6110382080078	1.0	529.4661865234375	210.81686401367188	0.0008283257484436035	21	004
32	19.924304962158203	311.88134765625	0.9999699592590332	646.1118774414062	305.9035339355469	0.0008105635643005371	531.4824829101562	210.9329833984375	1.0	529.3727416992188	210.8966064453125	0.0009959638118743896	21	004
33	21.540124893188477	312.4375915527344	0.9999997019767761	646.0090942382812	304.5422058105469	0.001061081886291504	530.9854736328125	210.15457153320312	1.0	529.7329711914062	210.61740112304688	0.001045137643814087	21	004
34	20.501808166503906	311.9796447753906	0.9999998807907104	46.27468490600586	308.3731994628906	0.0013339817523956299	531.4205932617188	210.04873657226562	1.0	530.1051025390625	210.57667541503906	0.000829547643661499	21	004
35	20.911039352416992	311.54840087890625	0.9999775290489197	646.1646118164062	304.6770935058594	0.0009254813194274902	531.6792602539062	210.15953063964844	1.0	530.1572875976562	210.97821044921875	0.0007528066635131836	21	004
36	20.34731101989746	312.0722961425781	0.999910295009613	646.7855834960938	303.7782287597656	0.00036597251892089844	530.850341796875	210.55577087402344	1.0	529.0448608398438	210.8724822998047	0.0013941824436187744	21	004
37	21.027482986450195	312.5718688964844	0.9999983310699463	648.356689453125	311.2615661621094	0.0003947019577026367	531.0828247070312	210.8075408935547	1.0	529.4208984375	210.88320922851562	0.0010230541229248047	21	004
38	20.39974594116211	312.5967102050781	0.9999291896820068	647.3685302734375	311.8592224121094	0.0005018413066864014	530.8118286132812	210.63328552246094	1.0	529.4080200195312	210.494384765625	0.001151740550994873	21	004
39	21.4195613861084	312.7209167480469	1.0	644.5719604492188	314.9046936035156	0.035001784563064575	531.7005615234375	210.32957458496094	1.0	530.1553955078125	210.57432556152344	0.0009731948375701904	21	004
40	20.7884464263916	311.3219299316406	0.9999991655349731	641.1448974609375	2.338038921356201	0.0005247592926025391	531.4640502929688	210.34454345703125	1.0	530.1880493164062	210.74688720703125	0.0007189810276031494	21	004
41	19.601808547973633	312.1105651855469	1.0	646.0133666992188	304.1864318847656	0.00044015049934387207	530.8284301757812	210.50599670410156	1.0	529.1148071289062	210.75872802734375	0.0011129379272460938	21	004
42	20.03938102722168	312.4053955078125	0.9995323419570923	646.6670532226562	306.2002868652344	0.0020387768745422363	530.5687255859375	209.5612030029297	1.0	529.5200805664062	210.1790771484375	0.0011068284511566162	21	004
43	20.373645782470703	312.1051940917969	1.0	645.8667602539062	312.8017578125	0.0022329092025756836	531.448974609375	210.41574096679688	1.0	529.5009765625	210.722412109375	0.0012024939060211182	21	004
44	21.773006439208984	310.866943359375	0.9999936819076538	646.2298583984375	304.74993896484375	0.000523984432220459	531.1878662109375	210.5201416015625	1.0	529.5697631835938	210.3404083251953	0.0014161169528961182	21	004
45	20.85384178161621	312.6592712402344	0.9999558925628662	647.3613891601562	312.18157958984375	0.0005791783332824707	531.4374389648438	210.16207885742188	1.0	530.0816040039062	210.53794860839844	0.0008612275123596191	21	004
46	21.090816497802734	313.81671142578125	1.0	646.7784423828125	305.3676452636719	0.00045311450958251953	531.0375366210938	210.10443115234375	1.0	529.5057983398438	210.45338439941406	0.0011313259601593018	21	004
47	21.191179275512695	313.0333251953125	0.9999998807907104	647.6632690429688	311.267822265625	0.0003158748149871826	530.9835205078125	210.1972198486328	1.0	529.30029296875	210.63612365722656	0.0012056827545166016	21	004
48	21.227739334106445	311.66119384765625	0.9999946355819702	646.3291015625	303.59674072265625	0.0008882582187652588	531.1902465820312	210.5625762939453	1.0	529.5743408203125	210.72862243652344	0.0010904967784881592	21	004
49	21.61441421508789	311.4184875488281	1.0	646.1881103515625	304.2493896484375	0.00026786327362060547	531.1077270507812	210.44422912597656	1.0	529.9559326171875	210.3873291015625	0.0008163750171661377	21	004
50	20.906293869018555	312.47503662109375	0.999999463558197	531.9102172851562	212.0507354736328	0.00020611286163330078	530.3400268554688	210.3397979736328	1.0	528.8475341796875	210.7956085205078	0.001609206199645996	21	004
51	20.9449520111084	311.66241455078125	1.0	646.2797241210938	304.3877258300781	0.00030052661895751953	531.1923828125	209.57618713378906	1.0	530.081787109375	210.30450439453125	0.0007375478744506836	21	004
52	21.5194034576416	312.2073059082031	1.0	646.119140625	305.2931823730469	0.0011342167854309082	530.9694213867188	210.17759704589844	1.0	529.2901000976562	210.64642333984375	0.0009160339832305908	21	004
53	21.450355529785156	313.03192138671875	0.9999603033065796	647.3779907226562	311.464599609375	0.0008469223976135254	531.0582885742188	210.24215698242188	1.0	529.505859375	210.22830200195312	0.0011484324932098389	21	004
54	22.451637268066406	310.52880859375	0.9999662637710571	645.5093383789062	305.5400695800781	0.0003305673599243164	531.233642578125	210.28915405273438	1.0	530.0045166015625	210.2703094482422	0.0007834136486053467	21	004
55	22.274538040161133	311.3384704589844	0.9999961853027344	648.0465087890625	311.33209228515625	0.0006536245346069336	530.7117309570312	210.3377685546875	1.0	529.4387817382812	210.3766326904297	0.0011596381664276123	21	004
56	22.803218841552734	311.8954162597656	0.9999967813491821	647.5367431640625	311.37890625	0.0005408227443695068	531.7628173828125	210.3111572265625	1.0	530.1151123046875	210.84014892578125	0.0008091628551483154	21	004
57	24.1461238861084	310.2341003417969	0.8849643468856812	645.6008911132812	305.88006591796875	0.0012294948101043701	530.7138061523438	210.34678649902344	1.0	529.4939575195312	210.33203125	0.0011661350727081299	21	004
58	22.661413192749023	311.6002197265625	0.5216737985610962	646.121337890625	304.2942199707031	0.0001749098300933838	531.2747192382812	210.01564025878906	1.0	529.7872924804688	210.66488647460938	0.0008523166179656982	21	004
59	23.174453735351562	310.6369323730469	0.005247622728347778	648.5082397460938	311.55517578125	0.0003851354122161865	531.4451293945312	211.25941467285156	1.0	529.8046875	211.46192932128906	0.001119077205657959	21	004
60	22.56610679626465	306.69287109375	0.9997221231460571	640.6566162109375	2.288184404373169	0.0002421736717224121	530.7377319335938	210.6953125	1.0	529.098876953125	210.8150177001953	0.0013407766819000244	21	004
61	22.72234344482422	307.8941955566406	0.0026313364505767822	646.058837890625	305.1604919433594	0.0008123815059661865	531.3754272460938	210.3540802001953	1.0	529.6004028320312	210.6164093017578	0.0010287463665008545	21	004
62	22.58681297302246	308.66156005859375	0.9496234655380249	647.10009765625	312.673095703125	0.002550780773162842	530.5626831054688	210.4946746826172	1.0	529.124267578125	210.62351989746094	0.001702636480331421	21	004
63	23.772695541381836	307.6773376464844	0.9970903992652893	647.2158813476562	312.5605163574219	0.0008650124073028564	531.0828247070312	210.04629516601562	1.0	529.3782348632812	210.41329956054688	0.0016026496887207031	21	004
64	22.446550369262695	306.1059875488281	0.9999938011169434	647.4609375	311.60400390625	0.0002821683883666992	530.7481079101562	210.0916748046875	1.0	529.3494873046875	210.45443725585938	0.0011691749095916748	21	004
65	21.710289001464844	306.6169738769531	0.999956488609314	647.3816528320312	311.6531982421875	0.0016737580299377441	531.4120483398438	210.31948852539062	1.0	530.2943115234375	210.56954956054688	0.0008866786956787109	21	004
66	23.875715255737305	306.135009765625	0.9380256533622742	647.4603881835938	311.526611328125	0.0004108548164367676	530.8810424804688	210.81443786621094	1.0	529.02734375	210.87286376953125	0.0010845661163330078	21	004
67	23.033660888671875	306.6390380859375	0.9999998807907104	646.1910400390625	306.279541015625	0.002306640148162842	531.3240356445312	210.96279907226562	1.0	529.6719970703125	211.02822875976562	0.0010280907154083252	21	004
68	23.81441879272461	307.1621398925781	0.9999994039535522	646.40380859375	313.4116516113281	0.0019319653511047363	531.0487060546875	210.40890502929688	1.0	529.1333618164062	210.91127014160156	0.0008451640605926514	21	004
69	23.76307487487793	306.128662109375	0.9999796152114868	531.8856201171875	211.79623413085938	0.000245511531829834	531.3809204101562	210.06285095214844	1.0	529.7638549804688	210.2502899169922	0.0012453794479370117	21	004
70	22.464736938476562	307.2580261230469	0.869933009147644	640.5501098632812	1.7645595073699951	0.000256270170211792	531.3819580078125	210.67752075195312	1.0	529.9091796875	210.65817260742188	0.0005640983581542969	21	004
71	22.719646453857422	308.07562255859375	0.067349374294281	647.7252807617188	311.604248046875	0.00019249320030212402	530.7273559570312	210.77906799316406	1.0	529.4093017578125	211.03857421875	0.001256406307220459	21	004
72	23.131792068481445	306.3230895996094	0.5242374539375305	647.7340087890625	311.7649230957031	0.0003879070281982422	531.6056518554688	210.91912841796875	1.0	529.7998046875	210.85028076171875	0.0009705722332000732	21	004
73	22.257492065429688	307.3236389160156	0.724075973033905	646.504150390625	304.8239440917969	0.00028055906295776367	531.0023803710938	210.39523315429688	1.0	529.3191528320312	210.2191925048828	0.0015717744827270508	21	004
74	23.739511489868164	306.83056640625	0.9905462265014648	646.1763916015625	305.545654296875	0.0008560717105865479	530.7911987304688	209.76766967773438	1.0	530.2119750976562	210.29197692871094	0.0009888112545013428	21	004
75	23.945510864257812	306.6860656738281	0.9999920129776001	647.6017456054688	312.5133056640625	0.0003758668899536133	530.8726196289062	210.13832092285156	1.0	529.3653564453125	210.70059204101562	0.0012895464897155762	21	004
76	22.52582359313965	305.8769226074219	0.9872716665267944	646.74365234375	311.6995849609375	0.004613161087036133	530.5875244140625	210.51931762695312	1.0	528.9842529296875	210.71932983398438	0.0014341175556182861	21	004
77	23.85311508178711	306.1985778808594	0.9991836547851562	647.6754760742188	311.7325439453125	0.0007312595844268799	531.2785034179688	211.05795288085938	1.0	529.2933349609375	211.1938018798828	0.0012168288230895996	21	004
78	22.357515335083008	305.96270751953125	0.9689514636993408	647.7257690429688	311.80279541015625	0.0007453262805938721	531.2697143554688	210.6328125	1.0	529.99951171875	210.54583740234375	0.0006538629531860352	21	004
79	21.631244659423828	305.8647766113281	0.942863404750824	640.7440795898438	2.051177978515625	0.00039014220237731934	530.9791259765625	210.39825439453125	1.0	529.28369140625	210.78436279296875	0.0008036196231842041	21	004
80	22.241697311401367	304.971923828125	0.0006225705146789551	645.7042846679688	305.2918701171875	0.001114875078201294	531.47509765625	210.12750244140625	1.0	530.2391357421875	210.44805908203125	0.0006828606128692627	21	004
81	21.917396545410156	305.7769775390625	0.7967270612716675	645.2006225585938	306.3647766113281	0.0011808276176452637	530.84814453125	210.76715087890625	1.0	529.26953125	211.03395080566406	0.0012806057929992676	21	004
82	21.858875274658203	306.058837890625	0.624421238899231	532.4199829101562	211.88858032226562	0.00020423531532287598	531.6829833984375	210.1292266845703	1.0	530.4596557617188	210.5186309814453	0.001000732183456421	21	004
83	24.153717041015625	305.5352478027344	0.9999991059303284	532.3136596679688	211.87591552734375	0.00026404857635498047	531.4048461914062	210.57977294921875	1.0	529.783447265625	210.4765625	0.0010950565338134766	21	004
84	24.04267120361328	305.9270324707031	0.9999896287918091	646.3515014648438	303.45147705078125	0.00034058094024658203	530.936767578125	210.43638610839844	1.0	529.3829345703125	210.98471069335938	0.0009190738201141357	21	004
85	24.45376968383789	304.08697509765625	0.9999996423721313	647.3486938476562	312.01092529296875	0.0005491673946380615	531.4155883789062	210.78443908691406	1.0	529.6416625976562	210.7457733154297	0.0011686384677886963	21	004
86	22.07095718383789	306.989990234375	0.9890644550323486	646.5271606445312	304.2006530761719	0.00051918625831604	530.5015258789062	210.61534118652344	1.0	529.2422485351562	210.6959228515625	0.0012256801128387451	21	004
87	24.988086700439453	306.12091064453125	0.18179884552955627	531.7278442382812	211.94155883789062	0.00020772218704223633	530.6713256835938	210.67153930664062	1.0	529.0657958984375	210.88311767578125	0.0012861788272857666	21	004
88	29.40562629699707	304.9014892578125	0.2410326898097992	647.2529907226562	313.71270751953125	0.0007719993591308594	530.9370727539062	210.49966430664062	1.0	530.05419921875	210.6551971435547	0.0010955333709716797	21	004
89	531.35107421875	213.6642303466797	0.0001285076141357422	647.5650634765625	310.91961669921875	0.0004655420780181885	531.06787109375	210.4936981201172	1.0	529.4415893554688	210.74444580078125	0.0007113516330718994	21	004
90	55.94059371948242	288.8282775878906	0.031675904989242554	646.3297729492188	304.76580810546875	0.0006168782711029053	531.0153198242188	210.2281951904297	1.0	529.4887084960938	210.3134307861328	0.0015713870525360107	21	004
91	67.39939880371094	277.9529724121094	0.9990968108177185	67.36772155761719	277.7049560546875	0.030903249979019165	531.1883544921875	210.39866638183594	1.0	530.0029296875	210.79159545898438	0.000768810510635376	21	004
92	72.9330825805664	273.4352111816406	0.999850869178772	72.00675964355469	273.51898193359375	0.0032634437084198	531.753662109375	210.54823303222656	1.0	529.8892211914062	210.93960571289062	0.0008436739444732666	21	004
93	81.00202941894531	268.2291259765625	1.0	84.34274291992188	265.33074951171875	0.010324925184249878	531.2425537109375	210.24136352539062	1.0	530.0446166992188	210.6200408935547	0.0009124577045440674	21	004
94	84.931640625	267.2388000488281	0.9999997019767761	646.2738647460938	313.0680847167969	0.0014706850051879883	531.0834350585938	210.51902770996094	1.0	529.739013671875	210.45721435546875	0.0008609592914581299	21	004
95	88.74488067626953	264.9729309082031	0.9999991655349731	94.97566223144531	263.6317443847656	0.0039407312870025635	531.4808959960938	209.88453674316406	1.0	530.8033447265625	210.450439453125	0.0004960298538208008	21	004
96	91.84972381591797	264.4901123046875	0.9999998807907104	645.293701171875	306.674072265625	0.004245370626449585	531.0687255859375	209.69076538085938	1.0	529.8917236328125	210.29055786132812	0.0007522106170654297	21	004
97	94.53544616699219	263.3359069824219	0.9999996423721313	98.09522247314453	262.7212829589844	0.0016135573387145996	531.0488891601562	210.31637573242188	1.0	529.6184692382812	211.0636444091797	0.0009451806545257568	21	004
98	96.46632385253906	263.468994140625	1.0	101.75569915771484	262.2775573730469	0.0006771385669708252	531.734130859375	209.97181701660156	1.0	530.9915161132812	210.3306121826172	0.0007116794586181641	21	004
99	98.40849304199219	262.70367431640625	1.0	647.2836303710938	313.1034851074219	0.0011889636516571045	531.4527587890625	210.28504943847656	1.0	529.7791137695312	210.56138610839844	0.0007596015930175781	21	004
100	106.57380676269531	265.4671936035156	0.9999998807907104	111.49596405029297	264.3173522949219	0.005283385515213013	531.8311767578125	210.59036254882812	1.0	530.857421875	210.8638458251953	0.0005307495594024658	21	004
101	118.74036407470703	268.8635559082031	0.9997725486755371	123.44328308105469	268.6147155761719	0.10926181077957153	531.6016235351562	210.44715881347656	1.0	121.35873413085938	271.6166687011719	0.0015578269958496094	21	004
102	127.87298583984375	269.3335876464844	0.9999991655349731	131.69297790527344	265.8846435546875	0.009280592203140259	531.189697265625	210.5804901123047	1.0	529.2570190429688	210.43865966796875	0.0012730062007904053	21	004
103	130.51290893554688	269.124267578125	1.0	81.70001983642578	289.1540832519531	0.9995237588882446	531.335205078125	210.4890899658203	1.0	529.5147094726562	210.6351776123047	0.0007072389125823975	21	004
104	131.0078887939453	269.3019104003906	1.0	84.603271484375	290.91583251953125	0.9997620582580566	531.4402465820312	210.47035217285156	1.0	529.6640014648438	211.11801147460938	0.0009598731994628906	21	004
105	130.88975524902344	266.1885681152344	1.0	86.81975555419922	293.58880615234375	0.9998851418495178	531.138916015625	210.52894592285156	1.0	529.770751953125	210.79954528808594	0.0008363425731658936	21	004
106	131.62081909179688	266.6509704589844	1.0	88.76736450195312	293.9651184082031	0.9999650716781616	530.7090454101562	210.4965057373047	1.0	529.11669921875	210.6368865966797	0.001411348581314087	21	004
107	132.15541076660156	265.8709716796875	1.0	91.54830169677734	296.0502014160156	0.6675201058387756	530.9721069335938	210.5265350341797	1.0	529.666015625	210.871826171875	0.001399010419845581	21	004
108	133.11241149902344	264.6732177734375	1.0	92.36182403564453	298.2113342285156	0.9998687505722046	531.0222778320312	210.89939880371094	1.0	529.0582275390625	210.70516967773438	0.001232832670211792	21	004
109	142.1405487060547	257.7210388183594	1.0	145.53668212890625	258.5516357421875	0.017391324043273926	531.113525390625	210.15716552734375	1.0	529.4796752929688	210.4298095703125	0.0007225275039672852	21	004
110	156.42147827148438	254.1537628173828	0.9999996423721313	107.79322814941406	295.32159423828125	0.9999725818634033	530.5806274414062	210.4118194580078	1.0	529.1075439453125	210.85594177246094	0.0014666318893432617	21	004
111	175.28851318359375	246.478515625	1.0	124.12894439697266	281.44610595703125	0.9999963045120239	531.5855712890625	210.8325653076172	1.0	123.83429718017578	284.427490234375	0.000890195369720459	21	004
112	193.67860412597656	243.6334991455078	0.8685028553009033	135.75418090820312	274.8480529785156	1.0	530.8862915039062	210.3400421142578	1.0	529.3700561523438	210.91741943359375	0.0009468197822570801	21	004
113	210.50294494628906	239.715087890625	0.9975734353065491	150.55828857421875	266.766845703125	0.9999998807907104	530.8853759765625	210.48587036132812	1.0	529.3883666992188	210.83770751953125	0.0010939240455627441	21	004
114	222.810302734375	238.46603393554688	0.9999927878379822	161.09255981445312	263.214599609375	1.0	531.3776245117188	210.8427276611328	1.0	529.6575927734375	211.20187377929688	0.0008907020092010498	21	004
115	231.02566528320312	236.9617462158203	1.0	169.28590393066406	266.1393737792969	0.9998397827148438	531.017822265625	210.75796508789062	1.0	528.820068359375	210.9417724609375	0.0012733936309814453	21	004
116	231.77151489257812	236.51101684570312	1.0	174.99066162109375	265.9273681640625	0.9999998807907104	531.5869750976562	210.35313415527344	1.0	530.3812255859375	210.54293823242188	0.0012825727462768555	21	004
117	233.356201171875	239.61456298828125	1.0	180.20303344726562	264.06689453125	1.0	531.4586791992188	210.419677734375	1.0	529.6924438476562	211.00448608398438	0.001025557518005371	21	004
118	234.96339416503906	238.96348571777344	0.9999983906745911	183.0867462158203	266.23895263671875	1.0	530.76904296875	210.31369018554688	1.0	529.4970703125	210.49288940429688	0.0013724565505981445	21	004
119	238.00241088867188	239.67381286621094	0.9999994039535522	184.4138946533203	263.1186828613281	0.999996542930603	531.0614624023438	210.59402465820312	1.0	529.452392578125	210.83197021484375	0.0008692145347595215	21	004
120	239.1934814453125	238.62342834472656	1.0	185.22293090820312	264.1973876953125	0.9999995827674866	530.5008544921875	210.62814331054688	1.0	529.1012573242188	210.9591522216797	0.001302272081375122	21	004
121	240.19712829589844	239.34677124023438	1.0	186.22381591796875	267.9306335449219	0.9999954104423523	531.0662841796875	211.0728759765625	1.0	529.1476440429688	211.4284210205078	0.0006588399410247803	21	004
122	193.6248016357422	258.97076416015625	0.9996354579925537	251.93202209472656	241.1197509765625	0.9999644756317139	531.6539306640625	210.8618621826172	1.0	529.8614501953125	211.13563537597656	0.0009377896785736084	21	004
123	270.7313537597656	243.17630004882812	0.11090400815010071	202.6227264404297	263.6860046386719	0.9999998807907104	531.0963134765625	210.72152709960938	1.0	529.7312622070312	210.8246612548828	0.001351088285446167	21	004
124	285.6855163574219	242.2704315185547	1.0	207.83323669433594	259.6488342285156	1.0	530.6419067382812	210.5821990966797	1.0	529.2518920898438	211.02401733398438	0.0017786026000976562	21	004
125	297.25299072265625	243.5624542236328	1.0	224.6245574951172	255.56735229492188	0.9994121789932251	530.8135986328125	210.54782104492188	1.0	529.2050170898438	210.89576721191406	0.0012208223342895508	21	004
126	299.8392028808594	243.97268676757812	1.0	228.64080810546875	257.4267578125	1.0	530.5576171875	210.765625	1.0	528.8695678710938	210.93702697753906	0.001136183738708496	21	004
127	302.7770080566406	243.7106170654297	1.0	235.2144012451172	261.9974060058594	1.0	530.935791015625	210.97848510742188	1.0	529.4848022460938	211.32298278808594	0.001027911901473999	21	004
128	303.0189208984375	243.97476196289062	1.0	237.96670532226562	261.8489990234375	1.0	531.01708984375	210.2750701904297	1.0	529.6343383789062	210.67213439941406	0.0012496113777160645	21	004
129	304.5490417480469	243.2995147705078	1.0	241.44427490234375	262.55523681640625	1.0	531.0203857421875	210.59449768066406	1.0	529.5447387695312	210.3472442626953	0.0012236833572387695	21	004
130	304.9484558105469	243.92745971679688	1.0	242.80296325683594	263.9616394042969	1.0	531.08740234375	210.33294677734375	1.0	529.4425659179688	210.65060424804688	0.0008161067962646484	21	004
131	306.1965026855469	242.8080291748047	1.0	246.38742065429688	264.312255859375	1.0	530.9146728515625	209.86195373535156	1.0	529.4380493164062	210.4225616455078	0.0009742081165313721	21	004
132	304.9085388183594	241.21939086914062	1.0	248.25146484375	267.1233825683594	1.0	531.1910400390625	209.9785614013672	1.0	529.6912841796875	210.3948211669922	0.0011616051197052002	21	004
133	305.3638916015625	241.3679962158203	1.0	248.43275451660156	268.6228942871094	0.9999998807907104	531.1622314453125	210.0662841796875	1.0	530.1266479492188	210.6600799560547	0.000584036111831665	21	004
134	305.9819030761719	240.90394592285156	1.0	249.2586212158203	269.98199462890625	1.0	530.4268188476562	210.05404663085938	1.0	529.4448852539062	210.3391571044922	0.0016230940818786621	21	004
135	308.7689514160156	242.69711303710938	0.9739325046539307	251.72413635253906	267.99066162109375	0.9999997019767761	531.4475708007812	210.36183166503906	1.0	530.0009765625	210.67535400390625	0.000723034143447876	21	004
136	258.57513427734375	262.8287048339844	0.9936131238937378	325.7662048339844	244.4486541748047	0.9993728399276733	530.6864013671875	210.8045654296875	1.0	529.0697631835938	210.89990234375	0.0015030205249786377	21	004
137	335.96649169921875	248.36395263671875	0.9999998807907104	261.10186767578125	261.5711975097656	1.0	531.1222534179688	210.26220703125	1.0	529.2747192382812	210.82205200195312	0.0014370381832122803	21	004
138	351.038330078125	248.79989624023438	1.0	277.7248229980469	256.0870666503906	0.9999632835388184	530.962158203125	210.70852661132812	1.0	529.3087158203125	211.22055053710938	0.0010783672332763672	21	004
139	360.03240966796875	249.63201904296875	1.0	285.5697326660156	257.5546569824219	1.0	531.31591796875	210.32656860351562	1.0	529.7006225585938	210.72744750976562	0.0005158483982086182	21	004
140	372.2887878417969	250.4200897216797	1.0	373.1542053222656	253.55935668945312	0.001815497875213623	531.1094970703125	210.57705688476562	1.0	529.5438842773438	210.80868530273438	0.0008627772331237793	21	004
141	385.0208435058594	252.1189727783203	1.0	307.0207214355469	255.9657745361328	0.9999998807907104	530.4535522460938	210.4669952392578	1.0	528.9295654296875	210.37686157226562	0.0015007555484771729	21	004
142	400.6646423339844	253.8058319091797	1.0	311.5356750488281	255.55368041992188	0.999996542930603	531.0293579101562	210.6300506591797	1.0	529.2028198242188	211.26454162597656	0.0013532936573028564	21	004
143	413.45428466796875	255.29542541503906	1.0	329.2751770019531	258.66217041015625	0.9999917149543762	531.4254150390625	210.6664581298828	1.0	529.7257080078125	210.59776306152344	0.0009742975234985352	21	004
144	531.4981689453125	213.7582244873047	0.00019919872283935547	340.76702880859375	263.0870056152344	1.0	531.2578735351562	210.67662048339844	1.0	529.435791015625	210.33901977539062	0.00110548734664917	21	004
145	353.3871154785156	262.61224365234375	0.0005076229572296143	348.74749755859375	265.88623046875	1.0	531.5220336914062	210.1343231201172	1.0	530.080322265625	210.2803192138672	0.0006575882434844971	21	004
146	343.6114196777344	267.4909973144531	0.0007155239582061768	351.15576171875	263.1385498046875	1.0	531.3419189453125	210.2032012939453	1.0	530.098876953125	210.1263885498047	0.000664055347442627	21	004
147	355.0889892578125	259.5380859375	0.00046700239181518555	352.0361633300781	261.5997314453125	1.0	531.3836059570312	210.2325897216797	1.0	530.2174682617188	210.864501953125	0.0012398064136505127	21	004
148	353.3277282714844	259.0574645996094	0.001928567886352539	350.62689208984375	260.85369873046875	1.0	531.0191040039062	210.25079345703125	1.0	529.370849609375	210.5929412841797	0.0013559162616729736	21	004
149	354.816650390625	258.953369140625	0.003383457660675049	352.04144287109375	260.6112060546875	1.0	531.0822143554688	210.48883056640625	1.0	529.5360107421875	210.82749938964844	0.0007495880126953125	21	004
150	418.8476257324219	257.5735168457031	0.9789668917655945	350.5042419433594	260.8279113769531	1.0	531.1690063476562	210.54217529296875	1.0	529.6663208007812	210.9796142578125	0.0010866522789001465	21	004
151	417.38116455078125	257.8841552734375	0.9999946355819702	354.7249450683594	260.39154052734375	1.0	531.279541015625	210.6505126953125	1.0	529.4872436523438	210.7296600341797	0.0005600452423095703	21	004
152	419.52734375	257.6341552734375	0.9533815383911133	354.4002685546875	261.5049133300781	1.0	530.7944946289062	211.0816650390625	1.0	528.7987060546875	211.26979064941406	0.0016776025295257568	21	004
153	456.3258361816406	260.34002685546875	0.00029274821281433105	353.3380126953125	263.7570495605469	1.0	531.1993408203125	210.25843811035156	1.0	529.6633911132812	210.61767578125	0.0008425116539001465	21	004
154	459.1851806640625	261.07098388671875	0.9881113767623901	354.5696105957031	263.2612609863281	1.0	530.8673706054688	210.48060607910156	1.0	529.4393310546875	210.6952362060547	0.0012455284595489502	21	004
155	461.7781982421875	259.1162414550781	0.1125028133392334	357.5129089355469	264.76123046875	1.0	530.8303833007812	210.4587860107422	1.0	529.4098510742188	210.75645446777344	0.0009362101554870605	21	004
156	459.9426574707031	261.59515380859375	0.9504474401473999	359.0268249511719	265.7466125488281	1.0	531.5362548828125	210.3134307861328	1.0	530.24755859375	210.77365112304688	0.0006656944751739502	21	004
157	417.584228515625	262.62469482421875	0.45325326919555664	360.81561279296875	264.6954345703125	0.9999999403953552	530.8230590820312	210.248779296875	1.0	529.1202392578125	210.21514892578125	0.0008734166622161865	21	004
158	366.9114685058594	265.45941162109375	0.07513514161109924	361.1553039550781	265.9680480957031	0.9999790191650391	531.3742065429688	210.28192138671875	1.0	529.701416015625	210.40049743652344	0.0008673667907714844	21	004
159	417.7421875	263.2706298828125	1.0	358.4455261230469	266.50244140625	0.9999954700469971	531.6760864257812	210.2762908935547	1.0	530.0648803710938	210.8521728515625	0.0008116662502288818	21	004
160	417.45703125	263.971435546875	1.0	357.804443359375	267.0433654785156	0.9999375939369202	531.103271484375	210.04891967773438	1.0	529.7783813476562	210.37301635742188	0.0008349418640136719	21	004
161	417.241943359375	264.5906066894531	1.0	358.55670166015625	266.7016906738281	0.9999701976776123	531.41845703125	210.34255981445312	1.0	530.2329711914062	210.47174072265625	0.001107722520828247	21	004
162	418.0251159667969	264.71234130859375	1.0	357.3830871582031	267.7892761230469	0.9994387626647949	531.8574829101562	210.3147430419922	1.0	529.8106079101562	211.1924591064453	0.0006390511989593506	21	004
163	417.7059326171875	264.8279724121094	1.0	355.0472106933594	270.65777587890625	0.9998493194580078	530.619873046875	210.44293212890625	1.0	529.0072021484375	210.49293518066406	0.0012175440788269043	21	004
164	419.81671142578125	263.6014709472656	1.0	355.1216735839844	269.14739990234375	0.9999952912330627	531.400146484375	210.48147583007812	1.0	530.0894775390625	210.40774536132812	0.0007790029048919678	21	004
165	417.51666259765625	264.5404052734375	1.0	354.4598693847656	270.86419677734375	0.9999931454658508	531.3826904296875	209.9563751220703	1.0	530.1553955078125	210.26507568359375	0.0010967552661895752	21	004
166	417.99029541015625	263.7847595214844	1.0	354.14453125	271.02777099609375	0.9987728595733643	530.9021606445312	209.77281188964844	1.0	529.6178588867188	210.0055694580078	0.0008684098720550537	21	004
167	418.80218505859375	264.5936279296875	1.0	355.6791687011719	270.629150390625	0.9999998807907104	531.6788940429688	210.86990356445312	1.0	529.7647094726562	210.94869995117188	0.0009132921695709229	21	004
168	418.12628173828125	266.8109130859375	1.0	352.97186279296875	275.5393371582031	1.0	530.8107299804688	211.11573791503906	1.0	529.0267944335938	210.95668029785156	0.001985222101211548	21	004
169	462.6585998535156	266.78350830078125	0.998261570930481	359.2635498046875	270.9615173339844	0.9999995231628418	531.4420166015625	210.51416015625	1.0	529.8876342773438	210.8037872314453	0.0006883442401885986	21	004
170	462.2100830078125	264.9598083496094	0.9999799132347107	368.74725341796875	268.8080749511719	0.14024120569229126	531.308837890625	210.15213012695312	1.0	530.764404296875	210.7495574951172	0.0005327463150024414	21	004
171	368.3340759277344	271.8267822265625	0.14808928966522217	369.1471862792969	271.1701965332031	0.8855373859405518	531.2354736328125	210.6831817626953	1.0	529.7023315429688	210.89395141601562	0.0011356472969055176	21	004
172	367.0807189941406	274.3177185058594	0.11520248651504517	367.8913269042969	273.4886779785156	0.9999799728393555	530.788818359375	210.97242736816406	1.0	528.886962890625	210.88677978515625	0.0009347200393676758	21	004
173	429.19549560546875	271.1447448730469	0.9324971437454224	374.82647705078125	273.2065734863281	0.999798595905304	530.7568969726562	210.52183532714844	1.0	529.6043701171875	210.6936798095703	0.0012278258800506592	21	004
174	371.0584411621094	276.0980224609375	0.061401039361953735	372.38153076171875	275.8830261230469	0.9999987483024597	531.3294067382812	209.79412841796875	1.0	530.183837890625	209.9429473876953	0.0009326040744781494	21	004
175	426.44342041015625	270.9550476074219	0.9989176988601685	372.3037109375	276.16168212890625	0.9774646759033203	530.7973022460938	210.56471252441406	1.0	529.2474365234375	210.76658630371094	0.0010050535202026367	21	004
176	422.39501953125	271.3910827636719	1.0	369.908203125	278.2646789550781	0.9983400106430054	531.416259765625	210.6995391845703	1.0	529.8348388671875	211.2357635498047	0.0009557902812957764	21	004
177	417.7935791015625	275.4034118652344	1.0	365.41815185546875	278.12542724609375	0.9799569845199585	531.69775390625	210.2906951904297	1.0	530.90673828125	210.94125366210938	0.0008376538753509521	21	004
178	416.8027038574219	277.9152526855469	1.0	369.407958984375	276.13507080078125	0.3381848931312561	531.0228881835938	210.00189208984375	1.0	529.8841552734375	210.30406188964844	0.0011565685272216797	21	004
179	413.7972717285156	279.2870788574219	0.9999998807907104	647.5413208007812	310.6533508300781	0.0006520450115203857	531.0567626953125	210.6755828857422	1.0	529.1485595703125	211.15748596191406	0.0011053383350372314	21	004
180	409.2548522949219	277.6952819824219	0.6109720468521118	646.7705688476562	303.6968994140625	0.0007142424583435059	532.1258544921875	210.91143798828125	1.0	530.6487426757812	211.40968322753906	0.0005711615085601807	21	004
181	409.79913330078125	281.2099609375	0.9972060322761536	372.86724853515625	273.3508605957031	0.1687840223312378	531.184814453125	210.3672332763672	1.0	530.0311889648438	210.69752502441406	0.001195281744003296	21	004
182	410.2531433105469	279.6098937988281	0.928493082523346	372.2165222167969	272.2139587402344	0.01242673397064209	531.1612548828125	210.4998016357422	1.0	529.767822265625	210.79913330078125	0.0010243058204650879	21	004
183	406.2288513183594	279.8896789550781	0.9756639003753662	373.1473388671875	272.9383239746094	0.00044479966163635254	531.6727905273438	210.13075256347656	1.0	530.0179443359375	210.0640869140625	0.0007202625274658203	21	004
184	403.7876281738281	279.0037536621094	0.999991238117218	645.56787109375	306.76519775390625	0.0014702379703521729	530.6101684570312	210.18829345703125	1.0	528.8829345703125	210.82730102539062	0.0014520883560180664	21	004
185	403.2613830566406	279.0636291503906	0.9997026920318604	372.2685546875	273.1909484863281	0.7074117660522461	531.3612060546875	210.61181640625	1.0	529.9949951171875	210.7453155517578	0.0008996129035949707	21	004
186	404.2015380859375	279.8156433105469	0.9999963045120239	372.17059326171875	274.91412353515625	0.7262250185012817	531.2672729492188	210.07469177246094	1.0	529.7380981445312	210.19850158691406	0.0008432567119598389	21	004
187	403.12481689453125	279.8495178222656	0.9999804496765137	372.77264404296875	273.8913879394531	0.975925087928772	530.6204833984375	210.31492614746094	1.0	529.2058715820312	210.52789306640625	0.0016484260559082031	21	004
188	402.67333984375	278.82562255859375	0.9999974966049194	372.7747497558594	273.6341552734375	0.8575999140739441	531.1265258789062	210.0908966064453	1.0	529.6997680664062	210.52125549316406	0.0007374286651611328	21	004
189	404.6625671386719	279.424072265625	0.9999819993972778	370.0809326171875	272.34130859375	0.9999011754989624	531.4685668945312	210.26052856445312	1.0	529.8075561523438	210.46177673339844	0.0007530450820922852	21	004
190	404.05352783203125	279.3263244628906	0.9999986886978149	370.3087463378906	271.9520568847656	0.9906352758407593	531.355224609375	210.51104736328125	1.0	530.528076171875	210.42041015625	0.0010256767272949219	21	004
191	405.8578796386719	279.94952392578125	1.0	367.4088439941406	271.25238037109375	0.999411404132843	531.3268432617188	210.65626525878906	1.0	529.3597412109375	210.93136596679688	0.0008749067783355713	21	004
192	407.6493835449219	274.6825866699219	0.9999972581863403	368.8551940917969	271.97833251953125	0.9999027252197266	530.9053344726562	209.8905792236328	1.0	529.8740234375	209.8876495361328	0.0012222826480865479	21	004
193	412.4383544921875	265.8271179199219	1.0	373.9506530761719	279.9050598144531	0.9900842308998108	531.49609375	211.05735778808594	1.0	529.6934204101562	211.17333984375	0.000825345516204834	21	004
194	417.73016357421875	262.1298522949219	1.0	371.58056640625	284.6063232421875	0.22948989272117615	530.9065551757812	210.52496337890625	1.0	529.084716796875	210.67263793945312	0.00097733736038208	21	004
195	421.5816345214844	258.60015869140625	1.0	381.22259521484375	284.3077697753906	0.030415505170822144	530.5330810546875	209.931396484375	1.0	529.0896606445312	210.3562469482422	0.0010816752910614014	21	004
196	422.5236511230469	253.380126953125	1.0	385.6661071777344	288.22869873046875	0.0031302571296691895	531.2000122070312	210.233154296875	1.0	530.1358032226562	210.58384704589844	0.0007363259792327881	21	004
197	422.24176025390625	251.67453002929688	1.0	386.4164123535156	290.5812072753906	0.9541879296302795	531.5615234375	210.3782958984375	1.0	529.9301147460938	210.6897430419922	0.0008547306060791016	21	004
198	423.0732727050781	251.9324951171875	1.0	385.0506591796875	291.3661193847656	0.9999998807907104	530.9461669921875	210.32467651367188	1.0	529.5723266601562	210.62521362304688	0.0010482966899871826	21	004
199	422.9410400390625	251.841796875	1.0	385.6522216796875	292.8935852050781	0.9999988079071045	532.0158081054688	210.13319396972656	1.0	531.3017578125	210.84962463378906	0.0006009042263031006	21	004
200	423.3981628417969	252.07281494140625	1.0	385.27972412109375	293.19427490234375	0.9953354001045227	530.8348999023438	210.8846435546875	1.0	529.3629150390625	211.32022094726562	0.0013786852359771729	21	004
201	425.24188232421875	252.44686889648438	1.0	384.6880187988281	291.1739501953125	0.9767802357673645	530.9256591796875	210.31153869628906	1.0	529.4756469726562	210.6811065673828	0.0014531612396240234	21	004
202	423.389892578125	252.8772735595703	1.0	381.9537658691406	293.0198059082031	0.9996007680892944	531.4540405273438	210.35421752929688	1.0	530.1538696289062	210.39830017089844	0.0007873773574829102	21	004
203	423.65606689453125	252.73336791992188	1.0	381.3359680175781	295.5599670410156	1.0	531.1813354492188	210.30409240722656	1.0	529.6217651367188	210.5621337890625	0.0008994340896606445	21	004
204	422.1442565917969	254.20028686523438	1.0	378.5677185058594	297.27587890625	0.9999992847442627	531.4025268554688	210.08888244628906	1.0	530.1779174804688	210.24221801757812	0.0007768869400024414	21	004
205	422.3779602050781	254.10987854003906	1.0	378.532958984375	297.7778015136719	0.9999867677688599	531.1378784179688	209.97589111328125	1.0	529.6344604492188	210.06069946289062	0.000938713550567627	21	004
206	423.2265930175781	255.0926513671875	1.0	380.6265563964844	296.74920654296875	0.999998927116394	531.2205200195312	210.29612731933594	1.0	529.6282958984375	210.66897583007812	0.0012871623039245605	21	004
207	422.0079345703125	254.94810485839844	1.0	379.7565612792969	296.7779541015625	0.9999998807907104	531.3211059570312	210.07803344726562	1.0	530.4500732421875	210.17828369140625	0.0007081031799316406	21	004
208	422.59161376953125	254.6347198486328	1.0	380.15557861328125	298.6841735839844	0.9999915361404419	531.2277221679688	210.73001098632812	1.0	529.6497802734375	211.02870178222656	0.0009128153324127197	21	004
209	422.44207763671875	254.4144744873047	1.0	380.7001647949219	298.34075927734375	0.9999991655349731	531.180908203125	210.47015380859375	1.0	529.7583618164062	210.40728759765625	0.001000523567199707	21	004
210	422.3352355957031	255.7804412841797	1.0	380.8576965332031	300.34283447265625	0.9999955892562866	531.73876953125	210.2433319091797	1.0	530.3031005859375	211.0561981201172	0.0007222294807434082	21	004
211	423.1637878417969	255.822998046875	1.0	381.04058837890625	300.33160400390625	0.9999323487281799	530.6505737304688	210.5020751953125	1.0	529.4132690429688	210.33209228515625	0.0011903047561645508	21	004
212	422.3486633300781	255.0570526123047	1.0	380.0241394042969	301.42645263671875	0.9999998807907104	531.974365234375	210.5531005859375	1.0	379.31121826171875	302.2628479003906	0.0012547969818115234	21	004
213	422.4937744140625	255.84747314453125	1.0	380.569580078125	302.5204162597656	0.9999998807907104	531.325927734375	210.6394500732422	1.0	529.7353515625	211.1851348876953	0.0007949769496917725	21	004
214	423.722412109375	255.64785766601562	1.0	379.0290222167969	303.21807861328125	1.0	530.7760009765625	210.74740600585938	1.0	529.197509765625	211.1242218017578	0.0012522637844085693	21	004
215	422.2691955566406	255.0206298828125	1.0	378.2570495605469	304.0096130371094	1.0	531.5278930664062	210.44451904296875	1.0	530.1793212890625	210.87603759765625	0.0008116662502288818	21	004
216	421.7868957519531	255.5953826904297	1.0	379.4867858886719	303.0657653808594	0.9999932050704956	530.8265380859375	210.3473358154297	1.0	529.6386108398438	210.79335021972656	0.0007898211479187012	21	004
217	422.1237487792969	255.13812255859375	1.0	379.1391296386719	304.23583984375	1.0	531.536865234375	210.8922119140625	1.0	529.6815185546875	210.9645233154297	0.000789940357208252	21	004
218	424.311767578125	252.55909729003906	1.0	382.15130615234375	305.12078857421875	0.0953887403011322	531.6766967773438	210.2685546875	1.0	530.52880859375	210.3927459716797	0.0006306767463684082	21	004
219	425.52667236328125	250.7333526611328	1.0	383.72296142578125	306.8877868652344	0.01889091730117798	531.3063354492188	210.05535888671875	1.0	529.7630004882812	210.46510314941406	0.0005388855934143066	21	004
220	427.1138916015625	250.50611877441406	1.0	378.2335510253906	308.0419921875	0.9999990463256836	530.79638671875	210.19007873535156	1.0	529.5758666992188	210.250732421875	0.0013982951641082764	21	004
221	429.2948913574219	249.94174194335938	1.0	375.82537841796875	311.3352355957031	1.0	530.974853515625	210.32070922851562	1.0	529.7809448242188	210.50079345703125	0.001026839017868042	21	004
222	428.9790954589844	250.37002563476562	1.0	375.20849609375	313.16082763671875	1.0	531.2278442382812	210.7840118408203	1.0	529.7396240234375	210.92750549316406	0.0010736286640167236	21	004
223	429.1933898925781	249.0136260986328	1.0	375.28338623046875	312.62762451171875	1.0	531.3304443359375	209.48065185546875	1.0	530.0768432617188	210.4658966064453	0.0005168616771697998	21	004
224	427.5750427246094	249.54112243652344	1.0	373.6711730957031	313.5511169433594	1.0	530.9398803710938	210.29075622558594	1.0	529.73388671875	210.69577026367188	0.0013069510459899902	21	004
225	425.58013916015625	249.4044189453125	1.0	374.26898193359375	315.8147888183594	1.0	531.2098388671875	210.14596557617188	1.0	530.0208129882812	210.5459442138672	0.0008220374584197998	21	004
226	425.7178955078125	250.23448181152344	1.0	371.0888366699219	318.90228271484375	1.0	531.0658569335938	209.99282836914062	1.0	529.9835205078125	210.46873474121094	0.0009801387786865234	21	004
227	424.0157775878906	249.47293090820312	1.0	372.4833068847656	319.1324157714844	0.9999998807907104	531.2490234375	211.01002502441406	1.0	529.6358032226562	211.04495239257812	0.0012491345405578613	21	004
228	423.6495056152344	251.15565490722656	1.0	371.6487731933594	316.6871337890625	1.0	531.2796630859375	210.14666748046875	1.0	529.8208618164062	210.03076171875	0.0011767745018005371	21	004
229	424.2209777832031	251.0454559326172	1.0	371.14410400390625	316.52471923828125	1.0	531.0526733398438	210.40005493164062	1.0	529.8124389648438	210.37718200683594	0.0008338391780853271	21	004
230	424.91552734375	250.85728454589844	1.0	368.7015686035156	319.5102233886719	1.0	531.8477783203125	210.0725555419922	1.0	530.294921875	210.78585815429688	0.0006034970283508301	21	004
231	425.1150207519531	250.1724090576172	1.0	368.4033203125	318.3125915527344	1.0	531.71044921875	210.6112060546875	1.0	530.28125	210.74209594726562	0.0009542405605316162	21	004
232	425.0898132324219	249.66458129882812	1.0	368.084716796875	319.51263427734375	0.9999988079071045	531.0390014648438	210.8191680908203	1.0	529.242919921875	210.8050079345703	0.0014663934707641602	21	004
233	425.8050842285156	249.74908447265625	1.0	371.2297668457031	316.879150390625	1.0	530.5252685546875	210.7249298095703	1.0	529.382080078125	210.9678497314453	0.0008740723133087158	21	004
234	425.5811767578125	249.4335174560547	1.0	371.3922119140625	319.4423828125	1.0	531.5584716796875	210.1790771484375	1.0	530.14990234375	210.67501831054688	0.0008678436279296875	21	004
235	425.1490478515625	249.99676513671875	1.0	368.0477600097656	324.30999755859375	0.9999988079071045	531.1910400390625	210.70770263671875	1.0	529.9830932617188	211.08750915527344	0.0013135969638824463	21	004
236	426.88873291015625	250.1673583984375	1.0	369.3538818359375	321.6396179199219	0.9999837875366211	530.9461059570312	210.17274475097656	1.0	529.5210571289062	210.1583251953125	0.0009756386280059814	21	004
237	426.712890625	250.5259246826172	1.0	371.4548034667969	320.6417236328125	1.0	531.4829711914062	210.08370971679688	1.0	529.8099365234375	210.75498962402344	0.0006906092166900635	21	004
238	426.99725341796875	248.6763153076172	1.0	370.5207214355469	321.46270751953125	1.0	531.201904296875	210.3212432861328	1.0	530.2744140625	210.68446350097656	0.0007980465888977051	21	004
239	426.489501953125	249.2964324951172	1.0	368.4195556640625	322.4539794921875	0.8932369351387024	531.697998046875	210.6993865966797	1.0	530.0740966796875	211.03160095214844	0.0005849897861480713	21	004
240	426.20330810546875	249.01075744628906	1.0	371.0118408203125	319.96295166015625	1.0	530.6714477539062	210.70623779296875	1.0	529.2686157226562	210.9063720703125	0.001577615737915039	21	004
241	430.17669677734375	246.74485778808594	1.0	371.09454345703125	316.8997802734375	0.9995316863059998	531.0061645507812	210.69589233398438	1.0	529.37548828125	211.00502014160156	0.0010213851928710938	21	004
242	432.321044921875	241.8695831298828	1.0	375.52117919921875	305.12127685546875	0.9771944284439087	531.06689453125	209.98301696777344	1.0	529.4278564453125	210.71002197265625	0.0007364153861999512	21	004
243	432.8895263671875	235.69174194335938	1.0	383.70098876953125	300.8430480957031	0.9999997615814209	530.9613037109375	210.47740173339844	1.0	529.9111938476562	210.88235473632812	0.0009378492832183838	21	004
244	431.2018127441406	236.57254028320312	1.0	381.8855285644531	301.6361389160156	0.9999999403953552	531.1134033203125	210.36753845214844	1.0	529.575927734375	210.85104370117188	0.0011045336723327637	21	004
245	428.3458557128906	235.2079620361328	1.0	380.7066650390625	301.4197082519531	1.0	530.6659545898438	209.78433227539062	1.0	529.3709716796875	210.23646545410156	0.0011150240898132324	21	004
246	430.21356201171875	234.3140106201172	1.0	379.2545471191406	300.7071228027344	0.9999999403953552	531.0592651367188	210.0861358642578	1.0	529.3500366210938	210.7213592529297	0.0009396672248840332	21	004
247	427.77142333984375	233.71353149414062	1.0	377.6238098144531	300.8721008300781	1.0	531.1365966796875	210.5087127685547	1.0	529.8561401367188	210.45216369628906	0.000941157341003418	21	004
248	428.3146667480469	233.7344970703125	1.0	377.32891845703125	300.3159484863281	1.0	530.9708251953125	209.73927307128906	1.0	530.5054931640625	210.1982421875	0.0007090270519256592	21	004
249	427.2513122558594	234.68807983398438	1.0	375.9455261230469	300.6152038574219	1.0	530.6835327148438	210.5951385498047	1.0	529.6420288085938	210.8474578857422	0.0012465715408325195	21	004
250	428.2071228027344	235.38693237304688	1.0	373.4853515625	301.5132751464844	1.0	530.9071655273438	209.84042358398438	1.0	529.5755004882812	210.4972686767578	0.0009557008743286133	21	004
251	426.42034912109375	237.3699188232422	1.0	372.8554992675781	302.88232421875	1.0	531.5845336914062	209.8800811767578	1.0	530.5924682617188	210.12408447265625	0.0006856620311737061	21	004
252	425.6687927246094	236.51026916503906	1.0	372.560546875	302.9160461425781	1.0	531.0518188476562	209.7583465576172	1.0	529.8290405273438	210.31776428222656	0.0006236732006072998	21	004
253	425.2451171875	238.61814880371094	1.0	372.5893249511719	303.4366760253906	1.0	530.70947265625	209.53094482421875	1.0	529.7630615234375	209.83985900878906	0.0007263123989105225	21	004
254	428.29827880859375	241.98129272460938	1.0	370.95465087890625	304.75933837890625	0.9999594688415527	531.185791015625	210.02572631835938	1.0	529.5022583007812	210.51565551757812	0.000850290060043335	21	004
255	431.1990966796875	242.3612518310547	1.0	371.3289794921875	295.2057189941406	1.0	531.5115966796875	209.79888916015625	1.0	530.2066650390625	210.31040954589844	0.0009223222732543945	21	004
256	431.7575988769531	243.78713989257812	1.0	374.3082580566406	290.1533203125	1.0	530.6976928710938	210.12901306152344	1.0	443.8080139160156	209.68447875976562	0.0011532604694366455	21	004
257	430.29522705078125	246.24510192871094	1.0	374.2742919921875	287.2543640136719	1.0	530.89599609375	210.52755737304688	1.0	529.3541870117188	211.0738525390625	0.0012142658233642578	21	004
258	430.2816162109375	246.93505859375	1.0	373.8406677246094	284.5107116699219	1.0	531.12841796875	210.7134552001953	1.0	529.8026733398438	210.58876037597656	0.0009970366954803467	21	004
259	431.08087158203125	248.26661682128906	1.0	375.2734680175781	281.6869201660156	0.9999996423721313	530.9539794921875	210.3584747314453	1.0	530.3817138671875	210.58985900878906	0.0008522868156433105	21	004
260	432.7559509277344	253.4853057861328	0.8841490745544434	379.49603271484375	281.9083557128906	0.9999985694885254	531.3930053710938	210.1400909423828	1.0	530.3209228515625	210.51962280273438	0.000717848539352417	21	004
261	428.9486999511719	255.5835418701172	0.9999992251396179	379.51287841796875	281.9801330566406	0.9999998807907104	531.0875854492188	210.4655303955078	1.0	529.7343139648438	210.66537475585938	0.0009961426258087158	21	004
262	428.6384582519531	253.75393676757812	0.9999991655349731	378.2328186035156	280.2950744628906	0.9999998807907104	530.9081420898438	210.315673828125	1.0	529.6119384765625	210.64926147460938	0.0007086992263793945	21	004
263	422.4815979003906	252.0932159423828	0.11982789635658264	383.6786193847656	279.24041748046875	1.0	531.0012817382812	210.25209045410156	1.0	529.83544921875	210.458740234375	0.0009652376174926758	21	004
264	421.71234130859375	259.256103515625	0.9529609680175781	385.7237854003906	275.2939147949219	1.0	531.0100708007812	210.42160034179688	1.0	530.1978759765625	210.7293701171875	0.0012596845626831055	21	004
265	421.029296875	261.6966552734375	0.9979568719863892	384.9273681640625	273.41778564453125	0.9997261762619019	531.2592163085938	209.86172485351562	1.0	530.1778564453125	210.16456604003906	0.0008096992969512939	21	004
266	424.864990234375	264.077392578125	0.9999973177909851	384.9289245605469	271.2828369140625	0.04246106743812561	531.069091796875	210.8670654296875	1.0	529.5863647460938	211.07797241210938	0.0011024177074432373	21	004
267	383.9517517089844	271.1565856933594	0.9999997615814209	422.34130859375	264.0895080566406	0.0008047521114349365	530.1409912109375	209.97967529296875	1.0	448.81671142578125	206.29457092285156	0.9999959468841553	21	004
268	418.9842834472656	264.8220520019531	0.9999998807907104	640.5992431640625	2.239779233932495	0.00029352307319641113	531.4168090820312	210.17843627929688	1.0	448.9543762207031	208.38372802734375	0.593596339225769	21	004
269	420.11273193359375	265.3880920410156	0.9999990463256836	646.0919189453125	304.5524597167969	0.000685960054397583	531.178955078125	210.52560424804688	1.0	440.1483459472656	212.093017578125	0.003378748893737793	21	004
270	417.2051696777344	265.3226318359375	0.9999364614486694	645.9119873046875	305.6294860839844	0.0008255541324615479	531.2946166992188	210.55255126953125	1.0	446.207763671875	213.873046875	0.0008498430252075195	21	004
271	415.2948303222656	266.39599609375	1.0	647.7067260742188	311.8337097167969	0.0006218850612640381	530.326416015625	209.94854736328125	1.0	529.0990600585938	210.44998168945312	0.0007782578468322754	21	004
272	416.29388427734375	263.68658447265625	1.0	646.40625	312.5534362792969	0.0037904083728790283	530.93603515625	209.6063232421875	1.0	444.9069519042969	211.8250274658203	0.9954701662063599	21	004
273	415.96453857421875	264.6224365234375	1.0	647.0350341796875	303.545166015625	0.0007148683071136475	530.70556640625	209.97740173339844	1.0	445.70013427734375	214.413330078125	0.058780670166015625	21	004
274	417.79669189453125	264.7840270996094	1.0	375.9447021484375	274.5617370605469	0.0004918277263641357	530.0751342773438	210.1558380126953	1.0	435.73687744140625	222.79925537109375	0.20940342545509338	21	004
275	416.829833984375	266.7764587402344	1.0	645.720947265625	306.02508544921875	0.0012831687927246094	530.9463500976562	209.88430786132812	1.0	442.4044494628906	216.69532775878906	0.004619628190994263	21	004
276	416.58123779296875	264.8255920410156	0.9999995827674866	444.35089111328125	213.09063720703125	0.0010742247104644775	530.1642456054688	210.5845947265625	1.0	442.8528137207031	214.4981689453125	0.9999960660934448	21	004
277	417.239501953125	264.0448913574219	1.0	375.35491943359375	277.6981506347656	0.08205631375312805	531.475830078125	209.91835021972656	1.0	442.71759033203125	217.10182189941406	0.0018140077590942383	21	004
278	415.6464538574219	265.9769592285156	1.0	375.49151611328125	276.8006591796875	0.005753368139266968	531.6657104492188	210.32022094726562	1.0	435.80072021484375	218.7078094482422	0.0012042820453643799	21	004
279	415.22900390625	265.0100402832031	0.9999998807907104	376.85430908203125	277.79803466796875	0.05440843105316162	531.2742309570312	210.2662353515625	1.0	437.61004638671875	215.76632690429688	0.9999566674232483	21	004
280	412.99151611328125	263.86474609375	0.9999980926513672	645.5652465820312	306.3963623046875	0.0028094053268432617	530.6981201171875	209.8368682861328	1.0	440.0724792480469	215.07705688476562	0.552293598651886	21	004
281	414.9973449707031	263.1532287597656	0.9999998807907104	646.537353515625	312.0248107910156	0.001149207353591919	530.9012451171875	209.93780517578125	1.0	440.80426025390625	213.50509643554688	0.3091398775577545	21	004
282	414.1182861328125	260.60406494140625	1.0	375.9127502441406	279.4134521484375	0.5607797503471375	530.5709838867188	210.40638732910156	1.0	441.3048400878906	214.535400390625	0.9999855756759644	21	004
283	414.1616516113281	257.21258544921875	1.0	375.990478515625	284.90167236328125	0.9644862413406372	531.0159912109375	209.926025390625	1.0	440.8929443359375	212.14242553710938	0.9985638856887817	21	004
284	414.96624755859375	254.39675903320312	1.0	374.31817626953125	286.79205322265625	0.9926453828811646	531.3656616210938	210.11444091796875	1.0	443.1524963378906	208.9840850830078	0.5580741167068481	21	004
285	415.2284240722656	252.5650177001953	1.0	374.41357421875	288.9297180175781	0.9998025894165039	530.7882690429688	210.51065063476562	1.0	436.06109619140625	214.6604461669922	0.9178857207298279	21	004
286	415.81671142578125	252.3885955810547	1.0	372.0477600097656	289.95037841796875	0.9999966621398926	531.2247314453125	210.20445251464844	1.0	440.158447265625	211.26736450195312	0.010195374488830566	21	004
287	416.5800476074219	252.42616271972656	1.0	371.03973388671875	290.8713684082031	1.0	530.7634887695312	210.19232177734375	1.0	438.8127746582031	214.7484588623047	0.9997645616531372	21	004
288	421.33636474609375	252.14891052246094	1.0	371.7781982421875	288.5049133300781	0.9999887943267822	530.86474609375	210.046875	1.0	437.52716064453125	211.94126892089844	0.9999978542327881	21	004
289	425.1986999511719	251.48316955566406	1.0	369.5218200683594	287.2286071777344	0.9999998807907104	530.517578125	210.00726318359375	1.0	432.08270263671875	223.31808471679688	0.2316173017024994	21	004
290	426.4931640625	252.70762634277344	1.0	372.9710388183594	286.933349609375	1.0	530.3565063476562	210.1898956298828	1.0	441.4736022949219	208.09974670410156	0.9999914169311523	21	004
291	428.2901916503906	251.7747039794922	1.0	370.78546142578125	287.593505859375	0.9998107552528381	530.6986083984375	210.03887939453125	1.0	437.4629821777344	213.0205078125	0.9999852180480957	21	004
292	428.6529846191406	252.8743133544922	1.0	370.5593566894531	287.30072021484375	0.9999990463256836	530.2201538085938	210.15615844726562	1.0	446.5915832519531	205.79248046875	0.2570134997367859	21	004
293	429.0049743652344	253.84352111816406	1.0	371.9297180175781	283.4969177246094	1.0	530.95361328125	210.31422424316406	1.0	529.8619995117188	210.4066925048828	0.0007184743881225586	21	004
294	427.2372131347656	254.20431518554688	1.0	369.87139892578125	285.3918151855469	0.990118682384491	531.0118408203125	210.74996948242188	1.0	438.8548889160156	214.14932250976562	0.0014272332191467285	21	004
295	426.8171081542969	254.97250366210938	1.0	371.0659484863281	283.6614685058594	0.9999996423721313	530.7808837890625	210.21197509765625	1.0	447.50408935546875	205.55380249023438	0.9989005923271179	21	004
296	426.74365234375	255.929443359375	1.0	374.2186584472656	282.19903564453125	0.9999997615814209	531.1267700195312	210.17042541503906	1.0	448.227783203125	208.06776428222656	0.09312692284584045	21	004
297	426.126708984375	255.24545288085938	1.0	375.0811462402344	281.45574951171875	0.9999998807907104	531.2893676757812	209.8791046142578	1.0	530.6204833984375	210.5911865234375	0.0005481541156768799	21	004
298	424.9462890625	255.69143676757812	1.0	374.48809814453125	282.0177001953125	1.0	530.77783203125	210.1497039794922	1.0	440.4218444824219	211.61221313476562	0.0018386542797088623	21	004
299	425.37701416015625	255.65335083007812	1.0	376.5725402832031	282.7041931152344	0.9999990463256836	530.4129638671875	209.9458465576172	1.0	439.5806884765625	209.52320861816406	0.0032470524311065674	21	004
300	426.64080810546875	256.49334716796875	1.0	374.7792053222656	279.1923828125	0.9999980926513672	530.390625	210.1375274658203	1.0	437.08685302734375	209.98760986328125	0.991187572479248	21	004
301	423.6191101074219	259.2535400390625	1.0	376.3267822265625	279.327392578125	0.9990980625152588	531.08056640625	210.43203735351562	1.0	428.5799560546875	217.26174926757812	0.0009405016899108887	21	004
302	425.5911865234375	261.2353515625	1.0	373.8365478515625	278.9756164550781	0.9999995827674866	530.531982421875	210.17002868652344	1.0	438.9349670410156	211.42189025878906	0.7380514144897461	21	004
303	425.8697509765625	260.6729431152344	1.0	374.3021240234375	278.1216125488281	0.9999995231628418	531.05322265625	210.4744110107422	1.0	437.8438415527344	213.40057373046875	0.9989178776741028	21	004
304	427.7518615722656	262.9187316894531	1.0	375.42730712890625	275.7464904785156	0.9970248937606812	531.0186767578125	209.80178833007812	1.0	438.97381591796875	210.27191162109375	0.9999901056289673	21	004
305	429.7273254394531	261.87103271484375	1.0	374.8901672363281	277.0940246582031	0.00951993465423584	530.2098999023438	210.19989013671875	1.0	440.3941650390625	210.31642150878906	0.06245201826095581	21	004
306	431.61181640625	263.52667236328125	1.0	376.7062072753906	273.3017578125	0.0583186149597168	530.892333984375	209.88645935058594	1.0	439.4461364746094	210.2823486328125	0.0036102235317230225	21	004
307	432.813232421875	264.9037170410156	0.9999958276748657	380.45135498046875	271.1841125488281	0.1011512279510498	530.5574340820312	210.1968994140625	1.0	447.9060974121094	208.37677001953125	0.9729998111724854	21	004
308	432.93182373046875	269.9911804199219	0.016304224729537964	380.59222412109375	271.35894775390625	0.997244656085968	530.752197265625	210.3497314453125	1.0	439.8797912597656	209.18084716796875	0.013366609811782837	21	004
309	437.5032043457031	272.3888244628906	0.9870105385780334	393.8539733886719	263.1109619140625	0.9997025728225708	530.503662109375	210.31922912597656	1.0	529.2069091796875	210.82943725585938	0.0008139908313751221	21	004
310	434.9186706542969	276.5556945800781	1.0	395.9211730957031	257.6400451660156	0.9795035123825073	530.2744140625	209.902099609375	1.0	446.5130920410156	203.52565002441406	0.9999972581863403	21	004
311	430.8002624511719	280.3511657714844	0.9999999403953552	401.788330078125	260.3908996582031	0.014096736907958984	530.9767456054688	210.17481994628906	1.0	432.1218566894531	215.3179473876953	0.010953724384307861	21	004
312	426.9508972167969	282.1767883300781	0.9999366998672485	399.0032958984375	257.8439636230469	0.5325586199760437	531.3853759765625	210.5360870361328	1.0	421.7239685058594	272.3908996582031	0.0008367598056793213	21	004
313	422.41607666015625	284.4656982421875	0.1583055853843689	397.7427673339844	258.9844055175781	0.03556123375892639	531.6133422851562	209.74984741210938	1.0	530.1943359375	210.16969299316406	0.000423431396484375	21	004
314	420.4190673828125	286.7588195800781	0.3387942314147949	531.71728515625	211.70896911621094	0.00020885467529296875	530.8438720703125	210.0828857421875	1.0	529.7926635742188	210.43861389160156	0.0009838342666625977	21	004
315	417.54266357421875	288.3136901855469	0.991849422454834	646.6251831054688	305.3313293457031	0.00070151686668396	530.587890625	209.87168884277344	1.0	529.7304077148438	210.59771728515625	0.0006134510040283203	21	004
316	416.51312255859375	288.92779541015625	0.9999955892562866	393.16400146484375	257.2112121582031	0.9993786811828613	531.372802734375	209.85623168945312	1.0	398.6969299316406	262.29925537109375	0.0006872415542602539	21	004
317	416.56243896484375	289.9052429199219	0.7204859852790833	391.45843505859375	256.8938903808594	0.425860732793808	531.0985107421875	210.09031677246094	1.0	441.038330078125	204.8871307373047	0.19677022099494934	21	004
318	418.7159423828125	290.5455627441406	1.0	388.8253173828125	256.66986083984375	1.0	530.8072509765625	210.23033142089844	1.0	446.3027038574219	199.48350524902344	0.005926281213760376	21	004
319	416.8388671875	291.3459167480469	0.9999997615814209	391.2592468261719	256.00579833984375	0.9999330639839172	530.4964599609375	209.77467346191406	1.0	435.785888671875	206.14060974121094	0.05228164792060852	21	004
320	417.4600830078125	291.293701171875	1.0	385.839599609375	257.3417053222656	1.0	530.8416748046875	210.03695678710938	1.0	529.2997436523438	210.59423828125	0.0008929967880249023	21	004
321	417.7805480957031	290.2581787109375	1.0	385.69384765625	260.1969909667969	0.9999487996101379	530.6031494140625	209.91648864746094	1.0	529.4940795898438	210.46824645996094	0.0006183087825775146	21	004
322	415.1771545410156	291.21612548828125	1.0	385.03948974609375	261.0927429199219	0.9999876022338867	531.3544921875	210.12110900878906	1.0	530.0574951171875	210.5638427734375	0.000534743070602417	21	004
323	414.59735107421875	292.1402282714844	0.9999997615814209	384.6457214355469	258.2366943359375	1.0	531.200439453125	210.27964782714844	1.0	529.5151977539062	210.51898193359375	0.0007266700267791748	21	004
324	415.33392333984375	291.9892883300781	1.0	383.15142822265625	260.32427978515625	1.0	531.4327392578125	210.26136779785156	1.0	459.4022521972656	199.40322875976562	0.005339324474334717	21	004
325	414.5472106933594	290.5827331542969	0.9999996423721313	382.8484802246094	262.8172302246094	0.9635885953903198	530.98828125	209.93283081054688	1.0	529.2345581054688	210.80221557617188	0.0011578500270843506	21	004
326	416.0831604003906	291.9809265136719	1.0	382.7176818847656	262.2213134765625	1.0	531.0939331054688	210.5069580078125	1.0	529.2603149414062	210.93321228027344	0.0011969506740570068	21	004
327	417.856689453125	291.7393798828125	1.0	384.6330871582031	264.5082702636719	0.9999992847442627	531.0319213867188	210.1466827392578	1.0	529.3469848632812	210.16796875	0.0010038018226623535	21	004
328	420.6143493652344	293.8691101074219	1.0	383.3941955566406	267.884521484375	0.9999972581863403	530.583984375	210.65304565429688	1.0	529.0943603515625	210.9279327392578	0.0012825429439544678	21	004
329	424.400634765625	295.1358337402344	0.9999994039535522	385.343994140625	269.6432800292969	0.99824059009552	530.9317016601562	210.46673583984375	1.0	529.5695190429688	210.54251098632812	0.000728905200958252	21	004
330	428.4544982910156	297.2998352050781	0.9999302625656128	388.3281555175781	274.91632080078125	0.9853997230529785	530.9814453125	210.34661865234375	1.0	529.3638305664062	210.78245544433594	0.0008283853530883789	21	004
331	430.8444519042969	300.48199462890625	0.9993097186088562	389.98468017578125	278.1768798828125	0.013431906700134277	530.5244140625	210.4242401123047	1.0	529.0737915039062	210.84507751464844	0.0007815957069396973	21	004
332	430.078125	301.45489501953125	0.9996377229690552	640.5276489257812	2.272749900817871	0.00023183226585388184	530.8524169921875	210.3931427001953	1.0	529.3967895507812	210.8967742919922	0.0008224248886108398	21	004
333	431.9670104980469	303.11224365234375	0.9999997615814209	396.12823486328125	281.27593994140625	0.08539703488349915	531.7842407226562	210.3127899169922	1.0	529.6289672851562	210.63243103027344	0.0004673600196838379	21	004
334	433.9900207519531	309.60052490234375	1.0	397.11260986328125	282.8965148925781	0.9991230964660645	531.0651245117188	210.6850128173828	1.0	529.1549072265625	211.0982208251953	0.0009675920009613037	21	004
335	435.61480712890625	315.3130798339844	0.9999999403953552	397.85430908203125	279.980224609375	0.9999850392341614	531.5665283203125	210.92950439453125	1.0	530.1012573242188	211.42987060546875	0.0008649528026580811	21	004
336	434.92950439453125	317.4948425292969	1.0	400.8343505859375	280.0013427734375	1.0	531.182373046875	209.96434020996094	1.0	530.2311401367188	210.55433654785156	0.0007709264755249023	21	004
337	435.5174865722656	319.8787841796875	1.0	401.1949462890625	283.1972961425781	1.0	531.116943359375	210.32217407226562	1.0	529.6902465820312	210.8721923828125	0.001049637794494629	21	004
338	436.93377685546875	319.0679016113281	1.0	401.05804443359375	284.9998779296875	1.0	531.263916015625	209.92237854003906	1.0	529.3416137695312	210.31422424316406	0.0005858540534973145	21	004
339	436.5486755371094	321.93145751953125	1.0	402.1145935058594	287.3321838378906	1.0	530.6343994140625	210.5485382080078	1.0	529.0560302734375	210.59825134277344	0.0009871721267700195	21	004
340	436.5028076171875	322.1240234375	1.0	401.0635986328125	287.2192687988281	1.0	531.344482421875	210.17616271972656	1.0	530.1226196289062	210.37062072753906	0.0005717575550079346	21	004
341	436.4516906738281	323.0099182128906	1.0	404.2078857421875	288.7789001464844	1.0	531.5298461914062	210.19256591796875	1.0	402.7261047363281	289.06549072265625	0.0007675886154174805	21	004
342	436.3131103515625	324.09893798828125	1.0	402.661376953125	288.73681640625	1.0	530.9566650390625	210.6721649169922	1.0	528.9560546875	210.84666442871094	0.0010557770729064941	21	004
343	436.1259460449219	324.28106689453125	1.0	402.3101501464844	289.21893310546875	1.0	531.1821899414062	209.95164489746094	1.0	529.5110473632812	210.09397888183594	0.0010228455066680908	21	004
344	436.3161315917969	325.0719299316406	1.0	401.3729248046875	290.9650573730469	1.0	531.1324462890625	210.38980102539062	1.0	529.7527465820312	210.84140014648438	0.0007590353488922119	21	004
345	436.8511047363281	326.5314636230469	1.0	402.6983947753906	293.6116943359375	1.0	531.4424438476562	210.23556518554688	1.0	530.4317626953125	210.67498779296875	0.0007195174694061279	21	004
346	439.8423767089844	330.2159729003906	1.0	404.0435485839844	296.26568603515625	1.0	530.4199829101562	210.22189331054688	1.0	528.9700317382812	210.50241088867188	0.001363307237625122	21	004
347	439.556884765625	333.94818115234375	0.9999992847442627	404.30615234375	293.19671630859375	1.0	531.0419921875	210.44422912597656	1.0	529.8751220703125	210.67364501953125	0.0008053779602050781	21	004
348	440.60406494140625	336.2855529785156	1.0	404.8665771484375	296.0843811035156	1.0	530.847900390625	210.63931274414062	1.0	529.1212768554688	211.38841247558594	0.0009963512420654297	21	004
349	441.8337707519531	338.4576110839844	0.9979642629623413	405.7380065917969	301.0541076660156	0.8873327374458313	530.7489624023438	209.7945556640625	1.0	529.263671875	210.03201293945312	0.0006980001926422119	21	004
350	531.3770751953125	213.46197509765625	0.00015616416931152344	410.07220458984375	297.6014404296875	0.9999967813491821	530.911865234375	210.45114135742188	1.0	529.2778930664062	210.65374755859375	0.001040637493133545	21	004
351	437.65167236328125	346.40057373046875	0.999993622303009	411.0787658691406	297.3653869628906	0.9999998807907104	530.7802124023438	210.41818237304688	1.0	529.21240234375	210.44091796875	0.0008868277072906494	21	004
352	434.7724304199219	348.30718994140625	0.9999998807907104	407.11798095703125	300.64581298828125	1.0	531.5807495117188	210.35508728027344	1.0	530.5140380859375	210.6104278564453	0.0005355775356292725	21	004
353	434.011474609375	350.3611755371094	0.9999962449073792	408.5688171386719	300.9919128417969	1.0	530.8764038085938	210.77813720703125	1.0	529.0418701171875	210.69261169433594	0.0007642805576324463	21	004
354	432.5228271484375	351.88677978515625	0.9999913573265076	408.79534912109375	301.53997802734375	1.0	530.5523071289062	210.50856018066406	1.0	529.1920776367188	210.775146484375	0.0011269152164459229	21	004
355	432.6070861816406	353.9275207519531	0.9979989528656006	411.0142517089844	299.6808166503906	0.9999998807907104	530.5198364257812	210.92416381835938	1.0	528.7479248046875	210.9142303466797	0.0010043978691101074	21	004
356	431.3741455078125	357.587646484375	0.9909089803695679	411.5105285644531	299.6070251464844	1.0	530.7379760742188	210.26905822753906	1.0	529.1567993164062	210.47482299804688	0.0006297826766967773	21	004
357	428.8742370605469	357.38287353515625	0.9999998807907104	411.37652587890625	299.6678771972656	0.9999999403953552	531.486572265625	210.75845336914062	1.0	529.7189331054688	211.05471801757812	0.0007754862308502197	21	004
358	428.1980285644531	358.15313720703125	0.9999988079071045	413.2158508300781	296.84765625	0.9999991655349731	530.8316040039062	210.944580078125	1.0	528.9957885742188	211.00550842285156	0.0009459853172302246	21	004
359	427.1891784667969	359.1070861816406	0.9999985694885254	415.48236083984375	296.98211669921875	0.9999991655349731	531.3588256835938	210.34991455078125	1.0	529.9541625976562	210.4307403564453	0.0006703436374664307	21	004
360	424.0568542480469	360.0468444824219	0.9955549240112305	413.7533874511719	296.6200256347656	0.9997328519821167	531.5972290039062	209.9940643310547	1.0	529.7865600585938	210.5789794921875	0.0010331273078918457	21	004
361	422.9977722167969	360.568115234375	0.9998421669006348	414.07733154296875	297.90045166015625	0.9999969005584717	531.0158081054688	210.69613647460938	1.0	529.5618286132812	211.3838348388672	0.0008011460304260254	21	004
362	423.071533203125	360.6526794433594	0.9999576210975647	414.8558654785156	297.61798095703125	0.9999520778656006	530.4810180664062	210.80316162109375	1.0	528.9017333984375	210.7977752685547	0.000998079776763916	21	004
363	421.1731872558594	360.6343078613281	0.9999998211860657	413.74017333984375	298.22845458984375	0.9998648166656494	531.0447387695312	209.97027587890625	1.0	413.1771545410156	298.27398681640625	0.0007620453834533691	21	004
364	420.2894287109375	360.0677795410156	0.9999997019767761	411.73809814453125	301.8370056152344	0.09204640984535217	531.3296508789062	210.60841369628906	1.0	529.51171875	210.59275817871094	0.0007738769054412842	21	004
365	420.0234680175781	360.4414367675781	0.9999997019767761	411.0379943847656	299.61785888671875	0.9999809265136719	530.6723022460938	210.4764862060547	1.0	528.8886108398438	210.6275177001953	0.0011969208717346191	21	004
366	418.8241271972656	359.99114990234375	0.9999946355819702	409.6120300292969	301.834716796875	0.9999542236328125	531.06396484375	210.55409240722656	1.0	408.6602783203125	303.2265930175781	0.0007300376892089844	21	004
367	416.9532775878906	360.4175109863281	0.9999998807907104	407.24017333984375	301.91510009765625	1.0	531.3279418945312	209.84515380859375	1.0	450.1883544921875	216.51771545410156	0.0024827420711517334	21	004
368	416.00689697265625	360.103759765625	0.9999994039535522	406.26025390625	302.30364990234375	1.0	530.55126953125	211.0210723876953	1.0	528.9949340820312	210.96401977539062	0.0012993812561035156	21	004
369	416.3968811035156	360.4005432128906	1.0	403.31298828125	303.390869140625	1.0	530.3056640625	210.4472198486328	1.0	528.7847290039062	210.37933349609375	0.0012778043746948242	21	004
370	416.4006652832031	360.3556823730469	1.0	404.0090026855469	304.8556213378906	1.0	530.8123779296875	210.58575439453125	1.0	529.1849975585938	210.82870483398438	0.0007703006267547607	21	004
371	416.2217712402344	359.72540283203125	1.0	401.6802673339844	306.6155090332031	1.0	530.4356079101562	210.72811889648438	1.0	528.7733154296875	210.6397247314453	0.00141867995262146	21	004
372	416.32525634765625	360.61834716796875	1.0	401.1631774902344	306.098388671875	1.0	531.5859985351562	210.18821716308594	1.0	528.9376831054688	210.8199005126953	0.0005723536014556885	21	004
373	417.2153625488281	361.63275146484375	1.0	402.29779052734375	306.45184326171875	1.0	531.0053100585938	210.25350952148438	1.0	529.4149780273438	210.56979370117188	0.0008414387702941895	21	004
374	417.4729309082031	360.0251770019531	1.0	401.1334228515625	309.2178649902344	1.0	530.729248046875	210.9635772705078	1.0	528.8265991210938	210.94186401367188	0.001006484031677246	21	004
375	416.7335205078125	361.86767578125	1.0	400.865234375	307.7962951660156	1.0	530.4061279296875	210.27853393554688	1.0	529.05712890625	210.6199951171875	0.001253575086593628	21	004
376	416.4982604980469	360.4514465332031	0.9999998807907104	400.9873352050781	309.017333984375	1.0	530.415283203125	210.6122589111328	1.0	529.3710327148438	210.7888946533203	0.0009672641754150391	21	004
377	416.1493835449219	360.19866943359375	0.9999999403953552	399.5456848144531	309.4371337890625	1.0	530.8013916015625	210.41307067871094	1.0	529.1199951171875	210.56265258789062	0.0010249614715576172	21	004
378	444.026123046875	321.0871276855469	0.9999995231628418	404.33038330078125	358.33795166015625	1.0	530.7945556640625	210.4532012939453	1.0	529.421142578125	210.65345764160156	0.001074463129043579	21	004
379	441.62237548828125	322.2520446777344	0.9910027980804443	405.3620910644531	357.87310791015625	0.9999985694885254	531.014404296875	210.52175903320312	1.0	529.2507934570312	210.4754180908203	0.0008127093315124512	21	004
380	443.1521301269531	324.46514892578125	0.9760991334915161	404.1506042480469	358.6129455566406	0.999998927116394	530.4678344726562	210.3400115966797	1.0	528.9321899414062	210.77455139160156	0.0012834668159484863	21	004
381	444.31219482421875	324.03387451171875	0.9998422265052795	402.8926086425781	358.4637756347656	1.0	531.335693359375	210.41244506835938	1.0	529.7827758789062	211.0044403076172	0.0006157755851745605	21	004
382	444.1863098144531	323.75897216796875	0.9999573230743408	406.26483154296875	357.70782470703125	0.9999982714653015	530.7824096679688	210.51382446289062	1.0	529.1769409179688	210.4367218017578	0.0008098185062408447	21	004
383	443.9428405761719	324.8372802734375	0.9999860525131226	404.1572570800781	357.9135437011719	0.9999994039535522	531.2899780273438	209.9259490966797	1.0	531.4694213867188	211.18038940429688	0.0012692511081695557	21	004
384	444.39849853515625	326.1313171386719	0.964958667755127	400.4667663574219	356.1393127441406	0.9999896883964539	640.5501098632812	7.655228614807129	5.1856040954589844e-5	638.5352172851562	2.6478350162506104	1.3470649719238281e-5	21	004
385	444.22802734375	326.6195373535156	0.9807446002960205	398.90521240234375	358.32159423828125	1.0	402.3391418457031	358.80841064453125	6.434321403503418e-5	399.49761962890625	359.9901428222656	4.315376281738281e-5	21	004
386	447.94036865234375	327.5417785644531	0.9999978542327881	400.9267272949219	357.0595703125	0.9999987483024597	646.8529052734375	31.4594669342041	7.572770118713379e-5	437.1986083984375	321.9467468261719	3.1948089599609375e-5	21	004
387	449.2661437988281	334.99462890625	0.013119548559188843	406.67779541015625	351.8313903808594	0.022932738065719604	648.224853515625	318.53643798828125	7.784366607666016e-5	639.0604858398438	2.746055841445923	8.404254913330078e-6	21	004
388	446.885009765625	339.1036682128906	0.0033572018146514893	398.9964294433594	351.1438903808594	0.8189442157745361	640.1121215820312	6.873995780944824	3.49581241607666e-5	405.40576171875	340.94012451171875	1.582503318786621e-5	21	004
389	404.5112609863281	343.41351318359375	8.022785186767578e-5	405.6365661621094	342.7790222167969	0.02444356679916382	641.00244140625	6.73046875	3.591179847717285e-5	638.807861328125	2.480492115020752	1.3381242752075195e-5	21	004
390	645.4700317382812	318.47662353515625	5.990266799926758e-5	646.046875	304.908203125	0.0005766749382019043	639.8948364257812	478.3811950683594	0.00010895729064941406	639.2476196289062	2.5468573570251465	1.3589859008789062e-5	21	004
391	447.2658996582031	341.6632080078125	6.848573684692383e-5	645.9391479492188	305.8441467285156	0.0001748800277709961	639.3284301757812	478.5567626953125	3.275275230407715e-5	410.21893310546875	3.130892753601074	5.841255187988281e-6	21	004
392	645.9979248046875	317.2965393066406	0.00015848875045776367	647.6300659179688	312.2890625	0.0009320080280303955	647.668212890625	318.78204345703125	0.00010085105895996094	639.0762939453125	1.9635541439056396	5.3942203521728516e-6	21	004
393	646.935546875	317.8420715332031	0.00018090009689331055	648.9135131835938	311.6906433105469	0.00018513202667236328	648.5107421875	318.95794677734375	6.341934204101562e-5	638.5765380859375	3.140204429626465	1.0788440704345703e-5	21	004
394	640.3485717773438	7.081174850463867	7.486343383789062e-5	647.523681640625	311.19293212890625	0.0005688071250915527	640.638427734375	6.817413330078125	5.930662155151367e-5	638.3096313476562	2.513700008392334	1.1265277862548828e-5	21	004
395	646.3823852539062	317.61279296875	6.416440010070801e-5	646.4904174804688	304.31610107421875	0.0010960102081298828	641.3304443359375	6.6536664962768555	4.0203332901000977e-5	639.2802124023438	2.448495388031006	1.0401010513305664e-5	21	004
396	646.0415649414062	31.207921981811523	9.614229202270508e-5	647.7022705078125	30.444278717041016	0.0004013180732727051	645.6260986328125	30.070621490478516	8.338689804077148e-5	638.8261108398438	3.0654423236846924	2.193450927734375e-5	21	004
397	640.7259521484375	6.356313705444336	7.656216621398926e-5	646.8130493164062	304.015625	0.0005378425121307373	641.0283813476562	6.483798503875732	7.337331771850586e-5	639.2255859375	2.5484824180603027	1.946091651916504e-5	21	004
398	640.6026000976562	6.310846328735352	4.842877388000488e-5	641.0042114257812	2.0793495178222656	0.00025451183319091797	641.5791625976562	6.852511882781982	5.361437797546387e-5	638.3984985351562	2.8514227867126465	1.4066696166992188e-5	21	004
399	646.5848999023438	317.8747863769531	7.990002632141113e-5	646.8635864257812	304.0411376953125	0.0004590749740600586	649.9182739257812	206.4982147216797	7.861852645874023e-5	638.70263671875	2.4811456203460693	1.7762184143066406e-5	21	004
400	646.4932861328125	318.4552307128906	8.851289749145508e-5	646.6072998046875	304.6732482910156	0.00029328465461730957	639.272216796875	478.5314025878906	0.00017198920249938965	638.990966796875	2.6874706745147705	7.808208465576172e-6	21	004
401	646.7849731445312	317.95745849609375	4.413723945617676e-5	647.1912841796875	303.0829772949219	0.0002480447292327881	645.8189697265625	28.5450496673584	6.92605972290039e-5	639.3159790039062	2.879702091217041	1.6689300537109375e-5	21	004
402	639.9143676757812	5.779816627502441	2.4527311325073242e-5	646.8358154296875	327.2503356933594	0.00016319751739501953	639.3836059570312	478.4024658203125	3.0279159545898438e-5	638.7669677734375	1.9526188373565674	7.62939453125e-6	21	004
403	639.862060546875	5.8731608390808105	0.00012052059173583984	640.8922119140625	2.4997904300689697	0.00047510862350463867	645.3717651367188	30.22711181640625	0.00016224384307861328	638.7396850585938	2.9059553146362305	4.336237907409668e-5	21	004
404	639.8132934570312	6.196656703948975	8.45193862915039e-5	641.273681640625	2.3744070529937744	0.0003834664821624756	639.4220581054688	477.5378112792969	0.00016769766807556152	639.2440185546875	2.44240140914917	2.7507543563842773e-5	21	004
405	646.1881103515625	318.6680603027344	0.00014531612396240234	646.4827270507812	327.7559509277344	0.00038677453994750977	639.5501098632812	478.6555480957031	0.00032088160514831543	639.23046875	2.9409427642822266	1.233816146850586e-5	21	004
406	640.3265380859375	6.686070442199707	6.598234176635742e-5	640.6568603515625	2.1757190227508545	0.00027251243591308594	640.5970458984375	7.572547912597656	6.553530693054199e-5	638.9039916992188	2.8452353477478027	1.5407800674438477e-5	21	004
407	640.6485595703125	6.0165228843688965	8.437037467956543e-5	640.9826049804688	2.174326181411743	0.0002866983413696289	640.2596435546875	6.555713653564453	7.423758506774902e-5	639.0894165039062	2.5563740730285645	3.597140312194824e-5	21	004
408	647.2769775390625	317.3009948730469	0.00012752413749694824	647.0260009765625	304.4607238769531	0.000634998083114624	648.5418701171875	318.2633056640625	0.00010702013969421387	638.7737426757812	2.731255531311035	1.1205673217773438e-5	21	004
409	645.885009765625	318.82879638671875	5.9157609939575195e-5	640.6637573242188	2.1386828422546387	0.00015091896057128906	640.352294921875	478.1499938964844	0.00014215707778930664	638.7279052734375	2.0171151161193848	1.4960765838623047e-5	21	004
410	417.3465576171875	360.8470153808594	0.9906082153320312	648.5979614257812	310.6922302246094	0.0005059242248535156	640.5615234375	7.310478210449219	9.97781753540039e-5	409.94549560546875	353.1404724121094	5.7637691497802734e-5	21	004
411	416.0351257324219	366.46600341796875	0.20244243741035461	640.9164428710938	2.047271728515625	0.0003033876419067383	640.6102294921875	6.684952735900879	5.239248275756836e-5	436.73834228515625	215.11500549316406	0.00016421079635620117	21	004
412	415.9905090332031	367.8561096191406	0.9778710603713989	640.7189331054688	2.56048583984375	0.00023183226585388184	641.0648193359375	7.668902397155762	5.888938903808594e-5	411.1283264160156	356.60797119140625	2.5093555450439453e-5	21	004
413	420.1686706542969	367.2021484375	0.030752122402191162	646.4025268554688	304.65228271484375	0.0006180703639984131	639.5324096679688	479.17474365234375	9.554624557495117e-5	639.2435913085938	2.3371691703796387	1.3440847396850586e-5	21	004
414	438.0277099609375	307.2393798828125	0.9999721646308899	437.4623718261719	308.423095703125	0.0013966560363769531	638.9126586914062	478.399658203125	6.42240047454834e-5	439.5729675292969	309.30926513671875	6.332993507385254e-5	21	004
415	439.5301818847656	301.7327880859375	0.9713172912597656	646.2216186523438	303.93426513671875	0.0006195306777954102	639.3922729492188	478.7449645996094	6.085634231567383e-5	442.1676025390625	304.58294677734375	0.00014385581016540527	21	004
416	441.0845947265625	298.2103576660156	0.006553709506988525	646.1729736328125	304.7289123535156	0.00035449862480163574	648.271484375	318.8894348144531	3.36766242980957e-5	440.67010498046875	292.97845458984375	7.048249244689941e-5	21	004
417	445.9483642578125	293.9078063964844	0.9999997615814209	448.40399169921875	294.094482421875	0.005909830331802368	449.62677001953125	293.2359924316406	0.0002517104148864746	449.3164367675781	296.48358154296875	0.00014415383338928223	21	004
418	444.0862121582031	291.2665710449219	0.9999873638153076	446.1248779296875	291.78887939453125	0.002629399299621582	449.5268859863281	290.4804382324219	0.0002403557300567627	446.9798889160156	289.32220458984375	9.989738464355469e-5	21	004
419	445.2533264160156	291.5225524902344	0.9999865293502808	640.51318359375	2.143033504486084	0.00029271841049194336	450.1449279785156	291.12158203125	7.462501525878906e-5	449.8495788574219	293.7965087890625	2.7388334274291992e-5	21	004
420	446.1927795410156	289.17181396484375	0.9992803335189819	640.3865966796875	2.148801326751709	0.00021579861640930176	639.6256713867188	479.2309875488281	9.131431579589844e-5	638.8831176757812	2.766732692718506	2.422928810119629e-5	21	004
421	450.8890380859375	285.4112243652344	0.00037103891372680664	640.7023315429688	2.119035482406616	0.0004120767116546631	640.426513671875	6.72979736328125	0.00010749697685241699	638.804931640625	2.542179584503174	3.36766242980957e-5	21	004
422	452.679931640625	276.1561279296875	1.0	647.36474609375	313.20428466796875	0.0004895329475402832	640.926513671875	7.366386890411377	6.175041198730469e-5	440.97747802734375	279.9760437011719	2.8073787689208984e-5	21	004
423	451.5458679199219	276.32061767578125	1.0	640.6211547851562	2.690678834915161	0.0001571178436279297	645.5458984375	28.92095184326172	0.00010460615158081055	438.94476318359375	280.37298583984375	2.0116567611694336e-5	21	004
424	451.2217102050781	276.90191650390625	1.0	646.9130859375	303.84344482421875	0.00047284364700317383	639.3765869140625	479.2038879394531	8.973479270935059e-5	451.90838623046875	281.68035888671875	2.0563602447509766e-5	21	004
425	450.9297790527344	278.3778991699219	1.0	645.862548828125	305.4220886230469	0.0002371072769165039	639.6751708984375	476.9678039550781	8.448958396911621e-5	639.2658081054688	2.596735715866089	2.041459083557129e-5	21	004
426	451.5264587402344	277.4766845703125	1.0	640.8099365234375	2.3623600006103516	0.0005758106708526611	640.3942260742188	6.6201910972595215	0.0001672506332397461	440.0447998046875	268.0240478515625	7.349252700805664e-5	21	004
427	450.6620178222656	278.96807861328125	1.0	454.4514465332031	281.1925048828125	0.0003197789192199707	451.0534973144531	278.6836242675781	4.252791404724121e-5	441.0469055175781	270.48895263671875	4.4792890548706055e-5	21	004
428	450.130859375	279.7821044921875	0.9999998807907104	453.0008239746094	279.581298828125	0.0004895031452178955	641.2069091796875	6.101869583129883	5.8531761169433594e-5	450.9524230957031	271.6219482421875	5.599856376647949e-5	21	004
429	454.020263671875	282.08685302734375	1.0	455.55718994140625	280.0596618652344	0.00015038251876831055	639.9143676757812	479.0142517089844	9.655952453613281e-5	456.8895263671875	288.48736572265625	0.00020578503608703613	21	004
430	451.92437744140625	285.9930419921875	0.9999998807907104	646.803466796875	303.3756103515625	0.00025027990341186523	456.890380859375	282.6749267578125	0.00013625621795654297	455.5855407714844	290.8789367675781	0.0005587339401245117	21	004
431	452.49688720703125	285.41143798828125	0.9999995231628418	647.0333251953125	303.37554931640625	0.00023883581161499023	639.8031616210938	478.77581787109375	8.437037467956543e-5	456.14691162109375	290.2205505371094	0.000625312328338623	21	004
432	453.84228515625	284.1402282714844	1.0	455.1294860839844	280.3649597167969	0.0004267096519470215	456.5115051269531	282.4790344238281	0.0001550614833831787	453.8931579589844	275.2380065917969	0.000459134578704834	21	004
433	452.1148681640625	288.9559020996094	0.9999999403953552	646.5718383789062	304.40557861328125	0.0006123483180999756	639.5194702148438	477.81341552734375	9.900331497192383e-5	454.50372314453125	293.5353698730469	8.338689804077148e-5	21	004
434	450.16497802734375	288.15020751953125	1.0	640.88330078125	2.4461913108825684	0.00018045306205749512	645.9085083007812	29.845163345336914	0.00014320015907287598	453.8702697753906	293.263671875	0.00012132525444030762	21	004
435	450.8666076660156	290.3273010253906	1.0	646.2277221679688	305.69439697265625	0.001125246286392212	647.3636474609375	318.03961181640625	6.1005353927612305e-5	452.9474182128906	295.8285827636719	5.581974983215332e-5	21	004
436	452.6629333496094	290.6483459472656	1.0	647.2322998046875	312.9776306152344	0.0005393028259277344	452.7707824707031	289.82391357421875	4.32431697845459e-5	442.0024719238281	294.3873596191406	2.855062484741211e-5	21	004
437	452.79229736328125	290.1684875488281	0.9999995827674866	640.87939453125	2.2449588775634766	0.00024205446243286133	641.1358032226562	6.535480499267578	5.951523780822754e-5	454.1908264160156	292.97528076171875	3.191828727722168e-5	21	004
438	455.6706848144531	284.5437316894531	1.0	646.3074951171875	304.5602722167969	0.0023887157440185547	457.3826904296875	285.1197509765625	0.00011789798736572266	456.93450927734375	291.0691223144531	8.64863395690918e-5	21	004
439	441.8487548828125	291.34130859375	0.6068634986877441	440.8688659667969	291.9319763183594	0.15233734250068665	444.15692138671875	291.1659851074219	7.69197940826416e-5	447.6688232421875	291.3186950683594	0.0008895695209503174	21	004
440	438.9234313964844	289.3276672363281	0.9989821910858154	438.1260986328125	290.72576904296875	0.0013274550437927246	638.6856079101562	477.3938903808594	0.00016570091247558594	440.51654052734375	292.25994873046875	0.00013390183448791504	21	004
441	436.3976745605469	290.6590576171875	0.9937379360198975	436.6142272949219	291.6761779785156	0.7025796175003052	438.5715637207031	289.22760009765625	8.177757263183594e-5	431.4054260253906	293.9296569824219	0.00023514032363891602	21	004
442	434.6952209472656	290.2499084472656	0.9581367373466492	434.5608825683594	290.5703125	0.8169662952423096	639.1810913085938	476.9067077636719	8.225440979003906e-5	437.45428466796875	292.1816711425781	0.00019487738609313965	21	004
443	434.0688781738281	290.8302001953125	0.9963066577911377	433.62054443359375	292.1161193847656	0.9251747131347656	435.2253112792969	290.4989929199219	0.00015017390251159668	429.6809387207031	292.4855041503906	0.000289231538772583	21	004
444	433.7269287109375	292.00738525390625	0.919455885887146	433.12823486328125	292.94781494140625	0.9947073459625244	435.6331787109375	289.8486022949219	0.00013461709022521973	434.8236083984375	294.3453369140625	0.0005252361297607422	21	004
445	433.09539794921875	292.4308776855469	0.9584096074104309	432.2382507324219	293.2243347167969	0.9994142055511475	435.0841979980469	291.2489318847656	0.0002072453498840332	434.3863830566406	295.10797119140625	0.00042492151260375977	21	004
446	431.3653869628906	294.69415283203125	0.9999129772186279	433.44696044921875	294.2695007324219	0.0032174289226531982	434.6251525878906	293.4234619140625	8.729100227355957e-5	434.0314025878906	296.7787780761719	5.728006362915039e-5	21	004
447	431.7720642089844	299.1664733886719	0.9997648000717163	433.68536376953125	297.2723388671875	0.006734937429428101	434.7153625488281	297.64349365234375	0.00015410780906677246	425.7994689941406	293.51190185546875	0.00013440847396850586	21	004
448	431.2175598144531	296.4403381347656	0.9968210458755493	432.8150634765625	296.894287109375	0.7284108996391296	433.9960632324219	296.09820556640625	0.00031241774559020996	431.9322814941406	298.97576904296875	0.00018861889839172363	21	004
449	430.9693298339844	298.3525695800781	0.999132513999939	433.1295166015625	296.520751953125	0.09529489278793335	432.0645446777344	297.4617614746094	0.00029397010803222656	425.7771911621094	292.30804443359375	0.00016391277313232422	21	004
450	430.7388610839844	298.1556091308594	0.9995760917663574	433.3802490234375	296.6825866699219	0.03568214178085327	433.4997863769531	296.8503723144531	0.0002493858337402344	431.70587158203125	299.42181396484375	0.0001429915428161621	21	004
451	430.3370056152344	299.0988464355469	0.9988394975662231	432.8572998046875	297.57708740234375	0.017796576023101807	433.87945556640625	298.1612854003906	0.0002918839454650879	432.28228759765625	300.267822265625	0.00018993020057678223	21	004
452	430.60821533203125	298.4429016113281	0.9947055578231812	432.7619934082031	296.4942626953125	0.016792505979537964	430.77838134765625	298.46673583984375	0.00017955899238586426	425.5418701171875	292.4194641113281	0.0001742243766784668	21	004
453	430.1489562988281	298.747802734375	0.999405026435852	432.72259521484375	296.86456298828125	0.10406136512756348	430.41754150390625	298.7410888671875	0.00023859739303588867	425.1275329589844	292.6852722167969	0.0002440810203552246	21	004
454	429.3027038574219	297.5019836425781	0.9999997615814209	433.1236572265625	296.2363586425781	0.005988270044326782	433.03948974609375	296.8651428222656	0.00018134713172912598	431.3279113769531	299.1778259277344	9.498000144958496e-5	21	004
455	428.47119140625	299.154052734375	0.9999891519546509	431.91839599609375	297.15631103515625	0.07822614908218384	432.70196533203125	298.05145263671875	0.00024902820587158203	430.95391845703125	300.12078857421875	0.0002021491527557373	21	004
456	428.48712158203125	297.84344482421875	0.9999994039535522	432.31268310546875	296.5779113769531	0.010333240032196045	432.5772399902344	297.3388977050781	0.00019729137420654297	431.05084228515625	299.6169738769531	0.0001366734504699707	21	004
457	427.8922119140625	296.2278137207031	0.9983866214752197	428.48333740234375	296.8260803222656	0.5698167681694031	429.03948974609375	296.1998596191406	0.00027805566787719727	431.6052551269531	298.2254943847656	0.0002415180206298828	21	004
458	427.8450927734375	295.4595642089844	1.0	432.7972717285156	298.0285339355469	0.0010965168476104736	433.60040283203125	294.6989440917969	0.00027039647102355957	432.1084289550781	298.2604675292969	0.00012174248695373535	21	004
459	427.17401123046875	294.61041259765625	1.0	430.9636535644531	294.2793884277344	0.004105359315872192	430.683349609375	293.77508544921875	0.00034308433532714844	432.29669189453125	297.1246643066406	0.00010496377944946289	21	004
460	426.4534606933594	291.64923095703125	0.9999998807907104	429.51837158203125	292.2603454589844	0.017990916967391968	429.8977966308594	291.3323669433594	0.00022360682487487793	431.011474609375	291.1855163574219	0.00010916590690612793	21	004
461	426.10894775390625	291.7787170410156	1.0	430.2939147949219	292.4186096191406	0.0009932518005371094	430.03887939453125	291.15765380859375	0.00017389655113220215	430.9515686035156	291.0715026855469	8.022785186767578e-5	21	004
462	426.0028381347656	291.29400634765625	1.0	429.79547119140625	292.0146179199219	0.0010727345943450928	429.7518005371094	290.9685974121094	0.00011673569679260254	431.5611267089844	289.305908203125	7.337331771850586e-5	21	004
463	425.1766662597656	292.1631164550781	1.0	424.3429260253906	293.70947265625	0.0008905231952667236	428.9031066894531	292.4666442871094	0.0001405179500579834	432.1249694824219	294.0010070800781	0.00010979175567626953	21	004
464	426.1093444824219	292.12945556640625	1.0	431.69580078125	295.0124206542969	0.0004996359348297119	433.8828125	291.3837890625	0.00014314055442810059	431.16632080078125	291.3977966308594	7.829070091247559e-5	21	004
465	426.84991455078125	291.37109375	1.0	432.0512390136719	294.470947265625	0.000880807638168335	430.16375732421875	290.9660949707031	0.00023636221885681152	430.7899475097656	290.83935546875	8.955597877502441e-5	21	004
466	426.9274597167969	291.3741455078125	1.0	430.291748046875	292.09783935546875	0.0021039843559265137	433.167724609375	290.3948669433594	0.0003253519535064697	433.01641845703125	294.6798400878906	0.0001881718635559082	21	004
467	427.0876159667969	292.3394775390625	1.0	647.1409912109375	312.5624694824219	0.0015981793403625488	433.5595703125	291.80645751953125	0.00017213821411132812	432.87945556640625	295.8314514160156	0.00013723969459533691	21	004
468	426.78106689453125	293.6480712890625	1.0	432.2550048828125	296.47314453125	0.0008510053157806396	639.0017700195312	478.7367248535156	0.0006299018859863281	432.714111328125	296.5296325683594	0.00010946393013000488	21	004
469	427.28515625	293.85546875	1.0	432.8022155761719	296.45989990234375	0.0005984902381896973	433.54266357421875	292.64013671875	0.0003229379653930664	432.8032531738281	296.55218505859375	0.00015282630920410156	21	004
470	426.2122497558594	293.7441711425781	1.0	430.3037414550781	293.63616943359375	0.0039027035236358643	430.2801208496094	292.73504638671875	0.00030997395515441895	432.9305114746094	295.8497314453125	0.000138014554977417	21	004
471	426.9529113769531	293.1893615722656	1.0	432.3211975097656	296.2574157714844	0.0006500482559204102	433.63055419921875	292.48223876953125	0.00021627545356750488	433.115966796875	296.6264953613281	7.808208465576172e-5	21	004
472	426.24493408203125	291.3907470703125	1.0	431.6575927734375	294.5174560546875	0.0005462765693664551	433.337890625	291.0955810546875	0.00024017691612243652	433.1905822753906	295.25445556640625	0.00016057491302490234	21	004
473	425.2005615234375	290.33233642578125	1.0	423.330322265625	292.9410095214844	0.0006672143936157227	429.1856689453125	290.6968688964844	0.0001430511474609375	431.77783203125	293.00714111328125	0.00013723969459533691	21	004
474	426.2002258300781	289.57958984375	1.0	645.8458862304688	304.6962585449219	0.0004551112651824951	639.517578125	478.49609375	0.00014838576316833496	431.0558776855469	290.40411376953125	0.00012072920799255371	21	004
475	425.7471008300781	286.50994873046875	1.0	646.3269653320312	304.521728515625	0.00030487775802612305	425.333251953125	286.08660888671875	9.399652481079102e-5	432.2945556640625	288.9606018066406	0.00010117888450622559	21	004
476	425.51336669921875	283.39630126953125	1.0	431.376708984375	284.8687438964844	0.00046959519386291504	432.7419738769531	282.91534423828125	0.00012195110321044922	425.852294921875	290.16217041015625	0.0003243684768676758	21	004
477	424.5003967285156	281.3749084472656	1.0	430.70684814453125	283.4029235839844	0.0007653534412384033	424.142822265625	280.9074401855469	0.00023323297500610352	410.7607727050781	283.2836608886719	8.90195369720459e-5	21	004
478	424.489990234375	280.54168701171875	1.0	430.6520080566406	282.9919738769531	0.000345766544342041	429.0578918457031	280.7898864746094	9.277462959289551e-5	416.28631591796875	271.5345153808594	6.842613220214844e-5	21	004
479	424.4420471191406	281.1717529296875	1.0	647.4033813476562	312.15411376953125	0.0010434985160827637	423.5195617675781	280.8597412109375	0.00012183189392089844	425.7525634765625	288.68682861328125	0.0001023411750793457	21	004
480	424.390625	282.1639099121094	0.9999998807907104	424.19073486328125	279.51922607421875	0.0007719099521636963	639.6937866210938	478.3023681640625	0.00016483664512634277	426.2620849609375	288.6673278808594	0.0002675056457519531	21	004
481	425.2020568847656	281.8315124511719	0.9999998807907104	423.9600524902344	279.38116455078125	0.005393356084823608	424.5367126464844	281.3258361816406	0.00019362568855285645	426.3001403808594	288.87469482421875	0.00031885504722595215	21	004
482	425.41558837890625	282.43743896484375	1.0	431.097412109375	283.88494873046875	0.00037616491317749023	638.6087646484375	476.7746887207031	0.00016805529594421387	426.25494384765625	289.28521728515625	0.00026100873947143555	21	004
483	423.8452453613281	283.5526123046875	1.0	430.4355163574219	285.08489990234375	0.00031623244285583496	423.62042236328125	282.4712219238281	7.420778274536133e-5	424.79547119140625	290.8978271484375	0.0003986656665802002	21	004
484	424.7178039550781	283.3819274902344	1.0	646.8580322265625	313.337158203125	0.0007823705673217773	425.64453125	285.71875	7.545948028564453e-5	425.0785217285156	290.64508056640625	0.0005940496921539307	21	004
485	425.39312744140625	282.843505859375	1.0	431.3088684082031	284.25079345703125	0.0005157291889190674	424.57940673828125	282.1428527832031	0.00015482306480407715	426.1523742675781	290.5249328613281	0.0003142356872558594	21	004
486	425.11212158203125	284.0147399902344	1.0	431.0389099121094	285.1131286621094	0.0004474520683288574	424.5544738769531	283.01959228515625	7.638335227966309e-5	425.5884704589844	291.063720703125	0.00025025010108947754	21	004
487	424.9705810546875	283.4635925292969	1.0	423.95660400390625	279.2416687011719	0.000547260046005249	424.2497253417969	282.71539306640625	0.0001290738582611084	425.5427551269531	291.10565185546875	0.0003388822078704834	21	004
488	426.2920837402344	281.0809631347656	1.0	431.7384948730469	283.835693359375	0.0006017088890075684	639.5928955078125	477.82733154296875	0.00019317865371704102	426.6492919921875	288.5107421875	0.00011262297630310059	21	004
489	424.52337646484375	281.5180969238281	1.0	424.1117858886719	278.9000244140625	0.0009483993053436279	638.8103637695312	478.0195617675781	8.657574653625488e-5	425.820068359375	288.8880310058594	0.00017517805099487305	21	004
490	425.31842041015625	280.661865234375	1.0	431.2567138671875	283.1705627441406	0.0005001723766326904	429.65350341796875	280.1250915527344	0.00013968348503112793	425.29449462890625	288.2044677734375	5.969405174255371e-5	21	004
491	425.1820373535156	280.88409423828125	1.0	431.31182861328125	283.12457275390625	0.0006344616413116455	424.05450439453125	280.7972412109375	0.00020417571067810059	431.86688232421875	283.4890441894531	7.924437522888184e-5	21	004
492	425.541015625	279.4525451660156	1.0	431.2079162597656	282.3403625488281	0.0005632638931274414	429.6578369140625	279.141845703125	0.0001634061336517334	410.2587585449219	283.30804443359375	6.872415542602539e-5	21	004
493	424.83306884765625	279.85205078125	1.0	430.2238464355469	282.34808349609375	0.0008949041366577148	423.5431823730469	279.2634582519531	0.00021731853485107422	411.1365051269531	282.13909912109375	9.959936141967773e-5	21	004
494	425.4256591796875	278.9976501464844	1.0	429.9012451171875	277.97894287109375	0.0011105835437774658	429.1767578125	277.9548645019531	0.00018402934074401855	432.0300598144531	281.2266845703125	0.00011894106864929199	21	004
495	424.1377868652344	280.5449523925781	1.0	430.03985595703125	282.3289794921875	0.0006250143051147461	422.7769470214844	279.7356262207031	0.00011846423149108887	409.3252868652344	282.486572265625	6.0886144638061523e-5	21	004
496	421.87799072265625	275.76824951171875	1.0	423.7447509765625	278.22515869140625	0.0002669692039489746	420.1387634277344	276.7955627441406	7.909536361694336e-5	408.6555480957031	280.88824462890625	5.0395727157592773e-5	21	004
497	422.6288146972656	267.4603271484375	1.0	646.4166870117188	304.5912170410156	0.0005617439746856689	639.9407348632812	478.355224609375	7.909536361694336e-5	424.4368591308594	274.94158935546875	0.00019091367721557617	21	004
498	422.7542724609375	263.4765930175781	1.0	646.576171875	304.6412048339844	0.00041487812995910645	639.5684204101562	478.7801818847656	9.569525718688965e-5	420.9093933105469	272.8467712402344	4.369020462036133e-5	21	004
499	422.91290283203125	255.68150329589844	1.0	421.6725769042969	259.0527648925781	0.0003312230110168457	419.2709045410156	258.4212341308594	0.00010576844215393066	411.53961181640625	262.78521728515625	0.00010511279106140137	21	004
500	423.6606750488281	250.4824676513672	1.0	647.3687744140625	311.787109375	0.0003847181797027588	641.0443115234375	6.557895660400391	4.4852495193481445e-5	425.13909912109375	257.9299011230469	0.00020751357078552246	21	004
501	423.4552917480469	247.63827514648438	1.0	646.0836791992188	304.7763977050781	0.00041916966438293457	428.41046142578125	247.74627685546875	6.791949272155762e-5	420.3416442871094	257.3722839355469	1.868605613708496e-5	21	004
502	426.1642150878906	242.24037170410156	1.0	431.8587341308594	245.84246826171875	0.00030934810638427734	429.6051025390625	241.68202209472656	0.00010305643081665039	431.00042724609375	242.97833251953125	5.2928924560546875e-5	21	004
503	426.5481262207031	236.9380645751953	1.0	647.1260375976562	312.9304504394531	0.0009030401706695557	639.1085815429688	478.5539245605469	0.00021910667419433594	426.28009033203125	243.96873474121094	0.0005151927471160889	21	004
504	425.26434326171875	233.35226440429688	1.0	431.12298583984375	235.54043579101562	0.00026550889015197754	639.7921752929688	479.05963134765625	0.0002816617488861084	426.27093505859375	241.07762145996094	0.00017440319061279297	21	004
505	424.96075439453125	229.1412353515625	1.0	431.1553955078125	232.25994873046875	0.00029852986335754395	429.2227783203125	228.31741333007812	0.0001080930233001709	409.7392578125	234.0520782470703	3.1381845474243164e-5	21	004
506	426.1373291015625	225.6185302734375	1.0	431.86602783203125	229.3212890625	0.000340193510055542	429.7547912597656	225.29627990722656	0.00013655424118041992	431.7570495605469	224.69186401367188	9.900331497192383e-5	21	004
507	426.09027099609375	224.9764862060547	1.0	645.5491333007812	306.63555908203125	0.000711590051651001	426.7705078125	225.34439086914062	0.00015035271644592285	424.7227478027344	229.9723358154297	0.00018465518951416016	21	004
508	425.9522705078125	223.7777557373047	1.0	423.1974182128906	226.7857666015625	0.0006720423698425293	426.1493835449219	224.00442504882812	0.00021713972091674805	424.8359069824219	229.4716033935547	0.00024250149726867676	21	004
509	424.8888244628906	222.70570373535156	1.0	422.3951416015625	226.17967224121094	0.0010821223258972168	425.54400634765625	223.42344665527344	0.00022616982460021973	424.4516296386719	229.1805877685547	0.00029402971267700195	21	004
510	424.5643310546875	222.066650390625	1.0	422.0927734375	225.48280334472656	0.0008847415447235107	425.81182861328125	222.67184448242188	0.00037211179733276367	424.8210754394531	228.4793243408203	0.0003037750720977783	21	004
511	424.9297790527344	221.8866424560547	1.0	422.55389404296875	225.40115356445312	0.0010641217231750488	425.696044921875	222.4730224609375	0.00023609399795532227	424.7706604003906	228.03150939941406	0.0002632439136505127	21	004
512	422.5747375488281	297.6054382324219	1.0	423.251953125	225.62351989746094	0.010144531726837158	425.17132568359375	222.09751892089844	0.00039955973625183105	424.29058837890625	227.54794311523438	0.00042369961738586426	21	004
513	424.76556396484375	221.02114868164062	1.0	421.7518005371094	225.54620361328125	0.0007125139236450195	425.33233642578125	222.2937469482422	0.00032979249954223633	424.7087097167969	228.412109375	0.0005938112735748291	21	004
514	425.5088195800781	222.30409240722656	1.0	422.3018798828125	226.05726623535156	0.00045228004455566406	425.5807800292969	223.18910217285156	0.00020763278007507324	424.77301025390625	228.93055725097656	0.00038230419158935547	21	004
515	428.6998596191406	217.4173126220703	0.9999998807907104	425.7984313964844	220.22006225585938	0.0055893659591674805	432.00335693359375	216.4887237548828	0.0001601874828338623	427.1633605957031	223.54702758789062	0.0005509257316589355	21	004
516	429.78009033203125	213.2818145751953	1.0	646.6973266601562	304.4376525878906	0.00036901235580444336	433.2763977050781	211.66848754882812	0.0001958012580871582	433.5184631347656	217.2228546142578	0.00010591745376586914	21	004
517	430.1780090332031	208.1270294189453	1.0	646.8719482421875	304.8226318359375	0.0007838010787963867	432.34197998046875	207.85202026367188	9.182095527648926e-5	434.8442687988281	213.24624633789062	6.377696990966797e-5	21	004
518	430.8174133300781	201.7970428466797	1.0	437.69580078125	203.35153198242188	0.00017079710960388184	433.38623046875	204.44595336914062	7.000565528869629e-5	428.0799560546875	208.12474060058594	0.0001042783260345459	21	004
519	430.55462646484375	194.42361450195312	1.0	647.0560302734375	303.8598937988281	0.0005841255187988281	433.73114013671875	193.21908569335938	0.00019496679306030273	422.9535217285156	272.8304443359375	0.0004118680953979492	21	004
520	429.81317138671875	189.26673889160156	1.0	429.9315490722656	273.42633056640625	0.0019160211086273193	430.7160339355469	272.6941833496094	0.0002529323101043701	426.24005126953125	272.7465515136719	0.0006703734397888184	21	004
521	430.226806640625	184.06532287597656	1.0	432.2392883300781	276.5849304199219	0.000796973705291748	433.1507263183594	272.8624267578125	0.00016021728515625	433.49774169921875	277.63330078125	0.00012043118476867676	21	004
522	430.341064453125	183.74063110351562	1.0	425.02459716796875	274.5858154296875	0.0006760358810424805	433.60455322265625	187.60862731933594	0.00010558962821960449	427.0540466308594	262.8534851074219	0.0006171762943267822	21	004
