# Supplementary material for: An automated feeding system for the African killifish reveals the impact of diet on lifespan and allows scalable assessment of associative learning
Source: eLife. 2022 Nov 10;11:e69008. doi: 10.7554/eLife.69008 (PMC9788828; doi:10.7554/eLife.69008)
Supplement: Figure 6—source data 2. [file elife-69008-fig6-data2.zip › Training Trajectories/t4_REC006DLC_resnet50_TrainAllTheThingsJun28shuffle1_1030000.csv]

bodyparts_coords	fishhead_x	fishhead_y	fishhead_likelihood	fishtail_x	fishtail_y	fishtail_likelihood	redlight_x	redlight_y	redlight_likelihood	fooddrop_x	fooddrop_y	fooddrop_likelihood	fishnum	recordingnum
0	325.5076599121094	91.15294647216797	1.0	248.27210998535156	168.0773162841797	1.0	568.9439086914062	272.7163391113281	0.5774421691894531	249.69679260253906	170.47052001953125	0.00033408403396606445	4	006
1	324.9924011230469	89.56014251708984	1.0	247.67724609375	167.4529266357422	1.0	570.1610717773438	270.1572265625	0.9556609392166138	245.4065704345703	174.4132080078125	0.00015100836753845215	4	006
2	325.3819580078125	91.24598693847656	1.0	247.59950256347656	166.05140686035156	1.0	569.1525268554688	271.7118225097656	0.9406331181526184	245.59378051757812	173.14398193359375	0.00023436546325683594	4	006
3	325.9233093261719	90.45905303955078	1.0	246.94796752929688	168.0080108642578	1.0	568.3910522460938	272.1467590332031	0.87753826379776	249.91806030273438	171.10256958007812	0.00022152066230773926	4	006
4	326.7377014160156	90.66964721679688	1.0	245.99913024902344	170.96775817871094	1.0	570.1287231445312	269.7062683105469	0.9221801161766052	248.10386657714844	172.96530151367188	0.0008051693439483643	4	006
5	326.1029968261719	90.9703369140625	1.0	246.00823974609375	171.9668731689453	1.0	569.1777954101562	271.2642517089844	0.5431065559387207	247.77059936523438	173.6326904296875	0.0014100968837738037	4	006
6	325.8362731933594	90.22200775146484	1.0	248.73374938964844	172.10794067382812	1.0	569.4009399414062	272.7810363769531	0.4600958526134491	249.20315551757812	173.14976501464844	0.0009739696979522705	4	006
7	324.44952392578125	90.80340576171875	1.0	247.66348266601562	170.39675903320312	1.0	568.6344604492188	271.23236083984375	0.9711014032363892	249.15170288085938	172.32179260253906	0.001241058111190796	4	006
8	323.44500732421875	90.02174377441406	1.0	248.09368896484375	169.79815673828125	1.0	569.48388671875	273.1103820800781	0.8313737511634827	250.44400024414062	171.59942626953125	0.0004075169563293457	4	006
9	324.40380859375	89.65665435791016	1.0	245.79739379882812	171.71112060546875	1.0	569.177978515625	269.5293884277344	0.800459623336792	247.42230224609375	173.46017456054688	0.0008667707443237305	4	006
10	325.368896484375	91.16710662841797	1.0	245.03518676757812	172.28994750976562	1.0	569.3897705078125	272.4869689941406	0.5921461582183838	246.67010498046875	174.26712036132812	0.0008942186832427979	4	006
11	325.47259521484375	90.48534393310547	1.0	245.12437438964844	174.3938751220703	1.0	569.4765625	271.3870544433594	0.8145595192909241	243.89437866210938	174.60336303710938	0.0006228387355804443	4	006
12	325.5223693847656	91.1050033569336	1.0	245.61312866210938	172.25604248046875	1.0	568.5968627929688	272.11517333984375	0.318644642829895	246.30784606933594	173.992431640625	0.000873267650604248	4	006
13	324.9896240234375	91.68295288085938	1.0	245.13751220703125	170.03770446777344	1.0	569.165283203125	270.53515625	0.9573318362236023	247.97103881835938	171.9249267578125	0.0002792179584503174	4	006
14	324.8250732421875	90.8865966796875	1.0	243.20892333984375	171.7854766845703	1.0	569.2081909179688	271.8457946777344	0.9870171546936035	245.61203002929688	173.12762451171875	0.00016191601753234863	4	006
15	323.65863037109375	90.9249267578125	1.0	242.84951782226562	174.07249450683594	1.0	568.2479248046875	272.9021301269531	0.6236951351165771	242.78775024414062	174.0677032470703	0.00038242340087890625	4	006
16	324.26397705078125	90.6833724975586	1.0	244.5595245361328	174.51626586914062	1.0	567.603759765625	273.5616760253906	0.07064801454544067	244.5723876953125	175.7996368408203	0.0004585087299346924	4	006
17	324.2781066894531	89.93463897705078	1.0	242.83827209472656	175.15682983398438	1.0	568.7174682617188	271.5406188964844	0.9631456732749939	241.81027221679688	175.42823791503906	0.00031316280364990234	4	006
18	326.0097351074219	90.94965362548828	1.0	244.26402282714844	172.7017822265625	1.0	569.8224487304688	271.6909484863281	0.19614511728286743	246.1409454345703	173.8614501953125	0.0008637309074401855	4	006
19	324.60540771484375	91.15019989013672	1.0	241.71910095214844	172.2158966064453	1.0	569.5418701171875	272.0185852050781	0.7651328444480896	243.50987243652344	172.76161193847656	0.0002684295177459717	4	006
20	324.92706298828125	90.88768005371094	1.0	244.7183837890625	172.763427734375	1.0	568.7888793945312	273.1607360839844	0.3780641257762909	245.85379028320312	174.13136291503906	0.0006313920021057129	4	006
21	324.760009765625	89.89061737060547	1.0	246.3140869140625	172.28793334960938	1.0	569.3381958007812	272.9137878417969	0.5944710969924927	246.85520935058594	174.3733367919922	0.0012044012546539307	4	006
22	324.5657653808594	89.1690673828125	1.0	248.34957885742188	170.02210998535156	1.0	569.2935180664062	272.5600280761719	0.9013497829437256	250.3399200439453	171.9351806640625	0.0006434321403503418	4	006
23	325.0180969238281	89.73428344726562	1.0	248.99378967285156	169.2859649658203	1.0	568.775390625	272.4212951660156	0.11497744917869568	250.78819274902344	171.37576293945312	0.0001615583896636963	4	006
24	325.9922180175781	89.00537109375	1.0	247.52394104003906	171.87020874023438	1.0	568.79541015625	272.0473937988281	0.9213541150093079	248.9405517578125	173.34422302246094	0.0004566609859466553	4	006
25	325.97271728515625	89.41399383544922	1.0	245.1652374267578	172.7378692626953	1.0	568.9197998046875	272.2120666503906	0.9406557679176331	246.39947509765625	174.10971069335938	0.0009360015392303467	4	006
26	325.7179870605469	89.88432312011719	1.0	243.62570190429688	173.00636291503906	1.0	543.8169555664062	221.4630126953125	0.9999997615814209	542.7000122070312	222.6337890625	0.001447230577468872	4	006
27	325.5388488769531	90.33677673339844	1.0	244.61288452148438	174.65237426757812	1.0	545.3795776367188	220.5869903564453	0.9999994039535522	543.2334594726562	222.26846313476562	0.00060233473777771	4	006
28	324.0450134277344	90.83319091796875	1.0	269.9908142089844	165.62525939941406	0.999841570854187	545.5787963867188	220.46543884277344	0.9999992847442627	543.23681640625	222.3193817138672	0.0006389021873474121	4	006
29	546.7760009765625	223.72877502441406	0.6454858779907227	452.0286560058594	93.90526580810547	0.0002658069133758545	545.23876953125	220.3295440673828	0.9999963641166687	542.7540893554688	222.24765014648438	0.0007193386554718018	4	006
30	546.9011840820312	223.9591827392578	0.3132227063179016	547.6158447265625	223.612060546875	0.00012916326522827148	544.8339233398438	220.3875274658203	0.9999974370002747	542.8023071289062	221.4299774169922	0.0005154609680175781	4	006
31	547.3444213867188	223.52578735351562	0.22154513001441956	644.2957763671875	399.9627685546875	8.64863395690918e-5	545.4711303710938	219.98135375976562	0.9999991655349731	543.2197265625	221.1660919189453	0.0003134310245513916	4	006
32	547.2655029296875	223.6119842529297	0.35665085911750793	3.7447962760925293	384.0850830078125	0.0001386702060699463	545.7324829101562	220.2323760986328	0.9999987483024597	543.1317138671875	222.11569213867188	0.0005284249782562256	4	006
33	547.0899658203125	223.87742614746094	0.22636455297470093	547.9860229492188	223.7693634033203	0.00011277198791503906	545.7811279296875	220.5057373046875	0.999998927116394	543.2987060546875	222.3329620361328	0.000604480504989624	4	006
34	547.0869750976562	223.78436279296875	0.17358243465423584	542.9196166992188	223.0423583984375	0.00010785460472106934	545.3136596679688	220.52993774414062	0.9999991655349731	543.1804809570312	222.529541015625	0.0008420348167419434	4	006
35	546.85546875	223.750244140625	0.40158069133758545	542.6844482421875	223.0115966796875	0.0001214742660522461	545.17333984375	220.37094116210938	0.9999980926513672	542.9564208984375	222.52835083007812	0.0007770955562591553	4	006
36	547.245361328125	223.699951171875	0.24850055575370789	542.948974609375	222.6624298095703	0.0001100003719329834	545.2371826171875	220.39645385742188	0.9999985694885254	543.1009521484375	222.06439208984375	0.0007635951042175293	4	006
37	547.0145263671875	223.61798095703125	0.5378972291946411	644.6159057617188	455.8380432128906	0.00023418664932250977	545.33056640625	220.31468200683594	0.9999961853027344	543.2017822265625	221.80535888671875	0.0005715787410736084	4	006
38	547.2164916992188	223.81956481933594	0.301759272813797	548.2110595703125	223.69766235351562	8.922815322875977e-5	545.4473876953125	220.3914794921875	0.9999985694885254	543.7733764648438	222.15931701660156	0.00037345290184020996	4	006
39	547.0790405273438	223.67471313476562	0.4905160963535309	543.3067626953125	222.4867401123047	0.00011023879051208496	545.548095703125	220.07781982421875	0.9999977350234985	543.3841552734375	222.0098114013672	0.0005334317684173584	4	006
40	137.19891357421875	329.0776062011719	0.5996719002723694	136.27732849121094	328.8568420410156	0.015476822853088379	545.2059936523438	220.3440704345703	0.9999994039535522	543.0028686523438	222.26524353027344	0.0008738934993743896	4	006
41	546.9892578125	223.77578735351562	0.2267654836177826	547.7951049804688	223.34608459472656	0.00010278820991516113	545.1688842773438	220.13233947753906	0.999998927116394	543.023681640625	222.87857055664062	0.0002824366092681885	4	006
42	547.33154296875	223.32041931152344	0.24317780137062073	543.3438110351562	222.30154418945312	0.00011551380157470703	545.3367309570312	219.50233459472656	0.999998927116394	543.4188842773438	221.45033264160156	0.0004888772964477539	4	006
43	547.2659912109375	223.55514526367188	0.38092130422592163	543.3052368164062	221.9733428955078	0.00012567639350891113	545.495849609375	219.60464477539062	0.9999986886978149	543.3800048828125	221.42771911621094	0.0005785822868347168	4	006
44	547.5249633789062	223.9204864501953	0.06681713461875916	2.755856990814209	381.678466796875	0.00010210275650024414	545.630126953125	220.4961700439453	0.9999996423721313	543.6017456054688	221.76307678222656	0.0005035102367401123	4	006
45	74.29674530029297	111.98312377929688	0.996108889579773	543.7501831054688	223.2712860107422	0.0001487433910369873	545.6157836914062	220.6197509765625	0.9999995231628418	544.0906372070312	222.3824005126953	0.000789642333984375	4	006
46	547.2533569335938	223.43710327148438	0.43305742740631104	5.751417636871338	112.0555648803711	0.0005936920642852783	545.2775268554688	219.87596130371094	0.9999980926513672	543.4759521484375	221.86322021484375	0.000691533088684082	4	006
47	63.192726135253906	154.86976623535156	0.9662431478500366	69.21221160888672	156.94606018066406	0.0005027353763580322	545.302734375	219.95516967773438	0.9999984502792358	543.8712768554688	221.712158203125	0.0007821619510650635	4	006
48	547.1304321289062	223.76133728027344	0.43856924772262573	542.9867553710938	222.6558837890625	0.00010001659393310547	545.4638061523438	220.4117889404297	0.9999972581863403	543.10009765625	221.9298553466797	0.0007338821887969971	4	006
49	546.9735107421875	223.52725219726562	0.523151695728302	645.1875	433.1424560546875	0.0003624856472015381	545.0072021484375	219.90916442871094	0.9999970197677612	543.078857421875	222.25608825683594	0.001019597053527832	4	006
50	73.31416320800781	125.29373168945312	0.9999686479568481	56.63029479980469	125.3401107788086	0.0004132986068725586	545.5083618164062	219.93655395507812	0.999997615814209	543.3856811523438	221.58428955078125	0.0005298256874084473	4	006
51	77.74577331542969	119.05558776855469	0.9971009492874146	3.58345890045166	384.6758728027344	0.0002821683883666992	544.7694091796875	220.0611572265625	0.999997615814209	543.2327880859375	221.730712890625	0.000752866268157959	4	006
52	547.1923217773438	223.76287841796875	0.17956379055976868	543.3640747070312	222.84149169921875	0.00017204880714416504	545.3692626953125	220.25680541992188	0.9999991655349731	543.5294189453125	222.15078735351562	0.001111447811126709	4	006
53	547.0347290039062	223.4117889404297	0.3537636995315552	152.50917053222656	132.01597595214844	0.00018852949142456055	545.4163208007812	219.86656188964844	0.9999984502792358	543.6029052734375	222.1227264404297	0.00044104456901550293	4	006
54	547.4666748046875	223.6730499267578	0.3309752941131592	2.3457767963409424	121.7036361694336	0.00014925003051757812	545.85791015625	220.27001953125	0.9999982118606567	543.6975708007812	222.2434539794922	0.0006343424320220947	4	006
55	547.2421264648438	223.86715698242188	0.13090157508850098	1.824915885925293	118.84713745117188	0.0008582174777984619	545.3466796875	220.27525329589844	0.9999993443489075	543.1907348632812	221.87789916992188	0.0004252195358276367	4	006
56	547.2149047851562	223.46844482421875	0.3889756500720978	3.021650791168213	115.70113372802734	0.002835899591445923	545.6028442382812	219.97398376464844	0.9999977946281433	543.2409057617188	222.08450317382812	0.0006525814533233643	4	006
57	547.1422729492188	223.49075317382812	0.10721626877784729	143.0987548828125	120.09521484375	0.0004995763301849365	545.3821411132812	219.47068786621094	0.9999995827674866	543.5549926757812	221.11143493652344	0.00035753846168518066	4	006
58	547.1990966796875	223.88397216796875	0.0789509117603302	645.2572021484375	430.77264404296875	0.0003597140312194824	545.2466430664062	220.4613494873047	0.999999463558197	543.2431030273438	221.89710998535156	0.0005966722965240479	4	006
59	546.9268188476562	223.6467742919922	0.26088953018188477	3.3658089637756348	384.25579833984375	0.00015231966972351074	545.0826416015625	220.10691833496094	0.9999986886978149	542.98876953125	222.24957275390625	0.000762939453125	4	006
60	547.4817504882812	223.58929443359375	0.07478252053260803	543.4397583007812	222.81236267089844	0.00010305643081665039	545.4680786132812	219.9524383544922	0.9999996423721313	543.5022583007812	222.6227569580078	0.00043779611587524414	4	006
61	547.2349853515625	223.52622985839844	0.17320814728736877	646.3953857421875	399.1531677246094	0.00011005997657775879	545.4246826171875	220.00184631347656	0.9999992847442627	543.2620849609375	221.8386993408203	0.0007028579711914062	4	006
62	547.404541015625	223.52342224121094	0.11270463466644287	79.48019409179688	242.25242614746094	0.0017547905445098877	545.498291015625	219.92808532714844	0.9999994039535522	542.8300170898438	221.60556030273438	0.0007034540176391602	4	006
63	547.142822265625	223.73458862304688	0.41678526997566223	82.18022918701172	164.32716369628906	0.004295021295547485	545.4959106445312	220.37396240234375	0.9999979734420776	543.3269653320312	222.12112426757812	0.0009384751319885254	4	006
64	547.253662109375	223.30032348632812	0.3927028179168701	3.6859652996063232	385.1408996582031	0.0003222525119781494	544.5067749023438	219.51504516601562	0.9999979734420776	543.03173828125	220.8784942626953	0.0006690025329589844	4	006
65	547.1288452148438	223.46163940429688	0.27418723702430725	543.4400024414062	222.48423767089844	0.0001722574234008789	545.0283203125	219.72987365722656	0.999998927116394	543.4093627929688	221.5587921142578	0.0008692443370819092	4	006
66	547.230712890625	223.44566345214844	0.34784626960754395	79.49186706542969	159.3589630126953	0.0005640685558319092	545.9144287109375	220.00082397460938	0.9999984502792358	543.4384155273438	221.7459716796875	0.0003566145896911621	4	006
67	547.1002197265625	223.5078582763672	0.5778743028640747	547.8142700195312	223.43441772460938	0.00012791156768798828	545.3438110351562	219.89353942871094	0.9999971389770508	543.4422607421875	221.9477081298828	0.0002950727939605713	4	006
68	547.1010131835938	223.68348693847656	0.32956790924072266	4.1802897453308105	219.92947387695312	0.00014466047286987305	544.967529296875	220.03465270996094	0.999998152256012	543.2952270507812	222.221435546875	0.0005280971527099609	4	006
69	547.1775512695312	223.91845703125	0.15632489323616028	99.71537017822266	227.64678955078125	0.012912899255752563	545.19580078125	220.42454528808594	0.9999988079071045	543.2134399414062	222.16281127929688	0.0008369684219360352	4	006
70	547.2716064453125	223.87091064453125	0.17424362897872925	98.70830535888672	233.8039093017578	0.9998229742050171	545.6254272460938	220.2603759765625	0.999999463558197	542.9830932617188	221.46034240722656	0.0005168318748474121	4	006
71	547.1287841796875	223.81277465820312	0.21102973818778992	102.5463638305664	238.96478271484375	0.9999983310699463	545.6453247070312	220.37493896484375	0.9999991059303284	543.2250366210938	222.14671325683594	0.0003465414047241211	4	006
72	35.98830032348633	252.64398193359375	0.708176851272583	109.2138671875	239.32896423339844	1.0	545.2174072265625	219.75506591796875	0.9999990463256836	543.3076171875	221.4520263671875	0.0004342496395111084	4	006
73	547.0065307617188	223.8040008544922	0.22496390342712402	110.78571319580078	239.02774047851562	0.9999996423721313	545.1534423828125	220.29205322265625	0.9999990463256836	543.0968627929688	222.4811248779297	0.0007062554359436035	4	006
74	547.0814208984375	223.921630859375	0.26031696796417236	110.218994140625	237.50389099121094	0.9995220899581909	545.2181396484375	220.4575653076172	0.9999986886978149	543.2056884765625	221.75997924804688	0.0005318820476531982	4	006
75	547.25537109375	223.6736297607422	0.23909881711006165	113.05716705322266	236.39524841308594	0.6321467161178589	545.484619140625	220.2081298828125	0.999998927116394	543.6246948242188	222.2033233642578	0.0004935562610626221	4	006
76	547.161865234375	223.51339721679688	0.29185354709625244	113.64299774169922	240.91073608398438	0.9999234676361084	545.1101684570312	219.7963104248047	0.9999985098838806	543.2193603515625	221.5177459716797	0.00047919154167175293	4	006
77	547.083740234375	223.50180053710938	0.23044908046722412	113.49415588378906	245.43655395507812	0.5986180901527405	545.0765380859375	219.73934936523438	0.999998927116394	542.9016723632812	221.6780242919922	0.0006111264228820801	4	006
78	546.9367065429688	223.66664123535156	0.2001992166042328	111.76409912109375	250.1096649169922	0.0996142327785492	545.0452270507812	220.08164978027344	0.9999991655349731	542.9537963867188	221.8288116455078	0.0005619525909423828	4	006
79	546.9744873046875	223.75599670410156	0.22798535227775574	115.0610122680664	252.78964233398438	0.9999997615814209	545.0867309570312	220.24948120117188	0.9999991655349731	542.9784545898438	221.97415161132812	0.0006546974182128906	4	006
80	547.4113159179688	223.64068603515625	0.08721739053726196	112.04373168945312	252.983154296875	0.9724763631820679	545.2891845703125	220.05372619628906	0.999999463558197	543.3890380859375	221.92340087890625	0.00047448277473449707	4	006
81	547.2106323242188	223.74888610839844	0.17041313648223877	113.0211181640625	253.6688995361328	0.5758670568466187	545.423583984375	220.26353454589844	0.9999992847442627	543.4893798828125	222.1227264404297	0.00038436055183410645	4	006
82	546.9627075195312	223.4307861328125	0.6868449449539185	105.89985656738281	255.45562744140625	0.99978107213974	544.7618408203125	219.8428192138672	0.9999961853027344	543.09765625	221.912353515625	0.0005703568458557129	4	006
83	547.1871948242188	223.72698974609375	0.24878710508346558	104.91921997070312	251.95794677734375	1.0	545.4829711914062	220.31195068359375	0.999998927116394	543.3386840820312	222.20391845703125	0.0004826188087463379	4	006
84	547.106201171875	223.66273498535156	0.16465651988983154	105.26441192626953	251.63380432128906	1.0	545.37939453125	220.21022033691406	0.9999991655349731	543.2554931640625	221.77935791015625	0.0006101727485656738	4	006
85	547.08740234375	223.67355346679688	0.2722747325897217	105.3720474243164	251.13616943359375	1.0	545.5109252929688	220.17242431640625	0.9999990463256836	542.8092651367188	222.6610565185547	0.0007545351982116699	4	006
86	547.0851440429688	223.70037841796875	0.2667161822319031	104.91111755371094	254.84503173828125	1.0	545.4030151367188	220.1844024658203	0.999998927116394	104.44351959228516	256.856689453125	0.0005763769149780273	4	006
87	547.2042236328125	223.5406494140625	0.23653361201286316	109.39498901367188	254.21766662597656	1.0	545.1923217773438	220.05551147460938	0.9999987483024597	543.5678100585938	221.85101318359375	0.0006277859210968018	4	006
88	547.4569091796875	223.63546752929688	0.3654683828353882	109.09974670410156	258.24578857421875	1.0	545.7463989257812	220.16265869140625	0.9999979734420776	543.8474731445312	222.2606201171875	0.00034937262535095215	4	006
89	40.03363037109375	253.37295532226562	0.7439184188842773	101.8636703491211	260.6734619140625	1.0	544.8896484375	220.10595703125	0.9999983310699463	542.85791015625	222.07215881347656	0.0008358657360076904	4	006
90	547.228515625	223.83493041992188	0.1252305507659912	101.21772766113281	263.29791259765625	1.0	545.2445678710938	220.28050231933594	0.9999992847442627	100.66475677490234	270.8610534667969	0.0009255707263946533	4	006
91	547.11279296875	223.56246948242188	0.5447912812232971	100.25251007080078	264.952392578125	1.0	545.4053955078125	219.97958374023438	0.9999969005584717	105.47489929199219	269.4107666015625	0.0024847984313964844	4	006
92	547.1957397460938	223.60174560546875	0.5151428580284119	102.31866455078125	267.4696350097656	0.9999998807907104	545.1475830078125	219.9200897216797	0.9999966025352478	105.94384002685547	269.99237060546875	0.001112610101699829	4	006
93	547.1283569335938	223.6700897216797	0.23438900709152222	107.46125793457031	270.0271301269531	0.9999998807907104	544.9088134765625	220.11553955078125	0.9999985098838806	108.10116577148438	271.0162048339844	0.0016150474548339844	4	006
94	547.18994140625	223.50308227539062	0.2949739992618561	103.92118835449219	272.074951171875	0.9999997615814209	545.0938720703125	219.56417846679688	0.9999983310699463	103.94131469726562	272.6530456542969	0.001055598258972168	4	006
95	547.21337890625	223.85838317871094	0.32184088230133057	106.89463806152344	275.3038330078125	0.9999999403953552	545.1608276367188	220.38394165039062	0.9999975562095642	543.0501708984375	222.39822387695312	0.0009726583957672119	4	006
96	547.4369506835938	223.7247772216797	0.27344149351119995	112.06126403808594	280.3023376464844	1.0	545.4905395507812	220.16427612304688	0.9999983310699463	543.2737426757812	221.92349243164062	0.0008489787578582764	4	006
97	546.977783203125	223.53765869140625	0.7043139338493347	108.37340545654297	280.88623046875	0.9999998807907104	545.0393676757812	219.9441680908203	0.9999904632568359	543.3038330078125	222.1086883544922	0.0008733570575714111	4	006
98	39.843116760253906	257.682373046875	0.5406643152236938	109.96939086914062	284.0600280761719	0.9999988079071045	545.13818359375	219.9956512451172	0.9999982714653015	543.4060668945312	222.1621551513672	0.0005459785461425781	4	006
99	547.1937866210938	223.83323669433594	0.08923608064651489	111.50495910644531	286.1471862792969	0.9999921321868896	545.0390625	220.2085723876953	0.9999994039535522	543.166015625	222.211181640625	0.0005224645137786865	4	006
100	38.4686393737793	258.7326354980469	0.7011845111846924	110.96772766113281	288.0052795410156	0.9934134483337402	545.4810180664062	220.11740112304688	0.9999990463256836	543.2845458984375	222.3292999267578	0.0005454123020172119	4	006
101	38.767295837402344	262.7955017089844	0.9976581335067749	109.37689208984375	288.86065673828125	0.9999926090240479	545.2947387695312	219.98878479003906	0.9999982118606567	109.18819427490234	287.77471923828125	0.0009023547172546387	4	006
102	39.028770446777344	259.7176513671875	0.9985045194625854	112.83844757080078	291.9308776855469	0.00023797154426574707	545.2622680664062	220.23992919921875	0.9999995231628418	543.28955078125	222.27029418945312	0.0004329979419708252	4	006
103	38.425323486328125	261.61822509765625	0.944664716720581	109.47938537597656	291.0487060546875	0.9577276706695557	545.0381469726562	220.2572479248047	0.9999983310699463	543.21533203125	222.13951110839844	0.0008123815059661865	4	006
104	547.143310546875	223.61630249023438	0.31470152735710144	109.54376983642578	292.5685119628906	0.9134463667869568	545.2767944335938	220.16329956054688	0.9999983310699463	543.1385498046875	222.183349609375	0.0007075071334838867	4	006
105	547.01806640625	223.64683532714844	0.24898454546928406	83.3883285522461	277.7130126953125	0.9987922310829163	545.2520141601562	220.1842498779297	0.9999986290931702	543.0819091796875	222.5439910888672	0.0007063150405883789	4	006
106	547.15673828125	223.90768432617188	0.12174955010414124	112.61609649658203	296.5016784667969	0.9282022714614868	545.2553100585938	220.22323608398438	0.9999992847442627	543.1141357421875	222.4427490234375	0.000800013542175293	4	006
107	39.05644607543945	260.0895690917969	0.992118239402771	112.07920837402344	297.5187683105469	0.010612666606903076	545.3739624023438	219.85145568847656	0.9999996423721313	543.170654296875	221.70065307617188	0.00046890974044799805	4	006
108	547.1203002929688	223.7288360595703	0.27249759435653687	114.26392364501953	301.7558288574219	0.9999856948852539	545.0103759765625	220.0798797607422	0.9999984502792358	542.982177734375	222.0604248046875	0.0006292164325714111	4	006
109	42.192569732666016	258.9616394042969	0.2961421012878418	112.65328979492188	303.3567199707031	0.9679567813873291	544.9967041015625	220.0695037841797	0.9999991655349731	543.3843994140625	222.00852966308594	0.0005600154399871826	4	006
110	547.2401733398438	223.31759643554688	0.3087327778339386	112.79581451416016	304.2062683105469	0.7152332663536072	545.1558837890625	219.71449279785156	0.9999984502792358	543.3666381835938	221.50982666015625	0.0003828108310699463	4	006
111	547.1723022460938	223.6632080078125	0.23524895310401917	114.61014556884766	305.38702392578125	0.4058464765548706	545.4822998046875	220.1953887939453	0.9999990463256836	543.0432739257812	222.27166748046875	0.0005563199520111084	4	006
112	37.49788284301758	261.23431396484375	0.2683340907096863	113.4029541015625	307.41156005859375	0.8709498643875122	545.6386108398438	220.4727783203125	0.9999990463256836	543.1395263671875	222.27781677246094	0.0005553364753723145	4	006
113	38.97126770019531	260.4676208496094	0.8491970300674438	113.9171142578125	308.30181884765625	0.9999539852142334	545.5341796875	220.5018310546875	0.9999987483024597	543.2779541015625	222.03713989257812	0.0007457733154296875	4	006
114	34.5597038269043	262.50079345703125	0.8228411078453064	113.0246810913086	307.7010192871094	0.999622106552124	545.3988647460938	220.01925659179688	0.9999992847442627	543.167236328125	222.1307830810547	0.0007149577140808105	4	006
115	36.36725997924805	260.10211181640625	0.9975738525390625	114.54033660888672	310.2877502441406	0.9999363422393799	545.3447875976562	219.81468200683594	0.9999991655349731	543.0760498046875	221.77005004882812	0.0005529820919036865	4	006
116	37.47984313964844	260.27069091796875	0.9999942183494568	113.59587860107422	311.0751037597656	0.002524435520172119	544.9758911132812	220.16506958007812	0.9999992847442627	542.6293334960938	221.44386291503906	0.0005431473255157471	4	006
117	35.46995162963867	260.41485595703125	1.0	17.86623191833496	262.0771179199219	0.00042766332626342773	545.1647338867188	220.28012084960938	0.999998927116394	543.1287231445312	221.9648895263672	0.0006467700004577637	4	006
118	36.054786682128906	262.2711486816406	0.9998305439949036	14.898808479309082	263.97662353515625	0.0009851455688476562	545.1754760742188	219.9445037841797	0.9999982714653015	542.4306030273438	221.84872436523438	0.0005987286567687988	4	006
119	34.6197624206543	261.69354248046875	0.9846053123474121	14.784456253051758	264.0225524902344	0.0017667114734649658	545.5687866210938	220.19911193847656	0.9999984502792358	542.8997802734375	222.441162109375	0.0008894503116607666	4	006
120	33.65326690673828	261.9637145996094	0.9789659380912781	16.000062942504883	264.90484619140625	0.0005961060523986816	545.4698486328125	219.9084930419922	0.9999986886978149	543.44970703125	221.7075653076172	0.0005405545234680176	4	006
121	547.017578125	223.58563232421875	0.4334288537502289	14.919402122497559	261.7739562988281	0.026533812284469604	544.9287109375	220.01153564453125	0.9999972581863403	542.8433837890625	221.9529266357422	0.0006901323795318604	4	006
122	34.49863815307617	261.0282287597656	0.9384729266166687	15.30392074584961	262.2470703125	0.014028400182723999	544.8938598632812	219.85372924804688	0.9999982118606567	543.10205078125	222.2084197998047	0.0006277263164520264	4	006
123	32.575775146484375	261.8674011230469	0.999939501285553	81.06198120117188	294.0339050292969	0.28247612714767456	545.4682006835938	220.09115600585938	0.9999990463256836	543.24658203125	222.13229370117188	0.0004558265209197998	4	006
124	33.74169158935547	261.7900390625	0.995823860168457	116.65684509277344	317.1658630371094	0.2205248773097992	545.0560913085938	219.87496948242188	0.9999994039535522	542.9209594726562	221.8782501220703	0.0004070103168487549	4	006
125	32.88648986816406	261.6318664550781	0.9999998807907104	80.94505310058594	293.9197998046875	0.10677793622016907	544.8643798828125	219.90028381347656	0.9999963641166687	542.83984375	222.01966857910156	0.0005829334259033203	4	006
126	34.809566497802734	264.01483154296875	0.999830424785614	97.73883056640625	303.50335693359375	0.9960605502128601	545.4446411132812	220.08154296875	0.9999978542327881	542.7590942382812	222.2598114013672	0.0006507933139801025	4	006
127	35.67603302001953	263.7619323730469	0.9999867677688599	34.361854553222656	262.33819580078125	0.0006973743438720703	545.3856201171875	220.10491943359375	0.999998927116394	542.9910278320312	222.24551391601562	0.0008122920989990234	4	006
128	33.93733215332031	264.9779968261719	0.9886478185653687	117.92910766601562	319.64105224609375	0.9994128942489624	545.3096313476562	219.98724365234375	0.9999983906745911	543.1058349609375	222.2589111328125	0.0005841851234436035	4	006
129	35.42757034301758	263.5702209472656	0.9131597280502319	118.20872497558594	322.1232604980469	0.02163901925086975	545.0406494140625	219.74229431152344	0.999998927116394	543.1577758789062	221.4148712158203	0.0005544126033782959	4	006
130	35.44639587402344	262.99407958984375	0.9885019063949585	80.06065368652344	298.3507080078125	0.3993646204471588	545.1593627929688	220.15248107910156	0.9999986886978149	543.2136840820312	221.6442413330078	0.000571519136428833	4	006
131	35.04879379272461	265.34765625	0.9999990463256836	35.85517120361328	264.195068359375	0.0029059648513793945	545.2369384765625	219.8024444580078	0.9999974370002747	543.3856811523438	222.2729034423828	0.0006415843963623047	4	006
132	34.29627990722656	265.8579406738281	0.9999938011169434	19.18031883239746	264.6122131347656	0.05403473973274231	545.4537353515625	219.65512084960938	0.9999996423721313	3.84566068649292	255.50546264648438	0.00045242905616760254	4	006
133	35.14681625366211	266.24566650390625	0.9997909665107727	35.37089538574219	265.464599609375	0.008860528469085693	545.3778686523438	219.7672119140625	0.9999978542327881	3.6734766960144043	255.40069580078125	0.0005042552947998047	4	006
134	32.86764907836914	267.39813232421875	0.9965655207633972	124.08722686767578	321.55035400390625	0.7202376127243042	545.1629638671875	220.3133087158203	0.9999974966049194	543.38330078125	222.0748291015625	0.0008584260940551758	4	006
135	30.392576217651367	267.1128845214844	0.12371063232421875	17.45298194885254	268.5074768066406	0.5246965885162354	545.7960815429688	219.91867065429688	0.9999996423721313	3.7437362670898438	256.8022155761719	0.0009567737579345703	4	006
136	31.583511352539062	266.9343566894531	0.9951789379119873	112.8409652709961	321.328369140625	0.17002657055854797	545.1448364257812	220.04180908203125	0.9999989867210388	543.0458374023438	222.18783569335938	0.0006304085254669189	4	006
137	31.756555557250977	268.0234680175781	0.999643087387085	21.525407791137695	264.53973388671875	0.003403782844543457	545.126953125	220.53421020507812	0.9999997019767761	4.218703269958496	256.40447998046875	0.0016241371631622314	4	006
138	32.6021842956543	267.4933776855469	1.0	22.484359741210938	273.66119384765625	0.0016677379608154297	545.32568359375	220.53167724609375	0.9999997019767761	3.979454517364502	256.26690673828125	0.0019206106662750244	4	006
139	32.82329177856445	268.37347412109375	1.0	20.453155517578125	271.5042419433594	0.0031673312187194824	545.586669921875	220.188720703125	0.9999996423721313	3.7582013607025146	255.5237579345703	0.0007733702659606934	4	006
140	32.78131866455078	267.94110107421875	0.9955377578735352	118.6770248413086	323.5673828125	0.7626937627792358	545.266357421875	220.0669403076172	0.9999980926513672	543.4025268554688	222.09774780273438	0.0007420182228088379	4	006
141	33.03413391113281	268.9639587402344	1.0	116.5029067993164	322.1907653808594	0.9998040199279785	545.3917236328125	220.14093017578125	0.9999992251396179	3.6268763542175293	256.9119567871094	0.0011816620826721191	4	006
142	34.5798225402832	268.7063293457031	0.9999971985816956	114.06287384033203	322.8667907714844	0.9999994039535522	544.815185546875	219.66705322265625	0.9999968409538269	542.9923095703125	221.65394592285156	0.0005899667739868164	4	006
143	34.5732421875	268.0280456542969	1.0	114.3152847290039	325.43023681640625	0.9999998807907104	545.4862670898438	220.20654296875	0.9999991655349731	543.3809814453125	222.33676147460938	0.0011995434761047363	4	006
144	32.879058837890625	268.4626159667969	1.0	114.19207763671875	326.23797607421875	0.9702854156494141	545.1179809570312	219.68626403808594	0.9999985098838806	3.761967658996582	255.6149139404297	0.0008595585823059082	4	006
145	31.745363235473633	270.2931823730469	0.9999999403953552	113.88084411621094	325.3972473144531	0.9999995231628418	544.8931884765625	219.96104431152344	0.9999982714653015	2.9040307998657227	255.73355102539062	0.0006768107414245605	4	006
146	34.04386520385742	268.2053527832031	1.0	114.52418518066406	326.8344421386719	1.0	545.242431640625	220.24874877929688	0.9999995827674866	542.8956909179688	222.17578125	0.0005744695663452148	4	006
147	33.378448486328125	270.17486572265625	0.9999909400939941	114.83524322509766	326.3839416503906	0.9999983310699463	545.343017578125	219.8885955810547	0.9999994039535522	2.8961610794067383	255.1785430908203	0.0005768239498138428	4	006
148	31.493925094604492	269.7919616699219	1.0	114.91197204589844	327.628173828125	0.999988853931427	545.3489990234375	219.8227081298828	0.9999985694885254	543.0035400390625	221.925048828125	0.0008416473865509033	4	006
149	34.39411163330078	268.869873046875	0.9999998807907104	117.3904037475586	327.9425964355469	0.9999980926513672	545.5348510742188	219.96343994140625	0.9999992847442627	3.2683463096618652	254.89865112304688	0.00036597251892089844	4	006
150	34.65375518798828	269.3029479980469	1.0	115.58172607421875	327.01611328125	0.9999999403953552	545.4154052734375	220.07235717773438	0.9999994039535522	543.38916015625	222.08084106445312	0.0007129311561584473	4	006
151	33.19853210449219	268.5054016113281	1.0	114.67485809326172	327.7630615234375	1.0	545.216796875	219.98681640625	0.9999988079071045	3.13234806060791	255.52418518066406	0.0006957352161407471	4	006
152	32.41767501831055	268.909912109375	1.0	115.48268127441406	328.8167724609375	1.0	545.3524169921875	219.95919799804688	0.9999989867210388	543.2393188476562	221.8299102783203	0.0006059408187866211	4	006
153	33.639888763427734	268.1768798828125	1.0	23.469242095947266	275.02593994140625	0.0007290840148925781	545.5594482421875	220.1470184326172	0.9999970197677612	543.3272094726562	222.3581085205078	0.0005449950695037842	4	006
154	30.341482162475586	269.3926696777344	0.9999999403953552	19.431549072265625	273.93218994140625	0.020693659782409668	545.2693481445312	220.2492218017578	0.999998927116394	3.7534873485565186	256.0614013671875	0.0011032819747924805	4	006
155	32.16800308227539	267.2904052734375	1.0	115.56806945800781	324.24688720703125	0.9992660880088806	545.3089599609375	219.9331512451172	0.9999974370002747	3.511911630630493	256.9592590332031	0.0017773807048797607	4	006
156	32.01930618286133	268.0842590332031	1.0	116.46537017822266	322.3886413574219	0.03432905673980713	545.4620971679688	220.1038818359375	0.9999994039535522	2.955716848373413	255.816650390625	0.0005272924900054932	4	006
157	29.68408203125	267.74566650390625	0.9999997019767761	20.00848388671875	271.6611633300781	0.0016721487045288086	544.943603515625	219.7666473388672	0.999998927116394	3.6074767112731934	256.5533447265625	0.0012299120426177979	4	006
158	27.44944190979004	268.68896484375	0.9999982118606567	110.4849853515625	322.49786376953125	0.0906589925289154	545.300537109375	220.28314208984375	0.9999992251396179	3.2505786418914795	256.7793884277344	0.0008560717105865479	4	006
159	28.661691665649414	268.8739013671875	0.999998927116394	29.977394104003906	266.84710693359375	0.0016871094703674316	545.1788940429688	219.81658935546875	0.9999990463256836	3.7639288902282715	255.6978302001953	0.0007416009902954102	4	006
160	29.486724853515625	269.2870788574219	0.999999463558197	113.49418640136719	324.1308288574219	0.9989222288131714	545.3095703125	219.91900634765625	0.9999990463256836	4.278622150421143	256.66522216796875	0.0011313855648040771	4	006
161	33.88077926635742	268.83770751953125	1.0	113.91695404052734	325.2120361328125	0.9999881982803345	545.357177734375	220.0763702392578	0.9999986886978149	543.0593872070312	222.4446258544922	0.0009307861328125	4	006
162	32.9784049987793	268.4106140136719	0.999993085861206	30.449575424194336	272.31451416015625	0.0014259815216064453	545.2120361328125	219.9293212890625	0.9999983310699463	543.1167602539062	222.11587524414062	0.0007621049880981445	4	006
163	31.53815460205078	269.2072448730469	1.0	113.73099517822266	324.3757629394531	0.9999434947967529	544.7080688476562	219.6897430419922	0.9999980330467224	542.7400512695312	221.75784301757812	0.0007378160953521729	4	006
164	30.7992000579834	268.5274353027344	1.0	112.74229431152344	325.8482360839844	0.7276993989944458	544.9388427734375	219.78591918945312	0.9999986290931702	3.073626756668091	256.28497314453125	0.000687718391418457	4	006
165	29.890892028808594	267.5520324707031	0.9999999403953552	20.778627395629883	272.0008850097656	0.009753018617630005	545.175537109375	219.60977172851562	0.9999964237213135	3.359477996826172	256.4298400878906	0.0009257793426513672	4	006
166	30.88170623779297	267.5162353515625	1.0	112.00001525878906	326.0975036621094	0.8677471280097961	545.4176025390625	220.29298400878906	0.9999989867210388	3.7645344734191895	255.8761749267578	0.0017017126083374023	4	006
167	31.987773895263672	268.260009765625	0.9997022151947021	16.55897331237793	272.7100524902344	0.0023376047611236572	545.2059326171875	219.53514099121094	0.9999990463256836	3.856919050216675	254.6496124267578	0.0006489455699920654	4	006
168	25.349655151367188	268.51470947265625	0.9999485611915588	18.106441497802734	271.65264892578125	0.5448544025421143	545.0098876953125	220.01025390625	0.999997079372406	3.042915105819702	257.1557312011719	0.001750558614730835	4	006
169	31.7386474609375	268.55902099609375	0.9999994039535522	114.06008911132812	327.3028259277344	0.052829474210739136	545.3252563476562	220.060546875	0.9999994039535522	542.9602661132812	222.21975708007812	0.0005628466606140137	4	006
170	28.889965057373047	268.933837890625	0.9999627470970154	18.866710662841797	272.4042053222656	0.295589804649353	544.9715576171875	219.95431518554688	0.999998927116394	3.482337236404419	256.5958557128906	0.0007748603820800781	4	006
171	30.42041015625	267.724609375	1.0	21.46371078491211	273.488037109375	0.0011944770812988281	545.4771728515625	219.89527893066406	0.9999994039535522	3.6845791339874268	255.93800354003906	0.0012888908386230469	4	006
172	29.722043991088867	269.29388427734375	1.0	111.03041076660156	327.8479919433594	0.9999999403953552	545.4405517578125	219.95387268066406	0.9999990463256836	3.5286965370178223	256.25762939453125	0.0006340146064758301	4	006
173	29.329652786254883	268.45501708984375	1.0	21.628103256225586	274.1215515136719	0.00209692120552063	545.4043579101562	219.8695526123047	0.9999985098838806	3.665567636489868	255.99436950683594	0.0006746053695678711	4	006
174	29.14411735534668	268.7005615234375	0.9999987483024597	19.77280044555664	271.88336181640625	0.03668829798698425	545.6287231445312	220.3608856201172	0.9999989867210388	3.3771564960479736	256.80755615234375	0.0008937418460845947	4	006
175	30.977861404418945	268.8168640136719	0.9999998807907104	22.611648559570312	273.74334716796875	0.0009316205978393555	545.3668212890625	220.2505645751953	0.9999963045120239	543.3405151367188	222.4510498046875	0.0006345510482788086	4	006
176	29.304452896118164	269.0545349121094	0.9999966621398926	109.73817443847656	326.4918212890625	1.0	544.8436889648438	219.7056884765625	0.9999991655349731	3.219754695892334	256.0258483886719	0.000671684741973877	4	006
177	26.552955627441406	265.92645263671875	0.9999994039535522	111.33885192871094	325.186767578125	0.9914445877075195	545.3190307617188	219.9022979736328	0.999998927116394	3.401886463165283	256.6248779296875	0.003552258014678955	4	006
178	30.044721603393555	266.3027038574219	1.0	22.320329666137695	272.6502990722656	0.00044077634811401367	545.2645263671875	219.61387634277344	0.9999980926513672	3.4757888317108154	255.35946655273438	0.0012433230876922607	4	006
179	30.38930892944336	265.9049377441406	1.0	111.90241241455078	326.82171630859375	0.002772599458694458	545.2103881835938	219.69017028808594	0.9999985098838806	3.798882007598877	256.0390625	0.001322716474533081	4	006
180	29.116764068603516	267.19281005859375	1.0	30.63849639892578	266.0260925292969	0.0034080445766448975	545.4185180664062	220.29298400878906	0.9999966621398926	4.010733127593994	256.0061340332031	0.0017816722393035889	4	006
181	30.54053497314453	266.9453125	1.0	31.60687255859375	266.0348205566406	0.0014130473136901855	545.5530395507812	219.86328125	0.999998927116394	3.789065361022949	256.2153625488281	0.0012857317924499512	4	006
182	32.64238357543945	267.2260437011719	1.0	106.80599975585938	328.14080810546875	0.9999938011169434	544.851806640625	219.98912048339844	0.9999977350234985	542.8347778320312	221.75233459472656	0.00040665268898010254	4	006
183	31.9102840423584	267.02337646484375	0.9999998807907104	108.73779296875	327.93865966796875	0.9022620916366577	545.2456665039062	219.69895935058594	0.999999463558197	3.4185023307800293	255.0419158935547	0.0005466938018798828	4	006
184	31.51313018798828	267.8487243652344	0.9999994039535522	106.46469116210938	325.720947265625	0.9828711152076721	545.445068359375	220.27565002441406	0.9999990463256836	543.4725952148438	221.8853759765625	0.00042447447776794434	4	006
185	27.487987518310547	267.5495300292969	0.9999999403953552	19.549312591552734	272.0129699707031	0.0017749965190887451	545.3844604492188	219.95103454589844	0.9999977350234985	3.4755070209503174	256.399658203125	0.000680774450302124	4	006
186	28.29698944091797	267.0901184082031	0.9999953508377075	18.191072463989258	269.9322509765625	0.009265422821044922	545.2395629882812	219.89767456054688	0.9999986886978149	3.19242787361145	256.71954345703125	0.0016170144081115723	4	006
187	30.419492721557617	265.6369934082031	1.0	21.43619728088379	266.49017333984375	0.0010019242763519287	545.3834838867188	219.98486328125	0.9999983310699463	3.314432382583618	255.98675537109375	0.0011397898197174072	4	006
188	29.951566696166992	266.77655029296875	0.9999788999557495	17.352964401245117	269.408935546875	0.026049554347991943	545.4708251953125	220.12948608398438	0.9999980330467224	3.2138500213623047	256.54388427734375	0.000964432954788208	4	006
189	30.839101791381836	266.57763671875	0.9999964833259583	31.488910675048828	265.63885498046875	0.0003256499767303467	545.2074584960938	220.14779663085938	0.9999988079071045	542.9617309570312	222.25888061523438	0.0005079805850982666	4	006
190	27.14536476135254	267.0171813964844	0.9999991059303284	106.87940979003906	328.9267883300781	0.6730867624282837	545.3872680664062	220.1743621826172	0.9999978542327881	3.1185851097106934	256.18572998046875	0.0014973282814025879	4	006
191	29.835025787353516	266.51983642578125	0.9999994039535522	101.5943374633789	331.2386779785156	0.9998123645782471	545.5650634765625	219.92605590820312	0.9999979734420776	3.603658437728882	256.3426208496094	0.0018908977508544922	4	006
192	28.28310775756836	266.92596435546875	0.9999988079071045	20.568065643310547	270.868896484375	0.005008220672607422	545.5684814453125	220.3127899169922	0.9999977350234985	3.782576322555542	255.89328002929688	0.0015515685081481934	4	006
193	26.18987274169922	265.9282531738281	0.9999341368675232	21.857105255126953	264.98614501953125	0.010984688997268677	545.5694580078125	220.45216369628906	0.9999995231628418	3.5852456092834473	256.9048767089844	0.0015652179718017578	4	006
194	29.539154052734375	266.1437072753906	1.0	30.573347091674805	265.32977294921875	0.0005713999271392822	544.8622436523438	220.02403259277344	0.9999992847442627	4.2543416023254395	255.40138244628906	0.0007792413234710693	4	006
195	28.942726135253906	267.3691101074219	0.9999963641166687	101.84442138671875	332.7629699707031	0.9059000015258789	545.1341552734375	220.01315307617188	0.9999977350234985	543.0887451171875	222.3541259765625	0.0008332133293151855	4	006
196	27.423437118530273	266.3326416015625	0.9999765157699585	29.352571487426758	265.9145812988281	0.005626201629638672	545.5769653320312	220.03004455566406	0.9999987483024597	4.126368522644043	255.82139587402344	0.0010673105716705322	4	006
197	25.119611740112305	266.0335998535156	0.9999613761901855	31.427228927612305	264.6564636230469	0.06688076257705688	544.7472534179688	219.65330505371094	0.9999966621398926	4.014974594116211	256.2397155761719	0.0011071562767028809	4	006
198	23.825525283813477	266.0630187988281	0.9999971389770508	100.9783935546875	333.19696044921875	0.9999897480010986	545.3766479492188	220.34593200683594	0.9999995827674866	4.096859931945801	255.92950439453125	0.002711951732635498	4	006
199	27.34931755065918	266.46783447265625	1.0	100.08924102783203	333.3489685058594	0.9992488026618958	545.2927856445312	220.069580078125	0.9999995231628418	4.229974269866943	256.0816345214844	0.002472519874572754	4	006
200	27.760910034179688	266.6642761230469	0.9999998807907104	19.689477920532227	270.9978942871094	0.003371506929397583	545.3024291992188	220.20697021484375	0.9999990463256836	2.938380241394043	256.1736145019531	0.0011013448238372803	4	006
201	29.736818313598633	266.8567199707031	0.9999994039535522	19.195995330810547	270.025390625	0.004112750291824341	545.2822265625	220.04638671875	0.9999991655349731	3.502443313598633	256.46453857421875	0.0010603070259094238	4	006
202	30.057998657226562	268.0796203613281	0.9999997615814209	20.632144927978516	272.9337463378906	0.0020820200443267822	545.498046875	219.92544555664062	0.9999969005584717	3.0728020668029785	256.62078857421875	0.0012405216693878174	4	006
203	28.728496551513672	267.7867126464844	1.0	34.318634033203125	264.4215087890625	0.0008861124515533447	545.3875732421875	220.04766845703125	0.9999977350234985	543.039794921875	222.44332885742188	0.0007050037384033203	4	006
204	29.07453155517578	267.50970458984375	1.0	34.21660232543945	264.943115234375	0.004557251930236816	545.6942138671875	220.06610107421875	0.9999988079071045	3.544055461883545	255.21240234375	0.0010971426963806152	4	006
205	26.658002853393555	266.6573791503906	0.9999997019767761	19.269804000854492	272.59893798828125	0.004871845245361328	545.3190307617188	220.10690307617188	0.9999974966049194	3.382713794708252	256.0607604980469	0.003430694341659546	4	006
206	29.240076065063477	267.47454833984375	1.0	22.95135498046875	273.6463623046875	0.0008029639720916748	545.5317993164062	219.96456909179688	0.999998152256012	543.43408203125	222.1321563720703	0.0006805658340454102	4	006
207	28.28936195373535	267.7458190917969	1.0	77.15321350097656	309.1150817871094	0.012925118207931519	544.9922485351562	220.1703338623047	0.9999980926513672	3.178410768508911	255.8968963623047	0.0008717775344848633	4	006
208	30.244766235351562	268.1653137207031	1.0	85.0613784790039	315.0050048828125	0.0009299218654632568	545.4775390625	220.07205200195312	0.999998152256012	543.21630859375	221.49929809570312	0.0006725788116455078	4	006
209	27.830564498901367	268.11712646484375	0.9999843835830688	97.0657730102539	335.0321350097656	0.009618610143661499	545.4219970703125	220.14169311523438	0.9999979138374329	2.9497551918029785	256.16839599609375	0.0008981525897979736	4	006
210	29.864582061767578	268.5132141113281	1.0	85.11060333251953	315.49114990234375	0.005044013261795044	545.11474609375	220.27426147460938	0.9999997615814209	3.9071803092956543	255.89056396484375	0.0005032122135162354	4	006
211	26.388757705688477	267.8480529785156	1.0	19.819988250732422	273.7582702636719	0.0011025667190551758	545.3023681640625	219.8892822265625	0.9999991655349731	3.443350076675415	255.96705627441406	0.0016306638717651367	4	006
212	27.617002487182617	268.6227111816406	1.0	79.90815734863281	311.3095397949219	0.007355153560638428	545.2546997070312	220.35585021972656	0.999998152256012	2.982710123062134	256.12847900390625	0.0010918676853179932	4	006
213	29.501340866088867	268.18951416015625	1.0	22.534835815429688	273.88372802734375	0.0013470053672790527	545.5241088867188	220.00535583496094	0.9999986886978149	3.5233819484710693	256.1728820800781	0.0009237825870513916	4	006
214	30.85660743713379	268.3020324707031	1.0	21.782411575317383	275.13482666015625	0.0005747377872467041	545.3701782226562	220.08847045898438	0.9999988079071045	3.190042734146118	255.31097412109375	0.0004623830318450928	4	006
215	25.49847412109375	269.179931640625	0.9992469549179077	15.085948944091797	272.7108154296875	0.4706724286079407	545.165771484375	219.90402221679688	0.9999988079071045	2.4893198013305664	256.40899658203125	0.0009968578815460205	4	006
216	30.137861251831055	269.67852783203125	0.9999998211860657	18.04949188232422	273.5417785644531	0.03348240256309509	544.9952392578125	219.84654235839844	0.9999988079071045	542.8707275390625	221.41030883789062	0.0006247162818908691	4	006
217	29.32305908203125	268.1836853027344	1.0	21.905385971069336	275.05853271484375	0.0007793605327606201	544.9835205078125	219.98484802246094	0.9999971389770508	3.102994203567505	255.51568603515625	0.0006432831287384033	4	006
218	29.020177841186523	268.0915222167969	1.0	22.55423927307129	274.8531494140625	0.0005985498428344727	545.2841186523438	220.0871124267578	0.9999988079071045	3.586125135421753	254.5396270751953	0.0006173849105834961	4	006
219	28.57782745361328	268.8575439453125	1.0	22.945697784423828	274.45703125	0.0008032917976379395	545.42041015625	220.2607421875	0.9999979734420776	543.2977905273438	222.70852661132812	0.0006355643272399902	4	006
220	25.981706619262695	267.9600524902344	0.9999998807907104	19.5567626953125	272.9530029296875	0.0022729039192199707	545.3404541015625	220.5938262939453	0.9999991655349731	2.948697090148926	256.7501525878906	0.0011959671974182129	4	006
221	30.082786560058594	268.98150634765625	1.0	22.36253547668457	275.6231689453125	0.0005519986152648926	545.1888427734375	220.0825653076172	0.9999978542327881	2.9729440212249756	255.54116821289062	0.001530289649963379	4	006
222	24.93748664855957	267.89178466796875	0.999698281288147	16.065940856933594	270.87548828125	0.30416449904441833	545.3046875	219.96304321289062	0.9999993443489075	2.826166868209839	256.4434814453125	0.002052098512649536	4	006
223	28.4824275970459	268.6413269042969	0.9999603629112244	19.874042510986328	273.096923828125	0.004218548536300659	545.4261474609375	220.18539428710938	0.9999994039535522	3.5573935508728027	255.24322509765625	0.0008707046508789062	4	006
224	30.953763961791992	268.5048828125	1.0	23.327726364135742	275.23089599609375	0.00030410289764404297	544.9937744140625	220.50306701660156	0.9999985694885254	543.3846435546875	222.6060333251953	0.0009216368198394775	4	006
225	27.220609664916992	269.2205505371094	1.0	98.83444213867188	333.4520568847656	0.9119932651519775	545.4544677734375	219.49623107910156	0.9999988079071045	3.2272987365722656	255.9137725830078	0.0007285475730895996	4	006
226	27.162826538085938	269.48187255859375	0.9999996423721313	99.07176971435547	333.2825622558594	0.9999988079071045	545.418212890625	220.21986389160156	0.9999989867210388	543.5435791015625	222.49082946777344	0.0005697309970855713	4	006
227	28.417234420776367	269.4897766113281	1.0	20.650028228759766	273.7896423339844	0.0010936260223388672	545.205810546875	219.99766540527344	0.999998152256012	543.6148071289062	222.18798828125	0.0007028281688690186	4	006
228	29.088056564331055	270.21173095703125	0.9999997615814209	19.293624877929688	273.51416015625	0.0029351413249969482	545.6376342773438	220.07142639160156	0.9999980926513672	543.741455078125	222.23233032226562	0.0008547306060791016	4	006
229	29.9801025390625	270.51666259765625	0.9999994039535522	97.2469253540039	335.8310852050781	0.04087129235267639	545.486328125	220.5533447265625	0.9999984502792358	543.6370239257812	222.31932067871094	0.0006137192249298096	4	006
230	26.88544464111328	270.694580078125	0.9991298913955688	16.818572998046875	273.7918395996094	0.0030794739723205566	544.8887939453125	220.5225067138672	0.9999994039535522	543.222900390625	222.01116943359375	0.0007110238075256348	4	006
231	25.498119354248047	270.406005859375	0.9999885559082031	17.52473258972168	272.37744140625	0.010763078927993774	545.0193481445312	220.28076171875	0.9999994039535522	3.3880386352539062	256.1982116699219	0.0014365911483764648	4	006
232	26.51510238647461	270.4742126464844	0.9999921321868896	98.53784942626953	335.52850341796875	0.9995090961456299	545.30517578125	219.96630859375	0.999997615814209	4.124452114105225	255.67869567871094	0.0019216835498809814	4	006
233	27.958616256713867	271.0623779296875	0.9999998807907104	29.736492156982422	267.6294250488281	0.002095252275466919	545.3084106445312	219.63943481445312	0.9999992847442627	3.3348095417022705	255.57366943359375	0.0004507601261138916	4	006
234	26.100309371948242	271.92303466796875	0.9999932050704956	19.584436416625977	272.97882080078125	0.035782575607299805	545.3660278320312	219.94650268554688	0.999999463558197	2.4851932525634766	256.7072448730469	0.0005538463592529297	4	006
235	30.266427993774414	270.02044677734375	0.9999877214431763	97.83154296875	334.8797912597656	0.019967079162597656	545.2874145507812	220.0104217529297	0.9999995827674866	3.911898612976074	255.60166931152344	0.000518500804901123	4	006
236	25.111492156982422	272.28131103515625	0.9999748468399048	97.0643539428711	335.319091796875	0.9433879852294922	545.1723022460938	220.22512817382812	0.9999986886978149	2.4701433181762695	256.36328125	0.0008802115917205811	4	006
237	24.719369888305664	273.09765625	0.9999666213989258	96.97842407226562	334.95843505859375	0.9968651533126831	545.5453491210938	219.9477081298828	0.9999980926513672	542.910400390625	222.81884765625	0.0003166794776916504	4	006
238	31.026357650756836	272.1235656738281	0.9995220899581909	70.04119110107422	312.4482421875	0.01211884617805481	545.3319702148438	220.2177276611328	0.9999985694885254	543.5535278320312	222.09828186035156	0.0006173849105834961	4	006
239	27.89325714111328	273.2650451660156	0.9999988079071045	71.88864135742188	315.1059265136719	0.00344240665435791	545.3446655273438	219.98121643066406	0.9999983310699463	543.421142578125	222.07913208007812	0.00061759352684021	4	006
240	25.326271057128906	273.4879455566406	0.9999999403953552	68.48300170898438	314.59027099609375	0.006590843200683594	545.5458374023438	219.784423828125	0.9999995231628418	543.547119140625	221.6880340576172	0.0005006492137908936	4	006
241	24.01114273071289	275.2063903808594	0.9999549388885498	98.39591217041016	335.6961364746094	0.9961115717887878	545.2259521484375	220.01136779785156	0.9999991655349731	543.4030151367188	221.71278381347656	0.0005291998386383057	4	006
242	28.17080307006836	274.5534973144531	0.9999987483024597	69.82417297363281	314.044921875	0.6861221790313721	545.5984497070312	220.1813507080078	0.9999989867210388	543.6846923828125	221.89256286621094	0.0004502832889556885	4	006
243	26.2797908782959	274.5665283203125	0.9999999403953552	99.09297180175781	334.157958984375	0.9970741271972656	545.1654052734375	219.54095458984375	0.9999992847442627	543.5120239257812	221.2230682373047	0.00043523311614990234	4	006
244	30.834388732910156	274.666259765625	0.9999997615814209	17.855682373046875	277.24591064453125	0.0006244182586669922	545.5524291992188	219.73716735839844	0.9999987483024597	543.4596557617188	222.91357421875	0.00033652782440185547	4	006
245	24.909788131713867	275.672607421875	0.9999198317527771	17.24640655517578	276.7287292480469	0.006404697895050049	545.5576171875	219.98269653320312	0.9999986886978149	543.52294921875	222.02989196777344	0.0005118250846862793	4	006
246	28.91584014892578	275.3608703613281	0.9999172687530518	17.14055061340332	278.0660400390625	0.001430600881576538	545.3729858398438	219.92384338378906	0.9999988079071045	543.5439453125	222.2862091064453	0.000514686107635498	4	006
247	28.41215705871582	275.1051025390625	0.9999986290931702	70.72379302978516	312.638427734375	0.004097342491149902	545.6123657226562	220.0319061279297	0.9999985694885254	543.4189453125	221.48948669433594	0.0004412829875946045	4	006
248	26.170080184936523	276.73663330078125	1.0	76.41767120361328	315.6241149902344	0.0017305314540863037	545.3726806640625	220.1768341064453	0.9999991655349731	543.4000854492188	222.04104614257812	0.000647813081741333	4	006
249	27.980690002441406	276.1261901855469	1.0	21.515226364135742	277.784423828125	0.0008326172828674316	545.1322631835938	219.71681213378906	0.9999990463256836	3.744655132293701	268.6600646972656	0.0003987252712249756	4	006
250	26.540912628173828	276.0794982910156	0.9999996423721313	70.63882446289062	312.7593688964844	0.006631344556808472	545.1314086914062	220.3944091796875	0.9999984502792358	543.1860961914062	221.94386291503906	0.0005180835723876953	4	006
251	30.399301528930664	275.5910339355469	1.0	33.702972412109375	279.4731750488281	0.00013586878776550293	545.332275390625	219.951904296875	0.9999988079071045	543.3805541992188	221.78555297851562	0.0005862414836883545	4	006
252	30.048341751098633	275.2210388183594	0.9999983310699463	547.6491088867188	223.61898803710938	0.0001150965690612793	545.374267578125	220.077880859375	0.9999988079071045	543.2048950195312	221.89657592773438	0.0004616677761077881	4	006
253	31.83098793029785	274.67083740234375	0.9999997615814209	15.51818561553955	277.6929016113281	0.0008095204830169678	545.415283203125	220.0092315673828	0.9999978542327881	543.3822631835938	221.2491455078125	0.0004776120185852051	4	006
254	29.662994384765625	274.53070068359375	0.9981710910797119	72.05480194091797	314.8524475097656	0.4482489228248596	544.6909790039062	220.21945190429688	0.999997615814209	542.7922973632812	221.7018585205078	0.0005601942539215088	4	006
255	30.704904556274414	275.1224060058594	1.0	21.392200469970703	278.42236328125	0.00040853023529052734	545.2630004882812	219.90589904785156	0.9999985694885254	543.3502807617188	221.83648681640625	0.0005858540534973145	4	006
256	30.377763748168945	275.0422668457031	1.0	72.7125473022461	311.85675048828125	0.018456190824508667	545.0139770507812	220.214599609375	0.9999908804893494	543.4183959960938	222.117919921875	0.0007354915142059326	4	006
257	24.763248443603516	275.68853759765625	0.9999932050704956	19.29302406311035	276.8869934082031	0.010328143835067749	545.5069580078125	219.33642578125	0.9999979734420776	543.3701171875	221.70416259765625	0.0004945099353790283	4	006
258	30.033979415893555	274.4066162109375	0.9999972581863403	75.95942687988281	315.7073669433594	0.001857161521911621	545.2853393554688	219.51516723632812	0.9999978542327881	543.3140258789062	221.73715209960938	0.00042620301246643066	4	006
259	30.036264419555664	274.8601989746094	0.9999529719352722	72.63986206054688	311.9856262207031	0.07970041036605835	545.7054443359375	220.3160858154297	0.9999988079071045	543.4811401367188	222.01089477539062	0.0008374154567718506	4	006
260	30.381689071655273	274.0062561035156	0.9999991655349731	17.928091049194336	277.6647033691406	0.0006924569606781006	545.0189208984375	220.0738067626953	0.9999972581863403	456.047607421875	224.57823181152344	0.004228085279464722	4	006
261	31.332717895507812	274.98736572265625	0.9999988079071045	17.677513122558594	277.95086669921875	0.000593721866607666	545.0886840820312	219.81857299804688	0.9999974966049194	543.237548828125	222.09573364257812	0.0006674826145172119	4	006
262	29.735469818115234	274.3217468261719	0.9999998807907104	19.445722579956055	277.7255859375	0.0004177391529083252	545.25244140625	219.84698486328125	0.9999948143959045	543.3173828125	221.66224670410156	0.00044471025466918945	4	006
263	26.579917907714844	274.8338317871094	0.9999991655349731	19.857709884643555	276.8633117675781	0.005986303091049194	545.1283569335938	219.9997100830078	0.9999990463256836	543.0886840820312	222.07025146484375	0.0006517469882965088	4	006
264	30.692583084106445	274.34210205078125	1.0	20.242889404296875	278.2294616699219	0.0006910264492034912	545.6348266601562	219.78143310546875	0.999998927116394	456.7226867675781	224.82398986816406	0.0033350884914398193	4	006
265	30.88121795654297	273.9374084472656	0.9999998807907104	19.424224853515625	276.60369873046875	0.0008654892444610596	545.49560546875	220.01351928710938	0.9999983906745911	543.2268676757812	221.98516845703125	0.0008106827735900879	4	006
266	29.729869842529297	273.8483581542969	0.9999999403953552	20.136615753173828	278.1087646484375	0.0005242824554443359	545.2611083984375	219.97769165039062	0.9999985694885254	543.3631591796875	222.11172485351562	0.000879824161529541	4	006
267	30.4559383392334	275.4725036621094	1.0	19.74920082092285	276.8808288574219	0.0008627772331237793	545.0260620117188	219.9411163330078	0.9999960064888	543.240234375	222.26060485839844	0.0008051097393035889	4	006
268	29.030887603759766	274.897216796875	0.9999989867210388	17.00342559814453	276.32318115234375	0.002392977476119995	545.5680541992188	219.80621337890625	0.9999985098838806	455.78887939453125	224.51527404785156	0.000492393970489502	4	006
269	28.577238082885742	274.604736328125	0.9996037483215332	13.33668327331543	277.19659423828125	0.043995440006256104	545.097412109375	220.0436553955078	0.9999964237213135	543.1426391601562	222.37982177734375	0.0007706582546234131	4	006
270	28.761703491210938	273.3527526855469	1.0	19.629680633544922	276.4607238769531	0.0014438033103942871	545.2276000976562	219.96035766601562	0.9999990463256836	543.270263671875	221.92874145507812	0.0006400644779205322	4	006
271	30.223587036132812	274.91552734375	1.0	19.832096099853516	277.1765441894531	0.0006830394268035889	545.2818603515625	220.10614013671875	0.9999990463256836	466.03790283203125	222.33309936523438	0.003376215696334839	4	006
272	30.89510154724121	275.2503662109375	1.0	18.98522186279297	278.3886413574219	0.00038129091262817383	545.6112060546875	220.0752410888672	0.9999993443489075	543.582275390625	221.78094482421875	0.00045365095138549805	4	006
273	29.725601196289062	274.51068115234375	0.9999997615814209	17.53176498413086	277.7558898925781	0.003979533910751343	545.8147583007812	220.03179931640625	0.9999992847442627	543.386474609375	222.62307739257812	0.0003426671028137207	4	006
274	29.07794189453125	276.1692810058594	0.9999994039535522	17.244686126708984	278.3304748535156	0.005916893482208252	545.4205322265625	220.42527770996094	0.9999984502792358	464.8335876464844	221.48876953125	0.03231307864189148	4	006
275	27.824739456176758	275.99420166015625	0.9999978542327881	16.954227447509766	277.79412841796875	0.013532131910324097	545.3475952148438	220.0099334716797	0.9999990463256836	543.24267578125	221.93194580078125	0.0006238818168640137	4	006
276	32.72822189331055	276.5139465332031	0.9999951124191284	543.548095703125	222.53636169433594	0.00014030933380126953	545.552490234375	220.06280517578125	0.999998927116394	543.820068359375	221.98507690429688	0.0004207789897918701	4	006
277	28.89385986328125	276.8253479003906	0.9999999403953552	18.283889770507812	278.2463684082031	0.028019368648529053	545.3232421875	220.10069274902344	0.9999951720237732	543.2035522460938	221.61842346191406	0.0004762113094329834	4	006
278	30.680723190307617	276.8164367675781	0.9999998211860657	18.355224609375	279.345703125	0.0028725266456604004	545.0333251953125	219.9722900390625	0.9999961853027344	543.3136596679688	222.2608184814453	0.0005930960178375244	4	006
279	28.5983943939209	277.685302734375	0.9999986886978149	19.37940788269043	278.7386779785156	0.0014376640319824219	545.1986083984375	219.845703125	0.9999985098838806	543.3045654296875	221.74192810058594	0.00043067336082458496	4	006
280	26.86254119873047	276.2597351074219	0.983637273311615	15.350343704223633	278.9233703613281	0.12486082315444946	545.863525390625	220.0618896484375	0.9999992847442627	543.6715698242188	221.7440643310547	0.00037747621536254883	4	006
281	28.883127212524414	276.7964782714844	0.999999463558197	18.68909454345703	278.71197509765625	0.0011924803256988525	545.17822265625	220.37411499023438	0.9999977946281433	543.409423828125	222.25885009765625	0.0006854236125946045	4	006
282	30.698665618896484	278.404052734375	0.9999978542327881	19.08296775817871	280.4665832519531	0.00048300623893737793	545.5071411132812	219.94065856933594	0.9999963641166687	4.212517738342285	269.9290466308594	0.0007020533084869385	4	006
283	29.616294860839844	277.8719787597656	0.9999983906745911	16.675268173217773	279.25799560546875	0.0031325221061706543	545.5464477539062	220.0715789794922	0.9999995231628418	3.0731170177459717	269.60015869140625	0.0004417002201080322	4	006
284	70.84844970703125	312.4640808105469	0.9999493360519409	12.78992748260498	280.5231018066406	0.012940555810928345	545.7463989257812	220.2732696533203	0.9999983310699463	543.6174926757812	222.10855102539062	0.0005474984645843506	4	006
285	29.061588287353516	278.2432556152344	1.0	20.720767974853516	279.1145935058594	0.0005454123020172119	545.1942138671875	219.8357391357422	0.9999985694885254	3.1554818153381348	269.8551025390625	0.0007711350917816162	4	006
286	30.12506103515625	277.8037414550781	0.999968409538269	16.953012466430664	279.54669189453125	0.001027226448059082	545.4346313476562	220.50721740722656	0.9999992251396179	543.4432983398438	222.02671813964844	0.0007926225662231445	4	006
287	28.71202278137207	278.9711608886719	0.9627251029014587	13.328479766845703	279.0777587890625	0.0013086795806884766	545.530517578125	220.15017700195312	0.9999986886978149	543.2538452148438	221.95518493652344	0.0006801486015319824	4	006
288	30.606565475463867	280.2347717285156	0.9999807476997375	18.304597854614258	281.1882629394531	0.001602470874786377	545.345703125	220.0224609375	0.9999945163726807	543.6520385742188	222.36679077148438	0.0007877945899963379	4	006
289	32.40618896484375	280.3695983886719	0.996071457862854	14.19212532043457	282.2122802734375	0.000796973705291748	544.9485473632812	219.86968994140625	0.9999992251396179	467.59051513671875	220.99008178710938	0.0005993843078613281	4	006
290	33.24711608886719	279.95977783203125	0.9965882301330566	12.937982559204102	280.6632080078125	0.002165853977203369	545.3712768554688	219.78475952148438	0.9999990463256836	543.448486328125	221.8092041015625	0.0004973113536834717	4	006
291	33.169471740722656	281.4427185058594	0.999260663986206	7.217780113220215	279.7294006347656	0.0010072886943817139	545.2693481445312	220.04022216796875	0.9999990463256836	543.4942626953125	222.1239776611328	0.0007447600364685059	4	006
292	33.63886642456055	279.70758056640625	0.9998999834060669	68.0098648071289	323.7975769042969	0.001235276460647583	545.039306640625	219.88816833496094	0.9999992847442627	543.1986694335938	221.5389404296875	0.0004597902297973633	4	006
293	30.413633346557617	280.5575256347656	0.999950647354126	16.894855499267578	281.26812744140625	0.0034002959728240967	544.92041015625	219.60781860351562	0.9999958276748657	2.6534667015075684	270.5594177246094	0.0007150471210479736	4	006
294	31.96870994567871	281.5188903808594	0.9989239573478699	17.186416625976562	281.4195251464844	0.00030046701431274414	545.5081176757812	220.23641967773438	0.9999992847442627	2.4369590282440186	270.4183044433594	0.000623553991317749	4	006
295	31.85732078552246	280.865478515625	0.9966453909873962	13.858102798461914	281.5464172363281	0.03232455253601074	544.9254760742188	219.794921875	0.9999951124191284	466.1106262207031	218.67869567871094	0.3128901720046997	4	006
296	28.74928855895996	280.0623474121094	0.9705190658569336	12.541160583496094	281.5699768066406	0.05017441511154175	545.35302734375	219.62417602539062	0.9999985694885254	543.6305541992188	222.1026611328125	0.00067177414894104	4	006
297	34.07945251464844	280.3794250488281	0.9999885559082031	69.12600708007812	322.7244567871094	0.0025912225246429443	545.455322265625	219.6099395751953	0.9999992847442627	543.4757690429688	221.75440979003906	0.0005789697170257568	4	006
298	31.396879196166992	280.0679931640625	0.9999003410339355	16.64434051513672	281.6172790527344	0.0003484785556793213	545.4365234375	220.31837463378906	0.9999990463256836	465.2513732910156	222.6893310546875	0.0016222894191741943	4	006
299	28.62641716003418	279.6100769042969	0.9851663708686829	14.034868240356445	280.5523376464844	0.01674896478652954	545.4190063476562	220.39068603515625	0.9999992847442627	543.7070922851562	221.84910583496094	0.000415802001953125	4	006
300	31.201644897460938	280.5865173339844	0.9992390871047974	15.254270553588867	281.54937744140625	0.0021110475063323975	544.9772338867188	219.9311065673828	0.9999975562095642	2.5527753829956055	270.5380554199219	0.0006254613399505615	4	006
301	25.668771743774414	279.0098876953125	0.999988853931427	17.09300994873047	280.5787658691406	0.03290364146232605	545.3327026367188	220.3167724609375	0.9999977350234985	2.3872015476226807	271.0939636230469	0.0008561313152313232	4	006
302	31.716772079467773	279.80999755859375	0.9999977946281433	17.986833572387695	280.23138427734375	0.0006464123725891113	545.31494140625	219.87998962402344	0.9999992847442627	543.125	221.28121948242188	0.00045371055603027344	4	006
303	32.04256820678711	279.5474548339844	0.9999881982803345	15.996450424194336	279.65496826171875	0.0010866522789001465	544.8348388671875	219.87879943847656	0.9999943971633911	543.1641235351562	221.92686462402344	0.0006448626518249512	4	006
304	31.951637268066406	281.24761962890625	0.9995293021202087	13.651166915893555	281.00030517578125	0.02939283847808838	544.9115600585938	219.94012451171875	0.9999971389770508	463.30865478515625	217.25047302246094	0.0007876455783843994	4	006
305	546.9487915039062	223.69639587402344	0.4954800605773926	5.3305206298828125	280.0577087402344	0.0025787353515625	545.050048828125	219.90269470214844	0.9999980926513672	543.2586059570312	221.6417694091797	0.0005012750625610352	4	006
306	31.934932708740234	280.7379150390625	0.9989717602729797	12.652183532714844	281.41583251953125	0.003455549478530884	545.1309814453125	219.63015747070312	0.9999982714653015	1.8871803283691406	270.59124755859375	0.000517725944519043	4	006
307	30.498607635498047	280.105712890625	0.9999761581420898	16.456565856933594	281.0670471191406	0.0006760954856872559	545.1544799804688	220.10121154785156	0.9999990463256836	543.1923217773438	222.7768096923828	0.000413745641708374	4	006
308	28.85202980041504	279.5045471191406	0.9738047122955322	64.76959991455078	329.7942810058594	0.040418416261672974	545.3565673828125	219.72010803222656	0.9999994039535522	543.5062255859375	222.5723419189453	0.00031825900077819824	4	006
309	34.73546600341797	283.82275390625	0.243430495262146	5.714374542236328	280.1319885253906	0.0028078556060791016	545.5240478515625	220.1963348388672	0.9999987483024597	543.5006713867188	222.14161682128906	0.0006111860275268555	4	006
310	32.092315673828125	282.0567321777344	0.9277780055999756	11.400965690612793	281.3042907714844	0.011774212121963501	545.1976928710938	220.46690368652344	0.9999973177909851	1.5419888496398926	270.9613952636719	0.0008760690689086914	4	006
311	547.2608642578125	223.80316162109375	0.04573357105255127	5.142865180969238	279.6636962890625	0.0041697025299072266	545.1614990234375	220.1415557861328	0.9999996423721313	543.5771484375	221.89483642578125	0.00046518445014953613	4	006
312	34.20912170410156	279.90789794921875	0.8940649032592773	10.043600082397461	281.27459716796875	0.034940630197525024	545.469970703125	219.78305053710938	0.9999961853027344	543.762939453125	222.10452270507812	0.0004488527774810791	4	006
313	547.2952880859375	223.43360900878906	0.49321243166923523	4.120606899261475	277.567626953125	0.004240304231643677	545.0919189453125	219.61500549316406	0.9999964237213135	543.1243286132812	221.73504638671875	0.0006275177001953125	4	006
314	34.61211395263672	280.6593017578125	0.396270215511322	65.4415512084961	336.6468811035156	0.9716033339500427	545.24951171875	219.96023559570312	0.9999979734420776	543.8584594726562	222.13943481445312	0.0003656446933746338	4	006
315	547.0200805664062	223.77197265625	0.21796971559524536	4.062463760375977	279.3053894042969	0.002383619546890259	545.3958740234375	220.35623168945312	0.9999989867210388	463.67218017578125	215.89878845214844	0.0009428858757019043	4	006
316	546.8795166015625	223.5344696044922	0.34277474880218506	3.3297007083892822	275.63714599609375	0.0006360113620758057	545.2888793945312	220.0142364501953	0.9999979138374329	543.1010131835938	222.82382202148438	0.000387340784072876	4	006
317	547.1748657226562	223.6031036376953	0.23102334141731262	60.96543884277344	334.4654235839844	0.0018967688083648682	545.4151000976562	219.996826171875	0.999998927116394	543.2943725585938	222.2568817138672	0.0005113482475280762	4	006
318	547.119140625	223.6142120361328	0.4788711965084076	6.591649055480957	282.09832763671875	0.005271166563034058	545.2463989257812	219.699951171875	0.9999982118606567	543.7763671875	222.1114044189453	0.000500410795211792	4	006
319	547.0821533203125	223.7695770263672	0.2885401248931885	5.467659950256348	278.7459411621094	0.0006341338157653809	544.9866943359375	220.20753479003906	0.9999977946281433	543.1343383789062	222.00778198242188	0.0012320280075073242	4	006
320	36.214752197265625	280.4481201171875	0.8910722732543945	4.707673072814941	276.08154296875	0.0005353689193725586	545.3079223632812	220.10348510742188	0.9999979734420776	464.19561767578125	216.3463134765625	0.0037042200565338135	4	006
321	547.1395263671875	223.599853515625	0.29102396965026855	643.662353515625	435.1777648925781	0.00011846423149108887	545.3748168945312	219.95346069335938	0.9999988079071045	543.0701904296875	221.95924377441406	0.0007889270782470703	4	006
322	547.1348266601562	223.54898071289062	0.37270858883857727	644.8575439453125	456.29388427734375	0.00011613965034484863	545.2493286132812	219.85845947265625	0.9999982118606567	543.4295043945312	222.1171417236328	0.0005843937397003174	4	006
323	547.0610961914062	223.6678924560547	0.32438403367996216	3.9670145511627197	278.626708984375	0.00048479437828063965	545.36376953125	220.11273193359375	0.9999977350234985	543.359375	222.23312377929688	0.0006497204303741455	4	006
324	37.010643005371094	279.3744201660156	0.2974376678466797	4.184348106384277	275.4520263671875	0.00026288628578186035	545.7338256835938	220.1710205078125	0.9999992847442627	543.4533081054688	222.0242919921875	0.000687330961227417	4	006
325	36.78534698486328	280.7714538574219	0.47741636633872986	4.568408489227295	279.5501403808594	0.0017464756965637207	545.1906127929688	219.8763885498047	0.9999989867210388	543.1673583984375	221.7063446044922	0.0005985796451568604	4	006
326	547.3309326171875	223.7617645263672	0.18108642101287842	3.548654556274414	283.2355651855469	0.0020450055599212646	545.2716064453125	220.05844116210938	0.999998927116394	543.4031982421875	221.7657928466797	0.0006834268569946289	4	006
327	39.12236785888672	280.17987060546875	0.9397376775741577	4.149618148803711	277.1447448730469	0.0013394653797149658	545.0593872070312	219.8411102294922	0.9999952912330627	543.2843017578125	222.08009338378906	0.0008557438850402832	4	006
328	38.54589080810547	280.009033203125	0.9385524988174438	3.1299076080322266	275.35595703125	0.0006143152713775635	545.3885498046875	219.77438354492188	0.9999985694885254	543.6410522460938	221.94801330566406	0.0004773139953613281	4	006
329	547.0195922851562	223.62242126464844	0.3275822699069977	3.8170535564422607	279.0083312988281	0.00031432509422302246	545.2984008789062	219.8882598876953	0.9999977350234985	543.4966430664062	222.41592407226562	0.0008661448955535889	4	006
330	547.167236328125	223.5161590576172	0.4663322865962982	62.66217041015625	341.39361572265625	0.05461135506629944	545.109619140625	219.77413940429688	0.9999980330467224	543.3253784179688	221.90359497070312	0.00061798095703125	4	006
331	39.85066604614258	278.660400390625	0.32265523076057434	2.660651683807373	284.3130187988281	0.0003196299076080322	545.284423828125	220.1751251220703	0.9999984502792358	543.1976928710938	222.121337890625	0.0007504820823669434	4	006
332	39.6112174987793	277.13287353515625	0.9956563711166382	63.8989372253418	346.39520263671875	0.11151260137557983	545.3722534179688	219.7355499267578	0.9999991059303284	543.1761474609375	221.30392456054688	0.00039908289909362793	4	006
333	546.9707641601562	223.69171142578125	0.23156633973121643	451.7430419921875	213.39576721191406	0.00046062469482421875	545.0205078125	220.05308532714844	0.999998152256012	543.2183227539062	221.85049438476562	0.0006629228591918945	4	006
334	546.9950561523438	223.61827087402344	0.4681571424007416	4.176636695861816	278.7184753417969	0.0007225275039672852	544.8147583007812	219.9288330078125	0.9999972581863403	543.3889770507812	221.60025024414062	0.0005962848663330078	4	006
335	547.228271484375	223.61045837402344	0.2876330316066742	3.2178056240081787	278.9859619140625	0.006539046764373779	545.3087768554688	219.76434326171875	0.9999990463256836	543.2660522460938	221.71713256835938	0.00042769312858581543	4	006
336	547.0409545898438	223.66653442382812	0.23088842630386353	2.9832050800323486	277.970458984375	0.0006579160690307617	545.0902709960938	219.99227905273438	0.9999985694885254	543.0195922851562	221.94607543945312	0.0007985234260559082	4	006
337	547.1353759765625	223.5404510498047	0.4225771725177765	4.506381988525391	279.7384948730469	0.0040235817432403564	545.2474365234375	219.63858032226562	0.999998927116394	543.5879516601562	221.96142578125	0.0004273951053619385	4	006
338	547.2525634765625	223.49658203125	0.16144809126853943	3.378828525543213	277.3783264160156	0.0008848607540130615	545.6160888671875	219.71192932128906	0.9999990463256836	543.341796875	221.6865234375	0.000468522310256958	4	006
339	547.0130004882812	223.37367248535156	0.5748881101608276	449.9084777832031	214.39849853515625	0.0022636055946350098	545.1854858398438	219.65467834472656	0.9999970197677612	543.2976684570312	222.01119995117188	0.000571519136428833	4	006
340	38.41740417480469	277.25982666015625	0.27918875217437744	3.8508827686309814	277.4075622558594	0.0008192360401153564	545.4193725585938	220.1363983154297	0.9999980926513672	543.2738037109375	221.67312622070312	0.0007045269012451172	4	006
341	546.8746948242188	223.31207275390625	0.4453505873680115	449.8175964355469	215.58200073242188	0.03792303800582886	544.8973388671875	219.4468994140625	0.9999986290931702	542.9790649414062	221.6872100830078	0.0005417168140411377	4	006
342	547.1240844726562	223.4622802734375	0.23527836799621582	3.3365635871887207	277.7287902832031	0.0021618008613586426	545.2344970703125	219.77044677734375	0.9999986886978149	543.1659545898438	221.92352294921875	0.0008259117603302002	4	006
343	547.0303955078125	223.775634765625	0.19635677337646484	451.0445251464844	214.14903259277344	0.006267428398132324	545.2627563476562	220.31361389160156	0.9999988079071045	467.3952941894531	216.60757446289062	0.0016758739948272705	4	006
344	39.81194305419922	275.8045959472656	0.9014792442321777	449.00079345703125	214.809814453125	0.07439830899238586	545.15478515625	220.1569061279297	0.9999940395355225	543.238037109375	221.84768676757812	0.0006312131881713867	4	006
345	547.3115234375	223.21337890625	0.567034900188446	447.88397216796875	214.8783721923828	0.034235745668411255	545.3314208984375	219.72189331054688	0.999996542930603	543.4931030273438	222.07992553710938	0.0009945929050445557	4	006
346	546.9473266601562	223.6943817138672	0.5949429869651794	449.1922302246094	214.14285278320312	0.017093002796173096	545.2168579101562	220.0501251220703	0.9999940395355225	543.3184204101562	222.41297912597656	0.0008600354194641113	4	006
347	39.38653564453125	274.7884216308594	0.7987608909606934	449.91033935546875	213.7610626220703	0.0005175769329071045	545.2479248046875	219.8965301513672	0.9999954700469971	543.468017578125	222.38687133789062	0.0008646547794342041	4	006
348	547.0291748046875	223.6225128173828	0.265299916267395	4.41755485534668	280.9449157714844	0.00033345818519592285	545.0589599609375	219.65072631835938	0.9999990463256836	543.0175170898438	221.30320739746094	0.00040608644485473633	4	006
349	547.2031860351562	223.47222900390625	0.29492342472076416	449.05419921875	215.07015991210938	0.0010225176811218262	545.6264038085938	219.9206085205078	0.999998152256012	543.6396484375	221.7000274658203	0.0004569888114929199	4	006
350	546.9357299804688	223.80323791503906	0.2496306598186493	449.2555847167969	214.7222442626953	0.7134776711463928	545.19091796875	220.08058166503906	0.9999986886978149	543.4201049804688	221.9000701904297	0.0008695721626281738	4	006
351	547.008056640625	223.6427001953125	0.3707498610019684	450.1330871582031	215.5818328857422	0.3627971410751343	544.8551635742188	219.9294891357422	0.9999979734420776	453.0539245605469	220.9879608154297	0.0029648542404174805	4	006
352	547.0655517578125	223.5897979736328	0.222230464220047	449.5157165527344	215.4309844970703	0.5147923827171326	545.0595092773438	219.8020477294922	0.999998927116394	452.5976867675781	220.78363037109375	0.005224943161010742	4	006
353	547.1867065429688	223.86770629882812	0.22607120871543884	448.7786560058594	214.82635498046875	0.0787501335144043	545.2766723632812	219.9581298828125	0.999998927116394	543.837158203125	222.28895568847656	0.0005883574485778809	4	006
354	547.1212768554688	223.96104431152344	0.11441749334335327	547.3666381835938	223.5888214111328	0.00017395615577697754	544.96240234375	220.0398406982422	0.9999988079071045	543.2437133789062	222.25747680664062	0.0009051263332366943	4	006
355	38.437278747558594	273.84075927734375	0.2410893440246582	449.1687316894531	215.50343322753906	0.058003008365631104	544.9114379882812	220.1958465576172	0.999998927116394	452.3724670410156	220.8854217529297	0.00178566575050354	4	006
356	546.94970703125	223.4770050048828	0.38747090101242065	449.55352783203125	215.6759490966797	0.6701882481575012	545.0126953125	219.8372802734375	0.9999979734420776	461.98492431640625	217.74703979492188	0.001447826623916626	4	006
357	547.1119995117188	223.81991577148438	0.09136328101158142	449.351806640625	214.48556518554688	0.012031584978103638	545.1484375	220.11378479003906	0.9999993443489075	543.5398559570312	222.08352661132812	0.0006951987743377686	4	006
358	546.760009765625	223.91253662109375	0.45182132720947266	3.925647258758545	282.4538879394531	0.00020688772201538086	544.9089965820312	220.26634216308594	0.9999973773956299	543.2877197265625	222.31427001953125	0.0005965828895568848	4	006
359	546.671142578125	224.02508544921875	0.46157944202423096	8.406061172485352	280.4902648925781	0.0018638968467712402	544.638916015625	220.2502899169922	0.9999932050704956	543.1839599609375	222.23219299316406	0.0007650554180145264	4	006
360	547.0945434570312	223.9473419189453	0.27824217081069946	449.1112365722656	214.7704315185547	0.0017316341400146484	545.1669921875	220.4325408935547	0.9999987483024597	543.5302124023438	222.25550842285156	0.0007143914699554443	4	006
361	547.114990234375	223.4776153564453	0.1587078869342804	449.036376953125	215.06280517578125	0.004261374473571777	544.9649658203125	219.71456909179688	0.9999990463256836	452.7591857910156	221.3064727783203	0.0003441274166107178	4	006
362	547.0144653320312	223.87924194335938	0.11318135261535645	448.8440856933594	215.60302734375	0.13847190141677856	545.2899780273438	220.1767578125	0.9999991655349731	543.8703002929688	222.12893676757812	0.0005047917366027832	4	006
363	547.0538330078125	223.83425903320312	0.1426784098148346	449.58221435546875	215.66653442382812	0.008145898580551147	545.0711059570312	220.2917938232422	0.999998927116394	452.47283935546875	221.5309295654297	0.0008192658424377441	4	006
364	37.62596130371094	274.030517578125	0.2739843726158142	450.2713928222656	214.9630889892578	0.0006834268569946289	545.0308837890625	220.06044006347656	0.9999984502792358	454.58758544921875	220.8130645751953	0.00040787458419799805	4	006
365	546.8499145507812	223.83895874023438	0.2749723196029663	448.0127258300781	216.18812561035156	0.0006094574928283691	545.1183471679688	219.99746704101562	0.9999987483024597	543.3162231445312	221.75123596191406	0.0005689561367034912	4	006
366	547.0310668945312	223.7980499267578	0.14996537566184998	449.7834167480469	215.331298828125	0.29189619421958923	544.923828125	219.84307861328125	0.999998927116394	451.74591064453125	220.3177490234375	0.0030324161052703857	4	006
367	547.0575561523438	223.3990936279297	0.46300679445266724	449.18841552734375	215.0803680419922	0.003878980875015259	545.3486938476562	219.70602416992188	0.9999982118606567	543.4105224609375	221.9685821533203	0.0006396174430847168	4	006
368	547.0245971679688	223.6790771484375	0.3301529884338379	52.89695358276367	345.419921875	0.01767978072166443	545.3486938476562	219.95306396484375	0.9999977350234985	543.5822143554688	222.3694610595703	0.0007697045803070068	4	006
369	547.1871337890625	223.70545959472656	0.17092666029930115	547.8092651367188	223.5654296875	0.00012829899787902832	545.3568725585938	220.17645263671875	0.9999984502792358	543.4680786132812	222.05276489257812	0.0006603002548217773	4	006
370	39.3612060546875	274.043212890625	0.7322297096252441	449.691162109375	216.2039337158203	0.018605530261993408	545.0341186523438	220.2119140625	0.9999990463256836	543.4954223632812	221.67935180664062	0.0006855130195617676	4	006
371	38.905094146728516	271.66925048828125	0.9178788661956787	450.0364990234375	215.01466369628906	0.004753917455673218	545.0806884765625	219.9432373046875	0.9999986886978149	452.9457702636719	220.14842224121094	0.0014246702194213867	4	006
372	547.0630493164062	223.54556274414062	0.33181726932525635	448.9099426269531	215.07118225097656	0.0009431838989257812	544.9521484375	219.79409790039062	0.9999977350234985	462.0764465332031	216.02711486816406	0.0037626028060913086	4	006
373	547.2407836914062	223.36004638671875	0.19494378566741943	4.158689498901367	282.4293518066406	0.00020512938499450684	545.3350219726562	219.74191284179688	0.9999986886978149	543.4751586914062	221.3375701904297	0.0004578232765197754	4	006
374	547.1917724609375	224.02340698242188	0.17789173126220703	4.478678226470947	281.862060546875	0.0003821253776550293	545.3418579101562	220.2862091064453	0.999998927116394	543.6832885742188	222.13433837890625	0.0007396042346954346	4	006
375	39.27956771850586	272.1195983886719	0.883254885673523	450.88128662109375	215.3236846923828	0.0017855167388916016	545.0391845703125	220.04212951660156	0.9999986886978149	461.8515930175781	217.6798858642578	0.006250172853469849	4	006
376	546.9630737304688	223.8043670654297	0.324201762676239	3.53322696685791	276.2572326660156	0.0013051033020019531	545.2018432617188	220.06842041015625	0.9999972581863403	543.4973754882812	222.1765594482422	0.0005116462707519531	4	006
377	38.65013885498047	273.5579528808594	0.6229100823402405	450.384521484375	216.26589965820312	0.003861039876937866	545.1753540039062	220.27835083007812	0.9999991655349731	453.38214111328125	220.6522979736328	0.0029204189777374268	4	006
378	39.058197021484375	271.3730773925781	0.117412269115448	450.5738830566406	215.90570068359375	0.0004229545593261719	545.0347290039062	220.16583251953125	0.9999992847442627	454.63201904296875	220.60299682617188	0.0017650127410888672	4	006
379	38.92983627319336	271.4947814941406	0.9989451169967651	646.5723876953125	397.90887451171875	0.0003021359443664551	544.9422607421875	219.88424682617188	0.9999984502792358	543.7623291015625	222.11627197265625	0.0004903078079223633	4	006
380	547.093505859375	223.62667846679688	0.21138513088226318	644.2478637695312	457.3655700683594	0.00021821260452270508	545.0662231445312	219.97984313964844	0.9999986886978149	543.2503662109375	221.7919464111328	0.0008604228496551514	4	006
381	546.9955444335938	223.45558166503906	0.433140367269516	450.98870849609375	215.70803833007812	0.00047919154167175293	544.8878784179688	219.6663055419922	0.9999972581863403	543.2050170898438	221.96527099609375	0.000666201114654541	4	006
382	546.9287109375	224.01309204101562	0.1499892771244049	2.9580607414245605	276.3627624511719	0.00029987096786499023	544.9982299804688	220.50584411621094	0.9999982714653015	543.2754516601562	221.8723602294922	0.0007260441780090332	4	006
383	546.89208984375	223.66624450683594	0.14040830731391907	450.540771484375	215.77291870117188	0.004140406847000122	544.7638549804688	220.07025146484375	0.999998927116394	453.41259765625	221.47901916503906	0.0013648569583892822	4	006
384	546.7340087890625	223.62100219726562	0.7055565714836121	450.7791748046875	215.9469757080078	0.00028058886528015137	544.9603881835938	219.974853515625	0.9999914169311523	543.0515747070312	222.27175903320312	0.0008508861064910889	4	006
385	39.68706130981445	269.462646484375	0.9912862181663513	446.98773193359375	216.36488342285156	0.0011419951915740967	545.207763671875	219.7498779296875	0.9999938011169434	543.5335693359375	222.40008544921875	0.000750124454498291	4	006
386	38.221832275390625	270.64898681640625	0.6469097137451172	450.72491455078125	215.81179809570312	0.0004501044750213623	545.1583862304688	220.10748291015625	0.9999969005584717	455.2272644042969	221.04696655273438	0.001071542501449585	4	006
387	38.724971771240234	270.1813659667969	0.5776585340499878	450.0767822265625	216.36045837402344	0.004263699054718018	545.1581420898438	219.7989501953125	0.9999973773956299	543.3441772460938	222.06918334960938	0.0007089078426361084	4	006
388	547.0192260742188	223.56504821777344	0.10786333680152893	547.4684448242188	223.3499755859375	0.00013872981071472168	545.1102294921875	219.75132751464844	0.999999463558197	543.287353515625	221.83204650878906	0.0005739033222198486	4	006
389	38.58684539794922	271.6900634765625	0.6313925981521606	451.15643310546875	215.93508911132812	0.0010883510112762451	545.244873046875	219.97116088867188	0.9999936819076538	543.3807373046875	222.23995971679688	0.0007509291172027588	4	006
390	546.8895263671875	223.70614624023438	0.27268654108047485	547.4317626953125	223.4639129638672	0.0001436173915863037	545.027099609375	220.1200408935547	0.9999978542327881	455.0589294433594	221.36495971679688	0.0005763769149780273	4	006
391	38.37507629394531	269.9750671386719	0.9203400611877441	644.8390502929688	433.0417175292969	0.00020110607147216797	544.88525390625	220.01895141601562	0.9999986290931702	543.1812744140625	221.95492553710938	0.0006623566150665283	4	006
392	547.0507202148438	223.41712951660156	0.4076046943664551	450.25408935546875	216.2944793701172	0.1418342888355255	545.0846557617188	219.8829803466797	0.9999976754188538	452.2671813964844	221.7394256591797	0.01475745439529419	4	006
393	546.9315185546875	223.67294311523438	0.3813692629337311	543.0996704101562	222.72872924804688	0.00017634034156799316	544.988525390625	220.0140380859375	0.999995768070221	543.2771606445312	222.36769104003906	0.0010754764080047607	4	006
394	38.47520065307617	268.88311767578125	0.9523725509643555	547.2042846679688	223.23321533203125	0.00011733174324035645	545.012939453125	219.89022827148438	0.9999986290931702	466.30206298828125	222.4955291748047	0.001040726900100708	4	006
395	38.45965576171875	269.0871276855469	0.9996132254600525	37.06608963012695	276.5143737792969	0.0001550912857055664	545.119384765625	220.0448760986328	0.9999990463256836	543.4264526367188	221.86631774902344	0.0005845427513122559	4	006
396	38.713050842285156	269.7457580566406	0.1949681043624878	547.1700439453125	223.85433959960938	0.0001392066478729248	544.55859375	220.21099853515625	0.9999986886978149	543.093017578125	221.85836791992188	0.0008254647254943848	4	006
397	547.0126342773438	223.72268676757812	0.30909132957458496	547.6393432617188	223.6850128173828	0.00012305378913879395	544.9559326171875	219.96051025390625	0.9999985098838806	543.047607421875	221.52670288085938	0.0006189346313476562	4	006
398	546.862060546875	223.42172241210938	0.5756009817123413	50.50901412963867	349.5683288574219	0.0025151968002319336	544.9659423828125	219.7602996826172	0.999997615814209	543.1860961914062	221.98809814453125	0.000663459300994873	4	006
399	37.57372283935547	269.4053955078125	0.9119049906730652	37.2749137878418	270.9335632324219	0.0005502402782440186	545.2951049804688	220.16439819335938	0.9999992847442627	543.4783935546875	222.03602600097656	0.0006670057773590088	4	006
400	546.7921752929688	224.0325469970703	0.30719220638275146	449.7939147949219	216.50209045410156	0.001552283763885498	545.2254028320312	220.74285888671875	0.9999973177909851	543.6235961914062	222.3292236328125	0.000657498836517334	4	006
401	546.87451171875	223.78196716308594	0.18576282262802124	547.33349609375	223.78341674804688	0.00013810396194458008	544.9972534179688	220.2225799560547	0.9999986886978149	543.3143920898438	222.1136932373047	0.0006329119205474854	4	006
402	38.792171478271484	268.0647277832031	0.8891851902008057	543.1412353515625	222.54075622558594	0.0001575946807861328	545.2860717773438	219.77040100097656	0.999998152256012	543.3211059570312	222.19000244140625	0.0009704232215881348	4	006
403	39.02194595336914	269.28546142578125	0.4689733684062958	547.62255859375	223.8686065673828	0.00010335445404052734	544.9537353515625	220.42410278320312	0.9999986886978149	543.3961181640625	222.0435333251953	0.0006933212280273438	4	006
404	38.18085861206055	268.26239013671875	0.9996176362037659	644.9356689453125	456.0680847167969	0.00013703107833862305	545.1597290039062	220.01235961914062	0.9999982118606567	467.9219055175781	222.68927001953125	0.0036384165287017822	4	006
405	546.7418823242188	224.24411010742188	0.20657703280448914	50.26283645629883	349.19512939453125	0.002758234739303589	544.730712890625	220.62452697753906	0.9999979734420776	543.4680786132812	222.2635955810547	0.0007184445858001709	4	006
406	644.7496948242188	169.61776733398438	3.293156623840332e-5	644.4928588867188	169.68887329101562	0.00046306848526000977	569.1160278320312	273.5434265136719	0.7754034996032715	561.4363403320312	269.59912109375	1.2934207916259766e-5	4	006
407	4.0178375244140625	5.095888137817383	6.577372550964355e-5	644.0891723632812	432.49200439453125	6.577372550964355e-5	569.2863159179688	272.2335510253906	0.9747325778007507	615.5982055664062	158.16397094726562	0.000386655330657959	4	006
408	3.5457398891448975	5.030153274536133	2.136826515197754e-5	93.76527404785156	176.2387237548828	0.00407177209854126	569.326904296875	273.7283020019531	0.7698863744735718	639.4832763671875	149.62059020996094	4.1931867599487305e-5	4	006
409	2.845008134841919	4.5343852043151855	1.284480094909668e-5	21.765134811401367	158.51695251464844	0.0025108158588409424	568.720458984375	271.87274169921875	0.9999839663505554	562.4541625976562	272.3758544921875	0.00012129545211791992	4	006
410	37.017494201660156	147.7115936279297	0.9999357461929321	94.94403076171875	206.40753173828125	0.0604267418384552	572.693603515625	268.9397277832031	0.035839974880218506	630.239013671875	264.0789794921875	5.453824996948242e-6	4	006
411	42.24082565307617	140.79229736328125	0.13033846020698547	88.0135498046875	209.51437377929688	1.0	569.3997802734375	272.52252197265625	0.7333913445472717	85.27249145507812	210.09317016601562	0.00021901726722717285	4	006
412	45.760459899902344	134.23226928710938	0.285907506942749	85.2657470703125	213.50160217285156	1.0	569.42724609375	272.00341796875	0.5554549098014832	82.20748138427734	213.54151916503906	0.00013908743858337402	4	006
413	60.158809661865234	132.2987518310547	0.0009433925151824951	83.1269302368164	214.63809204101562	1.0	568.363037109375	273.38043212890625	0.9015685319900513	81.34087371826172	215.0980224609375	8.124113082885742e-5	4	006
414	64.49271392822266	131.97637939453125	0.0013550221920013428	81.89973449707031	215.80653381347656	1.0	568.4220581054688	272.2994079589844	0.8949984312057495	81.21687316894531	222.0857696533203	0.00012770295143127441	4	006
415	2.269529342651367	228.25244140625	0.00014507770538330078	81.8060073852539	217.66990661621094	1.0	569.17236328125	273.78778076171875	0.9057555198669434	80.3224868774414	223.76695251464844	7.420778274536133e-5	4	006
416	72.87577056884766	218.99594116210938	4.8160552978515625e-5	80.66862487792969	217.4529571533203	1.0	568.9601440429688	272.7648010253906	0.1155608594417572	79.27557373046875	223.07876586914062	9.02414321899414e-5	4	006
417	51.86211013793945	128.1202850341797	0.019042551517486572	85.33536529541016	214.59130859375	1.0	569.4443969726562	272.4624938964844	0.995532751083374	83.38119506835938	212.55491638183594	8.317828178405762e-5	4	006
418	60.700927734375	131.630859375	0.004193544387817383	84.68022155761719	216.8218536376953	1.0	569.5545654296875	271.4408264160156	0.6516138315200806	3.306558132171631	226.89610290527344	0.00010821223258972168	4	006
419	64.0074691772461	131.11827087402344	0.0271340012550354	85.84002685546875	216.42221069335938	1.0	569.7637939453125	271.6045837402344	0.9055741429328918	84.23886108398438	214.82003784179688	0.0001722872257232666	4	006
420	2.4748237133026123	229.6090850830078	6.118416786193848e-5	84.68727111816406	219.26193237304688	1.0	568.3189086914062	271.93890380859375	0.5532625913619995	81.8907241821289	224.95492553710938	0.00019380450248718262	4	006
421	85.94213104248047	223.56431579589844	3.1322240829467773e-5	85.0904312133789	219.43516540527344	1.0	569.5985107421875	273.318359375	0.5360750555992126	81.6412582397461	225.3787384033203	8.150935173034668e-5	4	006
422	79.60111236572266	225.23008728027344	2.6166439056396484e-5	85.48092651367188	221.07858276367188	1.0	569.3507080078125	271.8378601074219	0.6825910806655884	87.64967346191406	221.94825744628906	6.416440010070801e-5	4	006
423	59.30414962768555	131.59120178222656	0.0018720924854278564	77.93465423583984	228.71290588378906	0.07838231325149536	569.0245971679688	272.4363708496094	0.9758363962173462	611.7045288085938	161.6317596435547	9.447336196899414e-6	4	006
424	1.8808238506317139	242.80413818359375	0.0002887547016143799	76.78804779052734	230.8994140625	0.9999939203262329	569.2174682617188	272.00018310546875	0.9885731935501099	2.136772632598877	241.94711303710938	0.0001188516616821289	4	006
425	61.99273681640625	129.74832153320312	0.055723637342453	77.94681549072266	231.2576446533203	0.9999006986618042	568.149658203125	273.0044250488281	0.7742225527763367	79.8995590209961	230.45623779296875	8.195638656616211e-6	4	006
426	63.41401290893555	132.9947967529297	0.00025898218154907227	83.09750366210938	232.8568572998047	1.0	569.1389770507812	272.14324951171875	0.6013064980506897	81.28436279296875	233.1491241455078	0.0001289844512939453	4	006
427	69.12300872802734	131.02206420898438	0.45300182700157166	80.1185531616211	234.51487731933594	1.0	568.2156372070312	271.6397399902344	0.9235658049583435	80.03227996826172	238.93978881835938	0.00010892748832702637	4	006
428	69.87203216552734	133.3789825439453	0.9265181422233582	80.19154357910156	238.41184997558594	1.0	568.9386596679688	273.1820373535156	0.7758753299713135	80.65430450439453	238.71200561523438	0.00024521350860595703	4	006
429	62.00690841674805	133.12513732910156	0.00014454126358032227	86.98762512207031	239.59841918945312	1.0	568.1122436523438	272.99249267578125	0.9940295815467834	87.59747314453125	240.81935119628906	0.001299142837524414	4	006
430	61.4307975769043	131.04034423828125	0.0006826519966125488	87.3675765991211	241.71083068847656	1.0	569.6875	272.1091003417969	0.7683848142623901	86.69122314453125	243.1905517578125	0.00013145804405212402	4	006
431	59.900917053222656	131.68594360351562	0.25099313259124756	89.28012084960938	242.88575744628906	1.0	569.4014892578125	272.7959899902344	0.7124490737915039	82.76141357421875	244.61387634277344	9.867548942565918e-5	4	006
432	97.49169921875	243.21737670898438	3.698468208312988e-5	92.95697784423828	243.66958618164062	1.0	568.9336547851562	271.7416687011719	0.8639192581176758	95.13720703125	244.48106384277344	0.0001577436923980713	4	006
433	63.29475402832031	131.98983764648438	0.09571507573127747	91.54150390625	244.79576110839844	0.999998152256012	569.111083984375	272.5951232910156	0.9962255358695984	94.85271453857422	245.755859375	5.751848220825195e-5	4	006
434	58.08847427368164	132.43821716308594	0.1196821928024292	4.012001037597656	385.08123779296875	0.00014635920524597168	568.794189453125	271.8947448730469	0.9982373118400574	561.916259765625	271.0468444824219	8.440017700195312e-5	4	006
435	58.83247756958008	132.54449462890625	2.086162567138672e-5	92.83637237548828	246.3614959716797	0.00144195556640625	569.1939086914062	272.18096923828125	0.34215882420539856	629.82861328125	146.51670837402344	2.5033950805664062e-6	4	006
436	2.6552131175994873	3.6167640686035156	9.5367431640625e-6	90.16875457763672	249.28948974609375	0.03213575482368469	567.9097900390625	272.64599609375	0.8638151288032532	561.080078125	272.0080871582031	1.2874603271484375e-5	4	006
437	1.0782182216644287	383.7361755371094	1.7702579498291016e-5	92.14989471435547	248.27139282226562	0.9998995065689087	568.6572265625	272.2510070800781	0.9622789621353149	90.77508544921875	255.79891967773438	3.311038017272949e-5	4	006
438	3.1449050903320312	4.547507286071777	1.4215707778930664e-5	647.7932739257812	240.43124389648438	0.0001481473445892334	568.7037353515625	271.5503234863281	0.9983982443809509	561.694091796875	269.6517639160156	2.3245811462402344e-5	4	006
439	61.15972900390625	130.13226318359375	0.0001405179500579834	88.33333587646484	250.52386474609375	0.9999997019767761	569.18994140625	272.4647521972656	0.9244197010993958	90.2160873413086	253.80380249023438	5.364418029785156e-5	4	006
440	84.46521759033203	252.27511596679688	6.565451622009277e-5	89.0369873046875	251.54641723632812	0.9999995827674866	570.2794189453125	272.9869689941406	0.4933759570121765	90.93087005615234	253.87110900878906	5.2601099014282227e-5	4	006
441	60.36161422729492	131.95693969726562	8.255243301391602e-5	92.4128646850586	251.97422790527344	0.902603268623352	568.2393798828125	273.00665283203125	0.9440374374389648	560.6842041015625	273.4156494140625	1.7523765563964844e-5	4	006
442	91.35714721679688	248.03448486328125	6.687641143798828e-5	91.81153106689453	252.72581481933594	0.9999997019767761	569.3396606445312	269.10992431640625	0.9991602897644043	95.43555450439453	254.72096252441406	0.00022205710411071777	4	006
443	60.663028717041016	132.09329223632812	0.0006005764007568359	92.26477813720703	252.60079956054688	0.9999997019767761	569.3218994140625	272.2893981933594	0.7172188758850098	92.65109252929688	255.24276733398438	0.0003343820571899414	4	006
444	62.88584518432617	129.9141845703125	1.5079975128173828e-5	92.02648162841797	254.15890502929688	0.9999788999557495	568.5465698242188	272.83477783203125	0.9724710583686829	95.75527954101562	255.2909698486328	0.0002735555171966553	4	006
445	61.972618103027344	130.9669189453125	0.0003186166286468506	92.09085845947266	253.38145446777344	0.9838061332702637	569.4618530273438	271.54217529296875	0.948615550994873	561.4547119140625	269.89910888671875	1.9311904907226562e-5	4	006
446	97.92760467529297	251.2400665283203	5.295872688293457e-5	92.47412872314453	251.73179626464844	0.9999995827674866	569.0503540039062	272.3577575683594	0.41536447405815125	95.58930969238281	256.21307373046875	6.824731826782227e-5	4	006
447	2.485217571258545	382.6676330566406	8.225440979003906e-6	89.10504150390625	254.22512817382812	0.9996073246002197	569.1887817382812	270.60321044921875	0.9979701042175293	90.71273803710938	255.41944885253906	8.893013000488281e-5	4	006
448	97.83941650390625	253.24072265625	2.92360782623291e-5	92.47100067138672	254.28622436523438	0.9999987483024597	569.135498046875	272.2934875488281	0.9405114650726318	95.53418731689453	255.62376403808594	6.690621376037598e-5	4	006
449	565.743408203125	275.06878662109375	9.208917617797852e-6	93.85265350341797	254.3219451904297	0.9997959733009338	569.2346801757812	271.92620849609375	0.9995766282081604	562.0152587890625	272.5331726074219	0.00010326504707336426	4	006
450	62.39347457885742	130.5250244140625	5.117058753967285e-5	92.80369567871094	253.29173278808594	0.9999960660934448	569.679443359375	272.12322998046875	0.9981974363327026	562.5449829101562	270.4126281738281	7.909536361694336e-5	4	006
451	97.87368774414062	251.45498657226562	2.968311309814453e-5	92.19024658203125	252.36318969726562	0.9999996423721313	568.8168334960938	273.1998596191406	0.9979941844940186	560.8651123046875	270.88677978515625	6.833672523498535e-5	4	006
452	61.44245910644531	131.34312438964844	4.1157007217407227e-5	94.07247924804688	253.2899932861328	0.9999047517776489	568.7160034179688	271.87054443359375	0.9978781938552856	560.6353149414062	270.2882385253906	0.0001010894775390625	4	006
453	61.647640228271484	132.8902587890625	0.0009530484676361084	92.75169372558594	252.40057373046875	0.9999459981918335	568.6402587890625	272.8307189941406	0.3633286952972412	95.33257293701172	257.25775146484375	3.656744956970215e-5	4	006
454	2.4874095916748047	4.542028903961182	1.3560056686401367e-5	90.94634246826172	252.64459228515625	0.9969518780708313	568.5348510742188	272.6108093261719	0.8215276002883911	92.06806182861328	254.72161865234375	1.2278556823730469e-5	4	006
455	62.04942321777344	130.30770874023438	0.0003726184368133545	92.68965148925781	252.3675537109375	0.030725985765457153	569.0231323242188	273.1340026855469	0.5566975474357605	642.721923828125	141.9073486328125	4.112720489501953e-6	4	006
456	2.67657470703125	4.299428462982178	1.379847526550293e-5	87.62068176269531	253.79232788085938	0.4524805545806885	569.6481323242188	272.9472961425781	0.5960473418235779	560.654296875	271.3729248046875	2.3305416107177734e-5	4	006
457	90.99893188476562	248.357421875	3.606081008911133e-5	89.99844360351562	253.72596740722656	0.9999993443489075	569.1194458007812	272.2298278808594	0.4888712465763092	90.72692108154297	255.19448852539062	7.316470146179199e-5	4	006
458	97.90784454345703	253.1404571533203	3.2782554626464844e-5	92.59813690185547	254.79991149902344	0.9999986886978149	568.8433837890625	272.6783142089844	0.9848489761352539	95.54517364501953	256.0321960449219	0.00015860795974731445	4	006
459	643.7081909179688	455.14971923828125	4.2319297790527344e-5	91.03240203857422	253.5880889892578	0.9999932050704956	569.3785400390625	272.7605285644531	0.9178274869918823	95.33264923095703	255.57135009765625	5.8144330978393555e-5	4	006
460	99.18672180175781	259.77301025390625	1.1980533599853516e-5	90.03587341308594	254.28475952148438	0.9999973773956299	570.2249145507812	269.55731201171875	0.952383279800415	95.10070037841797	256.37530517578125	0.00017124414443969727	4	006
461	61.538124084472656	129.16502380371094	2.8848648071289062e-5	92.2015151977539	255.56080627441406	0.9999998211860657	568.5905151367188	271.9391174316406	0.8930225372314453	95.35664367675781	256.6941833496094	0.00019189715385437012	4	006
462	97.56269836425781	257.5777587890625	1.2814998626708984e-5	91.81354522705078	256.8879089355469	0.9999997615814209	568.6719970703125	272.4198303222656	0.9191635847091675	95.18180847167969	257.2382507324219	0.00030687451362609863	4	006
463	2.0079965591430664	369.93109130859375	1.0758638381958008e-5	91.02609252929688	256.0412902832031	0.9999539852142334	570.1019897460938	272.89312744140625	0.6729264855384827	91.29852294921875	256.8600158691406	5.862116813659668e-5	4	006
464	1.7967743873596191	369.6663513183594	2.7000904083251953e-5	90.6798095703125	256.2752990722656	0.999994158744812	568.4486083984375	272.6450500488281	0.9899218082427979	90.66287994384766	256.8571472167969	6.255507469177246e-5	4	006
465	2.337062358856201	4.709747791290283	1.3023614883422852e-5	91.6518783569336	257.00347900390625	0.999985933303833	568.0283203125	272.5602722167969	0.8138976693153381	91.73649597167969	257.7251892089844	6.246566772460938e-5	4	006
466	1.92079496383667	370.41314697265625	1.1354684829711914e-5	92.20637512207031	256.37200927734375	0.9999988079071045	569.4276733398438	272.9879150390625	0.937785804271698	95.6999282836914	256.9820861816406	0.000133514404296875	4	006
467	2.738236427307129	369.2985534667969	4.0024518966674805e-5	92.00892639160156	255.15599060058594	0.9999964237213135	568.6746826171875	273.8340148925781	0.9601903557777405	95.8493423461914	256.2116394042969	0.00031882524490356445	4	006
468	98.3757553100586	253.16961669921875	3.933906555175781e-5	92.95220947265625	255.17892456054688	0.9999998807907104	568.7280883789062	272.98431396484375	0.9320309162139893	96.01566314697266	256.01690673828125	0.0004138648509979248	4	006
469	98.27305603027344	253.10203552246094	5.143880844116211e-5	91.89112854003906	255.1575164794922	0.9999998807907104	569.0704956054688	270.87774658203125	0.9667041301727295	95.3738784790039	256.2313232421875	0.00021025538444519043	4	006
470	98.2574691772461	253.20388793945312	1.3828277587890625e-5	90.18171691894531	254.9351348876953	0.9999991655349731	569.2154541015625	272.4848327636719	0.7116890549659729	94.96080017089844	256.5881652832031	0.00015586614608764648	4	006
471	2.508145570755005	4.419848918914795	8.732080459594727e-6	91.79301452636719	255.06484985351562	0.9995075464248657	569.0767211914062	272.7339782714844	0.6517723798751831	92.3800048828125	256.3780822753906	5.358457565307617e-5	4	006
472	3.2173399925231934	4.414455413818359	1.1801719665527344e-5	91.05331420898438	254.10830688476562	0.05203050374984741	568.3153076171875	272.6990051269531	0.970646858215332	560.8521728515625	270.73419189453125	5.125999450683594e-6	4	006
473	64.64425659179688	131.52041625976562	0.00022733211517333984	90.5586166381836	253.71673583984375	0.999962329864502	568.7080078125	272.2191467285156	0.8664575815200806	95.76909637451172	255.8829345703125	0.0001399517059326172	4	006
474	2.6124844551086426	4.660922050476074	6.5267086029052734e-6	88.79917907714844	254.29205322265625	0.7768794298171997	569.12060546875	273.0204772949219	0.8036166429519653	561.8410034179688	269.890869140625	2.86102294921875e-6	4	006
475	1.4813075065612793	369.3045349121094	1.2218952178955078e-5	93.33273315429688	254.42347717285156	0.9998078942298889	569.765869140625	272.0552062988281	0.973038911819458	96.72396850585938	255.6781005859375	0.0001398026943206787	4	006
476	1.534543514251709	370.490234375	1.1652708053588867e-5	91.94975280761719	253.90310668945312	0.28123509883880615	569.2374267578125	272.1571044921875	0.9835557341575623	93.09774017333984	255.20262145996094	7.12275505065918e-6	4	006
477	2.8473639488220215	4.464840412139893	2.282857894897461e-5	91.839111328125	255.0971221923828	0.9999933838844299	569.2236938476562	273.63995361328125	0.3238864541053772	92.42217254638672	255.90167236328125	0.00014454126358032227	4	006
478	3.041633129119873	4.925010681152344	2.3752450942993164e-5	92.40177917480469	253.4959716796875	0.9998637437820435	568.8369140625	272.4803161621094	0.8699396848678589	96.3062973022461	255.22015380859375	0.00011649727821350098	4	006
479	2.364358425140381	368.3373718261719	1.5854835510253906e-5	92.3970718383789	254.906982421875	0.9981608390808105	569.7494506835938	274.0787353515625	0.25834548473358154	93.52204895019531	255.7943115234375	1.5735626220703125e-5	4	006
480	64.51885986328125	132.51722717285156	0.0003333091735839844	93.9962158203125	254.342529296875	0.9999990463256836	569.8948974609375	272.2123107910156	0.99674391746521	96.28663635253906	255.2084503173828	0.0002886354923248291	4	006
481	98.81739807128906	251.3477325439453	3.516674041748047e-5	93.96961975097656	252.34051513671875	0.9999959468841553	569.0253295898438	272.0779113769531	0.9502561092376709	96.83558654785156	254.53643798828125	0.0003477036952972412	4	006
482	643.1279907226562	456.3905944824219	1.5020370483398438e-5	93.85813903808594	254.5988311767578	0.9948365688323975	568.3904418945312	272.8885803222656	0.985559344291687	96.80842590332031	255.6470947265625	7.012486457824707e-5	4	006
483	63.12743377685547	130.57232666015625	0.0015249848365783691	92.74523162841797	253.803466796875	0.9976845979690552	569.0952758789062	271.9134521484375	0.8149056434631348	93.59747314453125	255.3238983154297	6.842613220214844e-5	4	006
484	63.348670959472656	130.49317932128906	2.54213809967041e-5	94.29776000976562	254.18460083007812	0.9961739778518677	569.3156127929688	272.84039306640625	0.8000102043151855	96.81212615966797	255.25267028808594	3.4809112548828125e-5	4	006
485	64.44588470458984	132.0008544921875	5.131959915161133e-5	94.0257797241211	255.19308471679688	0.9995180368423462	568.6704711914062	272.3390808105469	0.9639583826065063	96.51994323730469	255.8839874267578	0.00015938282012939453	4	006
486	65.17573547363281	130.51168823242188	0.0002478361129760742	94.96720886230469	256.07940673828125	0.09857061505317688	569.003173828125	272.7831726074219	0.9616514444351196	560.821533203125	270.7584228515625	1.0758638381958008e-5	4	006
487	63.673744201660156	131.4072265625	1.341104507446289e-5	93.81239318847656	254.7693634033203	0.9957768321037292	569.2373046875	274.1614074707031	0.04866582155227661	96.51689910888672	256.1610107421875	5.4508447647094727e-5	4	006
488	64.07083892822266	131.790771484375	0.00020828843116760254	95.65357971191406	256.268310546875	0.00510212779045105	569.5267333984375	273.4771728515625	0.078542560338974	3.9477710723876953	1.256988763809204	2.682209014892578e-6	4	006
489	3.3261609077453613	4.666173458099365	1.913309097290039e-5	94.05551147460938	254.53932189941406	0.9989784955978394	568.8370971679688	272.733154296875	0.6364331245422363	96.14212799072266	256.1551818847656	0.00014910101890563965	4	006
490	72.58538055419922	131.3778076171875	0.12517386674880981	88.260009765625	255.51866149902344	0.9999285936355591	568.8550415039062	272.98065185546875	0.7691628932952881	89.31877899169922	257.24859619140625	0.00039967894554138184	4	006
491	66.0324935913086	132.3122100830078	0.0015624165534973145	90.33009338378906	257.1226806640625	0.41013625264167786	568.5971069335938	272.6360168457031	0.173947274684906	642.1620483398438	146.0743408203125	7.599592208862305e-6	4	006
492	66.7021484375	132.4311981201172	0.007298707962036133	90.7370834350586	254.94793701171875	0.9800409078598022	568.7847900390625	272.6376037597656	0.9183771014213562	92.22078704833984	256.4292297363281	7.50422477722168e-5	4	006
493	69.83207702636719	136.00827026367188	0.09684011340141296	90.56641387939453	255.18704223632812	0.7020266652107239	569.0814208984375	273.02020263671875	0.0566236674785614	92.157470703125	256.0471496582031	1.7821788787841797e-5	4	006
494	3.851248025894165	4.584373950958252	6.461143493652344e-5	92.42630767822266	253.13824462890625	0.9998979568481445	568.0816040039062	271.6779479980469	0.9623281955718994	92.37152862548828	255.369873046875	8.100271224975586e-5	4	006
495	66.41138458251953	131.50430297851562	0.01329067349433899	90.87480163574219	255.4212646484375	0.9991602301597595	568.3700561523438	271.2896728515625	0.9948067665100098	92.05162048339844	256.8465270996094	0.0001526474952697754	4	006
496	64.94029998779297	130.2852325439453	0.0005241632461547852	90.86575317382812	255.76248168945312	0.25783270597457886	568.7140502929688	272.7571716308594	0.6279679536819458	92.7016830444336	256.1112976074219	1.6897916793823242e-5	4	006
497	69.94608306884766	134.34317016601562	0.5489605069160461	91.41504669189453	255.59393310546875	0.008874207735061646	568.9368286132812	271.8043518066406	0.9830754995346069	562.0278930664062	268.7767028808594	8.553266525268555e-6	4	006
498	3.1588244438171387	4.666518211364746	7.131695747375488e-5	92.85536193847656	254.01954650878906	0.9933218955993652	567.8494873046875	271.033935546875	0.8120509386062622	96.35176849365234	256.003662109375	5.40316104888916e-5	4	006
499	68.32067108154297	136.742431640625	0.033253222703933716	93.72677612304688	254.0647735595703	0.9968112707138062	569.0726928710938	273.3980712890625	0.7723215818405151	96.84607696533203	255.55296325683594	0.00010147690773010254	4	006
500	70.8587875366211	135.0214080810547	0.12705475091934204	92.92218017578125	254.62255859375	0.8173834085464478	569.2988891601562	273.2752685546875	0.28967398405075073	642.1378784179688	145.72386169433594	3.8295984268188477e-5	4	006
501	69.77179718017578	135.6930694580078	0.6442930698394775	94.8606185913086	254.2248992919922	0.9816551208496094	568.3960571289062	271.7777099609375	0.9783908128738403	94.75203704833984	255.59716796875	8.45193862915039e-5	4	006
502	69.78374481201172	132.99400329589844	0.9965660572052002	67.97273254394531	133.55364990234375	0.0052803754806518555	569.0988159179688	271.961181640625	0.9780323505401611	58.329383850097656	134.0596923828125	2.7507543563842773e-5	4	006
503	66.62947082519531	130.3585662841797	0.0009833872318267822	65.9622802734375	132.40940856933594	0.00040152668952941895	569.0119018554688	273.4013366699219	0.038955509662628174	635.9896850585938	264.8707580566406	1.800060272216797e-5	4	006
504	73.70034790039062	131.7335205078125	0.00014522671699523926	68.65303039550781	134.2007293701172	0.0005492866039276123	568.2296752929688	271.0491638183594	0.9973783493041992	561.9271850585938	269.60638427734375	0.00016453862190246582	4	006
505	80.42255401611328	246.33578491210938	0.00947260856628418	87.77758026123047	247.58424377441406	1.0	570.0238647460938	273.34130859375	0.26749008893966675	643.0189208984375	146.23765563964844	4.652142524719238e-5	4	006
506	82.15506744384766	245.3322296142578	0.0031363964080810547	89.6073226928711	246.58966064453125	1.0	568.2428588867188	273.0616760253906	0.6988989114761353	94.8952865600586	247.67758178710938	5.5283308029174805e-5	4	006
507	72.35316467285156	133.39366149902344	0.0006596744060516357	91.21755981445312	246.98159790039062	0.9999998807907104	569.0634765625	273.63031005859375	0.2558463215827942	97.33655548095703	254.594970703125	6.079673767089844e-5	4	006
508	66.27527618408203	131.47085571289062	0.0004679858684539795	89.03824615478516	245.42323303222656	1.0	567.7200317382812	272.25323486328125	0.6476758718490601	94.94811248779297	246.74813842773438	4.169344902038574e-5	4	006
509	71.86614227294922	130.99337768554688	0.006039798259735107	90.0457763671875	244.26080322265625	1.0	568.712158203125	274.07464599609375	0.8885307312011719	82.72000122070312	244.88064575195312	8.472800254821777e-5	4	006
510	72.0982666015625	131.81442260742188	0.0063384175300598145	91.02611541748047	244.28103637695312	0.9999998807907104	569.7743530273438	272.7804260253906	0.6078990697860718	95.10971069335938	244.6852264404297	3.603100776672363e-5	4	006
511	83.21382141113281	244.3251953125	9.816884994506836e-5	92.68914794921875	244.50743103027344	1.0	569.4979858398438	273.10858154296875	0.19216445088386536	97.66986846923828	253.70980834960938	9.587407112121582e-5	4	006
512	70.55098724365234	133.93179321289062	0.5514575839042664	90.50381469726562	243.41192626953125	1.0	569.6984252929688	271.71484375	0.8304206728935242	94.8614730834961	244.39840698242188	5.6803226470947266e-5	4	006
513	3.3581485748291016	4.732210159301758	6.479024887084961e-5	90.40235137939453	242.96194458007812	1.0	568.4832153320312	271.53631591796875	0.9622893333435059	83.91985321044922	244.98545837402344	0.0001112818717956543	4	006
514	65.6863021850586	131.10765075683594	0.0011083781719207764	91.24999237060547	242.03855895996094	1.0	568.845947265625	271.74420166015625	0.5114770531654358	94.9363021850586	242.4940643310547	5.936622619628906e-5	4	006
515	72.23432922363281	129.03021240234375	0.00782504677772522	94.05912017822266	240.2671356201172	1.0	568.6107788085938	272.5760192871094	0.6503899097442627	95.826904296875	240.60787963867188	0.00015082955360412598	4	006
516	65.11985778808594	130.89749145507812	0.00018647313117980957	92.50788116455078	241.52427673339844	1.0	568.4329223632812	274.1336669921875	0.32438355684280396	95.26937866210938	242.05624389648438	0.0001042783260345459	4	006
517	66.29478454589844	130.91529846191406	0.030010968446731567	91.18272399902344	240.44525146484375	0.9999995827674866	568.8262329101562	272.7568054199219	0.8762962818145752	95.56107330322266	241.67733764648438	0.00014331936836242676	4	006
518	98.87874603271484	238.90936279296875	2.5719404220581055e-5	94.15653991699219	240.34124755859375	1.0	568.4339599609375	273.4463806152344	0.9700383543968201	96.0619888305664	240.1707305908203	0.00010699033737182617	4	006
519	65.97905731201172	130.21279907226562	0.0017200708389282227	92.22322082519531	239.16946411132812	0.9999992847442627	568.6266479492188	273.03985595703125	0.4341374635696411	95.54814147949219	240.3251953125	0.0003116428852081299	4	006
520	71.09105682373047	131.17320251464844	0.06933218240737915	93.46772766113281	239.32308959960938	1.0	568.8903198242188	271.5986022949219	0.99793541431427	96.03162384033203	240.1084442138672	0.0002594292163848877	4	006
521	66.46415710449219	130.92669677734375	0.032661110162734985	93.45736694335938	240.24948120117188	1.0	568.3782348632812	272.3950500488281	0.21705347299575806	95.84154510498047	241.18624877929688	0.00029799342155456543	4	006
522	72.35230255126953	128.8711395263672	0.034517765045166016	94.31060791015625	240.25564575195312	1.0	568.3253173828125	271.7058410644531	0.9620064496994019	96.00762176513672	240.32432556152344	0.0003472864627838135	4	006
523	65.04715728759766	130.05783081054688	7.086992263793945e-5	95.03311920166016	240.48585510253906	1.0	568.619873046875	271.84197998046875	0.7487906813621521	96.13050079345703	240.3615264892578	0.00019505620002746582	4	006
524	68.09319305419922	128.26609802246094	0.9512232542037964	96.56908416748047	240.4664306640625	1.0	569.4293823242188	272.509765625	0.1181710958480835	97.01864624023438	239.75091552734375	0.00036576390266418457	4	006
525	65.18781280517578	129.26336669921875	0.012654393911361694	96.01811218261719	240.00408935546875	1.0	568.8269653320312	273.8141174316406	0.09555327892303467	96.71200561523438	240.6182098388672	0.0005404055118560791	4	006
526	71.49569702148438	131.21478271484375	0.025279998779296875	95.43880462646484	240.57504272460938	1.0	568.6370239257812	272.9384460449219	0.9240668416023254	96.79442596435547	239.76356506347656	0.00033473968505859375	4	006
527	2.4026200771331787	368.015380859375	3.197789192199707e-5	94.3462905883789	240.4832000732422	0.9999992251396179	568.281005859375	272.9908142089844	0.9827293753623962	96.16060638427734	240.42124938964844	0.00018513202667236328	4	006
528	65.27005767822266	128.96939086914062	0.0019623935222625732	96.48889923095703	240.96824645996094	1.0	568.3858642578125	272.6745300292969	0.9394018650054932	96.71637725830078	240.3323516845703	0.00026869773864746094	4	006
