# Supplementary material for: An automated feeding system for the African killifish reveals the impact of diet on lifespan and allows scalable assessment of associative learning
Source: eLife. 2022 Nov 10;11:e69008. doi: 10.7554/eLife.69008 (PMC9788828; doi:10.7554/eLife.69008)
Supplement: Figure 6—source data 2. [file elife-69008-fig6-data2.zip › Training Trajectories/t17_REC012DLC_resnet50_TrainAllTheThingsJun28shuffle1_1030000.csv]

bodyparts_coords	fishhead_x	fishhead_y	fishhead_likelihood	fishtail_x	fishtail_y	fishtail_likelihood	redlight_x	redlight_y	redlight_likelihood	fooddrop_x	fooddrop_y	fooddrop_likelihood	fishnum	recordingnum
0	30.25702667236328	181.32513427734375	0.13888880610466003	645.6207885742188	379.72467041015625	7.346272468566895e-5	639.4287719726562	477.120849609375	1.5914440155029297e-5	2.627840518951416	172.63198852539062	3.516674041748047e-6	17	012
1	27.024757385253906	180.18328857421875	0.9992793202400208	640.8923950195312	1.754310131072998	0.0001806318759918213	640.234130859375	7.275561332702637	5.990266799926758e-5	2.8035404682159424	172.9744110107422	1.850724220275879e-5	17	012
2	30.562427520751953	177.3573760986328	0.042656153440475464	3.450632095336914	190.40182495117188	0.00014993548393249512	640.8231811523438	7.540474891662598	3.457069396972656e-5	639.8147583007812	2.218266010284424	9.208917617797852e-6	17	012
3	639.7537231445312	6.6989898681640625	0.00010380148887634277	640.4874877929688	2.719027042388916	0.0003177523612976074	640.1398315429688	7.237961769104004	8.115172386169434e-5	639.5126953125	2.730769157409668	1.7017126083374023e-5	17	012
4	27.381736755371094	181.94158935546875	0.00199010968208313	1.9533264636993408	221.02157592773438	0.0003383755683898926	640.7872314453125	7.126003265380859	3.847479820251465e-5	639.1404418945312	2.6112098693847656	1.0073184967041016e-5	17	012
5	29.945310592651367	180.47459411621094	0.9931328296661377	1.3743603229522705	223.7462921142578	0.0003739297389984131	640.51953125	7.099136829376221	4.798173904418945e-5	639.0017700195312	2.800400733947754	1.564621925354004e-5	17	012
6	30.17099380493164	177.65016174316406	0.0007345378398895264	645.5233154296875	380.5115966796875	0.0001779794692993164	647.6078491210938	253.35299682617188	7.173418998718262e-5	640.1936645507812	2.3423030376434326	7.987022399902344e-6	17	012
7	25.705455780029297	181.71441650390625	0.9670580625534058	640.5430908203125	2.794066905975342	0.00039580464363098145	641.1701049804688	7.738296031951904	0.00011560320854187012	3.22633695602417	174.59811401367188	6.80387020111084e-5	17	012
8	29.03334617614746	179.85235595703125	0.004650890827178955	640.5722045898438	2.374192953109741	0.00030994415283203125	647.49462890625	267.7228698730469	7.596611976623535e-5	638.9963989257812	2.4439444541931152	1.9848346710205078e-5	17	012
9	26.7142276763916	180.17010498046875	0.002697885036468506	639.7254638671875	2.060396194458008	0.00014507770538330078	647.6636962890625	283.9211120605469	3.933906555175781e-5	3.0036730766296387	173.80758666992188	7.361173629760742e-6	17	012
10	30.330801010131836	181.10684204101562	0.002923935651779175	641.2257690429688	2.3307156562805176	0.00015154480934143066	647.4995727539062	140.16651916503906	8.657574653625488e-5	639.6539306640625	2.4493541717529297	7.778406143188477e-6	17	012
11	25.092144012451172	182.90594482421875	0.9987523555755615	646.0841674804688	380.60186767578125	6.783008575439453e-5	647.6508178710938	155.10775756835938	9.316205978393555e-5	3.399447441101074	174.82423400878906	6.255507469177246e-5	17	012
12	26.229114532470703	180.63430786132812	0.45339271426200867	641.2350463867188	3.0912420749664307	0.00026297569274902344	641.193115234375	7.573429584503174	8.705258369445801e-5	3.3251335620880127	173.55076599121094	2.014636993408203e-5	17	012
13	24.025182723999023	182.59750366210938	0.9954146146774292	640.7251586914062	3.5082485675811768	0.00041538476943969727	640.3862915039062	8.141549110412598	0.00021323561668395996	1.9949955940246582	174.1357879638672	6.404519081115723e-5	17	012
14	27.873332977294922	182.66433715820312	0.9963853359222412	640.6262817382812	3.069568634033203	0.00037747621536254883	645.8204956054688	29.836669921875	0.00013712048530578613	638.82275390625	3.1350901126861572	3.0666589736938477e-5	17	012
15	26.306171417236328	181.89312744140625	0.1331017017364502	640.4708862304688	2.4519801139831543	0.0001462996006011963	645.5902099609375	28.71627426147461	7.826089859008789e-5	4.106855869293213	174.92689514160156	3.388524055480957e-5	17	012
16	25.47269058227539	181.4512481689453	0.9081994891166687	640.4728393554688	2.2810862064361572	0.00016054511070251465	648.0910034179688	347.9270935058594	9.763240814208984e-5	3.0906429290771484	173.96604919433594	2.256035804748535e-5	17	012
17	25.50071144104004	179.94444274902344	0.06434580683708191	10.08810043334961	124.1016616821289	0.0001703798770904541	646.3800659179688	139.99658203125	0.00018420815467834473	4.3192009925842285	173.76730346679688	1.8328428268432617e-5	17	012
18	25.685972213745117	180.0151824951172	0.9999779462814331	389.225830078125	64.42150115966797	0.010267108678817749	639.951416015625	7.128722190856934	9.545683860778809e-5	3.0154919624328613	173.9102020263672	0.00013273954391479492	17	012
19	25.712059020996094	182.30401611328125	0.9723907709121704	640.60791015625	3.2012553215026855	0.00015500187873840332	647.2074584960938	138.95635986328125	0.000994175672531128	2.9906301498413086	174.64939880371094	4.5359134674072266e-5	17	012
20	24.103172302246094	181.84317016601562	0.20220601558685303	641.060791015625	2.172114610671997	0.00015020370483398438	640.992919921875	6.987792015075684	3.504753112792969e-5	3.340009927749634	174.54429626464844	3.197789192199707e-5	17	012
21	26.27189826965332	180.7968292236328	0.09119307994842529	16.70830535888672	180.4455108642578	0.00010633468627929688	647.1385498046875	137.9797821044922	5.415081977844238e-5	3.8349435329437256	174.40463256835938	4.2498111724853516e-5	17	012
22	24.66678237915039	182.39862060546875	0.6983481049537659	640.154052734375	2.687049627304077	0.00012797117233276367	645.1663818359375	29.40398406982422	3.3915042877197266e-5	4.158242225646973	174.98683166503906	4.1961669921875e-5	17	012
23	24.200706481933594	180.49383544921875	0.6152523756027222	639.8873901367188	2.466292142868042	0.00022086501121520996	645.0996704101562	29.048418045043945	8.744001388549805e-5	3.206273078918457	173.62242126464844	2.002716064453125e-5	17	012
24	22.66524887084961	180.46441650390625	0.9999990463256836	640.8523559570312	2.731046199798584	0.00017967820167541504	641.2210693359375	7.377037048339844	5.7190656661987305e-5	1.973926067352295	172.86038208007812	5.137920379638672e-5	17	012
25	24.450223922729492	179.1559600830078	0.9999919533729553	531.1585693359375	212.236572265625	0.0001259446144104004	530.5917358398438	209.814208984375	1.0	531.1160888671875	211.49615478515625	0.0005446076393127441	17	012
26	4.788846015930176	272.0859680175781	0.00012427568435668945	640.6925659179688	2.283965587615967	0.00014573335647583008	531.4501342773438	209.04684448242188	1.0	528.8991088867188	210.58665466308594	0.0006090402603149414	17	012
27	531.310546875	212.56736755371094	0.00010418891906738281	641.6455078125	1.9884388446807861	0.00015360116958618164	531.16162109375	208.95440673828125	1.0	529.7939453125	210.38356018066406	0.0005785226821899414	17	012
28	50.01758575439453	71.95755767822266	0.9626356363296509	108.4815902709961	211.51856994628906	1.0	530.8051147460938	209.72653198242188	1.0	528.5595703125	211.09353637695312	0.0008743405342102051	17	012
29	40.72771072387695	68.4336166381836	0.032300710678100586	117.79900360107422	201.8323516845703	1.0	530.3903198242188	208.7086944580078	1.0	118.04537200927734	205.57737731933594	0.0020958781242370605	17	012
30	41.24197006225586	71.42040252685547	0.5337086915969849	130.8727264404297	195.5393524169922	0.9999998807907104	530.1144409179688	208.9114532470703	1.0	130.07069396972656	197.22557067871094	0.011980801820755005	17	012
31	34.47052764892578	75.7618179321289	0.14027664065361023	130.56028747558594	178.78590393066406	0.9999999403953552	531.1702270507812	208.4166717529297	1.0	129.37387084960938	178.75189208984375	0.0010283589363098145	17	012
32	35.11988067626953	72.19287872314453	0.45356398820877075	128.74366760253906	173.06793212890625	1.0	530.552001953125	208.29403686523438	1.0	528.7743530273438	209.99337768554688	0.0007484853267669678	17	012
33	32.97991180419922	71.02572631835938	0.934680700302124	127.88018798828125	171.17684936523438	1.0	530.5122680664062	207.92367553710938	1.0	129.96353149414062	170.67283630371094	0.0012208223342895508	17	012
34	33.06636428833008	74.2567138671875	0.9976106882095337	130.2570037841797	171.9957733154297	1.0	531.1471557617188	209.12091064453125	1.0	130.91600036621094	171.88153076171875	0.001708298921585083	17	012
35	32.80126190185547	73.4131088256836	0.3474412262439728	132.50802612304688	173.67189025878906	1.0	531.0444946289062	208.6779327392578	1.0	529.1017456054688	210.35525512695312	0.00092315673828125	17	012
36	35.18488311767578	75.59074401855469	0.1450481116771698	133.0042266845703	174.30203247070312	1.0	531.3688354492188	208.36666870117188	1.0	131.36769104003906	173.76190185546875	0.0009663999080657959	17	012
37	36.83949279785156	67.67282104492188	0.5513826608657837	128.3912811279297	176.51097106933594	1.0	530.8975219726562	208.9165802001953	1.0	529.2784423828125	209.8939666748047	0.0007883906364440918	17	012
38	33.60810852050781	73.20030212402344	0.9132562875747681	129.93907165527344	175.9718780517578	1.0	530.667724609375	208.64500427246094	1.0	129.16311645507812	175.28123474121094	0.0007892251014709473	17	012
39	33.88469696044922	70.01284790039062	0.9998551607131958	130.78253173828125	175.60775756835938	1.0	530.489501953125	208.7175750732422	1.0	129.81167602539062	174.92445373535156	0.0014662444591522217	17	012
40	121.90361785888672	174.20985412597656	0.00024896860122680664	133.18820190429688	171.02044677734375	1.0	530.6140747070312	208.46646118164062	1.0	132.38235473632812	171.2289276123047	0.0017165541648864746	17	012
41	147.6055450439453	164.69407653808594	0.00034618377685546875	141.95155334472656	167.33602905273438	1.0	530.7578125	209.0701141357422	1.0	528.693603515625	210.71287536621094	0.0005996525287628174	17	012
42	527.6845092773438	212.5058135986328	0.00011947751045227051	123.16725158691406	169.44686889648438	0.9999964833259583	530.5347290039062	208.93907165527344	1.0	528.2740478515625	210.8688507080078	0.0010971128940582275	17	012
43	116.2012939453125	167.3627166748047	0.00012817978858947754	121.02354431152344	170.18019104003906	0.9999999403953552	530.7023315429688	209.203125	1.0	528.9845581054688	211.05453491210938	0.0011985599994659424	17	012
44	132.9599151611328	167.73599243164062	9.107589721679688e-5	120.01749420166016	173.55438232421875	1.0	530.8550415039062	208.53163146972656	1.0	117.91903686523438	173.08944702148438	0.0005796253681182861	17	012
45	531.111328125	213.80682373046875	7.072091102600098e-5	118.52088928222656	176.167724609375	1.0	530.43359375	209.35951232910156	1.0	527.9591064453125	211.0838623046875	0.0008272528648376465	17	012
46	129.38568115234375	181.62026977539062	0.0001188814640045166	117.2389907836914	178.11618041992188	1.0	530.1766357421875	209.0306854248047	1.0	528.1980590820312	210.69825744628906	0.0010893046855926514	17	012
47	128.39739990234375	180.2540283203125	0.00039577484130859375	114.76734924316406	177.1029052734375	1.0	530.4089965820312	208.59751892089844	1.0	528.5135498046875	210.2653045654297	0.0009326338768005371	17	012
48	21.592761993408203	78.00525665283203	0.001316666603088379	115.56183624267578	175.6974639892578	1.0	530.7105102539062	208.97372436523438	1.0	528.7675170898438	210.36679077148438	0.0007177293300628662	17	012
49	20.380107879638672	76.46887969970703	0.0003509223461151123	116.79364776611328	174.219970703125	1.0	530.6083984375	209.7224578857422	1.0	115.99470520019531	174.10989379882812	0.002790123224258423	17	012
50	19.705286026000977	78.39231872558594	0.059041351079940796	109.24536895751953	174.25234985351562	1.0	530.8456420898438	209.1678924560547	1.0	112.98124694824219	174.41917419433594	0.0016713738441467285	17	012
51	19.373929977416992	71.56770324707031	0.3969196677207947	107.50101470947266	175.42169189453125	1.0	530.7313842773438	208.7812957763672	1.0	4.2187299728393555	63.1575927734375	0.0018059909343719482	17	012
52	17.153812408447266	77.31236267089844	0.9998805522918701	106.63265991210938	176.59588623046875	1.0	530.2667846679688	208.74375915527344	1.0	467.8784484863281	205.599365234375	0.0021148324012756348	17	012
53	18.643463134765625	75.6757583618164	0.32510751485824585	104.35839080810547	177.78472900390625	1.0	531.0624389648438	208.64674377441406	1.0	529.20556640625	210.46226501464844	0.0009895265102386475	17	012
54	18.138105392456055	74.62086486816406	0.999994695186615	110.1826400756836	176.8104705810547	1.0	530.730224609375	209.50038146972656	1.0	3.130939483642578	61.37178039550781	0.001314997673034668	17	012
55	17.23474884033203	79.29902648925781	1.0	100.3468017578125	180.5272979736328	1.0	530.5442504882812	209.0928497314453	1.0	528.6052856445312	210.7377471923828	0.0009228885173797607	17	012
56	16.407424926757812	75.18421936035156	0.9999985694885254	101.72391510009766	177.10130310058594	1.0	531.0927124023438	208.70941162109375	1.0	3.1719422340393066	62.68241882324219	0.004339128732681274	17	012
57	15.905010223388672	76.05506896972656	0.9999998807907104	102.76287841796875	176.76571655273438	1.0	531.0538330078125	208.42633056640625	1.0	3.171393632888794	62.49362564086914	0.006086558103561401	17	012
58	15.858274459838867	77.1821060180664	0.8080628514289856	92.33079528808594	177.32107543945312	1.0	530.9143676757812	208.07579040527344	1.0	1.8676881790161133	62.82829284667969	0.0012594759464263916	17	012
59	13.198522567749023	73.47215270996094	0.9872403144836426	90.0634765625	179.25022888183594	1.0	530.7335205078125	209.26441955566406	1.0	2.0029067993164062	61.17127227783203	0.003279656171798706	17	012
60	10.151076316833496	76.18982696533203	0.9998713135719299	86.76934051513672	181.75926208496094	1.0	530.624267578125	208.22352600097656	1.0	1.7326600551605225	63.3106803894043	0.002616971731185913	17	012
61	14.771310806274414	76.98379516601562	1.0	84.6549072265625	182.58897399902344	1.0	530.6571655273438	208.84449768066406	1.0	1.8863015174865723	63.027565002441406	0.001730889081954956	17	012
62	13.907588005065918	76.70555114746094	0.9999967813491821	89.87715911865234	182.36770629882812	1.0	531.037841796875	208.48976135253906	1.0	2.291348457336426	62.956905364990234	0.0028758347034454346	17	012
63	8.40876579284668	77.57902526855469	0.9065234661102295	86.92340850830078	182.34097290039062	1.0	530.5575561523438	208.50352478027344	1.0	2.0876200199127197	63.097991943359375	0.0007015466690063477	17	012
64	4.25236701965332	82.85166931152344	0.010073989629745483	86.98341369628906	182.25555419921875	1.0	530.8661499023438	208.4291534423828	1.0	529.0402221679688	209.95651245117188	0.000797271728515625	17	012
65	7.015340805053711	80.51362609863281	0.98313307762146	83.85437774658203	182.70184326171875	1.0	530.2373046875	209.13247680664062	1.0	528.5279541015625	210.97311401367188	0.0008814334869384766	17	012
66	7.892696857452393	76.96524810791016	0.9970517158508301	86.2166519165039	181.48895263671875	1.0	530.5889892578125	208.18609619140625	1.0	1.6666195392608643	62.910892486572266	0.0017823278903961182	17	012
67	7.699565887451172	82.06048583984375	0.9435350894927979	86.99105072021484	180.43157958984375	1.0	531.0826416015625	208.57650756835938	1.0	528.70947265625	210.4277801513672	0.0008575916290283203	17	012
68	8.802978515625	80.16687774658203	0.9999494552612305	83.92902374267578	181.788818359375	1.0	530.6361694335938	209.3802947998047	1.0	528.7208251953125	210.917236328125	0.0009709298610687256	17	012
69	7.930034160614014	83.929931640625	0.9865272045135498	84.14183807373047	180.21681213378906	1.0	530.8931274414062	208.80435180664062	1.0	528.7445068359375	210.3922119140625	0.0004993677139282227	17	012
70	7.382907867431641	82.96675109863281	0.9999995231628418	85.9302749633789	178.72898864746094	1.0	531.0491943359375	209.2020721435547	1.0	528.7880859375	211.12615966796875	0.0009289383888244629	17	012
71	6.404730796813965	81.89826202392578	0.9999697804450989	79.62918090820312	180.05905151367188	1.0	531.1641235351562	208.30458068847656	1.0	529.2200317382812	210.09950256347656	0.0005874931812286377	17	012
72	4.2472052574157715	84.22730255126953	0.9751917123794556	80.405517578125	178.85293579101562	1.0	531.3609008789062	208.59506225585938	1.0	529.2062377929688	210.0614013671875	0.0005397796630859375	17	012
73	5.933773994445801	84.55086517333984	0.9998661279678345	83.01181030273438	176.96763610839844	1.0	531.0385131835938	209.32635498046875	1.0	529.2941284179688	210.5262451171875	0.0007511377334594727	17	012
74	4.613287448883057	83.31563568115234	0.07748821377754211	82.21574401855469	177.26368713378906	1.0	531.63037109375	209.20643615722656	1.0	529.3416137695312	211.09548950195312	0.0005716085433959961	17	012
75	4.020544052124023	82.97351837158203	0.9046823978424072	82.84660339355469	177.64141845703125	1.0	531.0921630859375	208.3494873046875	1.0	529.6221923828125	209.92787170410156	0.0007456541061401367	17	012
76	5.770727157592773	84.94931030273438	0.019704699516296387	78.81620788574219	176.82046508789062	1.0	530.6570434570312	207.93145751953125	1.0	528.979736328125	209.71490478515625	0.0008481144905090332	17	012
77	2.5827767848968506	88.1617202758789	0.061455756425857544	84.90787506103516	175.99655151367188	1.0	530.3343505859375	208.83493041992188	1.0	528.3958129882812	210.5919189453125	0.0010095834732055664	17	012
78	4.5621137619018555	86.2205581665039	0.39927947521209717	80.28382873535156	177.7504119873047	1.0	530.77001953125	208.8077392578125	1.0	528.5775146484375	210.73855590820312	0.0007489323616027832	17	012
79	2.198751449584961	99.9608383178711	0.000851064920425415	81.99422454833984	175.89561462402344	1.0	530.7610473632812	208.0863494873047	1.0	81.7537612915039	176.2041473388672	0.0012274384498596191	17	012
80	2.3653318881988525	84.42131042480469	0.0010687708854675293	81.61815643310547	176.78314208984375	1.0	530.8600463867188	208.382568359375	1.0	529.0558471679688	210.07931518554688	0.0006459653377532959	17	012
81	1.336761713027954	90.87474822998047	0.00021338462829589844	81.40545654296875	176.32492065429688	1.0	530.9553833007812	208.55506896972656	1.0	80.91447448730469	176.4697265625	0.0016186535358428955	17	012
82	3.0723326206207275	101.98982238769531	0.0007119476795196533	82.97602081298828	175.1294403076172	1.0	530.8377685546875	208.5564727783203	1.0	529.125244140625	209.60308837890625	0.0006181299686431885	17	012
83	2.32895565032959	90.67302703857422	0.00027111172676086426	80.84512329101562	179.4635772705078	1.0	530.7367553710938	208.4777374267578	1.0	529.4525146484375	209.99916076660156	0.0005748569965362549	17	012
84	2.951948642730713	102.7590560913086	0.00040081143379211426	73.13585662841797	180.51315307617188	1.0	531.0198364257812	208.3644256591797	1.0	529.147216796875	209.8099822998047	0.0006105303764343262	17	012
85	3.049511432647705	98.16453552246094	0.015358448028564453	72.51469421386719	180.7898406982422	1.0	530.5950927734375	207.95069885253906	1.0	529.1489868164062	209.55714416503906	0.0006388425827026367	17	012
86	2.0469107627868652	98.51648712158203	0.00015741586685180664	70.4251708984375	181.62774658203125	1.0	530.7251586914062	208.87063598632812	1.0	528.1769409179688	210.40675354003906	0.0006862878799438477	17	012
87	531.4608154296875	212.24827575683594	0.00010165572166442871	70.21812438964844	181.48785400390625	1.0	531.4998168945312	208.3532257080078	1.0	530.1434326171875	209.71395874023438	0.00040033459663391113	17	012
88	1.503547191619873	104.29658508300781	0.00012040138244628906	67.8831558227539	179.01412963867188	1.0	531.2214965820312	208.466064453125	1.0	529.5159301757812	209.9755096435547	0.0006434619426727295	17	012
89	531.123046875	212.64254760742188	8.034706115722656e-5	68.85088348388672	180.75938415527344	1.0	531.2442016601562	208.97286987304688	1.0	529.1519165039062	210.43861389160156	0.0005945563316345215	17	012
90	531.7090454101562	213.15682983398438	0.00011092424392700195	68.29933166503906	180.7654266357422	1.0	530.5769653320312	208.3683624267578	1.0	529.0460815429688	209.88475036621094	0.0007821619510650635	17	012
91	0.9800164699554443	105.76722717285156	0.00017818808555603027	63.692710876464844	180.93997192382812	1.0	530.8396606445312	208.5320587158203	1.0	529.0299682617188	210.19830322265625	0.0007952749729156494	17	012
92	1.6163573265075684	104.77777862548828	0.00024390220642089844	62.38994598388672	182.89024353027344	1.0	530.3469848632812	209.22145080566406	1.0	527.624267578125	210.6963348388672	0.0010011792182922363	17	012
93	531.7894287109375	213.3722686767578	8.985400199890137e-5	66.15853118896484	182.66586303710938	1.0	531.2283935546875	208.55508422851562	1.0	528.9221801757812	210.33790588378906	0.0009136199951171875	17	012
94	1.6167106628417969	104.86491394042969	0.0003396272659301758	63.64128494262695	183.07908630371094	1.0	531.115234375	207.56285095214844	1.0	529.5164794921875	209.54246520996094	0.000671684741973877	17	012
95	2.1267638206481934	100.37329864501953	0.00011837482452392578	62.0127067565918	184.3375244140625	1.0	529.9356689453125	209.37435913085938	1.0	528.2125854492188	210.96905517578125	0.0008286237716674805	17	012
96	2.8115506172180176	107.17989349365234	0.0008471906185150146	63.13843536376953	185.19598388671875	1.0	530.4655151367188	208.30227661132812	1.0	528.9498291015625	210.0259246826172	0.0008162856101989746	17	012
97	3.1408467292785645	105.57803344726562	0.006600886583328247	63.540557861328125	186.23240661621094	1.0	530.8701171875	208.73895263671875	1.0	529.0912475585938	210.26840209960938	0.0006894469261169434	17	012
98	2.9283218383789062	105.73741912841797	0.0068984925746917725	60.53219985961914	184.5333709716797	1.0	530.5452880859375	208.17015075683594	1.0	528.8931274414062	209.49256896972656	0.0006274878978729248	17	012
99	2.7828822135925293	106.14153289794922	0.00022101402282714844	61.10414505004883	185.5806884765625	1.0	531.083251953125	208.4596405029297	1.0	529.5823364257812	209.8907928466797	0.0006255805492401123	17	012
100	531.661376953125	213.27145385742188	0.00011640787124633789	60.15771484375	186.1910858154297	1.0	530.7728881835938	208.85931396484375	1.0	528.5902099609375	210.4050750732422	0.0007872581481933594	17	012
101	3.7009925842285156	114.35704803466797	0.00019153952598571777	60.23575210571289	185.69113159179688	1.0	530.6373291015625	208.88865661621094	1.0	528.814208984375	210.48068237304688	0.0008606314659118652	17	012
102	2.6545934677124023	100.62721252441406	0.0023161470890045166	56.518959045410156	185.5226287841797	1.0	530.9609375	208.22760009765625	1.0	529.5704345703125	210.09527587890625	0.0005187690258026123	17	012
103	2.858640670776367	105.98966217041016	0.00020384788513183594	53.21424865722656	185.46084594726562	1.0	530.7240600585938	208.5007781982422	1.0	528.845458984375	209.91502380371094	0.0007883906364440918	17	012
104	1.5462086200714111	103.62706756591797	0.0001347064971923828	54.63137435913086	186.844970703125	1.0	530.4000854492188	208.75430297851562	1.0	528.8170776367188	210.20108032226562	0.0006271004676818848	17	012
105	2.027083396911621	104.69816589355469	0.00014322996139526367	55.036224365234375	187.99407958984375	1.0	530.41845703125	208.17971801757812	1.0	528.8106079101562	209.8662109375	0.0008783042430877686	17	012
106	3.762056350708008	106.68067932128906	0.0007220804691314697	50.290130615234375	187.6636199951172	1.0	530.9130249023438	209.27027893066406	1.0	461.0671691894531	206.91885375976562	0.7208753824234009	17	012
107	3.697171926498413	107.02705383300781	0.0007660090923309326	56.52553939819336	186.5120849609375	1.0	530.6985473632812	208.4182586669922	1.0	529.0361938476562	210.0994873046875	0.0006191730499267578	17	012
108	646.2501831054688	387.1354064941406	0.0003050863742828369	55.01091384887695	187.7327117919922	1.0	530.7994995117188	208.4938201904297	1.0	529.16162109375	209.91757202148438	0.0006614327430725098	17	012
109	645.7142333984375	386.5539855957031	0.0003070831298828125	50.20684051513672	185.94752502441406	1.0	531.1303100585938	208.67117309570312	1.0	529.43212890625	210.12994384765625	0.0007584095001220703	17	012
110	39.28699493408203	190.25375366210938	0.00030487775802612305	52.62812042236328	186.5605010986328	1.0	531.3660278320312	208.5670166015625	1.0	529.1200561523438	210.33909606933594	0.0007316172122955322	17	012
111	39.893516540527344	183.17962646484375	0.00028973817825317383	50.580238342285156	185.12142944335938	1.0	530.7550659179688	209.07077026367188	1.0	528.7978515625	210.43638610839844	0.0006725788116455078	17	012
112	2.8235301971435547	114.24695587158203	0.0009380877017974854	51.011756896972656	186.08921813964844	1.0	530.838623046875	208.4519805908203	1.0	528.834716796875	210.1688232421875	0.0006994009017944336	17	012
113	41.34099197387695	184.01318359375	0.00041854381561279297	55.9593620300293	186.5763702392578	1.0	530.764404296875	209.13116455078125	1.0	528.9528198242188	210.48348999023438	0.0010634660720825195	17	012
114	41.296199798583984	183.23707580566406	0.0016375184059143066	47.58714294433594	185.20916748046875	1.0	530.8795776367188	208.1239776611328	1.0	528.66552734375	210.1074981689453	0.0010082125663757324	17	012
115	39.50948715209961	182.927978515625	0.0004259943962097168	49.546260833740234	184.81863403320312	1.0	530.843505859375	208.76312255859375	1.0	529.0965576171875	210.59552001953125	0.0006652176380157471	17	012
116	40.1557731628418	183.19749450683594	0.0004661083221435547	53.12638854980469	185.88882446289062	1.0	530.5652465820312	209.00733947753906	1.0	528.2437744140625	210.76219177246094	0.000858604907989502	17	012
117	39.95492172241211	182.9378662109375	0.00043904781341552734	53.25272750854492	186.03680419921875	1.0	530.7904663085938	208.67156982421875	1.0	529.0508422851562	210.63462829589844	0.0008710622787475586	17	012
118	39.335296630859375	182.7682342529297	0.010316729545593262	48.372459411621094	185.54478454589844	0.9999999403953552	530.514404296875	208.95858764648438	1.0	528.3539428710938	210.4653778076172	0.0009168088436126709	17	012
119	39.42399978637695	183.07504272460938	0.0013532638549804688	50.57078170776367	185.78013610839844	1.0	530.9920043945312	208.34754943847656	1.0	529.8338623046875	209.8220672607422	0.0005435943603515625	17	012
120	41.237892150878906	183.53048706054688	0.0008729696273803711	54.26483917236328	186.65579223632812	1.0	530.98388671875	208.8549346923828	1.0	528.533935546875	210.53927612304688	0.0007891654968261719	17	012
121	39.37736129760742	182.72634887695312	0.00035506486892700195	53.458229064941406	185.01840209960938	1.0	530.8956298828125	207.68658447265625	1.0	529.267578125	209.39703369140625	0.0006209611892700195	17	012
122	41.07773971557617	184.05894470214844	0.0005147159099578857	54.14507293701172	186.27963256835938	1.0	530.6964721679688	208.879638671875	1.0	528.9346313476562	210.18701171875	0.0009246170520782471	17	012
123	39.91914367675781	182.5977020263672	0.0012710094451904297	54.65021896362305	183.60169982910156	0.9999998807907104	531.1117553710938	207.5277099609375	1.0	529.6953735351562	209.01358032226562	0.0007275640964508057	17	012
124	41.123233795166016	185.8492889404297	0.0011091828346252441	48.201133728027344	185.7733917236328	1.0	530.9326782226562	208.6590118408203	1.0	528.7991333007812	210.49929809570312	0.00072479248046875	17	012
125	39.96469497680664	182.78224182128906	0.0014829039573669434	51.86862564086914	185.09083557128906	1.0	530.9807739257812	208.19107055664062	1.0	529.343505859375	209.55372619628906	0.0005939006805419922	17	012
126	41.44392013549805	182.06520080566406	0.0004164576530456543	50.00175094604492	185.00286865234375	1.0	530.6922607421875	208.5648193359375	1.0	528.8933715820312	210.20091247558594	0.0006935596466064453	17	012
127	40.482948303222656	183.40866088867188	0.0003803074359893799	52.9007682800293	185.8802032470703	1.0	531.19482421875	208.89097595214844	1.0	528.6351928710938	210.61752319335938	0.0005849599838256836	17	012
128	40.93225860595703	182.75848388671875	0.0010264217853546143	51.57610321044922	185.2008819580078	1.0	530.5119018554688	208.57977294921875	1.0	528.8855590820312	209.95542907714844	0.0007618963718414307	17	012
129	40.19074249267578	183.1031036376953	0.0005773007869720459	51.02188491821289	184.60792541503906	1.0	531.0557861328125	207.62655639648438	1.0	529.4247436523438	209.44081115722656	0.0003985166549682617	17	012
130	41.33803176879883	182.57215881347656	0.000288546085357666	47.71155548095703	185.1494140625	1.0	530.605712890625	208.41871643066406	1.0	528.3173828125	210.41993713378906	0.0010828673839569092	17	012
131	39.15352249145508	183.02114868164062	0.0018469691276550293	46.23080825805664	183.23460388183594	0.9999999403953552	531.0586547851562	208.1892852783203	1.0	529.3065185546875	209.89895629882812	0.000602036714553833	17	012
132	40.61787033081055	182.49859619140625	0.00022026896476745605	53.476959228515625	183.7581329345703	1.0	530.4328002929688	208.4793701171875	1.0	528.6937866210938	210.14878845214844	0.001106560230255127	17	012
133	40.554317474365234	182.50656127929688	0.0001341402530670166	51.45597839355469	183.10365295410156	1.0	530.9624633789062	208.69593811035156	1.0	529.114013671875	210.07650756835938	0.0006701648235321045	17	012
134	40.81232452392578	182.52536010742188	0.0008170604705810547	57.581573486328125	183.19334411621094	1.0	530.8513793945312	208.289306640625	1.0	529.0491333007812	209.78598022460938	0.0006415843963623047	17	012
135	42.081817626953125	181.61424255371094	0.00019484758377075195	58.583492279052734	181.43875122070312	1.0	530.539306640625	208.4899139404297	1.0	528.9697265625	210.00711059570312	0.0009154677391052246	17	012
136	40.234642028808594	180.85537719726562	0.0012037158012390137	49.41389846801758	182.73226928710938	1.0	530.0502319335938	208.3862762451172	1.0	528.1921997070312	209.95547485351562	0.001168757677078247	17	012
137	41.62932586669922	180.37074279785156	0.005478531122207642	52.886165618896484	181.0995635986328	1.0	530.2847900390625	209.15676879882812	1.0	528.3568725585938	210.26654052734375	0.000958859920501709	17	012
138	39.17911148071289	181.8609161376953	0.0011490583419799805	49.711483001708984	182.61349487304688	1.0	530.724609375	208.00515747070312	1.0	459.58123779296875	202.4642791748047	0.0035071969032287598	17	012
139	39.791038513183594	180.78671264648438	0.009155452251434326	50.086124420166016	180.36984252929688	1.0	530.370361328125	208.6195526123047	1.0	528.2457275390625	210.6872100830078	0.0006910562515258789	17	012
140	41.12531280517578	179.5711669921875	0.0052642822265625	53.65351867675781	179.53732299804688	1.0	530.57373046875	209.32086181640625	1.0	529.0474853515625	210.85366821289062	0.0010488033294677734	17	012
141	39.2228889465332	180.36581420898438	0.31047719717025757	50.40302658081055	179.91961669921875	1.0	530.6880493164062	208.04367065429688	1.0	529.5090942382812	209.78062438964844	0.0006011128425598145	17	012
142	39.4555549621582	179.60818481445312	0.0030796825885772705	50.94717788696289	179.20252990722656	1.0	530.6296997070312	208.56195068359375	1.0	528.788818359375	210.4899444580078	0.0008072555065155029	17	012
143	37.85527801513672	180.22193908691406	0.0017326176166534424	47.21773910522461	179.93479919433594	1.0	531.174560546875	208.87359619140625	1.0	528.5120849609375	210.6085968017578	0.0007157623767852783	17	012
144	36.83716583251953	181.16966247558594	0.3575945496559143	40.489097595214844	180.5880584716797	0.9999992251396179	530.6245727539062	208.39208984375	1.0	528.8775024414062	210.020263671875	0.0006662905216217041	17	012
145	37.876869201660156	181.34487915039062	0.03816801309585571	44.09465789794922	180.14303588867188	1.0	531.7455444335938	209.0548095703125	1.0	529.216552734375	210.5318603515625	0.00044918060302734375	17	012
146	38.19240951538086	179.79884338378906	0.4038228690624237	49.185428619384766	178.54013061523438	1.0	531.03466796875	208.18186950683594	1.0	529.4144897460938	209.57545471191406	0.0008851587772369385	17	012
147	37.650596618652344	178.58786010742188	0.0034057199954986572	49.9075813293457	177.15432739257812	1.0	530.9404296875	208.07102966308594	1.0	529.2847290039062	209.7842254638672	0.0007242262363433838	17	012
148	38.02755355834961	179.18142700195312	0.02335965633392334	50.00764083862305	177.87184143066406	1.0	530.7535400390625	209.32859802246094	1.0	528.7548828125	210.8971710205078	0.0006009042263031006	17	012
149	37.97210693359375	179.83779907226562	0.014385432004928589	46.37786865234375	178.9376678466797	1.0	530.7200927734375	208.96170043945312	1.0	528.6690063476562	210.1791534423828	0.0007712244987487793	17	012
150	37.13932418823242	178.95030212402344	0.07311868667602539	46.73011779785156	177.6883087158203	1.0	530.8938598632812	208.79161071777344	1.0	528.5374145507812	210.51492309570312	0.0006151795387268066	17	012
151	38.583919525146484	178.62022399902344	0.0022565126419067383	41.90860366821289	178.89288330078125	1.0	530.9907836914062	209.32571411132812	1.0	528.5083618164062	211.01364135742188	0.0006872713565826416	17	012
152	38.505218505859375	179.16236877441406	0.0005287230014801025	41.51441192626953	177.6175537109375	1.0	530.483154296875	208.4294891357422	1.0	528.4193725585938	210.05419921875	0.0008892416954040527	17	012
153	38.58992004394531	178.49378967285156	0.0018390417098999023	41.72233581542969	176.4140625	1.0	530.614501953125	209.02574157714844	1.0	528.5782470703125	210.63320922851562	0.0007477700710296631	17	012
154	38.32202911376953	178.36985778808594	0.0014861226081848145	42.01807403564453	176.4056854248047	1.0	530.4722290039062	208.42262268066406	1.0	528.7608032226562	210.17697143554688	0.000685960054397583	17	012
155	37.553043365478516	179.55763244628906	0.0005246400833129883	41.28927993774414	177.53208923339844	1.0	531.0971069335938	209.0819091796875	1.0	528.8802490234375	210.8997802734375	0.0006432235240936279	17	012
156	34.75945281982422	178.2772674560547	0.05561986565589905	39.924217224121094	175.9208984375	0.9999998807907104	530.2735595703125	208.8596954345703	1.0	528.5269775390625	210.2115936279297	0.0006732940673828125	17	012
157	35.224666595458984	179.0568389892578	0.046479612588882446	39.592735290527344	177.47911071777344	1.0	531.3824462890625	208.1877899169922	1.0	529.8176879882812	210.03517150878906	0.0005126595497131348	17	012
158	34.63004684448242	177.66903686523438	0.06014201045036316	38.682281494140625	176.77316284179688	0.9999998807907104	530.78125	208.0659942626953	1.0	528.881103515625	210.2645721435547	0.0007441341876983643	17	012
159	36.55696105957031	178.01025390625	0.0007056891918182373	42.114410400390625	175.44461059570312	1.0	530.7218017578125	208.41793823242188	1.0	528.8740234375	210.6333465576172	0.0006378889083862305	17	012
160	36.183189392089844	176.80609130859375	0.01852881908416748	41.28131103515625	176.14169311523438	0.9999994039535522	530.984130859375	208.40853881835938	1.0	529.6004638671875	210.43136596679688	0.0006541311740875244	17	012
161	37.590023040771484	178.583251953125	0.0011286735534667969	41.4207878112793	176.70542907714844	1.0	531.04248046875	209.2586669921875	1.0	34.251590728759766	179.94276428222656	0.0006042122840881348	17	012
162	36.724212646484375	176.58551025390625	0.08775180578231812	40.63777542114258	174.10003662109375	0.9999992847442627	530.5721435546875	208.50575256347656	1.0	528.9967041015625	210.07870483398438	0.0009428262710571289	17	012
163	37.030521392822266	178.55926513671875	0.0007171928882598877	45.92959976196289	175.27523803710938	1.0	531.4220581054688	208.30459594726562	1.0	529.5654296875	209.74510192871094	0.0006475746631622314	17	012
164	37.15534973144531	169.7283477783203	0.0007810890674591064	43.23265075683594	173.96200561523438	0.9999998807907104	530.6351928710938	208.92141723632812	1.0	528.4114379882812	210.6600799560547	0.0007087290287017822	17	012
165	36.09221267700195	169.88421630859375	0.00999373197555542	43.70988845825195	172.5418701171875	1.0	530.7767333984375	209.13272094726562	1.0	528.6494750976562	210.7767791748047	0.0009088814258575439	17	012
166	34.71331024169922	169.97451782226562	0.7908217310905457	40.37604522705078	173.6577606201172	0.9997844696044922	531.1951293945312	208.6719970703125	1.0	529.23388671875	210.61865234375	0.0005168020725250244	17	012
167	33.60931396484375	170.6634063720703	0.9021468162536621	41.1997184753418	173.3050994873047	0.9999997019767761	530.70068359375	208.66969299316406	1.0	528.5380249023438	210.28370666503906	0.0008757412433624268	17	012
168	34.97990036010742	169.82704162597656	0.20909637212753296	41.07670974731445	172.8046417236328	0.9999998807907104	530.9216918945312	208.63980102539062	1.0	529.0429077148438	210.65225219726562	0.0006510913372039795	17	012
169	36.48475646972656	168.998046875	0.0023570358753204346	44.79401779174805	172.84475708007812	1.0	531.2737426757812	207.9990997314453	1.0	529.6474609375	210.0055389404297	0.000809013843536377	17	012
170	36.71868133544922	169.4766082763672	0.10949718952178955	43.710777282714844	172.1930389404297	1.0	530.3434448242188	208.1949920654297	1.0	528.9043579101562	209.759765625	0.0007502436637878418	17	012
171	37.10175704956055	169.11859130859375	0.015857845544815063	45.65472412109375	171.09521484375	0.9999997019767761	530.4910888671875	208.8704071044922	1.0	527.9904174804688	210.32749938964844	0.0006342828273773193	17	012
172	37.72639465332031	168.0644073486328	0.0016434192657470703	46.95928955078125	170.60968017578125	1.0	530.398193359375	209.5269775390625	1.0	528.6436157226562	210.54754638671875	0.0012722611427307129	17	012
173	37.442604064941406	168.27566528320312	0.003812551498413086	45.58465576171875	171.2293243408203	0.9999999403953552	530.7626953125	209.1256866455078	1.0	528.8550415039062	210.57594299316406	0.0005850493907928467	17	012
174	36.77212905883789	167.6866455078125	0.004190415143966675	44.6723747253418	171.23263549804688	1.0	531.1063842773438	208.78834533691406	1.0	528.7508544921875	210.5904541015625	0.0005748867988586426	17	012
175	37.226417541503906	169.1903839111328	0.0031538009643554688	43.863731384277344	174.3248748779297	0.9983943104743958	530.6875	208.5153350830078	1.0	528.9521484375	210.1603546142578	0.000729978084564209	17	012
176	36.065162658691406	168.90675354003906	0.018368929624557495	43.12541198730469	170.63946533203125	0.9998453855514526	530.8045654296875	208.91378784179688	1.0	528.3065795898438	210.7015838623047	0.000519871711730957	17	012
177	37.632080078125	167.21287536621094	0.013502418994903564	44.812171936035156	170.50083923339844	1.0	530.4848022460938	208.30593872070312	1.0	528.9208984375	209.75164794921875	0.0010074377059936523	17	012
178	37.89332580566406	167.9508514404297	0.0029809176921844482	43.3321533203125	172.05772399902344	0.9999998807907104	530.6925659179688	208.5751953125	1.0	528.7911376953125	210.5474395751953	0.0008939504623413086	17	012
179	35.112709045410156	166.20147705078125	0.010925143957138062	43.175323486328125	170.94784545898438	0.9999996423721313	530.6321411132812	209.4091796875	1.0	528.304931640625	210.89828491210938	0.0006307363510131836	17	012
180	37.19041442871094	166.28997802734375	0.0023117363452911377	45.4405632019043	170.04364013671875	1.0	530.902099609375	208.63697814941406	1.0	44.668697357177734	173.9014129638672	0.0007356703281402588	17	012
181	35.79838180541992	165.44381713867188	0.09823116660118103	43.69416427612305	168.563232421875	1.0	531.0355834960938	209.0923614501953	1.0	528.6464233398438	210.75521850585938	0.0009482800960540771	17	012
182	34.744022369384766	165.675537109375	0.05339142680168152	42.39862823486328	168.6024169921875	1.0	531.1028442382812	208.4945526123047	1.0	529.1290283203125	209.9054718017578	0.0005080997943878174	17	012
183	34.49713897705078	165.40826416015625	0.004261106252670288	46.19894790649414	167.67526245117188	1.0	531.0925903320312	208.20481872558594	1.0	529.19873046875	209.71121215820312	0.0004475116729736328	17	012
184	33.87361526489258	165.1575164794922	0.03260365128517151	41.44763946533203	167.45291137695312	1.0	531.2848510742188	208.40196228027344	1.0	529.3485107421875	209.96066284179688	0.0004380941390991211	17	012
185	35.62010955810547	165.36985778808594	0.0005582869052886963	43.68136215209961	167.24644470214844	1.0	530.9156494140625	208.6129913330078	1.0	529.3446655273438	209.8856658935547	0.0006082355976104736	17	012
186	35.76139450073242	163.77145385742188	0.0014097094535827637	44.214576721191406	165.9420928955078	1.0	530.7315063476562	208.31748962402344	1.0	528.8011474609375	210.55630493164062	0.0008362233638763428	17	012
187	34.42693328857422	161.87057495117188	0.003915160894393921	44.16255569458008	161.2293701171875	1.0	530.8550415039062	208.59976196289062	1.0	47.37403106689453	161.2696990966797	0.001834273338317871	17	012
188	36.09728240966797	160.87939453125	0.0018177628517150879	44.97613525390625	162.3037872314453	1.0	530.9196166992188	208.74998474121094	1.0	528.8073120117188	210.23611450195312	0.0009948015213012695	17	012
189	35.722782135009766	159.64935302734375	0.002933293581008911	43.08381652832031	158.92018127441406	1.0	530.4105224609375	209.01638793945312	1.0	528.3548583984375	210.66204833984375	0.0008124411106109619	17	012
190	35.44575881958008	160.42376708984375	0.01436394453048706	42.91753387451172	157.7385711669922	0.9999986886978149	530.5236206054688	209.15811157226562	1.0	528.6632690429688	211.2014923095703	0.0008406639099121094	17	012
191	35.98649597167969	159.76516723632812	0.013940602540969849	40.457393646240234	157.94601440429688	0.9999997615814209	530.2139892578125	208.14596557617188	1.0	528.8973388671875	210.07371520996094	0.0008784234523773193	17	012
192	37.44487762451172	158.728759765625	0.0005569756031036377	44.614288330078125	157.960693359375	1.0	530.5250244140625	209.3395233154297	1.0	528.545166015625	210.99539184570312	0.000916898250579834	17	012
193	36.9967041015625	157.7416534423828	0.00407642126083374	42.82986831665039	155.8332977294922	1.0	530.5818481445312	208.68450927734375	1.0	528.6880493164062	210.45664978027344	0.0008670389652252197	17	012
194	36.34828186035156	153.0428924560547	0.0012746155261993408	42.0887336730957	156.9312286376953	1.0	531.1666259765625	208.76858520507812	1.0	529.2396240234375	210.57321166992188	0.0005501508712768555	17	012
195	36.07587432861328	152.51095581054688	0.0007410049438476562	41.699745178222656	156.8802032470703	1.0	530.4690551757812	209.2087860107422	1.0	528.481689453125	210.3334197998047	0.0008550286293029785	17	012
196	37.04810333251953	157.3253631591797	0.23211565613746643	42.90012741088867	155.755615234375	0.9999803304672241	530.7406616210938	208.0902862548828	1.0	529.22705078125	209.64389038085938	0.0006833970546722412	17	012
197	36.79615783691406	152.23544311523438	0.0011433064937591553	40.314476013183594	156.1785430908203	0.9986541271209717	530.246337890625	209.0093536376953	1.0	528.42822265625	210.1846160888672	0.0013518333435058594	17	012
198	37.02522277832031	152.06492614746094	0.005446076393127441	42.404850006103516	154.31829833984375	0.9999998807907104	530.6173095703125	208.28550720214844	1.0	528.7944946289062	210.19650268554688	0.0007742643356323242	17	012
199	34.77757263183594	151.78884887695312	0.017208129167556763	40.33678436279297	153.55589294433594	0.9999995231628418	530.4107666015625	208.4217071533203	1.0	528.8187866210938	209.90989685058594	0.0006744861602783203	17	012
200	36.13206100463867	151.21751403808594	0.0005559027194976807	41.595115661621094	153.96258544921875	1.0	530.6911010742188	208.05201721191406	1.0	528.7756958007812	209.72694396972656	0.000784456729888916	17	012
201	35.94451904296875	150.02618408203125	0.0014296174049377441	41.90887451171875	152.49258422851562	0.9999998807907104	530.6614379882812	209.00149536132812	1.0	528.2269287109375	210.9093475341797	0.0007116794586181641	17	012
202	36.09251022338867	150.18284606933594	0.00628286600112915	41.33880615234375	152.33148193359375	0.9999990463256836	531.1558837890625	208.70762634277344	1.0	529.0112915039062	210.7689666748047	0.0009385347366333008	17	012
203	33.28360366821289	148.5308074951172	0.0011656582355499268	38.523372650146484	150.45567321777344	0.9900998473167419	531.337646484375	208.49366760253906	1.0	528.9891967773438	210.2766571044922	0.0005119144916534424	17	012
204	34.62059783935547	149.94268798828125	0.00612679123878479	40.69345474243164	151.02792358398438	1.0	531.3262939453125	208.7371368408203	1.0	529.4008178710938	210.5010986328125	0.0005426704883575439	17	012
205	34.85898971557617	148.69163513183594	0.0580921471118927	40.68943786621094	149.61178588867188	1.0	530.7659912109375	208.6236114501953	1.0	529.0604248046875	210.51034545898438	0.0005210638046264648	17	012
206	32.707698822021484	147.4022979736328	0.0015518665313720703	39.004940032958984	149.38626098632812	1.0	531.119140625	208.36766052246094	1.0	529.6016235351562	210.17929077148438	0.000695347785949707	17	012
207	35.24465560913086	148.87513732910156	0.018464863300323486	39.36906814575195	150.004638671875	0.9999996423721313	530.8511352539062	208.61685180664062	1.0	529.46923828125	210.07281494140625	0.0007555782794952393	17	012
208	33.631446838378906	148.14913940429688	0.10526785254478455	38.86081314086914	149.6049041748047	0.9999995231628418	530.7860107421875	208.65721130371094	1.0	529.0845947265625	210.45309448242188	0.0006986856460571289	17	012
209	8.554285049438477	134.8996124267578	0.002706199884414673	42.252967834472656	148.75531005859375	0.9999960064888	530.6915283203125	208.3751220703125	1.0	529.2608032226562	209.81427001953125	0.000692516565322876	17	012
210	33.16261672973633	147.84915161132812	0.01570039987564087	39.170597076416016	149.2030792236328	0.9998193383216858	531.3558959960938	208.0280303955078	1.0	529.9904174804688	209.9435272216797	0.0005829930305480957	17	012
211	32.80124282836914	145.55807495117188	0.001772761344909668	40.39065933227539	146.7788543701172	0.48891034722328186	530.939208984375	208.40170288085938	1.0	528.9515991210938	209.82432556152344	0.0006905496120452881	17	012
212	16.506683349609375	135.96975708007812	0.0037020742893218994	44.30536651611328	145.95713806152344	0.0023103654384613037	530.991943359375	209.09808349609375	1.0	528.8855590820312	210.50442504882812	0.0005764365196228027	17	012
213	8.312063217163086	132.6876983642578	0.00043207406997680664	44.53903579711914	147.5808563232422	0.013353615999221802	531.0762329101562	208.59657287597656	1.0	529.2095336914062	209.92160034179688	0.0006995797157287598	17	012
214	8.582846641540527	134.697998046875	0.0007960200309753418	4.609200477600098	118.02010345458984	0.00046822428703308105	531.0823974609375	208.1472930908203	1.0	528.8405151367188	210.27304077148438	0.0007123351097106934	17	012
215	14.51976203918457	135.24403381347656	0.0016636550426483154	40.47720718383789	147.19793701171875	0.0002910494804382324	530.7872314453125	209.01377868652344	1.0	528.6829833984375	210.69671630859375	0.000862419605255127	17	012
216	16.045818328857422	135.52005004882812	0.02578708529472351	641.0320434570312	2.6749236583709717	0.00019687414169311523	530.4824829101562	208.28793334960938	1.0	528.4207763671875	210.00808715820312	0.0010333061218261719	17	012
217	15.174028396606445	137.4010009765625	0.5648945569992065	3.888960838317871	119.07035827636719	0.0008402466773986816	531.3082275390625	208.3427276611328	1.0	529.3260498046875	210.46437072753906	0.000651925802230835	17	012
218	13.797852516174316	140.7880096435547	0.024257808923721313	640.3790283203125	2.6133131980895996	0.0002716481685638428	531.142822265625	208.5055694580078	1.0	529.6914672851562	210.48594665527344	0.0005748271942138672	17	012
219	15.214569091796875	134.5754852294922	0.01852932572364807	3.3498661518096924	119.5035400390625	0.0001658797264099121	530.68505859375	208.65257263183594	1.0	529.258544921875	210.10841369628906	0.0007534325122833252	17	012
220	15.800251007080078	135.11009216308594	0.12053185701370239	41.36634826660156	143.40170288085938	0.00228843092918396	530.8924560546875	209.04150390625	1.0	528.2990112304688	210.75807189941406	0.0007628798484802246	17	012
221	31.198732376098633	133.99276733398438	0.026343554258346558	388.6402893066406	64.6955795288086	0.5515902638435364	530.7401733398438	208.19097900390625	1.0	529.3909912109375	209.62347412109375	0.0005229413509368896	17	012
222	14.723020553588867	134.92408752441406	0.0006310939788818359	639.5879516601562	2.9075276851654053	0.00017112493515014648	531.2744140625	208.1849365234375	1.0	530.1116943359375	209.26876831054688	0.0005387365818023682	17	012
223	13.098600387573242	134.71615600585938	0.009776979684829712	530.1981201171875	211.41676330566406	0.00010079145431518555	530.5564575195312	208.61410522460938	1.0	528.5512084960938	210.44520568847656	0.0007636845111846924	17	012
224	12.191054344177246	133.63995361328125	0.026453524827957153	4.560108184814453	138.60159301757812	0.00024065375328063965	531.0001831054688	208.3332977294922	1.0	528.8221435546875	209.61231994628906	0.0011327266693115234	17	012
225	15.823572158813477	133.1113739013672	0.03504320979118347	640.8604125976562	2.81286883354187	0.0002478063106536865	530.531005859375	209.0906524658203	1.0	457.9667053222656	202.94558715820312	0.9979606866836548	17	012
226	12.670018196105957	131.92669677734375	0.007234513759613037	640.9793701171875	1.9850823879241943	0.00016236305236816406	530.6519775390625	208.05227661132812	1.0	460.22796630859375	200.2605438232422	0.08131024241447449	17	012
227	7.171753883361816	133.7106170654297	0.00045052170753479004	640.135009765625	1.8232142925262451	0.00022330880165100098	530.47216796875	209.04171752929688	1.0	456.793701171875	213.34359741210938	0.9988163709640503	17	012
228	4.400885105133057	125.51238250732422	9.617209434509277e-5	640.486572265625	2.1388087272644043	0.00016221404075622559	530.4138793945312	209.02651977539062	1.0	459.12139892578125	212.99990844726562	0.9986664056777954	17	012
229	13.898799896240234	133.21282958984375	0.0023423731327056885	640.624267578125	2.7680883407592773	0.0003618896007537842	530.1826782226562	208.92254638671875	1.0	528.2760009765625	210.4001922607422	0.00067099928855896	17	012
230	6.982224464416504	127.71417236328125	0.00036454200744628906	640.7555541992188	2.9485011100769043	0.00034493207931518555	529.8252563476562	208.87550354003906	1.0	527.597900390625	210.7523956298828	0.0010710656642913818	17	012
231	6.599612236022949	129.35552978515625	0.0007508397102355957	3.6619112491607666	121.51876831054688	0.00016644597053527832	530.7509765625	208.72390747070312	1.0	458.84136962890625	204.3999786376953	0.002148658037185669	17	012
232	12.864543914794922	131.03451538085938	0.00250282883644104	387.3507385253906	62.78047561645508	0.10015866160392761	530.2140502929688	208.3371124267578	1.0	461.473876953125	198.92752075195312	0.9999989867210388	17	012
233	13.24914836883545	132.04306030273438	0.006633579730987549	640.7408447265625	2.428994655609131	0.0004852712154388428	530.8446655273438	208.8087921142578	1.0	460.11004638671875	200.6008758544922	0.9999992847442627	17	012
234	7.368040084838867	129.3394775390625	0.0022756457328796387	645.601806640625	379.4739685058594	0.00019544363021850586	530.50830078125	208.50511169433594	1.0	460.44305419921875	194.85829162597656	0.9993820190429688	17	012
235	30.201784133911133	133.5980987548828	0.07240957021713257	640.6299438476562	2.5064644813537598	0.0004284083843231201	531.0380249023438	208.47457885742188	1.0	461.7115783691406	194.19630432128906	0.6407177448272705	17	012
236	5.402972221374512	129.1223907470703	0.0006327331066131592	640.6102905273438	2.6463966369628906	0.000335007905960083	530.63671875	208.48927307128906	1.0	456.9094543457031	191.35189819335938	0.056416869163513184	17	012
237	15.850587844848633	128.2401123046875	0.0002213120460510254	640.8553466796875	2.6048734188079834	0.00013652443885803223	530.5318603515625	208.98800659179688	1.0	457.03875732421875	199.38429260253906	0.012078940868377686	17	012
238	6.0040693283081055	127.48479461669922	0.00013193488121032715	645.7315673828125	379.9020080566406	0.00021082162857055664	531.00390625	208.05230712890625	1.0	456.5713195800781	206.14361572265625	0.9999995827674866	17	012
239	459.9908142089844	212.61358642578125	9.486079216003418e-5	641.025390625	3.3722381591796875	0.000299304723739624	530.0973510742188	209.0471954345703	1.0	454.9407958984375	207.62103271484375	0.9999999403953552	17	012
240	7.181722640991211	127.33695983886719	0.00025704503059387207	640.9804077148438	2.116440773010254	0.00021257996559143066	530.4908447265625	208.90283203125	1.0	454.1573486328125	204.6653594970703	0.9999998211860657	17	012
241	645.6466674804688	381.080322265625	8.577108383178711e-5	641.20263671875	2.1565237045288086	0.00022390484809875488	530.4777221679688	208.9566192626953	1.0	453.6071472167969	205.0825653076172	0.999992847442627	17	012
242	530.8815307617188	212.05572509765625	8.729100227355957e-5	640.8702392578125	2.764464855194092	0.0002008676528930664	530.8585815429688	208.49172973632812	1.0	454.6157531738281	205.92861938476562	0.9999972581863403	17	012
243	6.751360893249512	127.45728302001953	0.00020772218704223633	0.7682638168334961	356.5486755371094	0.0006961226463317871	530.517822265625	207.64483642578125	1.0	455.3721923828125	204.46189880371094	1.0	17	012
244	5.262058734893799	125.993896484375	0.00016701221466064453	640.7356567382812	2.4436044692993164	0.0002117455005645752	531.0325927734375	208.1627960205078	1.0	456.2344055175781	205.7117462158203	0.9999998211860657	17	012
245	645.688232421875	380.4815979003906	0.00010859966278076172	641.7001953125	3.150099754333496	0.0003840923309326172	530.4581909179688	208.4468231201172	1.0	456.9322509765625	202.2100372314453	0.999919056892395	17	012
246	5.236408710479736	127.70623016357422	0.00012150406837463379	640.8565673828125	2.842399835586548	0.0001665353775024414	530.5986938476562	208.01597595214844	1.0	455.6064147949219	202.87733459472656	0.9987019300460815	17	012
247	5.754240989685059	126.42391967773438	0.000614553689956665	2.3662760257720947	119.27204895019531	0.0002676844596862793	530.3323974609375	208.0044708251953	1.0	455.3520812988281	204.94578552246094	0.9999743103981018	17	012
248	5.5094146728515625	125.65349578857422	0.00016137957572937012	641.1336059570312	3.2041916847229004	0.0004445314407348633	530.2113647460938	208.82118225097656	1.0	454.25634765625	204.94711303710938	0.9999997615814209	17	012
249	5.950238227844238	126.49683380126953	0.0007892251014709473	640.75439453125	2.3186256885528564	0.0003268122673034668	530.6666870117188	208.47769165039062	1.0	454.4656066894531	205.04910278320312	0.999985933303833	17	012
250	5.374653339385986	128.21942138671875	0.0007897317409515381	4.302643299102783	137.6558380126953	0.00029328465461730957	531.2112426757812	207.8675537109375	1.0	452.071044921875	203.24974060058594	0.9998657703399658	17	012
251	641.5841674804688	7.565169334411621	9.763240814208984e-5	445.6822204589844	208.0032196044922	0.0004509389400482178	530.7777099609375	208.40460205078125	1.0	448.7676086425781	205.7592010498047	0.9999973773956299	17	012
252	14.091703414916992	129.55313110351562	0.001496821641921997	4.141082763671875	136.6253204345703	0.000949859619140625	530.368408203125	208.26544189453125	1.0	452.2721862792969	201.85800170898438	0.9999978542327881	17	012
253	5.441983699798584	127.87430572509766	0.00013777613639831543	640.906494140625	3.4599313735961914	0.00024265050888061523	530.8677978515625	208.62196350097656	1.0	453.96002197265625	204.85641479492188	0.9999932050704956	17	012
254	7.178327560424805	128.6446990966797	0.0004356205463409424	3.302480936050415	137.57371520996094	0.0002624988555908203	530.7197875976562	208.6230926513672	1.0	451.011474609375	204.40309143066406	0.999992847442627	17	012
255	4.072469711303711	128.88026428222656	0.0002906918525695801	640.4486694335938	2.797567367553711	0.00019922852516174316	530.9677734375	208.8964385986328	1.0	452.9833068847656	204.37400817871094	0.9999998807907104	17	012
256	16.350486755371094	126.25192260742188	0.0018426179885864258	641.1679077148438	2.9199514389038086	0.0003820657730102539	530.9615478515625	208.09304809570312	1.0	454.805419921875	202.3449249267578	0.9999992847442627	17	012
257	12.51723575592041	127.14260864257812	0.0013401508331298828	3.523416519165039	136.14637756347656	0.00047594308853149414	530.3707885742188	208.9031524658203	1.0	454.4920959472656	205.83604431152344	1.0	17	012
258	5.464844226837158	127.68350982666016	0.0005206763744354248	451.97650146484375	201.2758026123047	0.0003331005573272705	530.7368774414062	208.34408569335938	1.0	455.66912841796875	202.94972229003906	0.9999998807907104	17	012
259	460.73394775390625	211.1855010986328	0.0001749098300933838	388.7790832519531	65.15056610107422	0.007484793663024902	530.3406982421875	208.5607147216797	1.0	456.21722412109375	203.06198120117188	0.9999997019767761	17	012
260	6.749397277832031	126.82425689697266	0.0014698803424835205	640.5391235351562	2.557891845703125	0.0004035532474517822	530.3861694335938	208.85023498535156	1.0	452.5367126464844	204.70753479003906	1.0	17	012
261	5.161151885986328	126.61886596679688	0.0007642209529876709	2.9081037044525146	136.63392639160156	0.0006641149520874023	530.4740600585938	208.41473388671875	1.0	448.0921630859375	205.79200744628906	0.9999930262565613	17	012
262	13.571332931518555	127.38516235351562	0.0004989504814147949	3.455477714538574	135.63510131835938	0.00035649538040161133	530.8075561523438	208.28231811523438	1.0	452.2247009277344	203.36476135253906	0.9999994039535522	17	012
263	5.372241020202637	127.5864028930664	0.0004937648773193359	641.3751831054688	2.2234880924224854	0.00023624300956726074	530.02685546875	208.58746337890625	1.0	452.2575378417969	203.96437072753906	1.0	17	012
264	5.528017044067383	126.42491149902344	0.0004672408103942871	3.152897596359253	118.52418518066406	0.00041985511779785156	530.2022094726562	208.9898223876953	1.0	451.6512451171875	205.1869354248047	0.9999998211860657	17	012
265	4.789182186126709	128.4095001220703	0.0009036362171173096	2.423004388809204	136.14674377441406	0.0020515620708465576	530.1718139648438	209.02052307128906	1.0	453.00677490234375	204.45135498046875	0.9999973773956299	17	012
266	5.597068786621094	129.77952575683594	0.0004585385322570801	3.1388907432556152	137.94125366210938	0.0014472603797912598	531.0285034179688	208.80397033691406	1.0	452.1924743652344	203.7216033935547	0.999982476234436	17	012
267	7.002170562744141	127.8939208984375	0.0002141892910003662	4.5634050369262695	138.2484130859375	0.0005890429019927979	530.5669555664062	208.87283325195312	1.0	453.2464294433594	203.9322967529297	0.9999996423721313	17	012
268	11.810229301452637	128.74331665039062	0.0031748414039611816	3.92630934715271	136.86509704589844	0.00031936168670654297	530.740478515625	208.40789794921875	1.0	453.835693359375	204.806640625	0.9999998807907104	17	012
269	4.5695905685424805	128.28138732910156	0.0004107654094696045	3.081237316131592	137.60748291015625	0.0007056891918182373	530.1871948242188	208.94219970703125	1.0	448.49395751953125	205.093505859375	0.9999560117721558	17	012
270	5.697983264923096	130.183349609375	0.0006787776947021484	1.9071741104125977	138.21554565429688	0.002177029848098755	530.5004272460938	207.966064453125	1.0	453.4045104980469	204.61935424804688	0.999999463558197	17	012
271	5.071024417877197	125.71575164794922	0.000594019889831543	641.206787109375	2.7095730304718018	0.0001990795135498047	530.5086669921875	208.84263610839844	1.0	447.59832763671875	204.0977020263672	0.9973385334014893	17	012
272	5.27631139755249	128.35830688476562	0.0005803704261779785	0.9617679119110107	137.7013397216797	0.0003440678119659424	530.6111450195312	208.39930725097656	1.0	452.9299621582031	202.1071319580078	0.9999914169311523	17	012
273	5.955817222595215	127.27555084228516	0.0007691085338592529	457.48675537109375	208.16952514648438	0.00019374489784240723	530.6728515625	208.3166046142578	1.0	453.8195495605469	206.135498046875	0.9999998211860657	17	012
274	5.695010185241699	128.6511993408203	0.003456026315689087	389.6638488769531	61.64155578613281	0.0011408627033233643	530.4833984375	208.93984985351562	1.0	451.36444091796875	205.3788604736328	0.864614725112915	17	012
275	5.18772554397583	128.91627502441406	0.00047451257705688477	641.587890625	2.5909416675567627	0.00039139389991760254	530.5758666992188	208.87969970703125	1.0	450.62603759765625	203.86181640625	0.9924951791763306	17	012
276	13.647974014282227	128.29098510742188	0.0019802749156951904	640.6199951171875	1.743107795715332	0.00016862154006958008	530.59130859375	208.63299560546875	1.0	458.1754455566406	204.23886108398438	0.06581705808639526	17	012
277	5.139186859130859	129.7227020263672	0.0005660057067871094	2.733736515045166	139.18203735351562	0.00019738078117370605	531.0105590820312	208.209228515625	1.0	455.2521057128906	203.5682830810547	0.9999370574951172	17	012
278	3.80983829498291	130.1776580810547	0.002134174108505249	2.054452419281006	138.00634765625	0.0005863606929779053	530.75390625	208.53990173339844	1.0	452.57568359375	203.07752990722656	0.9895821809768677	17	012
279	6.597113609313965	127.4842300415039	0.010612040758132935	640.5909423828125	3.1476120948791504	0.0003420114517211914	530.3818359375	208.77857971191406	1.0	451.15679931640625	202.0823211669922	0.8101083636283875	17	012
280	11.531234741210938	130.26002502441406	0.008760213851928711	1.3550128936767578	137.93955993652344	0.00019410252571105957	530.626220703125	208.96823120117188	1.0	528.7672119140625	210.23635864257812	0.00042766332626342773	17	012
281	14.413537979125977	127.78754425048828	0.003189593553543091	640.4442138671875	2.598276138305664	0.00022169947624206543	530.4373168945312	207.8842010498047	1.0	452.7618103027344	202.9849090576172	0.9999712705612183	17	012
282	5.551534175872803	130.3270721435547	0.0010335445404052734	1.7748472690582275	139.16586303710938	0.00028827786445617676	530.3143920898438	208.96322631835938	1.0	528.2013549804688	210.48367309570312	0.0008501708507537842	17	012
283	4.166505813598633	131.2193603515625	0.0006800591945648193	641.2000122070312	2.398672103881836	0.00024649500846862793	530.43603515625	209.3743438720703	1.0	451.7331848144531	203.3984375	0.43759334087371826	17	012
284	4.269471645355225	128.5792236328125	0.00016927719116210938	640.5772094726562	2.6054842472076416	0.00028386712074279785	530.3883056640625	208.68959045410156	1.0	455.7404479980469	206.62777709960938	0.9999977350234985	17	012
285	4.837798118591309	130.14431762695312	0.011569947004318237	3.7066047191619873	142.94410705566406	0.00020930171012878418	530.7933959960938	207.7410888671875	1.0	451.81072998046875	203.14173889160156	0.469351589679718	17	012
286	3.9083919525146484	130.3006134033203	0.004999101161956787	641.183349609375	2.2966885566711426	0.00021120905876159668	530.8018798828125	207.7958221435547	1.0	452.1786193847656	202.38442993164062	0.9999998807907104	17	012
287	3.408054828643799	133.2139434814453	0.0026443898677825928	530.1595458984375	210.72207641601562	0.00010040402412414551	530.864990234375	208.2065887451172	1.0	529.2225952148438	209.6342010498047	0.00046175718307495117	17	012
288	5.098285675048828	127.02064514160156	0.0029127895832061768	641.2183227539062	2.663947820663452	0.0002256929874420166	530.4155883789062	208.68682861328125	1.0	439.1131286621094	200.56613159179688	0.024694055318832397	17	012
289	4.478160858154297	131.50088500976562	0.002676546573638916	3.778547763824463	138.28729248046875	0.00018584728240966797	529.986572265625	207.9033966064453	1.0	439.3599548339844	200.49436950683594	0.7368658185005188	17	012
290	2.9625024795532227	132.26478576660156	0.0008417069911956787	640.9369506835938	2.483539342880249	0.00020766258239746094	530.7305908203125	208.3666534423828	1.0	529.1190795898438	209.69155883789062	0.0004639625549316406	17	012
291	646.9627685546875	387.4737854003906	0.0004812777042388916	641.39306640625	2.4457077980041504	0.0003300905227661133	530.7467651367188	208.6084747314453	1.0	448.9317626953125	200.23818969726562	0.46589264273643494	17	012
292	4.065771102905273	130.95733642578125	0.0003142058849334717	641.3743896484375	1.9399447441101074	0.00015631318092346191	530.2457885742188	208.82778930664062	1.0	528.8026733398438	210.01744079589844	0.0005760788917541504	17	012
293	5.776408672332764	127.58666229248047	0.0003940165042877197	640.5253295898438	1.88775634765625	0.0003497302532196045	530.7969360351562	208.33787536621094	1.0	449.79364013671875	197.35337829589844	0.7144154906272888	17	012
294	5.267966270446777	126.17902374267578	0.007916361093521118	640.4105224609375	2.4556851387023926	0.00019362568855285645	530.0740356445312	209.039306640625	1.0	448.9391174316406	204.7321319580078	0.00876644253730774	17	012
295	5.7011213302612305	126.33525085449219	0.011805176734924316	641.4517211914062	2.328958034515381	0.0003395378589630127	530.7999267578125	208.43295288085938	1.0	451.5610046386719	200.11061096191406	0.9999801516532898	17	012
296	5.646263122558594	123.79421997070312	0.0009617209434509277	640.9268798828125	2.601487159729004	0.00024697184562683105	530.6765747070312	208.43377685546875	1.0	449.6567687988281	199.26324462890625	0.6932907104492188	17	012
297	4.0369391441345215	128.9014434814453	0.00010183453559875488	640.5062866210938	2.593165397644043	0.0001907944679260254	530.7875366210938	208.06671142578125	1.0	449.264892578125	197.0320281982422	0.8963235020637512	17	012
298	646.2462158203125	381.14935302734375	0.00010475516319274902	641.2982177734375	2.824697256088257	0.0002853870391845703	530.2698974609375	208.69520568847656	1.0	450.8528747558594	203.00643920898438	0.7464742660522461	17	012
299	4.2978339195251465	124.95682525634766	0.000606924295425415	640.8200073242188	2.6929080486297607	0.00019419193267822266	530.0894775390625	208.3254852294922	1.0	450.3398742675781	202.72348022460938	0.999975860118866	17	012
300	5.227514743804932	125.6435546875	0.0008488893508911133	641.104736328125	2.5246315002441406	0.0002976655960083008	530.5955200195312	208.90960693359375	1.0	450.27813720703125	196.9522705078125	0.006763458251953125	17	012
301	4.794462203979492	126.9984359741211	0.00012627243995666504	641.101806640625	2.2804319858551025	0.000252455472946167	530.4296264648438	208.76095581054688	1.0	445.43328857421875	198.43504333496094	0.9999824166297913	17	012
302	3.6549978256225586	129.73947143554688	0.006986409425735474	640.7313842773438	2.538398265838623	0.00012022256851196289	530.537109375	208.63262939453125	1.0	450.3847351074219	200.78472900390625	0.010684281587600708	17	012
303	530.6337280273438	213.154541015625	0.00016832351684570312	528.68310546875	210.28424072265625	0.0001488327980041504	529.2008666992188	208.08863830566406	1.0	453.7068786621094	200.9414825439453	0.9999939799308777	17	012
304	3.7500805854797363	130.97970581054688	0.0002511143684387207	640.522705078125	2.5633609294891357	0.00013431906700134277	530.2184448242188	208.89382934570312	1.0	450.0123291015625	200.23883056640625	0.7970170974731445	17	012
305	530.7320556640625	212.41775512695312	6.350874900817871e-5	640.8325805664062	2.248648166656494	0.00012534856796264648	530.98681640625	208.7050018310547	1.0	450.4406433105469	200.00550842285156	0.18735402822494507	17	012
306	6.421181678771973	125.91609954833984	0.0004609823226928711	388.8666687011719	61.679073333740234	0.0006393194198608398	530.5869140625	208.1213836669922	1.0	453.4788513183594	200.64675903320312	0.9999995231628418	17	012
307	530.2713623046875	212.56838989257812	0.00010025501251220703	444.533447265625	197.5845489501953	0.00014579296112060547	530.166259765625	208.87384033203125	1.0	443.77880859375	199.37484741210938	0.9999812245368958	17	012
308	645.8544921875	385.1375427246094	0.00029009580612182617	645.7783813476562	380.03204345703125	0.00028949975967407227	530.9700317382812	209.1395263671875	1.0	452.7840576171875	200.7120819091797	0.9999982118606567	17	012
309	645.9060668945312	380.3912048339844	0.000102996826171875	640.09228515625	2.2334890365600586	0.0001589655876159668	530.6340942382812	208.3083953857422	1.0	528.7713012695312	210.01803588867188	0.0005998611450195312	17	012
310	645.8831176757812	386.593994140625	0.0002677738666534424	645.8416748046875	380.465087890625	0.0002276003360748291	530.8350830078125	208.54005432128906	1.0	450.47869873046875	199.17974853515625	0.9999979734420776	17	012
311	5.531325340270996	126.08847045898438	0.0001730024814605713	641.3395385742188	2.9326171875	0.00025516748428344727	530.6436157226562	207.89328002929688	1.0	452.2033996582031	197.8954315185547	0.9999703168869019	17	012
312	35.81319046020508	120.5827407836914	0.9999037981033325	36.935787200927734	122.42129516601562	0.0007280409336090088	530.6248779296875	208.4124755859375	1.0	449.0556945800781	198.5452423095703	0.9997724890708923	17	012
313	32.86140060424805	120.81876373291016	0.8198317289352417	35.596275329589844	119.99960327148438	0.0008979141712188721	530.5156860351562	208.56842041015625	1.0	451.26837158203125	199.28109741210938	0.8459274768829346	17	012
314	31.04312515258789	120.255615234375	0.9480876922607422	640.077392578125	2.0761494636535645	0.000268399715423584	530.6636352539062	208.92491149902344	1.0	451.2333984375	194.35704040527344	0.9999998807907104	17	012
315	37.0015754699707	115.07377624511719	0.08285537362098694	36.43001937866211	116.20884704589844	0.0030291378498077393	529.9197998046875	208.67491149902344	1.0	449.0472412109375	196.7142333984375	0.9999853372573853	17	012
316	3.426682472229004	131.09884643554688	0.00022721290588378906	640.9478149414062	2.7467384338378906	0.0005398988723754883	530.915283203125	208.2537841796875	1.0	449.6243896484375	199.1659393310547	0.9947423934936523	17	012
317	31.82124137878418	117.52665710449219	0.004507839679718018	29.033695220947266	120.30494689941406	0.12030476331710815	530.673583984375	208.39918518066406	1.0	528.634765625	209.94296264648438	0.0005275607109069824	17	012
318	31.095966339111328	119.1966781616211	0.02665489912033081	30.499181747436523	122.57743835449219	0.03362950682640076	530.7945556640625	208.6650390625	1.0	449.34228515625	193.92840576171875	0.9999998807907104	17	012
319	35.09645080566406	116.81825256347656	0.9996973276138306	34.350032806396484	119.16287231445312	0.0004372894763946533	530.9625244140625	208.2032928466797	1.0	450.4743957519531	194.68435668945312	0.9972812533378601	17	012
320	37.662967681884766	115.17574310302734	0.001519709825515747	33.21686935424805	119.07447814941406	0.0016885995864868164	530.9497680664062	209.04725646972656	1.0	437.7404479980469	197.97166442871094	0.18094384670257568	17	012
321	5.894927978515625	128.69412231445312	0.0037239491939544678	640.1841430664062	2.5544650554656982	0.00020176172256469727	529.8767700195312	207.80909729003906	1.0	452.4422302246094	196.3978271484375	0.9999998211860657	17	012
322	33.22990036010742	119.1550521850586	0.002856701612472534	32.53270721435547	122.22612762451172	0.0015569031238555908	530.3809814453125	208.9723358154297	1.0	528.399169921875	210.15505981445312	0.00036451220512390137	17	012
323	31.93096160888672	118.510986328125	0.6489526033401489	32.28785705566406	119.70660400390625	0.00021776556968688965	530.8865356445312	208.0975341796875	1.0	450.0201110839844	196.4203338623047	0.9999998807907104	17	012
324	645.9869384765625	372.4648742675781	8.377432823181152e-5	641.0191650390625	2.809873104095459	0.00016289949417114258	530.40478515625	208.43655395507812	1.0	452.9974365234375	195.8705596923828	0.16115760803222656	17	012
325	4.263790130615234	130.58233642578125	0.0002250969409942627	640.5723266601562	2.429568290710449	0.00023746490478515625	530.7728271484375	208.8086700439453	1.0	453.4101867675781	193.81419372558594	0.00057944655418396	17	012
326	29.304397583007812	116.29871368408203	0.0003287792205810547	640.8093872070312	2.461080551147461	0.00013741850852966309	530.3806762695312	208.31394958496094	1.0	529.0501098632812	209.8700408935547	0.0003662705421447754	17	012
327	39.45091247558594	116.6145248413086	0.5153433084487915	35.90252685546875	116.86556243896484	0.0004616975784301758	531.2760009765625	208.20355224609375	1.0	529.3087768554688	209.75772094726562	0.00047525763511657715	17	012
328	32.322242736816406	118.6820068359375	0.047692328691482544	641.1426391601562	2.5905959606170654	0.0003771483898162842	530.8751831054688	209.34548950195312	1.0	528.6365966796875	210.64918518066406	0.0004565417766571045	17	012
329	37.279685974121094	115.22979736328125	0.06796932220458984	35.89912414550781	119.07997131347656	0.0003834962844848633	530.6865234375	208.47540283203125	1.0	528.9117431640625	210.26710510253906	0.0004429817199707031	17	012
330	32.17625045776367	119.56404876708984	0.034746378660202026	31.677291870117188	122.59659576416016	0.006268113851547241	530.9615478515625	208.26437377929688	1.0	528.7701416015625	209.22625732421875	0.00031000375747680664	17	012
331	37.51610565185547	113.41797637939453	0.0003414750099182129	641.3557739257812	2.6347107887268066	0.00025349855422973633	530.740478515625	208.24659729003906	1.0	439.46978759765625	195.94459533691406	0.01706579327583313	17	012
332	531.6142578125	212.639404296875	0.00011047720909118652	641.2854614257812	3.9408211708068848	0.00020140409469604492	530.6266479492188	208.00926208496094	1.0	529.1297607421875	209.39669799804688	0.0005268752574920654	17	012
333	32.81071472167969	118.4433364868164	0.02316918969154358	32.65705108642578	119.26982879638672	0.0019237697124481201	530.8046875	208.0977783203125	1.0	529.404296875	209.87474060058594	0.0004216432571411133	17	012
334	32.79536437988281	119.19126892089844	0.7453111410140991	640.7238159179688	3.0683743953704834	0.00033804774284362793	530.8711547851562	208.62220764160156	1.0	528.6361694335938	209.63229370117188	0.00040391087532043457	17	012
335	38.848567962646484	114.0604248046875	0.00019058585166931152	529.4095458984375	210.38418579101562	0.00013694167137145996	530.0735473632812	208.22698974609375	1.0	527.8339233398438	209.2833251953125	0.0006131529808044434	17	012
336	645.1643676757812	380.51434326171875	0.00013467669486999512	640.910888671875	2.8832929134368896	0.0002117455005645752	530.8386840820312	207.88226318359375	1.0	529.4220581054688	209.3549041748047	0.0005589425563812256	17	012
337	640.5010986328125	6.632053375244141	9.611248970031738e-5	640.3070068359375	2.9571352005004883	0.0002504587173461914	531.0715942382812	208.54348754882812	1.0	528.407958984375	209.67543029785156	0.0003387629985809326	17	012
338	5.960063457489014	128.84164428710938	0.004037261009216309	641.0999145507812	2.258329391479492	0.00017759203910827637	530.6307373046875	208.38259887695312	1.0	529.0458984375	210.22714233398438	0.0003738105297088623	17	012
339	646.0468139648438	387.1199951171875	8.442997932434082e-5	640.794677734375	2.265946388244629	0.00021353363990783691	530.4527587890625	208.85006713867188	1.0	528.0391235351562	210.73240661621094	0.0005989670753479004	17	012
340	29.557689666748047	123.27457427978516	0.00037384033203125	641.1170043945312	2.4245171546936035	0.00013560056686401367	530.27783203125	208.4334716796875	1.0	528.7828369140625	209.95162963867188	0.0006695687770843506	17	012
341	37.91480255126953	112.08891296386719	0.0004506409168243408	34.0029296875	114.85883331298828	0.00032973289489746094	530.8817749023438	209.12522888183594	1.0	528.93701171875	210.1830596923828	0.000535815954208374	17	012
342	5.293607711791992	129.94503784179688	0.00029900670051574707	33.471649169921875	119.79033660888672	0.00025349855422973633	530.6974487304688	209.04730224609375	1.0	528.885009765625	210.40771484375	0.0006279349327087402	17	012
343	29.253267288208008	125.36919403076172	0.006827741861343384	30.395139694213867	126.64429473876953	0.0017625987529754639	530.9443969726562	208.96177673339844	1.0	529.1312866210938	210.7217254638672	0.0003662109375	17	012
344	28.969797134399414	116.38678741455078	0.3628561794757843	530.5997924804688	211.2240753173828	9.563565254211426e-5	530.9796752929688	208.69886779785156	1.0	528.8209838867188	210.20716857910156	0.0004832148551940918	17	012
345	640.1654663085938	7.041058540344238	0.00010722875595092773	640.8831176757812	2.320340633392334	0.0003089308738708496	530.4435424804688	208.5674591064453	1.0	529.0997924804688	209.74972534179688	0.000463634729385376	17	012
346	31.520952224731445	119.81283569335938	0.9609167575836182	34.97829818725586	119.0885009765625	0.0005130767822265625	530.8090209960938	208.51869201660156	1.0	528.8646240234375	209.9810791015625	0.0005266070365905762	17	012
347	32.20774841308594	116.83519744873047	0.9999442100524902	35.99943161010742	118.2942123413086	0.0005979239940643311	530.9963989257812	207.7572479248047	1.0	529.4033203125	209.79795837402344	0.00047519803047180176	17	012
348	30.572662353515625	117.78723907470703	0.015407800674438477	641.0083618164062	2.7651891708374023	0.0002714693546295166	531.4312744140625	208.15501403808594	1.0	529.0086059570312	209.63436889648438	0.00028005242347717285	17	012
349	32.583030700683594	118.05615997314453	0.05801093578338623	639.8179321289062	2.563049077987671	0.00019913911819458008	530.796630859375	208.13302612304688	1.0	529.2826538085938	209.31398010253906	0.0005484819412231445	17	012
350	33.84271240234375	117.05009460449219	0.9534885883331299	641.1089477539062	2.0981128215789795	0.00022801756858825684	530.3028564453125	208.0832061767578	1.0	528.730224609375	209.63218688964844	0.000491410493850708	17	012
351	31.58148956298828	116.43624877929688	0.9804941415786743	35.04969024658203	117.74652862548828	0.006221979856491089	530.7808837890625	208.156005859375	1.0	528.7977905273438	209.3929443359375	0.0005866885185241699	17	012
352	30.72496223449707	118.65789794921875	0.9374143481254578	641.1932373046875	2.7580881118774414	0.00046139955520629883	530.4627685546875	208.37403869628906	1.0	528.8859252929688	209.6303253173828	0.00042948126792907715	17	012
353	29.51960563659668	116.498046875	0.09652364253997803	31.805721282958984	117.89216613769531	0.0005086064338684082	530.4718627929688	209.0425262451172	1.0	529.08349609375	210.79092407226562	0.0005020499229431152	17	012
354	4.7864274978637695	129.91162109375	0.0012253522872924805	640.2161254882812	2.886749267578125	0.00011926889419555664	530.2540283203125	208.24636840820312	1.0	528.7655029296875	209.4989471435547	0.0004163086414337158	17	012
355	29.32535743713379	119.12397766113281	0.037634819746017456	640.985107421875	3.2151637077331543	0.0002868473529815674	530.9927368164062	208.321533203125	1.0	529.3939819335938	209.6920166015625	0.00040981173515319824	17	012
356	6.1845197677612305	130.46957397460938	0.0010835826396942139	640.3721313476562	2.1348390579223633	0.00014314055442810059	530.4083862304688	208.54342651367188	1.0	460.8294982910156	205.66964721679688	0.15494182705879211	17	012
357	29.78677749633789	120.16155242919922	0.9321233034133911	641.1140747070312	3.0960850715637207	0.00023296475410461426	530.9563598632812	207.6854248046875	1.0	529.382080078125	209.46519470214844	0.00046503543853759766	17	012
358	5.099999904632568	131.40052795410156	0.011335313320159912	640.6724243164062	2.3952395915985107	0.00015467405319213867	530.8063354492188	208.9608917236328	1.0	528.706298828125	210.497802734375	0.0005221068859100342	17	012
359	28.282888412475586	119.41547393798828	0.07758304476737976	640.6746215820312	2.433082342147827	0.0001799166202545166	530.92431640625	208.00222778320312	1.0	445.5224304199219	250.54580688476562	0.0011827349662780762	17	012
360	4.733917236328125	129.0510711669922	0.0002709925174713135	640.64208984375	2.4439563751220703	0.00026670098304748535	530.2444458007812	208.35960388183594	1.0	528.4817504882812	209.38375854492188	0.0006701350212097168	17	012
361	645.7252197265625	379.2328796386719	8.690357208251953e-5	3.2787346839904785	145.99342346191406	0.0003750324249267578	530.3026733398438	208.41619873046875	1.0	528.9608154296875	209.65020751953125	0.0004731714725494385	17	012
362	29.011051177978516	120.2296142578125	0.13215351104736328	640.0339965820312	3.3110644817352295	0.0002263784408569336	530.5941162109375	209.0003662109375	1.0	528.2562866210938	210.622802734375	0.0005919039249420166	17	012
363	645.737060546875	386.87945556640625	0.00017315149307250977	3.3922858238220215	146.39154052734375	0.0017352700233459473	531.2073974609375	208.83944702148438	1.0	529.1019897460938	210.27890014648438	0.0004166066646575928	17	012
364	30.81199073791504	117.05390167236328	0.006756812334060669	641.4766845703125	2.832536220550537	0.0002612471580505371	530.9578857421875	207.40496826171875	1.0	528.5712890625	208.71778869628906	0.00039887428283691406	17	012
365	5.831145286560059	130.71505737304688	0.0003120601177215576	640.71484375	2.269486427307129	0.0001062154769897461	530.8064575195312	208.95960998535156	1.0	528.6878051757812	210.6656494140625	0.0005571544170379639	17	012
366	28.983257293701172	119.94876861572266	0.3192257881164551	3.3619635105133057	144.9307403564453	0.00012481212615966797	531.4300537109375	208.48330688476562	1.0	529.7828979492188	209.5269012451172	0.0004323720932006836	17	012
367	28.667631149291992	118.20970153808594	0.009812384843826294	2.967174768447876	145.51695251464844	0.0003943145275115967	530.4181518554688	208.8893280029297	1.0	528.4525756835938	210.216064453125	0.0007850527763366699	17	012
368	28.212627410888672	117.21912384033203	0.000598907470703125	641.1693115234375	2.2763571739196777	0.000213623046875	531.3739624023438	209.08203125	1.0	529.0167846679688	210.75558471679688	0.000472337007522583	17	012
369	5.90004825592041	131.03277587890625	0.0011868774890899658	640.6758422851562	1.5270676612854004	0.0002466440200805664	530.7354125976562	208.64341735839844	1.0	529.2334594726562	209.82107543945312	0.0005020499229431152	17	012
370	3.5497233867645264	141.54039001464844	0.001201331615447998	2.0248820781707764	146.92164611816406	0.0004658997058868408	531.2843017578125	208.0133819580078	1.0	457.6632995605469	198.7353973388672	0.935241162776947	17	012
371	4.720046520233154	132.26890563964844	0.0001399219036102295	640.7581787109375	2.881051540374756	0.0002364516258239746	530.3091430664062	208.25216674804688	1.0	461.8975830078125	198.72439575195312	0.0014169514179229736	17	012
372	641.8646850585938	6.686718940734863	9.009242057800293e-5	641.550048828125	2.4486331939697266	0.000383228063583374	530.6682739257812	208.62326049804688	1.0	528.9437255859375	210.46902465820312	0.0007112026214599609	17	012
373	5.232288837432861	130.0388641357422	0.00037223100662231445	530.046630859375	211.13282775878906	0.00013139843940734863	530.4246826171875	208.42823791503906	1.0	529.2459716796875	210.05386352539062	0.0006593763828277588	17	012
374	4.6358466148376465	131.63418579101562	0.0001628100872039795	641.0640258789062	2.526020050048828	0.0002995729446411133	530.9793701171875	208.68385314941406	1.0	528.7008056640625	210.54481506347656	0.0005649924278259277	17	012
375	3.4771533012390137	140.2356414794922	0.006739020347595215	640.2182006835938	2.4660820960998535	0.0001710057258605957	531.203125	208.9039764404297	1.0	529.559326171875	210.3048095703125	0.00031447410583496094	17	012
376	30.48417854309082	115.72509765625	0.00016641616821289062	640.5987548828125	2.799779176712036	0.00017130374908447266	530.623291015625	209.24386596679688	1.0	528.4148559570312	210.57106018066406	0.00044208765029907227	17	012
377	5.294478416442871	132.27365112304688	0.011960327625274658	641.0731201171875	2.7380101680755615	0.0001838207244873047	530.9021606445312	209.2335205078125	1.0	528.5651245117188	210.54420471191406	0.0007577240467071533	17	012
378	2.2880165576934814	141.28761291503906	0.002184242010116577	1.2542784214019775	146.4327392578125	0.0006837546825408936	531.2176513671875	208.85752868652344	1.0	529.10302734375	210.62832641601562	0.0004961490631103516	17	012
379	5.2537312507629395	131.96527099609375	0.00040853023529052734	2.67277455329895	145.83436584472656	0.00015911459922790527	530.7499389648438	208.09942626953125	1.0	529.1448974609375	209.55618286132812	0.0004703998565673828	17	012
380	646.2085571289062	386.1884765625	0.0001272261142730713	391.22021484375	62.54167175292969	0.9385625123977661	530.7931518554688	209.02732849121094	1.0	529.0720825195312	210.61099243164062	0.0005796551704406738	17	012
381	3.8965988159179688	131.71331787109375	0.00043064355850219727	2.1413111686706543	145.64247131347656	0.0001760423183441162	531.4484252929688	208.16526794433594	1.0	528.9071655273438	209.2243194580078	0.00030347704887390137	17	012
382	2.1573522090911865	140.91993713378906	9.831786155700684e-5	2.366018295288086	146.07044982910156	0.00040015578269958496	530.748779296875	208.50303649902344	1.0	528.8078002929688	209.7928924560547	0.0003420114517211914	17	012
383	28.871248245239258	115.7032699584961	0.0006211698055267334	645.0792236328125	378.06805419921875	0.0002707540988922119	530.2659301757812	209.07696533203125	1.0	528.3754272460938	210.7207489013672	0.0006804168224334717	17	012
384	3.68532395362854	132.21151733398438	0.0006182193756103516	1.2497930526733398	147.05018615722656	0.00020101666450500488	529.7265014648438	208.8533172607422	1.0	527.7659912109375	210.5256805419922	0.000817030668258667	17	012
385	31.16134262084961	115.22364044189453	0.0012992024421691895	640.8525390625	2.5913100242614746	0.00021830201148986816	529.47509765625	209.9650115966797	1.0	527.384033203125	211.18276977539062	0.0008758008480072021	17	012
386	645.2433471679688	380.7686462402344	9.745359420776367e-5	640.6726684570312	2.906651496887207	0.0001996457576751709	531.7333984375	208.8797607421875	1.0	459.7135314941406	206.58349609375	0.0018405914306640625	17	012
387	645.9302368164062	386.2105712890625	0.0001310110092163086	1.7720677852630615	147.44602966308594	0.00020524859428405762	530.5122680664062	208.5352783203125	1.0	528.4025268554688	210.14498901367188	0.0008065104484558105	17	012
388	3.8108129501342773	132.0911102294922	0.00048404932022094727	641.192138671875	2.5040040016174316	0.00024712085723876953	530.8355102539062	207.96737670898438	1.0	529.4432373046875	209.30160522460938	0.0006197094917297363	17	012
389	4.784917831420898	131.61915588378906	0.0003579854965209961	641.1553955078125	2.9436397552490234	0.00022801756858825684	531.4442749023438	208.51632690429688	1.0	529.8445434570312	209.92527770996094	0.00035449862480163574	17	012
390	4.521324634552002	132.2090606689453	0.00017574429512023926	640.7286987304688	2.098801612854004	0.0001647472381591797	530.9134521484375	208.816162109375	1.0	529.4107055664062	210.47027587890625	0.00047022104263305664	17	012
391	2.3156309127807617	142.85084533691406	0.0006658732891082764	2.108517646789551	147.08616638183594	0.0014223456382751465	530.7994995117188	208.5081329345703	1.0	528.7130126953125	209.82513427734375	0.00035941600799560547	17	012
392	4.77739143371582	131.65699768066406	0.00020459294319152832	641.4903564453125	1.95200514793396	0.0004125237464904785	530.7051391601562	208.6334991455078	1.0	528.8619384765625	210.0301971435547	0.0004724264144897461	17	012
393	3.414108991622925	141.36441040039062	0.00026345252990722656	640.5643920898438	3.213279962539673	0.00027039647102355957	530.4514770507812	209.01834106445312	1.0	528.385009765625	209.41311645507812	0.00033414363861083984	17	012
394	2.6750073432922363	142.6804962158203	0.00016835331916809082	1.911999225616455	147.0812530517578	0.000651240348815918	648.0350952148438	269.46746826171875	0.00010019540786743164	639.3008422851562	2.7970309257507324	8.761882781982422e-6	17	012
395	646.020751953125	30.085342407226562	9.799003601074219e-5	1.3057215213775635	147.65977478027344	0.0015797913074493408	645.8703002929688	29.057701110839844	0.00010907649993896484	639.3687744140625	3.253413438796997	2.6881694793701172e-5	17	012
396	2.368353843688965	142.77432250976562	0.0006395876407623291	0.39087605476379395	149.7803192138672	0.0004381835460662842	647.9669799804688	222.9279022216797	0.00010642409324645996	639.6449584960938	3.198854923248291	1.6868114471435547e-5	17	012
397	1.3571035861968994	143.75648498535156	0.00022470951080322266	1.7916834354400635	147.59381103515625	0.0024950802326202393	647.9939575195312	365.1441650390625	5.549192428588867e-5	0.8877124786376953	124.02915954589844	1.0013580322265625e-5	17	012
398	2.354361057281494	142.42955017089844	0.006504416465759277	639.948974609375	2.6299948692321777	0.00017881393432617188	648.332275390625	267.8720397949219	4.9620866775512695e-5	639.1041259765625	3.021646499633789	1.0371208190917969e-5	17	012
399	646.197265625	386.36737060546875	0.00017139315605163574	2.0178945064544678	147.99774169921875	0.0006335675716400146	647.74267578125	142.75119018554688	8.565187454223633e-5	639.2430419921875	2.757295608520508	2.2977590560913086e-5	17	012
400	0.857109546661377	144.94960021972656	0.00021287798881530762	1.2868001461029053	148.20965576171875	0.0074780285358428955	648.20751953125	269.0451354980469	0.00019046664237976074	639.4839477539062	2.340238094329834	9.119510650634766e-6	17	012
401	645.6580810546875	371.26397705078125	8.606910705566406e-5	640.8133544921875	2.34309983253479	0.00025960803031921387	647.8406372070312	348.4041748046875	0.00012934207916259766	639.0582885742188	2.4099233150482178	1.4156103134155273e-5	17	012
402	1.698133945465088	143.4866943359375	0.00036600232124328613	1.3580787181854248	147.60223388671875	0.0012107789516448975	648.95703125	221.99551391601562	0.0002567768096923828	639.9212646484375	2.9227638244628906	2.2798776626586914e-5	17	012
403	1.402801752090454	143.3722686767578	0.00016096234321594238	0.6538841724395752	148.06106567382812	0.0014682412147521973	648.83740234375	207.273681640625	6.508827209472656e-5	-4.0477705001831055	152.00396728515625	4.4405460357666016e-6	17	012
404	641.5908813476562	6.3814215660095215	8.639693260192871e-5	641.5440673828125	2.5018959045410156	0.00024688243865966797	645.55712890625	29.47766876220703	0.00018414855003356934	639.2305297851562	3.3356101512908936	1.8358230590820312e-5	17	012
405	640.9321899414062	6.729409217834473	6.86347484588623e-5	1.0924265384674072	151.146484375	0.0004159212112426758	645.560302734375	28.788389205932617	0.00016123056411743164	638.9343872070312	2.394155263900757	1.3500452041625977e-5	17	012
406	646.4408569335938	372.41241455078125	7.233023643493652e-5	1.2564539909362793	152.43148803710938	0.00039646029472351074	647.5147094726562	126.4658203125	4.2825937271118164e-5	1.1282424926757812	123.77388000488281	5.364418029785156e-6	17	012
407	3.375063896179199	142.86788940429688	0.00010454654693603516	640.726318359375	2.3821611404418945	0.00010848045349121094	646.679443359375	140.59034729003906	0.0001264810562133789	639.3418579101562	2.59385085105896	8.13603401184082e-6	17	012
408	4.315398216247559	142.9410400390625	8.150935173034668e-5	640.8731079101562	1.8891282081604004	0.00026413798332214355	640.6858520507812	6.5797438621521	4.807114601135254e-5	639.4901123046875	2.6916937828063965	1.0877847671508789e-5	17	012
409	2.7883238792419434	140.88629150390625	0.00040280818939208984	0.6363332271575928	150.9600372314453	0.00036150217056274414	648.2529907226562	142.2837371826172	0.00032088160514831543	639.152099609375	2.2860219478607178	5.453824996948242e-6	17	012
410	641.00830078125	6.417210578918457	7.37607479095459e-5	640.8820190429688	2.403779983520508	0.00020238757133483887	646.7405395507812	140.03846740722656	0.00014451146125793457	639.3604736328125	2.5990195274353027	1.2725591659545898e-5	17	012
411	2.914307117462158	143.01609802246094	9.384751319885254e-5	641.0521240234375	2.7565994262695312	0.0002752840518951416	645.53515625	28.908771514892578	7.88569450378418e-5	638.9744262695312	2.970200538635254	1.2189149856567383e-5	17	012
412	640.0736083984375	6.152144908905029	9.927153587341309e-5	1.251145601272583	150.64352416992188	0.000714421272277832	640.3375244140625	7.379414081573486	8.982419967651367e-5	639.2442626953125	3.065380811691284	2.7507543563842773e-5	17	012
413	1.8037803173065186	147.51634216308594	0.00010818243026733398	641.0513305664062	2.7181100845336914	0.0003109872341156006	647.2293701171875	140.8230438232422	0.0002824068069458008	639.2864379882812	3.0432887077331543	1.1831521987915039e-5	17	012
414	0.3255915641784668	148.1441192626953	0.0004044175148010254	0.6678714752197266	150.89451599121094	0.0008019208908081055	640.5128784179688	6.7699480056762695	4.741549491882324e-5	-0.16144609451293945	169.06814575195312	2.6524066925048828e-5	17	012
415	640.8427734375	6.126862525939941	6.389617919921875e-5	641.3152465820312	2.536175489425659	0.0002116560935974121	641.5303344726562	7.588029861450195	5.441904067993164e-5	639.3493041992188	2.4643585681915283	1.1980533599853516e-5	17	012
416	1.2924246788024902	147.615478515625	0.0001315474510192871	0.811837911605835	151.66580200195312	0.0005805492401123047	646.3030395507812	29.50319480895996	0.00017845630645751953	638.6958618164062	3.123533010482788	1.767277717590332e-5	17	012
417	1.3937747478485107	145.30126953125	0.00017762184143066406	1.6392314434051514	149.1771240234375	0.00348016619682312	645.560302734375	28.58085823059082	0.00024762749671936035	-0.14249563217163086	168.78892517089844	2.562999725341797e-5	17	012
418	-0.8547325134277344	152.67750549316406	5.894899368286133e-5	0.17801332473754883	151.86032104492188	0.0014286041259765625	647.5786743164062	348.7347412109375	0.00011473894119262695	-0.34458112716674805	169.73910522460938	1.3887882232666016e-5	17	012
419	641.57470703125	6.8584794998168945	0.00013771653175354004	1.2808780670166016	149.1436767578125	0.009182780981063843	645.9666137695312	29.093923568725586	0.00013330578804016113	639.4517211914062	3.031815767288208	2.7418136596679688e-5	17	012
420	641.8104858398438	6.227300643920898	0.00013834238052368164	641.0439453125	3.036499500274658	0.00023755431175231934	646.512451171875	172.0965118408203	8.934736251831055e-5	639.13623046875	3.2424373626708984	2.136826515197754e-5	17	012
421	-0.4058542251586914	151.1359405517578	9.441375732421875e-5	1.7461233139038086	147.6107635498047	0.0008006095886230469	647.5780639648438	253.21212768554688	8.499622344970703e-5	639.78759765625	2.229635238647461	9.119510650634766e-6	17	012
422	3.0969419479370117	146.43109130859375	9.649991989135742e-5	641.4594116210938	2.346525192260742	0.0002745091915130615	648.2122802734375	348.0435791015625	9.384751319885254e-5	639.5880126953125	3.2965540885925293	1.290440559387207e-5	17	012
423	4.175906658172607	145.50991821289062	0.00016707181930541992	0.6653344631195068	152.03073120117188	0.0004718005657196045	649.082763671875	205.1456756591797	6.958842277526855e-5	-0.07836151123046875	169.09129333496094	4.032254219055176e-5	17	012
424	4.510718822479248	143.0113067626953	0.0003393590450286865	640.8455200195312	2.2915267944335938	0.0003904104232788086	647.66162109375	137.4048614501953	0.0002765655517578125	639.1862182617188	2.722163200378418	1.3977289199829102e-5	17	012
425	645.1388549804688	379.7789611816406	0.00016832351684570312	640.8436279296875	2.504587173461914	0.00013887882232666016	649.0592651367188	223.74864196777344	0.00017783045768737793	638.6046142578125	2.886134386062622	1.1235475540161133e-5	17	012
426	2.694727897644043	144.40167236328125	0.00017580389976501465	0.23659825325012207	152.12185668945312	0.0010515153408050537	648.3069458007812	348.1636657714844	6.070733070373535e-5	639.182373046875	2.666499376296997	1.2755393981933594e-5	17	012
427	645.794921875	372.6383361816406	8.410215377807617e-5	1.0535435676574707	148.3841094970703	0.0006027817726135254	648.4180297851562	205.04290771484375	0.00021949410438537598	639.0941772460938	3.0090219974517822	1.1712312698364258e-5	17	012
428	-0.7462377548217773	151.72442626953125	0.00015407800674438477	0.45885372161865234	151.4656219482422	0.0033262670040130615	647.9811401367188	247.93240356445312	7.608532905578613e-5	639.78173828125	2.64528489112854	9.715557098388672e-6	17	012
429	646.050537109375	386.23504638671875	0.00013655424118041992	0.963808536529541	152.1380615234375	0.00013405084609985352	648.2268676757812	348.1961669921875	0.00011438131332397461	451.90679931640625	234.16928100585938	3.644824028015137e-5	17	012
430	640.4447631835938	7.138924598693848	7.221102714538574e-5	0.18817448616027832	152.3504638671875	0.0005874335765838623	648.3851318359375	348.1847229003906	0.00014460086822509766	-0.5672435760498047	168.7644500732422	1.6957521438598633e-5	17	012
431	1.3528485298156738	148.18069458007812	0.00019156932830810547	1.1079559326171875	151.43231201171875	0.00030410289764404297	640.4120483398438	7.270508766174316	6.026029586791992e-5	639.4190063476562	2.6580986976623535	1.3142824172973633e-5	17	012
432	-0.34189510345458984	152.65525817871094	0.0003909766674041748	0.70001220703125	152.17379760742188	0.013239175081253052	645.6740112304688	139.92779541015625	0.00024005770683288574	-0.16986799240112305	167.25335693359375	6.690621376037598e-5	17	012
433	1.3105854988098145	147.2019500732422	0.0001710653305053711	641.1486206054688	2.694430351257324	0.00017407536506652832	646.7687377929688	270.9244689941406	0.0002803802490234375	450.8221740722656	218.16358947753906	6.791949272155762e-5	17	012
434	641.8154907226562	6.346946716308594	8.973479270935059e-5	641.2532348632812	2.3037896156311035	0.0003521740436553955	647.4873657226562	140.5945587158203	8.323788642883301e-5	639.0631713867188	2.5728142261505127	2.35140323638916e-5	17	012
435	3.4079463481903076	142.79254150390625	0.00012433528900146484	388.4056091308594	63.352874755859375	0.00046321749687194824	640.757568359375	7.103362083435059	5.0187110900878906e-5	639.0127563476562	2.3974480628967285	1.0907649993896484e-5	17	012
436	645.918212890625	379.6041259765625	9.202957153320312e-5	640.6966552734375	2.083033800125122	0.00017470121383666992	647.413818359375	269.4261169433594	7.596611976623535e-5	639.6604614257812	1.9747726917266846	9.924173355102539e-6	17	012
437	646.3275756835938	372.6837463378906	6.964802742004395e-5	0.3407144546508789	152.40115356445312	0.00183066725730896	646.9434204101562	142.11712646484375	7.066130638122559e-5	-0.8720564842224121	168.6611328125	2.4944543838500977e-5	17	012
438	0.2146468162536621	152.0535430908203	0.00013378262519836426	0.5566508769989014	151.1167755126953	0.0001919269561767578	647.2321166992188	142.6426544189453	0.00011375546455383301	-0.8852214813232422	169.38807678222656	4.738569259643555e-6	17	012
439	-0.5947675704956055	151.95553588867188	0.0001462399959564209	0.7343554496765137	151.29478454589844	0.0004391670227050781	640.8720703125	7.707188129425049	3.7044286727905273e-5	639.6560668945312	2.741593837738037	9.387731552124023e-6	17	012
440	641.3623046875	6.220302581787109	7.635354995727539e-5	0.07798933982849121	153.5352020263672	0.002030700445175171	648.010498046875	348.7952880859375	6.0170888900756836e-5	-0.05298423767089844	168.718505859375	1.8775463104248047e-5	17	012
441	1.8215625286102295	148.1875762939453	0.00032955408096313477	1.1176273822784424	151.85572814941406	0.00021889805793762207	648.5464477539062	270.33563232421875	0.00020498037338256836	639.7215576171875	2.6711463928222656	1.0192394256591797e-5	17	012
442	-0.20929384231567383	152.8601837158203	0.00045627355575561523	0.8654625415802002	152.7439727783203	0.00045803189277648926	649.3762817382812	220.9562225341797	0.0001519620418548584	-1.5758986473083496	168.76992797851562	2.3871660232543945e-5	17	012
443	640.721923828125	7.585926055908203	7.990002632141113e-5	1.7401561737060547	154.24154663085938	0.0004666447639465332	646.314697265625	29.799062728881836	0.00012603402137756348	638.7662963867188	3.4758236408233643	2.2619962692260742e-5	17	012
444	640.273193359375	6.55095100402832	6.976723670959473e-5	640.6569213867188	2.9433884620666504	0.00031387805938720703	645.858154296875	141.29547119140625	0.0004099905490875244	638.9844970703125	3.426860809326172	1.6421079635620117e-5	17	012
445	646.0657958984375	386.78631591796875	5.0574541091918945e-5	0.519338846206665	154.2846221923828	0.00030174851417541504	648.5132446289062	142.5437469482422	0.00030928850173950195	-0.7798929214477539	169.29522705078125	1.2010335922241211e-5	17	012
446	646.1304321289062	302.41754150390625	0.0001354515552520752	640.8699340820312	2.627418041229248	0.00029283761978149414	641.472900390625	7.455700874328613	7.778406143188477e-5	639.1481323242188	2.5298125743865967	1.6182661056518555e-5	17	012
447	-0.9723782539367676	154.39193725585938	0.000202864408493042	0.23213839530944824	154.58494567871094	0.001350313425064087	641.2328491210938	7.9487810134887695	0.00010585784912109375	-1.12394380569458	167.6499786376953	4.4792890548706055e-5	17	012
448	1.408724069595337	148.6036376953125	0.0004922151565551758	0.7725949287414551	152.96449279785156	0.0008796751499176025	647.8077392578125	139.15597534179688	8.374452590942383e-5	-1.386518955230713	168.42532348632812	2.232193946838379e-5	17	012
449	-0.28535938262939453	152.99331665039062	0.00022023916244506836	640.8709106445312	2.568030834197998	0.00018364191055297852	645.1893310546875	29.347396850585938	7.304549217224121e-5	639.3180541992188	3.0890955924987793	1.3917684555053711e-5	17	012
450	646.2896118164062	387.6641540527344	0.0001405477523803711	641.5188598632812	2.686800003051758	0.00019979476928710938	647.5075073242188	347.688720703125	0.0001506507396697998	639.6900634765625	3.2048733234405518	1.5348196029663086e-5	17	012
451	0.0405879020690918	153.83587646484375	8.249282836914062e-5	641.2669677734375	1.8960895538330078	0.000250399112701416	645.8670654296875	29.439800262451172	5.0067901611328125e-5	447.7762451171875	226.80184936523438	0.0031417906284332275	17	012
452	640.9894409179688	6.157026290893555	3.8743019104003906e-5	-0.192901611328125	153.82977294921875	0.0002859532833099365	647.827880859375	156.70875549316406	8.341670036315918e-5	-0.7883749008178711	168.06808471679688	1.099705696105957e-5	17	012
453	640.5208740234375	6.182422161102295	0.00014644861221313477	641.2882690429688	2.6376633644104004	0.00044968724250793457	640.8341064453125	7.388049125671387	9.942054748535156e-5	638.8977661132812	3.1336803436279297	2.5033950805664062e-5	17	012
454	646.0823364257812	380.13787841796875	0.0001347064971923828	0.7931380271911621	152.93673706054688	0.0003694891929626465	649.5576171875	333.26824951171875	2.917647361755371e-5	-0.7581057548522949	168.3163299560547	1.4185905456542969e-5	17	012
455	1.4533839225769043	148.52134704589844	0.00020870566368103027	0.5351383686065674	152.9418487548828	0.0006055831909179688	646.6121215820312	132.79547119140625	5.564093589782715e-5	638.9346923828125	2.4804015159606934	1.3053417205810547e-5	17	012
456	641.2435302734375	6.894919395446777	0.00017213821411132812	0.6248700618743896	153.3542938232422	0.00034365057945251465	645.9539184570312	29.489805221557617	0.00012290477752685547	639.3070068359375	2.804394006729126	2.7924776077270508e-5	17	012
457	640.3477172851562	6.05668830871582	8.344650268554688e-5	640.4412231445312	1.9855525493621826	0.00023993849754333496	648.2015991210938	219.82333374023438	7.081031799316406e-5	638.8973999023438	2.9142191410064697	2.3752450942993164e-5	17	012
458	645.9185791015625	380.56390380859375	0.00012752413749694824	0.6168105602264404	152.56460571289062	0.00015714764595031738	648.4889526367188	332.31182861328125	7.161498069763184e-5	-1.1403050422668457	169.6234130859375	2.2143125534057617e-5	17	012
459	-0.7297935485839844	154.36007690429688	5.620718002319336e-5	640.60791015625	2.3701510429382324	0.0002301335334777832	648.3425903320312	157.8162078857422	6.35683536529541e-5	639.2042236328125	2.98197078704834	1.3530254364013672e-5	17	012
460	-0.733436107635498	154.51316833496094	9.110569953918457e-5	0.6464965343475342	153.61956787109375	0.00024437904357910156	645.7866821289062	28.842144012451172	9.590387344360352e-5	639.028564453125	3.0675315856933594	1.7374753952026367e-5	17	012
461	-0.4826178550720215	153.51370239257812	0.00013878941535949707	641.1422119140625	2.432100296020508	0.00029584765434265137	641.1210327148438	7.261581897735596	8.39531421661377e-5	639.2185668945312	2.95114803314209	2.276897430419922e-5	17	012
462	1.6501963138580322	148.18605041503906	0.0002827644348144531	646.745361328125	253.53155517578125	0.0002929866313934326	647.998779296875	270.5559997558594	8.791685104370117e-5	-1.6019558906555176	169.1049346923828	2.2470951080322266e-5	17	012
463	640.9136962890625	6.910360336303711	0.00020378828048706055	641.646728515625	2.4769225120544434	0.0003198087215423584	640.548828125	7.188825607299805	9.390711784362793e-5	639.2890625	2.8934621810913086	2.3812055587768555e-5	17	012
464	640.81396484375	6.212911128997803	8.875131607055664e-5	640.885498046875	3.475451946258545	0.0003133118152618408	648.24169921875	155.6327667236328	0.00014898180961608887	639.2069702148438	3.470046043395996	3.24249267578125e-5	17	012
465	1.6094262599945068	147.9493865966797	0.0006186962127685547	1.2388372421264648	153.0113067626953	0.0003736913204193115	648.194091796875	348.5601806640625	0.00015667080879211426	-1.4691267013549805	168.4322052001953	1.7821788787841797e-5	17	012
466	645.76171875	386.0359802246094	0.0001385807991027832	0.5686531066894531	153.83583068847656	0.0006839632987976074	648.2053833007812	348.3095703125	8.824467658996582e-5	-1.2986998558044434	168.42681884765625	2.5659799575805664e-5	17	012
467	-0.5761160850524902	154.45620727539062	0.00011223554611206055	0.8032281398773193	153.8714141845703	0.00019407272338867188	640.822021484375	8.228473663330078	4.100799560546875e-5	639.226318359375	3.1568281650543213	9.566545486450195e-6	17	012
468	-1.1106667518615723	155.7509307861328	0.00017920136451721191	0.6217041015625	155.43405151367188	0.0004673302173614502	648.400634765625	348.0748291015625	6.473064422607422e-5	-1.2781734466552734	166.87245178222656	4.5359134674072266e-5	17	012
469	-0.041441917419433594	153.13645935058594	0.001627117395401001	0.840792179107666	153.79812622070312	0.0008431077003479004	647.7431030273438	142.34085083007812	0.0005119442939758301	-1.6597709655761719	167.6237030029297	2.047419548034668e-5	17	012
470	-0.22540616989135742	154.2109832763672	0.000278472900390625	1.7222814559936523	154.1741943359375	0.00022235512733459473	647.9161987304688	365.91552734375	4.225969314575195e-5	-2.048529624938965	168.80718994140625	9.685754776000977e-6	17	012
471	645.953125	371.57696533203125	7.808208465576172e-5	31.20330047607422	88.76118469238281	0.00014150142669677734	647.1015625	142.6557159423828	7.203221321105957e-5	639.7193603515625	2.752951145172119	7.361173629760742e-6	17	012
472	645.8838500976562	386.376708984375	0.0002961158752441406	0.4701409339904785	154.07806396484375	0.00037363171577453613	640.7533569335938	7.086066246032715	6.529688835144043e-5	-1.0976948738098145	167.4575653076172	2.5957822799682617e-5	17	012
473	-0.7773990631103516	154.8515625	0.00028076767921447754	9.72668743133545	100.44110107421875	0.008331984281539917	649.8355102539062	221.11329650878906	0.00012698769569396973	-1.0289206504821777	167.07749938964844	7.241964340209961e-5	17	012
474	645.3873901367188	379.8533630371094	5.0395727157592773e-5	639.91796875	2.840085744857788	0.00012421607971191406	645.2214965820312	30.057289123535156	4.13060188293457e-5	-1.9185099601745605	169.78237915039062	8.07642936706543e-6	17	012
475	-0.9204702377319336	154.8551788330078	0.00015234947204589844	0.6807384490966797	154.57102966308594	0.0005262196063995361	647.7876586914062	252.6736297607422	7.382035255432129e-5	-1.6963953971862793	167.2588348388672	2.244114875793457e-5	17	012
476	-0.690361499786377	155.28759765625	0.00011152029037475586	0.7216556072235107	154.99229431152344	0.0006526708602905273	648.4796142578125	251.87594604492188	6.464123725891113e-5	-1.813425064086914	167.4396514892578	4.1097402572631836e-5	17	012
477	2.0305328369140625	165.0178680419922	0.0002619028091430664	1.5369844436645508	155.38038635253906	0.008694946765899658	646.1719360351562	28.23680305480957	6.881356239318848e-5	-1.5519390106201172	166.37796020507812	0.0001004338264465332	17	012
478	1.192629337310791	149.52256774902344	0.0011548995971679688	0.5385189056396484	154.49586486816406	0.0019121170043945312	648.0288696289062	157.45654296875	6.654858589172363e-5	-1.3361835479736328	166.58920288085938	5.003809928894043e-5	17	012
479	-0.26699113845825195	154.30589294433594	0.00019168853759765625	646.0003051757812	380.76220703125	0.00011587142944335938	647.040283203125	139.75439453125	0.00011214613914489746	-1.7816200256347656	168.31015014648438	8.046627044677734e-6	17	012
480	0.37090349197387695	153.2515106201172	0.00012826919555664062	1.6902740001678467	153.33624267578125	0.0002751648426055908	647.086181640625	154.6446533203125	0.0003953874111175537	-1.4752683639526367	169.25112915039062	1.0371208190917969e-5	17	012
481	641.1988525390625	6.771049499511719	6.115436553955078e-5	1.3985481262207031	154.21487426757812	0.00021386146545410156	646.3562622070312	30.211824417114258	0.00010609626770019531	-1.4182524681091309	167.5076904296875	2.3931264877319336e-5	17	012
482	641.0867309570312	7.334616184234619	6.54458999633789e-5	640.5609741210938	3.1533994674682617	0.0002478361129760742	646.2171630859375	29.464662551879883	0.00014993548393249512	638.9630737304688	3.5470504760742188	2.3305416107177734e-5	17	012
483	1.9037728309631348	166.70887756347656	0.00042498111724853516	0.6005499362945557	154.9125518798828	0.00023186206817626953	648.757568359375	222.29885864257812	0.00012880563735961914	-1.429469108581543	168.179931640625	3.719329833984375e-5	17	012
484	-0.003978252410888672	155.3479766845703	0.0002911984920501709	645.6825561523438	379.2441101074219	0.0001436471939086914	649.3919677734375	139.72213745117188	0.0002168715000152588	1.8802235126495361	92.78201293945312	8.106231689453125e-6	17	012
485	-0.23752593994140625	154.90924072265625	0.0005064904689788818	0.8407883644104004	155.72271728515625	0.0002898275852203369	646.67138671875	142.0406494140625	0.0024171769618988037	-2.2338476181030273	167.77586364746094	2.3573637008666992e-5	17	012
486	641.1415405273438	7.011200428009033	0.00016495585441589355	641.2612915039062	2.8593978881835938	0.0004799962043762207	646.0479125976562	29.939762115478516	0.00013819336891174316	638.207275390625	2.7184269428253174	3.314018249511719e-5	17	012
487	0.40899109840393066	154.40321350097656	0.0006900429725646973	640.5659790039062	2.256164073944092	0.0002358555793762207	649.7529296875	222.20457458496094	5.5283308029174805e-5	-2.223607063293457	167.52220153808594	2.2977590560913086e-5	17	012
488	0.3749659061431885	153.4573974609375	0.0005784928798675537	640.1090087890625	2.6967477798461914	0.00020563602447509766	648.2070922851562	270.052001953125	0.00010064244270324707	638.8258666992188	2.4922327995300293	1.6570091247558594e-5	17	012
489	0.081329345703125	154.68508911132812	0.0008169710636138916	0.9965786933898926	154.96978759765625	0.00043401122093200684	649.1161499023438	223.1583251953125	9.462237358093262e-5	-1.278944969177246	166.8622283935547	2.491474151611328e-5	17	012
490	-0.5550351142883301	155.57215881347656	0.0009420514106750488	0.6805367469787598	155.68783569335938	0.0004023313522338867	640.6183471679688	7.3621320724487305	3.8117170333862305e-5	-2.3731884956359863	166.87680053710938	1.150369644165039e-5	17	012
491	0.42905592918395996	154.15138244628906	0.0026256442070007324	0.8908028602600098	154.60202026367188	0.00029414892196655273	646.6132202148438	155.3040771484375	0.00012290477752685547	-1.3582606315612793	141.59523010253906	1.761317253112793e-5	17	012
492	-0.34686279296875	155.5704345703125	0.0002709031105041504	0.8389041423797607	155.5906982421875	0.0004381239414215088	648.7025756835938	347.57733154296875	8.296966552734375e-5	639.6495971679688	2.764714241027832	1.4424324035644531e-5	17	012
493	0.31602001190185547	154.423095703125	0.0002569258213043213	640.8564453125	2.5778017044067383	0.0002028346061706543	641.2333374023438	7.439997673034668	8.71121883392334e-5	639.5313720703125	2.6468682289123535	1.627206802368164e-5	17	012
494	0.4972207546234131	153.95330810546875	0.008544772863388062	1.7207865715026855	154.65061950683594	0.0005283355712890625	646.498779296875	29.926620483398438	0.0001671910285949707	639.4304809570312	3.5763909816741943	2.855062484741211e-5	17	012
495	1.8347630500793457	166.19473266601562	9.778141975402832e-5	0.9012284278869629	155.0279541015625	0.0003910362720489502	641.0375366210938	7.011312007904053	5.7250261306762695e-5	-1.3963518142700195	167.7652130126953	2.7418136596679688e-5	17	012
496	-0.8260006904602051	154.6250762939453	0.00016048550605773926	1.4417023658752441	154.4479522705078	0.00031766295433044434	641.3038940429688	7.238642692565918	4.9948692321777344e-5	638.959228515625	2.3718442916870117	1.2755393981933594e-5	17	012
497	2.3029673099517822	164.58201599121094	0.0006774365901947021	0.36096930503845215	156.50482177734375	0.0036327242851257324	647.7888793945312	365.6759948730469	0.00014221668243408203	-1.6163825988769531	165.89463806152344	0.00014087557792663574	17	012
498	2.088836193084717	165.84494018554688	0.00015786290168762207	1.356494426727295	155.34127807617188	0.0013153254985809326	648.6630859375	347.65325927734375	3.4481287002563477e-5	-0.23939275741577148	142.77737426757812	4.139542579650879e-5	17	012
499	646.37158203125	372.34283447265625	8.478760719299316e-5	1.2993807792663574	153.56814575195312	0.0001513063907623291	647.2098388671875	140.27757263183594	0.000183790922164917	640.2408447265625	2.756882667541504	7.957220077514648e-6	17	012
500	0.2608053684234619	153.16757202148438	0.0011492669582366943	640.9512329101562	2.7403244972229004	0.00021064281463623047	645.4967041015625	29.65660858154297	4.0918588638305664e-5	638.8921508789062	3.5002875328063965	1.2218952178955078e-5	17	012
501	-0.399993896484375	154.36099243164062	0.0008058249950408936	0.7084267139434814	154.73776245117188	0.0021933317184448242	647.8121337890625	138.9655303955078	9.840726852416992e-5	-2.5406222343444824	166.2307586669922	2.7567148208618164e-5	17	012
502	641.0552978515625	6.390294075012207	0.0001341700553894043	641.3056640625	2.6471359729766846	0.0005592107772827148	647.9235229492188	347.5411682128906	0.00018656253814697266	639.0978393554688	2.9459633827209473	3.072619438171387e-5	17	012
503	645.1573486328125	379.7296447753906	0.00010859966278076172	-0.0458979606628418	156.0614013671875	0.0006419122219085693	648.4869995117188	249.99351501464844	0.00013554096221923828	-1.8018803596496582	167.2866668701172	2.3931264877319336e-5	17	012
504	-1.0228328704833984	154.62625122070312	0.0004175901412963867	1.3098423480987549	155.5967254638672	0.00035393238067626953	646.875244140625	142.04327392578125	6.22868537902832e-5	-2.6465811729431152	166.91421508789062	3.5762786865234375e-6	17	012
505	-0.17481660842895508	154.99542236328125	0.000795900821685791	641.3641357421875	3.013806104660034	0.00021278858184814453	647.3844604492188	268.95794677734375	6.55055046081543e-5	638.4072265625	2.7995052337646484	1.1354684829711914e-5	17	012
506	-0.8650636672973633	155.93240356445312	0.0002689361572265625	0.6180429458618164	156.2396697998047	0.0006032884120941162	649.4503173828125	221.4930877685547	0.00013875961303710938	-1.1841659545898438	166.79908752441406	2.7805566787719727e-5	17	012
507	-0.6000385284423828	155.17478942871094	0.0006570518016815186	388.8465270996094	62.75244903564453	0.003755897283554077	641.7490234375	7.599007606506348	0.00011992454528808594	638.640869140625	3.03735613822937	2.60770320892334e-5	17	012
508	1.2249820232391357	150.28355407714844	0.0016908049583435059	0.21559357643127441	155.82437133789062	0.00940626859664917	645.9601440429688	29.620826721191406	0.0001850426197052002	-0.8891711235046387	142.92381286621094	8.913874626159668e-5	17	012
509	-0.8928351402282715	155.70892333984375	0.013989269733428955	0.8537671566009521	156.86947631835938	0.011416733264923096	640.985107421875	7.3663787841796875	6.833672523498535e-5	-1.8870387077331543	165.12657165527344	7.471442222595215e-5	17	012
510	-0.21650981903076172	155.98948669433594	0.0026047229766845703	0.5860474109649658	156.45249938964844	0.000478208065032959	646.9502563476562	141.05775451660156	0.00035879015922546387	639.2880249023438	2.571364164352417	1.0609626770019531e-5	17	012
511	0.5640285015106201	155.74977111816406	0.012958407402038574	-0.03975248336791992	157.88485717773438	0.0010211765766143799	647.3927001953125	346.4364013671875	6.133317947387695e-5	-2.1290717124938965	165.9713592529297	1.4662742614746094e-5	17	012
512	-1.3999133110046387	156.0211639404297	0.0015946030616760254	-0.17792701721191406	156.6638641357422	0.007403075695037842	646.3366088867188	29.539587020874023	0.00012573599815368652	-1.497225284576416	165.28530883789062	0.00010406970977783203	17	012
513	-0.13872575759887695	154.6654815673828	0.0002757906913757324	640.9319458007812	2.792865037918091	0.00026917457580566406	641.4703369140625	7.256890296936035	4.318356513977051e-5	0.06785249710083008	142.27886962890625	1.7017126083374023e-5	17	012
514	-0.5477824211120605	155.1009521484375	0.0006986558437347412	1.1067943572998047	155.78025817871094	0.0009029805660247803	640.7939453125	7.525783538818359	4.747509956359863e-5	446.9137878417969	212.76536560058594	0.013356119394302368	17	012
515	-1.374915599822998	156.5224151611328	0.0005623698234558105	0.658653974533081	156.71438598632812	0.004737824201583862	648.6571655273438	222.39759826660156	6.979703903198242e-5	-2.6339969635009766	166.41722106933594	4.863739013671875e-5	17	012
516	0.9517066478729248	154.78509521484375	0.001840353012084961	0.9364256858825684	156.4420928955078	0.0008306801319122314	645.7108154296875	157.37545776367188	0.00011011958122253418	639.3619384765625	3.37990403175354	1.5228986740112305e-5	17	012
517	0.10874414443969727	155.897705078125	0.0011258423328399658	0.6255905628204346	157.00181579589844	0.0008229911327362061	648.1871948242188	269.59722900390625	5.894899368286133e-5	-1.9445090293884277	166.94700622558594	1.4901161193847656e-5	17	012
518	0.01077890396118164	155.51014709472656	0.0005080103874206543	-0.10943746566772461	156.05084228515625	0.0007463395595550537	649.4061279296875	221.9750518798828	4.774332046508789e-5	-2.066884994506836	166.75015258789062	3.266334533691406e-5	17	012
519	0.4775569438934326	155.37428283691406	0.0053809285163879395	0.3370993137359619	156.38218688964844	0.00359952449798584	648.7344360351562	269.0753173828125	0.00011050701141357422	-1.4034900665283203	143.73483276367188	7.575750350952148e-5	17	012
520	1.559265375137329	164.04995727539062	0.0002646148204803467	0.16498208045959473	157.46591186523438	0.008807957172393799	645.8466186523438	30.58412742614746	0.0002772808074951172	0.24937796592712402	143.64065551757812	4.5299530029296875e-5	17	012
521	0.48105740547180176	155.500244140625	0.006969064474105835	1.0809204578399658	156.75230407714844	0.00045946240425109863	649.7203369140625	221.53514099121094	0.00036212801933288574	-0.06024932861328125	142.7394561767578	2.995133399963379e-5	17	012
522	2.493412971496582	164.2211456298828	0.0006630420684814453	0.1023719310760498	157.02833557128906	0.002016693353652954	641.4807739257812	7.205153465270996	7.751584053039551e-5	-1.341963291168213	165.8078155517578	0.00011548399925231934	17	012
523	-0.39866065979003906	154.93544006347656	0.00043770670890808105	1.5602619647979736	155.82504272460938	0.0005324780941009521	645.2020874023438	28.850204467773438	0.00014632940292358398	638.7207641601562	2.588451862335205	1.0788440704345703e-5	17	012
524	-0.6363577842712402	155.45616149902344	0.0008635818958282471	0.8385183811187744	156.19044494628906	0.0015514791011810303	649.2589111328125	222.736572265625	0.00010329484939575195	-1.9125022888183594	165.83645629882812	1.9609928131103516e-5	17	012
525	-0.6404814720153809	155.54315185546875	0.0008653402328491211	-0.12661075592041016	156.49771118164062	0.0014439523220062256	641.6512451171875	7.587828159332275	8.636713027954102e-5	-2.1130666732788086	165.37767028808594	4.222989082336426e-5	17	012
526	1.3614482879638672	164.4903106689453	0.0002658665180206299	1.0145821571350098	155.4444122314453	0.0018838047981262207	649.0971069335938	222.0154266357422	0.0002162456512451172	-2.259429931640625	166.04005432128906	3.796815872192383e-5	17	012
527	1.5324451923370361	165.12461853027344	0.0001983940601348877	0.02182316780090332	157.46055603027344	0.0027635693550109863	645.606201171875	29.312768936157227	5.1975250244140625e-5	-1.3709735870361328	166.09353637695312	9.942054748535156e-5	17	012
528	-0.7669005393981934	155.4590606689453	0.0011727511882781982	0.8189632892608643	156.8621826171875	0.007176250219345093	648.2889404296875	270.0909729003906	6.243586540222168e-5	-2.0401196479797363	165.0915985107422	6.136298179626465e-5	17	012
529	1.9454786777496338	164.5708770751953	0.00038552284240722656	0.712597131729126	156.31040954589844	0.005527675151824951	640.5399780273438	7.4529876708984375	5.933642387390137e-5	-1.786865234375	165.989990234375	0.00011295080184936523	17	012
530	1.9464657306671143	164.8135986328125	0.0005255937576293945	0.9070777893066406	155.95103454589844	0.0055380165576934814	641.4479370117188	7.672759056091309	3.904104232788086e-5	-2.5672645568847656	166.46722412109375	6.455183029174805e-5	17	012
531	-0.48119544982910156	156.8599090576172	0.004761695861816406	0.013947725296020508	157.46319580078125	0.0020293593406677246	646.0128784179688	30.569828033447266	8.83638858795166e-5	-2.1166868209838867	166.0788116455078	1.913309097290039e-5	17	012
532	-0.6648049354553223	157.42295837402344	0.0028096437454223633	0.41930079460144043	158.8857421875	0.006378233432769775	648.6123657226562	252.58851623535156	0.00031894445419311523	-1.8622665405273438	165.3883819580078	4.13060188293457e-5	17	012
533	-0.9631562232971191	156.22804260253906	0.00035876035690307617	0.6839323043823242	156.6236114501953	0.002150237560272217	646.2821044921875	28.462024688720703	0.00010159611701965332	-1.90232515335083	165.8834991455078	4.845857620239258e-5	17	012
