# Supplementary material for: An automated feeding system for the African killifish reveals the impact of diet on lifespan and allows scalable assessment of associative learning
Source: eLife. 2022 Nov 10;11:e69008. doi: 10.7554/eLife.69008 (PMC9788828; doi:10.7554/eLife.69008)
Supplement: Figure 6—source data 2. [file elife-69008-fig6-data2.zip › Training Trajectories/t12_REC025DLC_resnet50_TrainAllTheThingsJun28shuffle1_1030000.csv]

bodyparts_coords	fishhead_x	fishhead_y	fishhead_likelihood	fishtail_x	fishtail_y	fishtail_likelihood	redlight_x	redlight_y	redlight_likelihood	fooddrop_x	fooddrop_y	fooddrop_likelihood	fishnum	recordingnum
0	187.43585205078125	260.6241455078125	1.0	225.77796936035156	182.93417358398438	1.0	184.78158569335938	261.8232116699219	6.070733070373535e-5	169.90069580078125	266.329345703125	2.4199485778808594e-5	12	025
1	188.2176055908203	261.1590576171875	1.0	225.38539123535156	183.01380920410156	1.0	185.70367431640625	262.31304931640625	6.753206253051758e-5	171.97500610351562	260.8573303222656	2.142786979675293e-5	12	025
2	187.71237182617188	260.493896484375	1.0	225.67254638671875	182.638916015625	1.0	228.3148956298828	180.6864776611328	7.429718971252441e-5	181.71070861816406	245.76678466796875	1.963973045349121e-5	12	025
3	187.9532928466797	261.3363952636719	1.0	224.9361572265625	182.75253295898438	1.0	227.90054321289062	181.0424346923828	4.89652156829834e-5	224.50918579101562	188.44252014160156	1.570582389831543e-5	12	025
4	188.50863647460938	260.112548828125	1.0	225.1144561767578	182.3529052734375	1.0	227.87835693359375	180.0862274169922	8.091330528259277e-5	181.33319091796875	245.4473419189453	2.1725893020629883e-5	12	025
5	187.9188690185547	260.8642272949219	1.0	226.32275390625	181.78955078125	1.0	185.56532287597656	261.9914245605469	7.125735282897949e-5	170.35897827148438	267.0766906738281	2.3931264877319336e-5	12	025
6	187.90631103515625	260.7711181640625	1.0	225.15533447265625	183.2174835205078	1.0	227.92355346679688	181.53341674804688	5.227327346801758e-5	181.9205322265625	245.23133850097656	2.60770320892334e-5	12	025
7	187.74703979492188	260.82269287109375	1.0	225.99273681640625	183.00538635253906	1.0	228.7311248779297	180.9838409423828	4.4792890548706055e-5	181.8730010986328	245.53262329101562	2.5153160095214844e-5	12	025
8	188.60403442382812	259.96771240234375	1.0	225.7018585205078	181.79058837890625	1.0	228.23114013671875	179.20248413085938	7.608532905578613e-5	182.082763671875	245.45455932617188	2.5451183319091797e-5	12	025
9	188.13693237304688	260.691650390625	1.0	225.75088500976562	181.29953002929688	1.0	228.1466827392578	178.58349609375	0.00012356042861938477	169.81629943847656	267.22528076171875	3.585219383239746e-5	12	025
10	186.9624786376953	261.21966552734375	1.0	226.37405395507812	182.3746795654297	1.0	612.2802734375	221.20452880859375	0.00032275915145874023	169.6660614013672	266.7918395996094	1.7940998077392578e-5	12	025
11	187.13136291503906	261.649658203125	1.0	226.377685546875	182.0082550048828	1.0	184.96356201171875	262.562255859375	6.648898124694824e-5	169.80496215820312	266.7488708496094	2.5063753128051758e-5	12	025
12	187.4273681640625	261.4447021484375	1.0	225.44467163085938	182.3345184326172	1.0	227.977294921875	180.0952911376953	6.267428398132324e-5	181.54537963867188	245.81887817382812	1.2606382369995117e-5	12	025
13	187.92662048339844	261.27978515625	1.0	225.31527709960938	182.63531494140625	1.0	185.5805206298828	262.1155700683594	0.00010767579078674316	182.6966552734375	271.4740295410156	3.325939178466797e-5	12	025
14	187.63917541503906	261.5365295410156	1.0	225.37686157226562	181.81900024414062	1.0	228.04054260253906	179.70132446289062	6.702542304992676e-5	171.1167449951172	260.3413391113281	1.850724220275879e-5	12	025
15	187.3215789794922	261.0548095703125	1.0	225.2289276123047	182.16909790039062	1.0	228.36904907226562	180.28652954101562	5.6415796279907227e-5	223.84664916992188	184.90786743164062	1.5288591384887695e-5	12	025
16	187.31134033203125	261.1187438964844	1.0	226.240234375	182.2638397216797	1.0	228.68499755859375	179.7019500732422	5.78761100769043e-5	169.79251098632812	266.6337585449219	1.7195940017700195e-5	12	025
17	187.48704528808594	261.3834228515625	1.0	224.95379638671875	181.6503448486328	1.0	227.66908264160156	179.2620086669922	8.90493392944336e-5	223.67715454101562	183.81182861328125	1.9431114196777344e-5	12	025
18	187.3412322998047	261.3549499511719	1.0	225.7146759033203	181.32904052734375	1.0	228.2575225830078	178.89341735839844	0.00010475516319274902	170.1521759033203	266.6120910644531	2.631545066833496e-5	12	025
19	187.80677795410156	260.3612365722656	1.0	225.09957885742188	179.506103515625	1.0	613.3076171875	220.26210021972656	0.004043549299240112	193.81346130371094	268.5728759765625	3.2573938369750977e-5	12	025
20	187.3300323486328	261.20526123046875	1.0	224.7818603515625	180.79986572265625	1.0	227.560791015625	178.11228942871094	0.00011715292930603027	170.25338745117188	266.66766357421875	3.337860107421875e-5	12	025
21	187.28854370117188	260.772705078125	1.0	224.9910430908203	180.98602294921875	1.0	227.6697235107422	178.67703247070312	9.751319885253906e-5	182.91725158691406	271.0574951171875	2.8967857360839844e-5	12	025
22	187.0108642578125	262.14434814453125	1.0	226.11465454101562	180.6204833984375	1.0	228.51243591308594	177.60372924804688	8.14199447631836e-5	182.61685180664062	271.6590270996094	1.817941665649414e-5	12	025
23	187.0734405517578	262.10333251953125	1.0	224.9696502685547	181.2597198486328	1.0	227.66552734375	178.7811279296875	8.240342140197754e-5	182.57867431640625	271.7969055175781	2.4080276489257812e-5	12	025
24	186.8896026611328	261.5036315917969	1.0	225.2156982421875	180.54290771484375	1.0	227.6752471923828	177.7415313720703	0.00011596083641052246	182.77293395996094	271.4029846191406	2.3245811462402344e-5	12	025
25	186.97073364257812	261.7443542480469	1.0	225.24725341796875	181.5294952392578	1.0	228.0430450439453	178.76727294921875	8.45491886138916e-5	182.82614135742188	271.5593566894531	3.170967102050781e-5	12	025
26	187.14535522460938	261.7191467285156	1.0	224.6195526123047	182.02159118652344	1.0	546.2738647460938	190.20347595214844	1.0	515.4552612304688	188.7994384765625	0.0003376305103302002	12	025
27	186.74917602539062	261.6538391113281	1.0	225.07708740234375	180.65419006347656	1.0	546.1703491210938	189.45054626464844	1.0	545.0285034179688	190.51174926757812	0.0007047653198242188	12	025
28	188.14895629882812	261.6177978515625	1.0	225.077880859375	180.85104370117188	1.0	548.224853515625	169.83932495117188	1.0	549.5362548828125	176.58877563476562	0.010133087635040283	12	025
29	186.72801208496094	261.9495544433594	1.0	224.8482666015625	180.40811157226562	1.0	546.4307250976562	189.83128356933594	1.0	543.3594970703125	190.29493713378906	0.0002651810646057129	12	025
30	187.3791046142578	261.2590637207031	1.0	224.5105743408203	180.26675415039062	1.0	548.8551025390625	175.3049774169922	0.9999999403953552	546.8096313476562	182.12930297851562	0.0010976791381835938	12	025
31	187.3573455810547	261.3372497558594	1.0	224.5565948486328	181.3223419189453	1.0	545.21826171875	188.67431640625	1.0	542.6871337890625	188.6786651611328	0.00031262636184692383	12	025
32	187.38265991210938	262.044189453125	1.0	225.27195739746094	180.17892456054688	1.0	548.5479125976562	170.6529998779297	0.9999998807907104	546.5059814453125	178.61257934570312	0.004105865955352783	12	025
33	187.4457244873047	261.9811096191406	1.0	224.59837341308594	179.76397705078125	1.0	546.6924438476562	189.4686279296875	1.0	545.6060791015625	190.72718811035156	0.0006473958492279053	12	025
34	187.83724975585938	261.8732604980469	1.0	224.8056640625	180.2242431640625	1.0	545.6213989257812	189.73257446289062	1.0	544.4467163085938	191.05410766601562	0.00037291646003723145	12	025
35	187.63558959960938	261.9742126464844	1.0	225.28115844726562	180.62965393066406	1.0	548.25390625	189.28121948242188	1.0	547.9761962890625	183.4931640625	0.0035584568977355957	12	025
36	187.67601013183594	261.9576416015625	1.0	225.4210662841797	180.09085083007812	1.0	546.5992431640625	188.89346313476562	1.0	515.6859741210938	183.65028381347656	0.07438865303993225	12	025
37	188.60975646972656	261.5270690917969	1.0	223.57398986816406	180.33578491210938	1.0	547.849853515625	188.40626525878906	1.0	547.5111083984375	181.79261779785156	0.0022079944610595703	12	025
38	188.18389892578125	262.7626953125	1.0	225.80674743652344	180.6251678466797	1.0	546.7466430664062	190.19085693359375	1.0	513.3519287109375	183.91542053222656	0.014233976602554321	12	025
39	187.607666015625	263.8164367675781	1.0	224.39279174804688	181.85350036621094	1.0	546.8128051757812	187.60232543945312	1.0	547.2313842773438	183.15577697753906	0.002254962921142578	12	025
40	187.97540283203125	266.03857421875	1.0	224.53182983398438	181.67904663085938	1.0	546.9307861328125	191.09523010253906	1.0	545.950439453125	191.71322631835938	0.0003852248191833496	12	025
41	188.4239501953125	267.66204833984375	1.0	221.67823791503906	181.92276000976562	1.0	546.0137939453125	189.94805908203125	1.0	544.7334594726562	190.7978515625	0.00046756863594055176	12	025
42	188.7672576904297	269.49554443359375	1.0	220.91177368164062	183.07769775390625	1.0	546.4359130859375	190.67356872558594	1.0	545.1881713867188	191.244384765625	0.00030243396759033203	12	025
43	189.08505249023438	271.0643310546875	1.0	218.86199951171875	184.72915649414062	1.0	546.75048828125	191.2611541748047	1.0	544.827880859375	191.3850555419922	0.0005726218223571777	12	025
44	189.0081329345703	273.2230224609375	1.0	217.45547485351562	184.78326416015625	1.0	546.8526611328125	188.38185119628906	1.0	544.2191772460938	189.0961151123047	0.0004909336566925049	12	025
45	189.92752075195312	275.0116271972656	1.0	215.73846435546875	187.09437561035156	1.0	546.2019653320312	189.2603759765625	1.0	545.8085327148438	190.74951171875	0.0004882514476776123	12	025
46	189.48944091796875	275.8235168457031	1.0	214.0170440673828	187.4969940185547	1.0	545.6548461914062	189.08917236328125	1.0	542.6095581054688	189.5826416015625	0.00041747093200683594	12	025
47	190.39230346679688	276.98974609375	1.0	212.69383239746094	188.7966766357422	1.0	546.4379272460938	190.4386444091797	1.0	544.8331298828125	191.335205078125	0.0003514885902404785	12	025
48	191.91595458984375	277.6120910644531	1.0	212.9785919189453	188.4252166748047	1.0	546.138427734375	187.60345458984375	1.0	545.91455078125	183.16017150878906	0.005319923162460327	12	025
49	194.2881622314453	278.36029052734375	1.0	208.1088104248047	190.25474548339844	1.0	546.7197875976562	190.67713928222656	1.0	545.49267578125	191.54725646972656	0.0002930164337158203	12	025
50	195.2843017578125	281.2297668457031	1.0	204.545166015625	194.25750732421875	1.0	546.6151733398438	190.6015625	1.0	544.791015625	191.73587036132812	0.0006033778190612793	12	025
51	196.27830505371094	281.1909484863281	1.0	204.22537231445312	197.02603149414062	1.0	545.8209838867188	185.89886474609375	1.0	545.407958984375	186.7528533935547	0.0005359649658203125	12	025
52	197.18824768066406	283.1757507324219	1.0	203.63442993164062	198.81475830078125	1.0	545.8409423828125	189.9562225341797	1.0	544.6874389648438	191.1139678955078	0.0004982352256774902	12	025
53	197.63504028320312	283.9704284667969	1.0	202.7515106201172	201.36000061035156	1.0	547.2371215820312	189.62933349609375	1.0	545.1719360351562	190.45648193359375	0.00037553906440734863	12	025
54	198.2267608642578	285.0268859863281	1.0	201.12513732910156	204.72854614257812	1.0	547.1702270507812	190.6820068359375	1.0	548.95556640625	194.26910400390625	0.00030872225761413574	12	025
55	199.2338409423828	285.2494201660156	1.0	201.40850830078125	205.06431579589844	1.0	547.9107055664062	191.53094482421875	1.0	545.9553833007812	191.5430908203125	0.0005827844142913818	12	025
56	202.0384063720703	287.0427551269531	1.0	202.4978485107422	207.127685546875	1.0	545.7392578125	188.80133056640625	1.0	542.2908325195312	189.1279754638672	0.0002796947956085205	12	025
57	201.070556640625	284.90826416015625	1.0	203.30810546875	208.07656860351562	1.0	549.0283203125	190.3773956298828	0.0006084442138671875	197.57159423828125	273.80126953125	0.0001569986343383789	12	025
58	201.723876953125	285.8589172363281	1.0	205.23204040527344	206.8204803466797	1.0	545.3660888671875	187.2812957763672	1.0	544.258056640625	185.37977600097656	0.0009292066097259521	12	025
59	202.58668518066406	285.8274230957031	1.0	204.85662841796875	208.34664916992188	1.0	546.8662719726562	189.82107543945312	1.0	545.5989379882812	190.3988494873047	0.0003789067268371582	12	025
60	202.77178955078125	285.4410095214844	1.0	203.63333129882812	212.42031860351562	1.0	546.1112670898438	187.5758819580078	1.0	543.5282592773438	188.8734588623047	0.0002911090850830078	12	025
61	202.54476928710938	286.62921142578125	1.0	203.74610900878906	209.68521118164062	1.0	546.7526245117188	189.4185791015625	1.0	545.2999877929688	190.18325805664062	0.0003922581672668457	12	025
62	201.6060791015625	286.49200439453125	1.0	204.85079956054688	210.69920349121094	1.0	546.5225830078125	189.3116455078125	1.0	546.1782836914062	190.14144897460938	0.0006621479988098145	12	025
63	201.6942596435547	286.7335510253906	1.0	204.08302307128906	211.0218048095703	1.0	548.625	175.25486755371094	0.9999998807907104	544.6521606445312	179.8798828125	0.0049714744091033936	12	025
64	201.78289794921875	286.6523132324219	1.0	205.71481323242188	209.93043518066406	1.0	546.1334228515625	189.9066925048828	1.0	544.690185546875	190.8120574951172	0.0005229413509368896	12	025
65	201.7821807861328	287.392578125	1.0	206.0165557861328	209.05892944335938	1.0	545.7748413085938	189.45657348632812	1.0	518.0300903320312	185.5583038330078	0.0004165470600128174	12	025
66	201.68756103515625	286.615966796875	1.0	207.30987548828125	209.58450317382812	1.0	545.5671997070312	185.74757385253906	1.0	544.8422241210938	186.18487548828125	0.0010522902011871338	12	025
67	201.29698181152344	288.0792541503906	1.0	206.1597442626953	208.3140411376953	1.0	545.6873779296875	189.40773010253906	1.0	518.021484375	182.15403747558594	0.0016888082027435303	12	025
68	202.3386688232422	286.8008117675781	1.0	206.73500061035156	208.5667724609375	1.0	545.1654052734375	186.30751037597656	1.0	199.52342224121094	275.3869323730469	0.0003476738929748535	12	025
69	201.70945739746094	287.2370300292969	1.0	206.83456420898438	209.73536682128906	1.0	545.4783325195312	189.1482696533203	1.0	542.8853759765625	189.93270874023438	0.00088539719581604	12	025
70	201.5310516357422	287.1752014160156	1.0	207.93862915039062	209.29669189453125	1.0	545.6923828125	189.8996124267578	1.0	544.82763671875	190.8959503173828	0.00033229589462280273	12	025
71	201.64076232910156	287.1717529296875	1.0	208.16163635253906	209.73777770996094	1.0	548.2615966796875	172.37620544433594	1.0	546.5613403320312	179.57952880859375	0.001970738172531128	12	025
72	201.97830200195312	287.3334045410156	1.0	207.69683837890625	209.86183166503906	1.0	545.7548217773438	186.2452850341797	1.0	542.8234252929688	188.98202514648438	0.00043591856956481934	12	025
73	201.44012451171875	286.7082214355469	1.0	209.21600341796875	209.96176147460938	1.0	546.3524780273438	190.2892303466797	1.0	544.750732421875	191.20730590820312	0.0004779398441314697	12	025
74	201.85211181640625	287.0657043457031	1.0	208.80169677734375	209.87393188476562	1.0	544.9362182617188	189.2176513671875	1.0	541.3151245117188	188.85789489746094	0.0004267692565917969	12	025
75	201.71351623535156	287.1729431152344	1.0	207.26852416992188	209.7112579345703	1.0	544.7099609375	187.03273010253906	1.0	544.20556640625	184.99667358398438	0.004242539405822754	12	025
76	202.19737243652344	287.22601318359375	1.0	206.47390747070312	210.52928161621094	1.0	545.642578125	188.8863983154297	1.0	542.4125366210938	189.3208770751953	0.0007612407207489014	12	025
77	202.13343811035156	288.02008056640625	1.0	208.0195770263672	209.8662567138672	1.0	546.302978515625	187.83250427246094	1.0	546.955322265625	183.7255096435547	0.00045377016067504883	12	025
78	201.69093322753906	287.0527038574219	1.0	207.31137084960938	209.98338317871094	1.0	546.397705078125	190.14227294921875	1.0	543.5180053710938	190.93016052246094	0.0004709959030151367	12	025
79	201.87832641601562	287.78759765625	1.0	206.69439697265625	209.7730712890625	1.0	546.0070190429688	190.03318786621094	1.0	544.431396484375	191.20785522460938	0.00039568543434143066	12	025
80	201.84400939941406	287.7933654785156	1.0	207.01556396484375	209.1553955078125	1.0	547.9094848632812	174.8584442138672	1.0	547.4474487304688	181.69436645507812	0.0014305412769317627	12	025
81	201.76419067382812	287.28289794921875	1.0	208.00094604492188	209.89146423339844	1.0	545.8444213867188	190.61862182617188	1.0	544.399169921875	192.0697479248047	0.0004773437976837158	12	025
82	202.1591033935547	286.9898986816406	1.0	207.47244262695312	209.87156677246094	1.0	546.9974365234375	191.3842315673828	1.0	545.7905883789062	191.38088989257812	0.0005195438861846924	12	025
83	202.0513153076172	288.1541748046875	1.0	207.7009735107422	208.88624572753906	1.0	546.9508056640625	181.85479736328125	1.0	545.8704833984375	182.44546508789062	0.0011504292488098145	12	025
84	201.76551818847656	286.8188171386719	1.0	206.34713745117188	208.24781799316406	1.0	545.891845703125	189.53866577148438	1.0	200.2978057861328	276.00958251953125	0.00032266974449157715	12	025
85	201.9228057861328	286.04327392578125	0.9999999403953552	207.4322967529297	211.28900146484375	1.0	546.022216796875	185.3347625732422	1.0	545.9027709960938	185.54237365722656	0.000590592622756958	12	025
86	202.64102172851562	286.9233093261719	1.0	207.19740295410156	211.02255249023438	1.0	545.7920532226562	190.7998046875	0.9999998807907104	543.0513916015625	191.59295654296875	0.0005718469619750977	12	025
87	202.00851440429688	287.3605651855469	1.0	205.50852966308594	211.47813415527344	1.0	546.4107055664062	189.46884155273438	1.0	516.1905517578125	182.6106719970703	0.0007121860980987549	12	025
88	201.89810180664062	287.0154113769531	1.0	204.89413452148438	212.52960205078125	1.0	549.2096557617188	169.46536254882812	1.0	549.8406372070312	175.55947875976562	0.004762470722198486	12	025
89	201.69444274902344	286.3140563964844	1.0	205.92156982421875	208.7712860107422	1.0	545.7481079101562	189.92474365234375	1.0	542.5682373046875	190.34414672851562	0.00034421682357788086	12	025
90	201.51416015625	286.139892578125	1.0	205.2088165283203	207.82122802734375	1.0	546.6121215820312	190.65907287597656	1.0	545.2056274414062	191.68563842773438	0.0008152425289154053	12	025
91	201.90512084960938	287.849853515625	1.0	204.52127075195312	209.9207763671875	1.0	545.3604125976562	189.33599853515625	1.0	544.3768310546875	190.71719360351562	0.0005542635917663574	12	025
92	202.35926818847656	286.7911071777344	1.0	204.47723388671875	208.7009735107422	1.0	549.9959716796875	168.7448272705078	1.0	549.3060302734375	176.17283630371094	0.0014475584030151367	12	025
93	201.9964599609375	285.6871032714844	1.0	202.69760131835938	208.00282287597656	1.0	545.2296142578125	189.62864685058594	1.0	518.7980346679688	184.87062072753906	0.0018281638622283936	12	025
94	202.19818115234375	285.7626647949219	1.0	203.4412078857422	207.54698181152344	1.0	545.98046875	188.6536865234375	1.0	545.3225708007812	189.65858459472656	0.00026676058769226074	12	025
95	202.22093200683594	286.2073669433594	1.0	202.99520874023438	208.56163024902344	1.0	549.1394653320312	169.11509704589844	1.0	547.4246215820312	177.180419921875	0.0012969970703125	12	025
96	201.65113830566406	286.38140869140625	1.0	202.96026611328125	208.85870361328125	1.0	545.9055786132812	189.2498016357422	1.0	542.4971923828125	189.65902709960938	0.000552833080291748	12	025
97	201.57337951660156	286.2853088378906	1.0	201.87921142578125	209.42922973632812	1.0	546.619384765625	181.1656036376953	0.9999998807907104	545.6171264648438	180.61016845703125	0.0017929375171661377	12	025
98	201.30685424804688	286.6005859375	1.0	201.3258819580078	210.5863800048828	1.0	545.4494018554688	186.23204040527344	1.0	518.4497680664062	181.9539337158203	0.0008831918239593506	12	025
99	201.0585479736328	285.9454040527344	1.0	199.35470581054688	211.45358276367188	1.0	546.342529296875	190.68092346191406	1.0	198.10511779785156	273.8992614746094	0.0004610717296600342	12	025
100	200.44863891601562	285.5050964355469	1.0	199.44921875	209.86228942871094	1.0	547.6481323242188	170.0594940185547	1.0	545.4049072265625	178.0449981689453	0.005825996398925781	12	025
101	200.85806274414062	286.6363220214844	1.0	199.78001403808594	209.822265625	1.0	545.61474609375	189.74757385253906	1.0	542.7887573242188	189.92747497558594	0.0009685158729553223	12	025
102	200.9674530029297	286.2641296386719	1.0	198.8472442626953	211.10939025878906	1.0	547.4878540039062	190.1290740966797	1.0	545.9857788085938	190.02976989746094	0.0007152259349822998	12	025
103	201.440673828125	286.06378173828125	1.0	199.4523162841797	211.99855041503906	1.0	545.3534545898438	188.50173950195312	1.0	541.7745361328125	188.0663604736328	0.0004336237907409668	12	025
104	201.9343719482422	286.6581726074219	1.0	198.2110595703125	211.85745239257812	1.0	545.9041137695312	191.10060119628906	1.0	543.85009765625	190.81236267089844	0.0005430877208709717	12	025
105	201.1771240234375	286.8851318359375	1.0	197.90447998046875	211.0496826171875	1.0	545.4268798828125	189.9922332763672	1.0	544.5820922851562	190.32325744628906	0.0007270872592926025	12	025
106	201.93873596191406	286.2146301269531	1.0	197.6255645751953	211.4911346435547	1.0	546.7066650390625	188.98141479492188	1.0	199.14886474609375	275.02587890625	0.0006832778453826904	12	025
107	201.47396850585938	286.3341979980469	1.0	199.66265869140625	210.7963104248047	1.0	545.7335205078125	188.82614135742188	1.0	199.00564575195312	275.6458435058594	0.0004937946796417236	12	025
108	201.34117126464844	286.1123046875	1.0	197.92066955566406	211.44039916992188	1.0	545.6867065429688	189.7292938232422	1.0	541.864013671875	190.36203002929688	0.0003916025161743164	12	025
109	202.03091430664062	287.1689758300781	1.0	198.3574676513672	211.311279296875	1.0	546.5515747070312	190.16920471191406	1.0	545.2192993164062	190.75885009765625	0.0006646513938903809	12	025
110	201.74107360839844	287.33111572265625	1.0	197.22421264648438	211.77764892578125	1.0	545.781982421875	190.14678955078125	1.0	544.9907836914062	190.7579803466797	0.0007850229740142822	12	025
111	201.63247680664062	286.21380615234375	1.0	197.4892578125	209.9265899658203	1.0	545.7297973632812	190.2387237548828	1.0	544.229736328125	191.02545166015625	0.00040581822395324707	12	025
112	201.45481872558594	287.15875244140625	1.0	197.9430694580078	210.1358184814453	1.0	545.0270385742188	189.4561004638672	1.0	541.9987182617188	189.163330078125	0.0002573728561401367	12	025
113	201.32041931152344	287.4818115234375	1.0	197.35133361816406	210.22900390625	1.0	548.9832763671875	166.09967041015625	0.9999998807907104	199.82989501953125	276.31878662109375	0.0005060732364654541	12	025
114	198.14198303222656	292.2653503417969	1.0	195.4831085205078	211.71359252929688	1.0	546.6306762695312	189.11959838867188	1.0	194.4165496826172	211.10504150390625	0.0003803074359893799	12	025
115	193.70314025878906	300.3224792480469	1.0	189.134033203125	223.95004272460938	1.0	546.43798828125	191.28138732910156	1.0	543.7100219726562	191.80026245117188	0.00012624263763427734	12	025
116	192.03659057617188	307.31658935546875	1.0	198.0768280029297	230.46673583984375	1.0	546.79833984375	190.37562561035156	1.0	545.9411010742188	190.56954956054688	0.0005750358104705811	12	025
117	190.77574157714844	315.94622802734375	1.0	199.64134216308594	228.88211059570312	1.0	545.6382446289062	189.86349487304688	1.0	544.639892578125	191.5098114013672	0.00040334463119506836	12	025
118	189.8155059814453	318.8135070800781	1.0	199.24676513671875	225.96861267089844	1.0	545.8535766601562	190.53536987304688	1.0	544.3247680664062	191.62498474121094	0.0005011558532714844	12	025
119	190.00120544433594	318.85321044921875	1.0	200.9647979736328	226.83172607421875	1.0	546.889892578125	190.7693634033203	1.0	544.9158935546875	191.21224975585938	0.0006048977375030518	12	025
120	189.3900604248047	318.1943054199219	1.0	202.87997436523438	224.453369140625	1.0	547.270263671875	189.25515747070312	1.0	544.1094970703125	189.98524475097656	0.0004817545413970947	12	025
121	188.85398864746094	318.5784912109375	1.0	208.26141357421875	226.4544219970703	1.0	546.24267578125	190.26089477539062	1.0	542.8887939453125	190.63369750976562	0.0003126859664916992	12	025
122	188.40283203125	318.70111083984375	1.0	209.0047607421875	222.0052490234375	1.0	545.36083984375	188.00686645507812	1.0	542.3995971679688	188.9186248779297	0.000967174768447876	12	025
123	189.200927734375	318.3495178222656	1.0	207.38890075683594	219.67416381835938	1.0	543.674072265625	188.84556579589844	1.0	517.8095092773438	185.4355926513672	0.0018111765384674072	12	025
124	188.5601043701172	318.51776123046875	1.0	208.3741912841797	218.37754821777344	1.0	546.7582397460938	181.72723388671875	1.0	517.4947509765625	181.69654846191406	0.0011542439460754395	12	025
125	188.82286071777344	318.3922119140625	1.0	208.03895568847656	216.52394104003906	1.0	549.2449340820312	173.01785278320312	0.9999996423721313	547.8950805664062	184.92213439941406	0.00014972686767578125	12	025
126	188.55335998535156	318.9551086425781	1.0	209.250244140625	214.43743896484375	1.0	546.4904174804688	189.11557006835938	1.0	519.0442504882812	185.85760498046875	0.0007317066192626953	12	025
127	189.07537841796875	318.6289367675781	1.0	209.7552490234375	215.94012451171875	1.0	546.5341796875	189.65516662597656	1.0	517.9400634765625	188.2216033935547	0.00042310357093811035	12	025
128	188.66574096679688	318.8489990234375	1.0	208.53956604003906	216.1014404296875	1.0	546.8369140625	186.26783752441406	1.0	543.73193359375	189.55807495117188	0.0005355179309844971	12	025
129	189.3126220703125	318.8841247558594	1.0	208.17684936523438	217.41871643066406	1.0	549.2245483398438	170.60743713378906	1.0	548.0133056640625	177.4327392578125	0.001515209674835205	12	025
130	189.16786193847656	319.1598815917969	1.0	207.58294677734375	218.1044921875	1.0	544.7883911132812	189.5414276123047	1.0	205.02439880371094	222.66725158691406	0.000580519437789917	12	025
131	189.11865234375	318.8334655761719	1.0	209.5275115966797	219.04376220703125	1.0	545.9005126953125	190.10145568847656	1.0	544.8837890625	191.52764892578125	0.0004794895648956299	12	025
132	189.03358459472656	319.2579345703125	1.0	208.17269897460938	219.55996704101562	1.0	546.0281982421875	190.36109924316406	1.0	542.7388916015625	190.49732971191406	0.0005655586719512939	12	025
133	188.9257049560547	319.1256103515625	1.0	208.39486694335938	219.11932373046875	1.0	548.8385009765625	169.88682556152344	1.0	548.1484375	178.21627807617188	0.0009943246841430664	12	025
134	188.74305725097656	319.08660888671875	1.0	207.70779418945312	219.5481719970703	1.0	545.277099609375	190.33193969726562	1.0	542.896240234375	191.1549835205078	0.0005183517932891846	12	025
135	189.52743530273438	318.5773010253906	1.0	208.92898559570312	218.74420166015625	1.0	545.2138671875	189.0423126220703	1.0	542.6553344726562	188.45977783203125	0.0013384819030761719	12	025
136	189.02134704589844	318.90423583984375	1.0	211.08511352539062	219.12106323242188	1.0	546.0245971679688	190.06707763671875	1.0	542.7566528320312	190.7496337890625	0.00033906102180480957	12	025
137	188.7396697998047	318.6167907714844	1.0	210.42996215820312	219.0467987060547	1.0	545.6961059570312	189.1629638671875	1.0	542.6575317382812	189.467529296875	0.00039336085319519043	12	025
138	189.4629364013672	319.09356689453125	1.0	212.4122772216797	220.75115966796875	1.0	549.1937866210938	170.22494506835938	1.0	548.0647583007812	180.02969360351562	0.0018153488636016846	12	025
139	189.2240753173828	319.625732421875	1.0	212.23291015625	221.28076171875	1.0	545.0768432617188	189.97682189941406	1.0	520.0906982421875	186.82666015625	0.0023626089096069336	12	025
140	191.96546936035156	319.65533447265625	1.0	210.80252075195312	225.04554748535156	1.0	545.569091796875	185.30027770996094	1.0	542.4300537109375	188.4005126953125	0.0004999041557312012	12	025
141	194.6351318359375	321.8769226074219	1.0	201.41952514648438	235.27877807617188	1.0	547.9027099609375	174.87173461914062	0.9999998807907104	518.3074951171875	180.000244140625	0.004773259162902832	12	025
142	195.66659545898438	323.9386291503906	1.0	197.58224487304688	239.79420471191406	1.0	549.0563354492188	174.66929626464844	1.0	516.0801391601562	180.9717559814453	0.00502815842628479	12	025
143	197.434814453125	325.8187561035156	1.0	194.37802124023438	246.5971221923828	1.0	546.739501953125	190.15869140625	1.0	545.4122314453125	190.5159149169922	0.000731050968170166	12	025
144	199.3430633544922	326.5982971191406	1.0	194.85142517089844	250.97079467773438	1.0	546.1109619140625	189.2860107421875	1.0	545.119873046875	190.5848388671875	0.0004946291446685791	12	025
145	203.12518310546875	325.57061767578125	1.0	193.45822143554688	254.616455078125	1.0	544.7379760742188	189.5741424560547	1.0	518.5572509765625	186.6281280517578	0.0008447170257568359	12	025
146	209.87109375	324.43170166015625	1.0	195.89404296875	260.3285217285156	1.0	545.957763671875	190.01553344726562	1.0	542.6044311523438	189.92189025878906	0.0003860592842102051	12	025
147	215.16561889648438	328.09228515625	1.0	188.6845703125	274.3628845214844	1.0	546.037109375	189.40943908691406	1.0	545.0479736328125	190.49844360351562	0.00029844045639038086	12	025
148	221.3915252685547	329.9867248535156	1.0	182.69981384277344	277.6943359375	1.0	546.2225952148438	186.51351928710938	0.9999998807907104	544.1575317382812	188.1722869873047	0.0005771517753601074	12	025
149	225.11717224121094	331.4199523925781	1.0	183.0065460205078	282.3827209472656	1.0	544.633544921875	189.95201110839844	1.0	542.007080078125	189.544189453125	0.00035193562507629395	12	025
150	228.03868103027344	337.3265686035156	0.9999984502792358	183.70193481445312	288.0816955566406	1.0	545.61962890625	182.81288146972656	1.0	542.2119750976562	187.511962890625	0.0008689165115356445	12	025
151	233.4092254638672	334.65338134765625	0.9960597157478333	186.79466247558594	290.7515563964844	1.0	548.0420532226562	171.0496826171875	0.9999999403953552	546.6450805664062	179.037353515625	0.0035895109176635742	12	025
152	239.1701202392578	331.3816223144531	1.0	190.4520263671875	292.14862060546875	1.0	545.8460693359375	190.57542419433594	1.0	542.397705078125	187.08795166015625	0.0004990696907043457	12	025
153	241.67874145507812	334.4413757324219	1.0	189.36614990234375	291.26873779296875	1.0	545.59765625	184.7941436767578	1.0	543.608154296875	184.72093200683594	0.0009319484233856201	12	025
154	244.68948364257812	334.71142578125	1.0	189.13201904296875	293.65753173828125	1.0	548.2845458984375	170.00685119628906	1.0	547.9883422851562	179.02200317382812	0.002710789442062378	12	025
155	247.92495727539062	336.4652404785156	0.999999463558197	191.88705444335938	296.68450927734375	1.0	545.7813110351562	191.30337524414062	1.0	544.5299682617188	193.23558044433594	0.0002033710479736328	12	025
156	251.10098266601562	335.3964538574219	1.0	202.2724151611328	298.16278076171875	1.0	546.4685668945312	189.7397918701172	1.0	544.7850341796875	190.72093200683594	0.00046375393867492676	12	025
157	254.0283660888672	334.32318115234375	1.0	201.82736206054688	298.5080261230469	1.0	544.82080078125	188.79432678222656	1.0	541.266845703125	188.43373107910156	0.0006195306777954102	12	025
158	255.30740356445312	334.6897888183594	1.0	200.8821563720703	297.62982177734375	1.0	548.7522583007812	174.6192169189453	0.9999998807907104	546.5518798828125	179.5659942626953	0.005524665117263794	12	025
159	256.46368408203125	335.74462890625	1.0	203.81094360351562	295.53973388671875	1.0	545.1326904296875	188.61856079101562	1.0	543.9405517578125	190.25489807128906	0.00046962499618530273	12	025
160	259.7069396972656	337.26373291015625	1.0	215.0930633544922	293.89361572265625	0.9999438524246216	546.1893310546875	188.72238159179688	1.0	542.6500854492188	189.1334686279297	0.0011509358882904053	12	025
161	223.55923461914062	290.63238525390625	0.9999997019767761	219.63894653320312	294.6025695800781	0.9988193511962891	544.8585815429688	180.9134521484375	1.0	544.616943359375	181.56759643554688	0.0038639307022094727	12	025
162	223.09512329101562	286.0823059082031	1.0	215.06866455078125	293.001220703125	0.9966526031494141	546.9223022460938	183.51129150390625	1.0	546.5712280273438	183.7655487060547	0.0019615590572357178	12	025
163	222.87051391601562	280.31719970703125	1.0	276.07476806640625	333.7831726074219	0.9976502656936646	545.0376586914062	190.36080932617188	1.0	543.8192138671875	191.6117706298828	0.0003375411033630371	12	025
164	276.3652648925781	334.9348449707031	1.0	215.42431640625	280.3520202636719	1.0	546.8942260742188	191.9989776611328	1.0	544.6974487304688	192.9842529296875	0.0005760490894317627	12	025
165	279.1672668457031	334.0103759765625	1.0	213.1044158935547	276.78826904296875	1.0	546.447021484375	188.41473388671875	1.0	545.1572875976562	189.38919067382812	0.0005026161670684814	12	025
166	281.4566345214844	334.4953308105469	1.0	211.64138793945312	272.8702392578125	1.0	546.9356079101562	190.11666870117188	0.9999998807907104	545.5220336914062	190.6907196044922	0.0010035336017608643	12	025
167	284.035400390625	331.865234375	1.0	212.85450744628906	267.5797424316406	1.0	545.4745483398438	185.1217041015625	1.0	519.7821655273438	185.06668090820312	0.0008171200752258301	12	025
168	285.4859619140625	350.34771728515625	1.0	221.01307678222656	261.79351806640625	1.0	545.6163940429688	184.84930419921875	1.0	544.7632446289062	185.06085205078125	0.0005128383636474609	12	025
169	295.0004577636719	352.6662292480469	0.999998927116394	226.597900390625	262.24456787109375	1.0	544.4221801757812	188.67840576171875	1.0	543.4660034179688	187.0961151123047	0.003021031618118286	12	025
170	305.6394348144531	354.4823913574219	0.9999999403953552	229.30938720703125	267.0871887207031	1.0	546.366455078125	189.58023071289062	1.0	545.5018310546875	190.36927795410156	0.000762641429901123	12	025
171	320.1321716308594	313.0706481933594	1.0	235.32931518554688	275.0143127441406	1.0	546.3409423828125	183.80319213867188	1.0	546.0521850585938	183.92262268066406	0.0011568069458007812	12	025
172	324.3125	313.1491394042969	1.0	239.61483764648438	281.3752746582031	1.0	545.5068969726562	189.84085083007812	1.0	544.3029174804688	191.04222106933594	0.00047338008880615234	12	025
173	328.7655944824219	313.9515686035156	1.0	239.53172302246094	287.5993347167969	0.9998824596405029	546.19482421875	189.33482360839844	1.0	544.6764526367188	191.05775451660156	0.00039967894554138184	12	025
174	335.2838134765625	312.5534973144531	1.0	244.24632263183594	289.5851135253906	1.0	547.1497192382812	186.93215942382812	0.9999999403953552	547.3199462890625	181.57598876953125	0.0018548369407653809	12	025
175	336.3301086425781	311.4551696777344	1.0	253.83428955078125	287.67462158203125	1.0	547.922607421875	191.59109497070312	1.0	545.9163208007812	192.65057373046875	0.0008092522621154785	12	025
176	339.2423400878906	311.4633483886719	1.0	253.6877899169922	287.9718933105469	1.0	544.3995971679688	190.1043701171875	1.0	541.5873413085938	190.75706481933594	0.0006544888019561768	12	025
177	340.7420959472656	312.6205749511719	1.0	253.95213317871094	287.43438720703125	1.0	548.810302734375	169.35244750976562	1.0	546.0426635742188	176.9853515625	0.0024521946907043457	12	025
178	341.8266906738281	312.8330078125	1.0	255.1033477783203	286.3992919921875	1.0	546.810302734375	189.46353149414062	1.0	545.5587158203125	190.36172485351562	0.0007057487964630127	12	025
179	344.2261962890625	311.9635314941406	1.0	255.44223022460938	287.2727355957031	1.0	549.2451782226562	173.0247039794922	0.9999999403953552	546.5966796875	181.0106201171875	0.0016418397426605225	12	025
180	347.57379150390625	311.10302734375	1.0	255.6126251220703	287.2530212402344	1.0	546.5149536132812	189.2826690673828	1.0	545.0689697265625	190.16122436523438	0.0003859996795654297	12	025
181	339.14532470703125	305.7574462890625	0.9999594688415527	263.41058349609375	285.40777587890625	1.0	546.4600830078125	189.24888610839844	1.0	545.2398681640625	190.17843627929688	0.0005933642387390137	12	025
182	338.7430114746094	288.7858581542969	1.0	280.0901794433594	279.46575927734375	0.8572361469268799	545.1922607421875	185.5589141845703	1.0	542.4775390625	188.73553466796875	0.0006090700626373291	12	025
183	339.8544921875	278.1824035644531	1.0	550.5725708007812	172.92445373535156	0.0002721548080444336	548.6461181640625	171.59715270996094	1.0	548.651123046875	175.6068878173828	0.022809863090515137	12	025
184	342.47039794921875	271.4168701171875	1.0	303.5473327636719	315.49053955078125	0.9974662065505981	544.364501953125	189.09942626953125	1.0	519.6632690429688	189.22647094726562	0.0009863972663879395	12	025
185	344.7351989746094	265.33740234375	1.0	305.9485168457031	316.11614990234375	1.0	545.9191284179688	190.78720092773438	0.9999999403953552	305.5695495605469	317.30877685546875	0.0021016597747802734	12	025
186	346.8450622558594	262.115234375	1.0	306.096923828125	315.74676513671875	1.0	546.9468383789062	190.2390594482422	1.0	545.0736083984375	190.65469360351562	0.0005256533622741699	12	025
187	348.93060302734375	259.1276550292969	1.0	311.8719177246094	317.0101013183594	1.0	549.6151733398438	171.05677795410156	1.0	545.5970458984375	175.91123962402344	0.01678064465522766	12	025
188	351.5860595703125	257.71142578125	1.0	314.3078308105469	312.5036315917969	1.0	544.96142578125	190.12818908691406	1.0	543.0465698242188	190.62648010253906	0.0005505681037902832	12	025
189	353.6412353515625	255.36935424804688	1.0	315.00054931640625	307.0267333984375	1.0	546.3313598632812	187.36952209472656	1.0	546.1092529296875	184.9564208984375	0.0005821883678436279	12	025
190	354.62933349609375	254.35430908203125	1.0	316.07720947265625	304.4732666015625	1.0	545.7960205078125	190.7007293701172	1.0	544.470947265625	191.4591064453125	0.0006042718887329102	12	025
191	355.9356384277344	252.52590942382812	1.0	317.97735595703125	298.92584228515625	1.0	546.0367431640625	184.02911376953125	1.0	544.4619140625	184.5744171142578	0.0009559094905853271	12	025
192	357.7938232421875	251.31948852539062	1.0	317.6714172363281	297.09246826171875	1.0	546.0674438476562	190.1099090576172	1.0	542.8790283203125	190.63143920898438	0.0007687807083129883	12	025
193	359.2782287597656	249.84130859375	1.0	318.7334899902344	296.46331787109375	1.0	545.5526123046875	189.49002075195312	1.0	543.831298828125	191.08859252929688	0.00032958388328552246	12	025
194	361.60205078125	247.46009826660156	0.9999991655349731	321.6153869628906	293.3824157714844	1.0	547.8256225585938	172.50494384765625	0.9999999403953552	548.0912475585938	179.7279052734375	0.004689842462539673	12	025
195	363.51934814453125	247.0476531982422	1.0	326.671142578125	292.2522888183594	1.0	545.904541015625	189.29638671875	1.0	545.0092163085938	190.54852294921875	0.0004394352436065674	12	025
196	364.3558349609375	247.25	1.0	328.880615234375	290.52374267578125	1.0	548.8489379882812	170.6183624267578	1.0	546.49658203125	176.80929565429688	0.0016939342021942139	12	025
197	365.885498046875	246.88427734375	1.0	328.94207763671875	288.89227294921875	1.0	545.3956298828125	187.9219970703125	1.0	544.7461547851562	189.47227478027344	0.0003407597541809082	12	025
198	367.2092590332031	244.28799438476562	1.0	327.13861083984375	287.3330078125	1.0	548.2655639648438	180.9921417236328	1.0	516.8885498046875	180.96722412109375	0.0009100437164306641	12	025
199	368.9042053222656	244.53147888183594	0.9999959468841553	327.61029052734375	286.4156188964844	1.0	546.9114990234375	186.01177978515625	1.0	545.8096923828125	182.2451629638672	0.0027503371238708496	12	025
200	369.4434814453125	241.9610137939453	1.0	327.4249572753906	286.3061828613281	1.0	545.1658325195312	191.81190490722656	1.0	465.220947265625	271.4021301269531	0.0006208419799804688	12	025
201	371.9371032714844	242.698974609375	1.0	327.6321105957031	286.9323425292969	1.0	545.511962890625	189.1717987060547	1.0	542.0833740234375	189.9359893798828	0.0004220008850097656	12	025
202	373.18585205078125	240.5962371826172	0.9999999403953552	327.80084228515625	286.646240234375	0.9999898672103882	545.925048828125	189.9147491455078	1.0	326.12164306640625	279.4270324707031	0.0006754398345947266	12	025
203	373.6468505859375	243.29360961914062	1.0	457.45050048828125	267.3403625488281	0.9992175102233887	545.77685546875	183.0311737060547	1.0	545.2601318359375	183.52670288085938	0.00281679630279541	12	025
204	375.31976318359375	240.13943481445312	1.0	332.1185607910156	284.7875061035156	0.9999603033065796	546.1924438476562	187.2753143310547	1.0	331.6901550292969	285.2949523925781	0.0008664131164550781	12	025
205	376.2740173339844	240.6156005859375	1.0	332.032958984375	285.8786926269531	1.0	545.2770385742188	185.7265167236328	1.0	546.0404663085938	181.59393310546875	0.01078718900680542	12	025
206	378.0968322753906	240.27035522460938	1.0	329.0904541015625	289.2210998535156	1.0	544.7047729492188	190.994140625	1.0	519.40185546875	190.30612182617188	0.001238405704498291	12	025
207	377.26605224609375	240.27496337890625	1.0	327.8009948730469	290.5674133300781	1.0	547.061767578125	190.65322875976562	1.0	545.1336059570312	191.1661834716797	0.001139611005783081	12	025
208	378.4111328125	240.57151794433594	1.0	328.94110107421875	290.0547180175781	1.0	547.0866088867188	179.54432678222656	0.9999999403953552	547.3323974609375	180.0855255126953	0.007164567708969116	12	025
209	378.40777587890625	240.43792724609375	1.0	329.8000183105469	288.9326171875	1.0	546.7780151367188	174.66146850585938	1.0	544.9930419921875	179.1605987548828	0.003548175096511841	12	025
210	379.5987854003906	240.8967742919922	1.0	330.2708435058594	288.458740234375	1.0	545.405517578125	190.67996215820312	1.0	543.8565673828125	191.47650146484375	0.0003484487533569336	12	025
211	379.6112060546875	239.7699737548828	1.0	329.88153076171875	288.51763916015625	1.0	547.109619140625	190.18057250976562	1.0	546.1004638671875	190.62625122070312	0.0016249120235443115	12	025
212	378.5693664550781	239.1634063720703	1.0	328.2997741699219	288.22930908203125	1.0	546.6480712890625	188.96359252929688	1.0	544.9517822265625	189.78431701660156	0.00040906667709350586	12	025
213	379.2084655761719	240.341552734375	1.0	328.5037841796875	287.4878234863281	1.0	547.5531005859375	171.5623779296875	1.0	547.52197265625	180.40634155273438	0.004107922315597534	12	025
214	379.8363037109375	238.51173400878906	1.0	329.42205810546875	283.458984375	1.0	547.8826904296875	170.3310089111328	1.0	545.935791015625	177.79734802246094	0.01061868667602539	12	025
215	380.33154296875	237.3799285888672	1.0	332.9331970214844	278.2066650390625	1.0	545.54931640625	190.9669189453125	1.0	544.0547485351562	190.13638305664062	0.000580132007598877	12	025
216	380.6571044921875	237.7629852294922	0.9999999403953552	337.0643005371094	274.4342346191406	0.9658839702606201	549.6138916015625	170.46714782714844	1.0	547.2440185546875	178.3490447998047	0.002300173044204712	12	025
217	380.0555419921875	235.310302734375	1.0	339.1010437011719	277.1396789550781	1.0	545.66064453125	186.7054443359375	1.0	545.2617797851562	183.57217407226562	0.0011610686779022217	12	025
218	380.6758728027344	234.44793701171875	0.9999994039535522	340.5513000488281	276.6755065917969	1.0	545.46240234375	190.03805541992188	1.0	544.1356811523438	191.03135681152344	0.0005203187465667725	12	025
219	379.38201904296875	234.57850646972656	1.0	338.9212951660156	273.2597961425781	1.0	546.3756103515625	183.7279815673828	1.0	544.4391479492188	183.72300720214844	0.002740621566772461	12	025
220	379.4778137207031	233.3366241455078	1.0	336.1874694824219	273.5337219238281	1.0	548.77685546875	170.6192169189453	1.0	548.4970092773438	179.40821838378906	0.004274576902389526	12	025
221	378.9897155761719	232.5727081298828	0.9999998807907104	452.4100646972656	254.38336181640625	0.9907078742980957	548.1888427734375	171.28684997558594	1.0	545.5001220703125	179.34967041015625	0.001403212547302246	12	025
222	378.4410400390625	231.17442321777344	1.0	329.9610290527344	282.937255859375	1.0	544.759521484375	189.8452606201172	1.0	541.89501953125	190.47103881835938	0.0005628764629364014	12	025
223	377.6690673828125	230.36654663085938	1.0	328.68634033203125	285.4569091796875	1.0	547.2989501953125	173.37611389160156	0.9999999403953552	546.6438598632812	178.59866333007812	0.008000046014785767	12	025
224	378.14312744140625	229.0536651611328	1.0	330.2828369140625	284.07781982421875	1.0	545.7255859375	188.91357421875	1.0	544.143798828125	190.25120544433594	0.0006332099437713623	12	025
225	377.4668884277344	228.80422973632812	1.0	329.67327880859375	283.13323974609375	1.0	546.1488037109375	190.41627502441406	1.0	547.1734008789062	193.95867919921875	0.000504225492477417	12	025
226	378.33642578125	228.95486450195312	1.0	329.30328369140625	282.20269775390625	1.0	546.5328369140625	187.24386596679688	1.0	546.2838134765625	185.58338928222656	0.0023063719272613525	12	025
227	377.6485595703125	228.13986206054688	1.0	329.9082946777344	281.4210205078125	1.0	546.6439208984375	191.09628295898438	1.0	544.5355224609375	191.8878936767578	0.0006999075412750244	12	025
228	377.6551208496094	228.27830505371094	1.0	328.9079895019531	281.06842041015625	1.0	545.912353515625	190.02029418945312	1.0	544.3143310546875	190.9355010986328	0.00039273500442504883	12	025
229	377.12884521484375	228.42916870117188	1.0	327.58319091796875	280.35858154296875	1.0	545.7142944335938	192.15122985839844	1.0	543.1064453125	192.5294952392578	0.00045430660247802734	12	025
230	379.2606201171875	228.2104949951172	1.0	326.8717041015625	278.81494140625	1.0	545.958251953125	189.7899932861328	1.0	545.2070922851562	190.8170928955078	0.0006046891212463379	12	025
231	376.5472717285156	228.35057067871094	0.9999991655349731	327.4458312988281	276.0372619628906	1.0	546.1342163085938	191.01095581054688	1.0	545.1019287109375	192.08163452148438	0.0007099807262420654	12	025
232	378.04815673828125	228.59222412109375	1.0	332.1596984863281	275.6427917480469	1.0	545.9276733398438	189.96519470214844	1.0	545.1826171875	191.07005310058594	0.00041478872299194336	12	025
233	377.5029602050781	226.45997619628906	1.0	334.0049133300781	269.07421875	1.0	546.3282470703125	190.15750122070312	1.0	544.8461303710938	190.85739135742188	0.0005946755409240723	12	025
234	376.6695556640625	224.5657196044922	1.0	336.4972229003906	265.1637268066406	1.0	545.9696655273438	190.025634765625	1.0	516.5953369140625	187.99313354492188	0.002455204725265503	12	025
235	375.1875	223.89337158203125	1.0	337.1078186035156	261.5757141113281	0.9999960660934448	545.3291625976562	185.67388916015625	1.0	544.4782104492188	185.59300231933594	0.0012952089309692383	12	025
236	375.3095703125	224.420654296875	0.9999759197235107	340.8709411621094	260.1250915527344	1.0	546.4315185546875	189.96713256835938	1.0	543.4505004882812	190.22434997558594	0.0007772743701934814	12	025
237	374.8236389160156	222.96974182128906	0.9996863603591919	342.26361083984375	256.98260498046875	1.0	545.9852294921875	189.33795166015625	1.0	544.9674682617188	190.6556396484375	0.00036716461181640625	12	025
238	375.2456970214844	220.67599487304688	0.9999922513961792	339.2067565917969	250.88951110839844	1.0	546.2531127929688	185.16041564941406	1.0	374.10760498046875	214.59739685058594	0.0005202591419219971	12	025
239	372.92596435546875	220.7306671142578	0.9999997615814209	337.8305969238281	245.942138671875	0.999638557434082	545.8981323242188	190.58258056640625	1.0	544.6359252929688	191.20574951171875	0.0007984936237335205	12	025
240	372.8755187988281	221.3737030029297	1.0	338.79547119140625	243.69009399414062	0.9998255372047424	546.4785766601562	183.63253784179688	1.0	543.7282104492188	188.07952880859375	0.0005252063274383545	12	025
241	372.928955078125	219.30471801757812	1.0	337.3458251953125	242.21420288085938	0.9997979402542114	546.2973022460938	189.78500366210938	1.0	545.0086669921875	190.74322509765625	0.00043261051177978516	12	025
242	372.1646423339844	218.19007873535156	0.9999999403953552	444.2570495605469	233.5762176513672	0.9999986290931702	546.1799926757812	190.7740020751953	1.0	544.6650390625	191.69212341308594	0.0009545683860778809	12	025
243	370.60882568359375	220.443359375	0.9957377910614014	339.3646545410156	240.54795837402344	0.9999115467071533	546.64990234375	189.9049835205078	1.0	543.3964233398438	190.19085693359375	0.00032719969749450684	12	025
244	371.5265197753906	217.44236755371094	0.9999974966049194	335.2471008300781	243.24496459960938	0.999998927116394	548.2705688476562	175.13568115234375	1.0	544.6844482421875	185.58428955078125	0.0010392069816589355	12	025
245	371.9586181640625	218.01107788085938	0.9999978542327881	332.7547607421875	242.9525146484375	1.0	545.5482788085938	188.8529052734375	1.0	544.5157470703125	190.3563232421875	0.0005009472370147705	12	025
246	371.2122802734375	219.4282684326172	0.9999620914459229	332.5238952636719	242.7479248046875	0.999998152256012	547.35986328125	187.71482849121094	1.0	544.924560546875	189.43016052246094	0.0006058216094970703	12	025
247	370.9693298339844	217.89833068847656	0.9999998807907104	331.8238220214844	241.0381317138672	1.0	549.10546875	171.60122680664062	1.0	546.6156005859375	178.57260131835938	0.0037799179553985596	12	025
248	370.8995361328125	218.3722381591797	0.9999997019767761	330.91387939453125	238.79515075683594	1.0	545.170654296875	190.3077850341797	0.9999999403953552	543.9981079101562	191.9097137451172	0.0006123483180999756	12	025
249	371.559814453125	217.92552185058594	0.9999998807907104	332.39447021484375	237.09327697753906	0.9999991655349731	548.08740234375	169.30679321289062	1.0	546.5089721679688	171.60011291503906	0.0025158822536468506	12	025
250	368.84783935546875	217.06690979003906	1.0	332.72674560546875	240.1929931640625	1.0	545.7269897460938	190.1666717529297	1.0	544.4996948242188	191.17303466796875	0.00044980645179748535	12	025
251	362.529541015625	224.3798828125	0.9980675578117371	332.99725341796875	233.2154083251953	0.9999997615814209	545.6195678710938	183.983154296875	1.0	542.6831665039062	186.7109375	0.0009013712406158447	12	025
252	338.9665222167969	231.82546997070312	0.9999984502792358	340.248046875	234.9212188720703	0.004074752330780029	548.49755859375	184.49298095703125	1.0	546.891357421875	181.81210327148438	0.0010710656642913818	12	025
253	341.6487731933594	235.1434326171875	0.9991664886474609	340.1460266113281	238.70738220214844	0.009367972612380981	545.4827270507812	189.4620819091797	1.0	518.4562377929688	185.84597778320312	0.003877013921737671	12	025
254	353.0516357421875	244.49331665039062	0.09991097450256348	350.48565673828125	244.81678771972656	0.744537353515625	544.3088989257812	188.70126342773438	1.0	520.3809814453125	185.72486877441406	0.0027050375938415527	12	025
255	335.88330078125	225.00799560546875	0.9130960702896118	343.0679626464844	224.71080017089844	0.00018090009689331055	545.380615234375	181.9129638671875	1.0	544.5092163085938	182.38450622558594	0.0009987056255340576	12	025
256	329.73358154296875	226.98753356933594	0.9999997019767761	340.8057556152344	225.26361083984375	0.002298980951309204	545.0701904296875	187.99427795410156	1.0	516.6383666992188	182.68101501464844	0.011042892932891846	12	025
257	327.26922607421875	229.59532165527344	0.9994730949401855	342.02484130859375	223.91192626953125	0.0010588467121124268	545.2767944335938	190.6514892578125	1.0	541.8959350585938	190.76339721679688	0.00037100911140441895	12	025
258	325.4054870605469	229.6357421875	0.9999996423721313	546.0152587890625	191.1826171875	0.00026091933250427246	545.8884887695312	189.7651824951172	1.0	544.9039916992188	190.5871124267578	0.0005688369274139404	12	025
259	323.35028076171875	230.6544189453125	0.9999995827674866	323.65802001953125	230.39105224609375	0.0003065764904022217	546.0811157226562	186.78427124023438	1.0	543.2385864257812	189.44659423828125	0.0004449188709259033	12	025
260	323.6568298339844	229.82418823242188	1.0	548.7769775390625	178.87442016601562	0.00020805001258850098	545.8538818359375	179.5136260986328	0.9999999403953552	546.1216430664062	180.0270233154297	0.020127594470977783	12	025
261	321.73590087890625	230.96142578125	1.0	545.3233032226562	191.7197265625	0.00020438432693481445	544.8451538085938	190.04708862304688	1.0	518.5955200195312	186.51516723632812	0.0004101991653442383	12	025
262	320.4627685546875	231.0805206298828	1.0	545.7717895507812	190.92601013183594	0.00010600686073303223	546.1416015625	188.86180114746094	1.0	545.1068725585938	185.79156494140625	0.0006017684936523438	12	025
263	313.3728332519531	233.19737243652344	0.9999920129776001	318.5934753417969	234.9532012939453	0.010000288486480713	545.2445678710938	186.28001403808594	1.0	518.4772338867188	184.9677734375	0.0014492273330688477	12	025
264	306.1725158691406	234.1926727294922	0.994096577167511	543.4239501953125	191.66810607910156	0.00021377205848693848	545.3977661132812	190.02487182617188	0.9999998807907104	543.0700073242188	190.0095672607422	0.00042700767517089844	12	025
265	296.6611633300781	234.0487060546875	0.9999799728393555	306.9454650878906	233.06573486328125	0.0014518201351165771	547.2860107421875	190.69265747070312	1.0	282.8196716308594	230.13853454589844	0.000329434871673584	12	025
266	291.8958740234375	235.6991729736328	1.0	546.2782592773438	191.00823974609375	0.0005046427249908447	546.5513916015625	189.48544311523438	1.0	548.0574340820312	193.69998168945312	0.0006265044212341309	12	025
267	287.8836975097656	236.904541015625	1.0	298.9117431640625	228.02783203125	0.00039079785346984863	545.9337768554688	189.97068786621094	1.0	542.5606079101562	190.32667541503906	0.0005446076393127441	12	025
268	282.3253173828125	237.98719787597656	0.9999999403953552	287.3437805175781	239.3654022216797	0.006070166826248169	546.298095703125	189.9793243408203	1.0	545.0870971679688	190.81101989746094	0.0004995763301849365	12	025
269	278.8094482421875	239.01222229003906	0.9999999403953552	285.53668212890625	239.8975067138672	0.0013266801834106445	546.6688842773438	188.6776885986328	1.0	546.6958618164062	185.6516571044922	0.001728832721710205	12	025
270	274.16888427734375	239.83775329589844	1.0	274.3000183105469	236.1739044189453	0.0009779036045074463	546.0661010742188	189.4373779296875	1.0	544.1422729492188	190.58917236328125	0.0004616677761077881	12	025
271	270.403076171875	239.28274536132812	1.0	338.34185791015625	208.42425537109375	0.0649077296257019	546.0977783203125	190.0126190185547	1.0	544.4373168945312	190.63893127441406	0.00047829747200012207	12	025
272	267.0547790527344	240.50149536132812	1.0	334.3975830078125	211.4589080810547	0.3840606212615967	545.635986328125	190.36770629882812	1.0	544.1456909179688	190.2548370361328	0.0006780028343200684	12	025
273	265.86590576171875	245.25205993652344	1.0	270.82977294921875	245.08775329589844	0.0035529136657714844	548.33056640625	172.4758758544922	1.0	546.8602294921875	178.17637634277344	0.0033370554447174072	12	025
274	263.24542236328125	249.3984375	1.0	319.4567565917969	203.54029846191406	1.0	545.5950317382812	189.3529815673828	1.0	544.3742065429688	190.2509002685547	0.0005086064338684082	12	025
275	262.6737976074219	252.5797882080078	1.0	319.3629455566406	199.5611572265625	0.9999997615814209	546.2096557617188	190.00437927246094	1.0	261.10675048828125	244.17132568359375	0.0009383559226989746	12	025
276	261.7038269042969	255.44432067871094	1.0	316.6567077636719	197.76400756835938	1.0	549.1946411132812	168.05026245117188	1.0	545.7784423828125	169.04254150390625	0.0008090436458587646	12	025
277	260.3955078125	257.29986572265625	1.0	314.7705993652344	195.48757934570312	1.0	545.0404052734375	188.9547882080078	1.0	541.7044067382812	189.39785766601562	0.0004023611545562744	12	025
278	260.3485107421875	259.88446044921875	1.0	315.28167724609375	194.35792541503906	1.0	547.2843017578125	168.9435272216797	1.0	547.5853271484375	175.3811492919922	0.017830342054367065	12	025
279	260.1410827636719	261.1141662597656	1.0	313.84344482421875	194.80084228515625	1.0	546.18408203125	185.0675048828125	1.0	543.1727294921875	189.1210174560547	0.0005061328411102295	12	025
280	259.90545654296875	262.3952941894531	1.0	313.9826354980469	193.0282745361328	1.0	545.5242919921875	190.19393920898438	1.0	544.0859375	191.39154052734375	0.0005729198455810547	12	025
281	261.4782409667969	262.8306579589844	1.0	309.67669677734375	194.60775756835938	1.0	546.328125	190.07351684570312	1.0	545.1633911132812	190.91738891601562	0.0006767213344573975	12	025
282	261.276123046875	263.6055603027344	1.0	309.4004211425781	193.13720703125	1.0	546.3499145507812	189.5213165283203	1.0	543.6404418945312	190.23828125	0.00036391615867614746	12	025
283	261.9955139160156	262.6007995605469	1.0	308.7425537109375	192.6580810546875	1.0	546.35107421875	188.5792236328125	1.0	549.1329345703125	193.1442413330078	0.0004902482032775879	12	025
284	262.22479248046875	263.9090270996094	1.0	305.2550964355469	195.0831298828125	1.0	546.2060546875	189.65463256835938	1.0	545.3743896484375	190.57765197753906	0.0005850791931152344	12	025
285	262.55865478515625	262.61297607421875	1.0	308.06671142578125	193.71688842773438	1.0	544.7080688476562	180.6632843017578	1.0	545.1359252929688	181.37118530273438	0.009884387254714966	12	025
286	263.08831787109375	262.897705078125	1.0	308.7178649902344	192.25804138183594	1.0	545.3533325195312	190.2115020751953	1.0	544.2434692382812	191.55238342285156	0.000457078218460083	12	025
287	265.06683349609375	261.3589172363281	1.0	304.91241455078125	194.174560546875	1.0	548.1571655273438	169.08497619628906	1.0	545.4539794921875	177.83741760253906	0.008900851011276245	12	025
288	271.48785400390625	255.39138793945312	1.0	299.7919006347656	201.001220703125	0.999783992767334	545.8778076171875	189.5052490234375	1.0	544.811767578125	190.41859436035156	0.0007047057151794434	12	025
289	279.2197570800781	248.24853515625	1.0	305.8979187011719	189.69639587402344	1.0	545.3411865234375	188.6634521484375	1.0	544.3612670898438	188.2397918701172	0.00037992000579833984	12	025
290	286.3411560058594	245.0139617919922	1.0	296.1474914550781	193.50723266601562	0.9999926090240479	546.572021484375	189.65121459960938	1.0	544.9624633789062	190.43019104003906	0.0004322230815887451	12	025
291	292.061279296875	245.19879150390625	1.0	300.02642822265625	244.73793029785156	0.00017687678337097168	547.6578979492188	179.63998413085938	1.0	547.55078125	180.31861877441406	0.001272052526473999	12	025
292	298.3663635253906	243.41641235351562	1.0	295.5962219238281	244.99693298339844	0.00034290552139282227	546.2450561523438	189.2950439453125	1.0	543.7905883789062	190.07318115234375	0.0012819468975067139	12	025
293	303.5373229980469	243.21963500976562	1.0	298.3644714355469	246.0720977783203	0.00032064318656921387	546.1332397460938	181.65081787109375	1.0	545.9738159179688	182.06695556640625	0.00873604416847229	12	025
294	307.9677429199219	241.12710571289062	1.0	306.43951416015625	243.37655639648438	0.00033101439476013184	545.3576049804688	186.415771484375	1.0	542.2509155273438	189.21070861816406	0.0009110867977142334	12	025
295	313.3081359863281	240.22657775878906	1.0	310.14935302734375	243.13040161132812	0.00036582350730895996	546.2955322265625	186.0648956298828	1.0	545.512451171875	189.632568359375	0.00037792325019836426	12	025
296	316.83343505859375	238.8507843017578	1.0	310.95654296875	241.94924926757812	0.0002873837947845459	545.9594116210938	190.05052185058594	1.0	518.5953979492188	187.60098266601562	0.0007159411907196045	12	025
297	319.01690673828125	235.69873046875	1.0	317.6015319824219	238.91537475585938	0.0005493760108947754	545.7597045898438	190.38546752929688	1.0	542.5523681640625	190.82891845703125	0.0007229745388031006	12	025
298	325.308837890625	229.98291015625	1.0	470.7854309082031	235.6287384033203	0.0037211179733276367	545.4420166015625	189.95272827148438	1.0	541.979736328125	190.66188049316406	0.0005069971084594727	12	025
299	332.859619140625	226.9636688232422	1.0	279.8785400390625	238.56759643554688	0.19268041849136353	547.052978515625	190.14376831054688	1.0	545.431640625	190.52296447753906	0.0006315410137176514	12	025
300	337.78021240234375	225.16717529296875	1.0	483.60589599609375	226.34559631347656	1.0	548.826416015625	170.31752014160156	1.0	546.037841796875	177.03089904785156	0.006457418203353882	12	025
301	343.2113342285156	222.43954467773438	1.0	466.6175842285156	229.5355224609375	0.4791240990161896	546.1161499023438	189.6993865966797	1.0	542.504150390625	190.10281372070312	0.0002891719341278076	12	025
302	346.7276611328125	223.82432556152344	0.9999855160713196	477.98382568359375	228.1568145751953	0.21115460991859436	547.5620727539062	189.8550262451172	1.0	546.0330810546875	190.5623016357422	0.0008586645126342773	12	025
303	351.6646728515625	224.19664001464844	0.9820131063461304	280.2033386230469	246.46209716796875	0.3916770815849304	545.839111328125	189.31564331054688	1.0	544.3468017578125	190.77130126953125	0.0005637705326080322	12	025
304	404.89947509765625	227.30294799804688	0.8911241292953491	278.3386535644531	245.59019470214844	1.0	546.334228515625	190.0279998779297	1.0	543.05029296875	190.83506774902344	0.0003108680248260498	12	025
305	369.062255859375	225.28529357910156	0.9852057695388794	281.17340087890625	247.97352600097656	1.0	545.8212280273438	190.81649780273438	1.0	543.8832397460938	190.5764617919922	0.0005816519260406494	12	025
306	366.51141357421875	225.67884826660156	1.0	284.2159118652344	248.1112060546875	1.0	548.8944091796875	171.39584350585938	1.0	547.08251953125	179.8604736328125	0.0028741955757141113	12	025
307	368.6823425292969	227.15708923339844	1.0	286.1790466308594	247.1830596923828	1.0	547.2300415039062	175.7335662841797	1.0	544.95751953125	180.8187713623047	0.001453399658203125	12	025
308	369.5864562988281	227.36135864257812	1.0	288.5411376953125	245.40452575683594	1.0	545.6666259765625	190.3061065673828	1.0	543.9065551757812	191.4657440185547	0.0004208385944366455	12	025
309	373.5689392089844	226.91375732421875	1.0	292.5376281738281	244.24603271484375	0.9999984502792358	545.3823852539062	187.83035278320312	1.0	545.6019287109375	183.53897094726562	0.000656425952911377	12	025
310	375.0767517089844	226.63790893554688	1.0	298.5279541015625	246.4282684326172	0.9874714016914368	546.1574096679688	189.97080993652344	1.0	545.1708374023438	190.58456420898438	0.00045859813690185547	12	025
311	376.1523132324219	225.16879272460938	0.9999998807907104	381.092529296875	225.22227478027344	0.7625232338905334	544.79736328125	188.55120849609375	1.0	544.1237182617188	189.92184448242188	0.0006777346134185791	12	025
312	375.0072326660156	219.94793701171875	1.0	321.81072998046875	234.1661834716797	0.5710165500640869	545.9093627929688	191.6376495361328	1.0	544.2111206054688	193.02496337890625	0.001013338565826416	12	025
313	324.2709045410156	243.36642456054688	0.9999961853027344	377.16619873046875	216.17774963378906	0.9989911317825317	546.150634765625	190.73097229003906	1.0	377.55413818359375	219.3505096435547	0.002148538827896118	12	025
314	321.3143615722656	248.78358459472656	1.0	377.489013671875	214.0733642578125	0.9673577547073364	545.1173706054688	191.5815887451172	0.9999999403953552	543.8519897460938	192.52435302734375	0.0014965534210205078	12	025
315	373.68084716796875	213.05355834960938	1.0	317.917724609375	254.07485961914062	0.9907534122467041	547.4552001953125	170.48931884765625	1.0	546.7139892578125	174.4354705810547	0.00266265869140625	12	025
316	373.66943359375	213.40736389160156	1.0	318.3092956542969	254.56822204589844	0.025403350591659546	548.8069458007812	171.3939666748047	1.0	546.413330078125	179.20425415039062	0.00917932391166687	12	025
317	372.9437255859375	213.19676208496094	1.0	308.83514404296875	257.0365295410156	0.9299564957618713	545.8858642578125	189.43711853027344	1.0	542.5505981445312	190.0166015625	0.0005202591419219971	12	025
318	373.4390869140625	213.2908172607422	1.0	307.757080078125	258.8185729980469	0.8911443948745728	548.559814453125	170.6958465576172	1.0	545.9598388671875	178.03347778320312	0.007586151361465454	12	025
319	371.93865966796875	213.4021453857422	1.0	305.52105712890625	260.5499267578125	0.9999998807907104	547.6112670898438	172.00582885742188	0.9999998807907104	545.4055786132812	180.0881805419922	0.007020890712738037	12	025
320	372.0394287109375	211.0594482421875	1.0	300.2182922363281	266.4986877441406	1.0	545.3427734375	189.7762908935547	1.0	299.09759521484375	267.5029602050781	0.0008519887924194336	12	025
321	372.8068542480469	208.53472900390625	1.0	302.7987976074219	266.9146728515625	1.0	545.863525390625	184.116943359375	1.0	541.3318481445312	188.7261962890625	0.0007036030292510986	12	025
322	371.0159606933594	205.1276397705078	1.0	303.41778564453125	267.2886047363281	1.0	545.6168212890625	191.58103942871094	1.0	304.3536376953125	267.395263671875	0.0003803372383117676	12	025
323	371.0260009765625	204.84780883789062	1.0	303.13909912109375	267.8833923339844	1.0	545.3683471679688	190.809326171875	1.0	542.4523315429688	190.9899444580078	0.0005329251289367676	12	025
324	367.71246337890625	203.67041015625	0.9999999403953552	302.44525146484375	269.2586669921875	1.0	545.7501831054688	190.42868041992188	1.0	542.9535522460938	190.10137939453125	0.0007123649120330811	12	025
325	367.5179138183594	202.38296508789062	1.0	301.18609619140625	270.30780029296875	1.0	548.85888671875	171.44712829589844	1.0	547.1514892578125	177.01239013671875	0.0035017430782318115	12	025
326	367.587890625	201.7862548828125	0.9999998211860657	299.7713623046875	271.04449462890625	1.0	545.717529296875	190.08477783203125	1.0	543.4082641601562	190.84056091308594	0.0004283487796783447	12	025
327	367.6903991699219	202.8667755126953	0.9999632835388184	298.3153076171875	271.6927185058594	1.0	545.1710205078125	190.5458526611328	1.0	542.1740112304688	191.07437133789062	0.0007551908493041992	12	025
328	364.7550964355469	205.1329803466797	0.9999469518661499	303.938720703125	273.733642578125	1.0	546.0570678710938	189.05323791503906	1.0	542.7293701171875	189.5421142578125	0.0006186962127685547	12	025
329	363.9090881347656	207.4412841796875	0.9947073459625244	311.6901550292969	271.4964599609375	1.0	545.836669921875	184.94354248046875	1.0	544.954345703125	183.96531677246094	0.0010362863540649414	12	025
330	364.6418762207031	209.69442749023438	1.0	312.6880187988281	266.06341552734375	1.0	545.9679565429688	189.68881225585938	1.0	312.6268005371094	267.2294006347656	0.0012762844562530518	12	025
331	365.58428955078125	210.37596130371094	1.0	310.42718505859375	263.30218505859375	1.0	544.104248046875	189.6989288330078	0.9999999403953552	543.341552734375	188.06007385253906	0.0007107257843017578	12	025
332	368.5464782714844	211.10055541992188	1.0	307.05865478515625	261.09930419921875	1.0	547.6954345703125	170.63143920898438	0.9999998211860657	548.1875	177.55203247070312	0.014350533485412598	12	025
333	369.72991943359375	210.98123168945312	1.0	307.27911376953125	257.4881591796875	1.0	548.6814575195312	172.67904663085938	0.9999999403953552	547.4334716796875	179.8218536376953	0.0020894408226013184	12	025
334	372.19818115234375	214.6800537109375	1.0	305.3168640136719	254.83311462402344	1.0	545.4835205078125	184.436767578125	1.0	544.4699096679688	185.3728485107422	0.0007896721363067627	12	025
335	374.28955078125	215.54388427734375	1.0	307.0127868652344	250.25918579101562	1.0	544.6519775390625	187.7427520751953	1.0	543.9606323242188	184.3350830078125	0.0017164051532745361	12	025
336	375.2673034667969	214.4258270263672	1.0	307.3395690917969	246.26206970214844	1.0	546.7150268554688	189.57403564453125	1.0	545.4624633789062	190.79393005371094	0.0006693005561828613	12	025
337	376.81427001953125	214.01467895507812	1.0	313.7550354003906	241.48045349121094	0.9999886751174927	545.6260375976562	189.1158447265625	1.0	542.0401000976562	189.22531127929688	0.0006344616413116455	12	025
338	378.0855712890625	212.72592163085938	1.0	321.2010498046875	243.92840576171875	1.0	549.4588623046875	169.5789794921875	1.0	547.8699340820312	174.65206909179688	0.004913151264190674	12	025
339	376.21466064453125	212.34042358398438	0.9999994039535522	319.8725891113281	243.63421630859375	1.0	545.193359375	189.03201293945312	1.0	545.8204956054688	182.67742919921875	0.0008707344532012939	12	025
340	376.0173034667969	212.48597717285156	1.0	320.635498046875	246.60531616210938	1.0	546.5904541015625	190.4335479736328	1.0	544.9446411132812	190.91810607910156	0.000965416431427002	12	025
341	379.0559387207031	210.68643188476562	1.0	320.91192626953125	248.4789581298828	0.9999999403953552	546.0391845703125	186.8854217529297	0.9999999403953552	546.3729858398438	181.49127197265625	0.009791672229766846	12	025
342	379.9145202636719	209.389892578125	1.0	384.5149230957031	212.33135986328125	0.06391200423240662	546.0860595703125	189.51055908203125	1.0	543.0160522460938	189.8594207763672	0.0007427334785461426	12	025
343	378.8921203613281	209.50494384765625	1.0	320.8764953613281	245.58168029785156	0.999992847442627	545.1602783203125	189.3736114501953	1.0	544.263916015625	190.85130310058594	0.00043451786041259766	12	025
344	378.69293212890625	210.5646209716797	1.0	320.595703125	246.4384765625	0.9999110698699951	546.16162109375	189.45765686035156	1.0	545.095947265625	190.6481170654297	0.00045350193977355957	12	025
345	377.6029357910156	211.80287170410156	1.0	322.56744384765625	249.10142517089844	0.9996179342269897	548.4662475585938	171.6260528564453	1.0	546.2122192382812	179.38961791992188	0.004503399133682251	12	025
346	378.47344970703125	212.54598999023438	0.9992122650146484	321.58551025390625	252.52743530273438	1.0	546.0595092773438	190.9413604736328	1.0	545.0845947265625	191.20375061035156	0.0010231733322143555	12	025
347	379.00762939453125	211.32786560058594	1.0	323.7394714355469	252.85728454589844	1.0	546.0372314453125	184.643310546875	1.0	542.823486328125	188.71792602539062	0.0006443560123443604	12	025
348	377.4022521972656	211.31466674804688	1.0	321.84918212890625	253.84310913085938	1.0	546.42578125	189.01002502441406	1.0	542.5271606445312	189.2216796875	0.00036194920539855957	12	025
349	375.7055969238281	211.70602416992188	1.0	320.1483459472656	255.23480224609375	1.0	546.4362182617188	189.6408233642578	1.0	548.1478881835938	194.35366821289062	0.0004970729351043701	12	025
350	377.235107421875	213.49990844726562	1.0	318.1621398925781	256.0274658203125	1.0	546.7731323242188	186.86000061035156	1.0	545.715576171875	189.8747100830078	0.0007685422897338867	12	025
351	371.7234191894531	218.16883850097656	1.0	325.14105224609375	257.0328369140625	0.9730192422866821	545.7925415039062	188.10757446289062	1.0	542.6062622070312	188.36752319335938	0.001100778579711914	12	025
352	363.85491943359375	228.41151428222656	0.0013296008110046387	549.30615234375	188.08642578125	0.00012761354446411133	546.3651733398438	182.38873291015625	1.0	545.35498046875	182.61752319335938	0.002527892589569092	12	025
353	361.11090087890625	237.53013610839844	0.9999226927757263	542.1395263671875	191.88037109375	0.0002754032611846924	545.9150390625	190.36273193359375	1.0	542.91162109375	190.84915161132812	0.0004700124263763428	12	025
354	357.06329345703125	242.09474182128906	0.9998939037322998	549.314208984375	189.72280883789062	9.647011756896973e-5	546.9818725585938	181.45797729492188	0.9999999403953552	546.3843994140625	181.37692260742188	0.0013196766376495361	12	025
355	355.635009765625	245.40504455566406	1.0	440.6547546386719	242.40664672851562	0.0003128945827484131	545.5018310546875	191.27159118652344	1.0	542.3468017578125	190.9873809814453	0.0008001923561096191	12	025
356	356.1885986328125	250.78948974609375	1.0	433.04638671875	237.49343872070312	0.000932544469833374	545.5050048828125	182.99624633789062	1.0	544.2457885742188	183.40306091308594	0.0008144974708557129	12	025
357	355.369140625	253.60064697265625	1.0	549.16064453125	179.34725952148438	0.00017726421356201172	548.3397827148438	171.91958618164062	0.9999999403953552	545.2274780273438	179.99449157714844	0.0030501186847686768	12	025
358	357.7112731933594	254.24252319335938	1.0	442.7531433105469	235.6660919189453	0.03603249788284302	546.8494262695312	179.92892456054688	0.9999999403953552	545.7830810546875	180.49298095703125	0.0014350712299346924	12	025
359	357.9784851074219	258.3330993652344	1.0	545.0106811523438	189.77830505371094	0.00032445788383483887	544.2355346679688	188.0081787109375	1.0	544.0380859375	189.90383911132812	0.0013950467109680176	12	025
360	359.5792236328125	259.6883239746094	1.0	367.1506042480469	263.5240478515625	0.00047203898429870605	546.5352172851562	189.3477325439453	1.0	545.0552978515625	190.29931640625	0.00037175416946411133	12	025
361	361.76300048828125	262.4440002441406	1.0	374.476806640625	258.217529296875	0.0006911158561706543	549.3410034179688	169.97604370117188	1.0	549.0272216796875	175.51358032226562	0.0005127787590026855	12	025
362	362.3162841796875	263.7176513671875	1.0	374.7306213378906	258.3648681640625	0.0006205141544342041	547.1370239257812	190.9766387939453	1.0	545.6646118164062	191.655517578125	0.0006797909736633301	12	025
363	363.3796691894531	264.98431396484375	1.0	375.7804870605469	259.1846923828125	0.0006566047668457031	544.9968872070312	190.66175842285156	1.0	362.5247802734375	270.0880432128906	0.000400543212890625	12	025
364	364.9998779296875	265.2503967285156	1.0	371.54046630859375	262.77288818359375	0.0008568465709686279	545.6729736328125	180.10848999023438	1.0	544.7681884765625	181.29408264160156	0.0016714930534362793	12	025
365	365.2182312011719	267.4781494140625	1.0	430.10113525390625	261.39324951171875	0.0008455216884613037	548.337646484375	174.78982543945312	0.9999998807907104	548.3558959960938	179.9232940673828	0.004603356122970581	12	025
366	364.10113525390625	268.91497802734375	1.0	436.4802551269531	259.6380615234375	0.02706208825111389	546.3467407226562	189.33413696289062	1.0	359.7878723144531	258.84503173828125	0.0005510449409484863	12	025
367	365.1018981933594	268.8638610839844	1.0	372.4740295410156	264.88720703125	0.0007475614547729492	545.7239990234375	188.0443115234375	1.0	360.54730224609375	260.9772033691406	0.0013415813446044922	12	025
368	364.7911376953125	269.20953369140625	1.0	371.37237548828125	265.7006530761719	0.000490725040435791	545.4286499023438	189.5346221923828	1.0	360.4925842285156	261.2521057128906	0.0013537406921386719	12	025
369	366.26953125	272.2835998535156	1.0	369.4117431640625	272.4861145019531	0.0009854137897491455	545.864501953125	190.5721893310547	1.0	361.35382080078125	262.4766845703125	0.0011095106601715088	12	025
370	362.8321838378906	278.98895263671875	1.0	369.8460998535156	278.3686828613281	0.0005172789096832275	545.8828125	189.57289123535156	1.0	543.3074951171875	190.01638793945312	0.0002938807010650635	12	025
371	359.8057556152344	288.4538269042969	1.0	551.4866333007812	166.56924438476562	0.000336378812789917	547.6012573242188	166.78271484375	1.0	546.0021362304688	168.42465209960938	0.0077201128005981445	12	025
372	358.12298583984375	294.5146789550781	1.0	360.8176574707031	301.0442199707031	0.00038421154022216797	545.2045288085938	189.31817626953125	1.0	542.0722045898438	190.0243682861328	0.0004551708698272705	12	025
373	359.0852966308594	298.62945556640625	1.0	358.6036071777344	369.42413330078125	0.1120273768901825	548.0341186523438	177.40316772460938	1.0	546.3974609375	182.46749877929688	0.0021522045135498047	12	025
374	358.1497497558594	365.548828125	0.9999996423721313	366.56427001953125	227.9840545654297	0.07705888152122498	547.2628784179688	189.729736328125	1.0	546.0481567382812	190.23854064941406	0.0007554888725280762	12	025
375	358.2512512207031	361.764404296875	1.0	363.3613586425781	228.81402587890625	1.0	544.606201171875	190.9945068359375	0.9999995231628418	542.4645385742188	191.9744110107422	0.0005732476711273193	12	025
376	357.9510192871094	359.4478454589844	1.0	363.440185546875	230.6438751220703	0.9999997615814209	544.953125	188.834228515625	1.0	358.9389953613281	308.7403259277344	0.0005576908588409424	12	025
377	360.32635498046875	352.8349914550781	1.0	363.7107849121094	235.5015869140625	0.9979327917098999	545.66796875	185.72406005859375	0.9999999403953552	546.2291870117188	181.19557189941406	0.0017015039920806885	12	025
378	362.1561584472656	329.28155517578125	1.0	361.73712158203125	238.85061645507812	0.9999421834945679	546.16650390625	189.82171630859375	1.0	544.4797973632812	190.30865478515625	0.000511854887008667	12	025
379	358.16461181640625	334.3893737792969	1.0	369.0386657714844	242.83560180664062	0.9665604829788208	545.5504760742188	190.04344177246094	1.0	542.366455078125	190.12979125976562	0.0007464885711669922	12	025
380	356.03399658203125	339.4361572265625	1.0	367.2920227050781	261.7320556640625	0.9960265159606934	548.6729736328125	170.45623779296875	1.0	545.7783203125	176.91725158691406	0.005822300910949707	12	025
381	354.90777587890625	338.4774169921875	1.0	367.78753662109375	263.7588806152344	1.0	545.6351928710938	189.90505981445312	1.0	544.72900390625	191.26968383789062	0.0004794895648956299	12	025
382	353.5932922363281	336.9618835449219	1.0	365.5893859863281	266.5643005371094	1.0	546.5791625976562	189.40731811523438	1.0	543.4586181640625	190.1138458251953	0.00043013691902160645	12	025
383	352.7545471191406	335.5716857910156	1.0	369.9713134765625	274.5661926269531	1.0	548.0811767578125	174.6590576171875	1.0	546.8984985351562	180.9129638671875	0.0013911426067352295	12	025
384	354.2257080078125	334.5775146484375	1.0	371.1875915527344	279.6173400878906	0.9999948143959045	547.5003051757812	175.84339904785156	1.0	546.3364868164062	180.4066925048828	0.0021843910217285156	12	025
385	352.8345642089844	336.63177490234375	1.0	372.5484924316406	283.8853454589844	1.0	545.8173217773438	188.8619842529297	1.0	543.09228515625	189.73834228515625	0.0003809034824371338	12	025
386	352.8535461425781	337.783447265625	1.0	369.8680419921875	289.7095947265625	0.9999992847442627	547.6494750976562	173.5614776611328	1.0	546.063720703125	179.57510375976562	0.005535870790481567	12	025
387	352.6501159667969	339.7127990722656	1.0	370.3594055175781	301.37457275390625	0.024970650672912598	545.9019775390625	189.3406982421875	1.0	545.4733276367188	190.5907440185547	0.0003674328327178955	12	025
388	351.9533386230469	341.0146484375	1.0	368.5050354003906	301.5631408691406	0.25712037086486816	545.1832885742188	185.44351196289062	1.0	542.291259765625	188.4241180419922	0.0004677772521972656	12	025
389	350.5655822753906	342.52392578125	1.0	364.5928649902344	298.9435729980469	0.9464694261550903	545.5248413085938	189.11917114257812	1.0	544.8820190429688	190.79522705078125	0.0003037452697753906	12	025
390	351.3218078613281	341.4905090332031	1.0	362.03948974609375	295.7147521972656	0.998708963394165	545.9710693359375	190.37550354003906	1.0	517.5153198242188	182.993896484375	0.00044670701026916504	12	025
391	348.53826904296875	332.8667907714844	1.0	441.16705322265625	296.8350830078125	0.002396136522293091	545.577880859375	188.30020141601562	1.0	542.94580078125	188.998779296875	0.0005102455615997314	12	025
392	346.41400146484375	325.4283142089844	1.0	362.6910400390625	292.238037109375	0.07217389345169067	546.0004272460938	190.212890625	1.0	543.0950927734375	190.9551239013672	0.0006119012832641602	12	025
393	345.90875244140625	323.50238037109375	1.0	360.42303466796875	317.4820861816406	0.0010091662406921387	546.5993041992188	189.33824157714844	1.0	545.6989135742188	190.66709899902344	0.00039842724800109863	12	025
394	344.1211853027344	321.5413818359375	1.0	360.055908203125	316.957763671875	0.0014801025390625	545.4811401367188	191.40631103515625	1.0	544.7264404296875	192.13958740234375	0.00045731663703918457	12	025
395	342.0588073730469	317.6282043457031	1.0	361.15802001953125	317.5997619628906	0.04098883271217346	546.6998291015625	189.5615692138672	1.0	545.0928344726562	190.63209533691406	0.0003361701965332031	12	025
396	341.55487060546875	314.7237548828125	1.0	361.6519775390625	318.19390869140625	0.05336204171180725	547.8104858398438	168.37948608398438	1.0	549.9569702148438	173.84353637695312	0.0064286887645721436	12	025
397	339.8113708496094	312.2615051269531	1.0	362.1062927246094	320.3965759277344	0.020430952310562134	544.9655151367188	188.8819122314453	1.0	541.5690307617188	189.33932495117188	0.0003961324691772461	12	025
398	339.2117919921875	311.1003112792969	1.0	463.8080749511719	317.3315734863281	0.9966050386428833	548.986083984375	172.07388305664062	0.9999998807907104	547.29638671875	179.31011962890625	0.0005556941032409668	12	025
399	337.7300109863281	309.0389099121094	1.0	366.9028015136719	317.0131530761719	0.9872673153877258	547.002685546875	182.94467163085938	1.0	546.4891967773438	183.6792755126953	0.0006242096424102783	12	025
400	337.4654541015625	307.5577392578125	1.0	369.92999267578125	315.57318115234375	0.9976637363433838	546.4912109375	189.6497344970703	1.0	543.5391235351562	190.2674102783203	0.0003686249256134033	12	025
401	337.0491638183594	306.1737976074219	1.0	370.6578063964844	314.8182067871094	0.9546471834182739	545.8653564453125	190.4236297607422	1.0	544.4791259765625	191.52847290039062	0.0004092752933502197	12	025
402	337.3087463378906	304.3672180175781	1.0	369.5823669433594	314.90655517578125	0.4702688753604889	547.973388671875	170.6503143310547	1.0	546.1171264648438	177.7635040283203	0.003713667392730713	12	025
403	338.0428161621094	301.6614685058594	1.0	363.81719970703125	316.44970703125	0.9515666961669922	545.9168090820312	174.53549194335938	0.9999999403953552	544.81103515625	179.99012756347656	0.004863709211349487	12	025
404	338.08978271484375	300.63690185546875	1.0	359.1120910644531	319.8061218261719	0.9992338418960571	545.0167236328125	189.55889892578125	1.0	541.4850463867188	189.01760864257812	0.00036832690238952637	12	025
405	338.6885681152344	298.8096618652344	1.0	359.0919189453125	317.89898681640625	0.9997329115867615	545.6602172851562	189.02601623535156	1.0	542.4976806640625	189.5262451171875	0.0006851851940155029	12	025
406	338.7862243652344	299.63665771484375	1.0	363.5111083984375	314.9105529785156	0.9685680866241455	546.700439453125	191.08944702148438	1.0	545.6516723632812	191.49766540527344	0.0005397200584411621	12	025
407	339.3695068359375	296.3263854980469	1.0	360.3692932128906	313.6545104980469	0.015923917293548584	546.0122680664062	189.89202880859375	1.0	545.1055297851562	190.74404907226562	0.0003847181797027588	12	025
408	338.5834655761719	295.07525634765625	1.0	496.1448974609375	291.1828308105469	0.009651213884353638	544.5003051757812	190.09170532226562	1.0	541.0293579101562	190.22035217285156	0.0004137754440307617	12	025
409	337.4912109375	295.42083740234375	1.0	362.5180358886719	312.2229309082031	0.7078123688697815	332.9586181640625	300.39556884765625	0.00010332465171813965	316.3671569824219	304.85345458984375	1.570582389831543e-5	12	025
410	336.8194580078125	294.8813171386719	1.0	364.775146484375	310.9256591796875	0.05731955170631409	331.8447265625	300.107177734375	0.00010982155799865723	315.50323486328125	304.388671875	2.345442771911621e-5	12	025
411	336.83160400390625	295.5738830566406	1.0	364.0574645996094	310.1815185546875	0.8247336745262146	331.9197692871094	299.57012939453125	9.137392044067383e-5	316.3238525390625	303.83184814453125	2.0802021026611328e-5	12	025
412	336.1685791015625	295.7019958496094	1.0	368.33905029296875	309.803955078125	0.9999971389770508	331.8916931152344	301.224609375	0.00016891956329345703	315.5611877441406	304.6057434082031	4.4673681259155273e-5	12	025
413	337.38836669921875	293.3832092285156	1.0	368.158203125	308.81866455078125	0.9999762773513794	331.0020446777344	299.1982116699219	0.00010508298873901367	316.8693542480469	303.2227478027344	2.8759241104125977e-5	12	025
414	337.8580017089844	293.3025817871094	1.0	368.63702392578125	307.97454833984375	0.9998989105224609	331.2247619628906	299.60205078125	0.00011482834815979004	317.6460876464844	303.1206970214844	2.390146255493164e-5	12	025
415	335.7401123046875	294.41693115234375	1.0	372.5272521972656	307.8279724121094	0.999921977519989	331.5232849121094	298.7503662109375	0.0001564323902130127	315.9720458984375	302.2715148925781	5.513429641723633e-5	12	025
416	335.77447509765625	292.7862243652344	1.0	374.1319580078125	308.70306396484375	0.9992011785507202	330.852783203125	297.9703369140625	0.00012883543968200684	315.8337097167969	302.082275390625	3.522634506225586e-5	12	025
417	334.9488830566406	293.9031677246094	1.0	373.8970947265625	308.781982421875	0.9999885559082031	331.0650939941406	296.89471435546875	0.00016036629676818848	359.81085205078125	300.7828063964844	8.887052536010742e-5	12	025
418	335.56787109375	293.4426574707031	1.0	374.4176330566406	308.50592041015625	0.9999998807907104	353.85443115234375	300.6208190917969	0.00013652443885803223	360.9423828125	300.90057373046875	0.00011864304542541504	12	025
419	336.3749694824219	293.1793518066406	1.0	371.10955810546875	312.6978454589844	1.0	373.3598937988281	311.453125	9.21487808227539e-5	360.06927490234375	302.4915466308594	0.00013059377670288086	12	025
420	337.1344299316406	292.3594055175781	1.0	377.0441589355469	310.407470703125	0.9999999403953552	376.3227233886719	308.6434631347656	7.858872413635254e-5	365.30255126953125	308.3982238769531	3.0875205993652344e-5	12	025
421	340.62579345703125	284.74462890625	1.0	367.494873046875	296.917236328125	0.0019438862800598145	342.9898376464844	287.30999755859375	0.00010818243026733398	330.3921813964844	276.3991394042969	9.766221046447754e-5	12	025
422	346.2444763183594	276.5976867675781	1.0	322.8637390136719	308.7912292480469	0.887645959854126	347.0598449707031	286.60906982421875	0.00010165572166442871	346.1029052734375	289.7447204589844	0.00025728344917297363	12	025
423	347.38604736328125	265.1924133300781	1.0	325.63079833984375	311.182861328125	0.9999999403953552	348.7890319824219	270.0330810546875	0.0006376206874847412	347.20672607421875	272.6615905761719	0.00044861435890197754	12	025
424	349.111328125	258.5074768066406	1.0	326.4363708496094	312.3286437988281	0.9999998807907104	352.6592712402344	258.6604919433594	0.00016096234321594238	326.7546691894531	315.3958435058594	0.00011456012725830078	12	025
425	350.8070068359375	256.3592224121094	1.0	498.2167053222656	307.0033264160156	0.9999999403953552	344.4152526855469	299.5956726074219	8.186697959899902e-5	495.5877685546875	306.2439880371094	0.0001265108585357666	12	025
426	352.4149475097656	252.1002960205078	1.0	345.33056640625	316.49237060546875	1.0	348.13226318359375	314.5972595214844	0.000141143798828125	342.44677734375	316.9243469238281	0.0004203319549560547	12	025
427	352.7634582519531	252.51608276367188	1.0	340.5762939453125	308.6230773925781	0.9999909400939941	351.87884521484375	254.72134399414062	0.00015866756439208984	346.0830993652344	260.4195556640625	0.0002827644348144531	12	025
428	352.021728515625	257.32208251953125	1.0	345.4895324707031	313.19903564453125	1.0	347.29986572265625	312.95782470703125	0.00016632676124572754	345.8191223144531	314.40863037109375	0.0006535649299621582	12	025
429	351.53326416015625	263.7159118652344	0.9999966621398926	345.9964904785156	310.8833312988281	1.0	613.5616455078125	220.75347900390625	0.007344156503677368	345.8689270019531	314.22760009765625	0.0005402266979217529	12	025
430	351.56805419921875	258.5007019042969	1.0	513.7763671875	279.2344665527344	0.009660691022872925	346.6597595214844	256.6604919433594	6.341934204101562e-5	333.19708251953125	257.2328186035156	3.552436828613281e-5	12	025
431	347.8873596191406	257.7811279296875	1.0	517.3460693359375	271.91790771484375	0.9999997019767761	352.0247802734375	257.3424072265625	0.00033485889434814453	515.13134765625	274.1396484375	0.0004349052906036377	12	025
432	347.2263488769531	257.12176513671875	1.0	518.6469116210938	266.02960205078125	0.998762845993042	353.4674377441406	257.85986328125	0.0004105567932128906	350.2685546875	256.80718994140625	0.00016370415687561035	12	025
433	348.7920837402344	256.45068359375	0.9999991655349731	349.7616271972656	259.4786682128906	0.00018396973609924316	345.13250732421875	255.26226806640625	0.00011974573135375977	333.89068603515625	266.2340393066406	2.205371856689453e-5	12	025
434	349.1690673828125	254.6751251220703	1.0	360.13360595703125	255.9601593017578	0.00044789910316467285	345.666748046875	254.8285369873047	7.021427154541016e-5	329.1239013671875	253.8582000732422	5.1856040954589844e-5	12	025
435	350.0683898925781	251.4016876220703	1.0	358.3596496582031	252.7345428466797	0.0004557669162750244	346.78857421875	250.8916015625	0.00025644898414611816	329.91754150390625	254.61251831054688	0.00010415911674499512	12	025
436	347.781494140625	247.37081909179688	0.9999998807907104	358.5317687988281	251.08155822753906	0.00027930736541748047	354.2292175292969	246.6746826171875	0.00012347102165222168	329.8594970703125	252.2750244140625	6.222724914550781e-5	12	025
437	349.9244384765625	246.7216339111328	1.0	360.4919128417969	241.65914916992188	0.00030997395515441895	345.8001708984375	248.70706176757812	0.00028055906295776367	331.0657653808594	252.798583984375	8.302927017211914e-5	12	025
438	350.0424499511719	244.27049255371094	1.0	369.50469970703125	269.57183837890625	0.15746429562568665	345.5774841308594	247.5281524658203	0.00014358758926391602	332.4399108886719	252.05239868164062	5.728006362915039e-5	12	025
439	349.95501708984375	243.921630859375	1.0	370.5772399902344	269.2121276855469	0.9585285186767578	346.6925964355469	243.44677734375	0.00019356608390808105	331.38104248046875	251.457763671875	5.1021575927734375e-5	12	025
440	349.68121337890625	242.57627868652344	1.0	371.6941833496094	267.4302062988281	0.9920379519462585	346.18206787109375	242.55320739746094	0.00023999810218811035	375.38861083984375	269.61138916015625	8.782744407653809e-5	12	025
441	347.99615478515625	242.52197265625	1.0	373.5920104980469	262.7907409667969	0.9815843105316162	346.4527282714844	242.25868225097656	0.00043001770973205566	331.172119140625	250.0125732421875	8.752942085266113e-5	12	025
442	347.6800537109375	242.62249755859375	1.0	375.0697326660156	259.17999267578125	0.9999110698699951	346.35687255859375	242.50538635253906	0.0002522468566894531	330.2032775878906	251.17127990722656	8.434057235717773e-5	12	025
443	345.84857177734375	242.6609649658203	1.0	380.2568054199219	255.9529571533203	0.004978954792022705	345.1487731933594	241.92518615722656	0.0002835988998413086	328.6649169921875	250.1870880126953	0.0001328587532043457	12	025
444	344.7910461425781	243.16824340820312	1.0	382.5335388183594	252.7988739013672	0.8506384491920471	352.053466796875	241.98788452148438	0.00021454691886901855	387.0359802246094	256.13018798828125	0.00011774897575378418	12	025
445	344.92138671875	243.52481079101562	1.0	383.1993713378906	250.41806030273438	0.9848017692565918	613.5745849609375	220.38088989257812	0.0019749104976654053	370.2276916503906	241.8337860107422	3.457069396972656e-5	12	025
446	344.18194580078125	242.6805419921875	1.0	382.4862060546875	250.53089904785156	0.9971235990524292	342.04925537109375	242.8684539794922	0.0002117455005645752	329.3501892089844	247.53192138671875	0.00010690093040466309	12	025
447	343.7733154296875	243.34344482421875	1.0	383.9102783203125	247.7561492919922	0.9999875426292419	341.63714599609375	243.1575927734375	0.00014215707778930664	383.4501953125	245.55844116210938	0.00018271803855895996	12	025
448	345.5716552734375	242.94454956054688	1.0	385.62506103515625	249.43011474609375	0.15621182322502136	344.3296203613281	241.93008422851562	0.0002925693988800049	329.5621643066406	248.62139892578125	0.00017395615577697754	12	025
449	351.46856689453125	243.5805206298828	1.0	388.0264892578125	242.8970184326172	1.0	371.6852722167969	244.07164001464844	5.519390106201172e-5	388.5776062011719	251.8059844970703	6.285309791564941e-5	12	025
450	350.412353515625	246.34225463867188	0.9999945163726807	389.2419738769531	242.97389221191406	1.0	612.5559692382812	221.49090576171875	0.0001722574234008789	388.5836486816406	244.38107299804688	0.0003177821636199951	12	025
451	354.05377197265625	243.61013793945312	1.0	390.8199768066406	242.22775268554688	1.0	369.9859924316406	243.34033203125	0.00012758374214172363	389.802734375	243.5739288330078	8.77082347869873e-5	12	025
452	352.67645263671875	243.46485900878906	1.0	391.6082763671875	243.97775268554688	0.9999994039535522	368.4228210449219	243.73516845703125	0.0001323223114013672	388.85723876953125	242.86329650878906	1.4007091522216797e-5	12	025
453	354.2798156738281	241.38182067871094	1.0	394.3592834472656	244.0806884765625	1.0	368.64227294921875	242.8695068359375	0.00016880035400390625	397.7770080566406	243.59237670898438	3.746151924133301e-5	12	025
454	352.4874572753906	241.39747619628906	1.0	391.77081298828125	243.17373657226562	0.9999998807907104	371.45001220703125	243.21524047851562	0.00010693073272705078	397.4205627441406	243.88571166992188	5.695223808288574e-5	12	025
455	354.92645263671875	242.7367706298828	1.0	393.8266906738281	244.05287170410156	0.9999998807907104	369.98297119140625	243.037841796875	0.0001315474510192871	391.53289794921875	242.51048278808594	4.711747169494629e-5	12	025
456	353.62640380859375	237.40074157714844	0.9999839663505554	395.74945068359375	243.35365295410156	0.9999998807907104	613.7239379882812	220.72491455078125	0.0004392564296722412	398.0508117675781	242.41525268554688	5.754828453063965e-5	12	025
457	352.7799987792969	237.29762268066406	0.9999815821647644	396.8330078125	243.7028045654297	0.9999997615814209	351.2979736328125	230.24876403808594	8.821487426757812e-5	393.56951904296875	242.2091064453125	2.9355287551879883e-5	12	025
458	353.7009582519531	238.52781677246094	0.9999961256980896	398.29498291015625	245.0510711669922	0.9999995231628418	348.3891906738281	230.94964599609375	0.00011977553367614746	399.28778076171875	245.31259155273438	5.015730857849121e-5	12	025
459	352.41534423828125	235.57716369628906	0.9985480904579163	399.94189453125	244.0972442626953	1.0	403.5508117675781	241.8041534423828	4.971027374267578e-5	400.61883544921875	244.4349365234375	5.9157609939575195e-5	12	025
460	356.722900390625	239.99224853515625	0.9980558753013611	403.3034973144531	243.59947204589844	1.0	388.6732482910156	245.25482177734375	3.916025161743164e-5	403.24517822265625	250.8449249267578	9.626150131225586e-5	12	025
461	356.2522277832031	239.4403839111328	1.0	405.8045654296875	243.1036376953125	1.0	613.19091796875	220.34066772460938	0.00012248754501342773	412.5411071777344	245.25584411621094	0.0001112520694732666	12	025
462	358.7439880371094	240.91293334960938	0.9997392892837524	406.08203125	244.23228454589844	1.0	416.3399353027344	243.7901153564453	4.598498344421387e-5	412.8137512207031	245.4435272216797	9.360909461975098e-5	12	025
463	356.1066589355469	239.66600036621094	0.9999550580978394	405.0334167480469	243.13648986816406	0.999999463558197	613.2025146484375	220.8116912841797	0.000398486852645874	402.7125549316406	244.1670379638672	0.00023043155670166016	12	025
464	357.2388916015625	242.06068420410156	0.9999994039535522	407.5621032714844	244.7759552001953	0.9999755024909973	613.2614135742188	220.4290313720703	8.341670036315918e-5	412.96881103515625	246.48599243164062	7.393956184387207e-5	12	025
465	357.92205810546875	242.61669921875	1.0	406.7926330566406	243.71730041503906	0.9999916553497314	416.4150390625	243.62811279296875	0.00018087029457092285	413.2763977050781	244.696533203125	0.00014391541481018066	12	025
466	357.03033447265625	242.41197204589844	1.0	407.949951171875	244.1931610107422	0.9999998807907104	612.4298095703125	220.8082733154297	0.00014013051986694336	412.7483825683594	245.04861450195312	0.000661015510559082	12	025
467	355.8594970703125	243.0189208984375	1.0	408.5349426269531	244.57461547851562	0.9999995231628418	416.17425537109375	243.78009033203125	9.924173355102539e-5	413.1679992675781	245.68495178222656	0.00045239925384521484	12	025
468	356.4811096191406	244.11509704589844	1.0	409.2997741699219	245.4376983642578	0.9999998807907104	416.4033203125	244.48638916015625	8.845329284667969e-5	413.0194396972656	246.2202911376953	0.00015494227409362793	12	025
469	355.324951171875	242.77560424804688	1.0	410.2274475097656	246.52110290527344	1.0	415.7771911621094	243.99560546875	8.860230445861816e-5	412.602783203125	247.9376678466797	0.0002556443214416504	12	025
470	355.6219177246094	243.81764221191406	1.0	405.4842834472656	242.8497772216797	1.0	409.3249206542969	244.4900665283203	0.00010770559310913086	404.4664001464844	244.0969696044922	0.0005832910537719727	12	025
471	356.2196350097656	244.46371459960938	1.0	408.5069885253906	244.67947387695312	0.9999975562095642	610.88623046875	220.72390747070312	0.10947620868682861	402.9061279296875	246.54751586914062	0.00017464160919189453	12	025
472	354.54095458984375	244.06427001953125	1.0	407.6113586425781	242.3058319091797	0.9998996257781982	381.0588073730469	232.41891479492188	2.6971101760864258e-5	402.87664794921875	245.70005798339844	0.00020235776901245117	12	025
473	355.7021789550781	242.27798461914062	1.0	405.0736999511719	241.13778686523438	0.9999998807907104	408.3546142578125	243.0725555419922	2.130866050720215e-5	404.57293701171875	241.6122283935547	0.0006585419178009033	12	025
474	356.40478515625	240.20382690429688	1.0	406.09161376953125	240.0499725341797	0.9999998211860657	411.6839599609375	237.36688232421875	6.523728370666504e-5	400.7855529785156	243.0745086669922	0.0007753968238830566	12	025
475	355.2370910644531	241.87295532226562	1.0	408.17645263671875	239.9451446533203	1.0	612.4967041015625	219.6877899169922	0.01052144169807434	413.1203918457031	240.6492462158203	0.0006962120532989502	12	025
476	355.31951904296875	244.83932495117188	1.0	407.421630859375	239.90780639648438	1.0	613.5753173828125	220.9055938720703	0.00015437602996826172	412.7568359375	240.19998168945312	0.0009663701057434082	12	025
477	352.23736572265625	253.3922119140625	1.0	408.8287048339844	237.25277709960938	1.0	416.6950988769531	238.7193603515625	3.409385681152344e-5	412.76788330078125	238.97804260253906	0.0002676546573638916	12	025
478	342.3064880371094	258.90234375	1.0	393.2784118652344	233.7687225341797	0.9991693496704102	398.6894836425781	235.36581420898438	1.9490718841552734e-5	396.3146667480469	232.66297912597656	4.312396049499512e-5	12	025
479	333.57904052734375	262.51934814453125	1.0	398.26043701171875	236.66189575195312	1.0	330.3174743652344	263.6202697753906	8.359551429748535e-5	401.2767639160156	235.90313720703125	0.0005707740783691406	12	025
480	326.0400695800781	263.112548828125	1.0	393.6327209472656	227.69297790527344	1.0	328.1679992675781	267.4039611816406	5.1081180572509766e-5	398.515625	228.08837890625	3.549456596374512e-5	12	025
481	319.3239440917969	265.7132873535156	1.0	384.8395690917969	224.75262451171875	1.0	612.82177734375	221.03672790527344	0.002121865749359131	386.7022399902344	226.76980590820312	0.00028571486473083496	12	025
482	314.83648681640625	267.6726989746094	1.0	387.1338806152344	231.27069091796875	1.0	610.9434204101562	220.50485229492188	0.8181960582733154	299.3822937011719	263.28289794921875	7.975101470947266e-5	12	025
483	308.9151611328125	264.3813781738281	1.0	380.0407409667969	235.886474609375	1.0	381.408935546875	236.32469177246094	0.00021010637283325195	380.0180969238281	236.5924072265625	0.0029137730598449707	12	025
484	306.75164794921875	252.3226776123047	1.0	375.4246520996094	231.11643981933594	1.0	380.027587890625	231.91986083984375	9.033083915710449e-5	376.93975830078125	235.1238250732422	0.0007331371307373047	12	025
485	305.8280944824219	242.05703735351562	1.0	369.39501953125	229.61834716796875	0.999995231628418	611.4312744140625	221.81280517578125	0.010698258876800537	369.05865478515625	235.58544921875	0.0009385049343109131	12	025
486	305.29425048828125	232.4859619140625	1.0	314.6998291015625	229.42523193359375	0.00017720460891723633	611.9609985351562	220.90158081054688	0.0002925693988800049	297.54351806640625	243.7793731689453	0.0001106560230255127	12	025
487	302.65423583984375	226.0494384765625	1.0	361.0330810546875	260.7780456542969	0.9846686124801636	613.158935546875	221.06613159179688	5.7071447372436523e-5	298.8876647949219	213.2412109375	0.0006124377250671387	12	025
488	305.20330810546875	208.18206787109375	1.0	309.80560302734375	212.091552734375	0.00038674473762512207	299.14654541015625	204.12655639648438	3.36766242980957e-5	299.2986755371094	199.4947509765625	0.00031882524490356445	12	025
489	310.6442565917969	186.9442596435547	1.0	293.79632568359375	278.8528747558594	0.8364852666854858	312.4897766113281	186.35955810546875	8.52048397064209e-5	305.0511474609375	178.9296417236328	0.00010401010513305664	12	025
490	316.5827941894531	169.71083068847656	0.9999994039535522	298.371337890625	283.1756591796875	0.5417883396148682	613.7203979492188	221.24649047851562	0.0002834200859069824	294.3259582519531	278.8637390136719	0.00016501545906066895	12	025
491	324.03900146484375	151.20233154296875	1.0	308.24005126953125	283.50579833984375	1.0	309.8536071777344	283.2373046875	0.0002766251564025879	305.93304443359375	282.0560607910156	0.0013158619403839111	12	025
492	326.0414123535156	137.67242431640625	1.0	311.2380676269531	281.4705810546875	1.0	612.4378051757812	220.7796173095703	0.009906947612762451	308.2642822265625	282.87481689453125	0.00036582350730895996	12	025
493	329.8163757324219	122.89383697509766	1.0	312.3034362792969	269.29266357421875	1.0	331.884765625	124.35693359375	0.00015547871589660645	317.16961669921875	270.58184814453125	0.00032445788383483887	12	025
494	332.63897705078125	111.84772491455078	1.0	311.4820251464844	267.8179931640625	1.0	313.1908874511719	266.97271728515625	0.0005285143852233887	310.16229248046875	268.49005126953125	0.0006350874900817871	12	025
495	336.3537902832031	104.0338134765625	1.0	312.574462890625	266.13232421875	1.0	314.3091735839844	265.95849609375	0.0004089474678039551	311.4422607421875	267.319091796875	0.00027951598167419434	12	025
496	340.20538330078125	99.04647064208984	1.0	318.16217041015625	262.1274108886719	1.0	344.3930969238281	107.80691528320312	0.0001806318759918213	320.5953063964844	266.04095458984375	0.0001461505889892578	12	025
497	342.943115234375	95.7865219116211	1.0	321.5356140136719	257.5329895019531	1.0	324.3443603515625	255.01744079589844	0.00015437602996826172	321.6266174316406	264.3407897949219	9.277462959289551e-5	12	025
498	345.4552001953125	92.05146026611328	1.0	321.657470703125	247.7564697265625	1.0	346.6372375488281	94.26013946533203	0.00034376978874206543	322.5351257324219	250.33114624023438	0.0003129243850708008	12	025
499	346.4185791015625	89.20044708251953	1.0	323.7192687988281	243.2664794921875	1.0	347.1518859863281	94.28223419189453	0.0003097951412200928	346.2237243652344	98.32669067382812	0.0002263784408569336	12	025
500	349.0484313964844	86.05017852783203	1.0	321.35260009765625	240.9628448486328	1.0	611.6622314453125	220.97268676757812	0.01220548152923584	315.4525146484375	233.3704833984375	0.000156402587890625	12	025
501	351.1222839355469	83.1767349243164	1.0	318.930908203125	239.0653839111328	1.0	354.2337951660156	84.51776885986328	0.00028717517852783203	320.1776123046875	241.5977325439453	0.0001735985279083252	12	025
502	351.7528991699219	82.80061340332031	1.0	319.87078857421875	237.7940673828125	1.0	324.6912536621094	237.55670166015625	0.0002962052822113037	320.9903869628906	237.79779052734375	0.00035306811332702637	12	025
503	353.11114501953125	79.03575897216797	1.0	319.75421142578125	236.2052001953125	1.0	324.6473083496094	236.1205596923828	0.0002314448356628418	321.1331481933594	236.1522216796875	0.00023880600929260254	12	025
504	353.7010803222656	78.47589874267578	1.0	321.2398986816406	236.4539031982422	1.0	325.66064453125	235.73773193359375	0.00032442808151245117	321.7062072753906	236.02464294433594	0.00032958388328552246	12	025
505	354.4002685546875	78.05201721191406	1.0	319.3706359863281	236.0711212158203	1.0	324.823486328125	235.88104248046875	0.00017532706260681152	321.37054443359375	235.83602905273438	0.0002891421318054199	12	025
506	354.58306884765625	79.00546264648438	1.0	320.9384460449219	236.46180725097656	1.0	325.2377014160156	236.23886108398438	0.0002580583095550537	321.6890869140625	236.5362548828125	0.00020438432693481445	12	025
507	355.34454345703125	77.4804458618164	1.0	319.7838134765625	236.27565002441406	1.0	324.529296875	236.5167236328125	0.00015941262245178223	321.3598937988281	236.59014892578125	0.00023418664932250977	12	025
508	355.2165222167969	78.27562713623047	1.0	319.953857421875	234.29989624023438	1.0	323.63531494140625	235.9803009033203	0.00021603703498840332	322.4327697753906	235.51991271972656	0.0003909170627593994	12	025
509	355.8192138671875	77.54895782470703	1.0	318.82012939453125	231.89715576171875	1.0	355.5373229980469	79.0651626586914	0.00017189979553222656	345.6703796386719	85.28288269042969	0.00022044777870178223	12	025
510	355.7117004394531	77.29202270507812	1.0	320.81121826171875	230.53842163085938	1.0	355.68505859375	79.12330627441406	0.00017148256301879883	320.9776916503906	237.91160583496094	0.00020137429237365723	12	025
511	355.47906494140625	73.5969467163086	1.0	332.5490417480469	229.8389892578125	1.0	358.64117431640625	79.69391632080078	8.636713027954102e-5	335.20208740234375	234.0885009765625	0.00031563639640808105	12	025
512	357.1800842285156	66.17797088623047	1.0	335.61846923828125	226.93699645996094	1.0	364.9444885253906	68.0443344116211	5.412101745605469e-5	337.8755798339844	236.80459594726562	0.0012884736061096191	12	025
513	357.59820556640625	59.40201950073242	1.0	335.563720703125	212.87142944335938	1.0	360.56201171875	62.782981872558594	0.00029599666595458984	339.4298400878906	220.224853515625	0.00028836727142333984	12	025
514	362.0225830078125	49.30175018310547	1.0	339.6784973144531	206.23988342285156	1.0	368.876220703125	48.975704193115234	0.00015282630920410156	339.6229248046875	204.44696044921875	0.00020870566368103027	12	025
515	363.3577880859375	40.749855041503906	1.0	339.9903259277344	203.3329315185547	1.0	360.6700134277344	41.450313568115234	0.00015416741371154785	362.5830993652344	48.71192169189453	0.0001575946807861328	12	025
516	363.25445556640625	32.440040588378906	1.0	342.4819030761719	194.12628173828125	1.0	369.2742919921875	32.18658447265625	0.00020885467529296875	360.61700439453125	5.517940521240234	0.0008387565612792969	12	025
517	362.1589050292969	28.064205169677734	1.0	338.7408752441406	185.6478729248047	1.0	363.1101989746094	13.587888717651367	0.0010960102081298828	358.8103332519531	3.67358136177063	0.0038206875324249268	12	025
518	358.26873779296875	21.542598724365234	1.0	350.1004333496094	180.24569702148438	1.0	355.4197998046875	10.436396598815918	0.0007964968681335449	344.3823547363281	3.5260379314422607	0.0018597841262817383	12	025
519	347.885986328125	14.012384414672852	1.0	354.5848388671875	174.3255157470703	1.0	357.88153076171875	9.573393821716309	0.006126284599304199	356.12774658203125	3.2166738510131836	0.004301488399505615	12	025
520	338.3780212402344	3.083594799041748	0.9879672527313232	361.38140869140625	163.0685577392578	0.9993975162506104	334.4677734375	3.699941873550415	0.0006463825702667236	358.8670349121094	166.30824279785156	0.001725912094116211	12	025
521	326.0504150390625	0.9251689910888672	0.027574390172958374	373.0263977050781	146.01365661621094	0.9997814893722534	319.3367919921875	1.042698621749878	8.982419967651367e-5	315.3072204589844	-0.44561195373535156	0.00019177794456481934	12	025
522	318.1192321777344	1.247459888458252	0.00020870566368103027	382.7350158691406	136.95562744140625	1.0	389.8778991699219	135.18075561523438	8.741021156311035e-5	385.968505859375	139.8039093017578	0.00037595629692077637	12	025
523	315.7090148925781	0.7629809379577637	0.0007268190383911133	383.3436279296875	132.8853302001953	1.0	376.20086669921875	135.670654296875	0.00023236870765686035	371.9359436035156	136.57089233398438	9.40859317779541e-5	12	025
524	312.8868713378906	0.6337034702301025	0.00010582804679870605	386.17218017578125	131.77330017089844	1.0	375.205810546875	139.3512420654297	5.760788917541504e-5	385.2860107421875	135.07347106933594	0.0001443028450012207	12	025
525	308.0054016113281	1.8566899299621582	0.38049253821372986	387.61700439453125	130.02273559570312	1.0	302.58953857421875	2.6373534202575684	0.0006752610206604004	298.6523742675781	0.29048943519592285	0.0005329549312591553	12	025
526	306.23760986328125	21.892797470092773	1.0	320.6778259277344	6.65305233001709	0.001305609941482544	304.5974426269531	10.614458084106445	0.0011256933212280273	296.37750244140625	1.271728277206421	0.0017399191856384277	12	025
527	295.35198974609375	44.493492126464844	1.0	353.37823486328125	103.13768005371094	0.9852128028869629	319.0584411621094	9.941171646118164	0.0005833804607391357	314.2592468261719	4.228546619415283	0.0007831156253814697	12	025
528	294.5775146484375	52.9498291015625	1.0	368.3133544921875	82.5689468383789	1.0	339.7037048339844	11.585915565490723	0.0013881027698516846	339.6847839355469	5.843741416931152	0.0032955706119537354	12	025
529	291.36895751953125	58.6500129699707	1.0	374.04364013671875	68.1263656616211	1.0	331.5327453613281	12.45197868347168	0.0008173584938049316	327.1639404296875	6.6281280517578125	0.0022288858890533447	12	025
530	288.23516845703125	61.5032844543457	1.0	371.7314147949219	53.200313568115234	1.0	287.3916015625	64.41899108886719	0.00026109814643859863	328.32281494140625	6.067631721496582	0.0003854334354400635	12	025
531	289.21044921875	66.13024139404297	1.0	367.95904541015625	45.49769592285156	1.0	288.175537109375	66.2347640991211	6.815791130065918e-5	281.521240234375	69.440185546875	3.9577484130859375e-5	12	025
532	287.2170104980469	61.278743743896484	0.9999991655349731	362.6835632324219	45.994728088378906	0.9920901656150818	613.2972412109375	220.6331329345703	0.00022223591804504395	283.7953186035156	66.25611114501953	8.910894393920898e-6	12	025
533	283.61297607421875	64.6260986328125	1.0	284.0362854003906	68.17366790771484	5.334615707397461e-5	281.868896484375	64.9352035522461	3.230571746826172e-5	266.2334899902344	67.72167205810547	1.1116266250610352e-5	12	025
534	280.0627746582031	71.60206604003906	1.0	330.7202453613281	38.56366729736328	1.0	333.9754333496094	38.80497360229492	4.6879053115844727e-5	342.821533203125	5.000609397888184	5.2034854888916016e-5	12	025
535	277.05377197265625	71.01949310302734	1.0	321.0815124511719	48.97842788696289	0.9995020031929016	613.3703002929688	220.55442810058594	8.20457935333252e-5	275.97161865234375	80.22671508789062	1.4841556549072266e-5	12	025
536	279.31414794921875	75.20430755615234	1.0	315.7843017578125	56.0827522277832	0.9996569156646729	275.26287841796875	71.13031005859375	3.281235694885254e-5	264.2114562988281	82.34588623046875	7.450580596923828e-6	12	025
537	278.9934387207031	78.71763610839844	1.0	309.75921630859375	46.33615493774414	0.999085545539856	275.47845458984375	81.07461547851562	5.6415796279907227e-5	265.163330078125	85.01228332519531	0.00011962652206420898	12	025
538	276.8180847167969	78.15528869628906	0.9999974370002747	292.1650695800781	49.78135681152344	0.9999754428863525	273.6579284667969	80.74082946777344	0.0001138150691986084	276.42083740234375	84.26752471923828	3.337860107421875e-5	12	025
539	276.9900207519531	75.4218978881836	1.0	2.046415090560913	256.44622802734375	7.525086402893066e-5	276.0436096191406	77.3490982055664	5.844235420227051e-5	278.3711853027344	84.08363342285156	2.148747444152832e-5	12	025
540	281.5362243652344	75.11239624023438	1.0	296.6649475097656	75.28966522216797	7.44163990020752e-5	285.8450012207031	74.44081115722656	0.00012284517288208008	281.1750183105469	84.65415954589844	1.9162893295288086e-5	12	025
541	283.9853515625	73.0098648071289	1.0	266.031982421875	82.67110443115234	0.04251968860626221	280.85955810546875	78.9275131225586	3.0875205993652344e-5	279.6222839355469	84.88270568847656	3.552436828613281e-5	12	025
542	296.3213806152344	78.47724914550781	0.999557375907898	267.68377685546875	84.58159637451172	0.9999992251396179	269.98565673828125	81.29751586914062	2.9534101486206055e-5	260.4976501464844	86.29792785644531	6.255507469177246e-5	12	025
543	284.7638244628906	69.46369934082031	1.0	264.7410583496094	85.76592254638672	0.9999318718910217	274.2850036621094	82.2705078125	1.1354684829711914e-5	260.8420715332031	87.0446548461914	4.9591064453125e-5	12	025
544	283.8409729003906	71.51294708251953	1.0	266.6033935546875	85.32148742675781	0.0003782212734222412	293.22662353515625	75.20325469970703	3.075599670410156e-5	266.9085693359375	78.50968933105469	5.9604644775390625e-6	12	025
545	285.9053955078125	68.52415466308594	0.9999998807907104	289.8185119628906	81.44817352294922	0.4623778760433197	294.0933837890625	74.63664245605469	1.2993812561035156e-5	300.39520263671875	76.08860778808594	3.2782554626464844e-6	12	025
546	286.6557312011719	64.93976593017578	1.0	263.6752624511719	93.52191162109375	0.06526756286621094	293.1130065917969	69.90473175048828	1.093745231628418e-5	292.87078857421875	75.15762329101562	1.4662742614746094e-5	12	025
547	285.27532958984375	63.85057830810547	0.999998152256012	287.5348815917969	91.3555908203125	0.9999881982803345	289.21307373046875	90.2936782836914	1.3232231140136719e-5	284.67327880859375	94.39427185058594	2.682209014892578e-5	12	025
