# Supplementary material for: An automated feeding system for the African killifish reveals the impact of diet on lifespan and allows scalable assessment of associative learning
Source: eLife. 2022 Nov 10;11:e69008. doi: 10.7554/eLife.69008 (PMC9788828; doi:10.7554/eLife.69008)
Supplement: Figure 6—source data 2. [file elife-69008-fig6-data2.zip › Training Trajectories/t19_REC002DLC_resnet50_TrainAllTheThingsJun28shuffle1_1030000.csv]

bodyparts_coords	fishhead_x	fishhead_y	fishhead_likelihood	fishtail_x	fishtail_y	fishtail_likelihood	redlight_x	redlight_y	redlight_likelihood	fooddrop_x	fooddrop_y	fooddrop_likelihood	fishnum	recordingnum
0	99.36541748046875	65.3723373413086	0.003510713577270508	103.80601501464844	62.88641357421875	0.9999649524688721	646.4968872070312	92.08892822265625	0.00014546513557434082	104.36764526367188	63.17603302001953	3.978610038757324e-5	19	002
1	95.3199462890625	64.9186782836914	0.6100145578384399	96.46324920654297	65.27249145507812	0.20861291885375977	100.29105377197266	63.27564239501953	3.457069396972656e-5	140.33848571777344	96.85778045654297	0.0003477931022644043	19	002
2	161.60679626464844	95.42321014404297	0.9695465564727783	162.68736267089844	97.13280487060547	0.9843984842300415	161.9519500732422	96.66915130615234	9.253621101379395e-5	158.36331176757812	97.47957611083984	0.00036147236824035645	19	002
3	127.84976196289062	76.50739288330078	0.9851902723312378	172.30978393554688	109.81594848632812	0.9993582963943481	130.58766174316406	76.00482177734375	0.00015690922737121582	174.91064453125	109.75591278076172	0.0005744695663452148	19	002
4	197.08892822265625	113.41657257080078	0.7838355302810669	196.83975219726562	113.48663330078125	0.9999998807907104	200.26885986328125	112.88188171386719	0.00012725591659545898	190.14447021484375	114.85758972167969	4.503130912780762e-5	19	002
5	214.34219360351562	114.87310791015625	1.0	148.77963256835938	99.33656311035156	0.8754531145095825	646.92236328125	30.704723358154297	0.00015497207641601562	3.026451826095581	477.5503234863281	3.451108932495117e-5	19	002
6	222.6466064453125	113.9135513305664	1.0	164.58355712890625	105.5099868774414	0.7828917503356934	226.88885498046875	113.11673736572266	3.74913215637207e-5	3.147282838821411	478.1683349609375	2.9981136322021484e-5	19	002
7	233.52975463867188	112.68226623535156	1.0	240.6748809814453	114.08412170410156	0.004356414079666138	241.00038146972656	113.33609008789062	7.668137550354004e-5	2.912135124206543	477.9814147949219	3.88026237487793e-5	19	002
8	239.65003967285156	111.85005187988281	0.9999996423721313	195.54718017578125	118.33301544189453	0.669309139251709	240.04090881347656	112.90938568115234	7.864832878112793e-5	232.83822631835938	117.64149475097656	3.451108932495117e-5	19	002
9	250.5368194580078	112.50689697265625	0.9999880790710449	199.74986267089844	119.75970458984375	0.5077087879180908	254.20272827148438	112.85836029052734	9.131431579589844e-5	258.64349365234375	117.40754699707031	2.5570392608642578e-5	19	002
10	259.57952880859375	111.27433776855469	1.0	260.0395812988281	115.30860137939453	0.0022648870944976807	257.4837646484375	113.4280014038086	9.97781753540039e-5	250.82546997070312	118.558837890625	6.759166717529297e-5	19	002
11	269.3247985839844	114.22298431396484	0.9999995827674866	221.47471618652344	117.764404296875	0.9999991655349731	275.42633056640625	115.04852294921875	7.298588752746582e-5	222.41958618164062	117.6385498046875	4.64320182800293e-5	19	002
12	277.11602783203125	121.24427795410156	1.0	231.8501434326172	106.4378433227539	0.9999967813491821	231.9515380859375	105.1153564453125	7.078051567077637e-5	223.6847381591797	106.71012878417969	5.117058753967285e-5	19	002
13	239.31788635253906	106.32401275634766	0.9999998807907104	243.39697265625	105.44840240478516	0.12928229570388794	240.8110809326172	107.2425308227539	0.00015878677368164062	234.42747497558594	101.11698913574219	9.971857070922852e-5	19	002
14	286.51519775390625	121.9175033569336	0.9999998211860657	254.2779083251953	116.3525619506836	0.9998244643211365	648.7916870117188	205.82508850097656	0.00015223026275634766	276.7131042480469	129.61483764648438	3.9130449295043945e-5	19	002
15	277.567626953125	119.57005310058594	0.9999013543128967	288.794677734375	120.72061920166016	0.0024521350860595703	284.3370666503906	118.87200164794922	5.1468610763549805e-5	278.5806884765625	128.4076690673828	2.9265880584716797e-5	19	002
16	289.2677001953125	119.69596099853516	0.999936044216156	293.495361328125	121.01178741455078	0.40629059076309204	295.3406066894531	119.82659149169922	0.0001914501190185547	3.0886881351470947	477.1582336425781	4.693865776062012e-5	19	002
17	292.4346008300781	117.78955078125	0.9999990463256836	292.9176330566406	120.57777404785156	0.001811683177947998	298.0146789550781	118.40292358398438	0.00021973252296447754	281.7794189453125	122.6462631225586	3.1441450119018555e-5	19	002
18	296.1934814453125	118.79264831542969	1.0	303.0517883300781	121.94825744628906	0.0010282397270202637	300.7291564941406	118.1787109375	0.0002549588680267334	304.46624755859375	121.85417175292969	5.689263343811035e-5	19	002
19	296.49383544921875	117.89379119873047	1.0	293.2207336425781	120.55615997314453	0.0007435381412506104	301.6595458984375	117.38662719726562	0.0001933276653289795	305.2551574707031	121.38043212890625	4.461407661437988e-5	19	002
20	293.715576171875	116.27720642089844	1.0	295.3045654296875	120.07354736328125	0.001859128475189209	298.7820739746094	116.59654235839844	0.0003026425838470459	281.23675537109375	123.07167053222656	5.328655242919922e-5	19	002
21	295.5387268066406	117.23511505126953	1.0	303.3101501464844	121.10310363769531	0.0007868409156799316	300.8955383300781	116.82298278808594	0.00021028518676757812	3.823411464691162	477.6466979980469	7.346272468566895e-5	19	002
22	295.81158447265625	116.81234741210938	1.0	302.78631591796875	120.31245422363281	0.0010442733764648438	300.6461181640625	116.0560302734375	0.0002351999282836914	2.809406280517578	477.721923828125	4.312396049499512e-5	19	002
23	293.51708984375	115.6391830444336	1.0	301.93829345703125	119.52100372314453	0.0011289417743682861	299.18505859375	115.77014923095703	0.0002339780330657959	303.19464111328125	117.7315673828125	4.5180320739746094e-5	19	002
24	295.9449768066406	116.79301452636719	1.0	303.02130126953125	120.70512390136719	0.0008297860622406006	300.8608703613281	116.39363861083984	0.00013786554336547852	2.211923599243164	222.20245361328125	3.063678741455078e-5	19	002
25	293.4078674316406	116.0352554321289	1.0	301.87030029296875	119.27815246582031	0.0007493793964385986	647.1083984375	30.705520629882812	0.00020167231559753418	303.2987060546875	118.0356674194336	3.898143768310547e-5	19	002
26	297.53460693359375	118.3077163696289	1.0	303.2477111816406	121.4888687133789	0.00109902024269104	542.6495361328125	205.0462188720703	0.9999995231628418	541.105712890625	204.93881225585938	0.013855129480361938	19	002
27	297.5355224609375	116.1941909790039	1.0	304.2140197753906	120.75542449951172	0.0005804896354675293	542.6136474609375	204.991943359375	0.9999997019767761	541.136962890625	205.37100219726562	0.09014049172401428	19	002
28	295.6941833496094	115.3014144897461	1.0	303.0410461425781	119.87391662597656	0.0015042126178741455	543.2512817382812	203.6730194091797	0.9999998807907104	541.812744140625	205.00332641601562	0.007106512784957886	19	002
29	293.284423828125	116.48176574707031	1.0	301.6326904296875	119.85913848876953	0.0019363760948181152	542.8694458007812	204.63241577148438	0.9999997615814209	539.7264404296875	204.84461975097656	0.0875055193901062	19	002
30	294.5730285644531	116.61577606201172	1.0	302.63153076171875	120.79596710205078	0.0013704001903533936	543.3429565429688	204.33592224121094	1.0	540.315185546875	204.73776245117188	0.0034199953079223633	19	002
31	293.8459777832031	116.54608917236328	1.0	302.4203796386719	120.64447784423828	0.0008861422538757324	543.1895751953125	204.35577392578125	0.9999998807907104	541.8580932617188	205.1843719482422	0.0029286742210388184	19	002
32	294.26519775390625	117.37854766845703	1.0	277.9364318847656	123.76716613769531	0.0019863545894622803	543.36669921875	205.19078063964844	0.9999998807907104	541.4672241210938	205.0475616455078	0.015499532222747803	19	002
33	293.8842468261719	116.52488708496094	1.0	302.4291076660156	120.66682434082031	0.0008375346660614014	542.8292846679688	203.97439575195312	0.9999999403953552	541.1626586914062	203.4826202392578	0.033948272466659546	19	002
34	298.5526123046875	117.970703125	1.0	266.00439453125	127.71581268310547	0.9124767780303955	542.642822265625	204.88714599609375	0.9999997019767761	541.3743896484375	204.35275268554688	0.09100282192230225	19	002
35	293.305908203125	116.56597137451172	1.0	302.3731994628906	120.2815170288086	0.0006398856639862061	543.767822265625	204.2727813720703	1.0	542.6060180664062	204.81837463378906	0.005378127098083496	19	002
36	295.6064758300781	117.35626220703125	1.0	263.8815612792969	130.57858276367188	0.969143271446228	542.766845703125	203.10678100585938	0.9999998807907104	540.1487426757812	204.1491241455078	0.021603286266326904	19	002
37	294.84600830078125	114.9617691040039	1.0	268.2640686035156	129.45875549316406	0.32742762565612793	542.973876953125	203.40176391601562	0.9999997615814209	542.4268798828125	204.36170959472656	0.044795095920562744	19	002
38	295.1099548339844	117.03665924072266	1.0	277.5330810546875	124.77615356445312	0.0012297332286834717	543.0775146484375	204.3961639404297	0.9999998211860657	541.7576293945312	204.19703674316406	0.03687676787376404	19	002
39	293.9566955566406	116.29553985595703	1.0	265.7007141113281	129.55960083007812	0.35063326358795166	542.334716796875	204.4930877685547	0.9999998807907104	539.5328979492188	204.819580078125	0.011262506246566772	19	002
40	293.31640625	116.46395874023438	1.0	268.3813171386719	128.88363647460938	0.984981894493103	543.057373046875	204.44802856445312	0.9999997615814209	542.25341796875	204.54061889648438	0.07301011681556702	19	002
41	295.3683776855469	116.3172378540039	1.0	270.0110168457031	128.095947265625	0.07027873396873474	542.2503662109375	204.48809814453125	0.9999997019767761	540.844970703125	204.43031311035156	0.032746076583862305	19	002
42	295.7399597167969	116.4651107788086	1.0	266.91656494140625	129.0160369873047	0.981845498085022	542.6931762695312	204.6301727294922	0.9999995827674866	541.4038696289062	204.13243103027344	0.13408687710762024	19	002
43	296.4030456542969	117.33678436279297	1.0	267.82452392578125	129.72035217285156	0.952440619468689	542.4893798828125	203.89720153808594	0.9999995827674866	541.7919921875	204.41380310058594	0.13215544819831848	19	002
44	296.7129821777344	117.6695327758789	1.0	4.995346546173096	150.0629119873047	0.0019294321537017822	543.1864624023438	204.52984619140625	0.9999997615814209	540.3873291015625	204.6886444091797	0.03583422303199768	19	002
45	300.2072448730469	118.61742401123047	1.0	264.79736328125	131.70135498046875	0.9999293088912964	543.0822143554688	205.01715087890625	0.9999999403953552	542.0119018554688	205.38453674316406	0.01077723503112793	19	002
46	300.24102783203125	118.07646942138672	1.0	265.9714050292969	133.3870391845703	0.9999990463256836	542.3204956054688	204.20474243164062	0.9999997615814209	540.8785400390625	203.5691375732422	0.04176023602485657	19	002
47	298.2243347167969	117.7699966430664	1.0	266.358154296875	132.55503845214844	0.9973355531692505	542.5623779296875	204.6810760498047	0.9999994039535522	539.396240234375	204.1160125732422	0.2954253554344177	19	002
48	299.7650451660156	118.8772964477539	1.0	268.6212158203125	132.2198486328125	0.9999974966049194	542.826171875	204.37832641601562	0.9999997615814209	542.0786743164062	204.5019073486328	0.03253591060638428	19	002
49	297.91717529296875	117.96351623535156	1.0	264.2861633300781	132.71766662597656	0.1564626693725586	542.8590698242188	204.9029083251953	0.9999985694885254	542.3058471679688	204.5365753173828	0.3408103585243225	19	002
50	299.9862060546875	117.38169860839844	1.0	266.3960876464844	134.3740234375	0.9998683929443359	543.13671875	203.9958953857422	0.9999997615814209	542.2305297851562	204.43658447265625	0.06149289011955261	19	002
51	299.3392028808594	118.01299285888672	1.0	265.83343505859375	134.7836151123047	0.9999583959579468	542.7067260742188	204.60548400878906	0.9999998807907104	541.9884033203125	205.10916137695312	0.012420713901519775	19	002
52	299.1627197265625	118.13692474365234	1.0	264.0213317871094	133.729248046875	0.9999973773956299	541.856201171875	203.41183471679688	0.9999991059303284	540.3875122070312	203.84771728515625	0.0716986358165741	19	002
53	298.16253662109375	117.31040954589844	1.0	263.69189453125	134.90773010253906	0.9999994039535522	543.0331420898438	203.97764587402344	0.9999997615814209	540.565185546875	204.37757873535156	0.15118619799613953	19	002
54	296.4208068847656	116.69782257080078	1.0	263.605224609375	134.094970703125	0.9990129470825195	543.612548828125	204.83340454101562	1.0	542.441650390625	205.12672424316406	0.009144634008407593	19	002
55	297.60687255859375	116.56385803222656	1.0	264.35565185546875	133.50669860839844	0.978691816329956	543.0303344726562	204.60386657714844	0.9999997615814209	540.1134033203125	205.08546447753906	0.040445148944854736	19	002
56	298.3109436035156	116.56656646728516	1.0	261.6838684082031	136.22378540039062	0.9999995827674866	543.0411987304688	203.93507385253906	0.9999997615814209	540.2825317382812	204.3863067626953	0.05572131276130676	19	002
57	297.2743835449219	117.02397155761719	1.0	262.6654968261719	135.78623962402344	1.0	542.5733642578125	204.1475830078125	0.9999991655349731	539.4659423828125	203.17486572265625	0.305314302444458	19	002
58	297.6309814453125	116.32756042480469	1.0	261.6968688964844	136.49514770507812	0.9999983310699463	543.2593383789062	204.09454345703125	0.9999999403953552	541.8359985351562	204.00619506835938	0.03564879298210144	19	002
59	297.6307678222656	116.6427993774414	1.0	262.3753967285156	136.83267211914062	0.9999946355819702	542.6025390625	204.1881103515625	0.9999997019767761	540.0380859375	204.69448852539062	0.08684462308883667	19	002
60	299.6851806640625	118.49946594238281	1.0	261.8060302734375	136.21035766601562	0.9999946355819702	542.68408203125	204.63490295410156	0.9999998211860657	539.1915893554688	203.45401000976562	0.04599034786224365	19	002
61	298.11492919921875	116.85115814208984	1.0	259.651123046875	137.8175811767578	0.9999995827674866	542.7745971679688	204.40415954589844	0.9999998807907104	541.9720458984375	204.8306427001953	0.04011934995651245	19	002
62	298.45513916015625	117.45608520507812	1.0	262.44921875	138.4307098388672	0.9999841451644897	543.5296630859375	203.09703063964844	0.9999998807907104	541.8472290039062	204.02638244628906	0.030459612607955933	19	002
63	297.20526123046875	115.44295501708984	1.0	261.9858703613281	139.365478515625	0.9999958276748657	543.3546142578125	204.35153198242188	0.9999997615814209	542.272216796875	204.00088500976562	0.10061043500900269	19	002
64	296.30975341796875	115.79578399658203	1.0	262.30645751953125	140.76956176757812	0.9999998807907104	542.4338989257812	205.02500915527344	0.9999990463256836	541.426025390625	204.00953674316406	0.2701488733291626	19	002
65	298.0353698730469	115.91336059570312	1.0	261.51849365234375	141.8789520263672	1.0	543.2764282226562	204.10118103027344	0.9999998807907104	542.7178955078125	204.77452087402344	0.023214876651763916	19	002
66	297.0333251953125	115.92520141601562	1.0	261.2732849121094	141.68081665039062	1.0	543.7847900390625	204.78712463378906	0.9999998807907104	542.633544921875	205.34158325195312	0.01182529330253601	19	002
67	297.7392883300781	117.10183715820312	1.0	260.9643249511719	141.8916015625	0.9999999403953552	542.7474975585938	204.09799194335938	0.9999996423721313	539.9234008789062	204.30819702148438	0.11537665128707886	19	002
68	298.0616760253906	115.67548370361328	1.0	261.46636962890625	142.56417846679688	1.0	542.4404296875	203.12237548828125	0.9999997615814209	540.8316040039062	203.04244995117188	0.07108327746391296	19	002
69	297.5440673828125	116.60684204101562	1.0	261.2442932128906	142.7810516357422	0.9999998807907104	543.182861328125	204.82615661621094	0.9999998807907104	542.1798706054688	205.21324157714844	0.008442670106887817	19	002
70	297.85198974609375	116.62434387207031	1.0	261.479736328125	142.48146057128906	0.9999999403953552	542.740234375	203.86451721191406	0.9999997615814209	539.755615234375	204.12657165527344	0.029781848192214966	19	002
71	297.27655029296875	115.58229064941406	1.0	260.8551025390625	141.9627685546875	1.0	542.9335327148438	204.68643188476562	0.9999998807907104	539.8015747070312	204.65939331054688	0.011461913585662842	19	002
72	298.1058654785156	115.56291961669922	1.0	260.4466247558594	144.0045623779297	0.9999998807907104	542.2828979492188	204.14077758789062	0.9999995231628418	539.3552856445312	203.24606323242188	0.12069961428642273	19	002
73	298.57537841796875	116.43340301513672	1.0	260.0445556640625	143.10464477539062	1.0	542.7042236328125	204.65162658691406	0.999999463558197	541.2562255859375	203.8550567626953	0.10316354036331177	19	002
74	297.33038330078125	115.8477783203125	1.0	260.7176513671875	144.30897521972656	1.0	542.4556884765625	204.1062774658203	0.9999998807907104	539.7974243164062	204.7322540283203	0.05705425143241882	19	002
75	296.63140869140625	115.96171569824219	1.0	260.8338317871094	145.17848205566406	1.0	542.7355346679688	204.05686950683594	0.9999997615814209	541.1077270507812	204.03195190429688	0.07968518137931824	19	002
76	297.7169494628906	116.7046890258789	1.0	261.3097229003906	142.656494140625	1.0	542.460693359375	203.40283203125	0.9999995231628418	541.5746459960938	204.02410888671875	0.14063122868537903	19	002
77	296.9796142578125	115.97352600097656	1.0	260.3592529296875	145.60055541992188	1.0	542.735107421875	203.93771362304688	0.9999997019767761	539.83154296875	204.2606964111328	0.11928972601890564	19	002
78	296.8571472167969	116.45225524902344	1.0	260.05072021484375	146.57115173339844	1.0	542.8099975585938	204.23768615722656	0.9999997615814209	541.751953125	203.9757843017578	0.04741901159286499	19	002
79	298.84332275390625	114.99005889892578	1.0	260.14898681640625	147.54867553710938	1.0	542.54296875	204.3610382080078	0.9999998807907104	539.764892578125	204.65586853027344	0.032953113317489624	19	002
80	298.2068176269531	116.08731079101562	1.0	260.306396484375	146.89935302734375	1.0	542.9039916992188	204.65953063964844	0.9999997615814209	542.13916015625	204.86892700195312	0.07475060224533081	19	002
81	299.0157470703125	115.62899780273438	1.0	260.36309814453125	148.09329223632812	1.0	542.5043334960938	204.3965606689453	0.9999992847442627	539.4268188476562	203.6354217529297	0.2556344270706177	19	002
82	297.5290832519531	116.40530395507812	1.0	260.32586669921875	149.01658630371094	1.0	542.3643188476562	204.2322235107422	0.9999997615814209	541.0375366210938	203.3287811279297	0.050961822271347046	19	002
83	298.51812744140625	115.2464599609375	1.0	260.6670227050781	149.15077209472656	1.0	542.8662719726562	205.1262969970703	0.9999998807907104	541.5596313476562	205.68751525878906	0.027287811040878296	19	002
84	297.2201232910156	115.81785583496094	1.0	261.0854187011719	148.83917236328125	1.0	542.9749755859375	204.60435485839844	0.9999998807907104	541.9434204101562	204.48739624023438	0.05138656497001648	19	002
85	297.6050720214844	115.58084106445312	1.0	261.2268371582031	149.76905822753906	1.0	542.87255859375	204.55059814453125	0.9999996423721313	540.2044067382812	204.80320739746094	0.07638290524482727	19	002
86	297.8339538574219	115.76573944091797	1.0	260.0199279785156	149.9495849609375	1.0	542.9049072265625	204.38133239746094	0.9999997019767761	540.1295776367188	204.51060485839844	0.0679018497467041	19	002
87	298.4627990722656	115.28116607666016	1.0	260.1755676269531	150.49575805664062	1.0	542.1222534179688	205.0119171142578	0.9999997615814209	538.6091918945312	204.32115173339844	0.0635012686252594	19	002
88	297.5601806640625	116.20323181152344	1.0	260.6513366699219	149.46337890625	1.0	542.4129028320312	204.903564453125	0.9999995231628418	541.60498046875	205.23324584960938	0.1602446734905243	19	002
89	297.6348571777344	115.77964782714844	1.0	261.238037109375	150.85691833496094	1.0	542.12744140625	204.85606384277344	0.9999992847442627	539.421875	204.12142944335938	0.3642321228981018	19	002
90	297.55279541015625	115.8690185546875	1.0	262.15643310546875	148.91741943359375	1.0	542.4760131835938	203.80612182617188	0.9999998807907104	539.6788940429688	204.13531494140625	0.033673763275146484	19	002
91	297.603759765625	116.11043548583984	1.0	260.8728332519531	151.69825744628906	1.0	543.828369140625	203.45880126953125	0.9999998807907104	540.2055053710938	204.8012237548828	0.005984604358673096	19	002
92	297.9581298828125	115.85005950927734	1.0	262.7509765625	152.79360961914062	0.9999998807907104	542.796875	204.5713348388672	0.9999998807907104	539.7385864257812	204.83592224121094	0.014986008405685425	19	002
93	297.8696594238281	116.983642578125	1.0	262.5926818847656	150.20816040039062	1.0	543.10400390625	204.2218780517578	0.9999998211860657	542.26416015625	204.4772491455078	0.04765862226486206	19	002
94	299.5039367675781	116.04711151123047	1.0	261.93182373046875	150.86785888671875	1.0	543.01806640625	204.13070678710938	0.9999998807907104	540.092041015625	204.47511291503906	0.03222453594207764	19	002
95	298.7060852050781	115.51935577392578	1.0	262.91375732421875	151.05006408691406	1.0	543.5988159179688	204.0895538330078	0.9999999403953552	542.7680053710938	204.56475830078125	0.02209874987602234	19	002
96	297.33428955078125	115.92295837402344	1.0	261.7204895019531	150.2764434814453	1.0	543.57763671875	205.1890869140625	1.0	542.1773681640625	205.80609130859375	0.018545806407928467	19	002
97	297.5615539550781	115.47724914550781	1.0	263.0130615234375	151.40167236328125	1.0	542.6614379882812	204.0058135986328	0.9999992251396179	539.6919555664062	204.13343811035156	0.18284866213798523	19	002
98	298.1930847167969	115.90724182128906	1.0	262.8456115722656	151.79823303222656	1.0	542.7396850585938	204.2183380126953	0.9999998807907104	540.0931396484375	204.5860137939453	0.023597806692123413	19	002
99	298.0130310058594	115.5644760131836	1.0	264.0836181640625	153.14993286132812	0.9999998807907104	542.6135864257812	204.24061584472656	0.9999995827674866	542.1316528320312	204.3204345703125	0.07177853584289551	19	002
100	297.69989013671875	115.93125915527344	1.0	264.05218505859375	151.7012939453125	1.0	542.8901977539062	204.72601318359375	0.9999998807907104	541.4650268554688	204.38160705566406	0.04159921407699585	19	002
101	297.6254577636719	115.95622253417969	1.0	264.9811706542969	153.71945190429688	0.9999991655349731	542.4985961914062	203.32322692871094	0.9999996423721313	539.9334106445312	204.4092254638672	0.11035093665122986	19	002
102	298.090576171875	115.66143798828125	1.0	264.773193359375	154.3806915283203	0.9999998807907104	542.2559204101562	203.05120849609375	0.9999984502792358	541.0352783203125	202.88397216796875	0.14359009265899658	19	002
103	298.4554443359375	115.52806854248047	1.0	264.6708068847656	154.10385131835938	0.9999998211860657	542.585693359375	204.35231018066406	0.9999992847442627	539.91357421875	203.3290557861328	0.3288160562515259	19	002
104	297.52557373046875	116.39012145996094	1.0	264.9721984863281	155.93841552734375	0.9999993443489075	542.6953125	204.21949768066406	0.9999998807907104	540.9585571289062	203.49485778808594	0.01813170313835144	19	002
105	297.15386962890625	116.75174713134766	1.0	264.9469909667969	155.85629272460938	0.999999463558197	542.7981567382812	204.74200439453125	0.9999999403953552	539.798828125	204.76947021484375	0.014384984970092773	19	002
106	298.0867614746094	116.27729034423828	1.0	265.0107727050781	157.22181701660156	0.9999972581863403	542.7725219726562	205.30178833007812	0.9999997615814209	541.5000610351562	205.23915100097656	0.04937833547592163	19	002
107	297.7393493652344	115.64823913574219	1.0	264.5824890136719	156.55039978027344	0.999999463558197	542.7871704101562	204.80653381347656	0.9999999403953552	541.3054809570312	204.68528747558594	0.018119871616363525	19	002
108	297.5536804199219	116.43621063232422	1.0	264.8966064453125	158.2604217529297	0.9999995827674866	543.668701171875	204.2953338623047	0.9999998807907104	541.038330078125	204.71888732910156	0.01500701904296875	19	002
109	297.2137145996094	117.08537292480469	1.0	264.7242126464844	159.08477783203125	0.9999991655349731	542.3666381835938	204.30453491210938	0.9999992847442627	541.075439453125	203.51007080078125	0.23878344893455505	19	002
110	296.9567565917969	116.84380340576172	1.0	263.935546875	160.318359375	0.9999998807907104	542.0511474609375	204.33155822753906	0.9999997019767761	540.5733642578125	203.9475555419922	0.04041481018066406	19	002
111	296.5164489746094	116.88561248779297	1.0	264.8673400878906	159.1289825439453	0.999995231628418	543.30419921875	204.0541534423828	0.9999998807907104	541.9503784179688	203.7317657470703	0.025547683238983154	19	002
112	295.81915283203125	117.9931411743164	1.0	264.6578674316406	162.38026428222656	0.9999991655349731	542.77880859375	203.96697998046875	0.9999997019767761	540.007080078125	204.2559814453125	0.0686076283454895	19	002
113	296.5443420410156	117.77384948730469	1.0	264.22369384765625	162.34596252441406	0.9999999403953552	542.9295654296875	204.34963989257812	0.9999974966049194	541.1953735351562	203.85862731933594	0.49812522530555725	19	002
114	297.0629577636719	117.02879333496094	1.0	264.39788818359375	163.12669372558594	0.9999999403953552	542.7466430664062	204.5041046142578	0.9999998211860657	541.7904663085938	204.90354919433594	0.028453052043914795	19	002
115	297.092041015625	116.71794128417969	1.0	264.3699951171875	161.66673278808594	0.9999986886978149	542.5146484375	204.1759033203125	0.9999998807907104	540.9427490234375	203.80889892578125	0.051151156425476074	19	002
116	297.6895446777344	116.16168975830078	1.0	264.4566955566406	163.10250854492188	0.9999995231628418	542.7864990234375	205.01620483398438	0.9999995827674866	541.6033325195312	204.81903076171875	0.12419766187667847	19	002
117	296.9454040527344	116.0047836303711	1.0	262.65643310546875	162.70169067382812	1.0	543.147705078125	204.86459350585938	0.9999997615814209	540.5255737304688	205.06715393066406	0.04907199740409851	19	002
118	296.7330627441406	116.5155258178711	1.0	262.97149658203125	162.13172912597656	0.9999998807907104	543.2015991210938	204.04306030273438	0.9999997019767761	542.2372436523438	204.30410766601562	0.1434900462627411	19	002
119	297.1649475097656	116.97444152832031	1.0	263.4895935058594	163.11343383789062	0.9999998807907104	542.6444702148438	204.22998046875	0.9999998807907104	539.7838745117188	204.49948120117188	0.03255307674407959	19	002
120	297.9919738769531	115.94696807861328	1.0	262.6564636230469	162.5016326904297	0.999997615814209	542.8587036132812	203.1197967529297	0.9999998807907104	539.9721069335938	204.27304077148438	0.035192638635635376	19	002
121	298.03948974609375	115.56936645507812	1.0	262.74212646484375	162.11495971679688	1.0	542.844482421875	203.97479248046875	0.9999998807907104	542.0404052734375	204.63108825683594	0.02832469344139099	19	002
122	297.7508850097656	116.20262145996094	1.0	262.8533935546875	161.75099182128906	1.0	542.7777709960938	204.73660278320312	0.9999997615814209	541.8876953125	204.35855102539062	0.08176952600479126	19	002
123	297.4100341796875	117.19189453125	1.0	262.90667724609375	163.11451721191406	1.0	543.4570922851562	204.19969177246094	0.9999998807907104	540.7088012695312	204.515380859375	0.012452900409698486	19	002
124	297.69378662109375	116.91703796386719	1.0	261.516357421875	163.5899200439453	1.0	542.6668090820312	204.8085174560547	0.9999998807907104	541.740478515625	205.32119750976562	0.01659071445465088	19	002
125	297.556640625	116.66889190673828	1.0	262.34246826171875	164.2578582763672	1.0	542.3641357421875	204.5708770751953	0.9999996423721313	539.89453125	204.62709045410156	0.17647206783294678	19	002
126	297.8883972167969	116.91549682617188	1.0	262.63555908203125	165.67747497558594	1.0	542.435546875	203.836669921875	0.9999997615814209	541.8299560546875	204.2943878173828	0.035867124795913696	19	002
127	297.9969482421875	116.95885467529297	1.0	262.5549621582031	165.1712188720703	1.0	542.7583618164062	203.29173278808594	0.9999998807907104	541.5455322265625	204.3516387939453	0.019888877868652344	19	002
128	297.8616638183594	116.82623291015625	1.0	262.0548400878906	165.02452087402344	0.9999997615814209	542.852783203125	204.70309448242188	0.9999997019767761	541.910400390625	204.80870056152344	0.052444398403167725	19	002
129	298.102783203125	117.36487579345703	1.0	261.7732849121094	165.5989532470703	1.0	541.704833984375	204.05484008789062	0.9999988079071045	539.334716796875	204.322265625	0.23260897397994995	19	002
130	297.2442321777344	117.9319839477539	1.0	261.6549987792969	165.62368774414062	1.0	542.4913330078125	204.9088897705078	0.9999995827674866	539.7616577148438	205.07656860351562	0.06363081932067871	19	002
131	297.9134216308594	117.98530578613281	1.0	260.0555114746094	166.23263549804688	0.9999996423721313	542.652099609375	204.7939910888672	0.9999997615814209	541.2107543945312	205.0920867919922	0.04242831468582153	19	002
132	297.2456970214844	118.11870574951172	1.0	261.6174621582031	164.90171813964844	0.9999998211860657	543.0133056640625	205.14779663085938	0.9999997615814209	541.6970825195312	205.50253295898438	0.08231380581855774	19	002
133	297.5657958984375	117.92243957519531	1.0	261.423583984375	163.8055877685547	0.9999999403953552	541.9422607421875	203.89649963378906	0.9999992847442627	540.8462524414062	203.08363342285156	0.10331287980079651	19	002
134	297.92724609375	117.37825775146484	1.0	261.0535888671875	166.869140625	1.0	542.660888671875	203.751220703125	0.9999998211860657	539.7304077148438	204.21429443359375	0.02243545651435852	19	002
135	297.412353515625	117.94987487792969	1.0	260.6547546386719	165.92764282226562	0.9999999403953552	542.5980224609375	205.01699829101562	0.9999997615814209	541.6109619140625	205.09486389160156	0.12036621570587158	19	002
136	296.24310302734375	119.20184326171875	1.0	259.7200927734375	167.31712341308594	0.9999997615814209	543.0277099609375	203.50054931640625	0.9999998807907104	540.2093505859375	203.7404022216797	0.04465377330780029	19	002
137	297.5261535644531	117.84770202636719	1.0	258.6865234375	168.4276580810547	0.9999688863754272	542.512939453125	204.78125	0.9999997615814209	539.8079833984375	205.36163330078125	0.017052173614501953	19	002
138	297.5877685546875	117.651123046875	1.0	258.34625244140625	167.4602813720703	0.9999975562095642	543.3815307617188	204.30604553222656	1.0	542.377197265625	204.600341796875	0.019625544548034668	19	002
139	296.8882141113281	118.41912078857422	1.0	257.29827880859375	169.61024475097656	0.9999997615814209	542.6627197265625	204.80145263671875	0.9999997615814209	541.8401489257812	205.01162719726562	0.0482388436794281	19	002
140	296.0428466796875	119.14311981201172	1.0	259.397705078125	167.4860382080078	0.999998927116394	542.8997802734375	204.60757446289062	0.9999998807907104	541.9830932617188	204.896240234375	0.03193393349647522	19	002
141	296.9620056152344	118.00582122802734	1.0	261.20513916015625	163.9681396484375	1.0	542.517578125	204.58273315429688	0.9999997615814209	540.9254760742188	203.8337860107422	0.05849650502204895	19	002
142	296.2412414550781	118.20220947265625	1.0	256.5552062988281	169.18247985839844	0.9999966621398926	542.7908325195312	204.812255859375	0.9999995827674866	539.8867797851562	204.99227905273438	0.07023933529853821	19	002
143	296.688720703125	118.1253890991211	1.0	259.61773681640625	166.81825256347656	0.9999996423721313	542.82666015625	204.0130157470703	0.9999998807907104	540.121337890625	204.43893432617188	0.05459275841712952	19	002
144	297.0592041015625	117.59027099609375	1.0	261.6575622558594	164.9657440185547	1.0	542.3211059570312	205.21017456054688	0.9999995231628418	539.1110229492188	204.4512176513672	0.14345404505729675	19	002
145	296.5323486328125	118.70648956298828	1.0	259.9994812011719	167.48182678222656	0.9999999403953552	542.9349975585938	203.90830993652344	0.9999998807907104	539.8734130859375	205.0357208251953	0.011014282703399658	19	002
146	296.4197082519531	118.52130889892578	1.0	261.232421875	167.6761016845703	1.0	542.888427734375	204.38218688964844	0.9999997615814209	541.64306640625	203.46783447265625	0.06255233287811279	19	002
147	295.7867431640625	119.46269989013672	1.0	261.9050598144531	168.63917541503906	0.9999998211860657	541.9024658203125	203.4583282470703	0.9999998807907104	540.730224609375	202.99122619628906	0.02204740047454834	19	002
148	295.4845886230469	119.50831604003906	1.0	258.99755859375	170.95770263671875	0.9999988079071045	541.68017578125	203.8060760498047	0.9999926686286926	540.0494384765625	203.2543182373047	0.8228312730789185	19	002
149	295.80780029296875	119.43010711669922	1.0	261.0549621582031	170.2328643798828	0.9999992847442627	542.5673828125	204.01531982421875	0.9999998211860657	539.84619140625	204.2024688720703	0.013268768787384033	19	002
150	296.3365173339844	118.72542572021484	1.0	259.5118713378906	171.8943634033203	1.0	542.4314575195312	204.7891845703125	0.9999998211860657	539.7992553710938	205.06057739257812	0.026267647743225098	19	002
151	295.2500915527344	118.5562973022461	1.0	259.7176208496094	169.41146850585938	0.9999997615814209	542.3851318359375	204.09945678710938	0.9999994039535522	541.0884399414062	203.21151733398438	0.25587308406829834	19	002
152	296.3232421875	118.37496948242188	1.0	260.0522155761719	166.76063537597656	0.9999983906745911	543.1642456054688	204.5295867919922	0.9999998807907104	540.3435668945312	204.78079223632812	0.03470170497894287	19	002
153	295.407470703125	119.19573211669922	1.0	258.77789306640625	168.4408721923828	0.9999926686286926	542.9944458007812	204.06639099121094	0.9999999403953552	542.5619506835938	204.75137329101562	0.017272144556045532	19	002
154	296.1486511230469	117.50881958007812	1.0	260.1190185546875	164.92529296875	0.9999996423721313	543.0279541015625	205.05172729492188	0.9999992847442627	542.4683227539062	204.8500213623047	0.15410202741622925	19	002
155	296.5078430175781	117.56969451904297	1.0	259.5556640625	165.13555908203125	0.9999999403953552	543.0437622070312	205.26007080078125	0.9999998211860657	541.9288330078125	206.18592834472656	0.13513877987861633	19	002
156	296.8665771484375	117.64862060546875	1.0	260.4188537597656	166.12721252441406	0.9999997615814209	542.2217407226562	204.29261779785156	0.9999995827674866	539.6712036132812	204.60963439941406	0.06022194027900696	19	002
157	295.9928894042969	118.02165985107422	1.0	261.53973388671875	165.3528594970703	0.9999998807907104	542.271484375	204.45790100097656	0.9999997019767761	541.1032104492188	204.01641845703125	0.05993810296058655	19	002
158	295.9720764160156	118.6137466430664	1.0	262.2691345214844	165.74484252929688	0.9999942779541016	542.623779296875	204.12953186035156	0.9999996423721313	539.6722412109375	204.1899871826172	0.06242060661315918	19	002
159	295.19610595703125	119.03184509277344	1.0	263.014404296875	166.8243865966797	1.0	543.153076171875	205.63235473632812	0.9999997615814209	542.29150390625	205.87313842773438	0.10171493887901306	19	002
160	296.288818359375	118.17437744140625	1.0	263.14251708984375	164.83360290527344	0.9999998807907104	542.8402709960938	205.05259704589844	0.9999997615814209	541.4517211914062	204.90695190429688	0.037310898303985596	19	002
161	294.805419921875	119.84957122802734	1.0	262.4501953125	170.4562225341797	0.999943733215332	542.7937622070312	203.88575744628906	0.9999998211860657	539.610595703125	204.1083526611328	0.015783041715621948	19	002
162	295.28900146484375	118.69459533691406	1.0	263.5283508300781	170.2537841796875	0.9999992847442627	542.8357543945312	204.76084899902344	0.9999998807907104	541.42138671875	204.99087524414062	0.060158103704452515	19	002
163	294.736572265625	119.19245147705078	1.0	263.18426513671875	171.7138214111328	0.9999998211860657	543.0923461914062	204.5323028564453	0.9999995231628418	540.4378051757812	204.70382690429688	0.12453868985176086	19	002
164	295.3706359863281	118.98649597167969	1.0	260.8847961425781	172.92770385742188	0.9999998211860657	542.7719116210938	203.7516632080078	0.9999990463256836	542.5803833007812	203.56002807617188	0.22716805338859558	19	002
165	294.2833251953125	118.82508087158203	1.0	260.61920166015625	173.40626525878906	1.0	542.7401733398438	204.979248046875	0.9999990463256836	541.533203125	204.35667419433594	0.19505760073661804	19	002
166	293.918212890625	118.9100341796875	1.0	259.35491943359375	172.44427490234375	0.999997615814209	542.9183959960938	204.08387756347656	0.9999998211860657	540.049560546875	204.4674072265625	0.023050308227539062	19	002
167	293.5585021972656	118.49044036865234	1.0	259.3648376464844	168.50697326660156	0.9999998211860657	542.7771606445312	204.33790588378906	0.9999999403953552	539.8660888671875	204.64207458496094	0.008179903030395508	19	002
168	293.4021911621094	119.0467758178711	1.0	259.9367980957031	169.6251983642578	0.999933123588562	542.1182861328125	204.88040161132812	0.9999994039535522	539.2074584960938	204.41650390625	0.14341935515403748	19	002
169	294.146484375	119.41455078125	1.0	258.215576171875	171.30958557128906	1.0	543.3466186523438	205.07821655273438	0.9999998807907104	542.1570434570312	204.82992553710938	0.02673250436782837	19	002
170	295.28216552734375	118.86626434326172	1.0	257.2611389160156	170.5795135498047	0.9999233484268188	543.0076904296875	204.79527282714844	0.9999997615814209	540.3926391601562	205.14239501953125	0.08234801888465881	19	002
171	295.3075256347656	119.52706146240234	1.0	259.964111328125	166.14271545410156	0.9999964833259583	542.8306884765625	203.8970489501953	0.9999996423721313	540.2552490234375	203.9334259033203	0.10536172986030579	19	002
172	295.4527282714844	118.73403930664062	1.0	258.9975280761719	169.07177734375	0.9999992847442627	542.2333984375	203.89620971679688	0.9999992847442627	541.03466796875	204.40333557128906	0.3001460134983063	19	002
173	294.6309814453125	118.90557098388672	1.0	258.197265625	172.0332489013672	0.9999989867210388	542.8512573242188	204.3681182861328	0.999999463558197	540.3839111328125	204.61207580566406	0.15829625725746155	19	002
174	295.22955322265625	118.72416687011719	1.0	258.6440734863281	171.71234130859375	0.9999960660934448	542.5000610351562	204.64544677734375	0.9999997019767761	541.218505859375	204.0803680419922	0.13762691617012024	19	002
175	295.41925048828125	118.23431396484375	1.0	260.1639709472656	167.39816284179688	0.9999539852142334	542.8438720703125	205.17202758789062	0.9999970197677612	542.3843383789062	204.7709197998047	0.5272916555404663	19	002
176	293.6513366699219	119.49873352050781	1.0	259.63385009765625	169.12669372558594	0.9995167851448059	542.470458984375	205.11453247070312	0.9999997615814209	541.37353515625	205.16220092773438	0.06914317607879639	19	002
177	293.4764709472656	118.17021179199219	1.0	258.5953063964844	172.6220245361328	0.999900221824646	543.3592529296875	204.71893310546875	0.9999997615814209	542.2018432617188	204.89100646972656	0.042192429304122925	19	002
178	294.0826721191406	117.55683898925781	1.0	258.6007385253906	171.6094970703125	1.0	542.7339477539062	204.01138305664062	0.9999995231628418	539.9733276367188	203.8337860107422	0.14077621698379517	19	002
179	293.9161071777344	116.9929428100586	1.0	257.81573486328125	173.7459716796875	0.9999998807907104	542.9346923828125	204.66552734375	0.9999999403953552	541.7179565429688	205.11746215820312	0.022264331579208374	19	002
180	293.90850830078125	119.16326904296875	1.0	257.8680419921875	175.84930419921875	0.998853325843811	543.0769653320312	203.60031127929688	0.9999998807907104	540.159423828125	204.1141357421875	0.029339343309402466	19	002
181	293.0120544433594	118.16498565673828	1.0	258.5169372558594	172.59573364257812	0.9999819993972778	543.2291259765625	204.90643310546875	0.9999998807907104	540.5443115234375	205.38243103027344	0.014598369598388672	19	002
182	293.8682861328125	117.80570220947266	1.0	260.6860046386719	172.95582580566406	0.9999998807907104	542.18017578125	203.8975067138672	0.9999991655349731	539.61474609375	204.0849151611328	0.1945863664150238	19	002
183	293.57781982421875	116.9240493774414	1.0	260.11810302734375	170.97598266601562	0.9999997615814209	542.516845703125	204.83929443359375	0.9999997615814209	539.7897338867188	205.1061553955078	0.09296691417694092	19	002
184	294.3268127441406	118.09196472167969	1.0	262.1334228515625	168.0726776123047	0.999952495098114	543.2230224609375	203.73980712890625	0.9999999403953552	541.9141845703125	203.49221801757812	0.021016687154769897	19	002
185	294.01116943359375	117.7799072265625	1.0	260.9879150390625	173.1564178466797	1.0	543.0883178710938	202.8150177001953	0.9999996423721313	540.3934326171875	203.6905517578125	0.08518758416175842	19	002
186	293.65301513671875	117.59439086914062	1.0	261.201416015625	172.61239624023438	1.0	542.1038818359375	204.2386016845703	0.9999998807907104	541.2979736328125	204.2379608154297	0.025967180728912354	19	002
187	293.3880920410156	117.17349243164062	1.0	261.2732849121094	175.55178833007812	1.0	543.0095825195312	204.59597778320312	0.9999998211860657	541.89599609375	204.86907958984375	0.03751757740974426	19	002
188	293.2033386230469	118.7181396484375	1.0	260.90948486328125	175.847412109375	1.0	542.8387451171875	203.76071166992188	0.9999998807907104	540.113525390625	204.24485778808594	0.04089993238449097	19	002
189	292.8853454589844	116.94219970703125	1.0	260.6563415527344	174.6393280029297	0.9999999403953552	542.3278198242188	204.1988983154297	0.9999982118606567	541.114013671875	203.43809509277344	0.21685492992401123	19	002
190	292.7768249511719	117.5482177734375	1.0	262.25494384765625	173.82456970214844	0.9999995827674866	543.2218017578125	203.7025604248047	0.9999998807907104	540.3692626953125	204.03688049316406	0.05492323637008667	19	002
191	293.263916015625	117.45295715332031	1.0	261.8375244140625	176.5683135986328	0.9999997615814209	543.14697265625	205.1754608154297	0.9999997615814209	541.9655151367188	205.33836364746094	0.07619041204452515	19	002
192	293.4260559082031	117.87230682373047	1.0	262.21783447265625	176.86593627929688	0.9999979734420776	542.4402465820312	204.25503540039062	0.9999997019767761	540.9366455078125	203.8398895263672	0.06477424502372742	19	002
193	292.7142028808594	118.07762145996094	1.0	260.77435302734375	176.3375244140625	0.9999999403953552	543.478271484375	204.63502502441406	1.0	541.9786376953125	204.8531494140625	0.016740024089813232	19	002
194	293.4153747558594	118.94571685791016	1.0	260.27337646484375	176.59425354003906	0.9999999403953552	543.0703735351562	205.09132385253906	0.9999998807907104	541.5701904296875	204.81317138671875	0.02911287546157837	19	002
195	292.6255798339844	117.77567291259766	1.0	259.01129150390625	177.24917602539062	0.999985933303833	542.2994384765625	203.16476440429688	0.9999998807907104	539.6209106445312	204.6607666015625	0.03959375619888306	19	002
196	292.409912109375	118.43364715576172	1.0	258.8857421875	176.3195037841797	0.99996417760849	542.6213989257812	203.9694061279297	0.9999998211860657	540.2193603515625	204.4708251953125	0.03296852111816406	19	002
197	292.5975341796875	118.4803237915039	1.0	256.8585510253906	177.27792358398438	0.9999994039535522	543.0298461914062	205.098388671875	0.9999995827674866	542.14404296875	204.97532653808594	0.1863095760345459	19	002
198	292.402099609375	119.67842864990234	1.0	256.4084777832031	173.81373596191406	0.9999769330024719	542.0581665039062	204.94851684570312	0.9999996423721313	541.0552978515625	205.04136657714844	0.058342307806015015	19	002
199	293.4044189453125	118.73902893066406	1.0	257.1271667480469	174.4179229736328	0.9999985694885254	542.9948120117188	204.7554473876953	0.9999983906745911	540.0107421875	203.4453887939453	0.28604623675346375	19	002
200	293.7095031738281	119.3880386352539	1.0	257.0810546875	175.65733337402344	0.9999997615814209	542.8528442382812	205.14772033691406	0.9999998807907104	541.6290283203125	205.6691131591797	0.02880755066871643	19	002
201	293.0326843261719	119.78125	1.0	255.6787567138672	176.92501831054688	0.9999780058860779	542.5974731445312	203.24032592773438	0.9999997615814209	539.5248413085938	204.13002014160156	0.02448675036430359	19	002
202	293.3099670410156	119.26393127441406	1.0	256.2371520996094	175.9910125732422	0.9999999403953552	543.2290649414062	204.72543334960938	0.9999998211860657	542.16796875	205.32826232910156	0.02735048532485962	19	002
203	292.2704162597656	119.81306457519531	1.0	255.67750549316406	177.19219970703125	0.9999994039535522	542.4706420898438	204.2527313232422	0.9999998211860657	541.040283203125	203.49269104003906	0.057940781116485596	19	002
204	292.3781433105469	119.53871154785156	1.0	257.0666198730469	176.617431640625	0.999182939529419	543.1797485351562	203.43637084960938	0.9999999403953552	540.1630249023438	204.04684448242188	0.004537910223007202	19	002
205	292.7630920410156	119.46309661865234	1.0	257.2220458984375	178.1174774169922	0.9999994039535522	542.7589111328125	204.06552124023438	0.9999995231628418	540.1134033203125	204.31982421875	0.13013505935668945	19	002
206	292.52447509765625	120.7160415649414	1.0	256.22821044921875	180.13987731933594	0.9999634027481079	542.7406616210938	204.2133026123047	0.9999998807907104	542.0672607421875	204.39068603515625	0.05228123068809509	19	002
207	292.66400146484375	119.52230072021484	1.0	255.11605834960938	179.69862365722656	0.9995253086090088	542.7772216796875	205.12977600097656	0.9999997615814209	541.905029296875	205.60726928710938	0.06655412912368774	19	002
208	291.5078125	120.4697265625	1.0	253.99903869628906	181.4709930419922	0.9993507862091064	543.0179443359375	204.6783447265625	0.9999998807907104	540.1271362304688	205.0441436767578	0.00768551230430603	19	002
209	291.96160888671875	120.13688659667969	1.0	254.32701110839844	179.09091186523438	0.9957332015037537	543.3739013671875	204.3892059326172	1.0	540.4296875	204.76119995117188	0.01031559705734253	19	002
210	291.9419250488281	120.13481140136719	1.0	253.87205505371094	178.7847442626953	1.0	543.02685546875	204.9423828125	0.9999998211860657	540.1585693359375	205.3141632080078	0.057639241218566895	19	002
211	291.22418212890625	119.6777114868164	1.0	253.02842712402344	179.7008056640625	0.9999994039535522	542.7860717773438	204.60740661621094	0.9999998807907104	538.87939453125	204.05970764160156	0.06478938460350037	19	002
212	291.37957763671875	119.96356964111328	1.0	251.8164825439453	181.86480712890625	0.9999974966049194	543.0599365234375	204.3036651611328	0.9999997615814209	540.101318359375	204.74398803710938	0.04373005032539368	19	002
213	290.2057189941406	119.77847290039062	1.0	255.18931579589844	176.23997497558594	0.9996618628501892	542.494873046875	204.93331909179688	0.9999995231628418	541.5836791992188	205.099365234375	0.17117786407470703	19	002
214	291.5133361816406	119.40998840332031	1.0	250.7006072998047	181.2556915283203	0.9999997615814209	542.516845703125	204.3915557861328	0.9999992847442627	540.8148193359375	203.4532470703125	0.21476587653160095	19	002
215	290.80633544921875	119.43670654296875	1.0	253.29722595214844	179.11758422851562	0.9999998807907104	543.3846435546875	204.4181365966797	0.9999998807907104	542.4094848632812	204.82972717285156	0.014652848243713379	19	002
216	290.56890869140625	119.4764175415039	1.0	254.15762329101562	179.20486450195312	0.9999998807907104	543.12451171875	205.14520263671875	0.9999997019767761	542.4981689453125	205.2998504638672	0.0776568055152893	19	002
217	291.45867919921875	117.91641998291016	1.0	255.46710205078125	175.70130920410156	0.9999971389770508	542.7775268554688	204.2884521484375	0.9999995231628418	540.37841796875	204.66331481933594	0.12378349900245667	19	002
218	291.1925048828125	118.4177474975586	1.0	254.55807495117188	178.45965576171875	0.9996985793113708	542.8759155273438	204.71058654785156	0.9999998807907104	542.0825805664062	205.44583129882812	0.030213236808776855	19	002
219	290.9475402832031	119.04381561279297	1.0	254.1571044921875	177.07916259765625	0.9999889731407166	543.595947265625	204.75816345214844	0.9999998807907104	542.7986450195312	205.21311950683594	0.017454057931900024	19	002
220	291.1113586425781	119.74434661865234	1.0	253.67013549804688	178.50950622558594	1.0	543.3543090820312	204.86489868164062	0.9999999403953552	542.5651245117188	204.96534729003906	0.02205181121826172	19	002
221	291.1212158203125	119.74542999267578	1.0	253.59719848632812	180.82044982910156	0.999785304069519	543.92333984375	204.91262817382812	0.9999998807907104	543.4091796875	205.3870391845703	0.038214266300201416	19	002
222	291.4709777832031	119.01525115966797	1.0	253.4193878173828	179.41436767578125	0.9995077848434448	543.9434204101562	205.22329711914062	0.9999998807907104	543.1350708007812	205.87265014648438	0.02303740382194519	19	002
223	291.4654541015625	120.09512329101562	1.0	254.46835327148438	179.4436798095703	0.9999428987503052	543.3552856445312	205.02432250976562	0.9999998807907104	542.3695068359375	204.51870727539062	0.08761104941368103	19	002
224	291.06842041015625	119.379638671875	1.0	254.5738067626953	177.7576141357422	0.9868428111076355	543.8809204101562	205.13087463378906	0.9999998807907104	543.0347290039062	204.40960693359375	0.03649109601974487	19	002
225	291.20245361328125	120.24063873291016	1.0	253.9361572265625	179.6365966796875	0.9992845058441162	543.6441650390625	204.22137451171875	1.0	540.397705078125	204.48875427246094	0.005123049020767212	19	002
226	291.5320129394531	120.69248962402344	1.0	254.8006134033203	176.04925537109375	0.9999872446060181	543.3260498046875	204.2854766845703	0.9999999403953552	542.3715209960938	205.29901123046875	0.015730738639831543	19	002
227	292.9290466308594	120.38765716552734	1.0	253.25599670410156	180.9195556640625	0.8733023405075073	543.9110717773438	205.37393188476562	0.9999998807907104	542.8412475585938	206.08370971679688	0.017529785633087158	19	002
228	292.1702880859375	120.85907745361328	1.0	254.84288024902344	178.22666931152344	0.9999417066574097	543.9866333007812	204.81227111816406	1.0	540.9556884765625	205.2864227294922	0.016654223203659058	19	002
229	291.5825500488281	120.20858764648438	1.0	254.67904663085938	179.24246215820312	0.9999018907546997	544.2073364257812	204.46507263183594	1.0	543.2284545898438	204.6547088623047	0.027933388948440552	19	002
230	291.8166198730469	120.44784545898438	1.0	254.43258666992188	180.70143127441406	1.0	544.05810546875	204.34010314941406	0.9999998807907104	543.97607421875	203.91563415527344	0.013305902481079102	19	002
231	291.96844482421875	120.0905990600586	1.0	255.23545837402344	181.3673095703125	0.9999992847442627	543.9102783203125	205.08282470703125	1.0	542.098388671875	205.4907684326172	0.014246612787246704	19	002
232	291.74932861328125	119.94654846191406	1.0	254.13189697265625	180.2931671142578	0.9980061054229736	543.5626831054688	204.3892364501953	0.9999999403953552	540.5350341796875	204.772216796875	0.006216555833816528	19	002
233	292.5918884277344	119.14627075195312	1.0	254.5839080810547	177.87954711914062	0.9999997615814209	544.0340576171875	204.1985321044922	1.0	541.1069946289062	204.67999267578125	0.005725890398025513	19	002
234	291.9869689941406	119.91303253173828	1.0	254.15713500976562	181.63197326660156	0.999950647354126	543.9530029296875	205.7467803955078	0.9999997615814209	543.1585693359375	206.3396759033203	0.11380228400230408	19	002
235	292.5163269042969	120.71015930175781	1.0	255.437255859375	178.5843505859375	0.9999598264694214	543.4256591796875	203.7563018798828	1.0	540.1758422851562	203.8826904296875	0.004210740327835083	19	002
236	294.1181640625	120.46614074707031	1.0	254.0080108642578	180.66064453125	0.9988909959793091	543.5665283203125	204.2817840576172	0.9999999403953552	540.5535888671875	204.4642333984375	0.022448867559432983	19	002
237	294.00006103515625	121.61272430419922	1.0	251.95672607421875	182.35012817382812	0.9999768733978271	543.9163208007812	204.86370849609375	0.9999998807907104	542.8671875	205.30120849609375	0.010233432054519653	19	002
238	292.69384765625	121.79814147949219	1.0	254.90943908691406	179.87591552734375	0.9998476505279541	542.975830078125	204.85833740234375	0.9999997615814209	540.376708984375	205.42776489257812	0.045904844999313354	19	002
239	292.31182861328125	121.4216079711914	1.0	252.13717651367188	184.55718994140625	0.9643419981002808	543.6796264648438	205.03616333007812	1.0	542.7236938476562	205.81944274902344	0.008512049913406372	19	002
240	292.6719665527344	122.03937530517578	1.0	254.6978302001953	180.58876037597656	0.998629093170166	542.8351440429688	204.7261199951172	0.9999998807907104	542.1429443359375	204.87869262695312	0.007903724908828735	19	002
241	292.9917907714844	121.84349822998047	1.0	252.49191284179688	181.34393310546875	0.9996424913406372	542.9984130859375	204.96017456054688	0.9999998807907104	542.0408935546875	204.99343872070312	0.028205782175064087	19	002
242	292.88006591796875	120.9334945678711	1.0	252.7069091796875	181.44985961914062	0.9999867677688599	543.2706298828125	204.3594207763672	0.9999998211860657	543.070068359375	204.62608337402344	0.026495009660720825	19	002
243	291.9683837890625	122.48365020751953	1.0	254.91061401367188	182.2567596435547	0.9999403953552246	543.257568359375	203.87208557128906	0.9999999403953552	540.5578002929688	204.26536560058594	0.013284087181091309	19	002
244	292.5476989746094	121.37509155273438	1.0	250.02304077148438	183.86309814453125	0.9999966025352478	543.0574951171875	204.18275451660156	0.9999999403953552	540.5220947265625	204.51214599609375	0.03171321749687195	19	002
245	292.46337890625	120.31260681152344	1.0	251.78460693359375	181.65211486816406	0.9999977946281433	543.1967163085938	204.6143341064453	0.9999998807907104	542.1497802734375	204.947998046875	0.00779607892036438	19	002
246	291.62530517578125	121.22054290771484	1.0	251.7891387939453	182.04664611816406	0.9999840259552002	543.0211181640625	204.4622039794922	0.9999999403953552	540.3245849609375	204.78907775878906	0.009789586067199707	19	002
247	292.4933166503906	120.57085418701172	1.0	250.75631713867188	183.69044494628906	0.9999959468841553	543.1298217773438	203.30628967285156	0.9999998807907104	540.0775146484375	204.3185272216797	0.03540468215942383	19	002
248	291.8876647949219	121.7025375366211	1.0	250.04107666015625	182.07308959960938	0.9999984502792358	543.0769653320312	204.1608428955078	0.9999998807907104	542.1156616210938	204.21090698242188	0.043998122215270996	19	002
249	291.6684265136719	121.08333587646484	1.0	248.6975555419922	183.46896362304688	0.9999485015869141	543.2025146484375	204.31243896484375	0.9999998211860657	542.7356567382812	204.49197387695312	0.11404913663864136	19	002
250	292.7108154296875	121.99149322509766	1.0	252.29322814941406	182.51954650878906	0.9999403953552246	543.0994873046875	204.86276245117188	0.9999998211860657	542.0225830078125	204.9623565673828	0.019725561141967773	19	002
251	291.7264404296875	122.47587585449219	1.0	253.7244110107422	183.01795959472656	0.99994957447052	543.2960205078125	204.5974578857422	0.9999998807907104	542.2799072265625	204.75909423828125	0.024446606636047363	19	002
252	293.05377197265625	120.8516845703125	1.0	253.1905517578125	184.06185913085938	0.9999996423721313	542.8894653320312	203.98236083984375	0.9999998211860657	542.18603515625	204.4076690673828	0.07019180059432983	19	002
253	292.5281066894531	121.84822082519531	1.0	251.45567321777344	185.75828552246094	0.9999918937683105	542.02587890625	204.05162048339844	0.9999986886978149	540.4584350585938	203.4929962158203	0.22897768020629883	19	002
254	292.451416015625	122.2420883178711	1.0	251.17367553710938	188.09642028808594	0.9770517349243164	542.2359619140625	204.21336364746094	0.9999992847442627	541.0308837890625	203.649658203125	0.08247530460357666	19	002
255	292.1532287597656	122.21138763427734	1.0	252.35177612304688	189.27877807617188	0.02470061182975769	543.4563598632812	202.8055877685547	1.0	542.1227416992188	203.03103637695312	0.005677372217178345	19	002
256	292.8729248046875	122.87428283691406	1.0	252.26280212402344	188.3999786376953	0.6795594692230225	543.4649047851562	203.8170928955078	1.0	540.2721557617188	204.48593139648438	0.0032493174076080322	19	002
257	293.0439758300781	122.82395935058594	1.0	254.71910095214844	187.9845733642578	0.9776553511619568	543.1339721679688	203.82545471191406	1.0	540.13818359375	204.3809814453125	0.00945177674293518	19	002
258	293.5914306640625	122.45401763916016	1.0	256.2376403808594	188.03128051757812	0.999998927116394	543.0307006835938	203.6616973876953	0.9999998807907104	541.87158203125	203.6806640625	0.03979167342185974	19	002
259	293.787841796875	123.10074615478516	1.0	258.5644226074219	184.9798583984375	0.9915082454681396	542.8859252929688	203.49635314941406	1.0	542.14501953125	204.28689575195312	0.010189712047576904	19	002
260	293.6266784667969	123.68311309814453	1.0	256.9109802246094	189.27291870117188	0.9998775720596313	543.3327026367188	203.2426300048828	0.9999998807907104	542.8597412109375	203.16029357910156	0.0434107780456543	19	002
261	295.42864990234375	124.06025695800781	1.0	257.1365051269531	186.69293212890625	0.9999992847442627	543.4759521484375	203.05795288085938	0.9999998807907104	540.2718505859375	203.89393615722656	0.018299639225006104	19	002
262	295.2276916503906	124.37716674804688	1.0	257.611572265625	187.38330078125	0.9999995231628418	543.4149780273438	202.70094299316406	0.9999998807907104	542.2875366210938	203.72369384765625	0.03183785080909729	19	002
263	294.7975158691406	123.60093688964844	1.0	256.4144287109375	188.07559204101562	0.9990541934967041	542.638916015625	203.6604766845703	0.9999998211860657	542.0565185546875	203.5269012451172	0.031494587659835815	19	002
264	294.1061706542969	124.21435546875	1.0	257.6245422363281	187.07595825195312	0.9999771118164062	543.3948364257812	203.84078979492188	1.0	542.2877807617188	204.2213592529297	0.009685814380645752	19	002
265	294.8435974121094	123.21207427978516	1.0	256.9875183105469	188.62937927246094	0.9999986886978149	542.9007568359375	204.27938842773438	0.9999996423721313	540.634521484375	204.64437866210938	0.15846160054206848	19	002
266	294.19903564453125	122.89008331298828	1.0	256.03839111328125	189.0806121826172	0.9999980926513672	543.9279174804688	204.53494262695312	1.0	542.7216186523438	205.31472778320312	0.003779470920562744	19	002
267	295.0195617675781	122.13117218017578	1.0	253.24374389648438	191.1751251220703	0.10465210676193237	542.78515625	202.4189910888672	0.9999996423721313	541.5636596679688	203.140380859375	0.16163554787635803	19	002
268	294.96026611328125	122.18728637695312	1.0	256.59423828125	188.01785278320312	0.9999998211860657	542.6671752929688	203.0924530029297	0.9999998807907104	540.8964233398438	203.46945190429688	0.02469131350517273	19	002
269	294.80242919921875	122.54229736328125	1.0	258.6820983886719	187.79122924804688	0.9999887943267822	543.1788940429688	203.99169921875	1.0	542.3236694335938	204.46131896972656	0.005965083837509155	19	002
270	295.7154541015625	122.99898529052734	1.0	256.78009033203125	189.44769287109375	0.9999895095825195	542.6507568359375	203.94503784179688	0.999999463558197	540.0701293945312	204.27667236328125	0.10571685433387756	19	002
271	294.76470947265625	123.86541748046875	1.0	258.51953125	187.7126007080078	0.9999983906745911	543.5228271484375	203.53790283203125	1.0	543.1032104492188	204.20541381835938	0.01579064130783081	19	002
272	294.4112243652344	123.9248046875	1.0	256.6000061035156	190.0356903076172	0.9999971389770508	543.5248413085938	202.9396514892578	1.0	541.9710693359375	203.8595733642578	0.004093945026397705	19	002
273	294.1564025878906	123.80681610107422	1.0	256.93768310546875	190.94464111328125	0.9999977350234985	543.143310546875	204.31629943847656	0.9999998807907104	542.3827514648438	203.4574432373047	0.02554979920387268	19	002
274	293.84173583984375	124.00159454345703	1.0	255.9236297607422	190.8445587158203	0.9999994039535522	543.4842529296875	203.33421325683594	0.9999999403953552	540.3048706054688	204.42005920410156	0.005286663770675659	19	002
275	293.8551025390625	123.05156707763672	1.0	255.47064208984375	190.55914306640625	0.9999351501464844	543.40185546875	203.4661407470703	0.9999998807907104	542.6378784179688	203.77590942382812	0.015064209699630737	19	002
276	295.63330078125	120.99200439453125	1.0	259.1047058105469	186.97315979003906	0.9999998807907104	543.2531127929688	204.24598693847656	0.9999998211860657	542.8600463867188	204.6371307373047	0.042987287044525146	19	002
277	296.3446044921875	120.83898162841797	1.0	260.1442565917969	185.92385864257812	0.9999998807907104	542.9252319335938	204.5881805419922	0.999999463558197	540.6346435546875	204.70916748046875	0.20525726675987244	19	002
278	297.0300598144531	121.12467956542969	1.0	259.58197021484375	190.1470184326172	0.9999898672103882	543.5479736328125	203.9920196533203	0.9999998807907104	543.2736206054688	203.9398956298828	0.059137940406799316	19	002
279	297.78424072265625	121.50630950927734	1.0	257.9557189941406	192.2725830078125	0.10142537951469421	542.8634643554688	203.2887725830078	1.0	540.2188110351562	203.58033752441406	0.00472983717918396	19	002
280	298.4261474609375	121.35961151123047	1.0	304.46795654296875	123.80043029785156	0.0008478760719299316	542.2849731445312	203.37046813964844	0.9999999403953552	540.0838012695312	203.91075134277344	0.011522352695465088	19	002
281	298.9530334472656	122.3868179321289	1.0	300.3046569824219	125.75888061523438	0.004839211702346802	543.5016479492188	203.7867889404297	0.9999999403953552	540.8129272460938	204.41201782226562	0.031234830617904663	19	002
282	298.8788757324219	122.17733764648438	1.0	304.418701171875	124.49549102783203	0.005268305540084839	543.1793212890625	202.76760864257812	0.9999998807907104	541.8726806640625	203.2242431640625	0.015350639820098877	19	002
283	298.91497802734375	122.50826263427734	1.0	304.1459045410156	124.8584976196289	0.0007507205009460449	542.9519653320312	204.10736083984375	0.9999998807907104	541.9472045898438	203.63876342773438	0.011371344327926636	19	002
284	300.8047180175781	122.92483520507812	1.0	262.04876708984375	194.89175415039062	0.9983443021774292	543.2520751953125	203.82420349121094	0.9999998807907104	540.6766967773438	204.15435791015625	0.014114618301391602	19	002
285	301.5170593261719	128.98904418945312	1.0	261.695556640625	194.4531707763672	0.014479100704193115	542.650146484375	204.4012908935547	0.9999994039535522	542.6478881835938	204.6035614013672	0.11536398530006409	19	002
286	304.0797424316406	131.2240447998047	1.0	545.3483276367188	206.1930389404297	0.00033968687057495117	542.7987060546875	204.3815460205078	0.9999999403953552	540.1669921875	204.84727478027344	0.022026121616363525	19	002
287	305.6168518066406	133.98550415039062	1.0	545.8935546875	206.81704711914062	0.00040975213050842285	543.0577392578125	204.55587768554688	0.9999997615814209	542.194091796875	203.99436950683594	0.0409051775932312	19	002
288	308.0459899902344	133.7275848388672	1.0	268.2577819824219	186.72369384765625	0.9695780277252197	543.1693725585938	204.1982879638672	0.9999998807907104	540.2842407226562	204.54434204101562	0.014720529317855835	19	002
289	309.0999755859375	135.5265350341797	1.0	268.914794921875	189.54263305664062	0.797505795955658	543.4441528320312	202.64645385742188	1.0	540.343017578125	203.99411010742188	0.0031159520149230957	19	002
290	310.80535888671875	135.5465545654297	1.0	270.1820983886719	191.12228393554688	0.9999988079071045	543.21142578125	203.30577087402344	1.0	540.1242065429688	203.77725219726562	0.0038993656635284424	19	002
291	310.35113525390625	137.1078643798828	1.0	271.67535400390625	191.1309051513672	0.9999998211860657	542.7571411132812	203.23440551757812	0.9999999403953552	540.1287841796875	203.7293243408203	0.007658600807189941	19	002
292	310.5442810058594	137.3226318359375	1.0	269.92950439453125	191.1385955810547	0.9912785291671753	543.5458374023438	203.5107879638672	1.0	543.1176147460938	203.9266815185547	0.009116142988204956	19	002
293	311.43463134765625	137.4420928955078	1.0	269.8617248535156	191.3813934326172	0.9999998211860657	542.4537353515625	203.55970764160156	0.9999998807907104	540.19384765625	204.0152130126953	0.043766021728515625	19	002
294	312.15631103515625	136.52490234375	1.0	270.0816650390625	193.19203186035156	0.9999988079071045	543.9564819335938	204.48846435546875	1.0	540.9317626953125	204.81202697753906	0.004749655723571777	19	002
295	314.6056213378906	137.46383666992188	1.0	273.1542663574219	190.1988525390625	1.0	543.0076293945312	204.43057250976562	1.0	542.0780639648438	204.81228637695312	0.008039712905883789	19	002
296	323.4819641113281	139.28965759277344	1.0	280.6940612792969	173.9978485107422	0.02985018491744995	543.13916015625	203.2078857421875	0.9999999403953552	542.5658569335938	203.8230743408203	0.016507655382156372	19	002
297	336.849365234375	145.30445861816406	0.9999998807907104	289.60662841796875	160.4813995361328	0.9964284896850586	542.385009765625	203.86351013183594	0.9999996423721313	541.5994873046875	204.16746520996094	0.09117305278778076	19	002
298	347.47216796875	151.48744201660156	0.9999980926513672	308.47344970703125	144.72903442382812	0.012533068656921387	543.8583374023438	202.46165466308594	1.0	540.60302734375	203.80575561523438	0.008140236139297485	19	002
299	358.9282531738281	152.1878662109375	1.0	313.9688415527344	147.2698974609375	0.9935097098350525	543.743896484375	203.60208129882812	0.9999999403953552	542.4708251953125	204.8763885498047	0.009121596813201904	19	002
300	364.072509765625	154.30763244628906	1.0	320.91241455078125	151.5912322998047	0.02888426184654236	543.7125854492188	202.84683227539062	0.9999998807907104	540.702880859375	204.41909790039062	0.00825035572052002	19	002
301	369.2626647949219	155.1896514892578	1.0	327.6768493652344	152.7726287841797	0.24863681197166443	544.1412963867188	203.5629425048828	0.9999998807907104	544.2015991210938	205.16928100585938	0.008131176233291626	19	002
302	370.4156494140625	153.282470703125	1.0	325.7435302734375	160.6627655029297	0.004838436841964722	543.2060546875	204.15716552734375	0.9999999403953552	540.1859741210938	204.3763427734375	0.010028809309005737	19	002
303	369.8209533691406	151.0341033935547	1.0	330.7041015625	164.2108612060547	0.006626129150390625	543.3350219726562	204.1055450439453	1.0	540.139892578125	204.5254364013672	0.0028042197227478027	19	002
304	371.6307373046875	151.71971130371094	1.0	335.6335144042969	170.33114624023438	0.010430216789245605	543.2008666992188	204.1439666748047	0.9999998807907104	542.6705932617188	204.9286651611328	0.005599647760391235	19	002
305	373.5753173828125	152.00827026367188	1.0	338.45391845703125	170.99618530273438	0.9998047351837158	544.14892578125	202.45343017578125	1.0	541.1651611328125	204.0775604248047	0.0022465288639068604	19	002
306	377.77349853515625	151.08474731445312	1.0	342.1004638671875	171.03033447265625	0.9999830722808838	543.7833862304688	203.66334533691406	1.0	540.97412109375	204.15811157226562	0.004841029644012451	19	002
307	386.0047912597656	148.87142944335938	1.0	346.5438537597656	170.46046447753906	0.9999779462814331	544.0264892578125	203.35269165039062	1.0	540.9397583007812	204.238037109375	0.0030620992183685303	19	002
308	392.1530456542969	148.8832550048828	0.9999978542327881	351.57159423828125	173.29974365234375	0.9999996423721313	543.978515625	204.16476440429688	1.0	543.0172729492188	204.87176513671875	0.005364090204238892	19	002
309	400.16510009765625	148.52366638183594	1.0	341.9662780761719	178.73846435546875	0.01177912950515747	543.5452270507812	203.73854064941406	1.0	542.7464599609375	204.07533264160156	0.0032958388328552246	19	002
310	406.39312744140625	148.44564819335938	1.0	352.4740295410156	165.004638671875	0.9994784593582153	544.235595703125	202.18743896484375	1.0	542.3638916015625	202.83558654785156	0.00659334659576416	19	002
311	408.9745788574219	149.9381866455078	1.0	2.918282985687256	151.86814880371094	0.0004290342330932617	543.73828125	203.9645538330078	1.0	543.2542724609375	204.8848419189453	0.01086929440498352	19	002
312	411.696044921875	153.30731201171875	0.9999995231628418	408.8448791503906	157.1703643798828	0.0002906918525695801	543.4756469726562	204.45408630371094	1.0	542.7900390625	204.9988250732422	0.01005399227142334	19	002
313	413.44866943359375	153.0732879638672	0.9999983310699463	4.765734672546387	150.4814453125	0.0008687973022460938	543.7659301757812	203.33128356933594	1.0	542.2298583984375	204.4311065673828	0.01223340630531311	19	002
314	414.6700134277344	154.5055694580078	1.0	375.96246337890625	147.32078552246094	0.0008738934993743896	544.3974609375	204.5432891845703	1.0	541.0167236328125	205.12362670898438	0.0021718740463256836	19	002
315	414.39105224609375	154.31190490722656	1.0	375.6056823730469	145.97299194335938	0.5704650282859802	543.7369995117188	203.6529998779297	1.0	542.678466796875	204.5037384033203	0.006957560777664185	19	002
316	415.4849548339844	154.4712677001953	1.0	376.70318603515625	143.8168487548828	0.11378511786460876	543.9857788085938	204.0248565673828	1.0	542.7601928710938	205.2532196044922	0.001696467399597168	19	002
317	415.4728698730469	153.45567321777344	1.0	380.04718017578125	143.1728973388672	0.0013783574104309082	543.1455688476562	204.01397705078125	1.0	542.2388305664062	204.53396606445312	0.010477721691131592	19	002
318	416.39801025390625	154.4830780029297	1.0	378.244140625	143.4600372314453	0.17883744835853577	543.7703247070312	204.57591247558594	0.9999998807907104	542.76904296875	205.5307159423828	0.006513088941574097	19	002
319	418.5985412597656	156.85577392578125	1.0	383.6030578613281	140.68112182617188	0.0071007609367370605	543.6487426757812	203.9375762939453	1.0	540.2960205078125	204.61929321289062	0.0015552043914794922	19	002
320	419.6095275878906	158.4735107421875	1.0	387.24005126953125	142.22364807128906	0.9989348649978638	543.4811401367188	204.25360107421875	1.0	542.858642578125	205.05079650878906	0.011242508888244629	19	002
321	420.378173828125	157.79598999023438	1.0	387.7325134277344	142.57725524902344	0.9938816428184509	543.0849609375	204.70510864257812	0.9999998807907104	542.1226196289062	204.7771759033203	0.07888913154602051	19	002
322	423.4421081542969	159.9515838623047	1.0	389.0213317871094	140.34095764160156	0.9995312690734863	543.9468994140625	204.0191650390625	1.0	543.1307983398438	204.70526123046875	0.019473999738693237	19	002
323	425.1546325683594	162.4203338623047	1.0	388.6419982910156	141.23272705078125	0.9215623140335083	542.7894287109375	204.0384521484375	0.9999999403953552	539.8712768554688	204.70077514648438	0.016514331102371216	19	002
324	429.60601806640625	162.49102783203125	1.0	394.37640380859375	142.31028747558594	0.9999799132347107	543.8132934570312	204.50364685058594	0.9999998807907104	543.0206298828125	205.2279510498047	0.034213751554489136	19	002
325	432.4759521484375	160.50039672851562	1.0	394.1547546386719	142.570556640625	0.9187265634536743	543.4774169921875	203.51852416992188	1.0	543.2777099609375	203.8077392578125	0.01966080069541931	19	002
326	434.6659240722656	161.72964477539062	1.0	396.8226623535156	141.97840881347656	0.5772272348403931	543.3379516601562	204.1375274658203	1.0	541.8847045898438	204.23983764648438	0.026280254125595093	19	002
327	437.77886962890625	161.4615478515625	1.0	396.134033203125	141.20877075195312	0.998055636882782	543.2660522460938	203.9420166015625	1.0	540.7191162109375	204.6896514892578	0.023723483085632324	19	002
328	438.9335021972656	161.34910583496094	1.0	395.58770751953125	142.10252380371094	0.07920166850090027	543.4581909179688	204.2363739013672	1.0	542.5338134765625	204.517333984375	0.015447616577148438	19	002
329	441.278564453125	160.87905883789062	1.0	446.924560546875	165.57919311523438	0.00025087594985961914	543.800537109375	203.9697265625	1.0	542.2988891601562	204.54147338867188	0.0030723214149475098	19	002
330	442.500244140625	162.58541870117188	1.0	402.94757080078125	142.3881378173828	0.45625466108322144	543.2841796875	204.4026336669922	1.0	540.5233154296875	204.95079040527344	0.021992534399032593	19	002
331	445.3081970214844	162.77549743652344	1.0	406.3993225097656	142.4950408935547	0.17553135752677917	543.5270385742188	204.35333251953125	1.0	540.4782104492188	205.08248901367188	0.010178983211517334	19	002
332	447.85845947265625	163.27349853515625	1.0	407.4714050292969	142.03692626953125	0.9999035596847534	543.7454223632812	203.80416870117188	1.0	540.53515625	204.45477294921875	0.0026056766510009766	19	002
333	449.2499694824219	162.36822509765625	1.0	412.8879699707031	145.37303161621094	0.017356812953948975	543.4086303710938	204.33480834960938	1.0	540.0670776367188	204.86268615722656	0.005107313394546509	19	002
334	450.115234375	162.46688842773438	1.0	414.0245666503906	143.12710571289062	0.6829027533531189	543.4004516601562	203.9932861328125	1.0	542.3311157226562	204.51812744140625	0.0032911598682403564	19	002
335	453.0623474121094	162.01979064941406	1.0	417.2228088378906	143.422607421875	0.4946969747543335	542.8095703125	203.38975524902344	1.0	539.6924438476562	204.64993286132812	0.003089725971221924	19	002
336	454.3782653808594	162.71240234375	1.0	415.90533447265625	144.23753356933594	0.6627728343009949	543.0250854492188	204.0647430419922	0.9999999403953552	540.0316772460938	204.92987060546875	0.015011310577392578	19	002
337	458.05426025390625	159.0698699951172	0.9999966621398926	414.0333557128906	142.05174255371094	0.9979561567306519	542.895263671875	203.3804168701172	0.9999998807907104	541.4971313476562	202.63404846191406	0.015833169221878052	19	002
338	454.3651428222656	151.9365234375	0.9999877214431763	421.4188232421875	150.95404052734375	0.026711374521255493	543.421875	203.5247802734375	0.9999998807907104	540.7708740234375	204.5098114013672	0.01623561978340149	19	002
339	452.06878662109375	150.6414337158203	0.4119187891483307	421.28302001953125	149.95989990234375	0.9985696077346802	543.3992309570312	203.57180786132812	1.0	540.1778564453125	204.2638397216797	0.003793269395828247	19	002
340	450.3135986328125	150.02154541015625	0.9999989867210388	419.93084716796875	148.30157470703125	0.9979724884033203	543.3417358398438	203.60995483398438	1.0	542.9915161132812	204.75640869140625	0.004660189151763916	19	002
341	452.5480041503906	152.08106994628906	1.0	417.14715576171875	149.20787048339844	0.19736647605895996	544.2074584960938	202.4771270751953	1.0	540.8793334960938	203.57017517089844	0.0014139115810394287	19	002
342	449.95123291015625	151.1978302001953	0.9999999403953552	417.3139343261719	150.3646697998047	0.03414440155029297	543.3143920898438	203.828857421875	0.9999999403953552	540.7540283203125	204.29229736328125	0.0254228413105011	19	002
343	448.6557312011719	152.09600830078125	1.0	417.6236877441406	148.66212463378906	0.0014699995517730713	542.954345703125	204.25559997558594	0.9999998807907104	541.8209228515625	204.27113342285156	0.1345362663269043	19	002
344	448.7669982910156	152.15574645996094	1.0	4.202029228210449	146.96743774414062	0.0011096596717834473	543.3806762695312	204.92970275878906	0.9999999403953552	542.5504150390625	205.13331604003906	0.014171570539474487	19	002
345	446.7650451660156	152.29437255859375	0.9999980926513672	420.4925537109375	144.2217254638672	0.07144811749458313	544.335205078125	204.0491485595703	1.0	543.072265625	204.86581420898438	0.003503471612930298	19	002
346	444.58551025390625	155.7523956298828	0.999952495098114	417.5263671875	145.69027709960938	0.03379139304161072	543.2952270507812	203.77731323242188	1.0	540.6082763671875	204.53883361816406	0.006103813648223877	19	002
347	445.6260681152344	153.54432678222656	0.9999997019767761	418.8075866699219	143.77867126464844	0.0002301931381225586	543.7222900390625	203.98284912109375	1.0	542.6928100585938	204.86441040039062	0.0014439523220062256	19	002
348	445.4021911621094	154.2765655517578	1.0	4.600270748138428	149.8734588623047	0.0006712675094604492	543.3805541992188	203.5467071533203	0.9999998807907104	540.7904663085938	204.1558074951172	0.02219143509864807	19	002
349	444.7345275878906	154.91831970214844	0.9999929070472717	422.7433776855469	137.6035919189453	0.046910762786865234	543.5703125	203.32789611816406	0.9999999403953552	540.295166015625	204.46604919433594	0.011046737432479858	19	002
350	446.0548095703125	154.50296020507812	1.0	412.3249206542969	144.4637908935547	0.010520726442337036	543.9346923828125	204.92608642578125	1.0	543.4295043945312	205.51910400390625	0.01332712173461914	19	002
351	444.70880126953125	155.107666015625	0.9999585151672363	422.119873046875	138.19338989257812	0.0010115504264831543	543.6024169921875	203.41522216796875	1.0	540.3285522460938	204.4538116455078	0.006021440029144287	19	002
352	445.2518310546875	154.21434020996094	1.0	4.441545009613037	150.1419677734375	0.0005531013011932373	543.9243774414062	204.51214599609375	0.9999998807907104	541.3194580078125	204.98963928222656	0.01652228832244873	19	002
353	443.7176513671875	154.23638916015625	0.9999999403953552	3.62200927734375	155.49305725097656	0.0038929879665374756	543.2704467773438	203.75538635253906	1.0	542.4494018554688	204.18284606933594	0.005621582269668579	19	002
354	445.1250915527344	153.75791931152344	1.0	545.6840209960938	206.4491729736328	0.00021645426750183105	543.6793823242188	204.16177368164062	1.0	542.7875366210938	204.8663330078125	0.0036536753177642822	19	002
355	444.22100830078125	153.83139038085938	0.9999998807907104	2.1339242458343506	222.66639709472656	0.0006038546562194824	543.4242553710938	204.07957458496094	0.9999998807907104	540.8101806640625	204.8475799560547	0.011172503232955933	19	002
356	443.0793762207031	153.90403747558594	1.0	545.2667846679688	204.94140625	0.00020426511764526367	543.1396484375	203.142822265625	1.0	540.82568359375	203.71896362304688	0.0071073174476623535	19	002
357	443.4713134765625	154.04345703125	1.0	438.8144226074219	155.70584106445312	0.00031501054763793945	543.7909545898438	205.3521270751953	0.9999999403953552	542.7921142578125	205.5876007080078	0.031465500593185425	19	002
358	442.9642639160156	154.6573486328125	1.0	545.603759765625	206.5446319580078	0.0002308189868927002	544.0107421875	203.31097412109375	1.0	540.64013671875	204.7826690673828	0.0036762356758117676	19	002
359	442.3960266113281	153.15969848632812	1.0	545.1812744140625	205.55262756347656	0.0003744065761566162	543.220947265625	203.35882568359375	0.9999999403953552	540.7662353515625	204.1793212890625	0.021194875240325928	19	002
360	442.8397216796875	153.55374145507812	1.0	544.8706665039062	206.7446746826172	0.00032129883766174316	542.9205322265625	204.9890899658203	0.9999997615814209	542.43896484375	205.26710510253906	0.08990785479545593	19	002
361	443.03594970703125	154.11727905273438	1.0	2.0212531089782715	153.5778045654297	0.0005948543548583984	543.6636352539062	204.15670776367188	0.9999998807907104	542.8168334960938	204.58139038085938	0.006800949573516846	19	002
362	442.3646240234375	153.2902069091797	1.0	4.698270797729492	148.8688507080078	0.0004627108573913574	543.6888427734375	204.68531799316406	1.0	540.8015747070312	205.50648498535156	0.00358697772026062	19	002
363	442.8860778808594	152.50289916992188	1.0	415.1241455078125	139.38377380371094	0.00047075748443603516	543.500732421875	203.7972869873047	0.9999999403953552	540.7481079101562	204.45555114746094	0.007984578609466553	19	002
364	443.61395263671875	153.1510772705078	1.0	439.06427001953125	155.211669921875	0.00035452842712402344	543.5836791992188	203.92173767089844	0.9999999403953552	542.966064453125	204.5436248779297	0.0060479044914245605	19	002
365	441.0860595703125	154.32144165039062	1.0	413.9632568359375	141.703125	0.02154088020324707	544.05908203125	204.391357421875	1.0	543.5543823242188	205.54383850097656	0.01567918062210083	19	002
366	439.4955139160156	153.18653869628906	1.0	543.2725830078125	203.50418090820312	0.0003000795841217041	543.837158203125	204.08311462402344	1.0	540.7634887695312	204.55032348632812	0.002841442823410034	19	002
367	442.2423400878906	154.48086547851562	1.0	413.7719421386719	138.3551483154297	0.00042259693145751953	543.7612915039062	204.4540557861328	1.0	540.3815307617188	205.00682067871094	0.002079486846923828	19	002
368	441.7528991699219	153.53135681152344	0.9999996423721313	545.4832153320312	206.29917907714844	0.00021019577980041504	543.368896484375	204.1450958251953	0.9999999403953552	540.4249877929688	204.68988037109375	0.0044145286083221436	19	002
369	440.68902587890625	153.2892608642578	1.0	545.4733276367188	206.01766967773438	0.0002849102020263672	544.0185546875	203.7764434814453	1.0	541.1092529296875	204.4075927734375	0.00780034065246582	19	002
370	439.9642333984375	154.41209411621094	1.0	1.7838211059570312	200.3160858154297	0.00036221742630004883	544.2085571289062	203.84994506835938	1.0	543.2662963867188	204.88124084472656	0.0025388598442077637	19	002
371	437.741943359375	154.55296325683594	0.9999999403953552	408.5370178222656	135.3436737060547	0.0002981126308441162	544.0951538085938	204.04710388183594	1.0	541.2633666992188	204.63531494140625	0.01359286904335022	19	002
372	436.98663330078125	155.9765167236328	1.0	413.3828430175781	137.719970703125	0.9558356404304504	543.28076171875	204.0741424560547	0.9999998807907104	540.6619262695312	204.76368713378906	0.018949121236801147	19	002
373	436.5204162597656	156.7321319580078	0.9999998211860657	414.5379943847656	137.38412475585938	0.0004018843173980713	543.1980590820312	204.7136688232422	0.9999999403953552	542.70263671875	205.31103515625	0.016872256994247437	19	002
374	436.5915222167969	158.81944274902344	1.0	4.683953285217285	147.79641723632812	0.002778172492980957	543.4157104492188	203.75851440429688	0.9999998807907104	540.5465698242188	204.59556579589844	0.00559234619140625	19	002
375	437.171142578125	161.80601501464844	1.0	3.872443914413452	154.7164764404297	0.0006814897060394287	544.151123046875	204.03150939941406	1.0	541.4434204101562	204.49249267578125	0.005291938781738281	19	002
376	436.5566101074219	163.1862335205078	1.0	409.6222229003906	138.56309509277344	0.9956722855567932	543.6640014648438	204.2890625	0.9999998807907104	540.6246337890625	205.0469207763672	0.003422766923904419	19	002
377	435.2536315917969	164.3271484375	1.0	408.30975341796875	136.34996032714844	0.997761607170105	543.2066040039062	204.23316955566406	1.0	539.9290161132812	204.65501403808594	0.013460695743560791	19	002
378	435.7330017089844	168.42611694335938	1.0	407.8575134277344	135.85594177246094	1.0	543.4651489257812	203.84291076660156	1.0	540.6665649414062	204.68690490722656	0.004264622926712036	19	002
379	435.88507080078125	170.6952362060547	1.0	405.73809814453125	135.1563720703125	1.0	543.441162109375	203.89158630371094	1.0	540.28076171875	204.677734375	0.0026342272758483887	19	002
380	436.41351318359375	171.3816375732422	1.0	406.6429138183594	136.7922821044922	1.0	543.2055053710938	203.7606964111328	1.0	540.0603637695312	204.4429473876953	0.0026359856128692627	19	002
381	436.57733154296875	172.1674041748047	1.0	404.9426574707031	136.4757843017578	1.0	542.824462890625	204.65655517578125	1.0	540.07861328125	205.45509338378906	0.018764257431030273	19	002
382	437.3977355957031	172.63565063476562	1.0	404.5277099609375	134.80795288085938	1.0	543.655029296875	204.75816345214844	1.0	540.5226440429688	205.22857666015625	0.004367440938949585	19	002
383	436.86981201171875	173.58001708984375	1.0	403.1474304199219	135.4146728515625	1.0	543.412353515625	204.21102905273438	1.0	542.4766845703125	205.42791748046875	0.008096307516098022	19	002
384	437.3948974609375	174.0094757080078	1.0	403.84600830078125	135.7811737060547	1.0	543.144775390625	203.6541290283203	1.0	542.2545776367188	204.3202362060547	0.0027731359004974365	19	002
385	437.3535461425781	173.5763397216797	1.0	399.9095153808594	135.9443359375	1.0	543.189208984375	203.80801391601562	1.0	540.1213989257812	204.3346710205078	0.0030156970024108887	19	002
386	438.024658203125	174.62046813964844	1.0	403.14886474609375	135.57679748535156	1.0	543.8699951171875	204.18357849121094	1.0	540.9244995117188	204.7499237060547	0.00570601224899292	19	002
387	438.4787902832031	174.84901428222656	1.0	404.8576965332031	133.95770263671875	1.0	543.1602783203125	203.63815307617188	0.9999999403953552	540.3972778320312	204.14552307128906	0.03293225169181824	19	002
388	438.82696533203125	175.36868286132812	1.0	404.5858154296875	134.00582885742188	1.0	543.570068359375	204.75650024414062	0.9999998807907104	540.33203125	205.19895935058594	0.0058765411376953125	19	002
389	439.2427673339844	177.4075164794922	1.0	404.55059814453125	134.93307495117188	1.0	543.1199340820312	204.62623596191406	1.0	540.0618896484375	205.17391967773438	0.008774101734161377	19	002
390	439.6669616699219	177.839599609375	1.0	403.8046875	136.7667999267578	1.0	543.4097290039062	204.41976928710938	1.0	542.5982666015625	205.1388702392578	0.005266785621643066	19	002
391	440.12457275390625	179.77052307128906	1.0	401.29608154296875	134.61282348632812	1.0	543.8004760742188	204.42306518554688	1.0	540.90673828125	205.0807647705078	0.0034497976303100586	19	002
392	439.6836853027344	181.00479125976562	1.0	404.6901550292969	135.89230346679688	1.0	543.6478271484375	204.497802734375	1.0	540.3505249023438	205.2774200439453	0.0016158521175384521	19	002
393	438.8281555175781	181.73594665527344	1.0	401.56195068359375	137.14544677734375	1.0	543.6893310546875	203.89915466308594	1.0	540.3704223632812	204.58421325683594	0.001668691635131836	19	002
394	438.650390625	181.37164306640625	1.0	402.89703369140625	137.84506225585938	1.0	543.8873901367188	204.78074645996094	1.0	540.904296875	205.58628845214844	0.005186170339584351	19	002
395	438.9773254394531	181.0919189453125	1.0	403.1770935058594	136.9217071533203	1.0	543.6944580078125	204.3693084716797	1.0	542.4530029296875	205.27223205566406	0.00224950909614563	19	002
396	438.76519775390625	182.22799682617188	1.0	402.3010559082031	136.08248901367188	1.0	543.7582397460938	204.33242797851562	1.0	542.6682739257812	205.17828369140625	0.002381265163421631	19	002
397	438.8023376464844	183.1351776123047	1.0	401.7916564941406	134.82540893554688	1.0	543.6062622070312	204.91482543945312	1.0	542.57568359375	204.93157958984375	0.006247341632843018	19	002
398	440.1173095703125	183.42752075195312	1.0	402.2977600097656	134.7726287841797	1.0	543.358154296875	204.01913452148438	1.0	542.5784912109375	203.85580444335938	0.005171477794647217	19	002
399	441.6837463378906	185.19671630859375	1.0	401.2533874511719	134.91043090820312	1.0	543.7730712890625	205.24313354492188	1.0	543.2950439453125	205.68310546875	0.011205136775970459	19	002
400	441.03759765625	185.46087646484375	1.0	401.0532531738281	137.28140258789062	1.0	542.966064453125	204.8273162841797	0.9999999403953552	541.97265625	205.39012145996094	0.014582931995391846	19	002
401	440.9801025390625	185.9842987060547	1.0	401.54669189453125	131.6647186279297	1.0	543.45556640625	204.0008544921875	1.0	540.5380859375	204.9215850830078	0.004188627004623413	19	002
402	441.2552795410156	185.91554260253906	1.0	399.84844970703125	133.4463653564453	1.0	543.8776245117188	203.63514709472656	1.0	540.5095825195312	204.40562438964844	0.0024373233318328857	19	002
403	441.4485168457031	186.9378204345703	1.0	399.9922180175781	133.2445068359375	1.0	543.2181396484375	204.1717071533203	1.0	540.0446166992188	204.92823791503906	0.003370314836502075	19	002
404	440.92315673828125	187.18212890625	1.0	400.3153076171875	130.6848602294922	1.0	543.601318359375	205.0681915283203	0.9999999403953552	543.2257080078125	205.6437530517578	0.01961904764175415	19	002
405	441.01202392578125	187.26727294921875	1.0	400.71929931640625	130.21890258789062	1.0	543.1152954101562	204.654541015625	1.0	540.2047119140625	205.2914276123047	0.006707817316055298	19	002
406	440.7690124511719	188.6634521484375	1.0	398.56610107421875	131.71629333496094	1.0	542.9335327148438	204.03106689453125	1.0	540.1061401367188	204.82675170898438	0.006712883710861206	19	002
407	442.3362731933594	190.60458374023438	1.0	399.0903625488281	133.83978271484375	1.0	543.5100708007812	204.12632751464844	1.0	540.6336669921875	204.90463256835938	0.003291100263595581	19	002
408	443.45623779296875	191.0618133544922	1.0	398.2906188964844	131.83755493164062	1.0	543.3094482421875	204.6125030517578	1.0	540.2825927734375	205.22882080078125	0.011978507041931152	19	002
409	445.4903564453125	192.21499633789062	1.0	399.424072265625	128.9213104248047	1.0	543.3804931640625	203.66561889648438	1.0	540.7403564453125	204.427734375	0.003436267375946045	19	002
410	443.09332275390625	193.49330139160156	1.0	398.9790954589844	127.16512298583984	1.0	541.915771484375	204.3724822998047	0.9999994039535522	540.77978515625	205.4171142578125	0.002153247594833374	19	002
411	441.1466064453125	190.83322143554688	1.0	396.52203369140625	128.0952606201172	1.0	445.0536804199219	191.9925994873047	0.00046131014823913574	398.97601318359375	128.099609375	9.974837303161621e-5	19	002
412	440.7733459472656	190.36758422851562	1.0	394.94049072265625	127.56440734863281	1.0	445.3865051269531	191.92477416992188	0.0003122091293334961	398.4340515136719	128.4943389892578	0.0001207590103149414	19	002
413	441.93011474609375	193.4622039794922	1.0	396.6786193847656	127.91896057128906	1.0	445.6811828613281	193.76226806640625	0.00021344423294067383	444.55078125	194.71849060058594	6.61015510559082e-5	19	002
414	441.242431640625	193.2721405029297	1.0	396.6022644042969	129.31227111816406	1.0	445.224609375	193.2491912841797	0.0003222227096557617	398.9660339355469	129.6304473876953	0.00011798739433288574	19	002
415	440.827392578125	193.28363037109375	1.0	392.968505859375	127.56873321533203	1.0	444.9145812988281	193.2189483642578	0.0003152787685394287	390.4183654785156	127.39417266845703	6.601214408874512e-5	19	002
416	439.9561767578125	192.8090362548828	1.0	395.8457946777344	122.5201644897461	1.0	444.8648376464844	193.53753662109375	0.00027373433113098145	394.58929443359375	124.75578308105469	7.349252700805664e-5	19	002
417	440.16387939453125	193.9248809814453	1.0	394.72747802734375	126.66363525390625	0.9999997615814209	445.1340026855469	194.39285278320312	0.0004375874996185303	445.8426513671875	194.93447875976562	0.00010597705841064453	19	002
418	440.62664794921875	194.04640197753906	1.0	392.5212707519531	129.30535888671875	0.9999945163726807	445.1615295410156	194.5818328857422	0.0002416372299194336	445.56817626953125	194.56996154785156	9.34898853302002e-5	19	002
419	438.938720703125	195.24766540527344	1.0	392.6719665527344	127.26221466064453	0.9999999403953552	444.11663818359375	195.46463012695312	0.000401228666305542	390.1468505859375	127.24703979492188	0.0002599358558654785	19	002
420	438.23687744140625	197.0061492919922	1.0	395.27960205078125	128.5596466064453	1.0	443.74505615234375	196.86793518066406	0.00035449862480163574	445.50830078125	196.04324340820312	7.477402687072754e-5	19	002
421	441.5574035644531	202.55755615234375	1.0	400.3733825683594	134.49891662597656	1.0	442.3359375	204.14840698242188	0.0003147423267364502	441.2834167480469	208.625244140625	0.00019675493240356445	19	002
422	442.157958984375	207.44898986816406	1.0	395.0001220703125	141.96267700195312	0.9999870657920837	446.08502197265625	207.97528076171875	0.0003152787685394287	438.28314208984375	198.043212890625	0.0002822577953338623	19	002
423	448.856201171875	219.92416381835938	1.0	400.9141540527344	146.9457244873047	1.0	448.4591369628906	221.93441772460938	0.00018492341041564941	439.7684326171875	209.6422119140625	0.0006023645401000977	19	002
424	451.7253723144531	228.69659423828125	1.0	404.1484069824219	147.3024444580078	1.0	405.8617248535156	145.51766967773438	4.124641418457031e-5	438.8657531738281	215.2425079345703	5.987286567687988e-5	19	002
425	454.17498779296875	232.15042114257812	1.0	401.8706970214844	158.340087890625	1.0	647.7194213867188	257.1356506347656	0.00022411346435546875	402.986328125	159.99819946289062	0.00014066696166992188	19	002
426	456.37969970703125	236.60548400878906	1.0	403.49810791015625	161.31869506835938	1.0	649.5499267578125	150.49636840820312	0.00022992491722106934	402.87518310546875	160.60557556152344	0.00042128562927246094	19	002
427	457.39593505859375	239.15777587890625	1.0	403.06109619140625	165.6309814453125	1.0	462.2319641113281	238.9452667236328	0.00014865398406982422	454.2866516113281	230.0101318359375	0.000463634729385376	19	002
428	458.1716003417969	239.12074279785156	1.0	407.4615478515625	172.02354431152344	1.0	463.1602478027344	238.8515625	0.00011518597602844238	454.1812438964844	230.09048461914062	0.00026085972785949707	19	002
429	461.6333312988281	237.66099548339844	1.0	406.8305969238281	175.281982421875	1.0	464.6629638671875	237.86573791503906	0.00010770559310913086	405.94183349609375	175.79904174804688	0.0001977086067199707	19	002
430	457.6916198730469	234.5511016845703	1.0	408.99932861328125	175.50912475585938	1.0	458.62725830078125	236.05714416503906	0.00016450881958007812	406.9221496582031	176.06680297851562	0.00017529726028442383	19	002
431	452.8693542480469	230.97084045410156	1.0	412.1387939453125	175.22828674316406	0.9999998807907104	456.2566223144531	233.57591247558594	0.0001443028450012207	452.253173828125	238.99093627929688	8.919835090637207e-5	19	002
432	449.4797058105469	229.9426727294922	1.0	416.2325439453125	177.9008026123047	1.0	451.278076171875	233.6949462890625	6.219744682312012e-5	417.1405944824219	177.747314453125	0.00018775463104248047	19	002
433	449.30633544921875	227.7751007080078	1.0	416.4374694824219	179.18310546875	1.0	648.8037719726562	171.676513671875	5.257129669189453e-5	416.7925109863281	179.4586181640625	0.00011011958122253418	19	002
434	448.0113830566406	227.37420654296875	1.0	418.3980712890625	183.37416076660156	1.0	648.7985229492188	157.4947509765625	0.00014579296112060547	2.1185483932495117	222.91290283203125	0.00010958313941955566	19	002
435	446.2167053222656	225.6161346435547	1.0	416.23077392578125	184.3675994873047	0.9999999403953552	449.9507751464844	224.00991821289062	0.0001264512538909912	416.343994140625	190.26829528808594	0.00012511014938354492	19	002
436	445.49371337890625	224.40655517578125	1.0	415.0398254394531	186.88525390625	1.0	448.0777282714844	223.66241455078125	0.0001138150691986084	414.28533935546875	191.9476318359375	0.00012248754501342773	19	002
437	444.10546875	222.3955078125	1.0	415.79351806640625	185.39048767089844	0.9999994039535522	449.5640869140625	222.07276916503906	0.00019311904907226562	440.556884765625	211.04222106933594	6.73830509185791e-5	19	002
438	443.58587646484375	222.51251220703125	1.0	418.3874816894531	187.44679260253906	0.9999998807907104	447.4315185546875	222.9963836669922	0.0001456141471862793	439.5199279785156	211.12364196777344	6.255507469177246e-5	19	002
439	441.80877685546875	223.97210693359375	1.0	419.36199951171875	188.49888610839844	0.9999983906745911	445.5571594238281	223.79119873046875	0.00017625093460083008	3.7619431018829346	477.4347229003906	7.104873657226562e-5	19	002
440	442.3891296386719	222.12010192871094	1.0	416.4690856933594	188.84112548828125	0.9999980330467224	446.8946838378906	222.8490753173828	0.00021597743034362793	414.02679443359375	192.11758422851562	0.0001112222671508789	19	002
441	440.1884460449219	222.27125549316406	0.9999996423721313	419.04998779296875	192.4213409423828	0.9999305605888367	445.20977783203125	222.9259033203125	0.00015211105346679688	436.86529541015625	210.201171875	9.92119312286377e-5	19	002
442	440.6000061035156	221.96690368652344	0.9999995827674866	419.5548095703125	190.52684020996094	0.006589621305465698	445.26318359375	223.4393310546875	0.00011268258094787598	438.77197265625	211.0270538330078	0.00016111135482788086	19	002
443	440.3966369628906	224.1024627685547	0.9999999403953552	419.94757080078125	193.7377471923828	0.9959477186203003	445.1799621582031	223.9579315185547	0.0004925429821014404	437.8939208984375	212.22311401367188	0.00034865736961364746	19	002
444	440.3548583984375	225.21231079101562	1.0	446.3316650390625	227.43115234375	0.00020483136177062988	445.33221435546875	224.34634399414062	0.0003038346767425537	423.2469787597656	226.63641357421875	0.00021183490753173828	19	002
445	439.4169006347656	224.7552490234375	1.0	418.7873840332031	191.82562255859375	0.9999123811721802	445.2909240722656	224.76327514648438	0.0002346336841583252	425.04962158203125	232.29855346679688	6.562471389770508e-5	19	002
446	439.08837890625	224.44595336914062	1.0	419.10284423828125	192.20265197753906	0.9999938011169434	444.9161682128906	223.738037109375	0.00014975666999816895	416.10760498046875	193.6905059814453	0.00021716952323913574	19	002
447	440.4754638671875	224.5183868408203	1.0	418.3135681152344	193.470703125	0.959522008895874	445.2064208984375	223.9855499267578	0.0006461441516876221	438.43780517578125	213.27833557128906	7.897615432739258e-5	19	002
448	440.2614440917969	225.74514770507812	1.0	412.0277099609375	192.47653198242188	0.9992257356643677	445.3037414550781	225.04136657714844	0.00037038326263427734	408.7641906738281	193.86585998535156	0.00012817978858947754	19	002
449	438.48052978515625	225.1964111328125	1.0	417.8505859375	190.93907165527344	0.9981969594955444	444.1562194824219	224.9033203125	0.00018155574798583984	418.5180969238281	197.12823486328125	0.0001913011074066162	19	002
450	439.3880615234375	223.30406188964844	1.0	415.50189208984375	195.2772216796875	0.07803377509117126	444.75250244140625	223.71302795410156	0.0002904534339904785	437.5874938964844	214.12869262695312	0.00025454163551330566	19	002
451	440.9691467285156	223.30624389648438	1.0	417.676513671875	193.48321533203125	0.0016191303730010986	445.46533203125	222.88587951660156	0.0002764761447906494	438.5218200683594	213.0952606201172	0.00020626187324523926	19	002
452	440.8073425292969	223.3311309814453	1.0	415.4377136230469	193.57266235351562	0.0731053352355957	445.3647155761719	223.25831604003906	9.390711784362793e-5	438.7587585449219	212.055419921875	4.3332576751708984e-5	19	002
453	441.0306091308594	221.77093505859375	1.0	412.1799011230469	195.40379333496094	0.0017188191413879395	648.4407958984375	396.2865295410156	0.00012701749801635742	425.18621826171875	214.74520874023438	7.11679458618164e-5	19	002
454	440.4286193847656	220.47731018066406	1.0	4.637689113616943	146.189208984375	0.0001608133316040039	445.4449462890625	221.38552856445312	0.00022044777870178223	437.1142883300781	208.20947265625	0.00011920928955078125	19	002
455	439.9244689941406	220.4481658935547	1.0	414.93231201171875	194.9476318359375	0.0036187469959259033	445.18450927734375	221.80767822265625	0.0001620948314666748	424.4548645019531	212.57789611816406	4.8279762268066406e-5	19	002
456	440.7950134277344	220.18560791015625	1.0	446.6259460449219	223.2945556640625	0.00013974308967590332	445.5171813964844	221.3864288330078	0.0002244412899017334	437.2020263671875	208.15538024902344	0.0001118779182434082	19	002
457	440.8509216308594	219.67733764648438	1.0	416.3749694824219	193.09706115722656	0.011108845472335815	445.79461669921875	221.10169982910156	0.00024259090423583984	437.3933410644531	208.9996337890625	0.0001901388168334961	19	002
458	442.62213134765625	217.92279052734375	0.9999994039535522	448.3531494140625	220.592529296875	0.00017717480659484863	446.1308288574219	220.7165985107422	0.00021699070930480957	441.17437744140625	224.35891723632812	0.00022995471954345703	19	002
459	442.24224853515625	218.06809997558594	1.0	448.9407653808594	219.81915283203125	0.00010076165199279785	446.6116027832031	220.14285278320312	0.00018277764320373535	437.2994689941406	206.00222778320312	6.198883056640625e-5	19	002
460	442.8331298828125	217.08958435058594	1.0	13.395279884338379	481.0958557128906	0.00025731325149536133	446.6550598144531	219.68223571777344	0.00012788176536560059	436.67816162109375	204.3424072265625	5.933642387390137e-5	19	002
461	441.08782958984375	214.80137634277344	1.0	447.6662902832031	217.00750732421875	0.0003491640090942383	445.1805419921875	212.7833251953125	0.00019934773445129395	444.68572998046875	202.09323120117188	5.301833152770996e-5	19	002
462	443.6757507324219	214.77798461914062	1.0	448.5756530761719	217.09706115722656	0.00017303228378295898	446.5887451171875	212.838134765625	9.888410568237305e-5	444.8743896484375	202.30792236328125	3.358721733093262e-5	19	002
463	440.94476318359375	213.0100555419922	1.0	447.0468444824219	215.8853302001953	0.00021779537200927734	445.1214904785156	211.61595153808594	0.0001450181007385254	445.0974426269531	200.97329711914062	3.859400749206543e-5	19	002
464	443.5567932128906	211.00144958496094	1.0	448.2935791015625	214.16738891601562	0.00022146105766296387	447.118408203125	209.84417724609375	0.00012293457984924316	444.7120361328125	211.43170166015625	3.6329030990600586e-5	19	002
465	441.9784851074219	208.39427185058594	0.9999997019767761	447.3348388671875	211.54727172851562	0.00014212727546691895	445.72247314453125	207.96981811523438	4.744529724121094e-5	3.7053403854370117	478.1914978027344	6.842613220214844e-5	19	002
466	447.7084655761719	202.3096160888672	1.0	3.6276583671569824	248.4709930419922	0.0002447366714477539	449.90228271484375	204.41127014160156	0.00014126300811767578	439.7826843261719	191.44020080566406	3.11434268951416e-5	19	002
467	448.7623291015625	200.9031524658203	1.0	404.8868103027344	207.36688232421875	0.0002976953983306885	450.7140197753906	203.86326599121094	7.298588752746582e-5	439.0190734863281	189.9782257080078	7.200241088867188e-5	19	002
468	449.8276062011719	198.6298370361328	1.0	402.751953125	207.44454956054688	0.0005823969841003418	452.99456787109375	202.27609252929688	8.314847946166992e-5	3.5814144611358643	478.29583740234375	7.480382919311523e-5	19	002
469	449.6891174316406	199.59295654296875	1.0	404.4007873535156	210.81594848632812	0.0008198022842407227	451.5511474609375	203.53627014160156	7.718801498413086e-5	438.6955261230469	187.80458068847656	3.412365913391113e-5	19	002
470	449.072998046875	201.06263732910156	1.0	2.5993685722351074	197.72608947753906	9.390711784362793e-5	451.25653076171875	204.1961669921875	7.662177085876465e-5	439.3682556152344	189.32766723632812	3.743171691894531e-5	19	002
471	448.06060791015625	202.1311798095703	1.0	441.0212097167969	206.076171875	7.11679458618164e-5	451.3061218261719	203.8572235107422	9.670853614807129e-5	439.76959228515625	191.56344604492188	5.59687614440918e-5	19	002
472	449.4599914550781	198.2916259765625	1.0	454.2095947265625	200.13003540039062	0.00014951825141906738	649.0537109375	176.97344970703125	0.0001976490020751953	3.0987417697906494	478.3622741699219	7.390975952148438e-5	19	002
473	452.0234375	195.11585998535156	1.0	404.2969970703125	221.38768005371094	0.006591349840164185	458.86785888671875	196.71607971191406	2.3305416107177734e-5	437.57733154296875	183.5787811279297	1.0669231414794922e-5	19	002
474	451.1161804199219	194.82423400878906	1.0	406.45379638671875	222.23521423339844	0.0025072097778320312	647.460205078125	237.7292938232422	3.8295984268188477e-5	2.953660011291504	478.22674560546875	2.4557113647460938e-5	19	002
475	451.1767578125	190.86676025390625	1.0	401.1408386230469	224.4998321533203	0.9997279047966003	647.940673828125	28.15179443359375	0.0001080632209777832	453.504638671875	196.14669799804688	3.477931022644043e-5	19	002
476	454.5150146484375	187.57974243164062	1.0	407.5360412597656	226.78916931152344	0.9629656076431274	455.9876403808594	188.66143798828125	0.00015208125114440918	455.5413513183594	193.4835662841797	0.00018206238746643066	19	002
477	451.8637390136719	185.52761840820312	1.0	412.8303527832031	231.344970703125	0.9999998211860657	453.418212890625	187.37464904785156	8.234381675720215e-5	440.4027404785156	177.11199951171875	7.173418998718262e-5	19	002
478	447.9087829589844	186.43707275390625	1.0	416.4991760253906	234.06103515625	1.0	420.9945983886719	233.27322387695312	0.00010716915130615234	416.21600341796875	239.68392944335938	0.0002957284450531006	19	002
479	444.5762023925781	188.6206512451172	0.9999985694885254	417.36016845703125	233.46075439453125	0.999923586845398	421.2033996582031	234.6361846923828	0.00011387467384338379	421.2243347167969	236.80126953125	0.00018894672393798828	19	002
480	443.6944885253906	188.38418579101562	0.9999982714653015	413.7401428222656	234.8868865966797	0.9999927878379822	448.45050048828125	187.08941650390625	0.00019744038581848145	443.11968994140625	191.8769989013672	0.0001747608184814453	19	002
481	441.70489501953125	187.3992462158203	0.9999952912330627	411.2227478027344	235.57969665527344	0.9651541113853455	443.90423583984375	188.47952270507812	0.00013914704322814941	438.6515197753906	181.446533203125	0.0002200603485107422	19	002
482	440.27764892578125	187.80609130859375	1.0	414.47235107421875	237.9034423828125	0.9972527623176575	440.0502014160156	186.72378540039062	7.63237476348877e-5	441.3201904296875	193.28941345214844	0.0001696944236755371	19	002
483	440.50177001953125	186.91555786132812	1.0	415.7327575683594	238.14450073242188	0.9398765563964844	442.1153869628906	189.0287628173828	0.00016170740127563477	441.9489440917969	192.74269104003906	0.0002149045467376709	19	002
484	440.1963195800781	186.72210693359375	1.0	412.58905029296875	241.0285186767578	0.9999388456344604	646.976318359375	131.41041564941406	0.0003306269645690918	447.6895446777344	192.0698699951172	0.00024956464767456055	19	002
485	439.30096435546875	186.87887573242188	1.0	415.04461669921875	240.8857421875	0.9999984502792358	441.1316833496094	189.11105346679688	0.0001010894775390625	440.908935546875	192.61474609375	0.00017684698104858398	19	002
486	439.7474060058594	186.665283203125	1.0	416.6288146972656	242.68943786621094	1.0	418.9246520996094	241.10255432128906	0.0001882612705230713	441.1067199707031	192.95298767089844	0.00010859966278076172	19	002
487	439.4504089355469	186.9674530029297	1.0	414.26678466796875	242.11392211914062	1.0	418.40802001953125	241.32716369628906	5.614757537841797e-5	411.8433837890625	242.02597045898438	9.807944297790527e-5	19	002
488	440.34716796875	185.3946990966797	1.0	414.32879638671875	243.92059326171875	1.0	646.980224609375	28.145299911499023	0.00019973516464233398	425.0374450683594	187.31768798828125	5.5909156799316406e-5	19	002
489	438.748046875	185.0106964111328	1.0	414.4526672363281	244.56121826171875	1.0	437.25390625	183.9058837890625	7.972121238708496e-5	412.9653015136719	241.6280975341797	6.839632987976074e-5	19	002
490	438.1846923828125	186.15220642089844	1.0	415.0343017578125	244.52999877929688	1.0	439.0753173828125	188.39332580566406	0.00011369585990905762	440.3717956542969	192.17404174804688	0.00011715292930603027	19	002
491	437.6874084472656	185.86053466796875	1.0	414.18701171875	244.02163696289062	1.0	438.7735290527344	188.37086486816406	6.207823753356934e-5	414.85308837890625	244.8126983642578	5.778670310974121e-5	19	002
492	437.46807861328125	185.59912109375	1.0	414.14849853515625	243.8962860107422	1.0	438.4035949707031	188.37747192382812	7.274746894836426e-5	414.8299255371094	244.56675720214844	5.030632019042969e-5	19	002
493	436.4621276855469	186.2696990966797	1.0	413.1599426269531	246.3539581298828	1.0	438.1314697265625	188.1485137939453	0.0001697540283203125	427.779541015625	180.57107543945312	7.647275924682617e-5	19	002
494	436.4381103515625	185.79443359375	1.0	413.9507141113281	244.61813354492188	1.0	438.1666564941406	187.4203338623047	0.0001398026943206787	427.78173828125	180.55130004882812	0.00013053417205810547	19	002
495	435.5304260253906	186.52149963378906	1.0	413.0992736816406	245.99131774902344	1.0	437.5723876953125	188.34735107421875	0.0002588629722595215	427.1790771484375	180.58370971679688	0.00011461973190307617	19	002
496	435.1634826660156	186.2371826171875	1.0	411.8433532714844	246.06658935546875	1.0	437.2554626464844	187.75790405273438	0.00012543797492980957	426.27423095703125	178.89337158203125	0.00014710426330566406	19	002
497	435.6103515625	185.32052612304688	1.0	411.91986083984375	244.87240600585938	1.0	437.5787353515625	187.59332275390625	9.772181510925293e-5	425.8756408691406	177.6259765625	0.00010013580322265625	19	002
498	433.7161560058594	185.3573760986328	1.0	410.66717529296875	244.40283203125	1.0	436.2186584472656	187.4141082763672	0.00015163421630859375	425.29595947265625	177.05120849609375	0.00015044212341308594	19	002
499	433.7384033203125	185.92996215820312	1.0	410.7861328125	244.3721466064453	0.9999999403953552	436.7942199707031	187.22682189941406	0.0002244412899017334	426.6546630859375	180.0208740234375	0.00013959407806396484	19	002
500	434.4392395019531	185.52542114257812	1.0	409.8937683105469	244.51219177246094	1.0	436.8807373046875	186.59732055664062	0.0002465546131134033	427.22113037109375	180.51080322265625	0.00015214085578918457	19	002
501	434.2065124511719	184.9250030517578	1.0	409.1580810546875	244.53231811523438	1.0	433.4190368652344	185.20616149902344	0.00010097026824951172	425.7973937988281	177.45054626464844	0.00012353062629699707	19	002
502	434.15478515625	184.90798950195312	1.0	409.31439208984375	244.15676879882812	1.0	647.9989013671875	119.34615325927734	0.00010856986045837402	425.5125732421875	177.1227264404297	8.937716484069824e-5	19	002
503	433.11962890625	185.55140686035156	1.0	407.7544860839844	244.1251678466797	1.0	436.28369140625	187.0298309326172	0.00014269351959228516	425.6292724609375	177.85507202148438	9.512901306152344e-5	19	002
504	433.09222412109375	183.2477569580078	1.0	408.1996765136719	244.0343017578125	1.0	436.48846435546875	186.0084686279297	9.936094284057617e-5	424.8720703125	175.9090118408203	6.54458999633789e-5	19	002
505	432.4708557128906	184.86029052734375	1.0	407.4518737792969	244.47125244140625	1.0	435.5220947265625	186.49588012695312	0.00023299455642700195	424.5790100097656	177.0838165283203	0.00013008713722229004	19	002
506	432.1160583496094	185.0357666015625	1.0	406.84844970703125	243.79307556152344	1.0	435.8175354003906	186.62210083007812	0.0003084838390350342	425.07568359375	177.22982788085938	8.681416511535645e-5	19	002
507	431.6270446777344	185.8973846435547	0.9999995231628418	404.7278747558594	245.74183654785156	1.0	435.3026123046875	187.32553100585938	0.0011044144630432129	426.1915283203125	180.5220947265625	0.00010964274406433105	19	002
508	433.0153503417969	185.87521362304688	1.0	403.91363525390625	244.07044982910156	1.0	406.5736999511719	242.9001007080078	0.0002809762954711914	402.8975830078125	246.8109893798828	7.170438766479492e-5	19	002
509	432.6969909667969	185.23658752441406	1.0	406.27484130859375	243.3643341064453	1.0	435.6009826660156	186.77586364746094	0.0002581477165222168	424.1553039550781	175.9443817138672	5.91278076171875e-5	19	002
510	432.378662109375	184.77798461914062	1.0	405.8356628417969	242.618896484375	1.0	407.9366760253906	241.3408203125	0.0001481771469116211	404.6468811035156	244.57366943359375	5.206465721130371e-5	19	002
511	433.5462341308594	183.26284790039062	1.0	405.35040283203125	243.11663818359375	1.0	407.4012451171875	241.76231384277344	0.00015622377395629883	404.17657470703125	244.9465789794922	5.790591239929199e-5	19	002
512	434.7890625	179.6991424560547	1.0	404.7533874511719	240.37962341308594	0.9999996423721313	647.5899047851562	30.121047973632812	0.00014543533325195312	404.7580261230469	241.9475860595703	8.028745651245117e-5	19	002
513	435.8453063964844	177.41554260253906	1.0	407.6420593261719	236.3737030029297	1.0	410.65667724609375	233.8808135986328	8.296966552734375e-5	407.8091125488281	237.64120483398438	6.508827209472656e-5	19	002
514	437.3616943359375	174.104736328125	1.0	408.2343444824219	234.75401306152344	1.0	411.0973815917969	232.6990966796875	8.526444435119629e-5	404.0881652832031	240.71664428710938	5.099177360534668e-5	19	002
515	437.7543029785156	172.09304809570312	1.0	407.495849609375	234.80429077148438	1.0	439.1500549316406	172.4643096923828	0.00010228157043457031	440.2527770996094	177.85125732421875	7.888674736022949e-5	19	002
516	439.2358093261719	168.9862060546875	1.0	406.84307861328125	232.45021057128906	0.9999254941940308	444.60491943359375	168.78131103515625	7.718801498413086e-5	4.344071388244629	477.2740173339844	4.842877388000488e-5	19	002
517	439.5222473144531	167.06466674804688	1.0	408.9713439941406	229.7579345703125	1.0	444.5199279785156	166.99351501464844	9.372830390930176e-5	414.7920837402344	231.51901245117188	8.183717727661133e-5	19	002
518	441.0611572265625	165.24261474609375	1.0	408.94549560546875	229.19549560546875	1.0	445.0316162109375	164.6897735595703	8.639693260192871e-5	414.5888671875	230.96925354003906	3.3229589462280273e-5	19	002
519	441.4464111328125	165.6336212158203	1.0	408.5164794921875	226.58013916015625	0.9999996423721313	445.3147277832031	165.2488250732422	0.00015053153038024902	445.9599304199219	164.54385375976562	3.981590270996094e-5	19	002
520	442.0530090332031	164.63499450683594	1.0	412.0506591796875	226.95230102539062	1.0	447.87255859375	163.75523376464844	0.00015720725059509277	414.8092956542969	226.89901733398438	0.00011757016181945801	19	002
521	442.35302734375	164.39915466308594	1.0	409.6029052734375	229.80905151367188	0.9999831318855286	447.6910095214844	163.64280700683594	0.00018486380577087402	445.0672302246094	160.40199279785156	0.00010114908218383789	19	002
522	442.282470703125	164.41351318359375	1.0	408.7559814453125	223.07626342773438	0.9998317360877991	447.7207336425781	163.7873992919922	0.00014826655387878418	445.124755859375	160.251220703125	5.841255187988281e-5	19	002
523	443.2371826171875	164.0592498779297	1.0	410.0843200683594	229.04718017578125	0.9999918937683105	447.90386962890625	163.13760375976562	0.00020334124565124512	445.4053955078125	160.41824340820312	8.505582809448242e-5	19	002
524	443.9039306640625	164.1121063232422	1.0	405.73675537109375	224.66429138183594	0.006829023361206055	447.8054504394531	163.12037658691406	0.00014513731002807617	444.8154602050781	160.32025146484375	4.6133995056152344e-5	19	002
525	445.041015625	162.6271514892578	1.0	410.75897216796875	220.79246520996094	0.9999998807907104	448.4962158203125	161.9510955810547	5.9932470321655273e-5	412.02581787109375	223.5545654296875	0.00010514259338378906	19	002
526	446.54559326171875	162.95164489746094	1.0	410.2583312988281	217.76441955566406	0.9999998807907104	449.5830078125	161.70364379882812	2.8699636459350586e-5	413.877685546875	221.9776611328125	3.579258918762207e-5	19	002
527	448.2698059082031	161.27801513671875	1.0	412.36334228515625	220.61572265625	0.06566151976585388	450.7982482910156	160.6505584716797	5.125999450683594e-5	450.52264404296875	167.21775817871094	3.0666589736938477e-5	19	002
528	448.7166442871094	159.65562438964844	1.0	413.04412841796875	213.43104553222656	1.0	450.95709228515625	159.411376953125	6.562471389770508e-5	414.7890319824219	214.3684844970703	8.803606033325195e-5	19	002
529	451.35809326171875	157.555419921875	1.0	412.2215576171875	210.19834899902344	1.0	451.295166015625	159.18211364746094	8.484721183776855e-5	414.9609680175781	210.35374450683594	0.0006221234798431396	19	002
530	452.9209899902344	156.60365295410156	1.0	411.4140930175781	207.0908203125	1.0	413.16485595703125	206.39645385742188	9.569525718688965e-5	415.0579528808594	208.2270965576172	0.00030925869941711426	19	002
531	455.064208984375	155.25924682617188	1.0	414.5610046386719	206.46224975585938	1.0	419.4132995605469	205.5610809326172	7.855892181396484e-5	416.94189453125	207.03536987304688	0.0002490580081939697	19	002
532	454.9467468261719	156.0229034423828	1.0	413.1094970703125	204.531494140625	0.9973876476287842	453.4696350097656	158.34368896484375	0.00012868642807006836	414.22576904296875	206.39401245117188	0.00010588765144348145	19	002
533	456.83343505859375	154.8734893798828	1.0	414.6583557128906	201.40286254882812	0.9999997615814209	457.53680419921875	156.2515411376953	0.00015237927436828613	415.9023132324219	206.16336059570312	0.0004513859748840332	19	002
534	456.38848876953125	155.43801879882812	1.0	415.406982421875	199.9014892578125	1.0	420.5506896972656	199.9763946533203	9.781122207641602e-5	416.7085876464844	206.12533569335938	0.00020945072174072266	19	002
535	455.62762451171875	156.8922576904297	1.0	417.8695373535156	196.16502380371094	1.0	420.67584228515625	194.861083984375	0.0001316666603088379	416.7323303222656	196.67059326171875	0.00014799833297729492	19	002
536	456.61065673828125	158.5146026611328	1.0	416.7679748535156	196.70123291015625	0.9999991655349731	457.81365966796875	158.39979553222656	0.00011745095252990723	416.3575744628906	196.68553161621094	5.835294723510742e-5	19	002
537	455.84539794921875	161.0009002685547	0.9999999403953552	418.5362854003906	192.59976196289062	0.9988466501235962	461.2249450683594	159.35142517089844	6.249547004699707e-5	456.4825134277344	163.8855438232422	3.5375356674194336e-5	19	002
538	464.1275634765625	169.16957092285156	0.9184044599533081	419.816650390625	176.24673461914062	0.04892316460609436	647.8851318359375	320.54791259765625	5.263090133666992e-5	454.8717041015625	164.3831329345703	3.382563591003418e-5	19	002
539	462.4813232421875	170.32550048828125	0.9999997019767761	469.6749267578125	171.69520568847656	0.0001951754093170166	465.46148681640625	171.6458740234375	7.784366607666016e-5	454.8335876464844	159.25196838378906	5.4508447647094727e-5	19	002
540	459.57611083984375	170.912841796875	0.9999369382858276	451.74981689453125	170.4046630859375	0.00012311339378356934	463.7477111816406	172.19281005859375	4.89354133605957e-5	455.6570739746094	161.7371063232422	5.7220458984375e-5	19	002
541	457.03057861328125	168.01417541503906	0.9999996423721313	433.20428466796875	166.57034301757812	0.006963193416595459	451.9298400878906	166.58096313476562	9.28640365600586e-5	438.9325256347656	171.2430877685547	3.382563591003418e-5	19	002
542	458.5522766113281	169.8135986328125	0.9999984502792358	453.31402587890625	171.53558349609375	0.0001494884490966797	648.7179565429688	254.2331085205078	4.4673681259155273e-5	2.803849697113037	477.6983642578125	2.3812055587768555e-5	19	002
543	460.33935546875	171.31820678710938	0.9999920725822449	430.9590759277344	163.13174438476562	0.610601007938385	647.3606567382812	139.18930053710938	0.00031819939613342285	454.60821533203125	162.5842742919922	4.392862319946289e-5	19	002
544	460.8626708984375	171.60328674316406	1.0	429.41558837890625	164.19435119628906	0.004825592041015625	465.0348815917969	173.28515625	9.340047836303711e-5	458.6011657714844	178.64895629882812	8.45193862915039e-5	19	002
545	459.6187438964844	171.98260498046875	1.0	431.815185546875	163.199462890625	0.1860063076019287	464.2586669921875	173.40870666503906	0.0001322925090789795	2.5773589611053467	477.337646484375	6.920099258422852e-5	19	002
546	456.07098388671875	171.66189575195312	0.9999985694885254	452.8507385253906	176.06776428222656	0.0001289844512939453	648.7230224609375	124.96537780761719	0.00011935830116271973	457.9071044921875	177.5419464111328	8.374452590942383e-5	19	002
547	458.8565368652344	172.0078887939453	0.9999999403953552	424.57513427734375	164.30270385742188	0.9947497844696045	463.48541259765625	173.13291931152344	0.00014013051986694336	458.4997253417969	177.89537048339844	7.784366607666016e-5	19	002
548	461.9980773925781	174.11605834960938	0.9999995231628418	430.800537109375	164.4189910888672	0.015346735715866089	465.291015625	174.2798309326172	6.16312026977539e-5	4.175478935241699	128.22195434570312	0.00014203786849975586	19	002
