# Supplementary material for: An automated feeding system for the African killifish reveals the impact of diet on lifespan and allows scalable assessment of associative learning
Source: eLife. 2022 Nov 10;11:e69008. doi: 10.7554/eLife.69008 (PMC9788828; doi:10.7554/eLife.69008)
Supplement: Figure 6—source data 2. [file elife-69008-fig6-data2.zip › Training Trajectories/t4_REC039DLC_resnet50_TrainAllTheThingsJun28shuffle1_1030000.csv]

bodyparts_coords	fishhead_x	fishhead_y	fishhead_likelihood	fishtail_x	fishtail_y	fishtail_likelihood	redlight_x	redlight_y	redlight_likelihood	fooddrop_x	fooddrop_y	fooddrop_likelihood	fishnum	recordingnum
0	267.9600830078125	345.24853515625	0.9999988079071045	206.42222595214844	296.8204345703125	0.5971575975418091	563.5635375976562	266.22467041015625	0.9987449645996094	560.4856567382812	268.42755126953125	0.00033542513847351074	4	039
1	282.6689758300781	343.391845703125	1.0	287.023681640625	341.8421936035156	0.01164025068283081	563.2310791015625	266.31854248046875	0.9970837235450745	560.1712036132812	269.0145263671875	0.0007084906101226807	4	039
2	291.02960205078125	340.848876953125	1.0	232.73828125	304.6484680175781	0.0009488761425018311	563.6859741210938	266.484130859375	0.9971746206283569	560.7472534179688	268.37066650390625	0.00033652782440185547	4	039
3	303.07159423828125	348.1997375488281	1.0	241.00543212890625	290.3041687011719	1.0	563.662353515625	266.8909606933594	0.9974048137664795	560.7496948242188	268.41253662109375	0.00023931264877319336	4	039
4	317.40863037109375	352.5457458496094	1.0	244.1188201904297	282.7250671386719	0.02526453137397766	563.7764282226562	266.2479553222656	0.9926197528839111	560.3126831054688	268.579833984375	0.00015994906425476074	4	039
5	328.5621337890625	348.0975646972656	0.999983549118042	265.54180908203125	292.02691650390625	1.0	563.7308959960938	267.53167724609375	0.9996962547302246	329.6495056152344	350.457763671875	0.0011291801929473877	4	039
6	340.8761291503906	354.9259033203125	0.9999789595603943	343.31280517578125	354.6546325683594	0.3171505033969879	563.45166015625	267.59912109375	0.9936599731445312	560.7774658203125	269.0252685546875	0.0005966722965240479	4	039
7	489.7657165527344	352.81964111328125	1.0	301.73748779296875	313.7750549316406	0.9999741911888123	563.371826171875	265.6318054199219	0.9948117733001709	560.600830078125	268.5567626953125	0.0005271434783935547	4	039
8	486.5883483886719	354.7561950683594	1.0	314.3022766113281	305.4064025878906	1.0	563.38818359375	266.748779296875	0.9945159554481506	310.0028076171875	308.656494140625	0.00047853589057922363	4	039
9	369.008544921875	354.0437927246094	1.0	562.6713256835938	269.93121337890625	0.0005494952201843262	563.0439453125	266.653564453125	0.9665194749832153	560.2243041992188	269.3391418457031	0.0002384483814239502	4	039
10	488.7445373535156	356.3150634765625	0.9999957084655762	339.4790954589844	324.7527770996094	0.9950829744338989	563.5556030273438	266.16650390625	0.9957313537597656	560.7327880859375	269.1143493652344	0.00021001696586608887	4	039
11	378.99822998046875	361.7232666015625	1.0	340.9762268066406	316.8905029296875	0.9774725437164307	563.4410400390625	267.1260681152344	0.9956725835800171	377.9586486816406	367.57470703125	0.0005161166191101074	4	039
12	383.54278564453125	364.217529296875	0.9999998211860657	482.0711364746094	314.2186279296875	0.9999999403953552	563.5374145507812	266.98370361328125	0.9924118518829346	479.3428955078125	320.2019958496094	0.001829773187637329	4	039
13	386.048828125	363.7778015136719	1.0	482.62457275390625	311.87493896484375	0.005383223295211792	563.3955688476562	266.5830383300781	0.9543877840042114	375.9112854003906	354.3751525878906	0.00024688243865966797	4	039
14	387.11212158203125	365.3134765625	1.0	356.7273864746094	323.8795166015625	1.0	563.1407470703125	266.3955993652344	0.9913835525512695	479.7347106933594	321.1739501953125	0.0005581378936767578	4	039
15	489.73553466796875	368.87042236328125	1.0	354.4783020019531	327.32965087890625	1.0	563.5219116210938	266.3216857910156	0.9911744594573975	560.4244384765625	269.158447265625	0.0004737377166748047	4	039
16	395.0995178222656	369.4916076660156	1.0	355.99554443359375	323.7687683105469	1.0	563.8861083984375	267.9009704589844	0.9979652166366577	560.1754150390625	270.08233642578125	0.0012097656726837158	4	039
17	398.6461486816406	371.47369384765625	1.0	357.13824462890625	320.4631652832031	1.0	563.5347290039062	267.03143310546875	0.9906907677650452	485.39739990234375	323.26300048828125	0.000249326229095459	4	039
18	400.806884765625	373.5306091308594	1.0	356.4330139160156	318.9068908691406	1.0	563.5856323242188	266.59869384765625	0.9879892468452454	474.0091247558594	378.4624328613281	0.00011789798736572266	4	039
19	489.9535827636719	373.890625	1.0	356.5289611816406	318.16534423828125	1.0	563.5695190429688	265.9662170410156	0.9969533681869507	487.569091796875	312.7916259765625	0.00023159384727478027	4	039
20	404.5199890136719	374.62701416015625	1.0	355.57232666015625	320.13623046875	1.0	563.9586791992188	268.93377685546875	0.986772894859314	487.3973083496094	313.7424621582031	0.0018200576305389404	4	039
21	491.3645324707031	376.2626647949219	1.0	356.5494079589844	319.2153625488281	1.0	563.8877563476562	266.58819580078125	0.9944552183151245	475.7592468261719	386.0919189453125	0.001052260398864746	4	039
22	405.819580078125	375.6246032714844	1.0	355.1171569824219	319.32708740234375	1.0	563.6705322265625	267.1295471191406	0.9871932864189148	489.6673278808594	382.1077575683594	0.0004596710205078125	4	039
23	405.9761657714844	374.8304748535156	1.0	354.4852600097656	319.07635498046875	1.0	562.9183959960938	268.29425048828125	0.9902859330177307	559.5772094726562	270.00701904296875	0.00013825297355651855	4	039
24	407.1697692871094	374.47088623046875	1.0	352.7558898925781	321.63116455078125	1.0	562.368408203125	267.0373840332031	0.9926551580429077	489.78302001953125	382.2059020996094	0.00024560093879699707	4	039
25	490.30975341796875	374.6114196777344	1.0	351.98779296875	325.9954833984375	0.9988330602645874	544.85302734375	219.5407257080078	0.9999991655349731	544.9005126953125	221.53150939941406	0.0033693909645080566	4	039
26	407.7873840332031	375.0694885253906	1.0	348.3414306640625	327.431884765625	0.9999994039535522	545.9042358398438	220.113037109375	1.0	542.7384643554688	218.445068359375	0.0015544891357421875	4	039
27	407.40106201171875	376.0924377441406	1.0	354.23486328125	324.4591979980469	1.0	545.0699462890625	219.65350341796875	0.9999997615814209	545.3273315429688	220.93157958984375	0.0016879439353942871	4	039
28	407.46844482421875	375.4701232910156	1.0	357.2017517089844	324.1101989746094	1.0	545.2732543945312	219.79058837890625	0.9999998807907104	545.3511962890625	220.74578857421875	0.002316027879714966	4	039
29	489.095703125	376.263671875	1.0	356.9324645996094	320.22589111328125	1.0	545.5092163085938	219.04574584960938	0.9999983310699463	545.4864501953125	221.24844360351562	0.0016586780548095703	4	039
30	488.9382629394531	375.5845031738281	1.0	353.0727844238281	315.0521240234375	1.0	545.759033203125	219.1790008544922	0.9999991059303284	545.4393920898438	221.35977172851562	0.0010860264301300049	4	039
31	490.0771789550781	374.7154235839844	1.0	353.8102722167969	312.76873779296875	0.9999440908432007	545.7695922851562	219.7464599609375	0.9999996423721313	545.3584594726562	220.77511596679688	0.002026170492172241	4	039
32	488.9388732910156	374.79815673828125	1.0	356.5306396484375	316.4055480957031	0.9983993172645569	545.7549438476562	219.14012145996094	0.9999994039535522	540.5780029296875	220.9076385498047	0.001083076000213623	4	039
33	488.4195251464844	375.1764221191406	1.0	356.0318603515625	314.1094665527344	0.9932589530944824	545.2893676757812	218.869873046875	0.9999998211860657	545.1038208007812	220.0831298828125	0.0017547309398651123	4	039
34	488.49810791015625	375.9461975097656	1.0	356.7759094238281	314.5201110839844	0.9999974966049194	546.09912109375	219.86538696289062	0.9999999403953552	542.3411865234375	220.49874877929688	0.0012515783309936523	4	039
35	489.27410888671875	376.4338684082031	1.0	351.8179626464844	312.85125732421875	1.0	545.7616577148438	219.99423217773438	0.9999998807907104	543.132568359375	220.78439331054688	0.0012653172016143799	4	039
36	489.0094299316406	376.68359375	1.0	351.3249816894531	312.5099182128906	0.9999998807907104	545.41650390625	219.59815979003906	1.0	542.32763671875	218.33238220214844	0.0012601017951965332	4	039
37	489.5482482910156	375.88433837890625	1.0	350.07037353515625	312.19329833984375	0.9999996423721313	545.6192016601562	220.43222045898438	0.9999998807907104	542.49462890625	221.18917846679688	0.0014462471008300781	4	039
38	406.47576904296875	377.5725402832031	1.0	348.6679382324219	312.7515869140625	1.0	544.322021484375	219.42420959472656	0.9999997615814209	541.854736328125	218.24502563476562	0.006511867046356201	4	039
39	489.6290283203125	375.9349365234375	1.0	347.15509033203125	311.36993408203125	1.0	545.1513671875	219.5478057861328	0.9999999403953552	542.3377685546875	218.33294677734375	0.0038832426071166992	4	039
40	407.736572265625	376.317138671875	1.0	347.4984436035156	311.7357482910156	1.0	545.2890014648438	219.9022216796875	0.9999998211860657	540.8253173828125	221.15084838867188	0.0007337331771850586	4	039
41	490.3773193359375	375.57281494140625	1.0	349.1556701660156	311.4017639160156	1.0	544.8681030273438	219.40869140625	0.9999995231628418	544.7962646484375	220.7798309326172	0.002056330442428589	4	039
42	489.4334411621094	375.2105407714844	1.0	347.7546691894531	309.9920959472656	1.0	545.1646118164062	219.7344970703125	0.9999988079071045	545.4798583984375	220.9609375	0.0020042061805725098	4	039
43	488.9428405761719	375.3621520996094	1.0	345.808837890625	310.99176025390625	1.0	545.3199462890625	219.5297088623047	0.9999995827674866	540.3244018554688	221.0634002685547	0.0014167428016662598	4	039
44	489.074462890625	375.9386901855469	1.0	342.3668518066406	310.7239685058594	1.0	545.3760986328125	219.6764678955078	0.9999995827674866	545.44873046875	220.766357421875	0.0015771090984344482	4	039
45	512.5513305664062	305.41644287109375	1.0	345.2450866699219	302.7344970703125	1.0	545.96484375	219.9185333251953	0.9999995231628418	541.0	221.50753784179688	0.0012316107749938965	4	039
46	483.64013671875	368.687744140625	1.0	349.39935302734375	296.8389587402344	1.0	545.0892944335938	219.18650817871094	0.9999998807907104	540.8759155273438	220.3612518310547	0.0018881261348724365	4	039
47	481.7629699707031	365.8782653808594	0.9999994039535522	424.5406188964844	358.7563781738281	0.02382349967956543	544.9185180664062	219.25393676757812	0.9999998807907104	541.42626953125	220.41574096679688	0.003986924886703491	4	039
48	480.965087890625	365.4125061035156	0.9999997019767761	437.1726379394531	357.7828369140625	0.0013509094715118408	544.7315673828125	220.24298095703125	0.9999998807907104	541.4634399414062	221.21969604492188	0.005919963121414185	4	039
49	433.2610168457031	360.0647888183594	1.0	440.0373229980469	357.60003662109375	0.0005233585834503174	545.0247192382812	219.6824188232422	0.9999999403953552	542.2667236328125	218.30441284179688	0.0017073452472686768	4	039
50	435.2420654296875	359.1158752441406	1.0	544.42626953125	222.50204467773438	0.00028064846992492676	545.2063598632812	220.00816345214844	0.9999999403953552	541.5250244140625	221.0841522216797	0.0021500885486602783	4	039
51	439.8405456542969	357.47015380859375	1.0	359.7696228027344	336.6352233886719	0.999984860420227	544.866943359375	220.08694458007812	1.0	545.0963745117188	221.3505859375	0.0022812485694885254	4	039
52	443.559326171875	356.9876708984375	1.0	455.74468994140625	353.6334533691406	0.0007706582546234131	544.8906860351562	219.1077117919922	0.9999998807907104	541.5011596679688	220.18804931640625	0.002836078405380249	4	039
53	448.6859130859375	356.8061218261719	1.0	509.34088134765625	338.9529113769531	0.45585867762565613	545.133056640625	219.65045166015625	0.9999996423721313	545.1876220703125	221.10108947753906	0.004216492176055908	4	039
54	449.3265686035156	357.2593688964844	1.0	502.3078308105469	338.1622009277344	0.008415132761001587	545.22021484375	219.22286987304688	0.9999992847442627	545.1675415039062	220.61114501953125	0.0018047690391540527	4	039
55	451.1336669921875	357.4761657714844	1.0	369.572021484375	346.09100341796875	1.0	545.9937133789062	219.62738037109375	0.9999993443489075	544.5236206054688	221.8649444580078	0.001807570457458496	4	039
56	452.247802734375	357.9831848144531	1.0	367.09197998046875	344.8618469238281	1.0	545.2655029296875	219.38267517089844	0.9999996423721313	545.4110107421875	220.83392333984375	0.002021998167037964	4	039
57	454.04559326171875	358.6430969238281	1.0	365.5758361816406	342.0652160644531	0.9999997615814209	545.40625	219.79232788085938	0.9999998807907104	545.3825073242188	221.2280731201172	0.002398282289505005	4	039
58	456.097900390625	356.3811340332031	1.0	510.6191711425781	337.8590393066406	0.4702807664871216	544.8635864257812	219.4738311767578	0.9999997615814209	545.3389282226562	220.47727966308594	0.002828836441040039	4	039
59	453.9557189941406	346.7119445800781	1.0	455.9923400878906	352.2506408691406	0.0008716881275177002	544.728759765625	219.75938415527344	0.9999997615814209	541.1800537109375	220.92237854003906	0.005147278308868408	4	039
60	460.28851318359375	338.63153076171875	0.9999992847442627	468.2560119628906	336.07098388671875	0.0013506710529327393	545.0162963867188	219.296630859375	0.9999997615814209	545.120361328125	220.5597381591797	0.0026077628135681152	4	039
61	465.6470947265625	333.8647766113281	0.9999959468841553	468.8897399902344	330.4273376464844	0.09274473786354065	545.0213623046875	219.69430541992188	0.9999997615814209	541.6449584960938	220.53758239746094	0.006418049335479736	4	039
62	469.1461486816406	330.56280517578125	0.9976356625556946	473.68865966796875	329.424072265625	0.054543137550354004	544.8484497070312	219.9893341064453	0.9999998807907104	541.7356567382812	221.00039672851562	0.005796670913696289	4	039
63	465.0050354003906	330.7111511230469	1.0	380.9065246582031	359.88641357421875	0.5585125684738159	545.080078125	219.62973022460938	0.9999999403953552	544.9884643554688	220.81007385253906	0.00207635760307312	4	039
64	469.3550109863281	328.482666015625	0.9999994039535522	383.9378967285156	357.71435546875	1.0	544.5160522460938	219.81658935546875	0.9999998211860657	540.843505859375	220.7718505859375	0.005886763334274292	4	039
65	468.84765625	326.8161926269531	0.9999732971191406	381.8006286621094	356.92437744140625	1.0	545.5252685546875	219.5545196533203	0.9999997615814209	545.5310668945312	221.23350524902344	0.001999109983444214	4	039
66	465.785888671875	321.7158203125	0.9999999403953552	378.0759582519531	350.6988220214844	0.9951351881027222	545.5972290039062	220.29501342773438	0.9999999403953552	545.1824340820312	221.5663604736328	0.002170056104660034	4	039
67	466.52691650390625	312.37127685546875	1.0	474.54632568359375	310.3600769042969	0.003096669912338257	545.5277709960938	218.6272735595703	0.9999995231628418	545.8908081054688	220.6426544189453	0.0011155009269714355	4	039
68	464.1332092285156	305.961669921875	1.0	403.2168884277344	353.7460021972656	0.15858641266822815	545.5712890625	219.2724609375	0.9999997019767761	541.158203125	220.61447143554688	0.001606285572052002	4	039
69	463.6087646484375	300.9607849121094	1.0	398.30810546875	356.18328857421875	0.9999998807907104	545.4926147460938	219.30126953125	0.9999991655349731	540.8598022460938	220.9906463623047	0.0018454194068908691	4	039
70	465.0447692871094	296.7746887207031	1.0	395.48858642578125	358.3895263671875	1.0	546.0625	219.062255859375	0.9999995231628418	543.2969360351562	220.21044921875	0.0008280277252197266	4	039
71	465.56268310546875	294.9468078613281	1.0	395.0464782714844	361.1717224121094	0.1933642327785492	546.2880249023438	219.78256225585938	0.9999998807907104	543.1290893554688	220.41477966308594	0.000649571418762207	4	039
72	464.933349609375	295.5921936035156	1.0	379.65618896484375	370.521728515625	0.9970679879188538	545.5307006835938	220.13238525390625	0.9999998807907104	542.3484497070312	218.46383666992188	0.0012218356132507324	4	039
73	466.3100891113281	296.1550598144531	1.0	376.9734802246094	372.30157470703125	1.0	545.4490356445312	219.77975463867188	0.9999998807907104	542.8795166015625	218.34814453125	0.0036901235580444336	4	039
74	465.06658935546875	297.33294677734375	1.0	376.4229431152344	371.33294677734375	1.0	545.4021606445312	219.5679168701172	1.0	542.3892822265625	218.58169555664062	0.002030700445175171	4	039
75	466.0598449707031	297.13067626953125	1.0	372.79144287109375	368.4969482421875	1.0	545.6595458984375	219.90969848632812	0.9999999403953552	542.6470336914062	218.5642547607422	0.0021628737449645996	4	039
76	466.4393615722656	297.9052734375	1.0	371.5325012207031	368.31280517578125	1.0	545.3322143554688	219.94447326660156	0.9999997019767761	542.2366943359375	218.04336547851562	0.0027014315128326416	4	039
77	466.2940673828125	297.25543212890625	1.0	368.6689453125	366.3479919433594	1.0	546.3898315429688	219.45175170898438	1.0	546.004150390625	221.25291442871094	0.0008060038089752197	4	039
78	466.1237487792969	297.29931640625	1.0	366.3038024902344	363.69775390625	1.0	545.7241821289062	219.81968688964844	0.9999994039535522	543.045166015625	220.7450714111328	0.0011000335216522217	4	039
79	467.8436584472656	297.3315734863281	1.0	365.4901428222656	358.2622375488281	0.9999998807907104	546.0640869140625	218.5487518310547	0.9999991655349731	369.735107421875	358.1385803222656	0.0005721151828765869	4	039
80	465.1957092285156	297.6661071777344	1.0	383.5685729980469	362.0752868652344	1.0	545.4757080078125	218.52365112304688	0.9999992251396179	384.1490783691406	362.86431884765625	0.0006386637687683105	4	039
81	467.2148742675781	297.5696716308594	1.0	382.40850830078125	363.5495910644531	0.9999998807907104	545.8604736328125	219.67599487304688	0.9999998807907104	542.9198608398438	220.65960693359375	0.0010557770729064941	4	039
82	466.24658203125	297.8306579589844	1.0	378.8726501464844	363.00714111328125	0.9999998807907104	545.6390380859375	219.51478576660156	0.9999996423721313	540.7587890625	221.03709411621094	0.0011434853076934814	4	039
83	467.2310485839844	297.2289123535156	1.0	379.7956848144531	362.8370666503906	0.9999971389770508	545.34130859375	218.9745330810547	0.9999992847442627	540.0098876953125	220.7423553466797	0.0011258125305175781	4	039
84	466.9861755371094	297.385009765625	1.0	373.5816650390625	362.11138916015625	1.0	545.2714233398438	219.00889587402344	0.9999998211860657	543.0200805664062	219.97412109375	0.0009291470050811768	4	039
85	466.6225280761719	296.0549621582031	1.0	367.0789489746094	361.27960205078125	0.9999990463256836	546.0889282226562	219.74481201171875	0.9999998807907104	543.189697265625	220.49917602539062	0.0014637112617492676	4	039
86	467.7297668457031	292.4604797363281	1.0	361.5181884765625	358.23980712890625	1.0	545.2116088867188	219.61900329589844	0.9999998807907104	542.194580078125	218.08883666992188	0.002072930335998535	4	039
87	466.53472900390625	290.5894470214844	1.0	386.1175537109375	366.5589599609375	0.9989612102508545	545.9757080078125	219.75784301757812	1.0	543.3308715820312	220.35464477539062	0.0008253753185272217	4	039
88	464.6907653808594	287.757080078125	1.0	381.6578674316406	368.5624694824219	0.9999986886978149	545.71337890625	219.54803466796875	0.9999999403953552	543.0579833984375	220.3253936767578	0.001014024019241333	4	039
89	463.1334228515625	286.6476745605469	1.0	375.3652038574219	369.7032165527344	0.9999996423721313	545.3786010742188	219.73899841308594	0.9999998807907104	542.2722778320312	217.90728759765625	0.0010211765766143799	4	039
90	463.9114685058594	285.87432861328125	1.0	373.2508850097656	370.8387451171875	0.9999998807907104	546.3323974609375	219.4449005126953	0.9999999403953552	543.6975708007812	220.06060791015625	0.0011744201183319092	4	039
91	462.53460693359375	286.39251708984375	1.0	376.1773986816406	374.52081298828125	0.9999998807907104	546.2440185546875	219.37567138671875	0.9999994039535522	543.2357177734375	220.26564025878906	0.0005648136138916016	4	039
92	462.68548583984375	286.8351745605469	1.0	373.86981201171875	374.9587097167969	0.9999995827674866	546.049072265625	218.93959045410156	0.999998927116394	545.7888793945312	221.50631713867188	0.0007252693176269531	4	039
93	463.013427734375	286.5816345214844	1.0	370.0270690917969	373.2772521972656	0.9999973773956299	545.982666015625	219.15972900390625	0.9999998211860657	543.3591918945312	220.0445556640625	0.0009585022926330566	4	039
94	462.4393310546875	286.7677917480469	1.0	364.4794921875	369.3399658203125	1.0	546.4100952148438	218.9862823486328	0.9999998211860657	543.8477172851562	219.743408203125	0.0012579262256622314	4	039
95	460.83050537109375	286.91668701171875	1.0	363.4374694824219	369.4965515136719	1.0	545.8271484375	219.5951690673828	0.9999997615814209	542.9854736328125	220.57469177246094	0.0010148286819458008	4	039
96	459.51019287109375	288.45147705078125	1.0	361.8817443847656	374.63262939453125	0.9999997615814209	546.2247314453125	219.7367401123047	0.9999999403953552	543.7006225585938	220.36985778808594	0.0017863214015960693	4	039
97	461.0173645019531	289.46099853515625	1.0	358.9236755371094	373.6732177734375	0.9803469181060791	546.2445678710938	219.72262573242188	1.0	543.25732421875	220.30955505371094	0.0010295510292053223	4	039
98	462.0268249511719	289.9206237792969	1.0	358.6891784667969	371.2626647949219	0.9999988675117493	546.46875	219.29949951171875	1.0	543.9512939453125	220.19639587402344	0.0007386505603790283	4	039
99	460.45294189453125	289.6532897949219	1.0	355.400634765625	371.1550598144531	0.9999998211860657	545.7184448242188	219.84014892578125	0.9999999403953552	542.627685546875	218.47874450683594	0.0014677345752716064	4	039
100	459.1549987792969	288.51690673828125	1.0	345.6317138671875	377.2343444824219	0.4649879038333893	545.987060546875	219.7601776123047	1.0	543.36865234375	220.4888153076172	0.0011281967163085938	4	039
101	458.4397277832031	287.1138916015625	1.0	339.46026611328125	374.53399658203125	0.10544320940971375	545.5445556640625	219.60691833496094	1.0	542.312744140625	218.459716796875	0.0011242032051086426	4	039
102	460.94903564453125	284.7967529296875	1.0	337.5570373535156	374.7231750488281	1.0	545.8656616210938	219.28912353515625	0.9999994039535522	542.8432006835938	220.37599182128906	0.0011129677295684814	4	039
103	458.8656005859375	282.9561767578125	1.0	340.18499755859375	376.237548828125	0.1607949435710907	546.0087890625	218.63104248046875	0.9999997615814209	545.7882690429688	221.02890014648438	0.0007867217063903809	4	039
104	458.744384765625	282.3234558105469	1.0	341.8361511230469	376.3508605957031	0.6881979703903198	546.3717041015625	218.8438720703125	0.999998927116394	543.1876220703125	220.14913940429688	0.0006770789623260498	4	039
105	459.2185363769531	281.54864501953125	1.0	337.525146484375	376.397216796875	1.0	546.320068359375	219.45413208007812	0.9999997615814209	543.4408569335938	220.26255798339844	0.0006475746631622314	4	039
106	456.3328552246094	281.1927185058594	1.0	335.9997863769531	375.1813049316406	1.0	546.1266479492188	219.106689453125	0.9999997019767761	543.0258178710938	220.1588592529297	0.0013265907764434814	4	039
107	457.5444030761719	280.20086669921875	1.0	334.28436279296875	372.9248352050781	1.0	545.387939453125	219.1339569091797	0.9999997615814209	543.0170288085938	220.068603515625	0.002032667398452759	4	039
108	457.33013916015625	279.914306640625	1.0	331.5929260253906	370.6891174316406	1.0	546.05615234375	219.75296020507812	0.9999998807907104	543.098388671875	220.4001007080078	0.0009463727474212646	4	039
109	456.59967041015625	279.5780029296875	1.0	336.9796447753906	371.65386962890625	0.05359756946563721	546.1221923828125	220.28807067871094	1.0	542.9697875976562	220.8116455078125	0.0009690523147583008	4	039
110	459.61309814453125	277.3290710449219	1.0	337.5799865722656	369.5351257324219	0.9999939203262329	546.0617065429688	219.6900634765625	0.9999998807907104	543.5933227539062	220.34140014648438	0.0015119612216949463	4	039
111	460.3430480957031	275.4905090332031	1.0	340.5058898925781	367.39617919921875	0.9999933242797852	546.3311157226562	219.35055541992188	0.9999999403953552	542.9971923828125	217.9378662109375	0.0007049441337585449	4	039
112	461.3661193847656	272.4013671875	1.0	344.0166015625	366.9739685058594	0.99901282787323	546.6558837890625	219.68154907226562	0.9999998211860657	543.73193359375	220.5173797607422	0.0008236467838287354	4	039
113	462.555908203125	271.01129150390625	1.0	343.38128662109375	367.5840148925781	1.0	546.4656372070312	219.53131103515625	0.9999999403953552	542.0260009765625	221.09083557128906	0.0006512105464935303	4	039
114	463.244384765625	268.8733825683594	1.0	344.25115966796875	366.46759033203125	0.9999995231628418	547.3602905273438	219.70590209960938	0.9999998807907104	544.27734375	220.1343231201172	0.0008942782878875732	4	039
115	462.44580078125	268.3414611816406	1.0	347.7037353515625	370.0667724609375	0.9999999403953552	546.3193969726562	219.84190368652344	0.9999998807907104	544.3508911132812	221.5460968017578	0.0011997520923614502	4	039
116	463.412109375	267.77459716796875	1.0	350.71063232421875	370.4488830566406	0.9999998211860657	546.837646484375	219.70172119140625	0.9999997615814209	546.2421875	221.2833709716797	0.0007826387882232666	4	039
117	463.0406494140625	264.8546142578125	1.0	349.677001953125	367.27581787109375	1.0	547.0408325195312	219.8087921142578	0.9999992847442627	545.9856567382812	221.69651794433594	0.0008150935173034668	4	039
118	463.7803039550781	264.35723876953125	1.0	352.0958557128906	368.6198425292969	0.9999997615814209	546.0142211914062	219.4752197265625	0.9999994039535522	540.6937866210938	221.42127990722656	0.0011526942253112793	4	039
119	464.0035095214844	263.73931884765625	1.0	348.8355712890625	366.09149169921875	1.0	547.1791381835938	219.91714477539062	0.9999998807907104	546.2393188476562	221.64137268066406	0.0005371570587158203	4	039
120	461.9669494628906	266.393310546875	1.0	352.34033203125	369.26544189453125	1.0	546.2938842773438	219.76553344726562	0.9999998211860657	545.761474609375	221.51431274414062	0.001126706600189209	4	039
121	462.1175231933594	270.34991455078125	1.0	365.5959777832031	360.48150634765625	0.011674463748931885	546.0398559570312	219.8729248046875	1.0	543.9203491210938	221.6885223388672	0.0008554756641387939	4	039
122	463.0539245605469	271.06829833984375	1.0	366.7062683105469	356.44354248046875	1.0	547.058837890625	219.58924865722656	1.0	543.754150390625	220.2403106689453	0.000774383544921875	4	039
123	463.08843994140625	267.90081787109375	1.0	468.9264831542969	265.9063415527344	0.003460526466369629	546.2698974609375	219.47799682617188	1.0	543.477294921875	220.26797485351562	0.0007218420505523682	4	039
124	461.2235107421875	265.9809875488281	1.0	353.0863342285156	363.229248046875	0.9999826550483704	546.6054077148438	219.8212127685547	0.9999998807907104	543.5223388671875	220.27093505859375	0.0005313456058502197	4	039
125	460.6069030761719	265.7468566894531	1.0	352.8266906738281	368.2991638183594	1.0	546.8861083984375	218.69155883789062	0.9999998211860657	543.4338989257812	219.79615783691406	0.000624537467956543	4	039
126	457.7906188964844	265.6226806640625	1.0	347.5021057128906	371.24835205078125	1.0	546.6351318359375	219.7932891845703	0.9999998807907104	543.6527709960938	222.05014038085938	0.0009987354278564453	4	039
127	456.45166015625	265.282470703125	1.0	342.8932189941406	368.53668212890625	1.0	546.7911987304688	219.6112518310547	0.9999998807907104	544.1655883789062	221.7478485107422	0.0006451010704040527	4	039
128	455.41619873046875	266.6390686035156	1.0	339.7533874511719	366.4853210449219	1.0	546.5582275390625	219.8231964111328	0.9999995827674866	543.2889404296875	222.24041748046875	0.0006393194198608398	4	039
129	455.92547607421875	266.4087219238281	1.0	338.26251220703125	365.96588134765625	1.0	546.2529907226562	219.19578552246094	0.9999994039535522	543.6654052734375	221.88890075683594	0.0007635056972503662	4	039
130	457.7823181152344	264.9823913574219	1.0	336.8822937011719	362.7892150878906	0.9999998211860657	546.7019653320312	219.5736083984375	0.9999980926513672	337.5093078613281	359.25665283203125	0.0009775161743164062	4	039
131	460.3939514160156	262.55706787109375	1.0	337.4972839355469	356.2234191894531	0.9999951124191284	546.6744995117188	220.1138153076172	0.9999999403953552	543.2460327148438	220.5930938720703	0.0010135471820831299	4	039
132	461.75543212890625	259.9623107910156	1.0	337.997802734375	354.1029052734375	0.05366593599319458	546.6848754882812	219.373779296875	1.0	544.4022216796875	221.55772399902344	0.0007897615432739258	4	039
133	462.6734619140625	256.95306396484375	1.0	343.1392517089844	355.576904296875	1.0	546.9452514648438	220.0692596435547	0.9999998211860657	543.5830688476562	222.3551025390625	0.0006171762943267822	4	039
134	465.8748474121094	254.19036865234375	1.0	350.2569274902344	354.5225524902344	1.0	546.554931640625	219.33982849121094	0.9999996423721313	543.6194458007812	222.06129455566406	0.0005935728549957275	4	039
135	465.0241394042969	252.7503662109375	1.0	350.6412048339844	357.79833984375	1.0	546.6369018554688	219.93728637695312	0.9999998807907104	351.91156005859375	365.2603454589844	0.00102996826171875	4	039
136	464.3164978027344	252.0911407470703	1.0	347.0101318359375	358.4681091308594	1.0	546.5798950195312	219.92726135253906	1.0	543.73681640625	220.46310424804688	0.0004996359348297119	4	039
137	464.74664306640625	251.19369506835938	1.0	346.9236145019531	359.314208984375	1.0	546.4432983398438	219.7188262939453	0.9999998807907104	349.88897705078125	365.9145812988281	0.001625359058380127	4	039
138	463.5321960449219	252.4351348876953	1.0	345.0622253417969	356.60235595703125	1.0	546.2665405273438	219.74827575683594	0.9999997019767761	543.0594482421875	220.33367919921875	0.0004381835460662842	4	039
139	460.95245361328125	257.3243408203125	1.0	347.32470703125	356.1516418457031	0.9999999403953552	546.3763427734375	219.1396484375	0.9999984502792358	542.5471801757812	222.40126037597656	0.0004930198192596436	4	039
140	463.196533203125	261.02734375	1.0	357.0323486328125	352.00994873046875	0.9921646118164062	546.3011474609375	219.33828735351562	0.9999991655349731	542.4239501953125	221.99632263183594	0.0005420446395874023	4	039
141	463.9384765625	261.2261047363281	1.0	355.5146179199219	342.4339904785156	0.999999463558197	546.5291748046875	219.65533447265625	0.9999991655349731	545.9877319335938	221.46939086914062	0.001018822193145752	4	039
142	464.1608581542969	260.9646911621094	1.0	469.5863037109375	262.98944091796875	0.0012662708759307861	546.3671875	219.0614471435547	0.9999986886978149	542.7578125	220.0819549560547	0.00045987963676452637	4	039
143	465.0752868652344	255.7178192138672	1.0	343.1162109375	351.3697204589844	0.9999997615814209	546.5128173828125	219.2855682373047	0.9999995827674866	545.8785400390625	221.43438720703125	0.0005590319633483887	4	039
144	464.396240234375	250.86737060546875	1.0	348.13323974609375	354.78594970703125	1.0	546.415283203125	219.44723510742188	0.9999892115592957	545.1611938476562	221.9054718017578	0.0005581080913543701	4	039
145	465.2338562011719	248.12388610839844	1.0	352.4557800292969	354.05731201171875	1.0	546.6137084960938	219.13096618652344	0.9999990463256836	354.6098327636719	360.9913024902344	0.0010741055011749268	4	039
146	464.10736083984375	244.96405029296875	1.0	350.3721618652344	351.7791442871094	1.0	546.7547607421875	220.02572631835938	0.9999998807907104	543.68115234375	220.201904296875	0.0006485283374786377	4	039
147	464.9808044433594	243.86749267578125	1.0	350.2280578613281	353.71282958984375	1.0	545.6991577148438	219.78440856933594	0.9999997615814209	542.6038818359375	219.72988891601562	0.0004684925079345703	4	039
148	465.5352783203125	243.2327117919922	1.0	350.41339111328125	354.3213806152344	1.0	546.7351684570312	219.8309326171875	0.9999991655349731	543.18896484375	220.55821228027344	0.0004337430000305176	4	039
149	464.3601379394531	241.5308837890625	1.0	349.1876525878906	348.9350891113281	0.9999998807907104	546.2667236328125	219.3236541748047	0.9999974966049194	351.33416748046875	348.65045166015625	0.0010730624198913574	4	039
150	461.4903564453125	242.66683959960938	1.0	341.6031494140625	341.01898193359375	0.5352503061294556	546.8736572265625	219.4160614013672	0.9999996423721313	543.216064453125	220.01255798339844	0.0002786219120025635	4	039
151	461.4332580566406	243.87985229492188	1.0	341.4650573730469	340.5075988769531	0.11817768216133118	546.4861450195312	219.873046875	0.9999998807907104	543.3103637695312	220.4368438720703	0.0006586909294128418	4	039
152	461.11968994140625	243.67864990234375	1.0	339.1192932128906	345.44573974609375	0.26287251710891724	546.18115234375	219.89561462402344	0.9999978542327881	542.9346313476562	222.3285369873047	0.000396728515625	4	039
153	459.4416809082031	245.82823181152344	1.0	344.89947509765625	341.0234680175781	0.04911378026008606	546.3571166992188	219.44137573242188	0.9999991655349731	542.6380615234375	221.676513671875	0.00043636560440063477	4	039
154	459.7467346191406	249.31484985351562	1.0	351.092529296875	336.0244445800781	0.07127344608306885	546.3775634765625	218.9990692138672	0.999999463558197	543.0096435546875	219.73057556152344	0.00044986605644226074	4	039
155	463.4739990234375	251.88943481445312	1.0	345.97528076171875	327.98101806640625	1.0	546.8971557617188	219.4912567138672	0.9999991655349731	542.5474853515625	222.19219970703125	0.0003037750720977783	4	039
156	464.5121765136719	253.42738342285156	1.0	340.7304382324219	332.4334411621094	0.9999998807907104	546.5530395507812	218.65939331054688	0.9999997615814209	543.1882934570312	219.18589782714844	0.0004304945468902588	4	039
157	465.30078125	251.59605407714844	1.0	338.5050354003906	336.8674621582031	1.0	546.8659057617188	219.3329620361328	0.9999995231628418	545.8492431640625	221.34176635742188	0.0005294382572174072	4	039
158	465.4763488769531	249.70895385742188	1.0	338.8926696777344	337.9009094238281	1.0	546.2075805664062	219.40341186523438	0.9999977946281433	545.739990234375	221.273193359375	0.0006536543369293213	4	039
159	466.0719299316406	247.9273681640625	1.0	341.6454162597656	343.2102355957031	1.0	546.3159790039062	219.93673706054688	0.9999994039535522	342.9354553222656	347.0079040527344	0.0005759000778198242	4	039
160	464.2419128417969	245.7156219482422	1.0	340.73828125	343.395751953125	1.0	546.5729370117188	219.350830078125	0.9999997615814209	342.1890563964844	346.9371337890625	0.0008362531661987305	4	039
161	461.2627258300781	245.8719482421875	1.0	340.81768798828125	344.5576477050781	1.0	546.247802734375	219.6873779296875	0.9999998807907104	342.6853332519531	347.2678527832031	0.0009474754333496094	4	039
162	458.524169921875	246.4519805908203	1.0	339.3896484375	343.46337890625	1.0	546.0942993164062	220.0782928466797	0.9999998807907104	342.1455383300781	346.6269226074219	0.0009027719497680664	4	039
163	458.5982971191406	246.8624267578125	1.0	336.32183837890625	342.810791015625	1.0	545.917724609375	219.31553649902344	0.9999967813491821	335.8189697265625	349.92132568359375	0.0008726716041564941	4	039
164	457.9705810546875	247.456787109375	1.0	335.54486083984375	342.6907653808594	1.0	546.568603515625	219.2303009033203	0.9999983310699463	542.4169921875	222.06202697753906	0.0002900660037994385	4	039
165	458.7640380859375	247.96810913085938	1.0	338.6390380859375	338.2059631347656	1.0	546.4053344726562	219.63783264160156	0.9999997615814209	542.8477172851562	221.87106323242188	0.0003152787685394287	4	039
166	462.0350036621094	247.45895385742188	1.0	338.707275390625	332.2214050292969	1.0	546.9118041992188	219.4608917236328	0.9999990463256836	543.6339721679688	220.07269287109375	0.0005936026573181152	4	039
167	466.15057373046875	246.41683959960938	1.0	336.8792419433594	327.6743469238281	1.0	546.8817749023438	219.10906982421875	0.9999904632568359	541.778564453125	222.95108032226562	0.0004898309707641602	4	039
168	465.6880187988281	244.36907958984375	1.0	338.68731689453125	328.7860412597656	1.0	546.9826049804688	219.07913208007812	0.9999971389770508	546.076904296875	221.348876953125	0.00029268860816955566	4	039
169	465.1518859863281	240.36769104003906	1.0	341.2063903808594	326.7281799316406	1.0	546.853759765625	220.0024871826172	0.9999983906745911	545.9298706054688	221.38491821289062	0.0005486607551574707	4	039
170	465.6723327636719	238.25657653808594	1.0	340.68231201171875	326.278564453125	1.0	546.3153686523438	219.6873321533203	0.9999997019767761	545.2517700195312	221.22288513183594	0.0004698038101196289	4	039
171	463.284423828125	236.46572875976562	1.0	340.1046142578125	326.9373779296875	1.0	546.0975341796875	219.44387817382812	0.9999997019767761	542.94580078125	219.94845581054688	0.0006127357482910156	4	039
172	462.57464599609375	236.02284240722656	1.0	338.0858154296875	326.1936950683594	1.0	546.461181640625	219.7045440673828	0.9999996423721313	543.107421875	221.82327270507812	0.00031888484954833984	4	039
173	460.4044494628906	235.82302856445312	1.0	335.61468505859375	327.3046875	1.0	546.95556640625	219.7052459716797	0.9999996423721313	546.5142822265625	221.6800537109375	0.0003064870834350586	4	039
174	460.10076904296875	235.96385192871094	1.0	335.9814147949219	323.62139892578125	1.0	546.1963500976562	218.68125915527344	0.9999995231628418	542.6181640625	219.48397827148438	0.0003046393394470215	4	039
175	462.76031494140625	237.27731323242188	1.0	333.553466796875	321.427978515625	1.0	546.5986328125	219.34603881835938	0.999999463558197	545.9105224609375	221.5656280517578	0.0003331005573272705	4	039
176	464.42547607421875	238.92457580566406	1.0	331.7236633300781	317.3067626953125	1.0	546.224609375	218.99627685546875	0.9999881386756897	545.3272094726562	221.87440490722656	0.0004912316799163818	4	039
177	463.7998352050781	239.22508239746094	1.0	330.0346374511719	315.56585693359375	1.0	546.5321044921875	219.21485900878906	0.9999960660934448	546.0223388671875	221.51669311523438	0.0004302859306335449	4	039
178	464.5975646972656	239.2909393310547	1.0	333.28204345703125	315.73468017578125	1.0	546.9478759765625	218.9102020263672	0.9999989867210388	546.1278686523438	221.48512268066406	0.00035008788108825684	4	039
179	465.28033447265625	238.27822875976562	1.0	333.4104309082031	314.01983642578125	1.0	546.3775634765625	219.6952667236328	0.9999996423721313	546.421142578125	221.29702758789062	0.0003809332847595215	4	039
180	463.97271728515625	239.41099548339844	1.0	331.6451110839844	315.1748962402344	1.0	546.7706298828125	219.19003295898438	0.9999966621398926	545.66015625	221.77784729003906	0.00027483701705932617	4	039
181	462.99560546875	240.87974548339844	1.0	328.26214599609375	316.36212158203125	1.0	547.2794189453125	219.36569213867188	0.9999968409538269	327.4685974121094	317.1955871582031	0.0002606213092803955	4	039
182	462.69537353515625	241.07647705078125	1.0	327.74151611328125	316.19415283203125	1.0	547.5123291015625	218.7565155029297	0.9999995231628418	543.8628540039062	219.41702270507812	0.00027129054069519043	4	039
183	462.0483703613281	238.18096923828125	1.0	326.3011169433594	318.00909423828125	1.0	546.47216796875	219.5452880859375	0.9999997019767761	543.068115234375	219.83828735351562	0.000326305627822876	4	039
184	461.5788269042969	235.2957305908203	1.0	328.9621887207031	316.84283447265625	1.0	545.7671508789062	219.87460327148438	0.9999995827674866	460.019775390625	240.25857543945312	0.0005543231964111328	4	039
185	460.9464416503906	235.076904296875	1.0	331.3798828125	311.4703063964844	0.9996551275253296	545.7557373046875	219.5667724609375	0.9999997019767761	459.354736328125	239.85133361816406	0.0010154545307159424	4	039
186	460.9228210449219	235.27674865722656	1.0	333.6132507324219	303.8374328613281	0.9821809530258179	545.8203125	219.7205352783203	0.9999998807907104	458.6487121582031	240.2294158935547	0.0009417235851287842	4	039
187	461.5146484375	234.32623291015625	1.0	337.3966369628906	307.52984619140625	0.9917992353439331	545.7716674804688	220.12094116210938	0.9999998211860657	459.5419921875	240.27783203125	0.0006851553916931152	4	039
188	462.79571533203125	234.45086669921875	1.0	337.87799072265625	310.11175537109375	0.9283472299575806	546.0123901367188	219.66696166992188	0.9999997615814209	460.58062744140625	240.51296997070312	0.00046440958976745605	4	039
189	464.1553649902344	235.4131317138672	1.0	340.1909484863281	308.3692321777344	0.0050904154777526855	546.0408325195312	219.4268798828125	0.999997615814209	459.8622741699219	241.2560272216797	0.0005207657814025879	4	039
190	463.0310363769531	236.6764678955078	1.0	462.4657287597656	238.886962890625	0.0006253421306610107	546.52978515625	219.74420166015625	0.999998927116394	543.301025390625	220.57858276367188	0.0002484917640686035	4	039
191	462.4572448730469	238.05050659179688	1.0	462.4262390136719	239.9799346923828	0.0005522072315216064	546.0186157226562	219.45823669433594	0.999994158744812	455.7744140625	229.43954467773438	0.00024318695068359375	4	039
192	462.7963562011719	238.71791076660156	1.0	463.7718200683594	235.88934326171875	0.0007438957691192627	546.3564453125	219.610595703125	1.0	455.96826171875	230.7812957763672	0.0003351867198944092	4	039
193	462.49786376953125	239.36795043945312	1.0	336.3350524902344	333.35888671875	0.0035295188426971436	545.8409423828125	219.3816375732422	0.9999998807907104	455.61688232421875	230.6508331298828	0.0004143714904785156	4	039
194	462.2796630859375	241.34800720214844	1.0	336.6097717285156	334.42266845703125	0.9994626045227051	546.1959228515625	219.17408752441406	0.9999990463256836	543.245849609375	219.8447265625	0.0005747675895690918	4	039
195	463.18389892578125	243.86370849609375	1.0	469.9004821777344	245.68719482421875	0.00070953369140625	546.6437377929688	219.77418518066406	0.9999995827674866	543.4130859375	220.43612670898438	0.00040522217750549316	4	039
196	462.1692199707031	246.04254150390625	1.0	543.6360473632812	222.82080078125	0.0004118680953979492	545.9415893554688	219.93368530273438	1.0	543.1332397460938	219.965576171875	0.0005241930484771729	4	039
197	462.5691833496094	247.99203491210938	1.0	329.1588134765625	342.666748046875	0.006074845790863037	545.9154052734375	219.3321075439453	0.9999998807907104	543.14404296875	219.721923828125	0.0004226863384246826	4	039
198	462.30902099609375	250.13426208496094	1.0	330.23974609375	329.2712097167969	0.0029104650020599365	545.8243408203125	220.19979858398438	0.9999998807907104	543.1875	220.86439514160156	0.0007576644420623779	4	039
199	460.6191711425781	252.05130004882812	1.0	468.7527160644531	251.53729248046875	0.0006247758865356445	545.8203735351562	219.2901153564453	0.9999991059303284	543.236083984375	220.11593627929688	0.0004869401454925537	4	039
200	460.3736877441406	254.26966857910156	1.0	331.7076721191406	355.69970703125	0.06729200482368469	545.861328125	219.1811981201172	0.9999998807907104	543.1589965820312	219.78857421875	0.0005679130554199219	4	039
201	461.000244140625	256.0623779296875	1.0	335.70501708984375	353.2693176269531	0.0028944313526153564	545.90283203125	219.6298065185547	0.9999997019767761	542.880615234375	220.528076171875	0.0005796551704406738	4	039
202	460.67437744140625	258.03643798828125	1.0	469.6716003417969	256.08160400390625	0.0003895759582519531	545.4983520507812	219.36074829101562	0.9999998211860657	542.7911376953125	220.30279541015625	0.0006125867366790771	4	039
203	461.36785888671875	258.6361999511719	1.0	332.67620849609375	358.45965576171875	0.0006910562515258789	545.7423706054688	219.530029296875	0.9999998211860657	542.8436889648438	220.225341796875	0.0006136000156402588	4	039
204	462.3280944824219	258.3628845214844	1.0	329.7185974121094	359.8701171875	0.988258421421051	546.1766357421875	219.56472778320312	0.9999994039535522	543.019775390625	220.42649841308594	0.0005709528923034668	4	039
205	463.50494384765625	260.4150390625	1.0	335.1722106933594	373.1878662109375	0.02258726954460144	545.9925537109375	218.69357299804688	0.9999998807907104	543.3159790039062	219.4530029296875	0.0005648136138916016	4	039
206	465.8072814941406	261.09539794921875	1.0	335.31854248046875	373.979736328125	0.9897254109382629	545.93603515625	219.28118896484375	0.9999998807907104	543.0802612304688	219.85745239257812	0.00039452314376831055	4	039
207	464.33160400390625	262.510986328125	1.0	336.7294921875	365.5141906738281	1.0	546.3082275390625	219.32484436035156	0.9999998211860657	543.1835327148438	220.18614196777344	0.0005576610565185547	4	039
208	465.2939453125	264.8130187988281	1.0	339.25750732421875	362.2506103515625	1.0	545.888671875	219.6961212158203	0.9999998807907104	543.1171875	220.514404296875	0.0004470348358154297	4	039
209	465.5189208984375	266.9593200683594	1.0	340.25128173828125	365.94879150390625	0.9999964237213135	546.0259399414062	219.62648010253906	0.9999999403953552	543.2130737304688	220.41397094726562	0.0008027553558349609	4	039
210	465.2943420410156	268.8326416015625	1.0	340.38214111328125	372.18487548828125	0.05071946978569031	545.2267456054688	219.40647888183594	0.9999998807907104	542.025146484375	217.89315795898438	0.0013263821601867676	4	039
211	466.19061279296875	269.2339172363281	1.0	336.3644104003906	375.22698974609375	0.46331098675727844	545.643798828125	219.6858673095703	0.9999999403953552	542.2354736328125	217.98611450195312	0.001357734203338623	4	039
212	465.39508056640625	270.6332702636719	1.0	338.7630615234375	383.8294982910156	0.9890110492706299	545.5762939453125	219.5950164794922	1.0	542.48291015625	218.115478515625	0.0015151500701904297	4	039
213	466.1423645019531	273.6791076660156	1.0	339.0972900390625	375.7591857910156	0.9999983310699463	545.6461181640625	219.86082458496094	0.9999998807907104	545.3103637695312	221.39283752441406	0.0008464157581329346	4	039
214	467.08111572265625	273.7483215332031	1.0	338.53851318359375	370.11383056640625	1.0	545.9105834960938	219.4661865234375	0.9999995231628418	545.3864135742188	221.1627960205078	0.0008902549743652344	4	039
215	467.34027099609375	274.08612060546875	1.0	3.001202344894409	104.4190444946289	0.0011056959629058838	545.90234375	219.66912841796875	0.9999999403953552	545.5980224609375	221.45834350585938	0.0009303390979766846	4	039
216	471.1553039550781	272.474853515625	1.0	335.05206298828125	373.95721435546875	0.9999998807907104	545.906005859375	219.72059631347656	0.9999999403953552	545.2544555664062	221.49940490722656	0.0009096264839172363	4	039
217	473.0244140625	272.2540283203125	1.0	339.9416198730469	372.9931640625	0.9999998211860657	545.7083740234375	219.6088409423828	0.9999998807907104	545.1622314453125	221.1407928466797	0.0009865760803222656	4	039
218	476.8398742675781	271.2150573730469	1.0	341.1601867675781	376.1528015136719	0.9999738335609436	545.8429565429688	219.81427001953125	0.9999998807907104	542.230224609375	217.6559295654297	0.0011024177074432373	4	039
219	479.0967102050781	270.39093017578125	1.0	346.17291259765625	381.01983642578125	0.9999997615814209	546.3397827148438	219.4423370361328	0.9999998807907104	347.2085266113281	382.3023681640625	0.0007830262184143066	4	039
220	479.5198669433594	270.64208984375	1.0	349.6176452636719	383.0802307128906	1.0	545.888671875	219.79327392578125	0.9999998807907104	542.6048583984375	218.3328399658203	0.0009500682353973389	4	039
221	479.8814392089844	271.3870544433594	1.0	350.0566711425781	378.9502868652344	1.0	545.7433471679688	220.26551818847656	0.9999998807907104	542.6174926757812	218.9710693359375	0.0019697844982147217	4	039
222	479.49847412109375	273.1963806152344	1.0	353.33331298828125	378.30474853515625	0.999836266040802	545.3768310546875	219.38995361328125	0.9999998807907104	542.7759399414062	220.3985137939453	0.0016244053840637207	4	039
223	481.97454833984375	275.4468688964844	1.0	352.78558349609375	380.84661865234375	0.9999991059303284	546.089599609375	219.8477020263672	0.9999997019767761	545.7437133789062	221.81924438476562	0.0006816685199737549	4	039
224	479.7623596191406	276.1955871582031	1.0	350.5142822265625	384.92095947265625	0.9999999403953552	546.25	220.31324768066406	0.9999998807907104	545.1971435546875	221.7634735107422	0.0007683336734771729	4	039
225	481.2442321777344	277.022216796875	0.9999995231628418	352.097412109375	384.2733154296875	1.0	545.5867309570312	219.98582458496094	0.9999999403953552	542.3059692382812	218.2219696044922	0.0012392997741699219	4	039
226	481.83905029296875	276.9639892578125	1.0	357.692626953125	377.0013427734375	0.9997902512550354	546.14892578125	219.82894897460938	0.9999998211860657	545.1328735351562	221.70631408691406	0.00074043869972229	4	039
227	544.2420654296875	224.97291564941406	0.04762431979179382	358.4112548828125	372.76507568359375	0.9999372959136963	545.1489868164062	220.30821228027344	0.9999996423721313	543.4015502929688	222.08311462402344	0.0035445988178253174	4	039
228	524.95947265625	304.4012145996094	0.9815234541893005	544.9088134765625	222.85438537597656	0.0004159510135650635	547.1646728515625	220.26651000976562	0.9999995231628418	543.7449951171875	222.61988830566406	0.0009101331233978271	4	039
229	464.4275817871094	278.4125671386719	1.0	362.49285888671875	391.9837646484375	0.24641668796539307	546.9318237304688	219.18533325195312	0.9999998807907104	546.1404418945312	221.2749786376953	0.0006222724914550781	4	039
230	456.0650939941406	278.23443603515625	1.0	362.0496520996094	389.59613037109375	0.9999946355819702	546.9599609375	220.11416625976562	0.9999999403953552	543.643798828125	220.562255859375	0.0006614923477172852	4	039
231	450.4479064941406	280.44879150390625	1.0	364.375732421875	390.6346435546875	1.0	546.5889282226562	220.25656127929688	0.9999998807907104	543.7598266601562	220.69642639160156	0.0008721649646759033	4	039
232	445.3524475097656	280.0931396484375	1.0	366.3405456542969	393.9361267089844	0.9985781908035278	546.4910278320312	219.5142059326172	0.9999998807907104	546.34423828125	220.90882873535156	0.0005747675895690918	4	039
233	446.7766418457031	285.2369689941406	1.0	454.7333679199219	280.3156433105469	0.0004035532474517822	545.52392578125	220.0678253173828	1.0	542.6991577148438	219.62083435058594	0.0023063719272613525	4	039
234	448.64459228515625	289.8307189941406	1.0	362.8577880859375	395.2615966796875	0.979446291923523	544.8875732421875	219.21083068847656	0.9999998807907104	542.0430908203125	218.16058349609375	0.002277851104736328	4	039
235	448.943359375	294.1944885253906	1.0	355.29351806640625	394.9304504394531	0.9999986886978149	546.03515625	219.8419952392578	0.9999998807907104	543.3306274414062	220.46791076660156	0.0007118880748748779	4	039
236	450.28680419921875	296.10931396484375	1.0	350.59552001953125	392.3621520996094	1.0	546.3728637695312	219.48104858398438	1.0	543.9556274414062	220.01365661621094	0.0007456541061401367	4	039
237	448.4596862792969	298.01422119140625	1.0	349.13153076171875	390.28375244140625	1.0	545.9309692382812	219.56051635742188	0.9999998807907104	543.4149169921875	220.2384796142578	0.0007671117782592773	4	039
238	449.27984619140625	299.9979553222656	1.0	345.53265380859375	388.7821960449219	1.0	545.4385986328125	219.12908935546875	0.9999998807907104	541.257080078125	219.93214416503906	0.00322800874710083	4	039
239	452.2847595214844	302.1231384277344	1.0	344.38165283203125	388.1767883300781	1.0	546.6209716796875	219.55722045898438	1.0	544.1220703125	220.1338348388672	0.0005896687507629395	4	039
240	454.8546142578125	306.4021911621094	1.0	341.3369140625	386.3382873535156	1.0	546.312744140625	219.00987243652344	1.0	543.8488159179688	219.91079711914062	0.0005376338958740234	4	039
241	458.809326171875	308.8464660644531	1.0	341.1348876953125	385.8694763183594	1.0	545.44873046875	219.2631378173828	0.9999998807907104	543.2101440429688	220.16067504882812	0.0005482137203216553	4	039
242	460.6416320800781	309.46417236328125	1.0	340.4995422363281	384.9652099609375	1.0	545.5914306640625	219.43887329101562	1.0	543.4622802734375	220.00242614746094	0.0005007684230804443	4	039
243	460.40081787109375	309.670166015625	1.0	339.2060241699219	377.4109191894531	1.0	546.2681884765625	218.64390563964844	0.9999998807907104	543.1810913085938	219.69491577148438	0.0004348456859588623	4	039
244	460.2142639160156	310.7497863769531	1.0	335.07464599609375	369.28082275390625	0.9999998211860657	545.5313720703125	219.18687438964844	1.0	543.1171264648438	219.940673828125	0.0004080832004547119	4	039
245	462.2909240722656	309.78228759765625	1.0	334.217529296875	356.20220947265625	0.42123380303382874	544.9663696289062	219.27813720703125	0.9999998807907104	542.47607421875	219.8997344970703	0.0006203651428222656	4	039
246	463.8175048828125	309.68096923828125	1.0	351.4908752441406	378.81878662109375	0.9998822212219238	545.5913696289062	219.40890502929688	1.0	545.6953125	220.7179718017578	0.0008639395236968994	4	039
247	467.4639892578125	307.2457580566406	1.0	350.8626403808594	375.7982482910156	0.9992899894714355	545.142822265625	218.80776977539062	0.9999998807907104	545.5773315429688	220.87957763671875	0.0015474557876586914	4	039
248	472.947021484375	304.7601623535156	1.0	480.6138916015625	309.4291687011719	0.0002955496311187744	545.4591674804688	219.45872497558594	0.9999998807907104	542.7872924804688	220.20651245117188	0.000756680965423584	4	039
249	475.6410827636719	303.52569580078125	1.0	358.34619140625	354.65850830078125	0.0012588202953338623	545.3716430664062	219.09197998046875	0.9999999403953552	542.9300537109375	220.06092834472656	0.0010288059711456299	4	039
250	466.67645263671875	299.30029296875	1.0	368.7358093261719	357.0999450683594	0.9999951124191284	545.9793090820312	219.20611572265625	0.9999998807907104	543.4134521484375	220.15643310546875	0.0006904006004333496	4	039
251	468.23699951171875	292.40374755859375	1.0	392.4132080078125	370.35394287109375	0.8847883939743042	545.534423828125	219.56442260742188	0.9999998807907104	542.94775390625	220.2882537841797	0.0008395612239837646	4	039
252	473.29931640625	285.08953857421875	1.0	385.4209289550781	377.1485595703125	1.0	547.005859375	219.173828125	0.9999998807907104	543.74951171875	219.80958557128906	0.0004779994487762451	4	039
253	470.6907043457031	277.19781494140625	1.0	389.09857177734375	386.8157958984375	1.0	546.4390258789062	219.51637268066406	1.0	546.2190551757812	220.92112731933594	0.0006303191184997559	4	039
254	471.15283203125	270.0854797363281	1.0	382.67510986328125	395.85797119140625	1.0	545.5987548828125	219.25315856933594	0.9999998807907104	545.1276245117188	221.3458709716797	0.0010851621627807617	4	039
255	471.56878662109375	265.6329040527344	1.0	388.3484802246094	391.9759521484375	0.9999983310699463	546.529541015625	219.50588989257812	0.9999999403953552	545.7079467773438	221.19635009765625	0.0008000731468200684	4	039
256	474.9030456542969	262.4866943359375	0.9999986886978149	401.5135498046875	390.1982727050781	0.9978518486022949	546.2923583984375	220.1082763671875	1.0	545.7637939453125	221.48460388183594	0.0009071528911590576	4	039
257	474.5457458496094	255.7952423095703	1.0	543.6333618164062	222.61264038085938	0.00048413872718811035	545.9939575195312	219.94837951660156	0.9999998807907104	543.3372802734375	222.04034423828125	0.0008503198623657227	4	039
258	474.1353454589844	240.95980834960938	0.9999996423721313	395.20770263671875	389.8639831542969	0.9999998807907104	545.7518920898438	220.20614624023438	0.9999997615814209	544.7699584960938	221.30319213867188	0.00045377016067504883	4	039
259	473.4692077636719	236.61343383789062	0.998382568359375	396.9329528808594	387.38458251953125	1.0	546.126953125	220.00665283203125	0.9999998807907104	545.0824584960938	221.26907348632812	0.00031045079231262207	4	039
260	469.8878479003906	243.6686248779297	0.8526192903518677	400.68634033203125	391.00445556640625	1.0	545.4251098632812	219.88836669921875	0.9999997615814209	544.4097290039062	221.41812133789062	0.00032830238342285156	4	039
261	455.5403747558594	242.7560577392578	0.9867969751358032	409.7732849121094	392.3836975097656	1.0	545.635986328125	220.06976318359375	0.9999998211860657	412.7259521484375	393.995849609375	0.0002364814281463623	4	039
262	450.0831298828125	236.68798828125	1.0	415.6144714355469	393.6827392578125	0.9999880790710449	545.8359985351562	220.16616821289062	1.0	542.8265991210938	220.38259887695312	0.0006780922412872314	4	039
263	447.0527648925781	236.3343963623047	1.0	422.4744873046875	399.7869567871094	0.9968912601470947	545.5830078125	219.5069122314453	0.9999998807907104	541.9827880859375	219.9735107421875	0.00020432472229003906	4	039
264	447.8672180175781	238.44810485839844	1.0	451.51605224609375	242.33084106445312	0.003268629312515259	545.2704467773438	219.6368865966797	0.9999998807907104	541.889892578125	219.9193115234375	0.00022855401039123535	4	039
265	449.4963073730469	242.03250122070312	0.9999992251396179	452.3995361328125	244.2432861328125	0.0009642243385314941	545.8404541015625	219.22103881835938	0.9999992847442627	542.6535034179688	219.86415100097656	0.0001392662525177002	4	039
266	451.1401062011719	243.2689208984375	0.9999999403953552	453.3006591796875	245.39085388183594	0.0005836784839630127	545.7096557617188	219.58302307128906	1.0	542.63525390625	219.81588745117188	0.0003361701965332031	4	039
267	451.52685546875	241.84259033203125	1.0	453.9776306152344	243.83026123046875	0.0018678605556488037	545.388671875	219.8645477294922	1.0	542.196044921875	219.87721252441406	0.00026544928550720215	4	039
268	453.61798095703125	239.05140686035156	1.0	454.2291259765625	241.69540405273438	0.0017868280410766602	545.6309204101562	219.99472045898438	1.0	542.2548828125	220.3130340576172	0.00025328993797302246	4	039
269	454.4700927734375	238.99229431152344	1.0	456.8410949707031	240.9990997314453	0.001957625150680542	545.7279052734375	219.7002410888672	0.9999998807907104	542.5884399414062	220.05859375	0.00025197863578796387	4	039
270	455.6920166015625	237.77935791015625	1.0	467.57781982421875	238.64364624023438	0.0019430816173553467	545.4237670898438	219.53533935546875	0.9999998807907104	542.0345458984375	220.05856323242188	0.00025030970573425293	4	039
271	455.1659851074219	237.76394653320312	1.0	460.11346435546875	234.38661193847656	0.002217411994934082	545.492431640625	219.2701416015625	1.0	454.8630065917969	230.9270477294922	0.00024297833442687988	4	039
272	456.207763671875	237.0357208251953	1.0	457.9810791015625	239.7384490966797	0.0006903409957885742	545.4614868164062	219.7380828857422	0.9999998807907104	542.7225341796875	220.03091430664062	0.00040844082832336426	4	039
273	456.0416564941406	237.5194549560547	1.0	457.9332580566406	239.62277221679688	0.001713782548904419	545.59619140625	219.3894805908203	1.0	542.3601684570312	219.6472930908203	0.00022020936012268066	4	039
274	455.4621887207031	238.52069091796875	1.0	456.9969787597656	241.0479736328125	0.0014627575874328613	545.6031494140625	219.599853515625	0.9999999403953552	542.5751342773438	219.4943389892578	0.0002301037311553955	4	039
275	454.0863952636719	241.2559356689453	1.0	456.36126708984375	242.74761962890625	0.0013514459133148193	546.1185302734375	219.11317443847656	0.9999994039535522	543.21435546875	219.66110229492188	0.00012969970703125	4	039
276	455.3422546386719	244.580810546875	1.0	462.72784423828125	248.62094116210938	0.0007186830043792725	546.2288818359375	219.5880126953125	0.9999998807907104	542.3447875976562	219.58340454101562	0.00021025538444519043	4	039
277	456.22796630859375	242.0377655029297	1.0	420.013427734375	386.4940490722656	1.0	545.700927734375	218.8470458984375	0.9999998211860657	542.7864379882812	219.34083557128906	0.0003045797348022461	4	039
278	455.8427429199219	240.158935546875	1.0	416.05499267578125	386.0951843261719	0.9947900772094727	546.0857543945312	218.9195556640625	0.9999996423721313	543.0692749023438	219.82498168945312	0.0002523362636566162	4	039
279	457.0762634277344	241.14210510253906	1.0	415.01202392578125	385.3166809082031	1.0	546.51025390625	219.47341918945312	0.9999997615814209	415.5042419433594	385.22882080078125	0.0005515515804290771	4	039
280	458.0213623046875	241.6782989501953	1.0	415.3398742675781	385.60009765625	1.0	546.3265380859375	219.51470947265625	0.9999996423721313	415.69403076171875	384.97381591796875	0.00038504600524902344	4	039
281	459.41339111328125	243.73880004882812	1.0	413.6812744140625	384.56671142578125	1.0	546.1942138671875	219.61524963378906	1.0	414.7073669433594	384.2995910644531	0.0005025863647460938	4	039
282	458.3618469238281	241.09005737304688	1.0	403.3826904296875	378.4287414550781	1.0	546.0216064453125	219.4479217529297	0.9999999403953552	543.2251586914062	219.80755615234375	0.00039896368980407715	4	039
283	453.92144775390625	237.45303344726562	1.0	409.5345764160156	367.58453369140625	0.8689191341400146	545.447998046875	219.21365356445312	0.9999998211860657	469.88671875	226.48008728027344	0.0017855465412139893	4	039
284	454.6951599121094	236.7483673095703	1.0	407.35113525390625	355.0482177734375	1.0	545.6534423828125	219.9750518798828	1.0	462.3825988769531	223.2386016845703	0.005543798208236694	4	039
285	455.37310791015625	237.0889434814453	1.0	401.9374084472656	347.7176818847656	1.0	545.4461059570312	219.48463439941406	0.9999998807907104	454.8435363769531	228.2882843017578	0.017073869705200195	4	039
286	456.4593200683594	237.9447021484375	0.9999999403953552	399.73455810546875	343.46820068359375	1.0	545.55712890625	219.81146240234375	0.9999998807907104	454.67083740234375	228.81008911132812	0.024430692195892334	4	039
287	456.6905822753906	238.1808319091797	1.0	398.1084289550781	340.4226379394531	1.0	545.3768310546875	219.77023315429688	1.0	455.3370056152344	226.8727264404297	0.0026430487632751465	4	039
288	455.6127014160156	236.22817993164062	1.0	394.37835693359375	329.1904602050781	0.999677300453186	546.0540161132812	219.89492797851562	0.9999999403953552	453.7101745605469	227.3520965576172	0.0041176676750183105	4	039
289	456.9277038574219	235.79840087890625	1.0	390.7545471191406	323.0732727050781	1.0	545.9039916992188	219.92538452148438	1.0	453.29010009765625	223.86131286621094	0.0009461939334869385	4	039
290	461.22540283203125	236.34677124023438	1.0	395.9913635253906	319.22412109375	0.999967098236084	545.7980346679688	219.843017578125	0.9999997615814209	542.850830078125	221.50173950195312	0.0003555119037628174	4	039
291	463.4985046386719	234.09559631347656	1.0	399.7454528808594	319.6571960449219	1.0	546.3037109375	219.5531768798828	0.9999998807907104	542.9131469726562	221.50999450683594	0.000375598669052124	4	039
292	465.2032165527344	230.12936401367188	1.0	397.7999572753906	312.4145812988281	0.5457992553710938	546.9559936523438	219.83738708496094	0.9999999403953552	543.7457275390625	219.95823669433594	0.000374525785446167	4	039
293	450.4149169921875	238.59385681152344	0.9998456239700317	449.2476501464844	237.9190673828125	0.7963483333587646	546.0849609375	219.41539001464844	0.9999999403953552	542.926025390625	219.5758514404297	0.0003781318664550781	4	039
294	449.9408264160156	241.19691467285156	0.9998127222061157	407.5121765136719	294.1165466308594	1.0	545.8729248046875	219.75064086914062	1.0	542.7293701171875	220.10830688476562	0.0002720057964324951	4	039
295	543.75830078125	222.0337677001953	0.14851129055023193	409.3570861816406	294.6211242675781	0.9994617700576782	546.374755859375	219.94754028320312	1.0	545.2661743164062	221.17507934570312	0.0002866089344024658	4	039
296	543.673828125	221.6435546875	0.08377298712730408	416.8014221191406	297.9391784667969	0.9999991655349731	545.9102783203125	219.6910858154297	1.0	544.8111572265625	221.45462036132812	0.00044283270835876465	4	039
297	435.44659423828125	243.50961303710938	0.9994024038314819	416.4849853515625	294.8896484375	1.0	545.496826171875	219.66824340820312	0.9999998807907104	544.6739501953125	220.96461486816406	0.0005802512168884277	4	039
298	434.8948669433594	242.48341369628906	0.99969083070755	412.51611328125	294.99737548828125	0.9999998807907104	546.1339111328125	219.70443725585938	0.9999997019767761	544.9341430664062	221.5360107421875	0.0005806088447570801	4	039
299	543.6201171875	221.54676818847656	0.03411591053009033	405.4430847167969	293.1255187988281	1.0	546.3139038085938	219.46165466308594	1.0	545.2938232421875	221.14137268066406	0.0004361569881439209	4	039
300	389.97332763671875	243.32040405273438	1.0	407.5515441894531	288.7125244140625	0.3076964020729065	545.7232666015625	219.2841339111328	0.999999463558197	545.0970458984375	221.53729248046875	0.0006091892719268799	4	039
301	391.3943786621094	245.93397521972656	0.9999876022338867	413.9539489746094	293.2581787109375	0.3778773546218872	545.4620361328125	219.68089294433594	0.9999998807907104	545.01171875	221.36761474609375	0.0007630288600921631	4	039
302	385.9232177734375	247.82666015625	0.999119758605957	418.025634765625	295.5348815917969	0.033208757638931274	545.8916625976562	219.60916137695312	1.0	545.3986206054688	221.52719116210938	0.0004461705684661865	4	039
303	383.4666442871094	247.40017700195312	1.0	419.39691162109375	296.982177734375	0.02396070957183838	545.4812622070312	219.4454345703125	1.0	544.7510986328125	221.13587951660156	0.0003180503845214844	4	039
304	385.6018981933594	247.45021057128906	1.0	543.5303344726562	221.6982879638672	0.0007851719856262207	544.94580078125	219.05075073242188	0.9999998211860657	543.602783203125	221.08335876464844	0.0005095899105072021	4	039
305	382.9176330566406	248.98446655273438	1.0	543.8770751953125	221.81202697753906	0.00033608078956604004	546.1917114257812	218.99307250976562	0.999999463558197	545.7261352539062	221.6443634033203	0.0005299150943756104	4	039
306	543.2302856445312	222.05673217773438	0.024663954973220825	1.4927985668182373	104.17658233642578	0.0012084543704986572	545.056396484375	219.662841796875	0.9999998807907104	544.4092407226562	220.98533630371094	0.0005537867546081543	4	039
307	543.2572021484375	222.56703186035156	0.08940529823303223	544.5916748046875	221.9364776611328	0.000518500804901123	545.346435546875	219.84963989257812	0.9999997615814209	544.0681762695312	221.4344024658203	0.0006064474582672119	4	039
308	543.2052612304688	222.29078674316406	0.020640313625335693	544.067626953125	221.97853088378906	0.0005158483982086182	545.3417358398438	220.1385955810547	0.9999999403953552	544.0552978515625	221.2454071044922	0.0007390677928924561	4	039
309	391.9292297363281	246.7482452392578	0.8651522397994995	390.0408630371094	246.9834442138672	0.0005258917808532715	545.6619873046875	219.68350219726562	0.9999996423721313	544.2477416992188	221.29832458496094	0.0007484555244445801	4	039
310	389.59478759765625	247.9591827392578	1.0	545.4638061523438	222.14808654785156	0.0004813075065612793	546.572509765625	219.93215942382812	0.9999998807907104	544.6978759765625	221.67286682128906	0.0012485682964324951	4	039
311	385.08526611328125	250.4693603515625	0.9999949932098389	390.5287780761719	253.36990356445312	0.00276753306388855	545.9130249023438	219.77273559570312	0.9999998807907104	545.2257080078125	221.3433380126953	0.0006194710731506348	4	039
312	377.9967956542969	253.34889221191406	0.9998960494995117	432.7751770019531	293.5615234375	0.1503751277923584	545.8141479492188	220.20330810546875	0.9999998807907104	543.736328125	221.5478515625	0.0015167295932769775	4	039
313	370.70538330078125	257.2953186035156	1.0	461.4140930175781	281.22283935546875	0.0002509653568267822	546.0943603515625	219.43540954589844	0.9999997615814209	544.111083984375	221.36508178710938	0.0012698173522949219	4	039
314	362.1276550292969	258.2438659667969	1.0	435.50018310546875	278.1131591796875	0.014039427042007446	546.4983520507812	220.14544677734375	0.9999995231628418	544.5359497070312	221.75588989257812	0.0029050111770629883	4	039
315	359.1077880859375	263.78717041015625	1.0	429.66650390625	267.28143310546875	0.0033797621726989746	546.077880859375	219.53688049316406	0.9999998807907104	545.4180297851562	221.48114013671875	0.0013030767440795898	4	039
316	357.1986389160156	262.78033447265625	1.0	544.371337890625	221.8736572265625	0.000524669885635376	545.5780639648438	219.72055053710938	0.9999998807907104	545.166748046875	221.4707489013672	0.0015087127685546875	4	039
317	352.7300720214844	263.7546691894531	0.999998152256012	361.57757568359375	261.1414489746094	0.0032840073108673096	545.8184814453125	219.75225830078125	0.9999999403953552	541.1941528320312	221.00531005859375	0.0012406706809997559	4	039
318	351.9453430175781	264.2480773925781	0.9999998807907104	428.2762451171875	267.1468505859375	0.2144201695919037	546.0112915039062	219.43081665039062	1.0	543.2474365234375	220.2362823486328	0.0010388195514678955	4	039
319	350.96380615234375	265.095947265625	1.0	422.00238037109375	268.0196228027344	0.9994040727615356	545.1390380859375	219.2382354736328	0.9999998807907104	541.3612670898438	220.6175994873047	0.0015713870525360107	4	039
320	347.9203186035156	268.2362060546875	1.0	422.87225341796875	272.67974853515625	0.9999999403953552	546.3607177734375	219.8878173828125	1.0	544.4320068359375	221.44686889648438	0.0013952255249023438	4	039
321	345.285400390625	269.7560729980469	0.22823503613471985	423.0855712890625	274.7690734863281	0.9999987483024597	546.0480346679688	220.42662048339844	0.9999998807907104	545.5693359375	221.50741577148438	0.0013788938522338867	4	039
322	344.13262939453125	272.5408020019531	0.20813101530075073	420.3074035644531	277.4925231933594	1.0	545.9222412109375	219.66209411621094	0.9999998807907104	545.0205688476562	221.2146453857422	0.0016853809356689453	4	039
323	422.5273132324219	277.0680847167969	0.9973562955856323	422.0353698730469	279.04412841796875	0.9968631863594055	546.5234375	220.53053283691406	0.9999998807907104	544.83544921875	222.12440490722656	0.0014908909797668457	4	039
324	340.14971923828125	277.26141357421875	0.9999995231628418	412.2260437011719	285.6240539550781	0.9983229637145996	546.0465698242188	219.96466064453125	0.9999998211860657	545.6869506835938	221.4473419189453	0.002156198024749756	4	039
325	339.333984375	277.7311096191406	0.9999998807907104	406.039794921875	287.4058532714844	1.0	545.73193359375	219.7176513671875	0.9999999403953552	545.6815795898438	220.9080810546875	0.0018607079982757568	4	039
326	340.43585205078125	280.6905822753906	0.9969021677970886	406.1361999511719	288.0797424316406	1.0	547.0823974609375	220.0789794921875	0.9999998807907104	546.1732177734375	221.6554718017578	0.0007050633430480957	4	039
327	544.5840454101562	224.80792236328125	0.007886111736297607	407.4153137207031	284.1632385253906	0.9995121955871582	546.1703491210938	220.53607177734375	0.9999999403953552	545.1897583007812	221.8280487060547	0.0011317431926727295	4	039
328	544.5224609375	224.28509521484375	0.008847594261169434	404.6937255859375	275.7760925292969	1.0	545.6383666992188	219.820068359375	0.9999998807907104	545.2811279296875	221.13040161132812	0.0015217065811157227	4	039
329	544.1969604492188	221.85951232910156	0.011398285627365112	401.90234375	289.91656494140625	0.0023967623710632324	546.2705078125	220.0604705810547	0.9999998807907104	545.7075805664062	221.2581329345703	0.0012562274932861328	4	039
330	402.7269287109375	297.0647277832031	0.4511484205722809	399.6579284667969	297.8220520019531	0.005834728479385376	546.1676025390625	219.8416290283203	0.9999998807907104	542.8614501953125	218.39695739746094	0.0012112557888031006	4	039
331	348.718505859375	290.48797607421875	0.009655654430389404	394.9495849609375	301.4057312011719	0.015443354845046997	544.6621704101562	219.99386596679688	0.9999998807907104	542.13916015625	220.71279907226562	0.0065174400806427	4	039
332	334.1716003417969	295.046142578125	0.9998652935028076	401.5679931640625	311.3203430175781	0.001474142074584961	545.5308837890625	219.8848114013672	0.9999998807907104	545.057861328125	221.01449584960938	0.0010795891284942627	4	039
333	328.47137451171875	300.23736572265625	0.7500128149986267	400.3851318359375	307.7245788574219	0.0005882978439331055	545.1112060546875	220.14700317382812	1.0	542.1995849609375	219.11495971679688	0.0017413496971130371	4	039
334	544.4649047851562	225.06044006347656	0.0025503337383270264	396.24212646484375	306.55865478515625	0.26520204544067383	545.1596069335938	219.88528442382812	0.9999998807907104	541.9656372070312	220.92213439941406	0.0034987032413482666	4	039
335	543.7260131835938	221.8101806640625	0.006647825241088867	393.65118408203125	307.09881591796875	0.518041729927063	545.0130615234375	219.3125457763672	0.9999996423721313	545.2952880859375	220.4094696044922	0.002836078405380249	4	039
336	543.7421875	221.83937072753906	0.005306243896484375	388.13232421875	308.98834228515625	0.0022339224815368652	545.3941650390625	219.71205139160156	0.9999998807907104	542.3408203125	218.28567504882812	0.001733630895614624	4	039
337	544.2398071289062	224.4676513671875	0.015079647302627563	544.591796875	222.30633544921875	0.00034567713737487793	545.092041015625	219.81813049316406	0.9999998211860657	545.2198486328125	220.67893981933594	0.0016924142837524414	4	039
338	543.5838623046875	221.80482482910156	0.01816534996032715	544.3053588867188	222.53143310546875	0.000261455774307251	545.3041381835938	219.7289581298828	0.9999998807907104	542.5565795898438	220.60675048828125	0.0015248656272888184	4	039
339	544.5494995117188	221.62808227539062	0.0053008198738098145	369.0429992675781	292.089599609375	0.9994651079177856	545.9949951171875	219.90481567382812	0.9999999403953552	545.4428100585938	221.06961059570312	0.0016123652458190918	4	039
340	388.9060974121094	295.7040100097656	1.0	397.63958740234375	297.7659606933594	0.00044167041778564453	545.7891845703125	220.27842712402344	1.0	545.3538818359375	221.08001708984375	0.0013347864151000977	4	039
341	393.92266845703125	294.5061340332031	1.0	404.1371154785156	292.0758361816406	0.0009488463401794434	545.549072265625	220.1426544189453	0.9999998807907104	542.914794921875	220.95704650878906	0.0013535916805267334	4	039
342	399.40869140625	293.0609436035156	1.0	324.873046875	353.0640563964844	0.0014003515243530273	545.6609497070312	219.7078399658203	0.9999998807907104	542.8623657226562	220.54354858398438	0.0007129311561584473	4	039
343	402.1262512207031	292.37371826171875	1.0	311.0733337402344	359.455322265625	0.2781336307525635	546.1095581054688	219.43365478515625	1.0	543.5291748046875	220.22848510742188	0.0009422600269317627	4	039
344	404.1300964355469	292.1300048828125	1.0	310.63983154296875	360.0393371582031	0.15459400415420532	545.6279296875	219.86123657226562	1.0	541.7589111328125	220.74386596679688	0.001004248857498169	4	039
345	406.9308166503906	289.9466247558594	1.0	310.1524658203125	359.67138671875	0.0005189478397369385	546.3043212890625	220.15914916992188	1.0	545.570068359375	221.31898498535156	0.0011221766471862793	4	039
346	409.64599609375	287.26544189453125	1.0	304.3642883300781	371.90533447265625	0.1633186638355255	545.9652709960938	220.27227783203125	1.0	543.00146484375	220.91526794433594	0.0007766485214233398	4	039
347	412.53887939453125	282.8063049316406	1.0	322.8128356933594	371.0538635253906	0.9400005340576172	545.5848388671875	219.7912139892578	0.9999999403953552	542.7000732421875	218.46498107910156	0.0026526451110839844	4	039
348	417.0884704589844	279.19287109375	1.0	323.48638916015625	372.1224365234375	0.9978615045547485	546.3751220703125	219.7981414794922	1.0	545.5222778320312	221.15032958984375	0.0008042752742767334	4	039
349	418.586181640625	281.870849609375	1.0	325.8121032714844	379.1609191894531	0.9999808073043823	545.79296875	220.29066467285156	1.0	545.4826049804688	221.47967529296875	0.0018482208251953125	4	039
350	420.6859436035156	283.0009460449219	1.0	330.25701904296875	382.6950988769531	0.9999871850013733	545.2262573242188	219.6828155517578	0.9999998211860657	541.3414916992188	220.6696319580078	0.001952141523361206	4	039
351	423.62554931640625	282.5858459472656	1.0	334.0792541503906	380.9608154296875	0.9999999403953552	545.5137329101562	219.7487030029297	0.9999999403953552	545.5244750976562	220.70108032226562	0.0022191405296325684	4	039
352	429.80767822265625	280.7391357421875	1.0	332.0533142089844	380.9600524902344	0.9999983310699463	545.543701171875	219.80987548828125	0.9999998807907104	542.67578125	220.39053344726562	0.001013249158859253	4	039
353	433.0549621582031	280.0798645019531	1.0	324.44342041015625	381.760498046875	1.0	545.1201171875	219.49925231933594	0.9999999403953552	544.615478515625	221.11529541015625	0.0012763440608978271	4	039
354	436.5851135253906	279.0643310546875	1.0	322.5815734863281	380.7091064453125	0.9999997615814209	545.8282470703125	220.7942657470703	1.0	544.072998046875	221.99472045898438	0.001196444034576416	4	039
355	440.1442565917969	279.3043212890625	1.0	323.9638671875	381.9754333496094	1.0	545.1683349609375	220.25550842285156	1.0	542.1329956054688	218.8770751953125	0.0015469789505004883	4	039
356	442.3834228515625	280.0372619628906	1.0	330.515869140625	385.45513916015625	0.21970227360725403	545.6788940429688	220.60906982421875	1.0	543.9364624023438	221.68821716308594	0.0015447139739990234	4	039
357	446.270751953125	281.60528564453125	1.0	334.6280212402344	383.58038330078125	0.14065256714820862	546.1563110351562	219.9668426513672	1.0	542.724853515625	219.0614776611328	0.0010339021682739258	4	039
358	446.4184875488281	282.4996032714844	1.0	446.08306884765625	285.40301513671875	0.005209088325500488	546.172119140625	220.04608154296875	1.0	543.2876586914062	220.7355499267578	0.0009113848209381104	4	039
359	449.3106384277344	281.3957824707031	1.0	331.3896484375	374.057861328125	0.9979710578918457	545.7617797851562	220.5194854736328	0.9999999403953552	542.529052734375	219.46554565429688	0.0013453364372253418	4	039
360	451.7213439941406	280.4183349609375	1.0	336.43975830078125	373.82318115234375	1.0	546.6943359375	220.6326141357422	0.9999998807907104	336.098876953125	380.66339111328125	0.0006537139415740967	4	039
361	454.1658630371094	279.6177673339844	1.0	332.3822326660156	378.1278381347656	0.9993024468421936	545.93212890625	220.0870819091797	0.9999998807907104	543.0919189453125	220.54666137695312	0.0007912814617156982	4	039
362	461.46038818359375	280.9226989746094	1.0	334.2261047363281	377.81591796875	0.7270344495773315	546.1624755859375	219.73287963867188	0.9999999403953552	543.1044921875	220.4260711669922	0.000915825366973877	4	039
363	462.2294616699219	281.5345153808594	1.0	338.73486328125	380.5723571777344	0.037029266357421875	546.0106201171875	219.88417053222656	1.0	543.027587890625	220.4976348876953	0.0008394122123718262	4	039
364	464.8345947265625	281.66668701171875	1.0	335.9299011230469	380.7846984863281	0.005485206842422485	546.2923583984375	219.27066040039062	1.0	543.3562622070312	219.787109375	0.000518798828125	4	039
365	466.6262512207031	282.2212829589844	1.0	336.9190368652344	384.2668151855469	0.0033903419971466064	546.9061279296875	220.1686248779297	1.0	543.6389770507812	220.70028686523438	0.0004456639289855957	4	039
366	467.1896057128906	282.22186279296875	1.0	336.46405029296875	384.08709716796875	0.009583920240402222	546.6199951171875	220.44935607910156	1.0	543.5384521484375	220.8486328125	0.0006039142608642578	4	039
367	468.122802734375	281.45233154296875	1.0	339.85589599609375	386.4054870605469	0.0005242824554443359	545.9685668945312	219.79617309570312	0.9999999403953552	543.2411499023438	220.23358154296875	0.0005124509334564209	4	039
368	472.8302001953125	274.01654052734375	1.0	481.03204345703125	278.67498779296875	0.0006577670574188232	546.2392578125	219.9074249267578	1.0	543.2916870117188	220.45114135742188	0.000887751579284668	4	039
369	475.0101623535156	267.364501953125	1.0	363.1807556152344	369.86614990234375	0.001954704523086548	545.8753662109375	219.35824584960938	1.0	542.2495727539062	218.12586975097656	0.0006114840507507324	4	039
370	479.3006591796875	260.3218688964844	1.0	364.5050048828125	377.61236572265625	0.0003834962844848633	546.1752319335938	219.4011688232422	1.0	543.4952392578125	220.13739013671875	0.0006034672260284424	4	039
371	480.3557434082031	257.4326171875	1.0	367.32476806640625	378.24798583984375	0.9999727010726929	546.2077026367188	219.21017456054688	1.0	543.4620971679688	220.1097412109375	0.00045546889305114746	4	039
372	478.64752197265625	256.25042724609375	1.0	368.12066650390625	382.4182434082031	1.0	546.5189208984375	219.7040252685547	0.9999998807907104	365.9919738769531	383.87042236328125	0.0005467236042022705	4	039
373	475.4527893066406	250.90829467773438	1.0	370.9113464355469	383.8676452636719	0.5225615501403809	546.4375	220.0787811279297	0.9999998211860657	545.764404296875	221.54013061523438	0.00043779611587524414	4	039
374	470.58026123046875	246.80609130859375	1.0	370.37408447265625	372.6058654785156	0.999360978603363	546.1091918945312	220.19424438476562	0.9999997615814209	542.6893920898438	220.56167602539062	0.00040221214294433594	4	039
375	461.0403137207031	247.54981994628906	1.0	373.56463623046875	369.96356201171875	1.0	546.1259765625	219.7845458984375	0.9999998211860657	372.8348388671875	378.5093078613281	0.0006506145000457764	4	039
376	456.489013671875	249.33961486816406	1.0	379.0335693359375	373.74786376953125	1.0	545.926025390625	219.8179473876953	1.0	381.7406921386719	371.1467590332031	0.00046765804290771484	4	039
377	451.958251953125	248.8737335205078	1.0	387.4652099609375	378.953857421875	0.9873971939086914	545.8081665039062	219.46156311035156	1.0	542.6608276367188	220.10194396972656	0.0002566874027252197	4	039
378	448.2215881347656	251.44595336914062	1.0	456.08782958984375	248.10997009277344	0.0003203749656677246	546.25732421875	219.7137451171875	1.0	543.1410522460938	220.35916137695312	0.0002866089344024658	4	039
379	444.27984619140625	252.42901611328125	1.0	451.7340393066406	252.11880493164062	0.0013300776481628418	545.8473510742188	219.19126892089844	1.0	494.1573181152344	219.73904418945312	0.0032052695751190186	4	039
380	442.3853454589844	251.4932861328125	1.0	390.2215576171875	392.0081481933594	0.9999970197677612	545.4273071289062	219.42178344726562	1.0	492.81719970703125	220.59494018554688	0.9898558855056763	4	039
381	442.6241149902344	253.13194274902344	1.0	386.9563293457031	392.9662170410156	1.0	546.4674072265625	218.41827392578125	0.9999982118606567	492.14398193359375	220.76744079589844	0.021557748317718506	4	039
382	440.8288879394531	252.5892791748047	1.0	389.9342956542969	393.2286376953125	0.9999997615814209	545.9371948242188	219.7947540283203	1.0	492.48651123046875	220.09954833984375	0.7730457782745361	4	039
383	440.7402038574219	253.66604614257812	1.0	449.81634521484375	253.83497619628906	0.0005492568016052246	545.7180786132812	219.06143188476562	0.9999998807907104	492.17889404296875	219.6708221435547	0.3670286536216736	4	039
384	441.210693359375	255.46438598632812	1.0	393.75054931640625	389.0805969238281	0.9999791979789734	545.7029418945312	218.84494018554688	0.9999998807907104	482.5789794921875	219.28472900390625	0.08318835496902466	4	039
385	441.416259765625	255.35040283203125	1.0	390.8734436035156	388.5758361816406	0.9999992847442627	546.8441772460938	219.03524780273438	0.9999997615814209	483.9997253417969	219.7331085205078	0.9245073199272156	4	039
386	443.91693115234375	253.0186767578125	1.0	392.41387939453125	385.20074462890625	0.9999747276306152	546.2737426757812	219.2726593017578	1.0	491.86968994140625	219.7536163330078	0.9649790525436401	4	039
387	443.82537841796875	252.0547332763672	1.0	389.7536926269531	383.22113037109375	0.999998927116394	546.290771484375	219.06150817871094	0.9999998211860657	493.42547607421875	219.34286499023438	0.6150266528129578	4	039
388	444.5030822753906	248.0748291015625	1.0	388.16876220703125	384.2201843261719	0.9999825954437256	546.0048828125	219.1904296875	0.9999998807907104	496.6302185058594	218.22471618652344	0.018823206424713135	4	039
389	447.57086181640625	245.9762420654297	1.0	383.32916259765625	384.3995056152344	0.772926390171051	546.167236328125	219.0861053466797	0.9999998211860657	495.8987121582031	218.5135955810547	0.05935800075531006	4	039
390	448.3974304199219	244.16275024414062	1.0	374.9855651855469	385.8501892089844	0.002396106719970703	546.2356567382812	219.17430114746094	1.0	542.947021484375	219.64736938476562	0.00025346875190734863	4	039
391	448.9066467285156	244.4110565185547	1.0	370.2659606933594	383.4442138671875	1.0	545.8681030273438	219.36546325683594	1.0	496.65240478515625	218.27464294433594	0.0035094916820526123	4	039
392	448.9098815917969	241.18540954589844	1.0	367.2681884765625	381.2415771484375	0.9999997615814209	546.144775390625	219.4980010986328	0.9999998807907104	542.905517578125	219.8095245361328	0.00021079182624816895	4	039
393	451.9418029785156	235.7388458251953	1.0	365.7535705566406	377.07916259765625	1.0	545.3043212890625	219.91107177734375	0.9999998807907104	366.6513366699219	383.0649108886719	0.0010571479797363281	4	039
394	453.7908630371094	231.54888916015625	1.0	369.762939453125	371.511474609375	1.0	546.0934448242188	220.35182189941406	1.0	368.6385498046875	370.9930419921875	0.0005630850791931152	4	039
395	453.2872619628906	224.89276123046875	1.0	370.3670959472656	367.2803649902344	0.9999953508377075	545.6422119140625	219.62147521972656	1.0	367.04046630859375	363.1654052734375	0.0002219080924987793	4	039
396	456.1360778808594	218.40957641601562	1.0	378.8479919433594	359.173095703125	0.853519082069397	545.45556640625	220.34654235839844	1.0	542.2937622070312	220.46275329589844	0.00022432208061218262	4	039
397	459.20989990234375	209.79066467285156	1.0	387.95953369140625	352.2911071777344	0.9752415418624878	545.2470092773438	220.35704040527344	1.0	540.9188842773438	219.2344512939453	0.00015181303024291992	4	039
398	462.3797912597656	203.41632080078125	1.0	395.22723388671875	349.4771423339844	1.0	545.8436889648438	219.9261474609375	1.0	397.38116455078125	353.009765625	0.0003744959831237793	4	039
399	464.80224609375	197.9253387451172	1.0	392.1636047363281	344.5046081542969	0.9999998807907104	544.9020385742188	219.86563110351562	1.0	479.48968505859375	206.78392028808594	0.00037285685539245605	4	039
400	467.1532897949219	192.3398895263672	1.0	393.1480712890625	337.66424560546875	0.9999994039535522	545.2921752929688	219.7464599609375	1.0	542.6775512695312	219.5780792236328	0.00026613473892211914	4	039
401	468.5209655761719	190.52792358398438	1.0	396.581298828125	330.9288635253906	0.9995321035385132	545.6983032226562	219.62623596191406	1.0	476.9599609375	194.5531768798828	0.00026866793632507324	4	039
402	478.99127197265625	182.02447509765625	1.0	399.2713928222656	330.0851135253906	0.9495493769645691	546.1729736328125	220.04981994628906	1.0	543.4620361328125	219.09335327148438	0.0001684129238128662	4	039
403	477.51654052734375	176.29476928710938	1.0	399.4421081542969	322.48431396484375	1.0	545.4464721679688	219.7915496826172	1.0	542.5848388671875	219.9415740966797	0.00029012560844421387	4	039
404	480.43170166015625	166.79234313964844	1.0	398.9860534667969	317.87469482421875	1.0	545.4803466796875	219.83718872070312	1.0	542.4263305664062	219.60867309570312	0.00020566582679748535	4	039
405	477.4985046386719	165.66041564941406	0.9999929666519165	399.09722900390625	311.346923828125	1.0	545.4060668945312	220.05288696289062	1.0	542.0386352539062	220.239990234375	0.0003288686275482178	4	039
406	457.2640686035156	167.7124786376953	0.999096691608429	404.5215148925781	313.8457336425781	1.0	545.2510986328125	219.51197814941406	1.0	461.0955505371094	180.1068878173828	0.0037848353385925293	4	039
407	452.3511962890625	166.4766387939453	0.999991774559021	410.3697814941406	314.8708801269531	0.9859551191329956	545.3187255859375	220.1673583984375	1.0	541.5460205078125	220.20980834960938	0.00046178698539733887	4	039
408	449.94403076171875	167.80567932128906	0.9999998807907104	453.68670654296875	178.40478515625	0.0008675754070281982	545.8374633789062	220.41908264160156	1.0	541.9819946289062	220.52699279785156	0.00037872791290283203	4	039
409	448.7848815917969	167.35086059570312	1.0	452.5645751953125	177.06329345703125	0.00035059452056884766	545.7879638671875	219.9801483154297	1.0	542.3629150390625	220.05226135253906	0.00042945146560668945	4	039
410	447.61993408203125	165.23118591308594	1.0	511.15106201171875	164.0330352783203	0.0010466575622558594	544.8306884765625	220.68328857421875	1.0	540.9557495117188	219.9633331298828	0.0005976259708404541	4	039
411	445.65478515625	166.05763244628906	1.0	644.4562377929688	144.88681030273438	0.0012809336185455322	563.6572265625	267.272216796875	0.9983189105987549	449.435302734375	176.15663146972656	5.170702934265137e-5	4	039
412	444.306640625	165.93582153320312	1.0	409.53131103515625	326.307373046875	0.8330444097518921	564.656005859375	266.84344482421875	0.9950751066207886	426.66387939453125	173.6194610595703	2.238154411315918e-5	4	039
413	442.8860168457031	164.745361328125	1.0	408.8551025390625	325.1136474609375	0.9999920129776001	564.4176635742188	266.6745910644531	0.9997144937515259	402.4599304199219	329.6726379394531	0.00013318657875061035	4	039
414	440.7561340332031	164.34861755371094	1.0	407.73394775390625	324.9600524902344	0.7238290905952454	564.0391235351562	267.1778259277344	0.999945342540741	560.392578125	264.2239685058594	2.709031105041504e-5	4	039
415	438.65087890625	164.66700744628906	1.0	404.71209716796875	333.70745849609375	0.0043753981590271	564.1737670898438	266.5804748535156	0.9995322227478027	559.5217895507812	263.39031982421875	1.6897916793823242e-5	4	039
416	439.58563232421875	166.49813842773438	1.0	405.3683776855469	332.65057373046875	1.0	564.146728515625	265.89984130859375	0.9968236684799194	403.6514892578125	328.2968444824219	9.608268737792969e-5	4	039
417	438.7020263671875	169.68511962890625	1.0	401.90155029296875	336.83575439453125	0.9999109506607056	564.0950927734375	266.83673095703125	0.9998915791511536	440.014404296875	177.51759338378906	0.00017896294593811035	4	039
418	436.3634338378906	171.46376037597656	1.0	398.7406005859375	338.2450256347656	0.9999961853027344	564.6937866210938	266.9064025878906	0.9999274611473083	439.1259765625	179.21343994140625	9.679794311523438e-5	4	039
419	431.1433410644531	174.53872680664062	1.0	387.4808044433594	339.9115905761719	0.9988851547241211	564.8842163085938	266.0333251953125	0.9997820258140564	384.99114990234375	337.56610107421875	3.597140312194824e-5	4	039
420	428.87701416015625	175.26779174804688	1.0	386.1789855957031	343.4682922363281	1.0	563.4837036132812	266.62188720703125	0.9998895525932312	385.6492919921875	350.2683410644531	0.000579148530960083	4	039
421	426.13604736328125	176.91177368164062	1.0	382.8666687011719	343.7010803222656	1.0	563.9059448242188	266.6363220214844	0.9999269247055054	384.23333740234375	350.4565124511719	0.0009990930557250977	4	039
422	425.3246765136719	178.6986541748047	1.0	377.5908203125	342.4100646972656	1.0	564.107666015625	267.4476623535156	0.999984860420227	561.2686767578125	265.8435363769531	0.00038763880729675293	4	039
423	425.0197448730469	182.93634033203125	1.0	376.67083740234375	343.6962585449219	1.0	563.9133911132812	266.7432556152344	0.9999210238456726	376.2646484375	347.6400146484375	0.001024484634399414	4	039
424	427.3466796875	184.24539184570312	1.0	376.0408935546875	342.96453857421875	1.0	564.5679931640625	267.0653076171875	0.9998213648796082	376.4008483886719	347.7100524902344	0.0003986358642578125	4	039
425	428.0406494140625	180.1704864501953	1.0	368.10369873046875	334.7847900390625	0.999979555606842	564.1514282226562	266.0439453125	0.9987139701843262	561.1952514648438	264.70556640625	5.0067901611328125e-5	4	039
426	429.648193359375	179.72279357910156	1.0	360.7045593261719	324.559814453125	1.0	563.777587890625	266.6653747558594	0.9996822476387024	559.77685546875	268.8586730957031	0.00021007657051086426	4	039
427	432.4426574707031	176.8724365234375	1.0	370.8768005371094	316.14697265625	0.006754070520401001	564.2969970703125	267.21551513671875	0.9995828866958618	560.899658203125	269.2358093261719	9.766221046447754e-5	4	039
428	437.8606872558594	168.76611328125	1.0	368.06463623046875	310.7176513671875	0.9999810457229614	564.0078735351562	266.8525695800781	0.9994585514068604	560.0896606445312	269.1783447265625	7.280707359313965e-5	4	039
429	438.4938049316406	157.65966796875	1.0	382.31439208984375	297.623779296875	0.995239794254303	563.6201171875	268.3236999511719	0.9979556798934937	559.3027954101562	270.0737609863281	7.027387619018555e-5	4	039
430	441.3138427734375	144.87062072753906	1.0	386.70684814453125	292.0105895996094	0.9999997615814209	564.0089721679688	267.62579345703125	0.9989089965820312	388.2923583984375	297.884033203125	0.00027558207511901855	4	039
431	446.2393493652344	136.84445190429688	1.0	386.2403259277344	286.8819274902344	0.9996440410614014	563.76416015625	266.442138671875	0.9978408813476562	442.1094970703125	146.32296752929688	0.00013181567192077637	4	039
432	449.99090576171875	132.05955505371094	1.0	388.92510986328125	272.1994934082031	1.0	564.3155517578125	267.144287109375	0.9935684204101562	386.6763916015625	271.515869140625	0.0002789497375488281	4	039
433	455.4013366699219	129.1990203857422	1.0	391.9081115722656	265.0594177246094	0.9999998807907104	563.9080810546875	266.8442077636719	0.9909951686859131	392.8308410644531	267.7872314453125	0.0006236433982849121	4	039
434	457.7246398925781	127.62749481201172	1.0	386.5873107910156	264.3625793457031	0.03352108597755432	564.5634155273438	267.1897888183594	0.878705620765686	455.5413818359375	115.4061508178711	8.13901424407959e-5	4	039
435	462.30853271484375	123.28766632080078	1.0	380.9170227050781	265.1380615234375	1.0	564.4000854492188	266.5177307128906	0.9984662532806396	458.94122314453125	129.8800811767578	0.0001353919506072998	4	039
436	467.9683837890625	116.809326171875	1.0	383.1133728027344	264.7845153808594	1.0	564.7500610351562	266.2293395996094	0.9991189241409302	560.9719848632812	268.3912658691406	0.00010824203491210938	4	039
437	471.1207580566406	112.84906005859375	1.0	378.0684509277344	247.51220703125	1.0	563.7584228515625	266.6513977050781	0.9912439584732056	465.3562927246094	102.24333953857422	0.00013896822929382324	4	039
438	459.2792663574219	111.466796875	0.9999999403953552	382.2779235839844	258.0777893066406	1.0	564.5679321289062	266.7212829589844	0.9993722438812256	455.79248046875	101.82251739501953	0.00019288063049316406	4	039
439	452.4510192871094	110.03810119628906	1.0	386.42681884765625	258.90283203125	1.0	564.30859375	267.27459716796875	0.9986631870269775	443.51531982421875	102.52799987792969	0.00019973516464233398	4	039
440	448.6132507324219	109.82756805419922	1.0	393.6014404296875	258.34307861328125	1.0	565.6133422851562	266.3756103515625	0.9991189241409302	440.4164733886719	100.7741470336914	0.0003667771816253662	4	039
441	445.93426513671875	110.21818542480469	1.0	403.35174560546875	260.57763671875	1.0	564.2374267578125	266.9437561035156	0.9969228506088257	439.53912353515625	99.52827453613281	0.00023987889289855957	4	039
442	444.3385925292969	109.74808502197266	1.0	409.8860168457031	262.3194885253906	0.9999996423721313	564.8342895507812	266.4153747558594	0.999923586845398	561.4938354492188	264.8517150878906	0.00023409724235534668	4	039
443	442.5731201171875	109.75210571289062	1.0	412.313232421875	264.6814880371094	0.4930126368999481	563.6126708984375	265.92523193359375	0.9993299245834351	438.12738037109375	98.59796142578125	9.706616401672363e-5	4	039
444	442.9908752441406	111.24845886230469	1.0	412.39642333984375	262.9153747558594	0.0016990303993225098	563.9666137695312	267.1567687988281	0.9991569519042969	439.2811584472656	100.54371643066406	7.927417755126953e-5	4	039
445	441.7786560058594	111.26923370361328	1.0	405.1728515625	264.8493957519531	0.9056583642959595	564.3973999023438	266.6386413574219	0.9999379515647888	561.4066772460938	264.9373474121094	0.00014913082122802734	4	039
446	441.0585632324219	109.87731170654297	1.0	400.8109436035156	267.1457214355469	1.0	564.5026245117188	266.08642578125	0.9969422817230225	401.6868896484375	268.5960998535156	0.0011644065380096436	4	039
447	440.1361083984375	109.8168716430664	1.0	396.5167541503906	267.7504577636719	1.0	564.819091796875	265.4583740234375	0.9993431568145752	400.31915283203125	268.7892761230469	0.0012024343013763428	4	039
448	439.5684509277344	110.78932189941406	1.0	397.4241638183594	270.2953186035156	1.0	564.8784790039062	266.7867431640625	0.9990872740745544	399.95379638671875	271.0342102050781	0.00031259655952453613	4	039
449	440.0668640136719	110.88497924804688	1.0	398.73565673828125	274.07025146484375	1.0	563.967041015625	266.215576171875	0.9989734888076782	399.5710754394531	274.9960632324219	0.0001259148120880127	4	039
450	440.1497802734375	116.57377624511719	1.0	405.5006103515625	276.59100341796875	1.0	564.3998413085938	266.4638671875	0.9990856647491455	440.47064208984375	128.94851684570312	9.551644325256348e-5	4	039
451	443.3006896972656	124.61205291748047	1.0	392.2868957519531	286.4266357421875	1.0	564.5472412109375	266.0517883300781	0.9997973442077637	391.0567321777344	286.8047180175781	0.00039255619049072266	4	039
452	442.4668884277344	129.2146453857422	1.0	389.50909423828125	288.5458679199219	1.0	564.490478515625	266.689697265625	0.990287721157074	387.5931701660156	289.9324645996094	0.00012126564979553223	4	039
453	443.81622314453125	131.4661102294922	1.0	385.7068786621094	288.7126159667969	1.0	565.1366577148438	266.52099609375	0.9997457265853882	384.3336486816406	289.2372131347656	0.00015419721603393555	4	039
454	447.0807189941406	131.57569885253906	1.0	379.6026916503906	280.84161376953125	1.0	564.9757690429688	266.0635681152344	0.9952011704444885	380.18756103515625	282.8990478515625	0.0001328587532043457	4	039
455	449.2732849121094	129.6048126220703	1.0	374.63214111328125	271.1655578613281	1.0	564.0294799804688	266.5899658203125	0.9997938871383667	560.2723999023438	268.478515625	0.00012683868408203125	4	039
456	454.4925842285156	127.50513458251953	1.0	371.1312255859375	265.8936462402344	1.0	564.2003784179688	267.2680969238281	0.9912735223770142	374.2655944824219	268.58087158203125	0.0002048015594482422	4	039
457	456.6280517578125	124.24607849121094	1.0	368.3110656738281	266.5955505371094	1.0	564.527587890625	265.87847900390625	0.9989230632781982	367.5187072753906	272.2841796875	9.879469871520996e-5	4	039
458	461.51495361328125	122.02263641357422	1.0	370.3177490234375	264.5279846191406	1.0	563.94091796875	267.0532531738281	0.992620587348938	459.9437255859375	128.4662628173828	0.0002617835998535156	4	039
459	464.25933837890625	120.38612365722656	1.0	370.1168518066406	261.4833679199219	1.0	564.2994384765625	266.37542724609375	0.9996895790100098	460.1087341308594	128.06944274902344	6.553530693054199e-5	4	039
460	466.1061096191406	118.67015838623047	1.0	370.119873046875	258.2904968261719	1.0	564.2077026367188	266.6116027832031	0.9898275136947632	478.9903869628906	127.74578857421875	7.50124454498291e-5	4	039
461	467.1294860839844	115.77569580078125	1.0	371.9005126953125	255.40475463867188	1.0	564.2827758789062	266.4381103515625	0.9883368015289307	372.14385986328125	256.301513671875	3.618001937866211e-5	4	039
462	470.4613037109375	115.287353515625	1.0	372.29302978515625	251.92063903808594	1.0	564.7598266601562	265.5085754394531	0.998037576675415	561.7803955078125	264.1037292480469	4.583597183227539e-5	4	039
463	472.7333984375	113.19754791259766	1.0	375.4495544433594	252.32366943359375	1.0	564.0834350585938	266.75177001953125	0.991776168346405	472.2769470214844	104.00503540039062	0.00010919570922851562	4	039
464	475.120361328125	110.81005859375	1.0	386.71380615234375	242.1302490234375	0.011026054620742798	564.3588256835938	266.8723449707031	0.9825794696807861	466.2191162109375	102.61846160888672	0.0001582801342010498	4	039
465	485.2569885253906	103.2986068725586	1.0	385.1753845214844	239.83059692382812	1.0	564.6497802734375	266.5887451171875	0.9995237588882446	561.2587280273438	264.69525146484375	6.726384162902832e-5	4	039
466	486.9604797363281	95.38117218017578	1.0	390.1377868652344	234.1979217529297	1.0	563.9338989257812	265.9193115234375	0.9992882013320923	387.85430908203125	240.1923065185547	0.00030419230461120605	4	039
467	472.11944580078125	94.52622985839844	1.0	397.0704650878906	233.70013427734375	0.9999998807907104	564.786376953125	266.1657409667969	0.9996019005775452	398.3673400878906	238.95321655273438	0.00018468499183654785	4	039
468	463.6607666015625	93.29961395263672	1.0	403.3934631347656	234.6464080810547	1.0	565.5645751953125	266.17974853515625	0.9725843071937561	403.9626770019531	236.18307495117188	9.885430335998535e-5	4	039
469	457.2779541015625	88.29682159423828	1.0	415.0667724609375	234.28057861328125	1.0	565.37548828125	265.8659362792969	0.9956709742546082	456.91131591796875	96.92034912109375	0.00020557641983032227	4	039
470	451.97125244140625	85.41566467285156	1.0	425.9918212890625	237.8062286376953	1.0	564.70751953125	266.3932800292969	0.9915751218795776	425.6838073730469	238.504638671875	7.2479248046875e-5	4	039
471	451.6322326660156	84.3228988647461	1.0	424.3935546875	237.88143920898438	1.0	564.9570922851562	266.4772644042969	0.9990112781524658	427.41058349609375	237.4192352294922	7.784366607666016e-5	4	039
472	450.7614440917969	83.16168975830078	1.0	424.5464782714844	238.0659942626953	1.0	564.8130493164062	265.65386962890625	0.9778269529342651	423.35772705078125	239.22569274902344	0.00011539459228515625	4	039
473	450.7140808105469	83.13068389892578	1.0	426.4463806152344	238.17808532714844	1.0	565.2589111328125	266.097412109375	0.9995778799057007	425.9423828125	238.73403930664062	0.00016486644744873047	4	039
474	450.0483703613281	81.7784652709961	1.0	426.71466064453125	237.624755859375	1.0	563.9611206054688	267.4932861328125	0.9770114421844482	426.2396545410156	237.5392303466797	0.00010627508163452148	4	039
475	449.44964599609375	81.65689086914062	1.0	428.5175476074219	238.56222534179688	1.0	565.9730834960938	267.0716552734375	0.9951260089874268	426.6995849609375	239.08450317382812	0.0001481473445892334	4	039
476	450.8369445800781	82.50865173339844	1.0	430.2718811035156	236.6289520263672	1.0	564.63916015625	266.1754150390625	0.9977677464485168	427.7301940917969	239.08609008789062	0.00024390220642089844	4	039
477	447.8863830566406	80.44427490234375	1.0	424.04437255859375	230.8720703125	0.9999786615371704	563.7272338867188	266.65203857421875	0.9973922967910767	423.0863952636719	236.27639770507812	0.0002046823501586914	4	039
478	446.24652099609375	79.54125213623047	1.0	417.3901062011719	227.0896759033203	1.0	563.6942138671875	265.8435363769531	0.9990595579147339	416.8437194824219	227.43795776367188	0.000805974006652832	4	039
479	445.293701171875	77.56610870361328	1.0	415.42340087890625	227.4680938720703	1.0	564.360595703125	266.8541259765625	0.9995765686035156	440.7948913574219	83.39186096191406	6.237626075744629e-5	4	039
480	442.53289794921875	82.99320220947266	0.9999998807907104	415.26849365234375	226.13406372070312	0.996799111366272	563.36328125	267.7421875	0.9972347021102905	559.791259765625	269.04754638671875	0.00028961896896362305	4	039
481	428.7254638671875	85.79204559326172	0.3661583662033081	413.3760681152344	217.17367553710938	1.0	564.2765502929688	266.0768127441406	0.9828996658325195	415.43218994140625	223.08587646484375	0.00018772482872009277	4	039
482	414.6236877441406	88.94866943359375	0.9997528791427612	424.34442138671875	213.0490264892578	0.9997504949569702	564.4049072265625	267.5163879394531	0.9920907020568848	561.2626953125	269.434814453125	0.00020250678062438965	4	039
483	406.5448913574219	91.2205581665039	0.9999964833259583	433.3486633300781	202.1066131591797	1.0	564.4803466796875	266.3582458496094	0.998904824256897	431.973876953125	207.0357666015625	0.0009332895278930664	4	039
484	402.65240478515625	93.55935668945312	0.9984988570213318	445.7627868652344	194.14276123046875	0.9999760389328003	563.99169921875	266.7400207519531	0.9975202083587646	446.4237060546875	193.4825439453125	0.0059615373611450195	4	039
485	400.4458923339844	93.89395141601562	0.9999999403953552	451.6527404785156	191.01939392089844	0.9978674650192261	563.3855590820312	267.3877868652344	0.9915227293968201	449.6240539550781	191.38528442382812	0.0017023980617523193	4	039
486	397.8352966308594	96.81974792480469	0.4348296523094177	461.9334411621094	183.43032836914062	0.16720736026763916	563.6541748046875	266.8214416503906	0.9738818407058716	452.6697082519531	183.80560302734375	9.700655937194824e-5	4	039
487	399.73590087890625	94.72079467773438	0.9999999403953552	463.82012939453125	182.1888427734375	0.9999947547912598	564.0396728515625	266.4221496582031	0.9995220303535461	462.7268371582031	181.4927978515625	0.0010284781455993652	4	039
488	397.9191589355469	95.62619018554688	1.0	469.11041259765625	176.63221740722656	0.0021046996116638184	563.12109375	266.1972961425781	0.9770706295967102	471.9892272949219	166.8669891357422	0.00017589330673217773	4	039
489	389.7547607421875	110.28142547607422	0.9998213052749634	408.2971496582031	102.04022216796875	0.0011106431484222412	563.2816772460938	267.0418701171875	0.9984308481216431	560.210693359375	268.5966491699219	5.367398262023926e-5	4	039
490	384.3822326660156	139.69888305664062	0.9995708465576172	444.5936584472656	116.45820617675781	0.35590147972106934	564.6254272460938	266.5210266113281	0.9971085786819458	561.348388671875	268.6950988769531	0.0004717409610748291	4	039
491	370.91241455078125	153.25830078125	0.9999856948852539	443.99755859375	110.80580139160156	0.9993977546691895	563.9114379882812	266.0307312011719	0.97682124376297	560.1290893554688	268.9044494628906	6.86943531036377e-5	4	039
492	367.13916015625	168.83740234375	1.0	448.4815673828125	110.33248138427734	0.9946264028549194	564.374267578125	267.6513977050781	0.9990332126617432	560.2974853515625	269.2255554199219	0.0005373060703277588	4	039
493	363.0643310546875	182.80140686035156	1.0	443.4870910644531	107.52080535888672	0.9999876022338867	564.8348388671875	265.046630859375	0.9998728036880493	561.0558471679688	267.5187683105469	0.0006009936332702637	4	039
494	352.8120422363281	201.23080444335938	1.0	434.6972351074219	113.45236206054688	0.9999909400939941	564.3068237304688	266.837890625	0.9996002912521362	347.0976257324219	207.86505126953125	0.0005146265029907227	4	039
495	410.7904052734375	116.9129409790039	1.0	419.858642578125	116.18961334228516	0.8411781787872314	563.3290405273438	266.7219543457031	0.998664140701294	560.1341552734375	268.39251708984375	0.0007192492485046387	4	039
496	417.1500549316406	108.61943054199219	0.999542236328125	421.12786865234375	108.13457489013672	0.9999962449073792	562.7144165039062	266.7496032714844	0.9977387189865112	416.08062744140625	104.08917999267578	0.00021564960479736328	4	039
497	335.50238037109375	265.6518249511719	0.9999867081642151	416.8450012207031	106.19410705566406	1.0	563.9270629882812	265.95849609375	0.9964348077774048	337.8463134765625	258.1722106933594	9.384751319885254e-5	4	039
498	328.00054931640625	285.7757568359375	1.0	402.71075439453125	120.12296295166016	1.0	564.1084594726562	266.095458984375	0.9981473684310913	326.4405517578125	277.39715576171875	0.00045749545097351074	4	039
499	321.7633361816406	297.31085205078125	1.0	402.8006896972656	128.2010498046875	1.0	564.276611328125	265.9795837402344	0.999521791934967	326.4642028808594	302.4712219238281	0.0003002583980560303	4	039
500	321.4385986328125	309.9351501464844	1.0	402.21826171875	137.66624450683594	1.0	564.1316528320312	265.60089111328125	0.9925273656845093	559.41162109375	268.2076110839844	0.00015175342559814453	4	039
501	322.4498596191406	314.1270446777344	1.0	398.17962646484375	153.58441162109375	0.9999997615814209	564.073486328125	265.7806091308594	0.9883546829223633	321.38885498046875	305.7691345214844	0.00020992755889892578	4	039
502	326.77545166015625	320.8077087402344	1.0	386.8460693359375	170.1826934814453	1.0	563.4534912109375	266.17333984375	0.9993994235992432	324.5614929199219	312.4552307128906	0.0006529688835144043	4	039
503	329.7148742675781	329.196044921875	1.0	384.8481140136719	173.55038452148438	1.0	563.8734130859375	266.75860595703125	0.9895731210708618	385.2430114746094	173.6381378173828	0.0010046064853668213	4	039
504	332.9556579589844	335.7505187988281	1.0	381.25048828125	175.17002868652344	1.0	563.90185546875	265.7391662597656	0.998254656791687	327.8504333496094	326.5069580078125	0.0007074177265167236	4	039
505	334.7170104980469	340.9462585449219	1.0	379.8848876953125	182.90711975097656	1.0	563.7811889648438	266.09979248046875	0.9942793846130371	382.3146667480469	187.9771728515625	0.00016030669212341309	4	039
506	334.6565246582031	343.3565979003906	1.0	379.0824890136719	190.0718231201172	0.9999998211860657	563.95751953125	266.6739807128906	0.9991017580032349	382.9601135253906	192.6762237548828	0.0005345046520233154	4	039
507	334.7604064941406	346.0473327636719	1.0	382.4952392578125	200.1129913330078	0.9999997019767761	563.4061279296875	266.0506591796875	0.9984562397003174	331.2010498046875	352.0538330078125	0.0006305575370788574	4	039
508	334.4351501464844	348.2030944824219	1.0	386.0153503417969	201.5908660888672	0.9999992847442627	564.9325561523438	266.6734924316406	0.9975615739822388	338.6809387207031	340.95751953125	0.0006223022937774658	4	039
509	335.90460205078125	344.39764404296875	1.0	392.2312927246094	208.50033569335938	0.9999231100082397	565.43798828125	269.2030334472656	0.9985079765319824	336.3470153808594	339.03778076171875	0.00033095479011535645	4	039
510	339.8396911621094	335.8096008300781	1.0	375.2195129394531	225.05213928222656	1.0	563.973388671875	266.3517761230469	0.9947221875190735	342.73291015625	327.6448974609375	0.0004571080207824707	4	039
511	337.2281799316406	331.9779968261719	0.48336949944496155	329.0775146484375	327.9512634277344	0.0005670785903930664	563.0482788085938	266.074462890625	0.9904072284698486	559.5260620117188	268.7626037597656	0.00012451410293579102	4	039
512	337.037841796875	331.2485046386719	0.9295930862426758	563.5999755859375	270.9335632324219	0.001597285270690918	563.3431396484375	266.6288757324219	0.9990211725234985	559.3478393554688	269.0935363769531	0.00044840574264526367	4	039
513	560.399658203125	265.3251037597656	5.1081180572509766e-5	646.5257568359375	237.80560302734375	0.0006160140037536621	563.5497436523438	267.7570495605469	0.9993175268173218	560.2882690429688	269.5813293457031	0.0001627802848815918	4	039
514	338.107421875	312.08489990234375	0.9999892711639404	344.1416931152344	310.52740478515625	0.0006007254123687744	563.6947631835938	266.80902099609375	0.999191403388977	559.655029296875	269.27593994140625	0.00017058849334716797	4	039
515	560.6250610351562	265.0257568359375	0.0001475811004638672	564.0777587890625	269.9490966796875	0.0008404552936553955	563.6524658203125	266.28424072265625	0.9955819845199585	560.0226440429688	269.3587646484375	0.00011819601058959961	4	039
516	365.43603515625	319.68011474609375	0.0015886425971984863	354.7115173339844	320.55615234375	0.00028651952743530273	564.1973266601562	266.5293884277344	0.9991806745529175	559.9514770507812	269.1114807128906	0.0001914501190185547	4	039
517	561.66162109375	271.98504638671875	2.1249055862426758e-5	563.3662109375	269.8047790527344	0.00018894672393798828	563.6961059570312	265.83416748046875	0.9986757040023804	560.5618896484375	268.4370422363281	0.00010851025581359863	4	039
518	345.616943359375	324.63525390625	0.00018802285194396973	564.1561279296875	269.3273010253906	0.0006154477596282959	564.3421630859375	265.36114501953125	0.9962727427482605	561.9552001953125	264.8345031738281	0.00035262107849121094	4	039
519	372.6899719238281	289.36181640625	0.0015910863876342773	373.6113586425781	288.7563781738281	0.938498318195343	562.88232421875	266.2059020996094	0.9994608163833618	559.9478759765625	268.735595703125	0.0002130270004272461	4	039
520	382.6365661621094	272.4482727050781	1.0	383.15753173828125	269.3341369628906	0.000493466854095459	564.05224609375	266.0361022949219	0.9986250400543213	560.3025512695312	267.88092041015625	4.604458808898926e-5	4	039
521	388.71575927734375	264.52923583984375	1.0	344.66668701171875	355.7470703125	0.9999927282333374	564.200439453125	267.1393737792969	0.999848484992981	560.9957885742188	269.43792724609375	0.000396043062210083	4	039
522	393.80609130859375	256.8606262207031	1.0	347.6575927734375	364.61029052734375	0.9997327327728271	563.8927001953125	265.6480712890625	0.9993458390235901	343.3272705078125	360.9058532714844	0.00022467970848083496	4	039
523	401.88433837890625	250.6334686279297	1.0	358.037841796875	371.5845947265625	1.0	564.0657348632812	266.7374267578125	0.999634861946106	356.35931396484375	378.01483154296875	0.0003961622714996338	4	039
524	415.19805908203125	242.87252807617188	1.0	361.4838562011719	367.5506591796875	1.0	563.9639892578125	265.1376647949219	0.9999542236328125	364.8831787109375	369.3399353027344	0.0008501112461090088	4	039
525	421.0585021972656	233.6622772216797	1.0	368.34832763671875	360.57403564453125	0.9995335340499878	564.11865234375	265.89453125	0.9993832111358643	369.6683044433594	356.77093505859375	0.00023874640464782715	4	039
526	429.2178039550781	224.35690307617188	1.0	433.16510009765625	224.2931671142578	0.004798799753189087	563.5531616210938	266.70001220703125	0.9999451637268066	559.9124755859375	268.4831848144531	5.161762237548828e-5	4	039
527	433.7150573730469	219.26309204101562	1.0	373.1556396484375	365.1515808105469	1.0	563.2981567382812	266.4623718261719	0.988410234451294	372.7982482910156	366.1506042480469	0.000497668981552124	4	039
528	441.86358642578125	215.6844024658203	1.0	373.1617126464844	362.45574951171875	1.0	562.6824951171875	266.904052734375	0.9982072114944458	373.867919921875	364.49896240234375	0.0005286633968353271	4	039
529	447.7320251464844	209.64524841308594	1.0	377.7290344238281	358.4224548339844	1.0	562.8184204101562	266.2713317871094	0.9994245767593384	382.40673828125	359.89227294921875	0.00024339556694030762	4	039
530	455.27886962890625	205.13528442382812	1.0	381.5733337402344	351.3774719238281	1.0	563.136474609375	266.62860107421875	0.9984869956970215	384.8879089355469	351.3179016113281	0.0005445778369903564	4	039
531	462.18115234375	201.56613159179688	1.0	390.1520080566406	347.1150207519531	1.0	562.5287475585938	267.05975341796875	0.9998828172683716	463.5830078125	208.57675170898438	0.0005483329296112061	4	039
532	466.53253173828125	199.11854553222656	1.0	396.46343994140625	344.706787109375	0.9999992847442627	563.294677734375	266.12579345703125	0.9993147253990173	399.42864990234375	350.55499267578125	0.00020229816436767578	4	039
533	470.8744201660156	195.45944213867188	1.0	398.9670715332031	340.9482116699219	0.9999998807907104	562.7634887695312	265.9859619140625	0.9961600303649902	399.8710021972656	342.5410461425781	0.00018268823623657227	4	039
534	473.35565185546875	187.0643310546875	1.0	474.3349914550781	189.58489990234375	0.0007074177265167236	562.3037719726562	266.37579345703125	0.9986791610717773	472.5686950683594	194.29983520507812	4.881620407104492e-5	4	039
535	474.9530944824219	181.9811248779297	1.0	405.432373046875	321.2546081542969	0.016889899969100952	562.9418334960938	266.1922302246094	0.9958120584487915	472.6273193359375	194.7509765625	3.9964914321899414e-5	4	039
536	460.8269348144531	178.55682373046875	1.0	403.0931396484375	320.0356140136719	0.9999393224716187	563.4640502929688	267.1782531738281	0.9998865127563477	400.9385986328125	321.82861328125	2.428889274597168e-5	4	039
537	455.68621826171875	175.00216674804688	1.0	412.2742919921875	322.7080078125	1.0	563.6590576171875	266.35516357421875	0.9999303817749023	413.68621826171875	323.89447021484375	9.304285049438477e-5	4	039
538	453.0432434082031	171.14341735839844	1.0	420.9541320800781	313.4326171875	0.0034416615962982178	563.786865234375	267.0595703125	0.9998165965080261	456.52093505859375	176.73130798339844	0.00018700957298278809	4	039
539	452.85687255859375	168.86260986328125	1.0	430.92730712890625	321.90087890625	0.9086047410964966	564.3986206054688	266.34185791015625	0.9998581409454346	455.5917663574219	177.85000610351562	0.00016313791275024414	4	039
540	452.7626953125	165.82278442382812	1.0	456.56329345703125	167.42588806152344	0.0003120601177215576	564.2843627929688	266.4717102050781	0.999919056892395	482.8360595703125	166.62918090820312	5.844235420227051e-5	4	039
541	452.93585205078125	164.53439331054688	1.0	456.08709716796875	165.9618377685547	0.0005746781826019287	563.970947265625	265.8730163574219	0.9995721578598022	485.11553955078125	165.07298278808594	0.00014799833297729492	4	039
542	454.28289794921875	158.96951293945312	1.0	426.2574768066406	303.5400085449219	0.620587944984436	563.8382568359375	266.6579284667969	0.9995650053024292	482.7518005371094	164.06320190429688	4.5299530029296875e-5	4	039
543	499.6640930175781	150.27508544921875	1.0	428.1705017089844	293.69873046875	1.0	563.844482421875	267.16583251953125	0.9994580745697021	424.2719421386719	299.0610046386719	0.00028011202812194824	4	039
544	455.36517333984375	145.06446838378906	1.0	427.4139709472656	293.3996276855469	1.0	564.0645751953125	267.130615234375	0.999606192111969	482.9253845214844	150.2188262939453	0.00020611286163330078	4	039
545	457.11199951171875	141.15782165527344	1.0	423.07708740234375	291.25787353515625	1.0	564.64501953125	267.357666015625	0.9971373081207275	462.39599609375	146.65875244140625	0.000308990478515625	4	039
546	456.3187561035156	133.49826049804688	1.0	422.2694091796875	288.51763916015625	1.0	564.768310546875	266.86102294921875	0.9803836345672607	465.6124267578125	143.42453002929688	0.0002631247043609619	4	039
547	457.41143798828125	128.43495178222656	1.0	420.7232360839844	282.5321044921875	1.0	564.1701049804688	267.9141540527344	0.9968516826629639	456.6300354003906	118.236328125	0.00011047720909118652	4	039
548	459.8293151855469	126.587158203125	0.9999988079071045	425.6204833984375	276.0084228515625	1.0	564.5908813476562	266.61883544921875	0.9628680944442749	464.1566467285156	132.10943603515625	0.000237196683883667	4	039
549	460.8723449707031	114.23824310302734	0.999995768070221	424.859375	269.06634521484375	1.0	563.978759765625	266.5962829589844	0.9991434812545776	459.5916442871094	104.29220581054688	0.0003522634506225586	4	039
550	460.9206848144531	112.46867370605469	0.9996881484985352	421.0746765136719	262.00592041015625	1.0	564.6128540039062	266.70281982421875	0.4623984098434448	458.5575256347656	102.62326049804688	0.0002517104148864746	4	039
