# Supplementary material for: An automated feeding system for the African killifish reveals the impact of diet on lifespan and allows scalable assessment of associative learning
Source: eLife. 2022 Nov 10;11:e69008. doi: 10.7554/eLife.69008 (PMC9788828; doi:10.7554/eLife.69008)
Supplement: Figure 6—source data 2. [file elife-69008-fig6-data2.zip › Training Trajectories/t1_REC031DLC_resnet50_TrainAllTheThingsJun28shuffle1_1030000.csv]

bodyparts_coords	fishhead_x	fishhead_y	fishhead_likelihood	fishtail_x	fishtail_y	fishtail_likelihood	redlight_x	redlight_y	redlight_likelihood	fooddrop_x	fooddrop_y	fooddrop_likelihood	fishnum	recordingnum
0	9.467565536499023	182.305908203125	1.0	71.83616638183594	244.6574249267578	1.0	5.023812770843506	183.7206573486328	7.021427154541016e-5	-3.1387219429016113	189.87835693359375	0.0001531839370727539	1	031
1	10.789929389953613	180.97567749023438	1.0	69.11170959472656	242.1197509765625	1.0	646.6693115234375	27.929256439208984	0.00018700957298278809	-2.657172203063965	189.983154296875	0.00026738643646240234	1	031
2	10.649894714355469	180.23135375976562	1.0	68.96660614013672	241.44723510742188	1.0	649.9594116210938	173.49533081054688	7.876753807067871e-5	-2.6986703872680664	189.93455505371094	0.00018143653869628906	1	031
3	11.485445022583008	181.44346618652344	1.0	68.3519058227539	242.4341583251953	1.0	5.439921855926514	182.76971435546875	9.125471115112305e-5	-2.6512231826782227	189.9147186279297	0.0002828240394592285	1	031
4	11.142936706542969	180.03805541992188	1.0	69.32270812988281	240.79421997070312	1.0	5.730978965759277	182.64344787597656	8.291006088256836e-5	-2.5886054039001465	190.03477478027344	0.00022107362747192383	1	031
5	12.223838806152344	180.7706756591797	1.0	68.5644302368164	238.15237426757812	1.0	71.91514587402344	236.73680114746094	9.766221046447754e-5	68.85612487792969	237.53199768066406	0.00025403499603271484	1	031
6	11.564056396484375	180.51687622070312	1.0	70.85338592529297	237.7518768310547	1.0	5.563274383544922	182.375244140625	0.00012487173080444336	-2.5789642333984375	190.04042053222656	0.00034818053245544434	1	031
7	11.679243087768555	181.4695281982422	1.0	70.98433685302734	235.3843536376953	1.0	647.6082153320312	267.76324462890625	5.167722702026367e-5	-2.374481678009033	189.416015625	0.0001475512981414795	1	031
8	13.640151977539062	185.98497009277344	1.0	67.93133544921875	237.57630920410156	1.0	71.12724304199219	236.73245239257812	0.00019088387489318848	68.16862487792969	238.71681213378906	0.0002651810646057129	1	031
9	14.160951614379883	190.1160430908203	1.0	6.630341529846191	198.0021209716797	6.29425048828125e-5	648.34912109375	140.11383056640625	4.988908767700195e-5	0.9301905632019043	172.83102416992188	0.00014442205429077148	1	031
10	15.486953735351562	192.0523681640625	1.0	73.41375732421875	207.1343231201172	0.9999613761901855	72.34580993652344	206.7860870361328	3.039836883544922e-5	-0.3337593078613281	201.89663696289062	8.460879325866699e-5	1	031
11	18.256399154663086	191.39425659179688	1.0	76.22635650634766	209.46168518066406	0.9997647404670715	649.9822998046875	221.9591827392578	3.236532211303711e-5	80.19439697265625	211.8210906982422	0.00029921531677246094	1	031
12	21.048839569091797	193.5946807861328	1.0	77.6751937866211	207.99752807617188	0.9998853206634521	81.80107116699219	208.24913024902344	5.6296586990356445e-5	79.90253448486328	208.71987915039062	0.0008566379547119141	1	031
13	23.677934646606445	199.44601440429688	0.9999850392341614	71.98886108398438	211.7421875	0.00019747018814086914	647.261474609375	122.35438537597656	0.0002358853816986084	3.2905917167663574	188.52882385253906	0.00014483928680419922	1	031
14	29.08207893371582	224.8416748046875	1.0	73.6774673461914	192.07217407226562	0.9999986290931702	74.91832733154297	191.098388671875	0.00018545985221862793	72.55030059814453	192.72288513183594	0.0012831389904022217	1	031
15	32.38216781616211	232.02662658691406	1.0	75.84249114990234	189.17018127441406	1.0	649.2387084960938	155.74490356445312	0.0003063678741455078	74.48387908935547	189.8767852783203	0.002140551805496216	1	031
16	32.27599334716797	237.91734313964844	1.0	69.59284210205078	190.20204162597656	0.9999998807907104	647.4076538085938	139.15773010253906	7.843971252441406e-5	69.95824432373047	191.71444702148438	0.0004890859127044678	1	031
17	32.91958999633789	243.02601623535156	1.0	71.08744812011719	188.24342346191406	1.0	73.00248718261719	188.8571014404297	6.881356239318848e-5	70.7977294921875	190.31565856933594	0.0006352365016937256	1	031
18	42.67570877075195	260.2677307128906	1.0	54.874996185302734	201.44869995117188	1.0	529.5646362304688	206.86012268066406	1.0	526.4464721679688	206.84483337402344	0.00021669268608093262	1	031
19	45.10942840576172	261.404052734375	1.0	53.940311431884766	201.22982788085938	1.0	529.7033081054688	206.53781127929688	1.0	528.4180908203125	207.6126251220703	0.00026425719261169434	1	031
20	43.41721725463867	259.4872741699219	1.0	57.40675354003906	201.26071166992188	0.9999997615814209	529.7835083007812	206.77886962890625	1.0	527.9893188476562	207.65232849121094	0.00019624829292297363	1	031
21	43.74931335449219	259.5619812011719	1.0	56.582679748535156	201.87722778320312	0.9999970197677612	529.3621215820312	206.37315368652344	1.0	526.3052368164062	206.40171813964844	0.00016629695892333984	1	031
22	43.575645446777344	259.1634216308594	1.0	51.258018493652344	201.87400817871094	0.9927685856819153	528.654052734375	207.00921630859375	1.0	525.9666137695312	206.99853515625	0.00020834803581237793	1	031
23	44.10896682739258	259.8049011230469	1.0	49.74171447753906	201.60507202148438	0.9991958141326904	530.0751342773438	206.2667694091797	1.0	526.1209106445312	203.06802368164062	0.0002759993076324463	1	031
24	45.79802703857422	259.35699462890625	1.0	53.37504577636719	203.1343994140625	0.9989085793495178	528.75439453125	206.58380126953125	1.0	525.12548828125	203.36830139160156	0.00031638145446777344	1	031
25	50.28987121582031	254.5469512939453	1.0	61.31877899169922	203.1052703857422	0.9999500513076782	529.01123046875	206.93345642089844	1.0	526.1746215820312	206.99807739257812	0.0002493858337402344	1	031
26	55.54563522338867	253.88357543945312	1.0	67.47019958496094	252.61346435546875	0.0005421340465545654	529.54345703125	206.67543029785156	1.0	526.0860595703125	203.55068969726562	0.00027358531951904297	1	031
27	61.98705291748047	251.50448608398438	1.0	68.73015594482422	251.55906677246094	0.0003599226474761963	529.304443359375	207.32701110839844	1.0	525.5446166992188	204.51463317871094	0.0002873241901397705	1	031
28	67.87567901611328	249.26327514648438	1.0	60.2117919921875	252.10020446777344	0.000731736421585083	529.7564697265625	206.29225158691406	1.0	526.8271484375	206.51133728027344	0.0003363490104675293	1	031
29	75.79143524169922	246.5479278564453	1.0	73.39419555664062	247.41546630859375	0.0015933513641357422	529.21728515625	206.8440704345703	1.0	526.5823974609375	206.2325439453125	0.0003293752670288086	1	031
30	83.64260864257812	245.59703063964844	1.0	45.016822814941406	213.76416015625	0.9999964237213135	529.2744750976562	206.7921600341797	1.0	525.9534912109375	206.80189514160156	0.00025340914726257324	1	031
31	91.34357452392578	242.86045837402344	1.0	45.934593200683594	222.72891235351562	0.0016269683837890625	528.8414306640625	207.1889190673828	1.0	525.1593627929688	204.0072021484375	0.000308990478515625	1	031
32	99.57091522216797	242.36810302734375	1.0	38.110679626464844	225.47511291503906	0.4877068102359772	529.053466796875	206.27537536621094	1.0	525.4031372070312	206.3914337158203	0.00023558735847473145	1	031
33	109.40388488769531	238.22999572753906	1.0	48.39152145385742	221.97286987304688	0.9962337017059326	529.081787109375	206.5242919921875	1.0	525.5203247070312	206.24710083007812	0.00023734569549560547	1	031
34	117.07159423828125	237.2356414794922	1.0	125.64405822753906	236.58245849609375	0.0003752708435058594	529.5234375	206.19772338867188	1.0	525.5984497070312	206.24224853515625	0.00026607513427734375	1	031
35	123.3676986694336	238.01229858398438	1.0	48.915000915527344	239.54026794433594	0.9337221384048462	529.4883422851562	207.5037841796875	1.0	526.124755859375	204.6438751220703	0.00023317337036132812	1	031
36	110.17361450195312	241.43023681640625	0.9363625645637512	71.73754119873047	228.4393768310547	0.9999121427536011	528.3571166992188	206.77394104003906	1.0	524.7774658203125	206.4031982421875	0.0003275275230407715	1	031
37	140.62371826171875	197.57655334472656	1.0	90.95917510986328	249.02357482910156	0.9999994039535522	529.2872924804688	206.37525939941406	1.0	90.32057189941406	251.02122497558594	0.0004924535751342773	1	031
38	152.52078247070312	186.55642700195312	1.0	87.5813217163086	249.50428771972656	0.9631974697113037	529.1947631835938	206.31040954589844	1.0	525.5640869140625	206.2637939453125	0.0003451406955718994	1	031
39	163.28530883789062	179.24497985839844	1.0	94.69476318359375	252.77085876464844	1.0	529.2810668945312	205.85667419433594	1.0	96.22857666015625	253.1243896484375	0.0004087686538696289	1	031
40	172.4251708984375	173.81671142578125	1.0	101.88938903808594	242.73294067382812	1.0	528.7562866210938	206.03929138183594	1.0	525.1761474609375	206.13352966308594	0.00023514032363891602	1	031
41	181.00743103027344	169.4364013671875	1.0	106.73709106445312	232.67300415039062	0.999977707862854	529.2772827148438	206.5542755126953	1.0	525.4530639648438	206.39599609375	0.0002830624580383301	1	031
42	186.5318145751953	167.6105194091797	1.0	108.4038314819336	230.86660766601562	1.0	528.7265625	206.61154174804688	1.0	524.7786865234375	203.46983337402344	0.0003701746463775635	1	031
43	190.90628051757812	167.3700714111328	1.0	119.71385955810547	228.25086975097656	1.0	528.6820068359375	206.5088348388672	1.0	525.0026245117188	206.3385467529297	0.00034755468368530273	1	031
44	194.443115234375	167.75106811523438	1.0	127.717041015625	221.03001403808594	0.9420642852783203	529.3179931640625	206.77651977539062	1.0	525.7371215820312	206.96298217773438	0.00019884109497070312	1	031
45	195.622802734375	168.20335388183594	1.0	132.547119140625	218.89515686035156	0.9999998211860657	529.820068359375	206.65725708007812	1.0	131.91140747070312	220.977783203125	0.0004951953887939453	1	031
46	197.6737060546875	168.72633361816406	1.0	134.7084503173828	215.43016052246094	0.9344357252120972	528.8978881835938	206.9844970703125	1.0	525.9896850585938	207.06271362304688	0.000329822301864624	1	031
47	198.2113037109375	167.28463745117188	1.0	134.29200744628906	215.3046417236328	1.0	529.7137451171875	207.68959045410156	1.0	130.94415283203125	221.58311462402344	0.0003477334976196289	1	031
48	198.5706329345703	168.22500610351562	1.0	136.48477172851562	213.58033752441406	1.0	528.8076171875	206.59556579589844	1.0	133.83387756347656	221.06581115722656	0.0003713667392730713	1	031
49	199.828857421875	167.41241455078125	1.0	137.9354705810547	211.6797332763672	0.8207995891571045	529.0862426757812	207.67567443847656	1.0	526.1825561523438	207.5697479248047	0.00027126073837280273	1	031
50	199.80288696289062	167.81781005859375	1.0	139.8916473388672	211.60511779785156	0.9999914169311523	529.0142211914062	206.68736267089844	1.0	525.6681518554688	206.66543579101562	0.0003605484962463379	1	031
51	201.20016479492188	165.87611389160156	1.0	141.3590545654297	211.69924926757812	1.0	529.4310302734375	206.6394805908203	1.0	526.1263427734375	206.9475555419922	0.0003756880760192871	1	031
52	201.99708557128906	165.9650421142578	1.0	145.55709838867188	209.04376220703125	0.9999999403953552	529.1199951171875	207.38279724121094	1.0	525.6011352539062	207.02072143554688	0.0002975761890411377	1	031
53	202.3078155517578	165.83241271972656	1.0	147.12432861328125	204.87294006347656	0.9999999403953552	528.3515625	206.98257446289062	1.0	524.603759765625	203.79078674316406	0.0002626478672027588	1	031
54	203.9886932373047	165.37503051757812	1.0	154.6648712158203	204.4555206298828	1.0	529.034912109375	206.9573974609375	1.0	526.2850341796875	207.06629943847656	0.00025203824043273926	1	031
55	204.0994415283203	165.8912353515625	1.0	154.74024963378906	206.81201171875	0.9999998807907104	528.49609375	207.1570587158203	1.0	525.6693725585938	206.80746459960938	0.00040724873542785645	1	031
56	204.4568634033203	165.35890197753906	1.0	154.57839965820312	209.02725219726562	1.0	529.1381225585938	206.92774963378906	1.0	525.63916015625	206.71067810058594	0.00024893879890441895	1	031
57	205.24143981933594	164.2963409423828	1.0	159.05703735351562	205.27542114257812	1.0	529.2869873046875	207.3862762451172	1.0	526.4518432617188	207.6282196044922	0.0005078315734863281	1	031
58	206.6295928955078	165.10882568359375	1.0	159.6427764892578	204.73341369628906	1.0	528.8404541015625	206.6680908203125	1.0	161.33726501464844	206.34458923339844	0.000533372163772583	1	031
59	206.90081787109375	165.22610473632812	1.0	161.15008544921875	201.24034118652344	1.0	529.1145629882812	206.601318359375	1.0	525.6607666015625	206.65650939941406	0.000255584716796875	1	031
60	208.70350646972656	163.8115234375	1.0	160.7466583251953	201.63201904296875	1.0	529.0355224609375	206.13201904296875	1.0	525.6431274414062	206.0465850830078	0.00027880072593688965	1	031
61	213.84320068359375	159.1880645751953	1.0	164.260009765625	193.47447204589844	0.9992725849151611	529.4746704101562	206.32992553710938	1.0	525.6732788085938	205.97259521484375	0.000330120325088501	1	031
62	222.30413818359375	153.34664916992188	1.0	168.13836669921875	194.73439025878906	0.12137708067893982	529.4989624023438	206.8649444580078	1.0	526.447998046875	206.65951538085938	0.00018301606178283691	1	031
63	234.49928283691406	144.5619659423828	1.0	180.79849243164062	191.85838317871094	0.9986429214477539	529.1918334960938	206.55767822265625	1.0	525.4253540039062	206.68710327148438	0.0002479255199432373	1	031
64	245.48146057128906	138.76129150390625	1.0	173.69338989257812	191.2849884033203	0.9999954700469971	529.3936767578125	207.00831604003906	1.0	525.6920166015625	206.88552856445312	0.00018724799156188965	1	031
65	255.6577606201172	136.97976684570312	1.0	172.6097869873047	191.78773498535156	1.0	528.8168334960938	206.92898559570312	1.0	525.1080932617188	203.47695922851562	0.0002548694610595703	1	031
66	261.0391845703125	134.04180908203125	1.0	183.06317138671875	181.76290893554688	0.9912939071655273	528.935546875	207.08990478515625	1.0	525.0501708984375	203.70046997070312	0.00022462010383605957	1	031
67	264.6136779785156	133.62823486328125	1.0	185.5497589111328	174.31910705566406	0.9999499320983887	529.6734008789062	206.75437927246094	1.0	525.6504516601562	206.86021423339844	0.0002334117889404297	1	031
68	267.08612060546875	132.30982971191406	1.0	188.4974822998047	174.28443908691406	0.9984867572784424	529.1258544921875	206.82643127441406	1.0	526.036865234375	206.66258239746094	0.00022199749946594238	1	031
69	267.9247741699219	132.06155395507812	1.0	203.2944793701172	182.57948303222656	0.9999980926513672	529.4017333984375	206.88150024414062	1.0	525.5715942382812	206.4818878173828	0.0002537965774536133	1	031
70	269.51763916015625	133.22390747070312	1.0	210.37918090820312	184.40525817871094	1.0	528.6890258789062	206.4193878173828	1.0	524.885498046875	202.67005920410156	0.00024002790451049805	1	031
71	271.6168212890625	131.93338012695312	1.0	218.47848510742188	179.33319091796875	1.0	528.817138671875	206.52850341796875	1.0	525.120361328125	206.17062377929688	0.00012287497520446777	1	031
72	274.6734313964844	130.0705108642578	1.0	232.94232177734375	178.27783203125	0.9978134632110596	528.8208618164062	207.0469207763672	1.0	525.0097045898438	207.33836364746094	0.0001786649227142334	1	031
73	274.0159606933594	135.51998901367188	1.0	222.9705352783203	177.3780975341797	1.0	529.5032348632812	206.2102813720703	1.0	525.88525390625	203.19566345214844	0.0002613067626953125	1	031
74	297.740966796875	171.21226501464844	1.0	225.10406494140625	137.11643981933594	0.999999463558197	528.9593505859375	206.35621643066406	1.0	297.5945129394531	177.1168212890625	0.00026616454124450684	1	031
75	310.4587097167969	203.18727111816406	1.0	246.94911193847656	136.3705291748047	1.0	528.4256591796875	205.5968475341797	1.0	525.09326171875	205.35401916503906	0.00023606419563293457	1	031
76	318.2283020019531	227.24078369140625	1.0	270.8519592285156	120.69081115722656	0.9994592666625977	528.667236328125	206.96475219726562	1.0	525.8475952148438	207.1451873779297	0.0005944669246673584	1	031
77	322.80487060546875	249.33790588378906	1.0	292.2469177246094	135.03665161132812	1.0	529.2150268554688	207.3903045654297	1.0	526.4730834960938	207.03224182128906	0.0005660355091094971	1	031
78	327.09686279296875	263.1536560058594	1.0	307.1179504394531	146.03306579589844	0.9999929666519165	528.2684326171875	206.45098876953125	0.9999998807907104	525.751220703125	206.71788024902344	0.0007600486278533936	1	031
79	332.1900329589844	272.2391357421875	1.0	305.3993835449219	159.7769775390625	0.9944560527801514	528.0443725585938	206.5282440185547	1.0	525.6812744140625	206.87979125976562	0.0004705488681793213	1	031
80	334.9782409667969	276.4285888671875	1.0	305.3748474121094	169.96261596679688	0.9999999403953552	528.171630859375	206.5064697265625	1.0	525.2125244140625	206.45127868652344	0.0007344186305999756	1	031
81	336.9509582519531	281.01776123046875	1.0	305.36859130859375	173.8531951904297	0.6461294293403625	529.5135498046875	206.730712890625	1.0	526.001708984375	203.47471618652344	0.00030922889709472656	1	031
82	339.88348388671875	282.39703369140625	1.0	308.22796630859375	185.15188598632812	1.0	529.114990234375	207.3834686279297	1.0	525.80615234375	207.08566284179688	0.0008002817630767822	1	031
83	341.2607116699219	282.96917724609375	1.0	310.223388671875	194.04591369628906	1.0	528.5809936523438	206.47720336914062	1.0	524.97998046875	203.21466064453125	0.0002962350845336914	1	031
84	341.5657958984375	282.6555480957031	1.0	312.30126953125	191.47576904296875	0.9999172687530518	529.010009765625	206.7047576904297	1.0	525.38720703125	207.22059631347656	0.00022730231285095215	1	031
85	342.5400695800781	283.290771484375	1.0	308.69097900390625	200.15945434570312	0.9999998807907104	529.444580078125	206.79840087890625	1.0	525.8311157226562	207.00050354003906	0.00021472573280334473	1	031
86	344.30255126953125	283.8406066894531	1.0	309.1739501953125	202.23558044433594	1.0	529.3862915039062	206.2453155517578	1.0	340.2884216308594	271.6128234863281	0.0001806020736694336	1	031
87	344.2554626464844	286.41290283203125	1.0	308.1544189453125	210.52520751953125	0.9999998211860657	528.5101318359375	206.92160034179688	1.0	341.9854736328125	276.6692810058594	0.000560462474822998	1	031
88	347.5813293457031	310.3635559082031	1.0	311.7841796875	222.2936248779297	1.0	529.43896484375	207.24359130859375	1.0	309.03369140625	223.50355529785156	0.0001627802848815918	1	031
89	350.5390625	322.66943359375	1.0	309.66644287109375	224.1577606201172	1.0	529.6452026367188	206.9423370361328	1.0	525.5606689453125	207.03775024414062	0.0001869499683380127	1	031
90	355.3287048339844	331.7015380859375	1.0	304.7287902832031	221.0194091796875	1.0	529.0184936523438	206.56466674804688	1.0	525.3841552734375	203.5811767578125	0.00032642483711242676	1	031
91	360.0450744628906	337.6207275390625	1.0	303.2612609863281	225.28404235839844	1.0	528.0975341796875	206.14068603515625	1.0	524.5875244140625	205.7462615966797	0.0003171265125274658	1	031
92	364.3391418457031	344.79498291015625	1.0	312.35052490234375	239.9346160888672	1.0	529.2351684570312	206.009765625	1.0	525.5154418945312	206.2717742919922	0.00023686885833740234	1	031
93	367.2746887207031	347.5675048828125	1.0	317.4200744628906	248.98837280273438	1.0	529.3519287109375	206.11691284179688	1.0	525.5452880859375	206.08189392089844	0.00018271803855895996	1	031
94	369.2373046875	349.2169494628906	1.0	318.4627685546875	252.053955078125	1.0	528.9783325195312	206.56948852539062	1.0	525.311279296875	206.24765014648438	0.00023159384727478027	1	031
95	369.6683044433594	348.70526123046875	1.0	320.05035400390625	252.74586486816406	1.0	529.5897216796875	206.40077209472656	1.0	525.6170043945312	206.7416534423828	0.00020322203636169434	1	031
96	370.5412292480469	348.6507873535156	1.0	320.625244140625	257.275146484375	1.0	528.6102905273438	206.57061767578125	1.0	320.6080017089844	258.5308532714844	0.00030943751335144043	1	031
97	370.3954772949219	347.6864013671875	1.0	323.0686950683594	260.1944274902344	1.0	528.6793212890625	206.62106323242188	1.0	321.60247802734375	261.6839599609375	0.0004165768623352051	1	031
98	371.1509704589844	347.74798583984375	1.0	324.0698547363281	261.7931213378906	1.0	528.7679443359375	206.606689453125	1.0	321.76922607421875	268.4317932128906	0.00033083558082580566	1	031
99	371.9710693359375	348.6036376953125	1.0	323.73492431640625	266.1125793457031	1.0	529.494873046875	206.32376098632812	1.0	323.8397216796875	269.087646484375	0.0009905993938446045	1	031
100	372.65863037109375	347.81866455078125	1.0	324.137451171875	265.4562072753906	1.0	529.7435302734375	206.678466796875	1.0	525.7962646484375	206.48312377929688	0.00018656253814697266	1	031
101	372.82012939453125	348.14697265625	1.0	321.35040283203125	263.04052734375	1.0	529.0931396484375	206.84988403320312	1.0	371.33154296875	338.4183044433594	0.0003673434257507324	1	031
102	372.5817565917969	347.5185546875	1.0	322.76513671875	260.0511169433594	1.0	529.2034912109375	206.33218383789062	1.0	370.6451110839844	337.3083801269531	0.0003134608268737793	1	031
103	372.9084167480469	348.1300354003906	1.0	328.4089660644531	270.14794921875	1.0	529.2183837890625	206.21847534179688	1.0	371.5274353027344	338.6266174316406	0.0003954172134399414	1	031
104	373.0851745605469	347.93621826171875	1.0	327.6651306152344	270.9405517578125	1.0	529.3036499023438	206.2396240234375	1.0	525.3421020507812	206.49542236328125	0.00018736720085144043	1	031
105	373.61358642578125	347.77996826171875	1.0	325.8450012207031	269.3539123535156	1.0	528.8710327148438	206.0765380859375	1.0	372.3006286621094	339.2194519042969	0.00030997395515441895	1	031
106	373.1061706542969	347.87237548828125	1.0	324.93548583984375	267.8110656738281	1.0	529.6441650390625	206.4589385986328	1.0	527.8179931640625	207.45445251464844	0.0002377629280090332	1	031
107	373.0931701660156	348.57281494140625	1.0	326.4515075683594	264.5378723144531	1.0	529.4120483398438	206.18246459960938	1.0	372.5810546875	340.5970764160156	0.0011001229286193848	1	031
108	375.25830078125	350.9438781738281	1.0	329.2906494140625	274.0733947753906	1.0	529.318359375	206.0625762939453	1.0	525.4234008789062	205.94412231445312	0.00022080540657043457	1	031
109	376.14556884765625	352.024658203125	1.0	327.8215637207031	274.8174133300781	1.0	529.9783325195312	206.33213806152344	1.0	525.7374877929688	206.14317321777344	0.00020366907119750977	1	031
110	377.42681884765625	353.10101318359375	1.0	326.2662353515625	272.1681213378906	1.0	529.5247802734375	207.04434204101562	1.0	525.6251831054688	206.80088806152344	0.00018796324729919434	1	031
111	377.5232238769531	353.3777770996094	1.0	326.8687438964844	269.38739013671875	1.0	529.4971923828125	206.75003051757812	1.0	325.101806640625	270.04296875	0.0002823770046234131	1	031
112	376.51171875	352.7019958496094	1.0	325.576171875	265.4664001464844	1.0	530.1203002929688	206.4728546142578	1.0	528.3648071289062	207.46969604492188	0.00023639202117919922	1	031
113	376.53033447265625	352.5755310058594	1.0	330.4903869628906	271.4185791015625	1.0	528.69482421875	205.70553588867188	1.0	525.1368408203125	205.67027282714844	0.0002759397029876709	1	031
114	377.05889892578125	352.4829406738281	1.0	329.971923828125	272.6187744140625	1.0	529.3782348632812	206.30532836914062	1.0	525.6815185546875	206.34814453125	0.00019356608390808105	1	031
115	377.6694030761719	352.36334228515625	1.0	328.5570373535156	274.1573791503906	1.0	529.209716796875	205.86880493164062	1.0	525.6002197265625	205.92726135253906	0.00022730231285095215	1	031
116	377.7128601074219	352.17022705078125	1.0	326.9253845214844	271.9390869140625	1.0	529.3656616210938	206.0361328125	1.0	525.4795532226562	205.72154235839844	0.0002836883068084717	1	031
117	377.5356750488281	351.2411193847656	1.0	328.94073486328125	270.2113952636719	1.0	529.6988525390625	206.20614624023438	1.0	525.508056640625	206.28282165527344	0.0001729726791381836	1	031
118	377.0751647949219	351.54266357421875	1.0	330.3688049316406	268.3132629394531	1.0	529.2357788085938	206.72914123535156	1.0	525.5711669921875	206.71084594726562	0.00021627545356750488	1	031
119	377.2205505371094	351.8182678222656	1.0	331.09954833984375	269.2736511230469	1.0	528.8325805664062	207.17025756835938	1.0	525.100341796875	206.9400177001953	0.00019800662994384766	1	031
120	377.1466979980469	351.6556396484375	1.0	332.1182556152344	272.19512939453125	1.0	529.5518798828125	207.0841827392578	1.0	528.0848388671875	207.66278076171875	0.0002580881118774414	1	031
121	377.7210693359375	351.949462890625	1.0	330.2510986328125	273.0155334472656	1.0	529.677490234375	206.13092041015625	1.0	525.7101440429688	206.1864776611328	0.00020998716354370117	1	031
122	377.80023193359375	352.3330383300781	1.0	330.35693359375	273.69659423828125	1.0	529.7901000976562	206.84510803222656	1.0	526.0963134765625	206.45492553710938	0.00016370415687561035	1	031
123	376.5037536621094	353.0854797363281	1.0	329.1543273925781	272.1129150390625	1.0	529.4661865234375	206.8019561767578	1.0	527.9526977539062	207.58969116210938	0.00018450617790222168	1	031
124	377.625244140625	352.81689453125	1.0	331.4140930175781	271.3243103027344	1.0	529.4818115234375	206.80160522460938	1.0	525.7838134765625	206.53366088867188	0.00019687414169311523	1	031
125	377.03802490234375	352.899169921875	1.0	333.00225830078125	270.6434631347656	1.0	529.9501953125	206.88174438476562	1.0	528.3372192382812	207.61099243164062	0.00018671154975891113	1	031
126	377.0832214355469	353.2908935546875	1.0	333.4023132324219	270.5704345703125	1.0	529.0610961914062	205.8829803466797	1.0	525.5076904296875	205.76292419433594	0.00023362040519714355	1	031
127	377.525390625	352.7991027832031	1.0	331.3842468261719	268.8559875488281	1.0	529.0776977539062	206.2295684814453	1.0	528.0087280273438	207.4343719482422	0.0003447234630584717	1	031
128	376.7079162597656	353.82373046875	1.0	333.51416015625	272.08612060546875	1.0	529.8360595703125	206.37220764160156	1.0	528.3243408203125	207.38453674316406	0.00021275877952575684	1	031
129	377.0360107421875	353.5684814453125	1.0	331.3870849609375	270.2110595703125	1.0	529.3014526367188	206.5888671875	1.0	525.5551147460938	206.44410705566406	0.0002574324607849121	1	031
130	377.30291748046875	353.1279602050781	1.0	329.83935546875	271.2240295410156	1.0	528.9634399414062	206.62843322753906	1.0	525.42578125	206.2231903076172	0.00019541382789611816	1	031
131	377.4911804199219	353.5242919921875	1.0	329.5805969238281	271.62939453125	1.0	528.8585205078125	207.24107360839844	1.0	525.8448486328125	207.06448364257812	0.0002232193946838379	1	031
132	378.44775390625	353.143798828125	1.0	328.54412841796875	269.55255126953125	1.0	529.21044921875	206.44869995117188	1.0	525.2850341796875	206.263916015625	0.00016227364540100098	1	031
133	377.60638427734375	352.9591369628906	1.0	333.9696960449219	269.5860595703125	1.0	529.6782836914062	206.3003387451172	1.0	525.9801635742188	206.3714599609375	0.0003509223461151123	1	031
134	377.4983215332031	352.3057556152344	1.0	329.2158508300781	268.995361328125	1.0	528.9790649414062	206.36868286132812	1.0	525.28271484375	202.70042419433594	0.0002180933952331543	1	031
135	377.3792419433594	352.5992431640625	1.0	328.2001037597656	268.9374084472656	1.0	529.6072998046875	206.69789123535156	1.0	528.2303466796875	207.62466430664062	0.000201493501663208	1	031
136	377.83978271484375	353.094482421875	1.0	333.2843933105469	270.8481750488281	1.0	529.0966186523438	205.9149169921875	0.9999998807907104	525.3123779296875	205.2197265625	0.00027674436569213867	1	031
137	377.5743408203125	352.7425231933594	1.0	331.375732421875	269.6356506347656	0.9999999403953552	529.5889892578125	206.69107055664062	1.0	525.6643676757812	206.68716430664062	0.0002554953098297119	1	031
138	377.4339294433594	352.3965148925781	1.0	328.1053466796875	269.95654296875	1.0	529.1759643554688	205.8649139404297	1.0	528.3623657226562	207.0059051513672	0.00027880072593688965	1	031
139	377.8564147949219	353.0050048828125	1.0	327.78076171875	270.4806213378906	1.0	528.6248168945312	206.569091796875	1.0	525.0632934570312	206.5438232421875	0.00030750036239624023	1	031
140	377.5653076171875	353.12017822265625	1.0	328.4747314453125	270.1695556640625	1.0	529.382568359375	207.0395965576172	1.0	525.4103393554688	206.91091918945312	0.00015607476234436035	1	031
141	377.3031311035156	353.4617004394531	1.0	327.6488952636719	270.0013122558594	1.0	529.3257446289062	206.29273986816406	1.0	525.4608764648438	206.17510986328125	0.0002485513687133789	1	031
142	377.2358093261719	353.97296142578125	1.0	328.56500244140625	269.9397888183594	1.0	529.2186889648438	206.00396728515625	1.0	525.48974609375	205.80323791503906	0.0001996755599975586	1	031
143	377.6898498535156	352.4857177734375	1.0	329.4266357421875	269.1277770996094	0.9999979138374329	529.8690185546875	207.23036193847656	1.0	528.0780639648438	208.04708862304688	0.0002028942108154297	1	031
144	377.7227783203125	353.3406982421875	1.0	328.4798278808594	267.873291015625	1.0	529.1660766601562	206.7866973876953	1.0	525.5103149414062	206.71026611328125	0.00019922852516174316	1	031
145	377.73736572265625	352.80059814453125	1.0	324.925048828125	268.54217529296875	1.0	529.858154296875	206.04640197753906	1.0	528.7625732421875	207.3489990234375	0.00029844045639038086	1	031
146	378.2138977050781	353.8210754394531	1.0	327.6556396484375	268.9104919433594	1.0	529.4781494140625	206.23953247070312	1.0	525.7902221679688	206.1668243408203	0.00024497509002685547	1	031
147	378.2857666015625	352.7043151855469	1.0	327.03778076171875	269.15911865234375	1.0	529.3833618164062	206.25173950195312	1.0	326.1006164550781	269.84820556640625	0.00029975175857543945	1	031
148	377.8867492675781	352.8941955566406	1.0	325.6097717285156	267.7497863769531	1.0	528.7908325195312	206.63478088378906	1.0	525.0484619140625	206.64688110351562	0.00023481249809265137	1	031
149	377.9518737792969	352.70343017578125	1.0	327.92742919921875	266.51507568359375	1.0	529.2731323242188	205.88914489746094	1.0	525.471435546875	202.78494262695312	0.00024178624153137207	1	031
150	377.34234619140625	353.12030029296875	1.0	329.225830078125	266.9449768066406	1.0	529.3441772460938	206.4713897705078	1.0	328.7724609375	268.9271545410156	0.0005123913288116455	1	031
151	377.4840087890625	352.6473693847656	1.0	326.60986328125	267.4802551269531	1.0	528.1380004882812	205.91604614257812	1.0	524.8101806640625	205.4505615234375	0.0003173947334289551	1	031
152	377.397705078125	352.09716796875	1.0	328.58563232421875	267.2702941894531	1.0	528.5731201171875	206.1746826171875	1.0	327.8440246582031	268.32330322265625	0.00033864378929138184	1	031
153	377.6160583496094	352.9208984375	1.0	328.064697265625	267.6758117675781	1.0	529.4066162109375	205.73040771484375	1.0	525.2771606445312	205.39036560058594	0.00024446845054626465	1	031
154	377.7554931640625	352.22265625	1.0	325.63494873046875	266.9219055175781	1.0	529.5895385742188	206.31358337402344	1.0	325.1597595214844	268.57403564453125	0.0002104341983795166	1	031
155	377.114990234375	352.27178955078125	1.0	325.79345703125	266.1121826171875	1.0	529.0758666992188	206.4991455078125	1.0	525.2972412109375	206.510009765625	0.00023177266120910645	1	031
156	377.9331970214844	352.4928894042969	1.0	324.5057067871094	267.37823486328125	1.0	529.5241088867188	206.257080078125	1.0	525.5181274414062	206.23240661621094	0.00021246075630187988	1	031
157	376.90460205078125	352.0956115722656	1.0	323.8954772949219	263.9390869140625	1.0	528.7369384765625	206.80551147460938	1.0	527.4488525390625	207.59881591796875	0.00026100873947143555	1	031
158	377.17144775390625	351.52471923828125	1.0	323.95977783203125	264.87322998046875	1.0	529.3587036132812	206.83299255371094	1.0	376.4230041503906	342.611572265625	0.0002899169921875	1	031
159	376.7222595214844	351.2562255859375	1.0	324.6584777832031	265.0930480957031	1.0	529.0188598632812	206.8326416015625	1.0	525.4385986328125	206.2135772705078	0.00023806095123291016	1	031
160	376.56353759765625	352.6475830078125	1.0	325.0268859863281	263.5212097167969	1.0	528.5441284179688	206.34243774414062	1.0	525.2869873046875	205.85208129882812	0.00029143691062927246	1	031
161	376.7889099121094	351.9256286621094	1.0	323.68701171875	266.13995361328125	1.0	529.3711547851562	205.52865600585938	1.0	525.761474609375	205.587890625	0.00014841556549072266	1	031
162	376.23651123046875	351.5045471191406	1.0	323.8399963378906	264.59967041015625	1.0	529.78515625	205.7110595703125	1.0	525.81982421875	205.98681640625	0.00021818280220031738	1	031
163	376.7293395996094	351.90277099609375	1.0	320.055908203125	263.58209228515625	1.0	529.9813232421875	206.8850860595703	1.0	525.9258422851562	207.13330078125	0.0001659393310546875	1	031
164	376.750244140625	352.29473876953125	1.0	321.8060302734375	263.9048767089844	1.0	529.2364501953125	206.16983032226562	1.0	525.3829956054688	205.88267517089844	0.0002888143062591553	1	031
165	376.7360534667969	352.0556945800781	1.0	323.9908752441406	264.27435302734375	1.0	528.9354858398438	206.40370178222656	1.0	525.2379150390625	206.54576110839844	0.00019508600234985352	1	031
166	376.6687316894531	351.54486083984375	1.0	325.4703674316406	263.4860534667969	1.0	529.6795043945312	205.80921936035156	1.0	525.7216796875	206.2479248046875	0.0002841055393218994	1	031
167	376.4791259765625	352.66998291015625	1.0	323.9962463378906	264.10955810546875	1.0	528.0296020507812	206.93087768554688	1.0	525.2932739257812	207.2294464111328	0.000340878963470459	1	031
168	376.5357971191406	352.4668884277344	1.0	322.4410095214844	263.83251953125	1.0	528.664794921875	206.68309020996094	1.0	525.025390625	206.87013244628906	0.0002605617046356201	1	031
169	376.88946533203125	352.24725341796875	1.0	322.74737548828125	259.4568786621094	1.0	529.1554565429688	206.58853149414062	1.0	525.459228515625	206.41390991210938	0.0002365410327911377	1	031
170	376.826171875	352.4258117675781	1.0	323.5509338378906	262.10284423828125	1.0	529.4267578125	206.7320556640625	1.0	528.335693359375	207.74075317382812	0.00022980570793151855	1	031
171	377.440185546875	352.88128662109375	1.0	325.37811279296875	263.72576904296875	1.0	528.506103515625	206.2754669189453	1.0	525.1237182617188	205.88079833984375	0.00027611851692199707	1	031
172	376.3957214355469	352.7395935058594	1.0	328.4964599609375	265.0442199707031	1.0	529.2489013671875	206.18472290039062	1.0	525.54345703125	206.10430908203125	0.00014799833297729492	1	031
173	377.6359558105469	352.7467956542969	1.0	327.3687744140625	263.1649475097656	1.0	528.9251098632812	206.6389923095703	1.0	525.3038330078125	206.87045288085938	0.0002753734588623047	1	031
174	376.7164001464844	352.8074035644531	1.0	325.9400634765625	261.4991149902344	1.0	529.3319702148438	205.84124755859375	1.0	525.6820678710938	205.82705688476562	0.00028961896896362305	1	031
175	377.2951354980469	351.90362548828125	1.0	322.7259216308594	260.7974548339844	1.0	528.8639526367188	206.17681884765625	1.0	525.28173828125	206.07598876953125	0.0002466738224029541	1	031
176	377.4308776855469	352.58782958984375	1.0	322.7341613769531	260.8057861328125	1.0	528.5306396484375	206.95196533203125	1.0	525.188232421875	204.05792236328125	0.0002472102642059326	1	031
177	377.5882568359375	352.92510986328125	1.0	324.2554931640625	261.73748779296875	1.0	529.4590454101562	206.36856079101562	1.0	525.5360107421875	206.09310913085938	0.00019913911819458008	1	031
178	377.432861328125	353.2956237792969	1.0	325.64544677734375	264.79742431640625	1.0	529.1173095703125	206.386474609375	1.0	525.0101318359375	202.94778442382812	0.00021088123321533203	1	031
179	378.0171203613281	353.3099365234375	1.0	325.6689758300781	262.9342346191406	1.0	529.748291015625	206.3868865966797	1.0	525.7736206054688	206.59487915039062	0.00017651915550231934	1	031
180	377.87335205078125	352.8239440917969	1.0	325.5281677246094	262.4483947753906	1.0	528.8703002929688	206.28143310546875	1.0	525.8960571289062	206.25247192382812	0.0003444850444793701	1	031
181	378.4177551269531	352.8148193359375	1.0	322.74462890625	261.0558776855469	1.0	527.9688720703125	206.64450073242188	1.0	525.1758422851562	206.55381774902344	0.0005951523780822754	1	031
182	379.25152587890625	354.1828308105469	1.0	324.35150146484375	261.3548583984375	1.0	528.3438720703125	206.47982788085938	1.0	524.6995239257812	203.1253204345703	0.0002582967281341553	1	031
183	379.0049743652344	353.557373046875	1.0	326.39105224609375	262.5462646484375	1.0	527.9577026367188	207.0308837890625	1.0	525.3223266601562	206.51193237304688	0.00035879015922546387	1	031
184	380.10302734375	354.3877258300781	1.0	327.3589782714844	265.4429626464844	1.0	528.5574340820312	206.2544403076172	1.0	525.0244140625	206.11216735839844	0.0002798736095428467	1	031
185	379.1759033203125	355.87451171875	1.0	324.53741455078125	265.5181884765625	1.0	529.4214477539062	206.00730895996094	1.0	525.7335205078125	202.75857543945312	0.0002301633358001709	1	031
186	379.79400634765625	355.920654296875	1.0	324.7879638671875	263.5694885253906	1.0	529.325439453125	206.6743927001953	1.0	525.4635009765625	206.76730346679688	0.00017881393432617188	1	031
187	380.362060546875	356.56756591796875	1.0	321.8451843261719	260.1537780761719	1.0	528.6919555664062	206.42849731445312	1.0	525.1786499023438	206.1123504638672	0.00047132372856140137	1	031
188	381.50628662109375	355.76348876953125	1.0	325.4089050292969	261.85919189453125	1.0	528.7526245117188	206.69956970214844	1.0	525.1817016601562	206.5507049560547	0.0002351999282836914	1	031
189	381.3934631347656	356.9654541015625	1.0	328.93524169921875	265.0306396484375	1.0	528.6249389648438	206.7034149169922	1.0	525.111328125	206.02052307128906	0.00023931264877319336	1	031
190	381.894287109375	357.01226806640625	1.0	329.3768310546875	267.6426086425781	1.0	529.0736083984375	206.6513214111328	1.0	525.34375	206.40570068359375	0.00027295947074890137	1	031
191	382.54833984375	357.6535949707031	1.0	329.02325439453125	266.6649475097656	1.0	529.6679077148438	206.3982696533203	1.0	528.2349243164062	207.64085388183594	0.00019255280494689941	1	031
192	385.0282897949219	359.3367919921875	1.0	332.5091247558594	268.76531982421875	1.0	528.91259765625	206.796142578125	1.0	525.1566162109375	206.6232147216797	0.00019723176956176758	1	031
193	387.7720031738281	361.0028076171875	1.0	331.2998352050781	269.1989440917969	1.0	529.0965576171875	206.53050231933594	1.0	525.2969360351562	206.62173461914062	0.00016510486602783203	1	031
194	389.68341064453125	363.1957092285156	1.0	330.8616638183594	269.0197448730469	1.0	528.93408203125	206.43125915527344	1.0	525.2302856445312	206.02757263183594	0.00029784440994262695	1	031
195	389.3124694824219	364.1580505371094	1.0	331.96746826171875	269.35809326171875	1.0	529.597900390625	206.787109375	1.0	525.5648803710938	206.69174194335938	0.00016692280769348145	1	031
196	391.4947509765625	365.5573425292969	1.0	330.76397705078125	270.8387756347656	1.0	529.0682983398438	206.58566284179688	1.0	525.4444580078125	207.0087127685547	0.0001805722713470459	1	031
197	392.3633728027344	366.8689270019531	1.0	331.62939453125	269.3050842285156	1.0	529.5098876953125	206.58311462402344	1.0	528.2737426757812	207.49037170410156	0.0002416074275970459	1	031
198	393.0163269042969	368.19207763671875	1.0	332.6593933105469	267.2323303222656	1.0	529.4675903320312	206.76272583007812	1.0	525.8145141601562	206.84182739257812	0.00018337368965148926	1	031
199	394.5407409667969	369.84063720703125	1.0	332.65936279296875	267.6734619140625	1.0	530.0918579101562	207.32247924804688	1.0	525.9923095703125	207.2680206298828	0.0002193450927734375	1	031
200	393.77783203125	370.5744934082031	1.0	331.0589294433594	268.9205322265625	1.0	528.674560546875	206.88229370117188	1.0	525.1265258789062	206.187255859375	0.0002186894416809082	1	031
201	394.1713562011719	371.5119934082031	1.0	333.2934875488281	269.0605773925781	1.0	529.0719604492188	206.5738525390625	1.0	525.19384765625	206.54638671875	0.00023829936981201172	1	031
202	394.9573669433594	371.6448059082031	1.0	331.3728332519531	269.6740417480469	1.0	528.9819946289062	206.6749725341797	1.0	525.2706909179688	206.1715545654297	0.0001882016658782959	1	031
203	394.8797607421875	372.6070556640625	1.0	330.18341064453125	270.38116455078125	1.0	528.8123779296875	206.1973114013672	1.0	525.3224487304688	206.1626434326172	0.0002428889274597168	1	031
204	394.57696533203125	373.0677185058594	1.0	332.32501220703125	270.3569030761719	1.0	528.7640991210938	207.23001098632812	1.0	525.7955322265625	206.82176208496094	0.00019297003746032715	1	031
205	394.8693542480469	373.8392028808594	1.0	335.0043640136719	267.9311828613281	1.0	528.9234619140625	206.30133056640625	1.0	524.962890625	206.13470458984375	0.00031384825706481934	1	031
206	394.9004211425781	373.55999755859375	1.0	334.9645690917969	267.5276794433594	1.0	529.1057739257812	206.35208129882812	1.0	525.1860961914062	205.8841552734375	0.00020676851272583008	1	031
207	395.3818664550781	374.0145263671875	1.0	333.50030517578125	268.3596496582031	1.0	529.4005737304688	206.381591796875	1.0	525.5609130859375	206.5032501220703	0.0002308487892150879	1	031
208	395.53948974609375	374.6398010253906	1.0	332.34906005859375	268.4050598144531	1.0	529.1896362304688	206.52720642089844	1.0	525.3338623046875	206.3334197998047	0.00019621849060058594	1	031
209	395.2414245605469	374.4441833496094	1.0	331.3431701660156	267.5929260253906	1.0	529.071533203125	206.51815795898438	1.0	525.2855224609375	206.85472106933594	0.00022542476654052734	1	031
210	394.7747802734375	375.0041198730469	1.0	329.493408203125	269.3709411621094	1.0	529.4124755859375	206.70965576171875	1.0	525.4700317382812	206.75265502929688	0.00019875168800354004	1	031
211	395.18792724609375	376.35992431640625	1.0	329.924072265625	269.0437927246094	1.0	529.2935791015625	206.5813446044922	1.0	525.6076049804688	206.55967712402344	0.0002460181713104248	1	031
212	394.1007385253906	380.6248474121094	1.0	333.5303649902344	272.54400634765625	1.0	529.7496337890625	206.4330596923828	1.0	525.541259765625	206.32867431640625	0.00017979741096496582	1	031
213	393.8240661621094	385.6289978027344	1.0	339.901611328125	283.9635925292969	1.0	529.2869262695312	207.0748291015625	1.0	525.4419555664062	206.9559783935547	0.00020438432693481445	1	031
214	393.4300537109375	388.9522705078125	1.0	339.0405578613281	287.963134765625	1.0	529.4580688476562	206.83203125	1.0	525.5433349609375	206.73219299316406	0.00018844008445739746	1	031
215	392.9537658691406	393.8395690917969	1.0	344.2480163574219	284.1598815917969	1.0	529.5316162109375	206.50543212890625	1.0	341.20111083984375	285.6447448730469	0.00032830238342285156	1	031
216	393.2403869628906	396.3396301269531	1.0	344.4256591796875	278.429931640625	1.0	529.2279663085938	206.8138885498047	1.0	525.4690551757812	206.8294219970703	0.00023549795150756836	1	031
217	393.18280029296875	399.10919189453125	1.0	346.2032470703125	276.1822204589844	1.0	528.8452758789062	206.8539581298828	1.0	525.0184936523438	206.74290466308594	0.00022864341735839844	1	031
218	393.76641845703125	402.5003356933594	1.0	344.56396484375	273.4962158203125	1.0	529.4168701171875	207.1968231201172	1.0	525.3665771484375	207.04234313964844	0.0002633035182952881	1	031
219	395.3995666503906	406.5181884765625	1.0	342.56640625	271.5906982421875	1.0	528.9091796875	206.8415985107422	1.0	526.0685424804688	206.39674377441406	0.0003349184989929199	1	031
220	396.2580871582031	408.343994140625	1.0	336.28521728515625	272.44500732421875	1.0	528.6874389648438	206.3505401611328	1.0	336.795166015625	274.66748046875	0.0004260241985321045	1	031
221	396.8887023925781	409.0384826660156	1.0	338.7075500488281	273.8663330078125	0.9936122894287109	528.8076782226562	206.2859344482422	1.0	524.87109375	203.03067016601562	0.0002754628658294678	1	031
222	396.9283447265625	411.38092041015625	1.0	349.18798828125	284.3487243652344	0.08806851506233215	528.37353515625	206.72129821777344	1.0	525.7078247070312	206.47808837890625	0.0004049241542816162	1	031
223	397.157470703125	412.56097412109375	1.0	396.95867919921875	417.0389099121094	0.00027367472648620605	528.7941284179688	206.1316375732422	1.0	526.0593872070312	206.01156616210938	0.00037473440170288086	1	031
224	396.9692687988281	413.8294372558594	1.0	349.8080749511719	288.4385681152344	0.0002709925174713135	528.1770629882812	206.69430541992188	1.0	525.3832397460938	206.39788818359375	0.0004564821720123291	1	031
225	397.75030517578125	413.955322265625	0.9999998807907104	400.5631103515625	415.2501220703125	0.001512676477432251	528.4293212890625	205.64877319335938	1.0	524.6408081054688	202.48898315429688	0.0003802478313446045	1	031
226	397.74151611328125	414.4333801269531	1.0	355.59210205078125	289.21600341796875	0.12712892889976501	528.532958984375	205.97718811035156	1.0	524.6270141601562	202.68902587890625	0.00036913156509399414	1	031
227	396.5722351074219	415.33489990234375	0.9999997615814209	354.5064392089844	293.250244140625	0.030983418226242065	529.1602172851562	205.89332580566406	1.0	525.32568359375	202.943359375	0.0002929568290710449	1	031
228	396.5446472167969	416.06396484375	0.9999998807907104	360.7542724609375	293.77777099609375	0.018268495798110962	528.6123046875	206.7491455078125	1.0	525.150390625	206.7230987548828	0.0002613365650177002	1	031
229	396.696044921875	415.0224304199219	0.9999997019767761	399.1333312988281	417.1764831542969	0.007776886224746704	528.6911010742188	206.390625	1.0	525.7052001953125	206.71844482421875	0.0002206861972808838	1	031
230	397.0684814453125	415.98583984375	1.0	355.9083251953125	287.491455078125	0.061239659786224365	529.2011108398438	206.70895385742188	1.0	527.7238159179688	207.53005981445312	0.0002435147762298584	1	031
231	396.9244689941406	415.8546142578125	1.0	354.9068908691406	285.9207763671875	0.9992247819900513	529.55615234375	206.18637084960938	1.0	525.7611083984375	206.00665283203125	0.00029084086418151855	1	031
232	396.5572814941406	415.98004150390625	1.0	362.6912841796875	292.27679443359375	0.007963091135025024	529.023681640625	206.52854919433594	1.0	525.361083984375	206.43177795410156	0.0002942085266113281	1	031
233	397.19921875	415.6401672363281	1.0	362.6261901855469	292.81121826171875	0.0795271098613739	528.6444091796875	206.4484100341797	1.0	525.0088500976562	205.8424530029297	0.0003286898136138916	1	031
234	396.2550354003906	416.6369934082031	1.0	362.0617980957031	290.04730224609375	0.9782334566116333	528.052734375	206.67047119140625	1.0	524.5792236328125	206.3659210205078	0.00025153160095214844	1	031
235	396.5218200683594	416.826416015625	1.0	399.304931640625	418.85125732421875	0.00022903084754943848	529.3067016601562	206.6062774658203	1.0	525.5157470703125	206.8013153076172	0.00018364191055297852	1	031
236	396.562744140625	417.36859130859375	1.0	358.6792297363281	287.7512512207031	0.999962568283081	529.3013916015625	206.41456604003906	1.0	525.4856567382812	206.48416137695312	0.00022345781326293945	1	031
237	396.74755859375	417.5805358886719	1.0	358.4880065917969	288.0038146972656	0.9836535453796387	528.786376953125	206.54010009765625	1.0	525.1685180664062	203.534912109375	0.00028768181800842285	1	031
238	397.060791015625	418.5561218261719	1.0	352.5378112792969	288.7868957519531	0.22332748770713806	528.9009399414062	206.86196899414062	1.0	525.1376953125	206.85504150390625	0.00022721290588378906	1	031
239	396.5713806152344	417.2389221191406	1.0	359.5548095703125	290.69024658203125	0.9771780967712402	528.4849853515625	206.2511749267578	1.0	524.9545288085938	205.94369506835938	0.00026163458824157715	1	031
240	394.96673583984375	419.42724609375	1.0	353.43133544921875	288.69464111328125	1.0	529.2922973632812	206.71018981933594	1.0	525.5985107421875	207.0456085205078	0.00020563602447509766	1	031
241	390.2637023925781	421.0604248046875	1.0	353.55352783203125	297.82073974609375	1.0	529.7039794921875	206.40072631835938	1.0	350.8464660644531	304.10882568359375	0.00044208765029907227	1	031
242	387.2634582519531	419.7816467285156	1.0	356.0081481933594	304.94964599609375	1.0	528.6895751953125	206.6586456298828	1.0	525.0117797851562	206.30044555664062	0.0002675950527191162	1	031
243	382.39044189453125	419.76171875	1.0	357.75732421875	311.9466247558594	0.9987789392471313	529.198486328125	207.1830596923828	1.0	525.35498046875	206.7097930908203	0.00018268823623657227	1	031
244	381.9527893066406	422.1496276855469	1.0	366.4272766113281	321.64080810546875	0.0006931722164154053	528.5424194335938	207.20506286621094	1.0	525.7914428710938	206.75616455078125	0.0003668069839477539	1	031
245	381.58062744140625	421.898681640625	1.0	359.7532958984375	319.8980712890625	0.02608048915863037	528.2003784179688	207.16952514648438	1.0	525.42578125	207.17596435546875	0.00030687451362609863	1	031
246	381.5815734863281	422.5732116699219	1.0	525.4344482421875	208.17697143554688	4.622340202331543e-5	528.9996337890625	206.3015594482422	1.0	525.2554931640625	206.38360595703125	0.0002697408199310303	1	031
247	382.4978332519531	420.85699462890625	0.9999998807907104	528.3173217773438	207.00474548339844	5.8978796005249023e-5	528.9715576171875	206.10794067382812	1.0	525.2274169921875	202.85592651367188	0.0002957582473754883	1	031
248	383.742431640625	419.74005126953125	0.9999996423721313	531.8637084960938	208.61276245117188	3.254413604736328e-5	528.3760375976562	206.6865692138672	1.0	524.3927612304688	203.3122100830078	0.00029033422470092773	1	031
249	382.7358093261719	417.69970703125	0.9999997615814209	371.129638671875	344.1067199707031	0.7201816439628601	529.437255859375	206.57362365722656	1.0	525.66650390625	203.2976531982422	0.00026160478591918945	1	031
250	383.46112060546875	416.664794921875	0.9999995231628418	370.8600769042969	344.93304443359375	1.0	528.7651977539062	206.83999633789062	1.0	525.1477661132812	203.63302612304688	0.0003217756748199463	1	031
251	382.7239685058594	414.41400146484375	0.9999999403953552	374.39300537109375	344.25286865234375	1.0	528.4147338867188	206.5432891845703	1.0	525.0910034179688	203.34487915039062	0.00030475854873657227	1	031
252	387.2272644042969	407.4533386230469	0.9999983310699463	372.40228271484375	336.0944519042969	0.9730130434036255	529.1519775390625	207.18504333496094	1.0	526.3333740234375	206.6047821044922	0.0003504157066345215	1	031
253	389.89129638671875	407.31512451171875	5.4508447647094727e-5	527.7069702148438	207.21261596679688	4.2766332626342773e-5	528.5003051757812	206.1030731201172	1.0	524.912353515625	202.73858642578125	0.00037747621536254883	1	031
254	526.7864990234375	210.53472900390625	8.040666580200195e-5	527.0716552734375	207.84283447265625	3.847479820251465e-5	529.0292358398438	206.7701416015625	1.0	525.720947265625	206.6261749267578	0.00033608078956604004	1	031
255	526.9334106445312	210.3262176513672	0.00012642145156860352	528.1787109375	207.6282501220703	5.072355270385742e-5	528.5693359375	206.5305633544922	1.0	524.7312622070312	202.99795532226562	0.0003230273723602295	1	031
256	413.79815673828125	375.5479431152344	0.8504122495651245	528.9309692382812	207.41441345214844	3.4481287002563477e-5	529.3851318359375	206.71878051757812	1.0	525.727294921875	203.68917846679688	0.0002682805061340332	1	031
257	418.2662353515625	373.396484375	0.9999998807907104	417.5486755371094	374.2574157714844	0.0001812279224395752	528.2821655273438	207.10934448242188	1.0	525.8810424804688	207.1764373779297	0.00046747922897338867	1	031
258	422.42205810546875	367.83221435546875	0.9999995827674866	368.711181640625	402.9031677246094	0.0003529191017150879	529.4342651367188	206.6461944580078	1.0	525.9057006835938	203.9022216796875	0.00028255581855773926	1	031
259	428.2304382324219	364.0119934082031	1.0	372.1944274902344	403.94683837890625	0.9999603033065796	528.523681640625	205.55638122558594	1.0	525.3692626953125	205.56239318847656	0.00036209821701049805	1	031
260	435.0470275878906	355.4491271972656	1.0	371.51202392578125	403.2289733886719	0.03862804174423218	528.97998046875	206.74635314941406	1.0	525.00537109375	206.60691833496094	0.00038164854049682617	1	031
261	440.2431945800781	348.5224609375	1.0	382.53350830078125	403.3063049316406	0.7892985343933105	528.9810180664062	206.62716674804688	1.0	525.96826171875	206.41217041015625	0.00030815601348876953	1	031
262	446.5583801269531	340.6092529296875	1.0	382.081298828125	399.9787292480469	0.9991252422332764	528.9620971679688	206.36880493164062	1.0	525.9292602539062	206.45416259765625	0.00017827749252319336	1	031
263	449.3961486816406	337.40301513671875	1.0	387.0592346191406	401.660888671875	0.9999998211860657	528.9547119140625	206.6437225341797	1.0	387.9156188964844	403.23956298828125	0.000312119722366333	1	031
264	448.8286437988281	336.9031677246094	1.0	388.05316162109375	405.463623046875	0.9307682514190674	529.337158203125	205.91798400878906	1.0	525.2687377929688	206.06057739257812	0.00020232796669006348	1	031
265	447.57135009765625	335.537109375	1.0	393.3924560546875	409.5051574707031	0.5823523998260498	528.6051025390625	206.86483764648438	1.0	525.2431640625	203.73919677734375	0.0003402531147003174	1	031
266	448.7406311035156	335.00164794921875	1.0	392.1869812011719	405.6898498535156	0.03769335150718689	529.095458984375	206.52655029296875	1.0	525.3867797851562	206.63919067382812	0.00018987059593200684	1	031
267	448.29522705078125	333.726806640625	1.0	448.4990539550781	331.31201171875	0.0010652244091033936	529.308837890625	206.23045349121094	1.0	525.4180908203125	206.39907836914062	0.00021260976791381836	1	031
268	448.2171630859375	334.5817565917969	1.0	387.9194641113281	404.29315185546875	0.17539122700691223	529.0691528320312	207.24945068359375	1.0	525.2894897460938	207.147705078125	0.00017750263214111328	1	031
269	448.11236572265625	334.75469970703125	1.0	390.6332702636719	404.24346923828125	0.9454374313354492	528.4113159179688	206.63584899902344	1.0	525.5226440429688	206.56680297851562	0.00028964877128601074	1	031
270	448.4814147949219	333.5848388671875	1.0	389.8424072265625	404.3655700683594	0.0015735328197479248	529.2796630859375	206.23907470703125	1.0	525.6092529296875	202.7744140625	0.00022295117378234863	1	031
271	447.2734375	333.32720947265625	1.0	394.6939697265625	398.0413513183594	0.0031127631664276123	528.5150756835938	206.51718139648438	1.0	524.9559936523438	206.35252380371094	0.000214308500289917	1	031
272	449.18267822265625	333.2532653808594	1.0	396.6795654296875	402.815673828125	0.014202356338500977	528.6224365234375	206.5757293701172	1.0	525.4365844726562	203.31190490722656	0.00026854872703552246	1	031
273	447.4831237792969	332.435302734375	1.0	396.9497985839844	402.6480407714844	0.05181017518043518	528.4056396484375	206.49609375	1.0	524.8643188476562	206.6072540283203	0.00020080804824829102	1	031
274	446.2469482421875	332.85205078125	1.0	395.8826904296875	399.1861572265625	0.9787517786026001	527.8695068359375	207.03118896484375	1.0	525.5774536132812	206.7434539794922	0.0006341040134429932	1	031
275	446.9566345214844	333.0932922363281	1.0	399.3808898925781	401.6393737792969	0.9999910593032837	528.9046020507812	206.65382385253906	1.0	525.3756103515625	206.44528198242188	0.00036716461181640625	1	031
276	448.0046691894531	333.669189453125	1.0	394.28179931640625	405.6300048828125	0.5576978921890259	528.594970703125	206.22918701171875	1.0	524.6506958007812	203.16612243652344	0.00021657347679138184	1	031
277	447.7300720214844	332.51300048828125	1.0	396.7139587402344	406.5850524902344	0.0018960237503051758	529.152099609375	206.55270385742188	1.0	525.491455078125	203.59326171875	0.000330120325088501	1	031
278	446.4523010253906	331.545166015625	1.0	393.3985595703125	407.8411560058594	0.4970575273036957	528.5744018554688	206.8368682861328	1.0	524.9073486328125	206.4971466064453	0.0002155900001525879	1	031
279	443.9529113769531	330.1445007324219	1.0	399.64208984375	392.2533264160156	0.9999996423721313	528.2484130859375	206.98672485351562	1.0	525.8464965820312	206.8807830810547	0.0002929866313934326	1	031
280	443.5293273925781	327.0596923828125	1.0	399.70941162109375	391.97540283203125	1.0	529.2118530273438	206.43524169921875	1.0	525.3513793945312	203.08218383789062	0.0002409219741821289	1	031
281	440.1875915527344	323.8465576171875	1.0	395.556884765625	395.76788330078125	0.9993910789489746	529.0211181640625	206.74269104003906	1.0	525.43212890625	203.58399963378906	0.000254899263381958	1	031
282	439.18438720703125	320.7703552246094	1.0	398.00872802734375	383.1121826171875	0.9999831914901733	528.6617431640625	206.1741180419922	1.0	397.30914306640625	383.335205078125	0.0007358789443969727	1	031
283	438.0912170410156	317.1065673828125	1.0	396.0108947753906	377.298828125	0.9999984502792358	529.2373046875	206.62741088867188	1.0	525.2352905273438	206.92994689941406	0.00016367435455322266	1	031
284	440.2419128417969	315.9537048339844	1.0	391.8768615722656	375.7571716308594	0.9999992847442627	528.975341796875	206.70822143554688	1.0	525.1334838867188	203.4278564453125	0.00019356608390808105	1	031
285	439.83953857421875	314.04486083984375	1.0	392.3437194824219	375.742431640625	0.999999463558197	528.7750854492188	207.21728515625	1.0	526.133056640625	207.1122589111328	0.0003440976142883301	1	031
286	437.60443115234375	313.68463134765625	1.0	390.9361572265625	379.9237365722656	1.0	529.4017944335938	206.41477966308594	1.0	391.3866271972656	382.75592041015625	0.0004120469093322754	1	031
287	437.7386169433594	314.27752685546875	1.0	392.6666564941406	381.664794921875	0.9928185939788818	528.8478393554688	206.5176239013672	1.0	526.0695190429688	206.7045135498047	0.0002791881561279297	1	031
288	530.5473022460938	211.69960021972656	0.0001010894775390625	422.10040283203125	320.8992614746094	0.000299990177154541	528.5009155273438	206.9991455078125	1.0	526.1126708984375	206.6528778076172	0.0002689659595489502	1	031
289	373.3988342285156	271.947265625	0.9991352558135986	374.9101867675781	272.7069396972656	0.9303882718086243	528.7561645507812	206.283203125	1.0	525.9990234375	206.11317443847656	0.0005587637424468994	1	031
290	356.27001953125	252.16305541992188	1.0	411.2491149902344	343.7955627441406	1.0	528.4588623046875	206.50155639648438	1.0	525.631591796875	206.4413604736328	0.0005381405353546143	1	031
291	349.27032470703125	242.7501220703125	1.0	354.5699462890625	245.34432983398438	0.00034287571907043457	528.6419677734375	207.45191955566406	1.0	525.2901611328125	207.77682495117188	0.0005949735641479492	1	031
292	342.2683410644531	234.22256469726562	1.0	349.43017578125	235.47549438476562	0.0002962946891784668	528.5533447265625	207.94403076171875	1.0	527.07568359375	209.33901977539062	0.0007848143577575684	1	031
293	336.77008056640625	230.00845336914062	1.0	386.7507629394531	320.3189697265625	0.3222309947013855	528.7379760742188	208.12109375	1.0	527.2276611328125	208.94720458984375	0.0009458363056182861	1	031
294	332.5852966308594	226.01707458496094	1.0	380.62921142578125	316.010009765625	0.9946843981742859	529.8812866210938	207.36410522460938	1.0	380.2107238769531	317.3190612792969	0.0016216635704040527	1	031
295	329.7930603027344	222.36630249023438	1.0	373.8572998046875	311.42584228515625	1.0	529.211669921875	208.23193359375	1.0	371.80230712890625	318.0623474121094	0.0008406639099121094	1	031
296	327.09979248046875	221.05227661132812	1.0	368.7141418457031	307.8108825683594	1.0	528.9332885742188	207.29833984375	1.0	525.975830078125	207.09780883789062	0.0003104209899902344	1	031
297	325.0530090332031	219.82345581054688	1.0	364.856201171875	307.2507629394531	1.0	528.387451171875	207.5913848876953	1.0	526.0634155273438	207.64096069335938	0.0007000863552093506	1	031
298	323.6417236328125	219.7713623046875	1.0	360.7250061035156	304.70513916015625	1.0	529.59228515625	207.79432678222656	1.0	525.7657470703125	208.0976104736328	0.00031325221061706543	1	031
299	322.900390625	219.13421630859375	1.0	356.7113342285156	302.5373229980469	1.0	529.5191650390625	206.9447479248047	1.0	525.4811401367188	207.10113525390625	0.00033342838287353516	1	031
300	320.8914794921875	219.45297241210938	1.0	352.75396728515625	300.559326171875	1.0	528.8994750976562	207.136962890625	1.0	526.1160278320312	207.2766876220703	0.0001951158046722412	1	031
301	318.9041442871094	219.26632690429688	1.0	350.739501953125	302.3804016113281	1.0	527.9779052734375	206.84878540039062	0.9999998807907104	527.6813354492188	207.49952697753906	0.001468658447265625	1	031
302	317.798095703125	219.60943603515625	1.0	348.4277648925781	302.4083557128906	1.0	528.7169799804688	207.0594482421875	1.0	527.3829956054688	207.7019805908203	0.0005182325839996338	1	031
303	315.7940368652344	220.3065185546875	1.0	345.56036376953125	303.6807861328125	1.0	529.1882934570312	206.097900390625	1.0	525.7191162109375	206.18972778320312	0.000506967306137085	1	031
304	314.11376953125	220.1170654296875	1.0	342.7524108886719	304.73699951171875	1.0	527.6162109375	206.72206115722656	1.0	524.71533203125	206.30648803710938	0.0004305541515350342	1	031
305	311.5016784667969	219.81857299804688	1.0	338.96160888671875	307.19952392578125	1.0	529.35791015625	206.92410278320312	1.0	526.3110961914062	206.42359924316406	0.0003732442855834961	1	031
306	309.5492858886719	221.1310577392578	1.0	336.6663513183594	307.8655700683594	1.0	528.5443115234375	206.43663024902344	1.0	525.2518920898438	206.15966796875	0.0002899467945098877	1	031
307	310.0742492675781	221.77464294433594	1.0	333.1146240234375	309.5787353515625	1.0	528.0079956054688	207.18710327148438	1.0	525.4542846679688	207.0900115966797	0.000661998987197876	1	031
308	309.9166259765625	223.8087615966797	1.0	330.10675048828125	309.7387390136719	1.0	528.990478515625	206.64877319335938	1.0	525.1897583007812	206.3658905029297	0.00023037195205688477	1	031
309	307.5104064941406	223.98779296875	1.0	329.0598449707031	311.2646179199219	1.0	528.9977416992188	207.01333618164062	1.0	526.2036743164062	206.57852172851562	0.00032070279121398926	1	031
310	306.82952880859375	224.09854125976562	1.0	326.1540832519531	312.64923095703125	1.0	527.870849609375	207.4556884765625	1.0	525.4135131835938	207.5172119140625	0.0006407201290130615	1	031
311	304.5623474121094	230.62835693359375	1.0	318.6748962402344	318.6917419433594	0.9866796731948853	528.3436889648438	206.3656768798828	1.0	313.7384948730469	319.9482727050781	0.0005489587783813477	1	031
312	245.70132446289062	273.08502197265625	0.9933575391769409	326.64263916015625	251.9139404296875	1.0	529.0053100585938	206.1197052001953	1.0	326.98089599609375	253.76303100585938	0.002175450325012207	1	031
313	212.80514526367188	286.0724182128906	1.0	292.36865234375	242.18971252441406	1.0	529.1303100585938	206.74472045898438	1.0	525.3583374023438	206.42742919921875	0.0003829002380371094	1	031
314	193.1158905029297	303.58807373046875	1.0	245.6280059814453	261.2800598144531	1.0	529.3345336914062	206.6509246826172	1.0	525.2457275390625	203.47454833984375	0.00025334954261779785	1	031
315	178.33938598632812	311.6264953613281	1.0	230.75604248046875	265.72210693359375	1.0	528.7971801757812	206.63262939453125	1.0	525.7752685546875	206.94638061523438	0.0003863871097564697	1	031
316	168.8413848876953	317.3209228515625	1.0	210.76510620117188	282.43756103515625	1.0	529.4662475585938	206.95993041992188	1.0	165.46365356445312	304.6484375	0.00030043721199035645	1	031
317	166.0382843017578	318.7374572753906	1.0	200.0093231201172	290.6593017578125	1.0	528.4805908203125	206.55455017089844	1.0	525.0414428710938	206.43771362304688	0.00024691224098205566	1	031
318	163.2965087890625	317.2113952636719	1.0	193.6553955078125	292.49542236328125	1.0	529.2350463867188	206.96807861328125	1.0	525.4410400390625	206.93887329101562	0.0002785027027130127	1	031
319	163.5148162841797	316.3652038574219	1.0	191.61248779296875	295.9434509277344	1.0	528.7935791015625	206.790771484375	1.0	525.3137817382812	207.06072998046875	0.00027686357498168945	1	031
320	160.85438537597656	314.62481689453125	1.0	183.01365661621094	295.2198486328125	1.0	528.90625	206.54348754882812	1.0	525.8645629882812	206.3654022216797	0.00026616454124450684	1	031
321	156.2106170654297	301.0382080078125	0.9999998807907104	151.19302368164062	391.7397766113281	0.5476308465003967	528.2686157226562	206.83660888671875	1.0	524.7997436523438	206.73245239257812	0.0003294050693511963	1	031
322	134.0104522705078	291.72509765625	1.0	181.8501739501953	307.6675720214844	0.9999998807907104	529.1904296875	207.5148162841797	1.0	526.4319458007812	207.06008911132812	0.00030118227005004883	1	031
323	121.95824432373047	288.804931640625	0.9999995231628418	170.72793579101562	289.2531433105469	1.0	528.9381713867188	207.08706665039062	1.0	526.0902709960938	206.90545654296875	0.00041878223419189453	1	031
324	112.2516860961914	290.5663757324219	1.0	159.03636169433594	289.35101318359375	1.0	529.1912841796875	206.87489318847656	1.0	526.6041870117188	206.5214080810547	0.0003477036952972412	1	031
325	104.13353729248047	292.0174560546875	1.0	143.24603271484375	285.11322021484375	0.9999831914901733	528.7603759765625	207.55062866210938	1.0	526.1962280273438	206.98239135742188	0.00024840235710144043	1	031
326	99.25586700439453	292.1107177734375	0.9999988079071045	98.55876922607422	375.72021484375	0.9484297037124634	528.5472412109375	207.31634521484375	1.0	129.77371215820312	279.0028381347656	0.0004527866840362549	1	031
327	95.65966796875	372.4035949707031	0.0006490051746368408	92.4193115234375	373.1446533203125	0.010096907615661621	528.7821044921875	207.1710205078125	1.0	526.1199340820312	206.83749389648438	0.00035879015922546387	1	031
328	86.54829406738281	289.4703674316406	0.9345828294754028	114.7842025756836	294.6035461425781	0.9995651245117188	528.8890380859375	206.35716247558594	1.0	525.0532836914062	202.97547912597656	0.00024360418319702148	1	031
329	84.00370788574219	288.1452941894531	0.9972629547119141	112.7624282836914	294.2588806152344	0.9983187913894653	528.70361328125	207.15748596191406	1.0	525.14404296875	203.8105010986328	0.00013706088066101074	1	031
330	82.99962615966797	286.86572265625	0.8398303985595703	113.0179214477539	297.392822265625	0.8778750896453857	528.7579956054688	206.538818359375	1.0	525.88134765625	206.56704711914062	0.00027745962142944336	1	031
331	81.42733001708984	286.5242004394531	0.9998135566711426	108.49789428710938	297.1758117675781	0.9983407855033875	528.87744140625	206.70286560058594	1.0	526.3766479492188	206.1260223388672	0.0004163682460784912	1	031
332	78.77410888671875	287.333740234375	0.9999977350234985	106.8293685913086	298.7518615722656	0.46585825085639954	528.3250122070312	207.38014221191406	1.0	525.7732543945312	207.01083374023438	0.0003453195095062256	1	031
333	79.02626037597656	286.83270263671875	0.9999997615814209	109.65799713134766	298.0320739746094	0.9999958872795105	529.0494995117188	207.1930389404297	1.0	524.9788208007812	207.2169647216797	0.0001970231533050537	1	031
334	78.52639770507812	286.50567626953125	0.9999999403953552	110.57794189453125	297.00396728515625	1.0	529.143310546875	206.6094207763672	1.0	526.224365234375	206.26632690429688	0.0003534853458404541	1	031
335	78.37486267089844	286.72698974609375	1.0	108.70426940917969	296.205322265625	0.9999999403953552	528.4660034179688	206.63079833984375	1.0	524.9004516601562	206.4791717529297	0.0002415478229522705	1	031
336	71.84481048583984	272.6021423339844	0.9753779172897339	74.69344329833984	272.90069580078125	0.7987340688705444	528.3816528320312	205.9744873046875	1.0	525.3643188476562	205.76565551757812	0.0003718435764312744	1	031
337	65.84390258789062	261.47027587890625	0.9999902248382568	65.99920654296875	261.4365539550781	0.005636394023895264	528.66015625	206.27622985839844	1.0	525.2548217773438	206.26556396484375	0.0002428889274597168	1	031
338	58.19087219238281	255.45338439941406	1.0	101.0462417602539	305.3669128417969	0.9999994039535522	529.66162109375	206.8007049560547	1.0	525.528076171875	206.7676239013672	0.00013881921768188477	1	031
339	51.40131759643555	251.0283660888672	1.0	98.4398422241211	306.049560546875	1.0	529.0550537109375	206.7201690673828	1.0	42.3472900390625	245.5931854248047	0.0006579458713531494	1	031
340	47.83873748779297	250.10643005371094	1.0	95.96060943603516	306.9595947265625	1.0	528.6312866210938	206.48291015625	1.0	525.884521484375	206.12026977539062	0.0002970397472381592	1	031
341	45.85894775390625	250.0663604736328	1.0	91.12445831298828	305.49725341796875	0.9995321035385132	528.9742431640625	206.4788360595703	1.0	525.4436645507812	206.2270965576172	0.00037801265716552734	1	031
342	44.658084869384766	255.31158447265625	0.9999997615814209	41.515010833740234	257.2704162597656	0.030903339385986328	528.3947143554688	206.7418670654297	1.0	525.3290405273438	206.5852508544922	0.00024071335792541504	1	031
343	69.7655258178711	257.5726318359375	0.0040701329708099365	77.32333374023438	256.918701171875	1.0	528.3045043945312	207.21192932128906	1.0	2.502335548400879	253.83738708496094	0.0004076063632965088	1	031
344	43.3281135559082	279.1961975097656	1.0	76.7353744506836	257.16259765625	1.0	528.5225219726562	207.1858367919922	1.0	525.9592895507812	206.93850708007812	0.00025025010108947754	1	031
345	41.61918258666992	281.8309020996094	1.0	77.62675476074219	254.66091918945312	1.0	528.0307006835938	205.85989379882812	1.0	525.3112182617188	206.00360107421875	0.000434190034866333	1	031
346	40.40404510498047	284.8448791503906	1.0	75.74919891357422	258.4730529785156	1.0	528.7474975585938	206.6849822998047	1.0	525.0997314453125	203.14630126953125	0.00030541419982910156	1	031
347	39.314430236816406	285.5544738769531	1.0	74.69860076904297	258.5939025878906	1.0	529.3154907226562	206.75875854492188	1.0	525.8837280273438	206.66836547851562	0.0002942085266113281	1	031
348	38.19101333618164	293.2230529785156	1.0	70.48706817626953	265.9881286621094	1.0	528.81494140625	206.26699829101562	1.0	70.09239196777344	270.1475830078125	0.000269472599029541	1	031
349	36.30414581298828	290.4322204589844	1.0	69.47638702392578	273.9244689941406	1.0	529.0128784179688	206.82199096679688	1.0	525.5106201171875	203.81495666503906	0.00025978684425354004	1	031
350	36.41840362548828	290.0361633300781	1.0	72.32713317871094	283.72564697265625	1.0	528.919189453125	206.41981506347656	1.0	74.54715728759766	287.2278747558594	0.0009671151638031006	1	031
351	32.79880905151367	288.7095031738281	1.0	71.63835906982422	287.60101318359375	1.0	529.136474609375	206.8797607421875	1.0	71.46485137939453	289.1284484863281	0.0013800263404846191	1	031
352	31.464759826660156	288.21453857421875	1.0	70.60482788085938	292.5613708496094	1.0	528.0533447265625	206.87469482421875	1.0	525.3975830078125	206.3897247314453	0.00031810998916625977	1	031
353	31.127639770507812	293.7823791503906	1.0	70.62181854248047	293.9953918457031	1.0	527.9275512695312	206.92442321777344	1.0	6.150307655334473	298.208740234375	0.0003961622714996338	1	031
354	33.06285858154297	295.77471923828125	1.0	73.22709655761719	292.35137939453125	1.0	528.7233276367188	206.74746704101562	1.0	524.8931274414062	203.476806640625	0.0003185570240020752	1	031
355	34.63010787963867	298.2176818847656	1.0	75.54295349121094	291.8177185058594	1.0	528.0733032226562	206.44192504882812	1.0	524.689453125	206.3412628173828	0.00028464198112487793	1	031
356	34.12427520751953	299.5279235839844	1.0	77.0765151977539	291.4068298339844	1.0	528.7567749023438	206.53042602539062	1.0	525.49755859375	206.14059448242188	0.00023734569549560547	1	031
357	34.33354568481445	299.02349853515625	1.0	78.441650390625	293.9269104003906	1.0	528.3291015625	206.47181701660156	1.0	524.5473022460938	202.9541778564453	0.00021502375602722168	1	031
358	34.78131866455078	300.0154113769531	1.0	79.08112335205078	295.9142150878906	1.0	529.188720703125	207.35597229003906	1.0	526.405029296875	206.8973846435547	0.00021788477897644043	1	031
359	33.65997314453125	300.8674011230469	1.0	77.11160278320312	298.7976379394531	0.9999999403953552	528.8612670898438	206.89662170410156	1.0	526.066650390625	206.66748046875	0.0002823472023010254	1	031
360	33.646358489990234	301.6026611328125	1.0	77.06764221191406	299.44622802734375	0.9999953508377075	528.3322143554688	207.10325622558594	1.0	525.557373046875	206.72703552246094	0.0002511143684387207	1	031
361	32.994476318359375	301.9073181152344	1.0	78.33091735839844	303.8076477050781	0.999998152256012	529.588134765625	206.11549377441406	1.0	525.7622680664062	203.64552307128906	0.00022870302200317383	1	031
362	29.137617111206055	289.65985107421875	1.0	65.79548645019531	308.42791748046875	0.9998010396957397	528.5625610351562	206.67230224609375	1.0	6.327625751495361	284.28460693359375	0.000523686408996582	1	031
363	25.27066421508789	280.2846374511719	1.0	60.01266098022461	308.4119873046875	0.8087891340255737	529.0856323242188	206.9940948486328	1.0	4.328019618988037	269.8826599121094	0.0015673339366912842	1	031
364	21.625423431396484	272.1484680175781	1.0	51.47580337524414	311.04083251953125	0.35252365469932556	528.9432373046875	206.67286682128906	1.0	2.6732568740844727	255.4538116455078	0.0005183219909667969	1	031
365	18.64519500732422	271.7322998046875	1.0	52.91152572631836	294.4760437011719	0.015808552503585815	528.977294921875	207.02572631835938	1.0	1.7384388446807861	254.5316619873047	0.0006835460662841797	1	031
366	16.097423553466797	270.4415588378906	1.0	56.80741882324219	284.65875244140625	0.9999998807907104	529.1765747070312	206.9755859375	1.0	526.4406127929688	206.5066680908203	0.00028964877128601074	1	031
367	15.670854568481445	271.4892883300781	1.0	57.56155776977539	286.5946044921875	0.9999999403953552	528.6008911132812	206.45086669921875	1.0	57.111751556396484	288.4004211425781	0.0005232691764831543	1	031
368	16.360307693481445	273.27569580078125	1.0	55.758445739746094	291.4117736816406	1.0	528.5294799804688	206.71853637695312	1.0	2.197634696960449	262.48370361328125	0.00023889541625976562	1	031
369	15.649618148803711	275.6791687011719	1.0	57.142555236816406	299.0965881347656	0.9999979734420776	529.1182250976562	206.33888244628906	1.0	525.0603637695312	206.49386596679688	0.00025576353073120117	1	031
370	15.165533065795898	277.47161865234375	1.0	62.96315002441406	300.1809387207031	0.9999996423721313	528.3212280273438	206.41632080078125	1.0	65.40791320800781	303.2308044433594	0.00027802586555480957	1	031
371	15.599630355834961	280.2626037597656	1.0	61.71896743774414	302.0694885253906	0.9851518869400024	528.7721557617188	206.8988037109375	1.0	-1.2350997924804688	265.4234313964844	0.00029966235160827637	1	031
372	16.233291625976562	281.5624694824219	1.0	61.900245666503906	305.1369323730469	0.011265754699707031	528.4566650390625	206.75267028808594	1.0	-0.829890251159668	266.8110656738281	0.0007128715515136719	1	031
373	16.703590393066406	283.7653503417969	1.0	2.154871940612793	331.007080078125	0.00017768144607543945	528.9833984375	206.56051635742188	1.0	-0.23074579238891602	268.1052551269531	0.0014363229274749756	1	031
374	16.940723419189453	284.6458740234375	1.0	66.6040267944336	308.3252258300781	0.00044080615043640137	528.551513671875	206.98040771484375	1.0	0.16453337669372559	268.8031311035156	0.002626955509185791	1	031
375	18.27744483947754	284.2275695800781	1.0	7.389816761016846	294.1997375488281	7.113814353942871e-5	528.30859375	206.8341827392578	1.0	1.4889085292816162	269.4002990722656	0.005414098501205444	1	031
376	19.44581413269043	287.1043395996094	1.0	63.38299560546875	315.4692077636719	0.00040656328201293945	528.3905639648438	205.9774932861328	1.0	2.0329954624176025	270.99615478515625	0.003036588430404663	1	031
377	19.828575134277344	287.46356201171875	1.0	63.23806381225586	315.6831970214844	0.00013899803161621094	528.9536743164062	207.11813354492188	1.0	2.8518269062042236	271.51239013671875	0.005568325519561768	1	031
378	19.712953567504883	288.06927490234375	1.0	6.108400344848633	279.1994323730469	6.431341171264648e-5	529.3717041015625	207.47955322265625	1.0	3.3381710052490234	270.91168212890625	0.002485215663909912	1	031
379	20.05317497253418	288.2375793457031	1.0	8.624496459960938	296.85687255859375	4.7832727432250977e-5	528.7158813476562	206.76866149902344	1.0	3.1575396060943604	271.9011535644531	0.0006091892719268799	1	031
380	19.971723556518555	288.9004821777344	1.0	60.4385871887207	328.87432861328125	0.006622254848480225	528.2345581054688	206.85427856445312	1.0	2.9489965438842773	271.80120849609375	0.0008380115032196045	1	031
381	20.257671356201172	289.5451354980469	1.0	61.56527328491211	333.1903381347656	0.0017490088939666748	528.6614990234375	206.81381225585938	1.0	3.0946450233459473	271.6697998046875	0.0017926692962646484	1	031
382	19.546741485595703	289.8172607421875	1.0	8.19785213470459	296.6449890136719	5.841255187988281e-5	529.2390747070312	206.5390625	1.0	3.2431869506835938	271.6266784667969	0.0011506080627441406	1	031
383	19.071943283081055	291.2652587890625	1.0	5.038531303405762	279.61090087890625	6.54458999633789e-5	528.5048828125	206.61622619628906	1.0	2.806584119796753	271.41754150390625	0.0005318820476531982	1	031
384	17.967668533325195	291.7958984375	1.0	57.59865951538086	335.7899475097656	0.03382936120033264	528.466064453125	207.00765991210938	0.9999999403953552	526.2996826171875	206.43914794921875	0.0014674067497253418	1	031
385	13.716634750366211	291.6380615234375	1.0	8.782085418701172	297.2247009277344	7.113814353942871e-5	649.268310546875	332.8869323730469	0.00014463067054748535	1.9500627517700195	278.6959228515625	0.00012159347534179688	1	031
386	11.78938102722168	289.5399169921875	1.0	52.20477294921875	336.3565673828125	1.0	4.970569610595703	275.9532470703125	0.00018286705017089844	51.11549758911133	335.950439453125	0.0005646347999572754	1	031
387	10.875981330871582	288.3254089355469	1.0	53.42211151123047	329.9742126464844	0.1965925395488739	5.602433204650879	276.7442932128906	0.00019487738609313965	0.8075199127197266	270.1501770019531	0.0008488595485687256	1	031
388	11.16896915435791	287.3075866699219	1.0	50.73339080810547	323.5055847167969	0.018021613359451294	6.303955078125	276.3312072753906	0.0002798736095428467	-0.1267375946044922	268.8753662109375	0.001035839319229126	1	031
389	8.904335975646973	285.33502197265625	1.0	5.161771297454834	291.5335693359375	0.0002282261848449707	5.639366626739502	276.1549987792969	0.0002307593822479248	-0.9316253662109375	268.2697448730469	0.0009996294975280762	1	031
390	8.030378341674805	284.1882629394531	1.0	4.275355815887451	290.40179443359375	0.0003948211669921875	5.449141502380371	276.1082763671875	0.00022423267364501953	-0.9209680557250977	268.2489013671875	0.0010354220867156982	1	031
391	7.127492904663086	285.37554931640625	1.0	58.957401275634766	313.1072998046875	0.042379558086395264	5.205954551696777	276.149169921875	0.0002695322036743164	-0.748478889465332	268.42840576171875	0.001120239496231079	1	031
392	7.393789768218994	286.8780212402344	1.0	63.085960388183594	309.9229736328125	0.0004321932792663574	4.862084865570068	276.3280029296875	0.00026601552963256836	-0.6244072914123535	268.5514221191406	0.0010854601860046387	1	031
393	7.369250297546387	287.2877197265625	1.0	60.306392669677734	311.025634765625	0.005240589380264282	4.935657024383545	276.34014892578125	0.0002529025077819824	-0.6633162498474121	268.54571533203125	0.001043945550918579	1	031
394	7.324588775634766	287.7447204589844	1.0	61.85994338989258	311.33319091796875	0.9607203006744385	4.77644157409668	276.848388671875	0.0004439055919647217	-0.5523614883422852	269.1094970703125	0.0016839802265167236	1	031
395	9.085675239562988	289.4127502441406	1.0	4.390460014343262	280.66741943359375	0.00018915534019470215	5.024298191070557	276.88482666015625	0.0001169741153717041	0.3415837287902832	269.5764465332031	0.0004520714282989502	1	031
396	8.51522445678711	298.1416015625	0.9999998807907104	52.848785400390625	325.49365234375	0.0030744969844818115	6.603532791137695	291.98779296875	4.4792890548706055e-5	-2.175173759460449	284.6969909667969	0.0002987980842590332	1	031
397	6.195240497589111	302.0626525878906	0.999998927116394	3.931133985519409	309.73028564453125	0.00012859702110290527	4.67496919631958	306.8913269042969	6.896257400512695e-5	-1.4336614608764648	286.3536682128906	0.00017368793487548828	1	031
398	5.637063026428223	305.1250915527344	0.008261054754257202	39.53192138671875	304.3169860839844	0.0001379847526550293	649.3560791015625	346.22161865234375	3.314018249511719e-5	1.3354790210723877	286.5081481933594	1.3053417205810547e-5	1	031
399	4.08434534072876	306.4540710449219	0.025026708841323853	40.63703918457031	299.3065185546875	0.9999905824661255	35.3019905090332	298.3943176269531	7.447600364685059e-5	37.1702880859375	297.37322998046875	3.057718276977539e-5	1	031
400	2.442167043685913	307.27734375	0.8164867162704468	40.83898162841797	301.2300109863281	0.9999997615814209	7.3159942626953125	302.67803955078125	9.360909461975098e-5	38.07734298706055	298.597900390625	2.4110078811645508e-5	1	031
401	3.20041561126709	307.5574035644531	0.9935599565505981	35.40956497192383	301.4337463378906	0.9997479915618896	7.752098083496094	302.2906799316406	0.0002141892910003662	31.30685043334961	298.10687255859375	6.428360939025879e-5	1	031
402	3.8698666095733643	310.0849914550781	0.9811133742332458	37.440608978271484	301.40966796875	0.9999995827674866	7.2599029541015625	303.67620849609375	0.0001531839370727539	0.919208288192749	301.3843994140625	3.361701965332031e-5	1	031
403	4.230140686035156	309.62506103515625	0.8504109382629395	39.985191345214844	302.68609619140625	0.9999998807907104	7.440279960632324	302.702880859375	0.00012367963790893555	37.653900146484375	298.09210205078125	6.729364395141602e-5	1	031
404	4.236029148101807	310.4454345703125	0.9998205900192261	41.460147857666016	303.52923583984375	0.9999997615814209	6.323382377624512	304.0846862792969	5.412101745605469e-5	39.642127990722656	298.0975646972656	5.093216896057129e-5	1	031
405	4.2889018058776855	310.0623779296875	0.9999950528144836	41.083927154541016	304.31842041015625	0.9999629855155945	36.566776275634766	307.84149169921875	5.245208740234375e-5	-3.1170334815979004	300.7358703613281	1.7464160919189453e-5	1	031
406	2.734600067138672	309.59161376953125	0.99845951795578	41.413455963134766	305.7049255371094	0.9993268251419067	39.84197998046875	304.64471435546875	9.21487808227539e-5	-1.5520029067993164	300.68194580078125	1.4692544937133789e-5	1	031
407	4.1024556159973145	310.7973327636719	0.8959255218505859	40.10117721557617	305.99200439453125	0.9914942383766174	647.59912109375	318.67193603515625	0.00011557340621948242	-0.2826848030090332	302.04559326171875	1.3947486877441406e-5	1	031
408	36.739723205566406	307.9478454589844	0.04758724570274353	39.86054992675781	306.7707214355469	0.9999995231628418	646.6854248046875	319.3076171875	6.192922592163086e-5	31.045391082763672	309.0108337402344	2.327561378479004e-5	1	031
409	35.38512420654297	315.6379699707031	0.9999030232429504	44.326210021972656	317.0370178222656	0.017098605632781982	36.250545501708984	312.3858642578125	0.00011754035949707031	32.71781921386719	308.1985778808594	0.00012117624282836914	1	031
410	36.271942138671875	326.73699951171875	0.0009940862655639648	39.672706604003906	325.9271240234375	0.9999997615814209	39.61091613769531	325.7110900878906	6.428360939025879e-5	34.44227600097656	327.3198547363281	3.4928321838378906e-5	1	031
411	39.21004104614258	312.759033203125	0.0048545897006988525	38.21056365966797	317.828857421875	0.9999975562095642	39.645729064941406	317.7845458984375	0.0001831352710723877	37.29603576660156	312.0376281738281	0.000250011682510376	1	031
412	39.39021301269531	310.5325012207031	0.00018742680549621582	37.29877853393555	311.5960693359375	0.9999974966049194	41.24281692504883	311.3558044433594	9.360909461975098e-5	35.39353942871094	310.733154296875	6.747245788574219e-5	1	031
413	32.823978424072266	307.86932373046875	0.0001310408115386963	34.12431335449219	307.8356628417969	0.6209993362426758	647.102783203125	28.819873809814453	3.001093864440918e-5	1.8577241897583008	302.217529296875	1.761317253112793e-5	1	031
414	31.504467010498047	307.5439453125	9.375810623168945e-5	33.01069259643555	307.5478820800781	0.9944223165512085	7.533742904663086	299.31427001953125	2.142786979675293e-5	3.2721810340881348	300.6956481933594	4.6581029891967773e-5	1	031
415	2.7946760654449463	278.5052185058594	3.3527612686157227e-5	28.200645446777344	302.55072021484375	0.008367329835891724	646.6876831054688	30.71050453186035	1.4483928680419922e-5	0.5131058692932129	287.0979309082031	6.645917892456055e-6	1	031
416	646.2542724609375	317.9352722167969	9.47713851928711e-6	638.3136596679688	4.468917369842529	1.2218952178955078e-5	648.064453125	318.0261535644531	3.4421682357788086e-5	121.96524047851562	249.64068603515625	5.513429641723633e-6	1	031
417	5.2054338455200195	278.59210205078125	1.895427703857422e-5	17.44389533996582	296.4195861816406	0.00015294551849365234	649.1079711914062	189.4858856201172	7.62939453125e-6	3.914567708969116	296.19403076171875	5.7220458984375e-6	1	031
418	7.954124450683594	278.79290771484375	0.00014090538024902344	21.59528350830078	291.44189453125	0.03711631894111633	648.7620849609375	349.06988525390625	0.00019365549087524414	5.316941738128662	285.1482238769531	7.12275505065918e-5	1	031
419	5.399627208709717	278.5611267089844	9.22083854675293e-5	27.94989585876465	289.8364562988281	0.03513211011886597	648.5772705078125	300.96044921875	2.5391578674316406e-5	2.041779041290283	271.2484130859375	1.2487173080444336e-5	1	031
420	4.771634101867676	277.6252136230469	2.446770668029785e-5	20.74309539794922	288.5897216796875	0.0005092024803161621	647.4878540039062	300.1537780761719	2.9742717742919922e-5	4.086483955383301	296.75970458984375	5.692243576049805e-6	1	031
421	3.5838568210601807	262.90789794921875	3.406405448913574e-5	20.579011917114258	287.92913818359375	0.026215791702270508	649.0116577148438	191.56716918945312	1.5676021575927734e-5	2.9122672080993652	270.3857727050781	1.4901161193847656e-5	1	031
422	4.023468017578125	274.0354309082031	7.358193397521973e-5	17.570621490478516	284.2608947753906	0.00021508336067199707	640.5718383789062	6.938610076904297	1.2427568435668945e-5	2.248232841491699	269.05755615234375	1.4185905456542969e-5	1	031
423	4.473140239715576	273.656494140625	7.769465446472168e-5	28.109718322753906	283.2767333984375	0.12560155987739563	646.9596557617188	320.7630920410156	4.157423973083496e-5	3.358074188232422	271.1899108886719	2.1517276763916016e-5	1	031
424	5.444643974304199	273.62481689453125	6.61015510559082e-5	26.337501525878906	282.734619140625	0.33635103702545166	8.033365249633789	270.9732971191406	1.239776611328125e-5	4.04359769821167	270.7820739746094	4.291534423828125e-5	1	031
425	5.316645622253418	265.0019226074219	6.246566772460938e-5	26.514406204223633	282.3032531738281	0.792384147644043	649.4661254882812	330.4726867675781	4.604458808898926e-5	4.857329845428467	271.59381103515625	3.6597251892089844e-5	1	031
426	5.026758193969727	264.5317077636719	0.0002238154411315918	21.89072608947754	280.294677734375	0.2878868579864502	641.6748657226562	7.867280006408691	2.0056962966918945e-5	3.8046209812164307	270.1543273925781	2.7835369110107422e-5	1	031
427	5.308136940002441	265.2588806152344	4.017353057861328e-5	19.604427337646484	280.7205810546875	0.0022477805614471436	649.403076171875	329.6132507324219	5.996227264404297e-5	2.367669105529785	270.3935546875	8.791685104370117e-6	1	031
428	5.636538505554199	273.7076721191406	4.07099723815918e-5	23.904346466064453	278.11663818359375	0.006747990846633911	645.933837890625	21.54955291748047	2.300739288330078e-5	2.9455366134643555	270.9141540527344	3.269314765930176e-5	1	031
429	6.028027534484863	273.635498046875	6.181001663208008e-5	27.098325729370117	279.6285095214844	0.006015211343765259	647.0447387695312	318.8949279785156	0.00012677907943725586	2.1005492210388184	270.1004638671875	1.0907649993896484e-5	1	031
430	5.945000171661377	264.10009765625	0.00012034177780151367	28.60947036743164	278.5268249511719	0.9926221370697021	649.5508422851562	334.909423828125	3.534555435180664e-5	4.384186267852783	271.7175598144531	5.0067901611328125e-5	1	031
431	26.619110107421875	275.32928466796875	0.0001004636287689209	28.833648681640625	275.4007263183594	0.9129205942153931	648.7056884765625	317.422607421875	4.3332576751708984e-5	1.6633217334747314	255.2384490966797	2.816319465637207e-5	1	031
432	4.927393913269043	264.94232177734375	0.00011870265007019043	28.56180763244629	278.49383544921875	0.09453806281089783	10.290334701538086	275.114501953125	1.627206802368164e-5	0.5276408195495605	254.53103637695312	1.4871358871459961e-5	1	031
433	19.11675262451172	277.5351257324219	5.5283308029174805e-5	31.366275787353516	277.88995361328125	0.1371956169605255	642.3720703125	7.555122375488281	3.254413604736328e-5	2.7654528617858887	270.70379638671875	2.8073787689208984e-5	1	031
434	5.628203392028809	297.1164245605469	2.6404857635498047e-5	29.203290939331055	282.3582458496094	0.0005618929862976074	646.0639038085938	31.531028747558594	5.799531936645508e-5	1.31038236618042	268.98095703125	6.22868537902832e-6	1	031
435	4.112249851226807	264.47100830078125	3.981590270996094e-5	26.750045776367188	275.4062194824219	0.0018626749515533447	641.2998657226562	8.598752975463867	1.043081283569336e-5	1.0522313117980957	255.06663513183594	2.2619962692260742e-5	1	031
436	19.266103744506836	277.0289306640625	0.00021594762802124023	29.627052307128906	278.46112060546875	0.8499205708503723	648.316650390625	346.93408203125	0.00011232495307922363	5.505443572998047	281.2528991699219	1.6689300537109375e-5	1	031
437	4.2361650466918945	264.4466247558594	3.2335519790649414e-5	31.02693748474121	282.96197509765625	0.0006711483001708984	646.30517578125	62.54279708862305	1.5735626220703125e-5	1.0783233642578125	269.43505859375	1.0401010513305664e-5	1	031
438	6.611690521240234	264.9588317871094	8.738040924072266e-5	28.193288803100586	275.17071533203125	0.23051699995994568	648.7776489257812	331.2216796875	3.826618194580078e-5	0.8557465076446533	255.68963623046875	3.8117170333862305e-5	1	031
439	19.52684211730957	273.74639892578125	0.0006971657276153564	25.044971466064453	272.6173095703125	0.9983612298965454	13.616340637207031	272.80694580078125	0.00011688470840454102	2.2634940147399902	257.4502868652344	0.00015595555305480957	1	031
440	26.631532669067383	274.91717529296875	0.0009669363498687744	28.396841049194336	273.4574279785156	0.9941105842590332	9.506994247436523	269.26617431640625	5.751848220825195e-5	4.5662689208984375	270.33782958984375	8.240342140197754e-5	1	031
441	29.468116760253906	264.6361999511719	0.00011545419692993164	30.001110076904297	272.2750244140625	0.20110416412353516	647.504638671875	63.10628890991211	2.911686897277832e-5	0.7331900596618652	255.07113647460938	1.2248754501342773e-5	1	031
442	26.600616455078125	275.0257263183594	9.641051292419434e-5	30.924415588378906	272.4974670410156	0.0801449716091156	649.085205078125	348.1455078125	2.3812055587768555e-5	2.62691593170166	269.51373291015625	1.3142824172973633e-5	1	031
443	19.292678833007812	273.8291320800781	0.002596646547317505	20.22456932067871	271.45245361328125	0.9649783372879028	4.926192760467529	259.4971923828125	0.00014773011207580566	1.7812857627868652	258.0420227050781	0.0004876255989074707	1	031
444	16.09942626953125	276.027587890625	0.00014004111289978027	28.722227096557617	274.38287353515625	0.030848801136016846	10.52382755279541	273.78082275390625	1.0013580322265625e-5	0.8872842788696289	256.3044128417969	2.586841583251953e-5	1	031
445	15.2005615234375	275.679443359375	0.00020328164100646973	14.21214771270752	275.5081481933594	0.03406861424446106	5.84442138671875	257.754150390625	1.7076730728149414e-5	2.3258566856384277	256.53289794921875	0.00011643767356872559	1	031
446	25.631759643554688	274.2399597167969	0.0004324913024902344	29.755905151367188	273.56549072265625	0.023960024118423462	8.426061630249023	268.97918701171875	2.753734588623047e-5	0.940617561340332	255.39254760742188	5.4448843002319336e-5	1	031
447	17.13892936706543	275.5108947753906	0.00035431981086730957	26.867647171020508	274.1243591308594	0.6662441492080688	649.2986450195312	220.00010681152344	3.1888484954833984e-5	0.9222085475921631	256.2847900390625	5.918741226196289e-5	1	031
448	22.814329147338867	272.5076904296875	0.0004934966564178467	24.54462432861328	270.990234375	0.2354886531829834	6.172231674194336	257.8713073730469	4.824995994567871e-5	2.63692307472229	257.14923095703125	0.00021374225616455078	1	031
449	4.505131721496582	260.8356018066406	8.365511894226074e-5	14.263895034790039	276.6917724609375	0.0015842020511627197	5.547920227050781	257.1829528808594	8.553266525268555e-6	1.0291919708251953	255.0713348388672	9.676814079284668e-5	1	031
450	15.745000839233398	275.0419006347656	0.0012765824794769287	26.315717697143555	275.8934020996094	0.004447221755981445	5.203972339630127	258.44390869140625	3.74913215637207e-5	1.6504769325256348	256.07098388671875	0.00022786855697631836	1	031
451	14.74935531616211	274.5970458984375	0.0005455911159515381	14.167261123657227	276.03076171875	0.0011681616306304932	5.1579999923706055	258.42462158203125	1.9848346710205078e-5	2.278346538543701	256.181884765625	0.00012350082397460938	1	031
452	14.49636459350586	274.1842956542969	5.701184272766113e-5	13.079729080200195	275.17730712890625	0.00027829408645629883	646.18115234375	61.6494140625	0.00012055039405822754	2.098654270172119	255.18214416503906	7.614493370056152e-5	1	031
453	17.732105255126953	275.705078125	0.00781327486038208	21.155040740966797	282.6557312011719	0.01000174880027771	648.8347778320312	333.36248779296875	0.00017762184143066406	0.7060182094573975	254.5489501953125	3.835558891296387e-5	1	031
454	5.60983419418335	271.8061218261719	0.00010955333709716797	28.185192108154297	279.24755859375	0.009831041097640991	648.4736938476562	318.4328918457031	0.00019466876983642578	0.5755054950714111	254.85064697265625	2.8878450393676758e-5	1	031
455	13.748004913330078	275.19635009765625	0.0001272261142730713	14.354042053222656	274.8758850097656	0.0012158453464508057	647.2115478515625	30.91820526123047	2.4139881134033203e-5	0.8955659866333008	255.8587646484375	5.4895877838134766e-5	1	031
456	4.369779586791992	261.4461364746094	2.5212764739990234e-5	25.35694122314453	279.1324462890625	0.00018543004989624023	649.1691284179688	332.7060241699219	9.685754776000977e-6	1.2242050170898438	255.51303100585938	5.0067901611328125e-5	1	031
457	4.941730976104736	263.7654724121094	0.00013253092765808105	30.228973388671875	281.20562744140625	0.7197352647781372	650.7049560546875	220.14280700683594	5.08725643157959e-5	5.86998176574707	282.4127502441406	2.98917293548584e-5	1	031
458	13.454791069030762	273.5324401855469	5.0008296966552734e-5	13.096454620361328	276.7751770019531	0.00018411874771118164	649.2330322265625	334.8043518066406	4.51207160949707e-5	1.297149896621704	255.7318115234375	4.7773122787475586e-5	1	031
459	29.826982498168945	275.2431335449219	0.010738730430603027	32.111454010009766	273.291748046875	0.985443115234375	648.816162109375	249.564697265625	6.461143493652344e-5	4.077561378479004	280.29156494140625	1.9282102584838867e-5	1	031
460	3.095886468887329	259.8047180175781	2.5719404220581055e-5	4.028652667999268	263.3586120605469	0.0003020167350769043	649.8817749023438	217.10372924804688	9.98377799987793e-6	0.2554607391357422	254.75466918945312	3.355741500854492e-5	1	031
461	23.157974243164062	281.7352600097656	0.00017213821411132812	21.133129119873047	280.0490417480469	0.00017210841178894043	642.568359375	7.944758892059326	2.2083520889282227e-5	1.3216907978057861	254.60653686523438	4.366040229797363e-5	1	031
462	21.199893951416016	284.7541809082031	0.00027182698249816895	19.688720703125	281.841796875	0.0081728994846344	646.4405517578125	31.14515495300293	9.545683860778809e-5	1.7507777214050293	255.24887084960938	5.8770179748535156e-5	1	031
463	20.968875885009766	287.9277648925781	8.26120376586914e-5	15.687841415405273	290.822265625	0.00018024444580078125	649.3668823242188	332.487548828125	1.7762184143066406e-5	3.2059967517852783	282.5773010253906	9.208917617797852e-6	1	031
464	4.3014655113220215	271.54144287109375	1.2278556823730469e-5	4.353867530822754	264.1368408203125	1.767277717590332e-5	649.202880859375	334.6334533691406	2.5659799575805664e-5	0.5641322135925293	254.36087036132812	1.239776611328125e-5	1	031
465	6.874536514282227	274.51593017578125	2.1278858184814453e-5	25.322004318237305	273.8681640625	0.0011517107486724854	648.2368774414062	268.8568420410156	2.2709369659423828e-5	1.7325410842895508	254.0153350830078	1.9669532775878906e-5	1	031
466	3.6814112663269043	259.78826904296875	3.546476364135742e-6	4.110400676727295	264.34112548828125	5.4836273193359375e-5	644.9529418945312	62.10414123535156	5.0395727157592773e-5	1.0216946601867676	255.04566955566406	6.9141387939453125e-6	1	031
467	16.19222640991211	292.43145751953125	5.662441253662109e-6	12.777693748474121	296.79827880859375	4.76837158203125e-5	647.6110229492188	148.8759002685547	1.7434358596801758e-5	2.1121013164520264	282.85552978515625	4.887580871582031e-6	1	031
468	3.2783656120300293	264.04779052734375	1.0460615158081055e-5	3.9258077144622803	263.98175048828125	2.0116567611694336e-5	647.073486328125	318.72491455078125	4.4226646423339844e-5	0.3767104148864746	254.9040069580078	8.821487426757812e-6	1	031
469	19.9906063079834	280.6626281738281	3.540515899658203e-5	19.481887817382812	277.5751037597656	0.0007065534591674805	648.7158813476562	318.468505859375	0.00010538101196289062	1.7992603778839111	254.87721252441406	1.5407800674438477e-5	1	031
470	3.9204511642456055	264.27642822265625	7.24494457244873e-5	27.110122680664062	275.6228332519531	0.0015315711498260498	649.4383544921875	341.6983337402344	7.262825965881348e-5	0.97690749168396	254.2525634765625	1.239776611328125e-5	1	031
471	19.430246353149414	282.6227722167969	2.6166439056396484e-5	19.31867790222168	277.7999267578125	9.682774543762207e-5	642.1633911132812	7.146975517272949	1.665949821472168e-5	1.504045009613037	254.97445678710938	1.704692840576172e-5	1	031
472	24.750898361206055	277.0456848144531	8.386373519897461e-5	25.177730560302734	276.3318176269531	0.0006736814975738525	9.693500518798828	275.2095031738281	6.794929504394531e-6	1.89393949508667	269.143310546875	8.910894393920898e-6	1	031
473	23.99979019165039	279.37396240234375	0.013304352760314941	22.49574851989746	281.2069091796875	0.9015142917633057	7.932651519775391	271.239013671875	9.334087371826172e-5	4.218710899353027	272.3661804199219	0.00019347667694091797	1	031
474	19.600326538085938	284.51568603515625	0.0005110204219818115	18.444271087646484	286.4588317871094	0.0020831823348999023	7.293046951293945	272.0205383300781	2.0265579223632812e-5	2.6953048706054688	271.2572937011719	5.665421485900879e-5	1	031
475	13.915979385375977	288.3011474609375	3.3974647521972656e-5	17.148231506347656	288.8975830078125	0.0035443007946014404	648.3577880859375	171.18048095703125	8.761882781982422e-6	2.3642306327819824	282.2872619628906	4.76837158203125e-6	1	031
476	18.139598846435547	286.1028137207031	0.0018031597137451172	16.907995223999023	286.8701171875	0.0567685067653656	648.832763671875	315.284912109375	0.00025027990341186523	2.237088680267334	271.26171875	7.614493370056152e-5	1	031
477	4.933231830596924	277.5279541015625	0.00041106343269348145	13.21122932434082	287.91632080078125	0.9566031694412231	5.91726016998291	274.01885986328125	8.881092071533203e-6	0.2584395408630371	270.5121765136719	1.5795230865478516e-5	1	031
478	5.158388137817383	282.4415283203125	2.6017427444458008e-5	11.837697982788086	281.4200134277344	0.0005996823310852051	650.08837890625	331.3219909667969	2.5063753128051758e-5	1.6079812049865723	269.754150390625	1.1533498764038086e-5	1	031
479	12.318083763122559	280.1119079589844	0.0006164908409118652	15.30135726928711	285.5431213378906	0.0007632970809936523	645.98388671875	58.533172607421875	0.00010612607002258301	1.702120065689087	270.39227294921875	4.0918588638305664e-5	1	031
480	5.731771469116211	278.768310546875	7.259845733642578e-5	9.900697708129883	290.86767578125	0.0002663135528564453	641.2987060546875	7.39582633972168	5.036592483520508e-6	0.470350980758667	268.9950866699219	5.811452865600586e-6	1	031
481	5.329437732696533	288.1221008300781	3.403425216674805e-5	6.387312889099121	290.1813049316406	3.758072853088379e-5	646.208740234375	63.0626106262207	7.459521293640137e-5	0.8600974082946777	269.48541259765625	4.380941390991211e-6	1	031
482	10.812895774841309	281.6027526855469	9.28640365600586e-5	3.4101202487945557	293.9452209472656	3.018975257873535e-5	648.7081298828125	332.40380859375	0.00012001395225524902	1.2989332675933838	269.6328125	1.1563301086425781e-5	1	031
483	8.968988418579102	288.803466796875	0.0005083978176116943	8.549507141113281	290.2289733886719	0.0002989768981933594	648.78515625	153.08619689941406	2.0891427993774414e-5	1.3999123573303223	270.9316711425781	3.612041473388672e-5	1	031
484	3.1093149185180664	276.4626770019531	1.6689300537109375e-5	4.067396640777588	293.8517150878906	0.0002085566520690918	645.9295654296875	60.65298080444336	2.5659799575805664e-5	0.6726846694946289	270.61859130859375	8.046627044677734e-6	1	031
485	4.083550930023193	287.48870849609375	0.0002855062484741211	4.104909896850586	292.869384765625	0.0005569159984588623	648.295166015625	301.6812438964844	4.076957702636719e-5	0.12206864356994629	270.2529602050781	1.2278556823730469e-5	1	031
486	9.209561347961426	281.61517333984375	0.0005844831466674805	4.333819389343262	292.66485595703125	0.0005485713481903076	649.4021606445312	350.5263977050781	3.1948089599609375e-5	0.699028730392456	270.1792907714844	2.9534101486206055e-5	1	031
487	5.613938331604004	286.64892578125	3.2335519790649414e-5	4.271024227142334	293.7711486816406	0.00018665194511413574	645.8599243164062	31.154794692993164	2.2411346435546875e-5	0.6103391647338867	270.30609130859375	5.543231964111328e-6	1	031
488	4.277429103851318	289.6667785644531	2.390146255493164e-5	4.188652992248535	296.6944274902344	3.6269426345825195e-5	646.6588745117188	29.130197525024414	5.155801773071289e-6	-0.4879465103149414	285.5375671386719	2.294778823852539e-6	1	031
489	3.445594310760498	289.3873596191406	7.11977481842041e-5	2.455150604248047	296.03143310546875	0.00028905272483825684	646.9478759765625	321.29620361328125	5.361437797546387e-5	-0.40222597122192383	268.34771728515625	3.0100345611572266e-6	1	031
490	2.975409984588623	286.502685546875	3.835558891296387e-5	4.374671936035156	289.5443115234375	0.00038683414459228516	648.8123168945312	137.9631805419922	2.7120113372802734e-5	-0.6337213516235352	269.2909851074219	9.834766387939453e-6	1	031
491	2.9589524269104004	295.6225891113281	1.722574234008789e-5	2.7138826847076416	294.9515380859375	4.997849464416504e-5	647.906494140625	319.2567443847656	7.128715515136719e-5	0.20465779304504395	269.3078308105469	3.129243850708008e-6	1	031
492	2.9525392055511475	297.5538330078125	1.3381242752075195e-5	3.311591148376465	297.1063232421875	6.0170888900756836e-5	646.4691772460938	60.741825103759766	3.641843795776367e-5	-0.40752363204956055	284.92510986328125	2.8908252716064453e-6	1	031
493	4.288640022277832	1.5295381546020508	4.470348358154297e-6	4.63559627532959	291.1064147949219	1.9103288650512695e-5	649.0875854492188	331.0803527832031	9.000301361083984e-6	605.3346557617188	2.4466893672943115	6.854534149169922e-7	1	031
494	3.7387702465057373	298.153076171875	1.2218952178955078e-5	4.1534624099731445	291.8094482421875	1.9073486328125e-5	648.812255859375	329.8370056152344	1.5974044799804688e-5	639.3590698242188	2.5209827423095703	1.9371509552001953e-6	1	031
495	10.573988914489746	277.583740234375	0.012580692768096924	4.336312770843506	279.86187744140625	3.966689109802246e-5	648.6172485351562	333.0243225097656	2.580881118774414e-5	0.08087539672851562	256.26190185546875	5.751848220825195e-6	1	031
496	4.113404750823975	1.1403231620788574	8.046627044677734e-6	1.5644991397857666	264.97039794921875	1.9311904907226562e-5	648.9493408203125	186.7133026123047	2.7358531951904297e-5	-0.013880252838134766	268.53106689453125	2.7120113372802734e-6	1	031
497	11.62347412109375	281.2825622558594	0.005101114511489868	4.732568740844727	292.6601867675781	0.00026789307594299316	6.444619178771973	272.33056640625	1.4185905456542969e-5	1.3661668300628662	270.1631774902344	5.3375959396362305e-5	1	031
498	10.71958065032959	281.7422790527344	0.0028869211673736572	3.08880352973938	264.82049560546875	5.7190656661987305e-5	646.3687744140625	29.45889663696289	6.93202018737793e-5	1.3715007305145264	270.118896484375	3.403425216674805e-5	1	031
499	11.58168888092041	281.1514587402344	0.0028404593467712402	12.396126747131348	290.3345642089844	0.00037977099418640137	648.1093139648438	144.20703125	2.473592758178711e-5	0.6527900695800781	270.0440673828125	2.8401613235473633e-5	1	031
500	5.616449356079102	285.3882141113281	2.1755695343017578e-5	5.335268974304199	294.15948486328125	0.000386655330657959	649.3638916015625	172.81126403808594	1.6570091247558594e-5	0.6929140090942383	270.1920471191406	4.887580871582031e-6	1	031
501	5.241297721862793	284.05780029296875	6.490945816040039e-5	4.757972717285156	293.9100646972656	0.00018838047981262207	645.358642578125	20.13321876525879	6.42538070678711e-5	0.6581611633300781	269.785888671875	9.894371032714844e-6	1	031
502	4.855953216552734	286.66741943359375	1.7583370208740234e-5	5.107288360595703	296.5809631347656	6.070733070373535e-5	650.0897827148438	331.8539733886719	4.991888999938965e-5	-0.3728156089782715	268.89678955078125	2.2351741790771484e-6	1	031
503	3.4820938110351562	288.5102233886719	2.7298927307128906e-5	4.830196857452393	292.9288635253906	3.409385681152344e-5	645.8389892578125	30.341934204101562	3.0934810638427734e-5	-0.27197694778442383	285.3665466308594	6.22868537902832e-6	1	031
504	4.112162113189697	288.9214172363281	3.612041473388672e-5	5.463146209716797	292.4883728027344	0.0001671314239501953	645.9888916015625	78.99800109863281	2.2232532501220703e-5	0.17426061630249023	285.6589660644531	1.2248754501342773e-5	1	031
505	3.6804966926574707	309.0376892089844	8.153915405273438e-5	5.1059393882751465	301.9104919433594	0.0017944574356079102	646.4197998046875	31.48076057434082	2.0056962966918945e-5	0.13692212104797363	287.510498046875	7.617473602294922e-5	1	031
506	4.1771697998046875	287.9456787109375	1.1056661605834961e-5	3.364220142364502	286.5567321777344	2.8908252716064453e-5	644.9244384765625	94.7623519897461	1.4156103134155273e-5	-1.0091371536254883	284.9296569824219	3.4570693969726562e-6	1	031
507	10.19290542602539	279.1972351074219	0.0002796351909637451	3.2573039531707764	294.8563537597656	2.6404857635498047e-5	648.5625610351562	326.0364074707031	6.118416786193848e-5	0.5493080615997314	268.676513671875	7.68899917602539e-6	1	031
508	4.786924839019775	284.00091552734375	2.2739171981811523e-5	4.9009175300598145	286.9779968261719	2.3573637008666992e-5	646.3208618164062	31.511577606201172	1.5944242477416992e-5	-0.07995223999023438	269.7593078613281	3.606081008911133e-6	1	031
509	5.393804550170898	278.49896240234375	2.765655517578125e-5	5.289546012878418	287.416259765625	2.625584602355957e-5	641.4939575195312	7.737326145172119	2.0503997802734375e-5	0.030929088592529297	269.6253662109375	5.304813385009766e-6	1	031
510	5.264750003814697	286.8044128417969	3.269314765930176e-5	5.183429718017578	294.03106689453125	0.00011500716209411621	647.7590942382812	152.63612365722656	5.155801773071289e-5	-0.461153507232666	269.0005187988281	6.943941116333008e-6	1	031
511	5.500584602355957	288.802490234375	6.4373016357421875e-6	4.309778690338135	294.7240295410156	4.0650367736816406e-5	647.8409423828125	147.46371459960938	4.309415817260742e-5	0.15095138549804688	269.5335388183594	5.662441253662109e-6	1	031
512	6.261562347412109	285.8307189941406	6.29127025604248e-5	4.878615379333496	294.0260009765625	9.354948997497559e-5	650.6005249023438	223.7860107421875	3.1560659408569336e-5	-0.14871931076049805	269.64788818359375	7.152557373046875e-6	1	031
513	6.302191734313965	287.3271789550781	0.0005257129669189453	5.382089614868164	293.9969482421875	0.0006199181079864502	646.6762084960938	21.96751594543457	4.1484832763671875e-5	-0.2200627326965332	269.3899841308594	1.1980533599853516e-5	1	031
514	4.87786865234375	285.0726318359375	0.0002326667308807373	3.664865493774414	284.9441223144531	7.158517837524414e-5	648.8922729492188	334.14337158203125	3.75211238861084e-5	-1.0395007133483887	268.8733215332031	2.8908252716064453e-6	1	031
515	4.990800857543945	287.5011901855469	0.0008169114589691162	4.087371826171875	294.3406066894531	0.0004132390022277832	646.6687622070312	123.09242248535156	3.1828880310058594e-5	-0.33501195907592773	269.13702392578125	1.531839370727539e-5	1	031
516	3.5156636238098145	287.29681396484375	1.1354684829711914e-5	2.7298288345336914	286.5103759765625	1.9341707229614258e-5	649.6821899414062	218.20877075195312	2.199411392211914e-5	-1.4350051879882812	284.0734558105469	1.4901161193847656e-6	1	031
517	3.6046478748321533	297.38983154296875	2.86102294921875e-5	3.573333501815796	291.60687255859375	6.443262100219727e-5	4.449013710021973	278.52191162109375	4.589557647705078e-6	-0.6354308128356934	284.7289733886719	3.9637088775634766e-6	1	031
518	3.727583169937134	298.10040283203125	8.13901424407959e-5	3.0665507316589355	291.54132080078125	2.6732683181762695e-5	647.8159790039062	31.487476348876953	2.2917985916137695e-5	-0.1499319076538086	284.605712890625	4.5299530029296875e-6	1	031
519	3.665417194366455	297.7186279296875	0.0002658665180206299	3.2395975589752197	292.714111328125	0.00024056434631347656	639.718505859375	477.0194091796875	2.9087066650390625e-5	-0.2735433578491211	286.2266540527344	2.5987625122070312e-5	1	031
520	3.4645774364471436	297.64056396484375	2.0712614059448242e-5	0.17325997352600098	264.73687744140625	3.904104232788086e-5	648.3896484375	336.8994140625	8.344650268554688e-6	-1.703141689300537	267.4434509277344	2.592802047729492e-6	1	031
521	2.867260694503784	295.8079833984375	0.0003447234630584717	0.7664108276367188	264.5369873046875	6.839632987976074e-5	6.290026664733887	275.1781005859375	1.0818243026733398e-5	-0.7190647125244141	254.4398193359375	4.26173210144043e-6	1	031
522	2.352632522583008	296.93505859375	9.85562801361084e-5	0.9035696983337402	264.95361328125	3.927946090698242e-5	649.3919067382812	331.765380859375	3.871321678161621e-5	-1.3729538917541504	267.8057861328125	2.294778823852539e-6	1	031
523	2.0560483932495117	294.9925231933594	0.0002002120018005371	2.1111721992492676	294.0660400390625	0.0008148550987243652	645.9659423828125	110.25640106201172	4.050135612487793e-5	-0.3593940734863281	269.4971618652344	1.8894672393798828e-5	1	031
524	1.6869900226593018	296.7769470214844	5.728006362915039e-5	2.0169107913970947	295.1613464355469	0.00012376904487609863	648.5810546875	332.2402038574219	1.823902130126953e-5	-0.9399523735046387	268.2738037109375	1.5795230865478516e-6	1	031
