# Supplementary material for: An automated feeding system for the African killifish reveals the impact of diet on lifespan and allows scalable assessment of associative learning
Source: eLife. 2022 Nov 10;11:e69008. doi: 10.7554/eLife.69008 (PMC9788828; doi:10.7554/eLife.69008)
Supplement: Figure 6—source data 2. [file elife-69008-fig6-data2.zip › Training Trajectories/t11_REC021DLC_resnet50_TrainAllTheThingsJun28shuffle1_1030000.csv]

bodyparts_coords	fishhead_x	fishhead_y	fishhead_likelihood	fishtail_x	fishtail_y	fishtail_likelihood	redlight_x	redlight_y	redlight_likelihood	fooddrop_x	fooddrop_y	fooddrop_likelihood	fishnum	recordingnum
0	5.3472676277160645	482.9961853027344	0.00011667609214782715	14.404165267944336	481.3500061035156	0.00011751055717468262	645.7360229492188	130.02658081054688	7.11679458618164e-5	3.5697073936462402	477.3069763183594	7.843971252441406e-5	11	021
1	4.853082656860352	482.91558837890625	0.00012895464897155762	14.284435272216797	481.90911865234375	0.0002110898494720459	648.1491088867188	30.390480041503906	7.984042167663574e-5	3.4589014053344727	477.7965393066406	0.00010198354721069336	11	021
2	2.654757022857666	168.42384338378906	8.20159912109375e-5	5.293651103973389	169.24935913085938	0.0006639361381530762	648.4418334960938	156.15846252441406	0.0001697838306427002	3.334752082824707	477.3526916503906	3.376603126525879e-5	11	021
3	4.135563850402832	4.207389831542969	0.00016704201698303223	3.97267746925354	147.74002075195312	8.845329284667969e-5	648.782958984375	31.745464324951172	0.0002517998218536377	3.0992860794067383	476.9737854003906	3.081560134887695e-5	11	021
4	3.7106430530548096	4.6620097160339355	9.5367431640625e-5	10.836249351501465	165.0042266845703	0.0005311071872711182	649.2141723632812	236.7442169189453	4.6372413635253906e-5	3.4853711128234863	476.70654296875	2.2858381271362305e-5	11	021
5	4.702195644378662	483.4162292480469	6.407499313354492e-5	6.663764953613281	481.66168212890625	5.799531936645508e-5	648.1729736328125	29.65073013305664	5.161762237548828e-5	3.294384002685547	477.2562561035156	3.2454729080200195e-5	11	021
6	3.6911795139312744	159.1848602294922	0.00013780593872070312	30.97117042541504	483.1761474609375	9.557604789733887e-5	650.150146484375	237.70745849609375	7.191300392150879e-5	3.6827621459960938	477.51104736328125	2.7000904083251953e-5	11	021
7	5.0737762451171875	483.12255859375	6.237626075744629e-5	646.1179809570312	250.83717346191406	0.00013184547424316406	648.1509399414062	250.9847869873047	0.0002608001232147217	3.142230987548828	477.7962341308594	3.725290298461914e-5	11	021
8	6.488277435302734	157.8059539794922	0.0007216334342956543	4.361086368560791	148.49606323242188	0.00020107626914978027	649.3345336914062	142.91961669921875	5.081295967102051e-5	3.6387569904327393	477.7445373535156	1.4692544937133789e-5	11	021
9	4.801156997680664	483.60015869140625	5.429983139038086e-5	6.840285778045654	165.94992065429688	0.00034165382385253906	647.908447265625	29.34035301208496	0.00017055869102478027	2.9477367401123047	478.0869445800781	3.0517578125e-5	11	021
10	5.216952323913574	161.10916137695312	0.00022616982460021973	12.52260971069336	169.48660278320312	8.64863395690918e-5	646.4852905273438	77.12181854248047	5.501508712768555e-5	4.104757785797119	476.7665100097656	3.936886787414551e-5	11	021
11	11.66035270690918	160.5968475341797	0.00020557641983032227	12.89479923248291	165.98968505859375	0.00035512447357177734	649.0236206054688	187.24337768554688	5.1349401473999023e-5	2.8307056427001953	477.449462890625	1.665949821472168e-5	11	021
12	10.25755786895752	160.83421325683594	0.0010625720024108887	10.235994338989258	161.3524169921875	0.002446115016937256	648.3993530273438	31.324918746948242	2.7805566787719727e-5	3.2290306091308594	477.27276611328125	3.820657730102539e-5	11	021
13	5.8467302322387695	159.3927459716797	9.590387344360352e-5	647.1937255859375	250.43524169921875	0.00016367435455322266	649.2644653320312	235.09353637695312	0.00020968914031982422	3.243004322052002	477.58953857421875	3.463029861450195e-5	11	021
14	5.222967147827148	482.8938903808594	5.334615707397461e-5	647.691650390625	237.86106872558594	5.02467155456543e-5	649.0270385742188	156.3365478515625	0.00013443827629089355	3.607329845428467	477.491455078125	3.793835639953613e-5	11	021
15	4.4065327644348145	3.8642125129699707	9.426474571228027e-5	2.8402628898620605	144.87196350097656	6.771087646484375e-5	649.4407348632812	237.2548828125	4.786252975463867e-5	3.56007981300354	477.7861328125	4.4465065002441406e-5	11	021
16	9.382438659667969	163.21998596191406	0.000726848840713501	9.557997703552246	167.0331573486328	0.00031703710556030273	649.75341796875	234.03799438476562	7.56680965423584e-5	1.40736722946167	144.73370361328125	2.4199485778808594e-5	11	021
17	4.951517581939697	157.7252655029297	0.00018957257270812988	4.055269718170166	148.70155334472656	0.0002964437007904053	648.4048461914062	160.57955932617188	2.5272369384765625e-5	3.686464309692383	477.56597900390625	4.57763671875e-5	11	021
18	5.785313606262207	483.0353698730469	0.00010779500007629395	28.971757888793945	483.1513977050781	0.00032326579093933105	648.9417724609375	252.90982055664062	7.405877113342285e-5	3.633756399154663	477.3681945800781	8.675456047058105e-5	11	021
19	4.420579433441162	157.52297973632812	0.00014731287956237793	8.195566177368164	163.81851196289062	0.002051115036010742	646.7351684570312	32.22823715209961	0.0008207261562347412	2.610701560974121	163.38967895507812	5.424022674560547e-5	11	021
20	8.973039627075195	161.6735382080078	0.003317326307296753	9.107096672058105	163.90794372558594	0.0013811886310577393	647.4057006835938	255.23170471191406	7.835030555725098e-5	4.1016764640808105	477.30523681640625	4.26173210144043e-5	11	021
21	9.01934814453125	159.50303649902344	0.008878648281097412	10.628422737121582	161.79409790039062	0.0015369653701782227	10.046167373657227	162.10430908203125	3.8743019104003906e-5	2.371922016143799	145.56658935546875	6.827712059020996e-5	11	021
22	4.89378547668457	482.35284423828125	0.00011512637138366699	5.1142730712890625	149.37240600585938	0.00060272216796875	648.6980590820312	29.991344451904297	0.00016734004020690918	2.8991174697875977	476.9263000488281	3.933906555175781e-5	11	021
23	4.392409801483154	159.56488037109375	0.00012817978858947754	8.49598217010498	164.7751007080078	0.001776188611984253	648.0547485351562	145.06826782226562	3.281235694885254e-5	3.6380128860473633	477.3021240234375	2.4318695068359375e-5	11	021
24	4.750977516174316	157.92550659179688	9.840726852416992e-5	4.255956172943115	169.0257568359375	2.7805566787719727e-5	646.73046875	28.82335662841797	2.726912498474121e-5	3.769589424133301	477.5595703125	2.0444393157958984e-5	11	021
25	10.818303108215332	160.62274169921875	0.0002662241458892822	9.03355598449707	161.58265686035156	0.0008085370063781738	641.52685546875	482.03125	3.5256147384643555e-5	1.5115246772766113	145.3712158203125	1.9609928131103516e-5	11	021
26	545.234375	211.70643615722656	0.0003789067268371582	9.185188293457031	159.6925048828125	0.0017389655113220215	542.9818725585938	206.7771759033203	0.9999997615814209	539.93896484375	205.95095825195312	0.004157692193984985	11	021
27	2.0664758682250977	149.69737243652344	0.00030285120010375977	9.017260551452637	159.91094970703125	0.1999882161617279	542.7344360351562	205.3456268310547	1.0	538.82666015625	204.85919189453125	0.0011192858219146729	11	021
28	3.8618407249450684	162.89625549316406	0.001094818115234375	9.716888427734375	156.50949096679688	0.6788020133972168	543.2342529296875	206.61856079101562	1.0	538.7737426757812	205.69171142578125	0.001043856143951416	11	021
29	4.399758815765381	165.00619506835938	0.0012324750423431396	14.828787803649902	160.4770050048828	0.9968624114990234	542.8639526367188	205.08680725097656	1.0	541.8267822265625	203.81326293945312	0.0010325908660888672	11	021
30	4.482614040374756	150.3204345703125	0.000640869140625	9.097665786743164	159.02574157714844	0.9416971206665039	542.8193969726562	205.72314453125	1.0	538.3364868164062	205.3390655517578	0.0006191134452819824	11	021
31	2.434424638748169	160.45004272460938	0.0005664825439453125	7.925797462463379	159.567626953125	0.4565950334072113	542.6698608398438	206.16468811035156	1.0	542.103271484375	205.3274383544922	0.001152724027633667	11	021
32	4.940857887268066	163.55674743652344	0.0006645321846008301	12.482376098632812	159.32452392578125	0.8497387170791626	542.9107666015625	206.4235382080078	1.0	541.2914428710938	204.89395141601562	0.0008070170879364014	11	021
33	3.5905888080596924	163.81179809570312	0.002586454153060913	12.95252513885498	158.8686065673828	0.9969298243522644	542.3483276367188	205.4148406982422	0.9999997615814209	541.326904296875	206.8843994140625	0.0016990303993225098	11	021
34	8.315130233764648	158.57763671875	0.0037762820720672607	9.88558292388916	161.04876708984375	0.0069675445556640625	542.9253540039062	205.36155700683594	1.0	542.190185546875	203.65621948242188	0.0009327232837677002	11	021
35	2.8389852046966553	164.59788513183594	0.0028900206089019775	9.492494583129883	160.89248657226562	0.999402642250061	541.8411254882812	205.46038818359375	0.9999995231628418	541.3268432617188	203.61573791503906	0.0064859092235565186	11	021
36	3.9630789756774902	162.5553741455078	0.0025421082973480225	9.760956764221191	158.48468017578125	0.9977524280548096	543.1660766601562	205.54273986816406	1.0	3.939689874649048	163.20089721679688	0.0008721649646759033	11	021
37	4.008242607116699	163.19541931152344	0.0005785822868347168	10.16673469543457	158.65834045410156	0.9698962569236755	543.0948486328125	206.29473876953125	1.0	4.725813388824463	163.13563537597656	0.0015217065811157227	11	021
38	3.5102338790893555	150.58363342285156	0.0008147358894348145	12.148565292358398	156.25296020507812	0.031056731939315796	542.6134033203125	206.7294921875	1.0	540.3892211914062	207.5355224609375	0.00176924467086792	11	021
39	4.888887882232666	162.56446838378906	0.002706289291381836	10.460726737976074	156.08465576171875	0.9554349184036255	542.9598388671875	206.28822326660156	1.0	540.7539672851562	207.38047790527344	0.0015558600425720215	11	021
40	3.3262176513671875	152.2710723876953	0.0014775097370147705	8.637402534484863	157.50608825683594	0.8747091293334961	542.9782104492188	206.263427734375	1.0	541.7443237304688	204.36007690429688	0.0008378326892852783	11	021
41	4.523362636566162	164.11390686035156	0.0004354715347290039	12.056004524230957	156.13870239257812	0.19837090373039246	542.6686401367188	206.40065002441406	1.0	538.2462158203125	206.06869506835938	0.0005831420421600342	11	021
42	3.1905226707458496	160.1559600830078	0.0017749667167663574	10.076168060302734	157.4167938232422	0.9920724630355835	543.0545654296875	206.5372314453125	1.0	541.669677734375	206.14266967773438	0.0010391771793365479	11	021
43	5.300694942474365	150.3729248046875	0.0003777444362640381	15.58694076538086	156.2013702392578	0.7706897258758545	542.9337158203125	205.95538330078125	1.0	541.5650024414062	204.21511840820312	0.0012102127075195312	11	021
44	4.265905857086182	164.69140625	0.0036716461181640625	15.76987361907959	157.30958557128906	0.9996432662010193	542.4541015625	205.5550994873047	0.9999998807907104	5.917382717132568	163.02383422851562	0.000662386417388916	11	021
45	14.42255973815918	157.97601318359375	0.0019946396350860596	14.580336570739746	157.75225830078125	0.013425886631011963	543.1617431640625	205.4690399169922	0.9999999403953552	542.7349853515625	206.73477172851562	0.0016002953052520752	11	021
46	4.725245952606201	162.77622985839844	0.0018793344497680664	11.701945304870605	157.35655212402344	0.9998010396957397	542.7937622070312	205.73727416992188	1.0	541.8207397460938	204.4697265625	0.0018383562564849854	11	021
47	8.613842010498047	155.27040100097656	0.010102838277816772	8.604341506958008	155.09706115722656	0.02926081418991089	543.0220947265625	205.4962615966797	0.9999999403953552	541.8941040039062	205.637939453125	0.001108616590499878	11	021
48	4.299601078033447	163.77589416503906	0.0029908418655395508	12.670939445495605	157.70782470703125	0.9978339672088623	543.158447265625	205.89561462402344	1.0	540.8510131835938	206.77801513671875	0.0016249418258666992	11	021
49	3.98697566986084	150.32345581054688	0.0007218122482299805	10.071626663208008	155.85476684570312	0.9982663989067078	542.4546508789062	205.74246215820312	0.9999999403953552	541.5518188476562	204.15748596191406	0.002148866653442383	11	021
50	4.393593788146973	163.66720581054688	0.0021523237228393555	12.658154487609863	158.06253051757812	0.9997758865356445	543.565185546875	205.6772918701172	1.0	5.176658630371094	163.4183349609375	0.001526862382888794	11	021
51	4.175413131713867	150.1219482421875	0.0007405877113342285	8.623791694641113	155.1592254638672	0.9348251223564148	543.3016357421875	206.32569885253906	1.0	539.03466796875	205.77699279785156	0.0010542571544647217	11	021
52	2.8192532062530518	159.99166870117188	0.0009774267673492432	10.192642211914062	156.0927734375	0.8802447319030762	542.3986206054688	205.7789764404297	0.9999998807907104	541.1802978515625	204.02870178222656	0.002658754587173462	11	021
53	4.612293243408203	163.35150146484375	0.0014964938163757324	10.100988388061523	156.45779418945312	0.6150892376899719	542.5980834960938	205.405029296875	1.0	1.9916496276855469	146.30322265625	0.0009365379810333252	11	021
54	4.219584941864014	162.74476623535156	0.0025583207607269287	11.061473846435547	156.1253662109375	0.991253674030304	542.7325439453125	205.71031188964844	1.0	541.576416015625	204.4780731201172	0.002228975296020508	11	021
55	3.633991003036499	162.5459442138672	0.0018232762813568115	9.076478004455566	155.57713317871094	0.973511815071106	542.7792358398438	205.6334991455078	1.0	541.6796875	204.57005310058594	0.0010178685188293457	11	021
56	545.3201904296875	211.3156280517578	0.0003177821636199951	11.029352188110352	156.77542114257812	0.15680250525474548	542.4279174804688	205.85650634765625	0.9999998211860657	540.9376220703125	206.74188232421875	0.002957642078399658	11	021
57	3.9384305477142334	151.6298370361328	0.01015213131904602	6.053810119628906	155.99853515625	0.010762304067611694	542.7112426757812	206.47364807128906	0.9999998807907104	542.1267700195312	206.1028289794922	0.0010812580585479736	11	021
58	2.96661376953125	136.56053161621094	0.0005675852298736572	11.004559516906738	154.14418029785156	0.9876340627670288	543.473876953125	205.34307861328125	1.0	539.43017578125	205.14276123046875	0.0014086365699768066	11	021
59	5.074252605438232	164.98004150390625	0.0003324747085571289	12.53553581237793	154.45462036132812	0.9976056814193726	542.9469604492188	206.4246826171875	1.0	540.8504638671875	207.17242431640625	0.0016023516654968262	11	021
60	10.496668815612793	152.78761291503906	0.1035301685333252	10.936358451843262	155.84405517578125	0.006118834018707275	543.048828125	206.5829620361328	1.0	540.7032470703125	207.36785888671875	0.0010102689266204834	11	021
61	4.1902618408203125	150.46864318847656	0.0007058084011077881	8.439184188842773	156.35760498046875	0.009603410959243774	542.3941650390625	206.3041229248047	0.9999998807907104	538.8504638671875	205.62510681152344	0.003668069839477539	11	021
62	10.49063491821289	153.20382690429688	0.6870259642601013	9.784919738769531	156.12274169921875	0.020497173070907593	542.2833251953125	206.16708374023438	1.0	541.33349609375	203.9485626220703	0.0011050105094909668	11	021
63	3.1272075176239014	162.95407104492188	0.0011774301528930664	6.0783891677856445	156.41221618652344	0.7567435503005981	542.5916137695312	205.44027709960938	1.0	538.8928833007812	205.0829315185547	0.002894163131713867	11	021
64	4.031808853149414	162.79542541503906	0.0010984838008880615	10.848783493041992	153.76803588867188	0.9360040426254272	543.1419067382812	206.9745330810547	1.0	541.7005004882812	205.5142059326172	0.000860363245010376	11	021
65	8.407171249389648	153.69387817382812	0.010365903377532959	8.730085372924805	155.82357788085938	0.02534821629524231	543.0579833984375	206.30003356933594	1.0	538.700439453125	205.69647216796875	0.0009509623050689697	11	021
66	8.655384063720703	151.39349365234375	0.07716324925422668	7.067442893981934	154.13946533203125	0.008741289377212524	543.3311157226562	205.77182006835938	1.0	541.9135131835938	203.98472595214844	0.0010645091533660889	11	021
67	545.1895141601562	211.19781494140625	0.00028017163276672363	9.888402938842773	154.07785034179688	0.0014669299125671387	542.6796264648438	205.68368530273438	1.0	538.8225708007812	205.21546936035156	0.0015332996845245361	11	021
68	5.488692283630371	150.45899963378906	0.0022034645080566406	11.915294647216797	154.4607696533203	0.05517399311065674	542.62060546875	206.37989807128906	0.9999998807907104	539.1598510742188	205.60272216796875	0.001436680555343628	11	021
69	10.645400047302246	151.25558471679688	0.016708165407180786	11.085041046142578	153.2898406982422	0.957114577293396	542.0794067382812	205.8125	0.9999998807907104	541.5570678710938	204.31100463867188	0.0017123520374298096	11	021
70	4.64186429977417	152.50025939941406	0.006277322769165039	5.873186111450195	150.4085693359375	0.0005546212196350098	543.1321411132812	205.80584716796875	1.0	540.7486572265625	206.68896484375	0.002409607172012329	11	021
71	8.723285675048828	152.79144287109375	0.06422814726829529	10.06181812286377	155.0555419921875	0.0016077160835266113	542.902099609375	206.056640625	1.0	540.9828491210938	207.2617950439453	0.0011893808841705322	11	021
72	3.510634183883667	163.68203735351562	0.0011272430419921875	8.707084655761719	155.34359741210938	0.9980193376541138	542.5765380859375	207.0843048095703	1.0	540.5613403320312	207.9903564453125	0.0009850263595581055	11	021
73	3.8845479488372803	164.3529510498047	0.0010051727294921875	11.61684513092041	155.22784423828125	0.9710689783096313	543.42138671875	206.14012145996094	1.0	539.007080078125	205.9816436767578	0.0007240772247314453	11	021
74	14.978120803833008	152.6129608154297	0.0032063722610473633	20.808650970458984	157.0751495361328	0.9991971254348755	542.817138671875	206.08981323242188	0.9999998807907104	539.0415649414062	205.67227172851562	0.0025190412998199463	11	021
75	10.739408493041992	151.22508239746094	0.15635019540786743	21.709148406982422	153.62608337402344	0.004692733287811279	542.83251953125	206.30886840820312	0.9999998807907104	540.4359130859375	207.32826232910156	0.0016228258609771729	11	021
76	11.967086791992188	153.86920166015625	0.9830729961395264	14.08214282989502	156.3430938720703	0.0033019185066223145	543.240966796875	205.50648498535156	1.0	538.61279296875	204.5677490234375	0.0008373558521270752	11	021
77	3.262486696243286	145.62283325195312	0.0008511841297149658	16.19872283935547	162.42819213867188	0.9999995231628418	543.0682983398438	205.92774963378906	0.9999998807907104	539.1231689453125	205.53330993652344	0.0012463927268981934	11	021
78	4.264496326446533	142.22621154785156	0.001107245683670044	16.084291458129883	161.3240966796875	0.8930418491363525	542.6243896484375	205.45697021484375	0.9999998807907104	541.48876953125	203.74227905273438	0.0019527077674865723	11	021
79	3.5937201976776123	144.50543212890625	0.010528802871704102	13.99288558959961	162.80856323242188	0.9998889565467834	542.6007080078125	206.38768005371094	1.0	539.0650634765625	205.90245056152344	0.0012399554252624512	11	021
80	1.6331753730773926	135.90618896484375	0.004193782806396484	2.5695998668670654	134.3773651123047	0.7411086559295654	543.5723266601562	206.9769287109375	0.9999999403953552	541.0279541015625	207.7003173828125	0.0010303258895874023	11	021
81	4.822262763977051	142.10484313964844	0.011162340641021729	16.263824462890625	161.83502197265625	0.20069041848182678	541.87548828125	205.6147918701172	0.9999998807907104	538.7003173828125	204.85665893554688	0.0020128190517425537	11	021
82	3.434645414352417	137.40435791015625	0.0018739104270935059	2.2543044090270996	132.13282775878906	0.015691250562667847	542.9692993164062	205.83360290527344	1.0	541.665771484375	204.12368774414062	0.0015684664249420166	11	021
83	1.8060228824615479	132.20704650878906	0.014903724193572998	1.792677640914917	129.35511779785156	0.012914031744003296	542.1473999023438	205.03945922851562	0.9999998807907104	540.9960327148438	203.60147094726562	0.004393577575683594	11	021
84	6.737088203430176	140.98683166503906	0.0018574297428131104	2.584563970565796	132.5762481689453	0.000361025333404541	542.8572998046875	205.68431091308594	1.0	538.36669921875	205.3720703125	0.0005834996700286865	11	021
85	5.038684368133545	140.31381225585938	0.002915292978286743	1.6713404655456543	126.65019989013672	0.01680794358253479	543.054931640625	205.53016662597656	0.9999999403953552	542.197509765625	204.20420837402344	0.001004546880722046	11	021
86	0.7665789127349854	123.6271743774414	0.0002003014087677002	0.8467988967895508	120.89986419677734	0.00385361909866333	543.5054931640625	205.88206481933594	1.0	540.873291015625	206.99539184570312	0.0009750425815582275	11	021
87	16.408540725708008	166.3139190673828	0.0059983134269714355	0.5109434127807617	120.7186050415039	0.0012986361980438232	542.6426391601562	206.0143280029297	1.0	538.6410522460938	205.51071166992188	0.0009707808494567871	11	021
88	-1.0193839073181152	125.43812561035156	0.0006938278675079346	1.6236677169799805	126.32196807861328	0.07630285620689392	542.5217895507812	206.44427490234375	1.0	540.2306518554688	207.5968475341797	0.001558452844619751	11	021
89	5.8368730545043945	134.00425720214844	0.023719966411590576	2.4941391944885254	121.51786041259766	0.2063523828983307	542.8223266601562	205.3958740234375	0.9999999403953552	539.1393432617188	204.9004669189453	0.001640409231185913	11	021
90	1.3802540302276611	122.26945495605469	0.007317841053009033	1.414313793182373	120.24250793457031	0.09734159708023071	542.4480590820312	205.84286499023438	0.9999998807907104	541.8171997070312	203.88882446289062	0.0016936659812927246	11	021
91	2.7703475952148438	123.46733093261719	0.005330950021743774	3.0895347595214844	117.15106201171875	0.008143872022628784	542.6271362304688	205.0574493408203	0.9999999403953552	541.7283935546875	205.24063110351562	0.0009525120258331299	11	021
92	2.2512617111206055	122.93437957763672	0.01858001947402954	1.7233831882476807	120.38844299316406	0.019574016332626343	542.1527099609375	206.58033752441406	0.9999998807907104	538.601318359375	206.19955444335938	0.001555323600769043	11	021
93	5.571451187133789	125.720947265625	0.005325973033905029	2.8131866455078125	116.53430938720703	0.0016259551048278809	541.5012817382812	205.68235778808594	0.9999998211860657	538.4760131835938	204.95510864257812	0.005234748125076294	11	021
94	3.111525774002075	120.99829864501953	0.00915268063545227	1.7914838790893555	119.31936645507812	0.018719792366027832	542.87841796875	206.3236083984375	1.0	538.6427612304688	205.7261962890625	0.0010734796524047852	11	021
95	2.8291015625	123.3895263671875	0.006004989147186279	2.1871848106384277	116.12055969238281	0.0008712708950042725	542.594482421875	205.90631103515625	1.0	541.436767578125	204.7385711669922	0.0013849735260009766	11	021
96	5.67015266418457	123.67007446289062	0.003520965576171875	3.85959792137146	116.78856658935547	0.0028170347213745117	542.8348999023438	205.93771362304688	1.0	538.8513793945312	205.33251953125	0.0011695027351379395	11	021
97	2.910210132598877	125.24897766113281	0.001395106315612793	1.0636308193206787	118.76702117919922	0.0020042061805725098	542.4236450195312	206.15921020507812	0.9999996423721313	540.7015380859375	206.38438415527344	0.011807918548583984	11	021
98	5.701830863952637	124.5420913696289	0.001621931791305542	3.1424317359924316	116.419921875	0.0005303025245666504	543.1641845703125	205.2163848876953	1.0	541.732421875	205.3696746826172	0.0009362697601318359	11	021
99	5.777755260467529	123.15020751953125	0.0008995234966278076	2.487818717956543	123.83618927001953	0.00025770068168640137	542.8666381835938	206.61265563964844	0.9999998807907104	541.774658203125	205.83689880371094	0.001208662986755371	11	021
100	4.648900985717773	120.92267608642578	0.031948238611221313	2.3217062950134277	113.77131652832031	0.010508686304092407	543.0126953125	206.0919647216797	1.0	538.85888671875	205.60659790039062	0.0012627840042114258	11	021
101	4.33238410949707	114.57598876953125	0.02433180809020996	2.222531318664551	107.06674194335938	0.0016564726829528809	542.4195556640625	206.11090087890625	1.0	540.3450317382812	206.9270477294922	0.0013636946678161621	11	021
102	6.196709632873535	120.04705047607422	0.03751543164253235	2.1826391220092773	110.64358520507812	0.005343586206436157	542.3052368164062	205.10975646972656	0.9999998807907104	540.5662231445312	206.15208435058594	0.002361863851547241	11	021
103	4.267132759094238	118.47584533691406	0.011860162019729614	2.360983371734619	110.62275695800781	0.04518142342567444	541.8995971679688	205.3881378173828	1.0	540.819580078125	203.37939453125	0.0016459226608276367	11	021
104	6.475081443786621	122.72663116455078	0.0008317232131958008	1.476675033569336	105.69910430908203	0.005283385515213013	542.673828125	205.9534912109375	0.9999998807907104	539.12939453125	205.74960327148438	0.0011959075927734375	11	021
105	10.773663520812988	131.65953063964844	0.003666013479232788	1.692075252532959	113.36932373046875	0.0018541812896728516	542.6634521484375	205.80404663085938	0.9999998807907104	542.531494140625	206.40785217285156	0.0046149492263793945	11	021
106	5.630827903747559	120.23492431640625	0.0010488629341125488	1.8408379554748535	103.2027587890625	0.0323280394077301	543.0183715820312	205.65725708007812	1.0	541.8539428710938	204.2041473388672	0.0015992820262908936	11	021
107	545.7399291992188	211.09408569335938	0.000253826379776001	1.1733977794647217	103.67594146728516	0.000827103853225708	543.5049438476562	205.98001098632812	1.0	539.0534057617188	205.3605499267578	0.0008210837841033936	11	021
108	545.3726196289062	211.14334106445312	0.00019299983978271484	2.550553798675537	109.78955078125	0.007075786590576172	543.5413818359375	205.6507568359375	1.0	542.10693359375	205.634765625	0.0006356239318847656	11	021
109	545.3631591796875	211.66220092773438	0.0002930164337158203	1.991905689239502	104.82616424560547	0.006559908390045166	542.5567626953125	206.5207977294922	0.9999998807907104	540.7003784179688	207.301025390625	0.0018006563186645508	11	021
110	545.2388305664062	211.29283142089844	0.00023153424263000488	1.8239710330963135	103.91203308105469	0.00022622942924499512	542.364990234375	205.81661987304688	0.9999998807907104	538.922119140625	205.2034149169922	0.002809762954711914	11	021
111	545.4052734375	211.38113403320312	0.0007195472717285156	1.0053231716156006	103.80943298339844	0.030856072902679443	542.9025268554688	206.46751403808594	1.0	542.1327514648438	205.0644989013672	0.0013974905014038086	11	021
112	545.466064453125	211.69107055664062	0.00022515654563903809	2.637448310852051	104.07768249511719	0.0002487003803253174	543.4470825195312	206.57261657714844	0.9999999403953552	540.9522705078125	207.6522216796875	0.0009463727474212646	11	021
113	545.2796630859375	211.5300750732422	0.0003694593906402588	2.1824169158935547	104.13095092773438	0.003085315227508545	543.0426025390625	206.30471801757812	1.0	540.8370361328125	207.3655548095703	0.0010873377323150635	11	021
114	545.0715942382812	211.3968048095703	0.00042113661766052246	1.1669583320617676	104.67443084716797	0.0019389986991882324	542.0062255859375	206.4453887939453	0.9999998807907104	539.9718017578125	207.0978546142578	0.0016203224658966064	11	021
115	545.451416015625	211.24610900878906	0.00012642145156860352	2.395768404006958	99.59095764160156	0.031939417123794556	542.7797241210938	205.9012451171875	1.0	541.5284423828125	204.19155883789062	0.0019552111625671387	11	021
116	3.826136350631714	105.5622787475586	0.00675925612449646	2.5557844638824463	100.02449035644531	0.03332129120826721	542.1670532226562	205.9827423095703	0.9999998211860657	538.8223876953125	205.51675415039062	0.0037799179553985596	11	021
117	1.7640244960784912	98.10888671875	0.005524486303329468	1.2589423656463623	96.60256958007812	0.03535589575767517	542.9309692382812	205.4151153564453	0.9999999403953552	539.149658203125	205.1011199951172	0.0020140111446380615	11	021
118	545.052978515625	211.60455322265625	0.00020802021026611328	1.8414180278778076	99.4390869140625	0.003076612949371338	542.4121704101562	206.3699493408203	0.9999999403953552	540.5635986328125	207.4617919921875	0.0016415715217590332	11	021
119	3.2720284461975098	107.4059066772461	0.00029975175857543945	1.2900352478027344	97.81245422363281	0.0026876330375671387	543.1821899414062	205.8306121826172	1.0	539.044921875	205.47836303710938	0.0009506940841674805	11	021
120	18.845502853393555	133.1951446533203	0.0007187724113464355	15.656534194946289	134.66639709472656	0.0012377500534057617	542.6944580078125	205.64080810546875	1.0	540.42236328125	206.47882080078125	0.0008490383625030518	11	021
121	545.123291015625	210.7125244140625	0.00029921531677246094	0.12447667121887207	94.51210021972656	0.004067659378051758	542.4269409179688	205.0029296875	1.0	540.4627075195312	206.15597534179688	0.0018766224384307861	11	021
122	0.7641825675964355	94.43045043945312	0.0005695819854736328	1.297614574432373	94.52781677246094	0.009036362171173096	542.9039306640625	205.92984008789062	0.9999999403953552	540.6226806640625	206.13153076171875	0.0013317763805389404	11	021
123	545.5845336914062	210.33567810058594	0.00026175379753112793	18.940521240234375	136.77273559570312	0.012753307819366455	542.6961059570312	205.2262420654297	0.9999998807907104	541.7507934570312	203.9505157470703	0.0019093751907348633	11	021
124	545.3431396484375	211.1096954345703	0.00018528103828430176	2.335814952850342	101.1847152709961	0.00319555401802063	543.1900634765625	205.66712951660156	1.0	540.4586181640625	206.582275390625	0.000935971736907959	11	021
125	-0.589848518371582	92.62871551513672	0.0005359053611755371	1.661576747894287	92.67979431152344	0.6761249899864197	542.2193603515625	206.38597106933594	0.9999998211860657	538.954345703125	205.62818908691406	0.0019679367542266846	11	021
126	0.8000011444091797	94.71511840820312	0.0004704892635345459	1.29836106300354	95.7795639038086	0.004349738359451294	542.29638671875	206.06231689453125	0.9999998807907104	540.7244873046875	206.9905548095703	0.0027997195720672607	11	021
127	2.4331276416778564	102.55421447753906	0.0013528764247894287	1.0403356552124023	93.15945434570312	0.0936059057712555	543.1726684570312	206.19126892089844	1.0	539.088623046875	205.7094268798828	0.0005753636360168457	11	021
128	0.5206732749938965	91.68942260742188	0.0003184378147125244	0.5228195190429688	92.53184509277344	0.005974948406219482	542.701904296875	205.81509399414062	1.0	540.771240234375	206.68421936035156	0.0010227560997009277	11	021
129	545.2810668945312	211.37075805664062	0.00029733777046203613	0.8246440887451172	91.84188842773438	0.0007855594158172607	542.9149780273438	205.96923828125	1.0	541.6705932617188	205.7867889404297	0.0008861124515533447	11	021
130	0.5475072860717773	87.94794464111328	0.005285352468490601	0.8234450817108154	93.35047149658203	0.008136659860610962	542.379150390625	205.88308715820312	0.9999999403953552	541.0663452148438	207.0970458984375	0.0017931163311004639	11	021
131	0.44442296028137207	91.62358093261719	0.029954850673675537	1.5655786991119385	92.95870208740234	0.04274451732635498	541.9406127929688	205.95852661132812	0.9999998807907104	540.8328247070312	207.26376342773438	0.003416895866394043	11	021
132	0.8141133785247803	91.35504913330078	0.00024962425231933594	0.4385969638824463	91.19318389892578	0.0014924407005310059	542.7111206054688	205.3070068359375	1.0	540.5641479492188	206.36024475097656	0.0006957650184631348	11	021
133	21.950674057006836	133.50979614257812	0.06250277161598206	21.016437530517578	134.2988739013672	0.004061758518218994	543.52294921875	206.16729736328125	1.0	539.3507690429688	205.62789916992188	0.0010447502136230469	11	021
134	545.7210083007812	210.62820434570312	0.0006804466247558594	545.0870361328125	207.1580047607422	0.0002830624580383301	542.8712768554688	204.9659423828125	0.9999999403953552	542.8175048828125	206.45062255859375	0.0016269385814666748	11	021
135	0.042413949966430664	91.2643051147461	0.004076629877090454	0.8368222713470459	91.02906799316406	0.09444338083267212	543.0715942382812	206.73529052734375	1.0	541.91650390625	205.7936553955078	0.0012837052345275879	11	021
136	1.6356425285339355	91.29161834716797	0.0026512444019317627	0.8787219524383545	91.81466674804688	0.002697676420211792	543.0196533203125	206.9163055419922	1.0	540.7766723632812	208.0661163330078	0.001915276050567627	11	021
137	544.8924560546875	211.19357299804688	0.0002600252628326416	0.18095922470092773	93.49903869628906	0.00020644068717956543	542.4124755859375	205.85348510742188	0.9999999403953552	540.1353759765625	206.87713623046875	0.0009170770645141602	11	021
138	0.7782387733459473	93.17866516113281	0.000552058219909668	1.015043020248413	93.26543426513672	0.0012672245502471924	542.5313720703125	206.43682861328125	0.9999998807907104	540.8269653320312	207.23736572265625	0.003539144992828369	11	021
139	20.44502067565918	132.0633544921875	0.0007205605506896973	1.130685567855835	88.60636901855469	0.001212388277053833	542.9459228515625	205.98721313476562	0.9999999403953552	539.5567626953125	205.64195251464844	0.0013005733489990234	11	021
140	20.21718978881836	130.90464782714844	0.0006338357925415039	18.897655487060547	131.70394897460938	0.0025218427181243896	542.850341796875	206.4586181640625	1.0	542.02685546875	205.63238525390625	0.0016190111637115479	11	021
141	1.7460224628448486	91.38092041015625	0.01311519742012024	1.0059113502502441	91.46806335449219	0.0009000301361083984	542.8262939453125	206.45175170898438	1.0	540.4562377929688	206.85000610351562	0.0012384355068206787	11	021
142	545.62646484375	211.42098999023438	0.0002776682376861572	2.1298694610595703	90.06968688964844	0.22411876916885376	543.2700805664062	205.84837341308594	0.9999998807907104	541.025390625	207.13198852539062	0.0019973814487457275	11	021
143	545.3162231445312	211.35299682617188	0.00014480948448181152	0.4789388179779053	86.992431640625	0.014254361391067505	543.0557861328125	206.32266235351562	1.0	540.9063720703125	207.19229125976562	0.0007585883140563965	11	021
144	545.4104614257812	211.38453674316406	0.00025147199630737305	2.769597291946411	84.403076171875	0.003070920705795288	542.939208984375	206.36183166503906	1.0	540.8530883789062	206.90550231933594	0.0024365484714508057	11	021
145	3.327164888381958	79.81646728515625	0.00479850172996521	4.442129611968994	81.3173828125	0.005190461874008179	542.7820434570312	206.48805236816406	0.9999999403953552	538.926513671875	205.783935546875	0.0007619261741638184	11	021
146	8.237678527832031	82.84580993652344	0.0589483380317688	5.895427703857422	83.38261413574219	0.002464771270751953	542.4640502929688	205.61553955078125	0.9999999403953552	541.6665649414062	204.43759155273438	0.0015135109424591064	11	021
147	545.326171875	211.40402221679688	0.00024834275245666504	2.5916354656219482	87.99201202392578	0.0003829002380371094	543.1502075195312	206.30215454101562	0.9999999403953552	538.836181640625	205.67041015625	0.0009375810623168945	11	021
148	545.7510986328125	211.4704132080078	0.0003166496753692627	5.643283843994141	86.0450210571289	0.0002498328685760498	543.6607666015625	205.85804748535156	1.0	541.351318359375	206.9978790283203	0.0012420713901519775	11	021
149	545.2569580078125	211.13870239257812	0.00042685866355895996	545.3241577148438	207.6742401123047	0.00017771124839782715	543.0894775390625	205.83775329589844	0.9999998807907104	539.2313232421875	204.92337036132812	0.0014677643775939941	11	021
150	545.3095092773438	211.3064422607422	0.0003001093864440918	5.3908586502075195	85.09789276123047	0.00022977590560913086	542.9768676757812	206.2002410888672	1.0	540.6577758789062	206.69549560546875	0.0010953247547149658	11	021
151	545.0391845703125	211.1914825439453	0.00035449862480163574	544.5879516601562	207.46368408203125	0.00015625357627868652	542.1708984375	205.85508728027344	0.9999998807907104	541.0372314453125	207.19776916503906	0.0014146864414215088	11	021
152	544.85498046875	211.50067138671875	0.000667959451675415	545.187744140625	207.9385528564453	0.00024250149726867676	542.1546630859375	206.1646728515625	0.9999999403953552	540.6197509765625	207.3501434326172	0.0018373429775238037	11	021
153	545.2590942382812	211.03936767578125	0.00015121698379516602	544.6495971679688	207.35643005371094	9.754300117492676e-5	542.7886352539062	205.7356414794922	1.0	541.6107177734375	205.2711639404297	0.0009162425994873047	11	021
154	545.4992065429688	210.99061584472656	0.00016134977340698242	543.9129028320312	210.28602600097656	0.00018087029457092285	542.4141845703125	205.45001220703125	0.9999999403953552	541.2208862304688	204.17538452148438	0.005785852670669556	11	021
155	545.2861938476562	210.9418487548828	0.0001984238624572754	544.47314453125	207.3974151611328	0.00010886788368225098	542.5979614257812	205.72230529785156	1.0	541.3309936523438	204.123046875	0.0016688108444213867	11	021
156	545.1168212890625	211.34544372558594	0.00028246641159057617	538.0095825195312	207.95272827148438	0.00012153387069702148	542.618408203125	206.0856475830078	1.0	542.0277099609375	205.7974853515625	0.0009964704513549805	11	021
157	545.298583984375	211.31597900390625	0.00028184056282043457	545.321044921875	208.14210510253906	9.796023368835449e-5	542.9754638671875	206.14797973632812	1.0	541.830810546875	205.42112731933594	0.0009704828262329102	11	021
158	545.2568359375	211.26345825195312	0.00034937262535095215	545.0401611328125	207.2711944580078	0.00013306736946105957	542.6204833984375	205.8399658203125	1.0	541.8967895507812	205.22279357910156	0.0009082257747650146	11	021
159	545.6386108398438	211.3248291015625	0.00030541419982910156	545.7605590820312	207.85000610351562	0.00019174814224243164	543.5502319335938	205.86154174804688	1.0	541.23193359375	207.01116943359375	0.0013520419597625732	11	021
160	545.7061767578125	211.46542358398438	0.0005164444446563721	543.0061645507812	207.48147583007812	0.00013580918312072754	543.3966064453125	206.2425079345703	0.9999998807907104	541.531982421875	206.97190856933594	0.0029162466526031494	11	021
161	545.7808837890625	211.27731323242188	0.0005003511905670166	539.3391723632812	207.3362274169922	0.00015553832054138184	543.676513671875	206.08029174804688	1.0	541.3038330078125	206.81771850585938	0.001034557819366455	11	021
162	545.9766845703125	211.10899353027344	0.0001939833164215088	13.113516807556152	481.61016845703125	0.00022673606872558594	543.514892578125	205.74374389648438	1.0	542.1377563476562	204.75535583496094	0.0010878443717956543	11	021
163	544.9222412109375	210.94886779785156	0.00040775537490844727	543.26123046875	210.7924041748047	0.00022038817405700684	541.9755249023438	205.6238555908203	1.0	541.0271606445312	204.1114959716797	0.001297295093536377	11	021
164	3.0140702724456787	167.89146423339844	0.0003218352794647217	4.150022029876709	148.25437927246094	0.000431060791015625	543.083984375	205.60491943359375	1.0	541.0557861328125	206.548583984375	0.0013863146305084229	11	021
165	545.2132568359375	211.31805419921875	0.00041174888610839844	538.5687866210938	207.62689208984375	9.751319885253906e-5	543.0121459960938	205.9345245361328	1.0	542.1173095703125	205.19418334960938	0.0009933114051818848	11	021
166	545.6407470703125	210.8429718017578	0.00020697712898254395	545.0542602539062	207.54425048828125	0.00013080239295959473	543.2191162109375	205.52487182617188	0.9999999403953552	539.0119018554688	205.04229736328125	0.0008529424667358398	11	021
167	545.023193359375	211.25405883789062	0.0002619922161102295	543.427978515625	210.83883666992188	0.00025197863578796387	542.3989868164062	205.84384155273438	0.9999999403953552	540.6048583984375	206.7626190185547	0.0029794275760650635	11	021
168	544.9255981445312	211.9071807861328	0.00023788213729858398	4.834709167480469	149.00828552246094	0.0003719925880432129	542.2301025390625	206.75157165527344	0.9999999403953552	540.2300415039062	207.30023193359375	0.0037555992603302	11	021
169	545.47900390625	211.09228515625	0.0003636479377746582	3.559657096862793	144.05685424804688	0.00022727251052856445	543.070068359375	205.7821502685547	1.0	541.8020629882812	204.9067840576172	0.001189589500427246	11	021
170	545.318115234375	211.17623901367188	0.0001939237117767334	543.5848999023438	210.92698669433594	9.03010368347168e-5	542.9105224609375	205.6175079345703	0.9999999403953552	541.652099609375	205.2938995361328	0.0009302496910095215	11	021
171	545.0806274414062	211.51705932617188	0.00018578767776489258	544.6258544921875	207.44760131835938	0.00013336539268493652	542.1825561523438	205.97178649902344	1.0	538.5364990234375	205.4351348876953	0.0016514956951141357	11	021
172	545.3848266601562	211.3513641357422	0.00022292137145996094	545.0316162109375	207.49209594726562	0.00013321638107299805	542.81884765625	206.10494995117188	0.9999999403953552	538.7062377929688	205.5741424560547	0.0011394023895263672	11	021
173	545.4822387695312	210.8116912841797	0.00021907687187194824	3.9553451538085938	146.6226348876953	0.00014203786849975586	542.54931640625	205.40809631347656	1.0	541.65869140625	204.0315704345703	0.0014019012451171875	11	021
174	545.0185546875	211.20294189453125	0.0003718733787536621	4.184765338897705	145.44091796875	0.00015106797218322754	542.3148803710938	206.0165252685547	1.0	538.5764770507812	205.26060485839844	0.0010835826396942139	11	021
175	545.0114135742188	211.6127166748047	0.0001932084560394287	13.921098709106445	481.1554870605469	0.00020134449005126953	542.562255859375	206.34466552734375	0.9999998807907104	540.539794921875	207.3585662841797	0.0014272630214691162	11	021
176	545.2401733398438	211.48788452148438	0.0003160834312438965	4.3717498779296875	147.43824768066406	0.0005761682987213135	543.117919921875	206.2967071533203	1.0	542.2222290039062	204.7490692138672	0.0012483596801757812	11	021
177	545.69287109375	211.153564453125	0.0003247261047363281	544.8172607421875	207.65953063964844	0.00015208125114440918	543.1522216796875	205.6797332763672	0.9999998807907104	541.3350830078125	206.46925354003906	0.0013692080974578857	11	021
178	545.0695190429688	211.66847229003906	0.00024121999740600586	14.628508567810059	480.5134582519531	0.0005981624126434326	542.5560302734375	206.5658721923828	1.0	539.9962158203125	207.19735717773438	0.0010702013969421387	11	021
179	545.5296630859375	211.23765563964844	0.0003248751163482666	544.5879516601562	210.50436401367188	0.00022739171981811523	543.012939453125	205.55230712890625	0.9999999403953552	541.0459594726562	206.69464111328125	0.0027744174003601074	11	021
180	545.0352172851562	211.5357666015625	0.00021058320999145508	543.6607055664062	211.13800048828125	0.00014716386795043945	542.2582397460938	205.91790771484375	1.0	538.4639282226562	205.4674072265625	0.0018771588802337646	11	021
181	545.1467895507812	211.06715393066406	0.00017884373664855957	4.074301719665527	146.51123046875	0.00020435452461242676	542.409912109375	205.5569305419922	1.0	538.60888671875	205.26815795898438	0.0014581382274627686	11	021
182	545.3767700195312	212.164306640625	0.0002561807632446289	542.324462890625	208.49581909179688	8.407235145568848e-5	543.6168212890625	206.98353576660156	1.0	540.8727416992188	207.87164306640625	0.0011289119720458984	11	021
183	544.8489990234375	211.9778289794922	0.00023043155670166016	541.7025146484375	207.76058959960938	0.00013011693954467773	542.646240234375	207.02001953125	0.9999998807907104	541.3084106445312	206.14572143554688	0.0023311972618103027	11	021
184	545.0270385742188	211.2831573486328	0.00027042627334594727	539.1779174804688	208.97854614257812	0.00010606646537780762	542.6099243164062	206.4308624267578	1.0	540.7470703125	207.02804565429688	0.0009855329990386963	11	021
185	1.7043945789337158	169.1861572265625	0.0003686249256134033	3.822291612625122	168.60977172851562	0.00019046664237976074	542.7236328125	206.06369018554688	0.9999998807907104	538.9234008789062	205.34375	0.0014307796955108643	11	021
186	41.62753677368164	62.93994140625	0.9996441006660461	30.58682632446289	102.58871459960938	0.9997930526733398	542.993408203125	206.2725067138672	1.0	540.6971435546875	207.17176818847656	0.0011292099952697754	11	021
187	45.900779724121094	58.08037185668945	0.999984622001648	31.07829475402832	103.50975036621094	0.9997011423110962	543.0507202148438	205.700439453125	1.0	538.8009033203125	205.2715606689453	0.0009888112545013428	11	021
188	47.88515090942383	52.14360427856445	0.9989000558853149	47.94789505004883	54.291473388671875	0.020414113998413086	542.8907470703125	205.6274871826172	1.0	538.524169921875	205.16986083984375	0.0005572140216827393	11	021
189	50.5595588684082	49.16238021850586	0.9999991655349731	51.17873764038086	50.00181198120117	0.019780844449996948	542.7572631835938	206.51937866210938	1.0	541.0099487304688	207.66571044921875	0.001810610294342041	11	021
190	52.807579040527344	45.17180252075195	0.9999997615814209	52.76333236694336	47.42829132080078	0.0222109854221344	542.6593627929688	205.7947540283203	1.0	540.3539428710938	206.60189819335938	0.0007889866828918457	11	021
191	54.34136962890625	42.231170654296875	0.9915436506271362	55.93720626831055	42.10102844238281	0.0083598792552948	542.8385009765625	206.2992401123047	1.0	538.8457641601562	206.06399536132812	0.0011980533599853516	11	021
192	57.88238525390625	37.579654693603516	0.9999725818634033	57.4455451965332	37.27345275878906	0.02171999216079712	542.415283203125	206.73483276367188	0.9999998807907104	540.512939453125	207.65687561035156	0.002614259719848633	11	021
193	59.01527404785156	32.885860443115234	1.0	45.482276916503906	80.97811126708984	0.0004170835018157959	542.9686889648438	206.51068115234375	1.0	541.6376953125	205.48208618164062	0.0008756518363952637	11	021
194	61.89354705810547	29.934070587158203	1.0	63.91199493408203	33.03028106689453	0.01610666513442993	542.404296875	206.203369140625	0.9999998807907104	58.27637481689453	7.8071064949035645	0.0031413733959198	11	021
195	64.33382415771484	29.69407844543457	0.9999997615814209	65.77169799804688	32.810386657714844	0.09077444672584534	542.5806274414062	205.73104858398438	1.0	538.75634765625	205.2369384765625	0.0012775063514709473	11	021
196	65.18751525878906	26.3792667388916	0.9999998807907104	66.68852996826172	30.153942108154297	0.001567155122756958	542.2154541015625	206.1529083251953	0.9999998807907104	58.56028747558594	7.158709526062012	0.002152174711227417	11	021
197	66.43582153320312	22.165102005004883	0.9999971985816956	66.90303039550781	22.187532424926758	0.16398906707763672	543.1694946289062	205.80970764160156	0.9999999403953552	68.68122863769531	4.663536071777344	0.002757817506790161	11	021
198	67.80619812011719	21.70313835144043	1.0	544.041015625	210.4605255126953	0.0003863871097564697	542.3916625976562	205.67640686035156	0.9999999403953552	70.67727661132812	2.922013998031616	0.0017937123775482178	11	021
199	70.48896789550781	18.512104034423828	1.0	3.6814894676208496	148.70387268066406	0.0023880600929260254	542.8261108398438	206.16598510742188	1.0	59.983245849609375	3.738525390625	0.0011931657791137695	11	021
200	71.54417419433594	18.301942825317383	1.0	82.33783721923828	5.302676200866699	0.0005310773849487305	542.5849609375	205.8776397705078	1.0	538.9844970703125	205.64208984375	0.0030502676963806152	11	021
201	72.4094009399414	15.787294387817383	0.9999998807907104	82.04639434814453	6.551211833953857	0.0005053281784057617	542.1904296875	206.0127716064453	0.9999998211860657	542.1075439453125	205.70547485351562	0.0020131170749664307	11	021
202	72.98328399658203	18.000003814697266	1.0	82.76390838623047	5.9771270751953125	0.0008625388145446777	543.0501708984375	205.498291015625	1.0	60.73454284667969	4.004093170166016	0.0010438859462738037	11	021
203	74.09258270263672	15.977054595947266	1.0	5.107597351074219	161.93466186523438	0.0013364851474761963	542.1474609375	206.46383666992188	0.9999998807907104	540.4271240234375	207.12869262695312	0.0012764334678649902	11	021
204	74.38943481445312	15.175501823425293	0.9999998807907104	86.07826232910156	6.186951160430908	0.0012807250022888184	542.7451782226562	205.4733428955078	1.0	61.011192321777344	3.579094409942627	0.0018083453178405762	11	021
205	74.8121337890625	17.01286506652832	1.0	83.4880142211914	5.793094635009766	0.0009252727031707764	542.62646484375	206.15821838378906	0.9999999403953552	540.5562744140625	207.15255737304688	0.002290189266204834	11	021
206	75.46051788330078	15.564484596252441	0.9999926090240479	85.1720199584961	6.712648391723633	0.0016688108444213867	542.9379272460938	206.0790557861328	1.0	62.0155143737793	4.549418926239014	0.002034693956375122	11	021
207	77.54701232910156	15.188937187194824	1.0	86.35047912597656	6.161574363708496	0.004512012004852295	542.9005126953125	205.6636199951172	0.9999998807907104	84.683837890625	3.2486791610717773	0.003044813871383667	11	021
208	79.00515747070312	15.130121231079102	0.9999994039535522	85.57225036621094	6.986568450927734	0.0029510557651519775	542.1134643554688	206.51539611816406	1.0	84.17498016357422	3.1371428966522217	0.0018632113933563232	11	021
209	80.49047088623047	14.63823127746582	0.9894349575042725	78.72785949707031	15.444994926452637	0.0012134313583374023	542.9655151367188	206.193115234375	1.0	540.534423828125	207.2012939453125	0.0009316802024841309	11	021
210	80.06375122070312	14.990859985351562	0.9998522996902466	79.91043090820312	16.9680233001709	0.0019502639770507812	542.0974731445312	205.14639282226562	0.9999998807907104	540.5033569335938	205.70245361328125	0.0019959211349487305	11	021
211	80.98814392089844	14.223966598510742	0.9998899698257446	86.54638671875	6.670394420623779	0.0010650157928466797	543.463134765625	206.78347778320312	1.0	540.5594482421875	207.39288330078125	0.0014716088771820068	11	021
212	81.11417388916016	15.157238960266113	0.9999978542327881	87.40959930419922	5.841028213500977	0.0005699694156646729	542.813720703125	205.46473693847656	0.9999998807907104	541.0419921875	206.47552490234375	0.001055687665939331	11	021
213	82.31443786621094	16.384855270385742	0.9999880790710449	81.4354476928711	17.636402130126953	0.008373886346817017	542.8213500976562	206.04547119140625	1.0	84.59850311279297	2.4269628524780273	0.0013535022735595703	11	021
214	82.46662139892578	15.27867603302002	0.9998849034309387	86.76272583007812	6.708072662353516	0.0007805228233337402	543.5098876953125	204.83163452148438	1.0	538.9768676757812	204.533935546875	0.0007219612598419189	11	021
215	83.10040283203125	14.650713920593262	0.9999997615814209	88.59982299804688	5.647128105163574	0.0006931126117706299	542.5831298828125	207.14181518554688	0.9999997615814209	541.2112426757812	208.67677307128906	0.0025525689125061035	11	021
216	83.57549285888672	14.19404411315918	0.9107015132904053	4.577505111694336	128.89100646972656	0.00014775991439819336	542.4620971679688	205.9087371826172	0.9999999403953552	541.7819213867188	205.65957641601562	0.0009101629257202148	11	021
217	84.63520812988281	17.850276947021484	0.9526139497756958	2.9258768558502197	130.92132568359375	0.0004067718982696533	542.854736328125	205.3525848388672	1.0	538.3297729492188	204.93023681640625	0.0007898807525634766	11	021
218	84.73455810546875	14.995787620544434	0.9443467855453491	2.7902169227600098	150.85281372070312	0.0013916492462158203	542.7882690429688	204.87643432617188	1.0	541.7672729492188	203.9248504638672	0.0007797777652740479	11	021
219	82.60295104980469	16.25210189819336	1.0	89.26019287109375	5.639130592346191	0.0007963180541992188	542.43798828125	206.78846740722656	1.0	540.5921630859375	207.68826293945312	0.0009618997573852539	11	021
220	82.75607299804688	17.205596923828125	0.9999998807907104	88.2901611328125	6.935484886169434	0.0008867084980010986	542.8267211914062	205.88644409179688	1.0	540.5189208984375	207.14727783203125	0.0017860829830169678	11	021
221	85.99691772460938	13.301459312438965	0.06419134140014648	544.6749877929688	207.56634521484375	0.0001576840877532959	542.5548095703125	205.54205322265625	0.9999998807907104	540.6529541015625	206.6986846923828	0.0012527108192443848	11	021
222	84.53050231933594	15.386444091796875	0.999975860118866	4.496988773345947	147.75189208984375	0.0012723803520202637	542.7330932617188	205.790283203125	0.9999998807907104	538.9480590820312	205.05531311035156	0.0018238425254821777	11	021
223	86.30030822753906	16.823225021362305	0.963042676448822	545.0973510742188	207.29112243652344	0.00010481476783752441	542.9932861328125	205.20335388183594	1.0	540.3955688476562	206.43797302246094	0.000852048397064209	11	021
224	84.47000122070312	15.537701606750488	0.9999901652336121	88.86955261230469	5.624145984649658	0.00013518333435058594	542.9287109375	205.76609802246094	0.9999998807907104	539.052978515625	205.23231506347656	0.0011459589004516602	11	021
225	85.30577850341797	14.586055755615234	0.9999984502792358	88.98861694335938	5.663047790527344	0.00020304322242736816	542.6383666992188	205.24700927734375	1.0	540.81201171875	206.4152069091797	0.0013462603092193604	11	021
226	86.49673461914062	17.190521240234375	0.3168413043022156	29.99811553955078	483.3048400878906	0.0002551078796386719	542.60693359375	206.67141723632812	1.0	540.5220947265625	207.826171875	0.00137406587600708	11	021
227	84.8405990600586	13.984504699707031	0.9999997615814209	89.0995864868164	5.348294258117676	0.00045374035835266113	542.4794311523438	205.51539611816406	1.0	539.1514282226562	205.12396240234375	0.001963287591934204	11	021
228	85.72528076171875	15.04218864440918	0.997342050075531	4.0081586837768555	147.7837677001953	0.0005793869495391846	543.2560424804688	205.63446044921875	1.0	542.2354736328125	205.4003448486328	0.001194000244140625	11	021
229	86.88092803955078	11.606606483459473	0.9844842553138733	542.3388061523438	207.81944274902344	0.00011420249938964844	543.0087890625	206.5288543701172	0.9999998807907104	542.1498413085938	204.72314453125	0.002001255750656128	11	021
230	545.2827758789062	211.32115173339844	0.0002841055393218994	544.6692504882812	207.69223022460938	0.00010001659393310547	542.6979370117188	205.8395233154297	1.0	541.88134765625	205.873779296875	0.0009383559226989746	11	021
231	544.9615478515625	212.0769805908203	0.00019949674606323242	2.9136581420898438	130.86009216308594	0.00039711594581604004	542.5812377929688	207.04122924804688	0.9999998807907104	538.820556640625	206.4751434326172	0.0012914538383483887	11	021
232	545.0069580078125	211.32858276367188	0.0002707242965698242	3.7461841106414795	147.447265625	0.00014731287956237793	542.3919067382812	205.8911590576172	0.9999999403953552	538.380126953125	205.2635498046875	0.0011487603187561035	11	021
233	544.7421264648438	211.68971252441406	0.00021770596504211426	3.5465829372406006	144.10130310058594	0.00014078617095947266	542.1421508789062	206.39895629882812	1.0	541.0997314453125	206.15814208984375	0.0010817348957061768	11	021
234	545.6492309570312	211.1224365234375	0.00020065903663635254	5.4258270263671875	146.77743530273438	0.0009109377861022949	542.5732421875	205.61184692382812	0.9999998807907104	538.9752197265625	205.04971313476562	0.0019158720970153809	11	021
235	87.29347229003906	3.9388039112091064	0.0007473528385162354	545.5291748046875	207.92210388183594	0.00010988116264343262	542.8555297851562	205.81915283203125	0.9999999403953552	540.2484741210938	206.84523010253906	0.0009440183639526367	11	021
236	545.5646362304688	211.11672973632812	0.00038120150566101074	538.7706298828125	207.48175048828125	0.00011304020881652832	542.8963623046875	205.5921173095703	0.9999999403953552	540.8997192382812	206.6627197265625	0.0007219314575195312	11	021
237	3.270920753479004	167.42391967773438	0.0006417930126190186	3.653473138809204	148.53334045410156	0.0005156099796295166	542.403564453125	205.45062255859375	0.9999998807907104	538.6590576171875	204.7366943359375	0.001081228256225586	11	021
238	88.49101257324219	4.018158435821533	0.0006440877914428711	538.9535522460938	207.20770263671875	0.00015863776206970215	542.8583374023438	205.64605712890625	0.9999998807907104	542.2591552734375	205.60983276367188	0.0014137327671051025	11	021
239	87.4136962890625	4.402830123901367	0.0006156563758850098	3.8580920696258545	146.67160034179688	0.0007028877735137939	542.1329345703125	206.52516174316406	0.9999997615814209	540.310791015625	207.46261596679688	0.002974778413772583	11	021
240	545.3456420898438	211.35702514648438	0.00022146105766296387	3.597355604171753	146.40008544921875	0.00025331974029541016	542.3626098632812	205.98692321777344	1.0	540.6533813476562	207.0438690185547	0.00089988112449646	11	021
241	3.616364002227783	151.56301879882812	0.0008341968059539795	4.310649871826172	149.1750946044922	0.008967727422714233	542.5704345703125	206.36972045898438	0.9999998807907104	538.9684448242188	205.82168579101562	0.0018007755279541016	11	021
242	544.9117431640625	211.7518768310547	0.0002503395080566406	2.7245922088623047	146.30404663085938	0.000279158353805542	542.7062377929688	206.59385681152344	1.0	540.255126953125	207.62570190429688	0.00146561861038208	11	021
243	545.5485229492188	211.12510681152344	0.0001819133758544922	545.3307495117188	207.44297790527344	0.00013080239295959473	542.8782348632812	205.41293334960938	1.0	539.035400390625	205.39471435546875	0.0011985599994659424	11	021
244	89.74495697021484	4.310077667236328	0.0006471872329711914	2.660043239593506	129.7801971435547	0.00020059943199157715	542.629150390625	205.4367218017578	1.0	538.7366943359375	205.36480712890625	0.0008959174156188965	11	021
245	86.04833984375	3.1371006965637207	0.24561595916748047	2.67087984085083	144.88449096679688	0.0001583099365234375	543.0443725585938	205.8816375732422	1.0	541.9386596679688	205.1884307861328	0.0011903047561645508	11	021
246	545.2379760742188	211.9282989501953	0.00020241737365722656	4.526755332946777	145.40283203125	0.0003002285957336426	542.908203125	206.59368896484375	1.0	540.5935668945312	207.21815490722656	0.0008180737495422363	11	021
247	86.95806121826172	4.347736835479736	0.028312504291534424	5.143607139587402	150.4482421875	0.0001588761806488037	542.1954345703125	205.53964233398438	0.9999998807907104	540.4757080078125	206.55392456054688	0.00204545259475708	11	021
248	86.89379119873047	4.359097957611084	0.0006008446216583252	543.9464111328125	210.44935607910156	0.0002797245979309082	542.39794921875	205.94837951660156	0.9999998807907104	538.9680786132812	205.0266876220703	0.0014781653881072998	11	021
249	545.0032958984375	211.87289428710938	0.00015547871589660645	4.525165557861328	145.93849182128906	0.0007962286472320557	542.6060791015625	206.32131958007812	0.9999998807907104	538.7710571289062	205.97373962402344	0.0020126402378082275	11	021
250	545.2083740234375	211.69908142089844	0.0002015233039855957	543.593017578125	210.73526000976562	0.000168532133102417	542.0657348632812	206.07582092285156	0.9999999403953552	538.5215454101562	205.61553955078125	0.002375185489654541	11	021
251	545.1530151367188	211.21141052246094	0.0003370046615600586	543.36279296875	211.08663940429688	0.00016057491302490234	542.33740234375	205.77304077148438	1.0	540.413330078125	207.0442657470703	0.0013283789157867432	11	021
252	545.0938110351562	212.04910278320312	0.0002052783966064453	545.13134765625	208.2992706298828	8.997321128845215e-5	542.4974365234375	206.91944885253906	1.0	538.77099609375	206.49452209472656	0.001486748456954956	11	021
253	544.9134521484375	211.9174041748047	0.0005497634410858154	3.541168212890625	146.6292724609375	0.0002899765968322754	542.4894409179688	206.87936401367188	0.9999998807907104	540.4683837890625	207.62518310546875	0.0034251511096954346	11	021
254	545.326171875	211.29855346679688	0.00027427077293395996	3.5662269592285156	147.09829711914062	0.00010398030281066895	542.6060791015625	205.8499755859375	1.0	538.4127197265625	205.47357177734375	0.0008524954319000244	11	021
255	545.0454711914062	211.9212646484375	0.00016880035400390625	545.1419677734375	208.17568969726562	8.83340835571289e-5	542.3980712890625	206.44775390625	0.9999999403953552	540.3348999023438	207.46499633789062	0.0019484162330627441	11	021
256	545.0592041015625	211.79299926757812	0.00018531084060668945	3.6771957874298096	147.74795532226562	0.0003203749656677246	542.7672729492188	206.705322265625	0.9999999403953552	541.4002075195312	205.92465209960938	0.001344233751296997	11	021
257	545.0582275390625	211.68821716308594	0.00048357248306274414	2.907848358154297	146.45082092285156	0.00012832880020141602	542.9520874023438	206.65673828125	1.0	541.9636840820312	205.83544921875	0.0015545487403869629	11	021
258	87.50160217285156	8.596012115478516	0.34575414657592773	2.2845053672790527	129.8783721923828	0.0004954934120178223	542.2809448242188	205.79949951171875	0.9999998807907104	538.677490234375	205.2972412109375	0.0013419687747955322	11	021
259	87.39464569091797	9.113980293273926	0.9999151229858398	4.312642574310303	149.4295654296875	0.000577092170715332	543.0226440429688	204.91912841796875	1.0	539.1954956054688	204.93382263183594	0.001264125108718872	11	021
260	89.48475646972656	8.862561225891113	0.9999723434448242	98.18360137939453	4.52322244644165	0.0017758011817932129	542.3253784179688	205.89500427246094	1.0	76.32172393798828	1.6551036834716797	0.0034710168838500977	11	021
261	90.43312072753906	5.048848628997803	0.1126696765422821	3.7210018634796143	148.34010314941406	0.015191137790679932	541.9930419921875	206.02162170410156	0.9999998807907104	540.11572265625	207.15780639648438	0.0013332068920135498	11	021
262	91.05990600585938	3.3460588455200195	0.0013377666473388672	545.3507080078125	208.00216674804688	0.0001138448715209961	543.2640991210938	205.9739227294922	1.0	541.3068237304688	207.3097686767578	0.0007894635200500488	11	021
263	545.1341552734375	211.54501342773438	0.00036895275115966797	4.095879554748535	147.45950317382812	0.00031259655952453613	542.3538208007812	206.3919677734375	0.9999999403953552	540.629638671875	207.1131591796875	0.0013850033283233643	11	021
264	545.1443481445312	211.70555114746094	0.00030428171157836914	2.9886741638183594	145.1047821044922	0.0012204945087432861	542.2511596679688	206.01185607910156	0.9999999403953552	540.632568359375	207.4036102294922	0.002230018377304077	11	021
265	94.7723388671875	5.228287696838379	0.0035571157932281494	2.806839942932129	146.7535858154297	0.0009854137897491455	542.8966674804688	205.97677612304688	0.9999999403953552	540.4586181640625	207.08035278320312	0.001131206750869751	11	021
266	99.61836242675781	16.26607322692871	0.9899823665618896	545.0673217773438	206.84059143066406	0.00014576315879821777	542.4904174804688	205.32620239257812	1.0	542.1199340820312	204.08937072753906	0.0022641420364379883	11	021
267	102.6062240600586	19.145658493041992	0.9899355173110962	6.797610282897949	161.7794952392578	0.0002141892910003662	542.0369262695312	206.00299072265625	0.9999998807907104	540.1131591796875	206.84580993652344	0.0015820562839508057	11	021
268	104.01456451416016	18.212440490722656	0.9999663829803467	113.81309509277344	5.925889492034912	0.00023043155670166016	542.749267578125	205.71421813964844	1.0	538.5225219726562	205.59988403320312	0.0009673535823822021	11	021
269	107.19961547851562	17.467077255249023	1.0	119.02334594726562	5.351561069488525	0.0010493993759155273	543.003173828125	206.13442993164062	1.0	117.96288299560547	3.3148460388183594	0.0018031597137451172	11	021
270	108.23039245605469	16.886409759521484	1.0	3.894420623779297	146.39578247070312	0.000873565673828125	542.659423828125	205.79754638671875	0.9999999403953552	118.19961547851562	3.3675246238708496	0.0018792152404785156	11	021
271	110.56733703613281	16.003070831298828	1.0	119.96851348876953	5.491632461547852	0.0023529231548309326	542.37548828125	206.46932983398438	1.0	117.51886749267578	2.725046396255493	0.0024836361408233643	11	021
272	111.06034851074219	16.250661849975586	1.0	120.179443359375	5.333751201629639	0.0012513399124145508	542.8922119140625	206.86611938476562	0.9999998807907104	542.1275634765625	204.90969848632812	0.001461625099182129	11	021
273	113.0245590209961	16.557933807373047	0.9999998807907104	120.1307601928711	5.813353538513184	0.001239687204360962	542.9874877929688	205.59852600097656	1.0	117.80963134765625	1.9749031066894531	0.001435697078704834	11	021
274	114.6444320678711	16.69709014892578	1.0	121.09761047363281	5.796086311340332	0.0009255409240722656	542.318359375	206.07176208496094	0.9999999403953552	538.979248046875	205.39039611816406	0.001041501760482788	11	021
275	116.00238800048828	17.418842315673828	1.0	97.93946838378906	47.5692024230957	0.9570012092590332	542.8728637695312	205.8645782470703	1.0	541.0328369140625	206.81607055664062	0.0016308128833770752	11	021
276	117.00204467773438	17.149965286254883	1.0	122.05738067626953	6.208335876464844	0.0004544556140899658	543.1611938476562	206.36273193359375	0.9999999403953552	539.2644653320312	206.5069122314453	0.001429229974746704	11	021
277	118.40232849121094	19.625747680664062	1.0	101.08560180664062	45.26877212524414	0.0005530714988708496	542.662109375	205.8468017578125	0.9999998807907104	540.845458984375	207.16111755371094	0.0018220245838165283	11	021
278	120.23966217041016	19.03725814819336	1.0	103.40927124023438	45.34076690673828	0.6404359936714172	542.7310791015625	206.27906799316406	1.0	540.4844970703125	207.25613403320312	0.0008408129215240479	11	021
279	123.49777221679688	19.198110580444336	1.0	104.32746887207031	45.9556999206543	0.26842910051345825	542.2027587890625	206.45037841796875	0.9999999403953552	538.6649169921875	205.8891143798828	0.0018369853496551514	11	021
280	122.94700622558594	20.098054885864258	1.0	105.41998291015625	43.8018913269043	0.03084331750869751	541.8158569335938	205.91705322265625	0.9999998807907104	538.8442993164062	205.27561950683594	0.0011959671974182129	11	021
281	123.9213638305664	19.099361419677734	1.0	134.86300659179688	5.654642105102539	0.0015021264553070068	542.5179443359375	206.117919921875	0.9999998807907104	133.6352996826172	3.6326451301574707	0.0031017065048217773	11	021
282	125.66844940185547	18.824548721313477	1.0	108.23646545410156	49.215389251708984	0.9358413815498352	542.8572387695312	205.80947875976562	0.9999998807907104	542.35205078125	206.82139587402344	0.003008514642715454	11	021
283	126.67034912109375	17.836223602294922	0.999999463558197	108.96682739257812	49.289730072021484	0.26148009300231934	543.2640991210938	206.6177215576172	1.0	133.74130249023438	3.21747088432312	0.00159415602684021	11	021
284	126.54817962646484	20.113794326782227	0.9999955892562866	135.45831298828125	6.031282901763916	0.001493990421295166	542.7814331054688	206.38082885742188	1.0	134.14503479003906	3.4716320037841797	0.003360271453857422	11	021
285	126.87326049804688	20.213382720947266	1.0	111.27107238769531	46.742740631103516	0.01310083270072937	542.3829956054688	205.63954162597656	1.0	134.0373992919922	3.258699893951416	0.0021115243434906006	11	021
286	125.11540222167969	25.54391860961914	0.9997445344924927	119.23863220214844	26.977066040039062	0.00022116303443908691	542.8926391601562	206.3076629638672	1.0	121.25155639648438	6.139249801635742	0.0011693835258483887	11	021
287	545.2418823242188	211.27435302734375	0.0002549588680267334	3.3714065551757812	148.0541229248047	0.00029474496841430664	542.5440063476562	205.8526153564453	0.9999999403953552	538.8803100585938	205.4187774658203	0.001661449670791626	11	021
288	545.5301513671875	211.37767028808594	0.00014477968215942383	545.1396484375	207.92430114746094	8.952617645263672e-5	543.3689575195312	205.7340850830078	1.0	540.9539794921875	206.7552490234375	0.0006161034107208252	11	021
289	545.4887084960938	211.2064666748047	0.00043511390686035156	543.8414306640625	210.47476196289062	0.00018653273582458496	542.0385131835938	206.115234375	0.9999999403953552	540.852294921875	206.71429443359375	0.0022275447845458984	11	021
290	2.8200883865356445	153.36695861816406	0.00015527009963989258	3.6022145748138428	153.60174560546875	0.0006115436553955078	542.2191162109375	205.84622192382812	1.0	538.5291137695312	205.64088439941406	0.001598268747329712	11	021
291	544.9405517578125	211.5877227783203	0.0005657076835632324	3.4806065559387207	147.44906616210938	0.0005629062652587891	542.57666015625	206.63723754882812	0.9999999403953552	540.2313232421875	207.48931884765625	0.0016387403011322021	11	021
292	545.40087890625	211.1886444091797	0.0003399848937988281	545.23388671875	208.23643493652344	9.012222290039062e-5	542.6705932617188	205.9356689453125	1.0	541.7490844726562	205.50289916992188	0.0010907948017120361	11	021
293	3.0623886585235596	153.61810302734375	0.00040274858474731445	4.13945198059082	149.07420349121094	0.0003508627414703369	542.7993774414062	207.22694396972656	1.0	540.6588134765625	208.1150665283203	0.0010989606380462646	11	021
294	3.959829568862915	149.48858642578125	0.0005325376987457275	5.202818870544434	147.8615264892578	0.0005901455879211426	542.1152954101562	205.81849670410156	1.0	541.417724609375	205.60096740722656	0.000983119010925293	11	021
295	2.4461491107940674	150.71641540527344	0.0005380809307098389	126.48768615722656	37.53193664550781	0.07272195816040039	542.44921875	206.2864227294922	0.9999999403953552	540.7225341796875	207.65679931640625	0.0035186409950256348	11	021
296	2.3138346672058105	319.6692810058594	0.00022858381271362305	3.4857802391052246	146.73284912109375	0.00042250752449035645	542.7735595703125	205.68045043945312	1.0	540.9440307617188	206.8306121826172	0.0016878247261047363	11	021
297	545.2349853515625	211.4456787109375	0.00016435980796813965	3.3355820178985596	147.86322021484375	0.00028640031814575195	542.1355590820312	205.7718963623047	1.0	540.3189697265625	206.97860717773438	0.0013134777545928955	11	021
298	545.0421752929688	211.3978271484375	0.0003584921360015869	3.603304624557495	149.18447875976562	0.0007458627223968506	542.1709594726562	206.0522003173828	0.9999998807907104	540.6986083984375	206.97152709960938	0.004420578479766846	11	021
299	545.5272216796875	211.05056762695312	0.00021818280220031738	2.3166401386260986	204.08070373535156	0.0002646148204803467	542.8592529296875	205.73410034179688	0.9999998807907104	538.4094848632812	205.3169708251953	0.0008419156074523926	11	021
300	545.3900756835938	211.46681213378906	0.00013297796249389648	2.698166847229004	131.02940368652344	0.0001526176929473877	542.9512329101562	206.43063354492188	1.0	538.7045288085938	205.98870849609375	0.0009103715419769287	11	021
301	545.33935546875	210.85691833496094	0.0003610551357269287	2.1271920204162598	129.65281677246094	0.00021150708198547363	542.691162109375	205.46469116210938	0.9999999403953552	542.0144653320312	205.0411834716797	0.0008921623229980469	11	021
302	2.5614333152770996	167.85182189941406	0.0008065700531005859	4.970283031463623	148.7106170654297	0.0003705024719238281	542.7581176757812	205.64984130859375	1.0	541.46923828125	203.89126586914062	0.0013841092586517334	11	021
303	545.4909057617188	211.48355102539062	0.0001811981201171875	3.5924015045166016	147.28269958496094	0.0005861222743988037	543.1073608398438	206.2472381591797	1.0	538.6378173828125	206.09561157226562	0.0010099709033966064	11	021
304	545.2734375	211.30882263183594	0.0005090534687042236	4.753453254699707	146.94984436035156	0.0007627904415130615	542.6145629882812	206.1046600341797	0.9999999403953552	540.6285400390625	207.22874450683594	0.0017286241054534912	11	021
305	3.4623706340789795	153.4905242919922	0.00019630789756774902	3.568638801574707	138.28289794921875	0.00025388598442077637	543.577392578125	205.8592071533203	1.0	540.9147338867188	206.892333984375	0.0006716251373291016	11	021
306	133.8135528564453	39.7596321105957	0.00038355588912963867	133.03135681152344	46.570068359375	0.01663893461227417	542.71044921875	206.00323486328125	1.0	538.657470703125	205.4209747314453	0.0010387897491455078	11	021
307	545.3658447265625	211.09182739257812	0.00028565526008605957	539.4290161132812	208.2711639404297	0.00012513995170593262	542.6503295898438	205.68067932128906	0.9999998807907104	540.763671875	206.77761840820312	0.0010672211647033691	11	021
308	545.462646484375	211.5090789794922	0.00023850798606872559	2.3904662132263184	147.3903350830078	0.0001557767391204834	543.1712036132812	206.3240509033203	1.0	541.9336547851562	205.81019592285156	0.0007896125316619873	11	021
309	545.4019775390625	212.43186950683594	0.00035899877548217773	3.6409389972686768	147.47373962402344	0.001290827989578247	543.0206298828125	207.1699676513672	0.9999998807907104	540.8760986328125	208.31919860839844	0.0024886727333068848	11	021
310	544.9970703125	211.3032989501953	0.00018835067749023438	3.549278736114502	130.09275817871094	0.00015169382095336914	542.8923950195312	206.38125610351562	1.0	538.690185546875	205.98486328125	0.0006620287895202637	11	021
311	544.803955078125	211.84719848632812	0.00023767352104187012	4.788361549377441	148.83859252929688	0.00017914175987243652	542.0863647460938	206.76121520996094	0.9999998807907104	540.7952270507812	207.72129821777344	0.0019297301769256592	11	021
312	3.612661361694336	152.1741485595703	0.00024697184562683105	3.733684778213501	138.86798095703125	0.00025594234466552734	542.197509765625	205.10386657714844	0.9999998807907104	538.9227294921875	204.71844482421875	0.0023210346698760986	11	021
313	545.380126953125	211.33055114746094	0.0005821287631988525	133.87667846679688	52.63394546508789	0.00032597780227661133	542.5021362304688	205.9151611328125	0.9999998807907104	541.104736328125	206.88629150390625	0.0019318759441375732	11	021
314	4.184231281280518	4.581174850463867	0.00022301077842712402	133.6847686767578	52.07575988769531	0.19279849529266357	542.372314453125	206.14730834960938	1.0	541.173583984375	204.8267059326172	0.0014218688011169434	11	021
315	144.912109375	50.379661560058594	0.0004360377788543701	135.28146362304688	53.20758056640625	0.9871348142623901	542.6199951171875	207.01866149902344	0.9999999403953552	540.5140380859375	207.98548889160156	0.0016911327838897705	11	021
316	544.952880859375	211.4860076904297	0.0003139376640319824	131.4987030029297	56.824073791503906	0.10406923294067383	542.1928100585938	206.57626342773438	1.0	540.3587646484375	207.1964569091797	0.0009918510913848877	11	021
317	3.700118064880371	153.27813720703125	0.0010516047477722168	140.83721923828125	54.06733703613281	0.9999738931655884	541.8316040039062	205.99427795410156	0.9999998807907104	541.2407836914062	205.36447143554688	0.0014486610889434814	11	021
318	147.2817840576172	49.39372253417969	0.0066651105880737305	137.45993041992188	55.25139236450195	0.08129939436912537	542.9534912109375	206.83944702148438	1.0	542.3679809570312	206.27182006835938	0.002108454704284668	11	021
319	147.50376892089844	51.92414093017578	0.020437091588974	142.1790313720703	55.86418151855469	0.9999963641166687	541.5863037109375	205.76402282714844	0.9999999403953552	538.2018432617188	205.0135498046875	0.001990705728530884	11	021
320	145.68658447265625	51.44636535644531	0.0012820661067962646	141.9904022216797	55.50556945800781	0.13612636923789978	542.7847900390625	206.79891967773438	1.0	541.5376586914062	205.95755004882812	0.0012970268726348877	11	021
321	148.1012420654297	49.03707504272461	0.22064164280891418	142.31692504882812	56.092472076416016	0.5907405614852905	542.28564453125	206.265869140625	1.0	541.7001953125	207.48924255371094	0.0015983283519744873	11	021
322	147.88702392578125	50.92576599121094	0.9909814596176147	142.7306365966797	55.234092712402344	0.996176540851593	542.2174682617188	206.24600219726562	0.9999998807907104	541.0979614257812	207.8505096435547	0.0017221271991729736	11	021
323	148.6878662109375	49.45972442626953	0.9872018694877625	143.8611602783203	58.10719680786133	0.9999439716339111	541.8999633789062	205.82252502441406	0.9999999403953552	538.673583984375	205.32164001464844	0.002231299877166748	11	021
324	148.3460235595703	50.047828674316406	0.923234224319458	144.70960998535156	62.62851333618164	0.9999912977218628	543.4342041015625	206.33773803710938	0.9999999403953552	542.239013671875	205.95127868652344	0.0011928975582122803	11	021
325	151.6782989501953	42.34700012207031	0.9999999403953552	145.0189666748047	66.93753814697266	0.09603118896484375	542.3458251953125	206.66957092285156	0.9999998807907104	541.6847534179688	205.8192596435547	0.0012941360473632812	11	021
326	152.8509521484375	40.22059631347656	0.9716577529907227	146.21177673339844	63.434078216552734	0.9573951959609985	542.3187866210938	206.4456329345703	1.0	541.2444458007812	206.0243377685547	0.0006772875785827637	11	021
327	153.14085388183594	35.831661224365234	0.05424800515174866	147.5281219482422	59.68802261352539	0.9999688863754272	541.9129638671875	205.8424835205078	0.9999998807907104	540.66357421875	206.82247924804688	0.0035004913806915283	11	021
328	154.86502075195312	31.828779220581055	0.220549076795578	147.97581481933594	65.2102279663086	0.999999463558197	542.8550415039062	206.65487670898438	0.9999998807907104	540.7730712890625	207.55899047851562	0.0018390119075775146	11	021
329	159.67555236816406	31.287992477416992	0.9657645225524902	146.5452423095703	72.42950439453125	0.9998624324798584	543.0032958984375	206.03912353515625	1.0	542.0497436523438	205.3507843017578	0.0008111894130706787	11	021
330	161.72398376464844	31.61843490600586	0.9999845027923584	147.2725830078125	78.56314086914062	0.503083348274231	543.2654418945312	206.10302734375	1.0	154.00872802734375	8.24305534362793	0.0021199584007263184	11	021
331	160.40847778320312	33.58179473876953	1.0	152.8080291748047	77.13528442382812	0.9858840703964233	543.5552978515625	206.91566467285156	1.0	542.377685546875	205.60723876953125	0.0012893974781036377	11	021
332	162.4990692138672	33.59190368652344	0.9999940395355225	151.69561767578125	83.62130737304688	0.8907858729362488	542.4850463867188	206.2117919921875	0.9999998807907104	539.1756591796875	205.78750610351562	0.0023048222064971924	11	021
333	163.86163330078125	30.858884811401367	0.029105931520462036	3.972539186477661	148.51248168945312	0.0020593106746673584	542.6036376953125	205.6821746826172	0.9999998807907104	154.4279327392578	7.070676326751709	0.0032972395420074463	11	021
334	163.29835510253906	32.49721908569336	0.022713154554367065	545.5374145507812	208.3119659423828	0.00012305378913879395	542.7438354492188	206.77487182617188	1.0	540.6602783203125	207.5301055908203	0.0012221336364746094	11	021
335	163.23428344726562	28.668489456176758	0.8256971836090088	161.77639770507812	82.89723205566406	0.0008967220783233643	542.49609375	205.79933166503906	1.0	154.703369140625	7.290064811706543	0.0037997663021087646	11	021
336	162.97201538085938	32.591304779052734	0.9998892545700073	161.8057861328125	88.28096008300781	0.005675911903381348	542.1376953125	206.61863708496094	0.9999998807907104	153.9961700439453	8.251916885375977	0.011815935373306274	11	021
337	164.66595458984375	31.267004013061523	0.9999973773956299	3.8897719383239746	145.28134155273438	0.0009213089942932129	543.0640869140625	206.76907348632812	1.0	155.38229370117188	6.712152481079102	0.004044204950332642	11	021
338	163.218017578125	31.18912696838379	0.9999998807907104	3.990800142288208	148.7234649658203	0.0005188584327697754	542.5679321289062	206.16322326660156	0.9999999403953552	154.58668518066406	8.428946495056152	0.004377216100692749	11	021
339	164.48367309570312	33.65622329711914	0.9999980926513672	2.8800716400146484	146.85594177246094	0.0032294392585754395	542.8386840820312	206.4811553955078	0.9999998807907104	154.48484802246094	6.393565654754639	0.0027500391006469727	11	021
340	164.01890563964844	34.031166076660156	0.9998177289962769	166.63304138183594	69.4254150390625	0.1343700885772705	542.585693359375	206.66014099121094	1.0	540.5811157226562	207.74313354492188	0.001447916030883789	11	021
341	165.21998596191406	32.87133026123047	0.9999960064888	169.1332550048828	70.47200012207031	0.01206594705581665	541.944091796875	206.40211486816406	1.0	154.9524688720703	8.232619285583496	0.004116058349609375	11	021
342	165.91273498535156	32.499473571777344	0.9775789976119995	168.62893676757812	69.88482666015625	0.6084906458854675	543.4386596679688	206.3534393310547	1.0	155.5756378173828	5.965857982635498	0.0026133358478546143	11	021
343	167.05654907226562	31.908199310302734	0.7710129022598267	168.16229248046875	70.77906799316406	0.0030654072761535645	542.3361206054688	205.93006896972656	1.0	540.4661865234375	206.98313903808594	0.0010116994380950928	11	021
344	544.8123168945312	212.037109375	0.00012981891632080078	541.3844604492188	207.79440307617188	7.617473602294922e-5	542.2024536132812	207.1291961669922	1.0	540.3048095703125	208.024658203125	0.0019376575946807861	11	021
345	160.9304656982422	38.36128234863281	0.14169636368751526	165.81527709960938	48.713470458984375	0.0199165940284729	542.0368041992188	205.98666381835938	0.9999998807907104	539.9505615234375	206.87091064453125	0.0011009275913238525	11	021
346	160.36683654785156	33.788997650146484	0.06122371554374695	2.8683829307556152	145.8882293701172	0.00016427040100097656	543.0240478515625	206.36495971679688	1.0	539.1152954101562	205.86390686035156	0.0017064809799194336	11	021
347	161.44187927246094	40.001853942871094	0.008665233850479126	169.62913513183594	51.78037643432617	0.999406099319458	542.4318237304688	205.64097595214844	1.0	538.4151611328125	205.53944396972656	0.0008582472801208496	11	021
348	158.2973175048828	39.021114349365234	0.6309874653816223	165.13523864746094	51.36426544189453	0.994476854801178	543.1791381835938	206.69735717773438	0.9999999403953552	540.8508911132812	207.90321350097656	0.0015298724174499512	11	021
349	157.69837951660156	40.38677215576172	0.9999399185180664	166.13827514648438	52.305606842041016	0.820258617401123	542.7232666015625	206.6328887939453	1.0	542.0394897460938	206.19735717773438	0.0012295544147491455	11	021
350	158.0070343017578	40.71875	0.9945629835128784	165.33297729492188	51.054744720458984	0.9999997615814209	542.491943359375	206.23715209960938	1.0	540.4605102539062	207.29010009765625	0.0021850168704986572	11	021
351	154.2908172607422	39.341121673583984	0.9981042742729187	165.7017059326172	52.26690673828125	0.9993144273757935	542.3306274414062	206.86927795410156	0.9999998807907104	538.6062622070312	206.55532836914062	0.0017836987972259521	11	021
352	150.8549346923828	39.017982482910156	0.9577585458755493	156.62750244140625	44.955772399902344	0.007378906011581421	542.3582763671875	205.73851013183594	0.9999998807907104	540.9292602539062	206.2693328857422	0.00333249568939209	11	021
353	148.71444702148438	38.010162353515625	0.013243436813354492	151.04605102539062	39.57095718383789	0.0007058084011077881	542.1082153320312	206.11572265625	0.9999998807907104	541.57177734375	205.51121520996094	0.0014216899871826172	11	021
354	544.9721069335938	212.01687622070312	0.0002982914447784424	538.2651977539062	208.37110900878906	0.00015369057655334473	542.199951171875	206.61480712890625	0.9999998807907104	540.4191284179688	207.80264282226562	0.0037444233894348145	11	021
355	545.0691528320312	211.14002990722656	0.00024321675300598145	3.1019320487976074	146.84999084472656	0.00038242340087890625	542.5540161132812	205.7192840576172	1.0	541.9360961914062	205.2443389892578	0.000680387020111084	11	021
356	3.401829242706299	167.2952423095703	0.0003604292869567871	4.443639278411865	149.73934936523438	0.0026807188987731934	542.6226196289062	206.0780029296875	0.9999998807907104	540.7093505859375	207.0599822998047	0.0016390979290008545	11	021
357	2.8030552864074707	147.4324493408203	0.0006316304206848145	4.2552971839904785	149.31031799316406	0.00040262937545776367	542.7442016601562	206.41448974609375	1.0	538.9808959960938	205.78868103027344	0.0010941624641418457	11	021
358	545.0357666015625	211.99481201171875	0.00024077296257019043	3.807079553604126	147.79852294921875	0.0006340742111206055	542.7061767578125	206.7562255859375	1.0	540.7030029296875	207.39215087890625	0.0012173354625701904	11	021
359	545.3262939453125	211.8790740966797	0.00020679831504821777	4.611637115478516	149.511474609375	0.0019276142120361328	543.1261596679688	206.9974822998047	0.9999999403953552	541.2149658203125	207.6304473876953	0.0009409189224243164	11	021
360	545.6434326171875	211.0028839111328	0.0002638399600982666	1.9161176681518555	129.77743530273438	0.0001563429832458496	542.9180297851562	205.61354064941406	1.0	540.9618530273438	206.7729034423828	0.0014960169792175293	11	021
361	545.6663818359375	211.49911499023438	0.0003845393657684326	4.04174280166626	150.9942626953125	0.00025722384452819824	543.111083984375	206.21742248535156	1.0	542.23828125	205.6299285888672	0.001222759485244751	11	021
362	545.2967529296875	211.36727905273438	0.000328749418258667	545.2333984375	207.88136291503906	0.00013914704322814941	542.733642578125	206.15029907226562	1.0	542.0518188476562	205.62417602539062	0.0010612308979034424	11	021
363	545.2687377929688	211.21527099609375	0.0003204941749572754	1.7459022998809814	128.98760986328125	0.00016573071479797363	542.2322998046875	205.97535705566406	1.0	538.7391357421875	205.7567901611328	0.0012310147285461426	11	021
364	545.2763061523438	211.40528869628906	0.00039190053939819336	545.4434204101562	208.15931701660156	0.00015154480934143066	542.5455932617188	206.41456604003906	0.9999998807907104	542.4453125	207.43368530273438	0.0010107159614562988	11	021
365	2.940481185913086	151.0107421875	0.0007744729518890381	3.7453579902648926	149.07672119140625	0.0035026073455810547	543.0297241210938	206.3078155517578	1.0	540.883056640625	207.2628173828125	0.0014290809631347656	11	021
366	3.9256348609924316	150.56175231933594	0.0006222724914550781	3.2361111640930176	132.86363220214844	0.0011127889156341553	542.2578735351562	205.9551544189453	1.0	540.582763671875	206.9959259033203	0.0013842582702636719	11	021
367	545.139404296875	211.02410888671875	0.0002487301826477051	4.488513946533203	153.20147705078125	0.0005573034286499023	542.537841796875	205.65396118164062	1.0	540.1890869140625	206.67189025878906	0.0008005499839782715	11	021
368	545.4090576171875	211.38902282714844	0.0002897679805755615	2.3836236000061035	131.62538146972656	0.0001951158046722412	542.5518188476562	205.92755126953125	1.0	538.942138671875	205.5569305419922	0.001302182674407959	11	021
369	545.37451171875	211.2789306640625	0.0003630518913269043	4.54227352142334	149.5135498046875	0.0013808608055114746	542.6661987304688	205.94781494140625	1.0	540.732421875	207.29335021972656	0.0008358657360076904	11	021
370	544.9931030273438	211.751220703125	0.00029402971267700195	3.4939441680908203	147.86221313476562	0.0004526972770690918	542.21826171875	206.0869598388672	0.9999997615814209	540.8187255859375	207.29934692382812	0.0036585628986358643	11	021
371	544.874755859375	211.49737548828125	0.000233381986618042	543.3812255859375	211.1424102783203	0.0002078711986541748	542.0750122070312	206.38568115234375	0.9999999403953552	541.5936889648438	205.94541931152344	0.0031637251377105713	11	021
372	2.6869091987609863	153.34521484375	0.0006463229656219482	3.7323946952819824	147.2007293701172	0.0012726783752441406	542.990478515625	206.4684600830078	1.0	538.8679809570312	205.83599853515625	0.001041322946548462	11	021
373	545.7310791015625	211.59368896484375	0.00034308433532714844	3.3935465812683105	148.22618103027344	0.0006949305534362793	543.38037109375	206.15818786621094	1.0	541.525390625	207.40438842773438	0.001420438289642334	11	021
374	544.3796997070312	212.17091369628906	0.00013691186904907227	4.376950263977051	148.41015625	0.0003789961338043213	542.3209838867188	207.41481018066406	1.0	541.6046142578125	206.5917510986328	0.0014071762561798096	11	021
375	545.7236328125	211.52774047851562	0.00028324127197265625	111.4945297241211	54.28285217285156	0.0003331899642944336	543.1403198242188	205.99586486816406	1.0	538.9096069335938	205.53329467773438	0.001025766134262085	11	021
376	544.9913940429688	211.9462890625	0.00033658742904663086	112.94007110595703	56.58139419555664	0.01187211275100708	542.848876953125	206.64364624023438	1.0	542.163818359375	206.2218475341797	0.0015138685703277588	11	021
377	3.224864959716797	149.98988342285156	0.0006566345691680908	3.388671636581421	138.87771606445312	0.006147593259811401	542.2694702148438	206.2761993408203	0.9999998807907104	538.3898315429688	205.60052490234375	0.0008575618267059326	11	021
378	544.9739990234375	211.5832977294922	0.00017246603965759277	538.992431640625	208.95567321777344	9.945034980773926e-5	542.145751953125	206.31301879882812	1.0	540.3653564453125	207.5042724609375	0.00234106183052063	11	021
379	545.1759033203125	210.2480010986328	0.00019612908363342285	543.2297973632812	210.06430053710938	0.0002014636993408203	541.8231201171875	205.23281860351562	0.9999999403953552	538.2415771484375	204.70668029785156	0.0009975731372833252	11	021
380	545.1012573242188	211.50880432128906	0.0006908178329467773	114.0840835571289	61.09488296508789	0.0003657042980194092	542.5869750976562	205.85958862304688	0.9999999403953552	540.728271484375	207.4973602294922	0.002087146043777466	11	021
381	1.7555873394012451	193.68997192382812	0.0005856156349182129	4.241086006164551	193.8824462890625	0.00043651461601257324	542.5942993164062	205.43785095214844	0.9999999403953552	542.6649169921875	206.47897338867188	0.0031464695930480957	11	021
382	2.7461371421813965	154.24948120117188	0.00020518898963928223	4.450057506561279	147.92584228515625	0.00028973817825317383	542.4114990234375	206.13357543945312	1.0	538.6502685546875	205.7265167236328	0.0009789764881134033	11	021
383	545.5956420898438	211.7432861328125	0.00028765201568603516	3.006342649459839	147.119384765625	0.0002993345260620117	542.7266235351562	206.28033447265625	0.9999998807907104	540.86083984375	207.05628967285156	0.004106104373931885	11	021
384	1.9602046012878418	202.2112274169922	0.00032976269721984863	3.008801221847534	202.9834442138672	0.000551372766494751	542.8965454101562	206.68756103515625	1.0	540.3798217773438	207.3962860107422	0.0012679100036621094	11	021
385	545.0934448242188	211.5311737060547	0.00026491284370422363	110.5663833618164	60.634429931640625	0.3295065462589264	542.20068359375	206.2198944091797	0.9999998807907104	538.9127197265625	205.8833770751953	0.001205354928970337	11	021
386	545.4518432617188	211.55902099609375	0.00026804208755493164	110.82269287109375	60.10091781616211	0.9096301198005676	542.8148803710938	206.3662109375	1.0	540.64697265625	207.09136962890625	0.001780003309249878	11	021
387	3.656324863433838	150.78587341308594	0.0010069608688354492	3.5064845085144043	145.5367889404297	0.003506392240524292	542.6284790039062	206.14288330078125	0.9999999403953552	542.14892578125	207.18531799316406	0.0028194785118103027	11	021
388	545.4306640625	211.51817321777344	0.00019428133964538574	105.17865753173828	60.659427642822266	0.0012746453285217285	542.7427368164062	206.24462890625	1.0	539.3020629882812	205.84739685058594	0.0016984939575195312	11	021
389	545.043212890625	211.1481475830078	0.00047641992568969727	4.180459499359131	147.65667724609375	0.005863577127456665	542.34033203125	205.94009399414062	0.9999999403953552	540.8146362304688	207.19049072265625	0.0010631382465362549	11	021
390	545.4271850585938	211.40985107421875	0.00037160515785217285	2.6990280151367188	146.66790771484375	0.00015941262245178223	543.2202758789062	205.86534118652344	1.0	540.5770874023438	207.13365173339844	0.001078486442565918	11	021
391	545.4168090820312	210.9862823486328	0.00033411383628845215	3.9301891326904297	147.95411682128906	0.0003364384174346924	542.8903198242188	205.88116455078125	1.0	540.6881103515625	206.69985961914062	0.0008474290370941162	11	021
392	545.2540283203125	211.03794860839844	0.00026920437812805176	544.854736328125	207.6426239013672	0.00013172626495361328	542.2261352539062	205.6259307861328	1.0	540.3753051757812	206.88914489746094	0.000710904598236084	11	021
393	2.795140504837036	147.7361602783203	0.0007190704345703125	5.170291423797607	148.32354736328125	0.0009406507015228271	541.8566284179688	205.99330139160156	0.9999997615814209	540.5431518554688	207.05032348632812	0.0025214850902557373	11	021
394	545.2239990234375	210.75242614746094	0.0003769993782043457	539.5446166992188	207.76934814453125	0.0001805126667022705	542.0866088867188	205.23416137695312	0.9999998211860657	539.1259155273438	204.70269775390625	0.001241534948348999	11	021
395	545.339111328125	212.1795654296875	0.0001735985279083252	545.6854858398438	208.77725219726562	8.660554885864258e-5	542.4841918945312	206.97711181640625	1.0	540.6893920898438	208.21133422851562	0.001288384199142456	11	021
396	545.49072265625	210.71400451660156	0.0003228485584259033	112.15196990966797	62.59729766845703	0.016876131296157837	542.640380859375	205.05130004882812	0.9999999403953552	538.314697265625	204.96856689453125	0.0008980333805084229	11	021
397	545.0703735351562	211.18203735351562	0.0003351271152496338	3.7995479106903076	147.32704162597656	0.0006881058216094971	541.7391967773438	205.5359649658203	0.9999998807907104	540.0244140625	206.4912872314453	0.00254097580909729	11	021
398	545.1312255859375	211.54029846191406	0.0003192424774169922	2.4203758239746094	147.08644104003906	0.00027039647102355957	542.6301879882812	206.6289825439453	1.0	541.7379760742188	206.2919158935547	0.0013804137706756592	11	021
399	3.8488948345184326	150.7040252685547	0.0010647177696228027	4.891580581665039	147.75279235839844	0.005520641803741455	542.57275390625	206.14015197753906	1.0	541.198486328125	207.3050079345703	0.0019998252391815186	11	021
400	4.221312046051025	4.709900856018066	0.00029096007347106934	2.4653661251068115	146.4163360595703	0.0003275275230407715	542.2576293945312	206.77630615234375	0.9999999403953552	540.6710815429688	207.76580810546875	0.0023295581340789795	11	021
401	4.360189914703369	4.04629373550415	0.00015816092491149902	2.765519380569458	203.41204833984375	0.0002321302890777588	542.8992309570312	206.13697814941406	1.0	538.8290405273438	205.94558715820312	0.0006623268127441406	11	021
402	3.7852847576141357	3.689572811126709	0.0002887845039367676	2.7684926986694336	2.2843434810638428	0.00014406442642211914	541.6094360351562	206.68624877929688	0.9999999403953552	540.9393920898438	206.2568359375	0.0025961995124816895	11	021
403	545.0304565429688	211.73182678222656	0.00024148821830749512	2.8976049423217773	205.91033935546875	0.000212937593460083	542.1707763671875	206.5464630126953	1.0	540.2534790039062	207.13031005859375	0.0013414621353149414	11	021
404	545.009765625	211.44619750976562	0.00047197937965393066	4.3869781494140625	148.04818725585938	0.0011343955993652344	542.0215454101562	206.34413146972656	0.9999998807907104	540.5153198242188	207.1808319091797	0.0017423033714294434	11	021
405	3.6814749240875244	151.5287322998047	0.001395195722579956	5.76456880569458	149.61056518554688	0.0012907087802886963	541.6571044921875	206.6654815673828	0.9999999403953552	538.5610961914062	206.10528564453125	0.0018653571605682373	11	021
406	2.3105525970458984	154.4308624267578	0.00032004714012145996	4.07616662979126	155.17013549804688	0.0004101395606994629	542.9843139648438	205.4477081298828	1.0	539.078369140625	205.0253448486328	0.0008028149604797363	11	021
407	2.5229921340942383	171.74627685546875	0.00031816959381103516	3.2776660919189453	146.42864990234375	0.00016039609909057617	542.31103515625	205.23643493652344	1.0	541.4478759765625	204.06822204589844	0.002369910478591919	11	021
408	546.3089599609375	211.2222442626953	0.00041925907135009766	546.4466552734375	207.63641357421875	0.0003260672092437744	544.0746459960938	206.5691680908203	0.9999998807907104	541.8873291015625	207.26416015625	0.002942502498626709	11	021
409	4.181343078613281	4.474517822265625	7.835030555725098e-5	29.81934356689453	483.0063781738281	0.0001583397388458252	642.1300659179688	481.9288635253906	1.7434358596801758e-5	3.59287428855896	477.3359680175781	3.629922866821289e-5	11	021
410	3.774284601211548	3.909071922302246	9.906291961669922e-5	2.999950885772705	2.004514694213867	5.379319190979004e-5	647.7733154296875	288.763671875	3.960728645324707e-5	3.865196704864502	477.1317443847656	3.007054328918457e-5	11	021
411	4.621616363525391	4.451864242553711	7.179379463195801e-5	2.405675172805786	130.0745849609375	0.0001462996006011963	649.9144287109375	205.705078125	2.6553869247436523e-5	3.9296724796295166	477.5457763671875	2.9653310775756836e-5	11	021
412	4.832806587219238	4.695675373077393	0.00010815262794494629	3.862633466720581	169.8318328857422	0.00010728836059570312	647.5162963867188	175.65582275390625	3.629922866821289e-5	4.072081565856934	477.3348388671875	3.695487976074219e-5	11	021
413	3.939145088195801	4.642892837524414	0.00011622905731201172	14.017045021057129	481.2001037597656	0.00011944770812988281	647.925537109375	29.334739685058594	2.3186206817626953e-5	4.064481735229492	476.8720703125	3.75211238861084e-5	11	021
414	3.3257715702056885	3.7200310230255127	8.791685104370117e-5	7.514674186706543	482.0354309082031	7.778406143188477e-5	649.2599487304688	234.71946716308594	2.1904706954956055e-5	3.4036617279052734	477.79010009765625	6.872415542602539e-5	11	021
415	3.7470648288726807	4.513390064239502	0.0001036524772644043	3.016294002532959	146.5965118408203	8.225440979003906e-5	648.1702270507812	193.10055541992188	0.0001729130744934082	3.388949155807495	477.1069641113281	1.7136335372924805e-5	11	021
416	3.215610980987549	153.77886962890625	0.00037476420402526855	3.3012447357177734	243.24046325683594	0.00010412931442260742	649.0869750976562	190.95469665527344	0.0004929602146148682	3.853703737258911	477.3288269042969	2.4586915969848633e-5	11	021
417	3.5095467567443848	4.8032546043396	5.316734313964844e-5	2.5925674438476562	2.0506186485290527	4.5865774154663086e-5	649.9775390625	233.73110961914062	1.6242265701293945e-5	3.732116222381592	478.1825256347656	3.0517578125e-5	11	021
418	5.141463279724121	483.3758850097656	4.6193599700927734e-5	2.996828317642212	146.14999389648438	0.00012317299842834473	646.6676635742188	29.979890823364258	2.530217170715332e-5	3.6558117866516113	477.64202880859375	4.25875186920166e-5	11	021
419	4.322228908538818	4.863020896911621	0.00013583898544311523	3.522911787033081	130.86924743652344	0.00014206767082214355	646.4486694335938	30.076900482177734	1.704692840576172e-5	3.2157435417175293	476.7864685058594	2.092123031616211e-5	11	021
420	4.074209213256836	4.416053771972656	0.0003192722797393799	2.1597280502319336	2.032613754272461	0.00010818243026733398	646.3086547851562	315.03070068359375	1.6063451766967773e-5	1.270531177520752	1.9660882949829102	1.3977289199829102e-5	11	021
421	4.332061767578125	4.159008979797363	0.0002976655960083008	2.336958885192871	2.412997245788574	6.845593452453613e-5	650.3684692382812	202.77427673339844	2.7567148208618164e-5	3.9432544708251953	478.11236572265625	2.54213809967041e-5	11	021
422	3.615293502807617	150.0791473388672	0.0008542239665985107	6.662685394287109	159.7617645263672	0.0006966888904571533	646.6063842773438	29.52243423461914	0.00027108192443847656	2.0418334007263184	165.09951782226562	3.9517879486083984e-5	11	021
423	3.9444284439086914	4.1221923828125	9.92119312286377e-5	7.016912937164307	481.26190185546875	5.257129669189453e-5	647.2060546875	29.871252059936523	0.0001773834228515625	3.37215518951416	477.28472900390625	2.944469451904297e-5	11	021
424	4.422841548919678	4.566324234008789	0.000194549560546875	2.472158908843994	145.71241760253906	0.00012060999870300293	646.5291137695312	29.439929962158203	3.4242868423461914e-5	3.8589768409729004	477.8193359375	7.808208465576172e-5	11	021
425	5.572785377502441	482.8731994628906	5.316734313964844e-5	7.379979610443115	482.1060791015625	4.214048385620117e-5	647.8284301757812	334.1488342285156	4.819035530090332e-5	3.173711061477661	477.6905212402344	4.2557716369628906e-5	11	021
426	3.5155768394470215	148.5250244140625	0.0003387033939361572	6.11265754699707	150.0810546875	0.001235365867614746	649.87744140625	221.31417846679688	5.1081180572509766e-5	3.380434274673462	477.6846923828125	6.74128532409668e-5	11	021
427	3.533168077468872	4.176252841949463	5.7816505432128906e-5	6.944369316101074	481.3918762207031	0.00011777877807617188	646.0996704101562	30.450410842895508	5.8144330978393555e-5	2.972503423690796	477.3506774902344	3.24249267578125e-5	11	021
428	3.39607572555542	3.242837905883789	2.2739171981811523e-5	2.6195132732391357	1.458326816558838	4.3779611587524414e-5	647.3134765625	27.780336380004883	4.5359134674072266e-5	1.811349868774414	2.0949113368988037	6.139278411865234e-6	11	021
429	2.8249151706695557	168.854736328125	0.0001614987850189209	4.76996374130249	148.54302978515625	0.00047594308853149414	647.298583984375	31.987058639526367	5.4329633712768555e-5	3.5869393348693848	477.1241455078125	3.0428171157836914e-5	11	021
430	4.181331157684326	4.696524620056152	0.00010964274406433105	3.615424633026123	147.30970764160156	0.00013741850852966309	647.5851440429688	29.329010009765625	0.00013583898544311523	3.518422842025757	477.6489562988281	1.3232231140136719e-5	11	021
431	4.2959065437316895	4.248758316040039	0.00034862756729125977	4.610828399658203	150.9397735595703	9.02712345123291e-5	648.3027954101562	195.1407928466797	1.2576580047607422e-5	3.2191028594970703	476.7350158691406	1.5676021575927734e-5	11	021
432	3.648310899734497	4.272865295410156	0.00012701749801635742	2.488133430480957	2.261589527130127	0.00010651350021362305	647.4047241210938	28.278934478759766	7.280707359313965e-5	1.1743755340576172	2.5213966369628906	1.3649463653564453e-5	11	021
433	5.255286693572998	153.62608337402344	0.0002459585666656494	4.408437252044678	139.25511169433594	9.429454803466797e-5	647.0849609375	62.633296966552734	0.00025340914726257324	3.43347430229187	476.995361328125	6.556510925292969e-6	11	021
434	4.221242427825928	4.412178993225098	6.54757022857666e-5	3.2263803482055664	148.0310516357422	0.0001011192798614502	645.336669921875	70.24971008300781	3.063678741455078e-5	3.4669551849365234	477.512939453125	9.685754776000977e-6	11	021
435	4.124477386474609	4.725983142852783	2.9861927032470703e-5	3.0027520656585693	147.25352478027344	5.46872615814209e-5	648.3861694335938	205.02687072753906	7.271766662597656e-5	3.2289481163024902	477.65521240234375	4.231929779052734e-6	11	021
436	4.903872013092041	4.16848611831665	0.00039318203926086426	2.3922624588012695	2.1707000732421875	9.185075759887695e-5	647.1641235351562	29.333845138549805	3.078579902648926e-5	3.380764961242676	477.6657409667969	4.178285598754883e-5	11	021
437	3.591973304748535	4.904969215393066	0.00011831521987915039	2.5783627033233643	148.63978576660156	0.00016111135482788086	647.35205078125	29.056163787841797	1.5735626220703125e-5	3.4163708686828613	477.8471984863281	4.503130912780762e-5	11	021
438	4.038834571838379	4.2524333000183105	0.00016421079635620117	3.116546154022217	146.58453369140625	0.00013697147369384766	648.2493896484375	61.8670654296875	2.3633241653442383e-5	3.75484561920166	477.6526794433594	1.7344951629638672e-5	11	021
439	4.228661060333252	3.695436954498291	5.2988529205322266e-5	3.5306222438812256	169.7364501953125	0.00012028217315673828	646.434326171875	69.60669708251953	4.285573959350586e-5	3.6045310497283936	477.6291809082031	1.895427703857422e-5	11	021
440	3.2807974815368652	157.50550842285156	0.00014206767082214355	4.2603278160095215	147.94354248046875	0.0004356503486633301	5.905550956726074	3.56462025642395	1.1324882507324219e-5	3.207535743713379	477.755126953125	2.1010637283325195e-5	11	021
441	4.373078346252441	4.265382289886475	0.00023168325424194336	2.478240728378296	1.8465611934661865	4.595518112182617e-5	647.0142211914062	57.92097473144531	6.753206253051758e-5	3.208071231842041	477.5379943847656	1.895427703857422e-5	11	021
442	5.159283638000488	483.0783386230469	6.54458999633789e-5	2.48968768119812	145.57894897460938	9.605288505554199e-5	647.8200073242188	316.1044006347656	0.0004830658435821533	4.079893112182617	477.7275085449219	4.330277442932129e-5	11	021
443	2.2756266593933105	170.50247192382812	6.61313533782959e-5	3.1369500160217285	148.17611694335938	0.00016447901725769043	646.8967895507812	29.93573760986328	9.47415828704834e-5	3.8867197036743164	477.6051940917969	3.0517578125e-5	11	021
444	3.391019821166992	4.4701642990112305	3.567337989807129e-5	1.9402506351470947	1.4554765224456787	3.3408403396606445e-5	647.6002197265625	28.706235885620117	0.00018352270126342773	2.542452812194824	477.7273864746094	1.3232231140136719e-5	11	021
445	4.458711624145508	3.8908870220184326	9.402632713317871e-5	2.717790365219116	2.3489632606506348	5.879998207092285e-5	647.70703125	30.531999588012695	0.0002403855323791504	2.03116774559021	2.270251750946045	1.055002212524414e-5	11	021
446	3.297431707382202	4.115221977233887	3.826618194580078e-5	2.4872045516967773	2.1226694583892822	3.9964914321899414e-5	647.0994873046875	30.126935958862305	0.00025600194931030273	442.034423828125	5.096680164337158	1.1712312698364258e-5	11	021
447	4.669374942779541	4.617303848266602	0.00010290741920471191	3.4820032119750977	147.2561798095703	4.795193672180176e-5	646.7186279296875	29.77519989013672	0.0001264512538909912	3.3432767391204834	477.4547424316406	6.9141387939453125e-6	11	021
448	4.205166339874268	3.8229525089263916	2.5570392608642578e-5	2.8734230995178223	2.0741629600524902	4.270672798156738e-5	648.0193481445312	29.171661376953125	0.00016519427299499512	3.189049482345581	476.8878479003906	1.430511474609375e-5	11	021
449	4.805328369140625	3.632704019546509	9.199976921081543e-5	2.5279550552368164	1.906348705291748	5.2928924560546875e-5	647.892333984375	27.580968856811523	6.127357482910156e-5	2.6566762924194336	477.3415832519531	1.0728836059570312e-5	11	021
450	4.822439193725586	4.202945709228516	0.00013998150825500488	2.5592074394226074	2.344538688659668	6.622076034545898e-5	645.6256713867188	112.25000762939453	3.865361213684082e-5	3.639618158340454	477.8638000488281	2.619624137878418e-5	11	021
451	4.803035736083984	3.8055970668792725	0.0004340708255767822	3.8842124938964844	152.48582458496094	0.00019362568855285645	646.8179931640625	27.392501831054688	7.551908493041992e-5	3.979426860809326	477.45709228515625	3.5136938095092773e-5	11	021
452	4.007388591766357	4.45772123336792	9.059906005859375e-5	6.614983558654785	481.44134521484375	4.225969314575195e-5	647.0496215820312	29.84042739868164	3.629922866821289e-5	3.063683032989502	477.8808288574219	3.2573938369750977e-5	11	021
453	4.444371700286865	4.767801761627197	0.00024145841598510742	3.2390036582946777	159.84283447265625	0.0001208186149597168	647.9794311523438	30.93269157409668	9.626150131225586e-5	3.228898763656616	476.59063720703125	2.1696090698242188e-5	11	021
454	5.35440731048584	483.1912841796875	7.62939453125e-5	7.661445617675781	481.7459411621094	6.04093074798584e-5	650.0154418945312	204.92222595214844	1.6003847122192383e-5	2.8919501304626465	477.1031799316406	3.0666589736938477e-5	11	021
455	3.5253286361694336	3.6183927059173584	2.7507543563842773e-5	4.1936821937561035	149.2865753173828	0.00016039609909057617	647.1113891601562	315.7904052734375	2.4944543838500977e-5	2.347435474395752	2.0108723640441895	7.778406143188477e-6	11	021
456	4.266849517822266	3.9789960384368896	0.00011098384857177734	2.5352814197540283	1.9530415534973145	6.535649299621582e-5	647.2412109375	29.408903121948242	9.831786155700684e-5	1.70743989944458	2.00431489944458	9.924173355102539e-6	11	021
457	4.155850410461426	4.099977970123291	8.386373519897461e-5	2.0440642833709717	145.97625732421875	4.407763481140137e-5	646.657470703125	286.3509216308594	3.7729740142822266e-5	3.3667750358581543	477.89923095703125	3.358721733093262e-5	11	021
458	4.896236896514893	4.476580619812012	0.000608593225479126	2.4818711280822754	2.37007999420166	4.589557647705078e-5	647.9818115234375	207.78367614746094	7.686018943786621e-5	2.1157288551330566	1.9094655513763428	8.404254913330078e-6	11	021
459	4.113212585449219	4.5576701164245605	9.652972221374512e-5	1.8779709339141846	1.9953536987304688	3.540515899658203e-5	649.7349243164062	206.8667755126953	4.1544437408447266e-5	2.9984371662139893	477.2765197753906	7.12275505065918e-6	11	021
460	4.467003345489502	5.239468097686768	7.209181785583496e-5	3.048582077026367	146.43795776367188	5.2601099014282227e-5	648.49365234375	197.3809051513672	1.6570091247558594e-5	1.7744126319885254	2.4067938327789307	7.539987564086914e-6	11	021
461	4.01900053024292	4.321620464324951	8.64863395690918e-5	4.124171733856201	150.6776123046875	2.2083520889282227e-5	645.5173950195312	313.23150634765625	3.281235694885254e-5	2.2463431358337402	477.2947998046875	6.467103958129883e-6	11	021
462	5.085522174835205	3.906712770462036	0.00011768937110900879	3.361654281616211	145.75135803222656	0.0001767575740814209	647.8047485351562	29.444007873535156	9.28640365600586e-5	2.8781661987304688	477.9396667480469	1.138448715209961e-5	11	021
463	4.471832752227783	4.306770324707031	0.0001774430274963379	6.683840751647949	480.9178161621094	9.581446647644043e-5	647.8218383789062	30.33176040649414	0.00019532442092895508	2.199275016784668	476.3133239746094	2.008676528930664e-5	11	021
464	5.170907497406006	4.844213485717773	0.0005872845649719238	5.13311767578125	162.4707794189453	0.00011932849884033203	648.8078002929688	191.1822052001953	3.403425216674805e-5	2.6649928092956543	477.4945373535156	1.4543533325195312e-5	11	021
465	5.315662860870361	3.565765380859375	0.0001640617847442627	2.7724366188049316	168.39913940429688	0.00010877847671508789	647.5929565429688	28.970727920532227	2.372264862060547e-5	2.3275485038757324	2.2397069931030273	2.256035804748535e-5	11	021
466	4.8390913009643555	4.4102959632873535	0.00018998980522155762	4.2525634765625	149.34837341308594	0.00011599063873291016	646.9336547851562	29.252422332763672	7.814168930053711e-5	443.0049133300781	4.6155290603637695	9.179115295410156e-6	11	021
467	5.522168159484863	4.410271167755127	0.00012826919555664062	2.7373621463775635	1.9776992797851562	3.5375356674194336e-5	646.4815063476562	110.18097686767578	4.222989082336426e-5	1.7487552165985107	1.8797593116760254	6.735324859619141e-6	11	021
468	2.9365463256835938	154.88194274902344	8.118152618408203e-5	4.5594482421875	156.48196411132812	6.327033042907715e-5	647.5693969726562	28.92704200744629	3.650784492492676e-5	3.212756633758545	476.75787353515625	1.65402889251709e-5	11	021
469	6.366057872772217	4.6704020500183105	0.0002466440200805664	3.7802212238311768	165.1387176513672	9.554624557495117e-5	641.9700317382812	481.68414306640625	6.890296936035156e-5	2.5130362510681152	477.1436767578125	1.958012580871582e-5	11	021
470	5.25154972076416	4.587953567504883	8.875131607055664e-5	2.4509079456329346	145.45458984375	0.00011792778968811035	647.99609375	234.98248291015625	5.8710575103759766e-6	1.4217839241027832	2.1583447456359863	8.13603401184082e-6	11	021
471	5.027711868286133	4.696502685546875	7.781386375427246e-5	3.4454081058502197	3.7058145999908447	8.973479270935059e-5	649.465576171875	206.92529296875	0.00010380148887634277	1.836106777191162	2.843179225921631	1.4483928680419922e-5	11	021
472	4.719388961791992	5.180368900299072	6.830692291259766e-5	4.066680431365967	148.02972412109375	0.00029528141021728516	649.8394165039062	207.1282196044922	5.167722702026367e-5	2.9296741485595703	477.06072998046875	4.175305366516113e-5	11	021
473	5.310783386230469	483.1163024902344	0.00012895464897155762	7.484521865844727	482.1287841796875	0.00017434358596801758	647.1578979492188	28.11996841430664	5.9992074966430664e-5	3.063844919204712	477.63287353515625	7.811188697814941e-5	11	021
474	5.35584020614624	482.9646911621094	2.810359001159668e-5	3.2017178535461426	3.2555930614471436	4.3779611587524414e-5	647.941162109375	30.28280258178711	2.613663673400879e-5	2.965564489364624	477.8329772949219	1.5735626220703125e-5	11	021
475	4.2511186599731445	4.700786590576172	2.530217170715332e-5	3.5209784507751465	148.0644989013672	0.00016450881958007812	647.9697265625	30.382776260375977	0.0001207590103149414	3.585646629333496	477.5155334472656	1.1414289474487305e-5	11	021
476	4.888810634613037	4.287642002105713	0.0006498992443084717	3.8622279167175293	5.713921070098877	0.0006107091903686523	6.278647422790527	4.149147033691406	0.00018808245658874512	2.62577486038208	4.042167663574219	0.00017055869102478027	11	021
477	4.582267761230469	4.963499069213867	0.0001703202724456787	4.025945663452148	4.249835014343262	0.00044408440589904785	645.7277221679688	27.354103088378906	6.601214408874512e-5	3.1937594413757324	3.26536226272583	9.53376293182373e-5	11	021
478	3.6811470985412598	4.525093078613281	0.00022432208061218262	24.60704231262207	28.679279327392578	0.0004392862319946289	649.8234252929688	189.5835723876953	5.418062210083008e-5	2.057865619659424	2.363809108734131	4.762411117553711e-5	11	021
479	5.216274738311768	4.538272857666016	6.431341171264648e-5	29.490196228027344	32.96378707885742	0.0003863871097564697	647.3651123046875	29.74897003173828	9.161233901977539e-5	3.481271743774414	477.4908752441406	2.3126602172851562e-5	11	021
480	31.245445251464844	36.20541763305664	0.0005635619163513184	29.808868408203125	36.7652587890625	0.01558232307434082	6.338527202606201	4.033383369445801	3.781914710998535e-5	24.54071617126465	35.875457763671875	4.5239925384521484e-5	11	021
481	35.01487731933594	42.44078063964844	0.7517164945602417	36.08412170410156	43.713592529296875	0.015689849853515625	31.951221466064453	37.87491226196289	9.959936141967773e-5	26.914581298828125	37.08198547363281	0.00016996264457702637	11	021
482	29.950435638427734	33.2027587890625	0.0001824498176574707	30.297948837280273	34.68132400512695	0.001294165849685669	6.226094722747803	3.927476406097412	2.6911497116088867e-5	26.896324157714844	34.40163803100586	4.51505184173584e-5	11	021
483	24.771894454956055	26.959701538085938	0.04343956708908081	25.630163192749023	29.73670196533203	0.0074408650398254395	6.472540855407715	4.409266948699951	0.00037026405334472656	2.4636521339416504	4.322512149810791	0.0005454123020172119	11	021
484	5.151921272277832	4.538365364074707	0.0009008646011352539	3.8044204711914062	4.946974754333496	0.0005474984645843506	7.281595230102539	3.6211764812469482	0.00011005997657775879	2.3383569717407227	3.301974058151245	0.00013619661331176758	11	021
485	5.380281448364258	5.153946876525879	0.0006436407566070557	3.793884038925171	148.54005432128906	0.0013972818851470947	6.957632541656494	4.276554107666016	6.580352783203125e-5	2.7076921463012695	2.829329252243042	6.213784217834473e-5	11	021
486	26.168779373168945	30.989442825317383	0.0014249086380004883	3.99576997756958	4.842181205749512	0.0009784102439880371	5.672318458557129	3.4446191787719727	0.00030103325843811035	2.7072858810424805	3.97440505027771	0.00039246678352355957	11	021
487	4.5558085441589355	5.382950782775879	0.008490115404129028	2.0508017539978027	5.327240467071533	0.0033371448516845703	6.192667007446289	4.360052108764648	0.00038811564445495605	0.44133782386779785	3.12432599067688	0.0004896819591522217	11	021
488	5.419024467468262	5.499980926513672	0.007480710744857788	2.9735350608825684	5.421660900115967	0.0016522705554962158	6.610564231872559	3.9283008575439453	0.00031378865242004395	1.7636001110076904	3.6121103763580322	0.00043323636054992676	11	021
489	20.287134170532227	32.09828567504883	0.007105618715286255	1.6458661556243896	4.271960735321045	0.0008049309253692627	5.991013526916504	4.002514839172363	0.00027617812156677246	1.612839937210083	3.665022850036621	0.00026172399520874023	11	021
490	14.002828598022461	26.617799758911133	0.08729186654090881	1.8736116886138916	5.463789939880371	0.0009088218212127686	5.641109943389893	3.891639232635498	0.0004885196685791016	1.6726431846618652	3.6450634002685547	0.0005581974983215332	11	021
491	4.9333038330078125	5.221342086791992	0.0010126233100891113	1.9765441417694092	3.2792558670043945	0.00021478533744812012	648.3163452148438	205.670166015625	0.00011017918586730957	2.5267741680145264	2.9395627975463867	5.352497100830078e-5	11	021
492	10.58210277557373	28.880224227905273	0.2907818555831909	1.3391914367675781	5.64328670501709	0.0017387866973876953	4.949642658233643	4.761959075927734	0.0005587935447692871	1.4912660121917725	4.14282751083374	0.0007011592388153076	11	021
493	13.493245124816895	31.852832794189453	0.11900022625923157	1.3590991497039795	4.763010025024414	0.0010798275470733643	646.6959838867188	30.471431732177734	0.0009851157665252686	1.649655818939209	3.940197229385376	0.0003921687602996826	11	021
494	13.210956573486328	33.063446044921875	0.9825649261474609	1.2550883293151855	4.625726699829102	0.0011670887470245361	5.194682598114014	4.384956359863281	0.0003204345703125	1.5009739398956299	4.1582536697387695	0.000418931245803833	11	021
495	11.954350471496582	32.524044036865234	0.01847630739212036	1.1043181419372559	3.9470579624176025	0.0004856288433074951	5.127901077270508	4.516947269439697	0.00011339783668518066	1.437241792678833	3.465440273284912	0.00015047192573547363	11	021
496	19.068422317504883	33.45671844482422	0.00531962513923645	1.640247106552124	3.694704294204712	0.00040900707244873047	5.990961074829102	3.7596235275268555	0.00012999773025512695	1.4917938709259033	3.048527479171753	0.00011986494064331055	11	021
497	17.42673110961914	34.52421188354492	0.3503822982311249	1.319514274597168	4.5211334228515625	0.000670701265335083	5.2253313064575195	4.2011003494262695	0.00027066469192504883	1.7218894958496094	4.306443214416504	0.0002827942371368408	11	021
498	16.070981979370117	33.337646484375	0.9444950819015503	1.7995963096618652	4.909996509552002	0.00045689940452575684	5.102654457092285	4.284660816192627	0.0002662539482116699	1.711698293685913	4.226277828216553	0.0002910196781158447	11	021
499	10.530956268310547	32.319969177246094	0.3044320344924927	1.106245994567871	5.000061988830566	0.0009041428565979004	4.816904067993164	5.025764465332031	0.00014132261276245117	0.6459910869598389	3.4188945293426514	0.0002522766590118408	11	021
500	12.53133773803711	33.27296829223633	0.3891027569770813	1.0166771411895752	4.935631275177002	0.0009690225124359131	5.527746200561523	4.597577095031738	0.0002773106098175049	1.1894876956939697	3.8858962059020996	0.00038743019104003906	11	021
501	12.857067108154297	31.058128356933594	0.7535820007324219	1.2036211490631104	5.21789026260376	0.001641780138015747	5.189151763916016	5.261857986450195	0.0003275871276855469	1.029590129852295	3.535850763320923	0.0005524158477783203	11	021
502	5.121872901916504	5.174737930297852	0.0060333311557769775	1.4865260124206543	2.8006041049957275	0.0004108250141143799	6.236987113952637	3.721500873565674	6.985664367675781e-5	0.9149229526519775	2.4152302742004395	9.456276893615723e-5	11	021
503	12.311762809753418	37.795475006103516	0.07971876859664917	2.0330562591552734	3.3124234676361084	0.0006681084632873535	6.134272575378418	3.4712021350860596	0.00010260939598083496	1.7231826782226562	3.690790891647339	0.00018605589866638184	11	021
504	8.160305976867676	33.18988037109375	0.014063984155654907	1.1550304889678955	3.4395995140075684	0.00042814016342163086	7.531978130340576	30.541343688964844	0.00015082955360412598	1.4934477806091309	3.6497364044189453	0.00014275312423706055	11	021
505	5.055723190307617	32.93558120727539	0.0022253990173339844	4.1244425773620605	33.85022735595703	0.0004569590091705322	5.604625701904297	30.873693466186523	4.082918167114258e-5	0.6348721981048584	29.807666778564453	6.377696990966797e-5	11	021
506	4.929862022399902	29.576366424560547	0.005770355463027954	1.2058112621307373	3.602649211883545	0.0003917813301086426	646.3797607421875	29.97149085998535	0.00016954541206359863	1.7594540119171143	2.856468677520752	7.301568984985352e-5	11	021
507	6.028449058532715	31.71470832824707	0.03446459770202637	1.0426464080810547	3.487849712371826	0.0006304383277893066	5.260781288146973	3.8507320880889893	9.992718696594238e-5	1.5557925701141357	3.3412487506866455	0.00014004111289978027	11	021
508	6.2022809982299805	33.04408264160156	0.008055448532104492	3.651400566101074	147.54905700683594	0.00023624300956726074	5.258697032928467	30.21488380432129	4.70280647277832e-5	0.946486234664917	3.2526252269744873	6.222724914550781e-5	11	021
509	6.423459529876709	30.91290855407715	0.014778673648834229	0.3654062747955322	3.240229845046997	0.0007606446743011475	5.694911003112793	4.04010009765625	0.00015023350715637207	1.0171477794647217	3.3404417037963867	0.00023514032363891602	11	021
510	5.074221611022949	5.178009986877441	0.003588050603866577	1.408540964126587	2.689146041870117	0.0004900097846984863	646.7138671875	29.376468658447266	0.0002503395080566406	1.369034767150879	3.385111093521118	0.00013196468353271484	11	021
511	4.712512969970703	32.30373764038086	0.0012162327766418457	3.3495419025421143	148.19882202148438	0.0003770589828491211	5.76476526260376	3.4168426990509033	5.942583084106445e-5	1.8824045658111572	3.2735748291015625	7.703900337219238e-5	11	021
512	6.341990947723389	32.0655403137207	0.0030619800090789795	2.8990554809570312	31.799415588378906	0.0001901686191558838	645.3553466796875	30.68455696105957	0.00013938546180725098	0.6281173229217529	28.09047508239746	5.778670310974121e-5	11	021
513	11.54923152923584	38.2584342956543	0.056229203939437866	1.051992416381836	3.5938241481781006	0.000248640775680542	647.2324829101562	29.83151626586914	0.00010323524475097656	1.25773286819458	3.312661647796631	9.971857070922852e-5	11	021
514	17.943828582763672	45.778663635253906	0.02025863528251648	4.507666110992432	148.56044006347656	0.0008341670036315918	6.424427032470703	3.1501893997192383	2.759695053100586e-5	1.9522793292999268	2.760312080383301	3.3289194107055664e-5	11	021
515	0.612299919128418	147.43603515625	7.033348083496094e-5	0.94905686378479	1.9434337615966797	0.00017282366752624512	646.5360717773438	28.197359085083008	8.779764175415039e-5	1.0723485946655273	2.340867042541504	1.9252300262451172e-5	11	021
516	3.39391827583313	4.088449001312256	4.315376281738281e-5	1.9216537475585938	1.6245367527008057	4.8667192459106445e-5	649.68701171875	175.90280151367188	2.0116567611694336e-5	3.1909995079040527	477.55670166015625	1.8358230590820312e-5	11	021
517	5.299907207489014	5.075870990753174	0.000988006591796875	2.12774395942688	3.0392603874206543	0.00010764598846435547	647.1083374023438	28.17068862915039	4.1812658309936523e-5	2.589458465576172	43.725772857666016	2.8401613235473633e-5	11	021
518	2.8455750942230225	149.73875427246094	0.0003330111503601074	4.056234359741211	148.7828369140625	0.0003332197666168213	646.764892578125	29.789892196655273	6.586313247680664e-5	2.861074924468994	477.448486328125	1.1831521987915039e-5	11	021
519	4.378567218780518	4.668750286102295	4.884600639343262e-5	13.946105003356934	481.3132019042969	9.968876838684082e-5	647.40869140625	319.2207946777344	0.0001316666603088379	3.572462558746338	477.1198425292969	3.7670135498046875e-5	11	021
520	3.9430813789367676	3.7881147861480713	3.1501054763793945e-5	4.277283191680908	147.84617614746094	6.756186485290527e-5	646.04052734375	314.5700378417969	1.0251998901367188e-5	2.9068455696105957	477.22723388671875	5.751848220825195e-6	11	021
521	3.9512529373168945	5.02823543548584	0.0002079010009765625	2.997560977935791	204.39805603027344	0.00013715028762817383	647.6541748046875	254.2921142578125	1.2278556823730469e-5	3.609952926635742	477.1916198730469	8.046627044677734e-6	11	021
522	4.145097255706787	4.596622467041016	3.2514333724975586e-5	32.05177307128906	72.5267105102539	3.3795833587646484e-5	646.4783935546875	71.15921783447266	4.762411117553711e-5	3.766295909881592	477.3859558105469	1.5556812286376953e-5	11	021
523	4.223013401031494	3.5669214725494385	6.92605972290039e-5	2.6314897537231445	1.9690027236938477	5.0574541091918945e-5	641.3296508789062	482.32470703125	2.2202730178833008e-5	3.4002859592437744	477.2919006347656	1.290440559387207e-5	11	021
524	4.60371732711792	4.071646213531494	0.0001430213451385498	2.996392250061035	2.2969841957092285	4.5418739318847656e-5	648.0043334960938	31.74877166748047	6.845593452453613e-5	1.85695219039917	2.1432745456695557	9.149312973022461e-6	11	021
525	1.4027516841888428	148.06515502929688	0.0001322329044342041	3.2382748126983643	147.08201599121094	0.00025603175163269043	649.9346923828125	189.1264190673828	8.845329284667969e-5	3.2841155529022217	476.80657958984375	2.2202730178833008e-5	11	021
526	5.142260551452637	482.5975036621094	6.982684135437012e-5	14.239229202270508	480.6733703613281	0.00011581182479858398	647.2418823242188	76.39854431152344	3.6388635635375977e-5	4.4087114334106445	476.93890380859375	5.3316354751586914e-5	11	021
527	57.44200897216797	70.43451690673828	0.9995253086090088	25.551517486572266	103.30961608886719	0.059896320104599	648.0242919921875	29.911712646484375	0.00016388297080993652	5.589481353759766	105.15037536621094	5.316734313964844e-5	11	021
528	4.000772953033447	4.039978981018066	0.00011840462684631348	3.728127956390381	141.3207550048828	5.9604644775390625e-5	647.3387451171875	317.3695983886719	4.786252975463867e-5	1.7893433570861816	2.094407320022583	1.1354684829711914e-5	11	021
529	1.8129327297210693	143.82118225097656	5.823373794555664e-5	4.491190433502197	122.44453430175781	0.00035762786865234375	7.052534103393555	481.43017578125	1.2427568435668945e-5	3.056265354156494	476.7326965332031	3.36766242980957e-5	11	021
530	1.8922905921936035	137.53329467773438	0.00018841028213500977	3.129477024078369	131.0888671875	0.0005336999893188477	647.6028442382812	29.94878578186035	0.00024023652076721191	0.4614558219909668	135.42555236816406	1.0877847671508789e-5	11	021
531	3.6944642066955566	4.183618545532227	5.6177377700805664e-5	2.2646546363830566	1.3988206386566162	2.9802322387695312e-5	647.1571044921875	28.825397491455078	6.628036499023438e-5	3.0109786987304688	477.8404235839844	2.136826515197754e-5	11	021
532	2.373924732208252	140.4852294921875	6.827712059020996e-5	7.427216053009033	480.79034423828125	0.0002282559871673584	646.5611572265625	29.054780960083008	0.00024834275245666504	2.6274852752685547	476.7946472167969	3.6269426345825195e-5	11	021
533	2.889824390411377	155.07228088378906	3.0517578125e-5	4.125598430633545	142.84092712402344	4.407763481140137e-5	647.9098510742188	173.02618408203125	3.0547380447387695e-5	2.5712571144104004	477.1231384277344	9.119510650634766e-6	11	021
534	2.9613418579101562	139.83636474609375	8.547306060791016e-5	4.090518474578857	140.00511169433594	0.00020623207092285156	647.3485717773438	30.506221771240234	6.35683536529541e-5	4.149543285369873	477.4735107421875	5.111098289489746e-5	11	021
535	2.9804930686950684	153.86993408203125	0.00033718347549438477	4.348023414611816	141.24368286132812	0.00041103363037109375	647.835205078125	30.147785186767578	8.26120376586914e-5	1.78654146194458	139.05783081054688	2.703070640563965e-5	11	021
536	3.1920928955078125	138.50909423828125	5.9545040130615234e-5	5.278946399688721	138.93702697753906	0.000718533992767334	645.8547973632812	31.1219482421875	0.0003279745578765869	2.4594497680664062	136.79489135742188	2.8878450393676758e-5	11	021
537	5.354394912719727	136.2908477783203	0.0002759993076324463	12.729066848754883	131.54930114746094	0.0010477900505065918	5.385323524475098	115.15011596679688	1.8984079360961914e-5	3.0379152297973633	113.47251892089844	5.08427619934082e-5	11	021
538	4.627559661865234	136.71165466308594	0.00033420324325561523	4.6055908203125	138.11293029785156	0.0014964044094085693	646.8973999023438	28.335527420043945	6.133317947387695e-5	1.885589599609375	112.40296173095703	3.1501054763793945e-5	11	021
539	3.125917673110962	151.59141540527344	0.0006871819496154785	4.438722133636475	139.90646362304688	0.0005024373531341553	647.3056640625	29.977569580078125	2.3156404495239258e-5	3.381495475769043	477.81243896484375	2.7388334274291992e-5	11	021
540	5.098259449005127	132.0552520751953	0.0004948675632476807	3.8832716941833496	137.83706665039062	0.0005050897598266602	647.0681762695312	60.84043884277344	1.8417835235595703e-5	0.77181077003479	136.6735382080078	2.446770668029785e-5	11	021
541	3.723115921020508	153.24522399902344	0.0010578036308288574	3.7305712699890137	154.77906799316406	0.00017774105072021484	648.8223876953125	205.4560546875	8.854269981384277e-5	3.2424726486206055	477.8063659667969	2.7239322662353516e-5	11	021
542	4.29472541809082	146.48452758789062	0.0011547505855560303	5.306817531585693	147.55621337890625	0.00018683075904846191	648.589111328125	142.60272216796875	5.799531936645508e-5	3.8206899166107178	477.40606689453125	5.3495168685913086e-5	11	021
543	1.7051191329956055	154.9984588623047	0.00012820959091186523	14.607908248901367	481.28778076171875	0.00021579861640930176	647.488037109375	30.474313735961914	5.346536636352539e-5	4.2949981689453125	477.32598876953125	7.322430610656738e-5	11	021
544	2.936089515686035	156.9001922607422	5.605816841125488e-5	4.550495147705078	141.93272399902344	9.384751319885254e-5	646.9143676757812	29.51555061340332	8.746981620788574e-5	3.3229122161865234	477.68853759765625	4.202127456665039e-5	11	021
545	2.663759231567383	153.34519958496094	0.00013506412506103516	5.6002984046936035	145.86473083496094	0.0001334547996520996	647.53076171875	29.105422973632812	3.9130449295043945e-5	2.822624683380127	125.45635223388672	1.4007091522216797e-5	11	021
546	4.9691948890686035	482.99591064453125	2.16066837310791e-5	30.350980758666992	483.0645446777344	6.10649585723877e-5	647.8887939453125	140.8181610107422	8.356571197509766e-5	3.062251329421997	477.4002685546875	1.6748905181884766e-5	11	021
547	3.9111857414245605	3.54067325592041	6.154179573059082e-5	5.205510139465332	115.36636352539062	9.402632713317871e-5	649.7269287109375	197.69102478027344	3.921985626220703e-5	3.868896484375	477.529541015625	2.327561378479004e-5	11	021
548	3.9150373935699463	155.92575073242188	8.061528205871582e-5	16.0230655670166	126.04102325439453	0.00037482380867004395	646.3114013671875	30.9361629486084	4.83393669128418e-5	3.562851667404175	477.68017578125	4.0858983993530273e-5	11	021
