# Supplementary material for: An automated feeding system for the African killifish reveals the impact of diet on lifespan and allows scalable assessment of associative learning
Source: eLife. 2022 Nov 10;11:e69008. doi: 10.7554/eLife.69008 (PMC9788828; doi:10.7554/eLife.69008)
Supplement: Figure 6—source data 2. [file elife-69008-fig6-data2.zip › Training Trajectories/t9_REC012DLC_resnet50_TrainAllTheThingsJun28shuffle1_1030000.csv]

bodyparts_coords	fishhead_x	fishhead_y	fishhead_likelihood	fishtail_x	fishtail_y	fishtail_likelihood	redlight_x	redlight_y	redlight_likelihood	fooddrop_x	fooddrop_y	fooddrop_likelihood	fishnum	recordingnum
0	430.2083740234375	355.1639404296875	1.0	415.07672119140625	303.64935302734375	1.0	433.930419921875	354.2423095703125	0.0008899569511413574	433.15472412109375	358.60833740234375	6.657838821411133e-5	9	012
1	429.70208740234375	355.2790222167969	1.0	416.09185791015625	302.4669494628906	1.0	645.7517700195312	208.3792266845703	0.0011935830116271973	433.2170104980469	358.5560607910156	7.778406143188477e-5	9	012
2	429.3409729003906	356.4028015136719	1.0	414.94268798828125	302.8044128417969	1.0	431.8121643066406	356.23992919921875	0.0027509331703186035	641.2321166992188	242.52841186523438	0.00023552775382995605	9	012
3	430.19598388671875	355.41766357421875	1.0	415.17254638671875	303.29364013671875	1.0	433.886474609375	354.4316711425781	0.0011426210403442383	433.05242919921875	358.68212890625	8.496642112731934e-5	9	012
4	430.0261535644531	354.9861145019531	1.0	415.3925476074219	303.1197509765625	1.0	433.71563720703125	353.97088623046875	0.000730663537979126	433.5103454589844	358.38555908203125	8.115172386169434e-5	9	012
5	431.2167053222656	354.8456115722656	1.0	415.1947021484375	303.0432434082031	1.0	434.6943359375	353.837890625	0.00035449862480163574	415.71923828125	303.21484375	7.292628288269043e-5	9	012
6	430.6261291503906	355.0467834472656	1.0	415.7973327636719	303.5222473144531	1.0	433.4063415527344	354.3905334472656	0.0006225705146789551	411.402099609375	299.28662109375	9.039044380187988e-5	9	012
7	430.4085998535156	355.3619384765625	1.0	415.13336181640625	303.0995178222656	1.0	645.5254516601562	207.8729705810547	0.0038580894470214844	415.6852722167969	302.98095703125	5.689263343811035e-5	9	012
8	429.91253662109375	354.9734802246094	1.0	414.9226989746094	303.05987548828125	1.0	644.5197143554688	211.4986572265625	0.0015917718410491943	433.69403076171875	358.739013671875	0.00010704994201660156	9	012
9	429.63177490234375	355.1546936035156	1.0	414.2131652832031	303.7305603027344	1.0	432.9356994628906	354.482666015625	0.0011801421642303467	433.04132080078125	358.57049560546875	8.717179298400879e-5	9	012
10	429.4786682128906	355.4407958984375	1.0	414.9249267578125	303.1141357421875	1.0	645.6348876953125	210.8819122314453	0.0025296807289123535	433.177490234375	358.6269226074219	7.173418998718262e-5	9	012
11	429.96527099609375	355.4477844238281	1.0	414.3609313964844	303.8259582519531	1.0	647.3976440429688	192.4124755859375	0.01941382884979248	410.1589660644531	298.811767578125	9.888410568237305e-5	9	012
12	429.8075256347656	355.6325378417969	1.0	414.2637023925781	303.5574951171875	1.0	432.70672607421875	354.6963195800781	0.0009041428565979004	432.98516845703125	358.400634765625	8.26120376586914e-5	9	012
13	431.0509033203125	355.1120910644531	1.0	413.8453063964844	304.1753845214844	1.0	433.8092041015625	354.27386474609375	0.0009435117244720459	433.52325439453125	358.31378173828125	7.113814353942871e-5	9	012
14	430.5638427734375	355.5803527832031	1.0	414.3324279785156	303.4799499511719	1.0	645.23876953125	209.43881225585938	0.0018749833106994629	410.3206481933594	299.5059814453125	0.00010916590690612793	9	012
15	430.3055114746094	355.46630859375	1.0	414.1151123046875	304.2552185058594	1.0	634.472412109375	235.09005737304688	0.0007211565971374512	409.8913269042969	298.9479675292969	0.00011301040649414062	9	012
16	430.9012756347656	355.3880615234375	1.0	414.5350646972656	302.98907470703125	1.0	434.5251159667969	354.5918273925781	0.000400543212890625	433.65057373046875	359.0751953125	6.848573684692383e-5	9	012
17	429.7593688964844	355.30377197265625	1.0	413.9034118652344	304.4305725097656	1.0	432.9178466796875	354.6266784667969	0.0009318292140960693	432.87701416015625	358.325439453125	0.00011244416236877441	9	012
18	429.92706298828125	355.50091552734375	1.0	413.4045104980469	304.55999755859375	1.0	634.118408203125	236.1909942626953	0.0010091066360473633	433.07733154296875	358.5335388183594	0.00011727213859558105	9	012
19	430.33477783203125	356.2573547363281	1.0	412.5317687988281	305.19622802734375	1.0	433.1232604980469	355.6409912109375	0.0008675456047058105	410.8214111328125	306.658935546875	9.939074516296387e-5	9	012
20	430.6676025390625	355.5435791015625	1.0	411.9310302734375	304.3664855957031	1.0	648.6006469726562	189.37387084960938	0.0007083714008331299	408.64056396484375	298.80712890625	0.00014275312423706055	9	012
21	430.2041931152344	354.6292724609375	1.0	411.703369140625	305.597412109375	1.0	645.8442993164062	210.16146850585938	0.0003172159194946289	408.8150939941406	299.0098571777344	0.00014638900756835938	9	012
22	430.36395263671875	355.611083984375	1.0	412.0143737792969	305.2262268066406	1.0	645.4786987304688	209.700927734375	0.0008530020713806152	410.68780517578125	303.85748291015625	0.00010696053504943848	9	012
23	430.3139953613281	354.91766357421875	1.0	411.22271728515625	306.48419189453125	1.0	644.9903564453125	209.0081329345703	0.002005070447921753	410.61431884765625	304.1604309082031	0.00010356307029724121	9	012
24	429.7208557128906	355.05169677734375	1.0	410.6085205078125	304.85235595703125	1.0	433.55145263671875	354.0862731933594	0.0004151463508605957	433.3905029296875	358.7254333496094	8.174777030944824e-5	9	012
25	429.1445617675781	353.1708984375	1.0	410.81414794921875	304.0455322265625	1.0	433.0915832519531	352.0603942871094	0.0005496442317962646	641.6718139648438	243.19956970214844	0.00031307339668273926	9	012
26	429.31488037109375	350.6172180175781	0.9999983310699463	413.6335144042969	310.231689453125	1.0	616.2174682617188	188.31520080566406	0.9999999403953552	614.707763671875	187.4241485595703	0.0023253560066223145	9	012
27	431.745849609375	349.3876037597656	0.999992847442627	413.8669128417969	316.76385498046875	0.9999996423721313	616.9109497070312	186.55245971679688	0.9999998807907104	615.496826171875	186.1295928955078	0.0006030499935150146	9	012
28	432.31719970703125	346.84051513671875	0.999998927116394	414.9905090332031	319.5227355957031	0.9999990463256836	617.8321533203125	186.35333251953125	1.0	616.108642578125	185.77285766601562	0.0005984902381896973	9	012
29	434.36932373046875	344.23077392578125	1.0	416.0557556152344	323.2701416015625	0.8548030257225037	616.9000244140625	186.6001739501953	1.0	615.4715576171875	186.21762084960938	0.0007089078426361084	9	012
30	437.0205078125	343.34368896484375	1.0	412.2353515625	322.107666015625	0.9999008178710938	617.1927490234375	186.4684295654297	0.9999998807907104	615.7055053710938	186.04937744140625	0.0007162392139434814	9	012
31	440.0718994140625	342.08416748046875	1.0	410.8385009765625	322.28363037109375	0.9999997615814209	617.2072143554688	186.67649841308594	0.9999998807907104	615.837158203125	186.0479278564453	0.000632554292678833	9	012
32	444.5103759765625	340.16693115234375	1.0	407.02960205078125	322.8292236328125	0.9976626634597778	617.0755615234375	186.5709228515625	0.9999999403953552	615.571533203125	186.2374267578125	0.0008391141891479492	9	012
33	445.4186096191406	339.62310791015625	1.0	409.17950439453125	322.93255615234375	0.9998732805252075	617.4302368164062	186.56568908691406	0.9999999403953552	615.884521484375	186.29722595214844	0.0007868409156799316	9	012
34	447.7287292480469	332.796875	1.0	415.0127868652344	319.74371337890625	0.9989697337150574	617.2838134765625	186.24276733398438	0.9999999403953552	615.6575927734375	185.6708984375	0.0005413293838500977	9	012
35	426.3642272949219	331.3938903808594	0.9999983310699463	447.5951843261719	327.1576232910156	0.009849697351455688	617.911865234375	186.2989959716797	1.0	616.2158813476562	186.14892578125	0.0005478262901306152	9	012
36	549.08984375	333.2738952636719	0.9985836148262024	423.537353515625	333.84222412109375	0.9859874248504639	618.0204467773438	185.502197265625	0.9999999403953552	616.720947265625	185.41897583007812	0.0004603266716003418	9	012
37	462.08929443359375	316.79913330078125	0.9999998211860657	424.0381164550781	333.232177734375	0.9999949932098389	616.7313232421875	186.39077758789062	1.0	615.2748413085938	185.9390106201172	0.0004973709583282471	9	012
38	468.96044921875	313.1709289550781	1.0	425.29022216796875	334.25592041015625	0.9999997615814209	617.14306640625	186.39564514160156	0.9999999403953552	615.8359985351562	186.10531616210938	0.0004957616329193115	9	012
39	473.9184875488281	307.0439758300781	1.0	435.0184631347656	334.53955078125	0.9999967217445374	618.2553100585938	186.22146606445312	1.0	531.9890747070312	309.3122863769531	0.0002747178077697754	9	012
40	479.5854187011719	301.6251220703125	1.0	435.1194152832031	335.9652404785156	1.0	617.2982788085938	186.28054809570312	0.9999999403953552	615.6840209960938	186.2761993408203	0.000740736722946167	9	012
41	485.5939025878906	297.0330810546875	1.0	439.2799377441406	334.93572998046875	1.0	617.659423828125	186.1763458251953	0.9999999403953552	615.955078125	186.0218963623047	0.0009496212005615234	9	012
42	493.175537109375	287.8277587890625	1.0	449.2011413574219	327.04345703125	1.0	617.9828491210938	185.93690490722656	0.9999999403953552	616.0448608398438	185.4927978515625	0.0006086230278015137	9	012
43	499.4897155761719	282.1539001464844	1.0	455.08538818359375	327.2923583984375	1.0	618.1910400390625	186.21798706054688	0.9999999403953552	616.4934692382812	185.84121704101562	0.0005438029766082764	9	012
44	500.7800598144531	277.0631103515625	1.0	529.7989501953125	324.6767578125	0.9999998807907104	617.4761352539062	186.0226593017578	0.9999999403953552	616.0126342773438	185.75918579101562	0.0006756782531738281	9	012
45	502.23699951171875	273.9960632324219	1.0	527.1202392578125	322.40631103515625	0.9999990463256836	617.3057250976562	186.3919219970703	0.9999999403953552	615.8331298828125	186.1597137451172	0.0008596479892730713	9	012
46	502.975830078125	270.81427001953125	1.0	527.093994140625	320.79888916015625	0.9999507665634155	616.9876708984375	185.49774169921875	1.0	615.9100952148438	185.33131408691406	0.0005529522895812988	9	012
47	502.0147399902344	268.7698059082031	1.0	523.84912109375	321.07598876953125	0.8415457010269165	616.9706420898438	186.6023712158203	1.0	615.4957885742188	186.3442840576172	0.0009221732616424561	9	012
48	502.6577453613281	266.9496765136719	1.0	524.1646728515625	318.6374816894531	0.9959591627120972	618.0375366210938	186.05918884277344	0.9999998807907104	616.6243896484375	185.918701171875	0.0009656250476837158	9	012
49	502.7366943359375	265.5198669433594	1.0	522.4964599609375	313.213134765625	0.22139215469360352	617.2255859375	185.41160583496094	0.9999998807907104	616.1982421875	185.11061096191406	0.0007354617118835449	9	012
50	503.4034729003906	261.3795471191406	1.0	523.0307006835938	309.0474853515625	1.0	617.7208862304688	185.77676391601562	0.9999999403953552	616.37255859375	185.6058807373047	0.0006955265998840332	9	012
51	503.3529968261719	255.95114135742188	1.0	525.2720947265625	307.0860290527344	1.0	616.5913696289062	185.7987518310547	0.9999998807907104	615.2994995117188	186.0221710205078	0.0013905167579650879	9	012
52	503.4497375488281	252.80772399902344	1.0	525.6053466796875	305.6498718261719	0.9999996423721313	617.9864501953125	185.99203491210938	0.9999999403953552	616.2622680664062	185.86817932128906	0.0005396008491516113	9	012
53	503.92999267578125	250.88949584960938	1.0	523.6468505859375	305.17529296875	0.9080520868301392	618.0897827148438	185.93148803710938	1.0	616.5383911132812	185.68557739257812	0.0004538297653198242	9	012
54	504.0061950683594	248.78219604492188	1.0	525.7835083007812	305.2163391113281	0.10156244039535522	617.9033203125	185.52369689941406	0.9999998807907104	616.3438110351562	185.1121368408203	0.00036975741386413574	9	012
55	503.57122802734375	246.99612426757812	1.0	523.596923828125	295.7831115722656	0.9137122631072998	617.566162109375	186.42623901367188	0.9999998807907104	616.0291137695312	185.94442749023438	0.0010482370853424072	9	012
56	503.87042236328125	244.734619140625	1.0	525.7855224609375	296.4175109863281	0.9999994039535522	617.4118041992188	185.2950439453125	0.9999998807907104	616.313232421875	184.9720458984375	0.0007165372371673584	9	012
57	503.0436706542969	241.87384033203125	1.0	527.7376098632812	296.2558288574219	0.9999998807907104	617.6695556640625	186.280029296875	0.9999999403953552	615.96875	185.9841766357422	0.0006708800792694092	9	012
58	504.0236511230469	239.61203002929688	1.0	527.9904174804688	295.3716125488281	0.9999994039535522	617.1028442382812	186.3023223876953	0.9999998807907104	615.2352905273438	185.8783721923828	0.0010726749897003174	9	012
59	502.96966552734375	238.51060485839844	1.0	527.9759521484375	295.2585144042969	0.9999794363975525	617.703369140625	186.07382202148438	0.9999999403953552	616.0375366210938	185.9522247314453	0.00042575597763061523	9	012
60	502.7896728515625	239.1326904296875	1.0	526.5200805664062	297.1636962890625	0.9996631741523743	617.7498779296875	185.83584594726562	0.9999999403953552	615.9269409179688	185.66050720214844	0.0005299746990203857	9	012
61	501.7980041503906	238.61129760742188	1.0	527.8092041015625	295.13958740234375	0.9999960064888	617.849609375	185.94400024414062	0.9999998211860657	616.0682983398438	185.81631469726562	0.0010950863361358643	9	012
62	501.5609130859375	238.2770233154297	1.0	528.46435546875	292.34368896484375	0.999999463558197	619.024658203125	185.94444274902344	0.9999998807907104	616.4927978515625	186.0019989013672	0.0005830228328704834	9	012
63	501.0650939941406	237.5366973876953	1.0	528.751708984375	292.0582275390625	0.9999948740005493	617.343505859375	186.25656127929688	1.0	615.6585083007812	185.72378540039062	0.0006441175937652588	9	012
64	500.68023681640625	237.64268493652344	1.0	528.6452026367188	291.3312683105469	0.9991804361343384	617.8671264648438	186.4007110595703	0.9999998807907104	616.266845703125	185.87538146972656	0.0004076063632965088	9	012
65	501.3243713378906	237.55874633789062	1.0	460.48602294921875	296.83831787109375	0.9999919533729553	618.1383056640625	186.7566375732422	0.9999999403953552	616.4677734375	186.30270385742188	0.0006476938724517822	9	012
66	500.8039245605469	237.69247436523438	1.0	528.6790161132812	290.03900146484375	0.9999994039535522	617.5469970703125	186.4351043701172	0.9999998807907104	615.9008178710938	186.18849182128906	0.0006350576877593994	9	012
67	499.26556396484375	238.1067657470703	1.0	527.6246948242188	285.8573303222656	0.9999982118606567	618.9197998046875	185.84080505371094	0.9999998807907104	615.9286499023438	185.66213989257812	0.0004163384437561035	9	012
68	498.439697265625	238.1761016845703	1.0	458.2101745605469	289.62579345703125	0.9999996423721313	617.5565185546875	186.35023498535156	0.9999998807907104	615.99658203125	186.07777404785156	0.0010436177253723145	9	012
69	498.51263427734375	237.83224487304688	1.0	457.26373291015625	291.17230224609375	1.0	617.5918579101562	185.79010009765625	0.9999998807907104	616.023193359375	185.4576873779297	0.00044396519660949707	9	012
70	498.22198486328125	236.95016479492188	1.0	530.7879028320312	287.3699645996094	0.9999508857727051	616.778076171875	185.67236328125	0.9999998807907104	615.4331665039062	185.50730895996094	0.000800400972366333	9	012
71	499.3915100097656	235.04742431640625	1.0	453.8061218261719	290.7750549316406	0.9999402761459351	617.7721557617188	185.5889892578125	0.9999998807907104	616.1221923828125	185.15574645996094	0.0006959438323974609	9	012
72	498.4069519042969	234.33827209472656	1.0	452.4004211425781	292.6501159667969	0.6174027323722839	617.002197265625	186.3463592529297	1.0	615.142822265625	185.98526000976562	0.0006289780139923096	9	012
73	498.72698974609375	233.8164825439453	1.0	532.7774047851562	288.0990905761719	0.9971531629562378	616.6901245117188	185.91842651367188	0.9999999403953552	615.2979125976562	185.80015563964844	0.0009482800960540771	9	012
74	498.54833984375	232.86228942871094	1.0	452.8744201660156	291.340576171875	0.9999996423721313	618.4598388671875	186.38552856445312	0.9999998807907104	616.58056640625	185.9254608154297	0.0006127357482910156	9	012
75	497.1056823730469	232.20030212402344	1.0	455.7281494140625	285.343994140625	1.0	617.7799072265625	186.22747802734375	0.9999998807907104	616.260986328125	185.94775390625	0.0009332001209259033	9	012
76	496.3738708496094	231.4364776611328	1.0	455.60430908203125	284.6150207519531	1.0	617.5885009765625	185.45008850097656	0.9999999403953552	616.0792236328125	184.87815856933594	0.0006188154220581055	9	012
77	496.5047607421875	230.04212951660156	1.0	454.8936462402344	285.3880310058594	0.999998927116394	617.2618408203125	185.33074951171875	0.9999998807907104	615.9334106445312	185.03248596191406	0.0005356967449188232	9	012
78	496.70867919921875	229.33135986328125	1.0	452.7486267089844	288.2762756347656	1.0	619.1481323242188	186.02365112304688	0.9999998807907104	615.7549438476562	185.57705688476562	0.0004470348358154297	9	012
79	497.00482177734375	228.59295654296875	1.0	452.58184814453125	287.9908142089844	1.0	617.2985229492188	185.90139770507812	0.9999998807907104	615.836669921875	185.55194091796875	0.0008119642734527588	9	012
80	497.0752258300781	227.59716796875	1.0	452.78839111328125	286.69622802734375	0.9999998807907104	617.2463989257812	185.73477172851562	0.9999999403953552	616.1891479492188	185.3990936279297	0.000649183988571167	9	012
81	497.1656799316406	227.93040466308594	1.0	453.9921875	278.9594421386719	0.9992383718490601	617.2107543945312	185.7680206298828	1.0	615.73583984375	185.67904663085938	0.0007457733154296875	9	012
82	496.3598327636719	227.5261688232422	1.0	452.90863037109375	278.6130065917969	0.9999998807907104	617.9388427734375	186.15199279785156	0.9999998807907104	615.8431396484375	185.53221130371094	0.00046882033348083496	9	012
83	495.711181640625	227.8616180419922	1.0	452.12774658203125	276.9969787597656	1.0	616.94921875	186.70352172851562	0.9999998807907104	615.4086303710938	186.30935668945312	0.0012590587139129639	9	012
84	495.9656982421875	227.40402221679688	1.0	451.790283203125	277.875732421875	1.0	617.123291015625	185.86636352539062	0.9999999403953552	615.55419921875	185.7790985107422	0.001125931739807129	9	012
85	495.60516357421875	226.42025756835938	1.0	450.7220153808594	277.98187255859375	1.0	618.3192749023438	186.77415466308594	0.9999998807907104	616.4745483398438	186.23764038085938	0.0011464357376098633	9	012
86	496.070556640625	226.65052795410156	1.0	451.6902770996094	273.8857116699219	0.9999996423721313	617.1253051757812	186.1582489013672	0.9999999403953552	615.3766479492188	185.6866455078125	0.0006943345069885254	9	012
87	496.03173828125	225.10906982421875	1.0	451.7453918457031	271.5767822265625	1.0	617.2466430664062	186.24188232421875	1.0	615.640380859375	185.65000915527344	0.0007131695747375488	9	012
88	496.02490234375	223.7528533935547	1.0	450.7701416015625	271.5162353515625	1.0	617.2766723632812	185.8597412109375	0.9999999403953552	615.7697143554688	185.4273223876953	0.000952988862991333	9	012
89	496.31134033203125	222.6429901123047	1.0	450.0255126953125	273.25750732421875	1.0	618.2557373046875	185.8223114013672	0.9999998807907104	616.3258666992188	185.46717834472656	0.00046622753143310547	9	012
90	495.7262268066406	221.59393310546875	1.0	449.27960205078125	274.684814453125	1.0	617.5679321289062	186.21910095214844	0.9999998807907104	615.9291381835938	185.7572479248047	0.0006148815155029297	9	012
91	496.2234191894531	220.49192810058594	1.0	452.5431213378906	271.4373474121094	1.0	618.5673828125	185.6902618408203	0.9999998807907104	615.7864990234375	185.4666748046875	0.0008994340896606445	9	012
92	495.8088684082031	219.09536743164062	1.0	452.97320556640625	268.1282653808594	1.0	617.0286865234375	185.9381103515625	1.0	615.3428344726562	185.3878936767578	0.0008687078952789307	9	012
93	496.22198486328125	217.5330810546875	1.0	452.7508850097656	264.18231201171875	1.0	617.1883544921875	185.68321228027344	0.9999998807907104	615.5377197265625	185.17962646484375	0.0008445680141448975	9	012
94	495.03204345703125	215.56539916992188	1.0	450.0301818847656	263.9151611328125	1.0	617.94873046875	185.944580078125	0.9999999403953552	616.135498046875	185.30921936035156	0.0007158517837524414	9	012
95	495.3111572265625	215.03509521484375	1.0	449.26824951171875	264.9949645996094	1.0	617.8541870117188	186.23089599609375	0.9999999403953552	616.251953125	185.5465545654297	0.0008510351181030273	9	012
96	494.6809997558594	213.0165557861328	1.0	449.20220947265625	264.5782470703125	1.0	617.4642944335938	186.117919921875	0.9999999403953552	615.4673461914062	185.31105041503906	0.0006517767906188965	9	012
97	495.8046569824219	212.07798767089844	1.0	452.73956298828125	260.581298828125	0.9999998807907104	617.42724609375	185.75762939453125	0.9999999403953552	615.8382568359375	185.1305389404297	0.0007504522800445557	9	012
98	496.47515869140625	210.8574676513672	1.0	452.79559326171875	254.90621948242188	1.0	617.7431640625	186.26895141601562	1.0	616.2381591796875	185.59556579589844	0.0007831752300262451	9	012
99	496.11077880859375	209.15371704101562	1.0	451.3506164550781	253.24905395507812	1.0	617.7288818359375	185.5342559814453	0.9999999403953552	616.5281372070312	184.6729736328125	0.00048595666885375977	9	012
100	496.4654235839844	206.69082641601562	1.0	448.6087951660156	252.8572235107422	1.0	617.7318725585938	185.9783935546875	0.9999998807907104	615.9939575195312	185.142578125	0.0010135173797607422	9	012
101	496.9519958496094	205.13937377929688	1.0	448.98388671875	252.88160705566406	1.0	617.96630859375	185.29571533203125	0.9999999403953552	616.1036987304688	184.43426513671875	0.0005751550197601318	9	012
102	496.2715148925781	203.8107147216797	1.0	451.79486083984375	249.99192810058594	1.0	617.680419921875	185.90084838867188	0.9999999403953552	615.9888916015625	184.91195678710938	0.0005969107151031494	9	012
103	496.4833068847656	203.1063232421875	1.0	450.8786926269531	249.0279083251953	1.0	616.773193359375	185.77188110351562	0.9999998807907104	615.568115234375	185.5941162109375	0.0010413527488708496	9	012
104	496.04510498046875	201.33567810058594	1.0	450.2632141113281	245.0235595703125	1.0	616.9942016601562	185.4691925048828	0.9999998807907104	615.75	185.28530883789062	0.0008121132850646973	9	012
105	497.73077392578125	199.56646728515625	1.0	449.0936584472656	242.65945434570312	1.0	617.6355590820312	186.2235870361328	0.9999999403953552	615.7703857421875	185.67747497558594	0.0007519125938415527	9	012
106	498.0416564941406	197.3558807373047	1.0	446.7076110839844	243.9083251953125	1.0	617.3306884765625	185.5391845703125	0.9999998211860657	615.8074340820312	185.2667999267578	0.0007599592208862305	9	012
107	495.6771545410156	195.69664001464844	1.0	451.83697509765625	238.28558349609375	0.9999991655349731	617.4617919921875	186.24124145507812	0.9999999403953552	452.50286865234375	239.60848999023438	0.0005080997943878174	9	012
108	497.745361328125	194.31068420410156	1.0	451.7015075683594	237.1280059814453	1.0	618.2611083984375	186.0465087890625	0.9999998211860657	616.3275146484375	185.40016174316406	0.0008036196231842041	9	012
109	496.8642578125	192.12503051757812	1.0	451.4383544921875	232.2485809326172	1.0	619.9081420898438	186.2216339111328	0.9999998807907104	617.0593872070312	185.73606872558594	0.0006014108657836914	9	012
110	496.2829895019531	189.71087646484375	1.0	448.823974609375	231.3941192626953	1.0	617.79931640625	186.07781982421875	0.9999999403953552	616.1573486328125	185.48269653320312	0.0007348060607910156	9	012
111	496.150634765625	188.65658569335938	1.0	447.3103942871094	230.98782348632812	0.9999998807907104	617.9197387695312	185.98837280273438	1.0	616.1373291015625	185.30738830566406	0.0005275607109069824	9	012
112	496.56011962890625	187.5557861328125	1.0	446.8885192871094	229.2399139404297	0.999904990196228	617.2468872070312	185.80284118652344	0.9999998807907104	616.0330200195312	185.39532470703125	0.0008736848831176758	9	012
113	498.3163757324219	185.67486572265625	1.0	450.2834777832031	224.7620391845703	1.0	617.7691040039062	185.64871215820312	0.9999999403953552	616.2864990234375	184.8392791748047	0.000790029764175415	9	012
114	499.2416076660156	184.89483642578125	1.0	450.8286437988281	220.8670196533203	1.0	617.9156494140625	186.0911865234375	0.9999998807907104	616.2144775390625	185.48126220703125	0.0006530582904815674	9	012
115	500.3487243652344	182.66122436523438	1.0	449.67425537109375	219.25018310546875	1.0	618.7611083984375	184.96182250976562	0.9999999403953552	616.0261840820312	184.8360137939453	0.000495612621307373	9	012
116	499.90130615234375	181.8340606689453	1.0	448.20135498046875	215.30667114257812	1.0	617.8768920898438	185.60543823242188	0.9999998807907104	616.3408813476562	185.16769409179688	0.0005294382572174072	9	012
117	498.71636962890625	179.7689666748047	1.0	445.2204895019531	214.6546630859375	0.9998376369476318	618.0140991210938	186.1732177734375	0.9999998807907104	616.6294555664062	185.41116333007812	0.0005574822425842285	9	012
118	499.2769775390625	179.85879516601562	1.0	446.7550048828125	211.6958770751953	1.0	618.311279296875	186.3327178955078	0.9999998807907104	616.639404296875	185.51690673828125	0.0005750358104705811	9	012
119	500.80389404296875	177.99119567871094	1.0	449.1552734375	208.63351440429688	1.0	617.3192138671875	186.4547119140625	0.9999999403953552	615.998779296875	185.73654174804688	0.000895380973815918	9	012
120	501.6165771484375	177.77667236328125	1.0	449.8113098144531	205.91732788085938	1.0	617.40576171875	185.6978759765625	0.9999999403953552	615.9241943359375	184.652587890625	0.0004228055477142334	9	012
121	502.02215576171875	177.60865783691406	1.0	448.51763916015625	201.9088134765625	0.9999997615814209	617.5897216796875	186.1578826904297	0.9999999403953552	615.9837036132812	185.46359252929688	0.0007634460926055908	9	012
122	502.4893798828125	176.33782958984375	1.0	446.36187744140625	200.67222595214844	0.9999927282333374	618.34326171875	186.29498291015625	0.9999998807907104	616.1703491210938	185.3819580078125	0.0004399716854095459	9	012
123	500.3965759277344	175.55307006835938	1.0	449.6502685546875	196.8181610107422	0.9864194393157959	618.6373901367188	185.0898895263672	0.9999998807907104	616.1295166015625	184.59750366210938	0.0005093812942504883	9	012
124	499.8656005859375	174.46395874023438	1.0	449.36322021484375	197.35781860351562	0.9999991655349731	617.8424072265625	185.2805633544922	0.9999999403953552	616.0859375	184.6238250732422	0.00045803189277648926	9	012
125	500.0909423828125	173.48812866210938	1.0	445.6605529785156	198.2963104248047	0.995734453201294	619.0345458984375	185.2667694091797	0.9999998807907104	616.159912109375	184.8068389892578	0.000452578067779541	9	012
126	502.1568908691406	172.0481414794922	1.0	448.224365234375	195.72010803222656	0.2779066264629364	619.3030395507812	184.75498962402344	0.9999998211860657	616.4024047851562	184.29608154296875	0.0003375113010406494	9	012
127	503.272216796875	170.44740295410156	1.0	451.16839599609375	193.62588500976562	0.9816220998764038	618.1849365234375	186.08090209960938	0.9999998807907104	616.2693481445312	185.2014923095703	0.0005665421485900879	9	012
128	502.5828857421875	170.4786834716797	1.0	3.277003765106201	102.96012115478516	0.0004731714725494385	617.7216796875	186.18865966796875	0.9999998807907104	615.9892578125	185.6317596435547	0.0006623268127441406	9	012
129	505.07745361328125	169.2518310546875	1.0	450.82366943359375	192.12791442871094	0.39256495237350464	618.069091796875	185.95587158203125	0.9999999403953552	616.3252563476562	185.48739624023438	0.0005323290824890137	9	012
130	505.9220886230469	169.3495330810547	1.0	449.631103515625	190.4998779296875	0.9999996423721313	617.9979248046875	186.27101135253906	0.9999999403953552	616.0450439453125	185.4510955810547	0.0006300210952758789	9	012
131	505.5819396972656	168.57620239257812	1.0	449.4903869628906	187.49462890625	0.3128942847251892	618.1185913085938	185.85963439941406	0.9999999403953552	616.4837036132812	185.08148193359375	0.0005163252353668213	9	012
132	505.8727722167969	166.03152465820312	1.0	446.160400390625	187.299072265625	0.9999758005142212	617.46923828125	185.52175903320312	1.0	616.1200561523438	184.87831115722656	0.000680774450302124	9	012
133	506.2904968261719	163.3969268798828	1.0	445.3017883300781	186.83517456054688	0.190403550863266	617.5932006835938	185.87899780273438	0.9999999403953552	615.9398193359375	185.3137969970703	0.0007655322551727295	9	012
134	505.845458984375	162.53274536132812	1.0	450.3640441894531	186.32220458984375	0.008954495191574097	617.9395141601562	185.93588256835938	0.9999998807907104	616.2723388671875	185.59788513183594	0.0005224943161010742	9	012
135	505.8760070800781	160.84646606445312	1.0	453.46319580078125	184.00291442871094	0.08875098824501038	617.5082397460938	186.04779052734375	0.9999998807907104	615.790283203125	185.43093872070312	0.0004887878894805908	9	012
136	507.01806640625	160.03057861328125	1.0	452.0187683105469	180.94442749023438	0.980207085609436	618.1839599609375	185.71592712402344	0.9999998807907104	616.4918823242188	185.19049072265625	0.00034949183464050293	9	012
137	506.43157958984375	159.30343627929688	1.0	447.0049743652344	181.42889404296875	0.9999926090240479	617.3096923828125	186.27752685546875	0.9999998807907104	615.7922973632812	185.69686889648438	0.0005577206611633301	9	012
138	505.3443298339844	158.2228240966797	1.0	449.5818176269531	180.00962829589844	0.8984262943267822	618.0825805664062	186.34783935546875	0.9999999403953552	616.2220458984375	186.04246520996094	0.0005567073822021484	9	012
139	508.0815124511719	156.90249633789062	1.0	445.1959228515625	179.22842407226562	0.9996362328529358	617.920654296875	186.3456573486328	1.0	616.1107177734375	185.73995971679688	0.0004386305809020996	9	012
140	505.2633361816406	155.80055236816406	0.9999998807907104	452.2813415527344	175.29083251953125	0.9995175004005432	618.1323852539062	185.86480712890625	1.0	616.1353149414062	185.38809204101562	0.00034883618354797363	9	012
141	507.66510009765625	154.35025024414062	1.0	449.25946044921875	176.2760467529297	0.9999998807907104	618.6041259765625	185.3868408203125	0.9999999403953552	616.3410034179688	184.7897186279297	0.00034376978874206543	9	012
142	508.89697265625	154.47857666015625	1.0	448.1977844238281	172.06130981445312	0.9998888969421387	617.442626953125	186.22879028320312	0.9999999403953552	615.6161499023438	185.72900390625	0.0004471242427825928	9	012
143	509.021484375	155.11488342285156	1.0	448.9806823730469	167.72268676757812	0.9999988079071045	618.1093139648438	186.75364685058594	1.0	615.7948608398438	186.33514404296875	0.00045800209045410156	9	012
144	508.88311767578125	153.56935119628906	1.0	453.9419250488281	164.8682098388672	0.9997944831848145	617.6306762695312	186.3047332763672	0.9999998807907104	615.4082641601562	185.8647003173828	0.0005515813827514648	9	012
145	510.9036560058594	153.07823181152344	1.0	451.9190368652344	164.0225372314453	0.9992855191230774	617.0703735351562	186.5181121826172	1.0	615.0361328125	186.279052734375	0.0005509555339813232	9	012
146	510.0638122558594	158.54762268066406	0.2186214029788971	452.11688232421875	162.65956115722656	1.0	617.6116333007812	186.02529907226562	1.0	615.7568969726562	185.6493377685547	0.0004749596118927002	9	012
147	451.22589111328125	159.0313720703125	0.04942944645881653	451.2319641113281	158.61495971679688	1.0	618.9657592773438	185.49929809570312	1.0	615.9336547851562	185.07090759277344	0.0003809332847595215	9	012
148	510.5032958984375	161.00791931152344	0.9999934434890747	447.7552185058594	154.7099151611328	0.9999998807907104	617.2410888671875	186.5486297607422	0.9999998807907104	615.9075317382812	186.34693908691406	0.000760883092880249	9	012
149	507.1168212890625	164.12486267089844	1.0	446.633544921875	154.02928161621094	0.9999995231628418	618.2738037109375	185.7957000732422	0.9999999403953552	616.6713256835938	185.63804626464844	0.00039198994636535645	9	012
150	505.7983093261719	168.67909240722656	1.0	450.8415222167969	149.27471923828125	1.0	617.2014770507812	186.09664916992188	0.9999998807907104	615.8448486328125	185.75897216796875	0.0005266368389129639	9	012
151	504.8936462402344	171.0247802734375	1.0	454.04583740234375	145.0107879638672	1.0	617.13623046875	186.30599975585938	0.9999998807907104	616.1719360351562	186.25238037109375	0.0005558431148529053	9	012
152	502.5039978027344	171.2409210205078	1.0	453.5973205566406	143.58314514160156	1.0	617.4368896484375	185.92503356933594	0.9999998807907104	615.9884643554688	185.5915985107422	0.0005473792552947998	9	012
153	501.7738037109375	170.51380920410156	1.0	453.4110107421875	142.5266876220703	1.0	616.5567626953125	185.84280395507812	0.9999998807907104	615.5068969726562	185.60816955566406	0.0005918145179748535	9	012
154	502.9774475097656	167.16738891601562	1.0	450.2712707519531	140.80364990234375	1.0	617.0821533203125	185.78782653808594	0.9999998807907104	615.6781616210938	185.43075561523438	0.00043582916259765625	9	012
155	505.07196044921875	162.71522521972656	1.0	444.2755432128906	140.74319458007812	0.9999950528144836	617.19482421875	186.234375	0.9999998807907104	616.0496826171875	185.8629150390625	0.0005970299243927002	9	012
156	507.3558654785156	160.00213623046875	1.0	442.6622619628906	141.81236267089844	0.45911043882369995	617.4374389648438	186.09271240234375	0.9999999403953552	615.8096313476562	185.76182556152344	0.00033539533615112305	9	012
157	505.7081604003906	157.3529052734375	1.0	440.7681884765625	141.5443572998047	0.7018845081329346	617.1710815429688	186.43701171875	0.9999999403953552	615.5096435546875	186.30906677246094	0.0008354485034942627	9	012
158	507.49212646484375	155.61798095703125	1.0	440.1424255371094	141.56484985351562	0.43616944551467896	616.5824584960938	185.65029907226562	0.9999998807907104	615.3434448242188	186.00340270996094	0.0006782412528991699	9	012
159	502.86920166015625	153.76666259765625	1.0	439.9961242675781	139.67742919921875	0.7640542984008789	616.9076538085938	185.63693237304688	0.9999999403953552	615.3670654296875	185.29493713378906	0.00038042664527893066	9	012
160	499.279541015625	151.2679901123047	1.0	438.0044860839844	136.22402954101562	0.9999333620071411	617.05126953125	186.62550354003906	0.9999998807907104	615.32080078125	186.05467224121094	0.0004942417144775391	9	012
161	496.7356262207031	148.32106018066406	1.0	437.6764831542969	136.01182556152344	0.9999999403953552	617.3126220703125	185.81259155273438	1.0	615.7536010742188	185.36724853515625	0.00039818882942199707	9	012
162	493.5466003417969	144.244140625	1.0	438.4488830566406	136.65391540527344	0.9999949932098389	616.7164916992188	185.37599182128906	0.9999999403953552	615.3438720703125	185.21414184570312	0.0004589259624481201	9	012
163	493.2244873046875	141.46363830566406	1.0	436.9389953613281	138.15670776367188	0.9998970031738281	617.2265625	185.4222412109375	1.0	615.7353515625	185.31951904296875	0.00037986040115356445	9	012
164	493.8306884765625	139.8997802734375	1.0	433.7022399902344	139.5326690673828	0.5536579489707947	617.2882080078125	185.98538208007812	1.0	615.7255249023438	185.7321319580078	0.0004836618900299072	9	012
165	493.51104736328125	139.8165283203125	1.0	432.6273498535156	136.9468536376953	0.0020332038402557373	618.0048828125	186.3706512451172	1.0	616.0022583007812	185.94235229492188	0.0004208087921142578	9	012
166	495.1188659667969	139.4098358154297	1.0	431.99322509765625	137.96206665039062	0.997725248336792	616.5465087890625	185.5595703125	0.9999999403953552	615.0877075195312	185.5592498779297	0.0006149709224700928	9	012
167	496.6266784667969	139.0077667236328	1.0	558.3123779296875	137.61695861816406	0.9636385440826416	617.0958862304688	185.85354614257812	0.9999999403953552	615.4050903320312	185.6813507080078	0.0009874403476715088	9	012
168	500.9201965332031	139.51051330566406	1.0	434.9181823730469	136.17913818359375	0.9999651908874512	616.6273193359375	186.01446533203125	0.9999998807907104	615.3770141601562	185.91717529296875	0.0004906952381134033	9	012
169	502.0922546386719	140.44351196289062	1.0	436.2154235839844	132.7587432861328	0.9999977350234985	617.536865234375	185.64227294921875	0.9999998807907104	615.6400756835938	185.1044464111328	0.0004318058490753174	9	012
170	503.2398376464844	140.03233337402344	1.0	435.8537292480469	133.3311004638672	0.9997977018356323	616.5474853515625	185.85964965820312	0.9999998807907104	615.0846557617188	186.03501892089844	0.0006141960620880127	9	012
171	503.5866394042969	140.32699584960938	1.0	435.65887451171875	130.9161834716797	0.9999997019767761	617.7588500976562	186.2451171875	0.9999998807907104	616.1168823242188	186.0196075439453	0.00043338537216186523	9	012
172	502.7318420410156	140.29568481445312	1.0	435.32293701171875	129.04327392578125	1.0	617.1233520507812	186.38536071777344	1.0	615.4608154296875	186.11158752441406	0.000526726245880127	9	012
173	503.5644226074219	140.10244750976562	1.0	436.86798095703125	129.25559997558594	0.9999996423721313	616.9344482421875	186.05564880371094	1.0	615.1654663085938	185.83267211914062	0.0005658268928527832	9	012
174	504.38775634765625	141.21202087402344	1.0	437.5365905761719	127.87608337402344	0.9999997615814209	617.2750854492188	185.4385223388672	1.0	615.4706420898438	185.2362060546875	0.0005740821361541748	9	012
175	505.3384094238281	141.3280029296875	1.0	440.68505859375	124.50102996826172	1.0	617.5323486328125	185.80194091796875	1.0	616.007568359375	185.79318237304688	0.0006088316440582275	9	012
176	505.8773193359375	141.88291931152344	1.0	440.0796813964844	122.17681884765625	0.9999999403953552	617.55029296875	185.34925842285156	1.0	615.8689575195312	185.00294494628906	0.0004932880401611328	9	012
177	505.7542724609375	140.9795379638672	1.0	437.4150695800781	121.0132064819336	1.0	617.9521484375	185.1148681640625	1.0	616.2052612304688	184.49179077148438	0.00029546022415161133	9	012
178	505.29425048828125	140.8837432861328	1.0	438.1803894042969	120.66972351074219	1.0	616.8949584960938	185.59695434570312	1.0	615.3756713867188	185.3219451904297	0.000591576099395752	9	012
179	555.214599609375	121.1117172241211	0.999995231628418	437.33135986328125	120.33172607421875	1.0	617.5136108398438	185.71359252929688	1.0	615.8102416992188	185.74327087402344	0.0006073713302612305	9	012
180	553.2423706054688	119.53602600097656	0.9999997615814209	439.636474609375	121.00092315673828	1.0	617.357421875	185.74400329589844	0.9999999403953552	615.9722290039062	185.65350341796875	0.0007849633693695068	9	012
181	554.3163452148438	117.6429214477539	0.999999463558197	440.9819030761719	118.84656524658203	1.0	617.544677734375	185.5404815673828	0.9999999403953552	615.60009765625	185.28768920898438	0.0006282031536102295	9	012
182	505.0992431640625	139.75381469726562	0.9999277591705322	439.6904296875	118.08699798583984	1.0	617.4474487304688	185.96435546875	1.0	615.9307250976562	185.3358612060547	0.0005594789981842041	9	012
183	554.4358520507812	117.56068420410156	0.9999995231628418	441.4456481933594	119.02702331542969	1.0	617.673828125	185.3079071044922	1.0	615.9256591796875	185.02047729492188	0.0004462897777557373	9	012
184	553.8072509765625	118.29501342773438	0.9999998807907104	441.3355407714844	117.91585540771484	0.9999999403953552	617.0755615234375	185.7140655517578	0.9999999403953552	615.7662963867188	185.96163940429688	0.0008841454982757568	9	012
185	552.3847045898438	118.66853332519531	0.9999998807907104	442.7064208984375	120.92938232421875	1.0	617.2327270507812	185.85643005371094	0.9999999403953552	615.8936157226562	185.600341796875	0.0005448758602142334	9	012
186	552.951904296875	118.49836730957031	1.0	444.8623046875	119.9652099609375	1.0	618.595458984375	185.39964294433594	0.9999999403953552	616.7568359375	185.07644653320312	0.00044271349906921387	9	012
187	506.9671325683594	140.8601837158203	0.9999998807907104	443.23736572265625	117.58523559570312	1.0	618.2255249023438	185.30909729003906	0.9999999403953552	616.1968383789062	184.9933624267578	0.00035515427589416504	9	012
188	505.6726989746094	138.4503936767578	0.999998152256012	443.0919494628906	117.59832000732422	1.0	618.051513671875	185.61566162109375	0.9999999403953552	616.4661865234375	185.3018035888672	0.00038760900497436523	9	012
189	506.1231689453125	136.62481689453125	1.0	443.01385498046875	117.9043960571289	1.0	618.3341064453125	185.2705535888672	0.9999999403953552	616.4556884765625	184.75411987304688	0.00031000375747680664	9	012
190	507.429931640625	138.53627014160156	1.0	443.7865295410156	118.29075622558594	1.0	617.6001586914062	185.43605041503906	1.0	615.9366455078125	184.82159423828125	0.0004648566246032715	9	012
191	508.6158142089844	140.05126953125	1.0	447.47332763671875	114.33965301513672	1.0	617.6547241210938	185.62571716308594	1.0	615.6599731445312	185.24099731445312	0.00044465065002441406	9	012
192	508.4111022949219	140.66519165039062	1.0	446.0205078125	113.2041015625	1.0	617.882080078125	185.70155334472656	0.9999998807907104	616.3345947265625	185.12071228027344	0.000597536563873291	9	012
193	509.04803466796875	140.33436584472656	1.0	446.9171447753906	111.64820861816406	1.0	617.8840942382812	185.44305419921875	0.9999999403953552	616.261962890625	184.67819213867188	0.0003294050693511963	9	012
194	508.8586730957031	139.8516845703125	1.0	445.16986083984375	111.60965728759766	1.0	617.2431640625	185.8610382080078	1.0	615.78955078125	185.36795043945312	0.0005752146244049072	9	012
195	507.382080078125	140.09144592285156	1.0	445.9309997558594	112.57996368408203	1.0	618.1073608398438	185.06536865234375	0.9999998807907104	616.8115234375	184.06686401367188	0.0003432333469390869	9	012
196	507.7620849609375	140.6820068359375	1.0	447.5543518066406	111.34848022460938	1.0	617.558837890625	185.79736328125	1.0	615.7066040039062	184.96453857421875	0.000471651554107666	9	012
197	507.84783935546875	142.00160217285156	1.0	448.74072265625	108.98777770996094	1.0	619.5869140625	185.03158569335938	0.9999999403953552	616.95361328125	184.27467346191406	0.00040781497955322266	9	012
198	508.2287902832031	144.71359252929688	1.0	447.8466796875	108.08204650878906	1.0	617.9075927734375	185.66184997558594	0.9999998807907104	616.7685546875	184.9156951904297	0.0004259347915649414	9	012
199	507.7400207519531	147.0199737548828	1.0	448.7569885253906	107.66850280761719	1.0	618.826416015625	185.1925048828125	1.0	616.2861328125	184.81980895996094	0.0005057752132415771	9	012
200	507.6584167480469	150.09666442871094	1.0	451.7597351074219	105.79935455322266	1.0	617.5769653320312	186.296875	1.0	616.0392456054688	185.4778594970703	0.0005958378314971924	9	012
201	507.142333984375	151.57337951660156	1.0	451.4967041015625	103.06724548339844	1.0	618.4693603515625	185.24349975585938	1.0	615.9404907226562	185.03395080566406	0.0005261898040771484	9	012
202	507.22637939453125	152.2508087158203	1.0	449.2676696777344	100.05814361572266	1.0	619.01611328125	185.15512084960938	0.9999999403953552	616.3653564453125	184.574462890625	0.0003676116466522217	9	012
203	508.3040466308594	152.73703002929688	1.0	448.03973388671875	97.51615142822266	1.0	617.93017578125	185.32611083984375	0.9999999403953552	616.630859375	184.82305908203125	0.00036400556564331055	9	012
204	507.6077575683594	153.5009765625	1.0	446.5430908203125	96.90367126464844	1.0	618.1403198242188	185.35342407226562	1.0	505.9548034667969	159.78759765625	0.0002752542495727539	9	012
205	509.9407653808594	153.01388549804688	1.0	444.9210205078125	94.69715118408203	1.0	617.8109130859375	184.7159423828125	0.9999999403953552	616.6651611328125	183.8533935546875	0.0002980232238769531	9	012
206	509.2905578613281	153.2894744873047	1.0	448.19500732421875	97.8035888671875	1.0	617.5206909179688	185.45172119140625	0.9999999403953552	616.619384765625	184.98483276367188	0.0005829334259033203	9	012
207	508.3260192871094	153.1829376220703	1.0	448.0243835449219	99.23084259033203	1.0	617.8991088867188	185.89999389648438	0.9999998807907104	616.4789428710938	184.960693359375	0.0004013180732727051	9	012
208	509.2330017089844	153.99496459960938	1.0	446.2073974609375	96.69066619873047	1.0	617.3682861328125	185.63427734375	0.9999999403953552	616.1837768554688	184.67666625976562	0.00057220458984375	9	012
209	508.6215515136719	154.64208984375	1.0	448.1992492675781	98.44827270507812	1.0	617.0283813476562	185.76065063476562	0.9999998807907104	616.126220703125	184.96609497070312	0.0005574822425842285	9	012
210	508.1578369140625	156.25698852539062	1.0	448.2413635253906	100.89591979980469	1.0	617.9152221679688	185.66207885742188	1.0	616.3479614257812	184.74456787109375	0.0005800127983093262	9	012
211	508.7770080566406	158.40274047851562	1.0	447.5392761230469	100.608642578125	1.0	618.1670532226562	185.47152709960938	0.9999998807907104	616.2936401367188	184.54725646972656	0.0005200803279876709	9	012
212	508.5020446777344	159.7522735595703	1.0	447.957275390625	99.82722473144531	1.0	617.2900390625	185.351318359375	0.9999999403953552	616.2057495117188	184.3550567626953	0.0004806816577911377	9	012
213	509.1424865722656	159.92906188964844	1.0	447.5459899902344	100.43211364746094	1.0	618.1649780273438	185.84410095214844	0.9999999403953552	616.3750610351562	184.76095581054688	0.00046768784523010254	9	012
214	508.928466796875	160.81124877929688	1.0	446.4619445800781	104.36907196044922	1.0	617.799560546875	185.3330535888672	0.9999998807907104	616.1587524414062	184.39602661132812	0.000610649585723877	9	012
215	509.7527160644531	161.63455200195312	1.0	446.1020812988281	106.76160430908203	1.0	617.408935546875	185.6540985107422	0.9999998807907104	615.69873046875	184.57012939453125	0.0004134178161621094	9	012
216	509.53521728515625	162.76295471191406	1.0	446.50445556640625	108.68627166748047	1.0	619.80908203125	184.2757110595703	0.9999998807907104	616.6926879882812	183.2621307373047	0.0003567039966583252	9	012
217	509.1503601074219	165.24327087402344	1.0	449.8072814941406	114.6467514038086	1.0	617.5889892578125	186.03184509277344	0.9999999403953552	450.4242248535156	113.87659454345703	0.0007452666759490967	9	012
218	510.118408203125	168.4931640625	1.0	456.5737609863281	122.24785614013672	1.0	619.3811645507812	184.92559814453125	0.9999999403953552	507.9901123046875	174.62806701660156	0.0006711781024932861	9	012
219	510.6289978027344	170.4198760986328	1.0	459.5412292480469	124.29434204101562	1.0	617.6075439453125	185.74598693847656	1.0	507.87225341796875	176.2056121826172	0.0010833740234375	9	012
220	509.8602600097656	171.5260009765625	1.0	463.958984375	130.11058044433594	0.8309692144393921	617.50732421875	186.01907348632812	0.9999999403953552	506.5714416503906	177.285888671875	0.0008178055286407471	9	012
221	509.91119384765625	173.6443328857422	1.0	469.655517578125	134.54913330078125	0.9999997615814209	617.9259033203125	185.69570922851562	0.9999998807907104	616.1720581054688	184.96836853027344	0.0006044209003448486	9	012
222	509.655517578125	174.75408935546875	1.0	470.2172546386719	136.9945068359375	1.0	617.2327880859375	186.1142120361328	0.9999999403953552	615.5222778320312	185.4692840576172	0.0007639527320861816	9	012
223	507.8672790527344	176.6643829345703	1.0	470.5641784667969	138.72805786132812	1.0	617.0126953125	186.3555450439453	0.9999998807907104	615.05615234375	185.7327880859375	0.000867009162902832	9	012
224	509.4855651855469	178.32162475585938	1.0	468.80255126953125	137.51441955566406	1.0	617.790771484375	186.29148864746094	0.9999998807907104	616.052734375	185.5663604736328	0.0008598268032073975	9	012
225	510.9813232421875	180.1121063232422	1.0	467.4997863769531	137.09283447265625	1.0	617.140625	186.2235107421875	0.9999998807907104	615.6541748046875	185.33172607421875	0.0006990730762481689	9	012
226	510.5670471191406	182.27789306640625	1.0	465.79486083984375	135.61770629882812	1.0	616.798095703125	185.81678771972656	1.0	615.3463134765625	184.9228973388672	0.0006657838821411133	9	012
227	512.380126953125	185.4002685546875	1.0	462.6319274902344	134.7908172607422	1.0	617.846923828125	185.99205017089844	0.9999998807907104	616.033447265625	185.36837768554688	0.0005656182765960693	9	012
228	511.7581787109375	188.40744018554688	1.0	462.83538818359375	135.5119171142578	1.0	616.8886108398438	185.94505310058594	0.9999998807907104	615.4337768554688	185.33026123046875	0.0006132125854492188	9	012
229	512.7620849609375	190.3172607421875	1.0	462.80145263671875	137.83740234375	1.0	617.2188110351562	186.18699645996094	0.9999998807907104	615.7149047851562	185.53111267089844	0.0006259679794311523	9	012
230	510.41473388671875	190.8871612548828	1.0	461.6522521972656	134.88490295410156	1.0	617.7125244140625	185.564453125	0.9999998807907104	616.420654296875	184.82980346679688	0.0007079839706420898	9	012
231	505.5419921875	191.1283721923828	1.0	460.3918762207031	133.00074768066406	1.0	617.7449951171875	185.662109375	0.9999998807907104	616.1868896484375	185.09585571289062	0.0005122721195220947	9	012
232	499.47064208984375	190.31082153320312	1.0	457.7624816894531	129.24853515625	1.0	617.5237426757812	186.1894989013672	0.9999998807907104	616.202392578125	185.9015655517578	0.0004228651523590088	9	012
233	496.7528991699219	190.0559539794922	1.0	457.6103515625	127.64120483398438	1.0	617.1314086914062	185.4208221435547	0.9999998807907104	616.0093994140625	185.2156524658203	0.0005140304565429688	9	012
234	495.0763854980469	188.81178283691406	1.0	456.985595703125	125.95591735839844	1.0	618.0278930664062	185.62939453125	0.9999998807907104	616.4466552734375	185.35897827148438	0.0006783008575439453	9	012
235	493.0900573730469	188.20005798339844	1.0	456.5167236328125	125.14351654052734	1.0	617.2882690429688	185.96531677246094	0.9999998807907104	456.2267150878906	126.43738555908203	0.0006552636623382568	9	012
236	490.81451416015625	185.86634826660156	1.0	455.91351318359375	122.96489715576172	1.0	617.851318359375	185.8087158203125	0.9999998807907104	616.33740234375	185.14295959472656	0.00041231513023376465	9	012
237	487.0237121582031	182.71682739257812	1.0	457.5482482910156	122.51850891113281	0.16788077354431152	617.8304443359375	185.97454833984375	0.9999998807907104	616.1210327148438	185.33795166015625	0.0004189908504486084	9	012
238	485.558837890625	179.74110412597656	1.0	454.83221435546875	115.07976531982422	1.0	617.7514038085938	185.83262634277344	0.9999997615814209	616.0584106445312	185.1525115966797	0.0006762146949768066	9	012
239	484.4735107421875	178.31190490722656	1.0	450.7895202636719	109.05842590332031	1.0	617.3982543945312	185.71363830566406	0.9999999403953552	615.660400390625	185.01333618164062	0.0007750391960144043	9	012
240	483.6098937988281	176.27720642089844	1.0	447.9523620605469	104.26603698730469	1.0	617.5380249023438	185.78909301757812	0.9999998807907104	615.6165771484375	184.9902801513672	0.00033736228942871094	9	012
241	483.5834655761719	173.72535705566406	1.0	443.3183898925781	101.9655990600586	1.0	617.372802734375	186.220947265625	0.9999998807907104	615.2559204101562	185.42123413085938	0.0005961358547210693	9	012
242	485.0890197753906	170.87908935546875	1.0	438.7025146484375	102.57550048828125	1.0	617.453369140625	186.10659790039062	0.9999999403953552	529.5243530273438	175.46408081054688	0.0007300972938537598	9	012
243	485.9708557128906	167.70497131347656	1.0	437.4149169921875	104.8893814086914	1.0	617.28857421875	185.78985595703125	0.9999999403953552	615.496826171875	184.90135192871094	0.0006024837493896484	9	012
244	487.44573974609375	164.1509552001953	1.0	438.7950439453125	114.12871551513672	1.0	617.1674194335938	185.69361877441406	0.9999998211860657	615.7916259765625	185.11947631835938	0.0005642473697662354	9	012
245	488.6869812011719	161.93878173828125	1.0	441.0165710449219	120.4636001586914	0.9999703168869019	616.804931640625	186.0416259765625	0.9999999403953552	615.3233032226562	185.12460327148438	0.0006301403045654297	9	012
246	490.7237548828125	159.44471740722656	0.9999998807907104	438.5144348144531	118.68822479248047	0.9999998807907104	616.6599731445312	185.35012817382812	0.9999998211860657	615.3147583007812	185.07363891601562	0.0005300641059875488	9	012
247	491.7301330566406	158.21878051757812	0.9999998807907104	441.8363342285156	121.83027648925781	1.0	616.96875	184.8724365234375	0.9999999403953552	615.81396484375	184.0814208984375	0.0003292262554168701	9	012
248	492.2137756347656	157.23849487304688	0.9999999403953552	440.0570068359375	120.6803970336914	1.0	616.901611328125	185.848388671875	0.9999998807907104	615.6773071289062	186.01095581054688	0.0006346404552459717	9	012
249	491.80615234375	154.91220092773438	0.9999997615814209	440.6540832519531	120.04270935058594	1.0	616.971923828125	185.16331481933594	0.9999998807907104	615.7337646484375	184.9163360595703	0.0005976855754852295	9	012
250	492.9466552734375	153.6421661376953	1.0	441.3258056640625	120.27761840820312	1.0	616.7505493164062	185.2481689453125	0.9999998807907104	615.3421630859375	184.81150817871094	0.000600665807723999	9	012
251	493.4064025878906	153.18418884277344	1.0	439.9494934082031	118.92261505126953	1.0	617.0398559570312	185.14056396484375	1.0	615.9461669921875	184.853515625	0.0006082653999328613	9	012
252	493.42193603515625	152.81602478027344	0.9999999403953552	439.4790344238281	117.44664001464844	1.0	617.1546020507812	185.71844482421875	0.9999999403953552	615.2182006835938	184.9458770751953	0.00040775537490844727	9	012
253	493.3240661621094	153.13064575195312	0.9999998807907104	438.9886169433594	116.81210327148438	1.0	617.0282592773438	185.23802185058594	0.9999999403953552	615.5450439453125	184.04916381835938	0.0004576742649078369	9	012
254	493.7162170410156	152.185546875	1.0	438.7674255371094	116.29275512695312	1.0	616.8331298828125	184.91770935058594	1.0	615.73486328125	184.62652587890625	0.0005164146423339844	9	012
255	494.14056396484375	152.03074645996094	1.0	439.9640808105469	116.93889617919922	1.0	617.1199340820312	185.02053833007812	0.9999998807907104	615.8018188476562	184.33895874023438	0.0005150437355041504	9	012
256	493.5959167480469	152.2151641845703	0.9999998807907104	441.2898864746094	117.02279663085938	1.0	616.5590209960938	185.76492309570312	0.9999999403953552	615.0279541015625	184.40794372558594	0.0002696812152862549	9	012
257	493.7552490234375	149.8557891845703	1.0	440.9835205078125	116.86236572265625	0.9999998807907104	617.0980834960938	185.06637573242188	1.0	615.4295043945312	184.4966583251953	0.00047078728675842285	9	012
258	494.4473571777344	150.14451599121094	1.0	447.4923400878906	123.4183578491211	1.0	617.2627563476562	185.6721954345703	1.0	615.7570190429688	185.0985870361328	0.0006165802478790283	9	012
259	497.2423400878906	151.35787963867188	1.0	450.27752685546875	126.26570892333984	1.0	616.016357421875	185.0042724609375	1.0	614.8089599609375	184.466064453125	0.0006203949451446533	9	012
260	499.48748779296875	153.87054443359375	1.0	452.612060546875	127.247802734375	1.0	616.6751098632812	185.5120086669922	0.9999998807907104	615.47265625	185.42237854003906	0.0005610287189483643	9	012
261	500.3203125	154.31643676757812	1.0	456.4076843261719	126.14462280273438	1.0	617.5081176757812	186.38006591796875	0.9999998807907104	615.7528686523438	185.63978576660156	0.0004551410675048828	9	012
262	500.4424743652344	154.2761993408203	1.0	456.3157958984375	122.81871795654297	1.0	616.8596801757812	186.25784301757812	0.9999998807907104	615.3796997070312	185.58517456054688	0.0007409453392028809	9	012
263	500.5781555175781	153.40940856933594	1.0	455.5696105957031	120.58475494384766	1.0	617.4644775390625	184.56959533691406	0.9999999403953552	615.7222290039062	183.91387939453125	0.0002894401550292969	9	012
264	501.2359924316406	153.56666564941406	1.0	455.3067932128906	120.4887466430664	1.0	616.7091674804688	185.63624572753906	1.0	615.19091796875	185.4656524658203	0.000568002462387085	9	012
265	500.80645751953125	155.0797882080078	1.0	460.3497314453125	121.94122314453125	0.9999999403953552	617.9979858398438	185.0357208251953	0.9999999403953552	616.0879516601562	184.40895080566406	0.00034672021865844727	9	012
266	502.332763671875	158.39512634277344	1.0	458.88555908203125	118.27061462402344	0.9999999403953552	616.6613159179688	185.4713134765625	0.9999998807907104	615.3837890625	185.08889770507812	0.0005626976490020752	9	012
267	503.5412292480469	162.22930908203125	1.0	460.456298828125	119.88969421386719	1.0	617.4913330078125	185.66116333007812	1.0	615.7454223632812	184.78436279296875	0.00036576390266418457	9	012
268	505.4843444824219	169.07769775390625	1.0	466.4440612792969	122.57415771484375	1.0	616.937744140625	186.02944946289062	1.0	615.66064453125	185.23143005371094	0.0006420314311981201	9	012
269	508.3482360839844	176.02139282226562	1.0	471.1276550292969	118.8736572265625	1.0	617.4541015625	186.08595275878906	0.9999998807907104	616.2982788085938	185.31777954101562	0.0006455481052398682	9	012
270	507.6052551269531	179.10218811035156	1.0	470.66717529296875	117.45372009277344	1.0	617.9973754882812	185.82388305664062	0.9999998807907104	616.4884033203125	185.17579650878906	0.00034487247467041016	9	012
271	507.2157897949219	180.75819396972656	1.0	468.98876953125	116.48128509521484	1.0	617.5961303710938	185.94827270507812	0.9999999403953552	616.1737670898438	185.3499298095703	0.0006704926490783691	9	012
272	507.3193664550781	181.0269317626953	1.0	471.2831726074219	115.68265533447266	1.0	618.5175170898438	186.06155395507812	0.9999997615814209	616.80859375	185.21774291992188	0.0002849698066711426	9	012
273	506.3530578613281	181.87521362304688	1.0	470.41583251953125	115.86856842041016	1.0	618.025146484375	186.0610809326172	0.9999998807907104	616.4822387695312	185.29263305664062	0.00042933225631713867	9	012
274	508.05029296875	184.98171997070312	1.0	471.6802062988281	118.56416320800781	1.0	616.9934692382812	186.53335571289062	1.0	615.6642456054688	186.07337951660156	0.0009995102882385254	9	012
275	509.6227111816406	188.3563690185547	1.0	470.9439392089844	118.0900650024414	1.0	617.7255859375	186.17666625976562	0.9999999403953552	616.0122680664062	185.61749267578125	0.000425487756729126	9	012
276	510.4542541503906	191.53114318847656	1.0	468.7776794433594	118.6581039428711	1.0	618.5350952148438	186.5202178955078	0.9999997615814209	616.853271484375	185.9613494873047	0.0005206763744354248	9	012
277	513.2118530273438	195.30636596679688	1.0	470.3304748535156	122.30599212646484	1.0	619.2660522460938	185.90406799316406	0.9999998807907104	616.3483276367188	185.36196899414062	0.0004935562610626221	9	012
278	513.4479370117188	200.9418182373047	1.0	471.6385498046875	126.34032440185547	1.0	616.8575439453125	185.3204803466797	1.0	616.2620849609375	185.2139892578125	0.000431746244430542	9	012
279	511.4139709472656	198.5169219970703	1.0	469.763671875	125.23218536376953	1.0	617.9754028320312	186.28005981445312	0.9999998807907104	616.5712890625	185.7801971435547	0.00032460689544677734	9	012
280	506.3330383300781	196.69976806640625	1.0	466.23724365234375	124.82896423339844	1.0	618.227294921875	186.23753356933594	0.9999999403953552	616.6327514648438	186.26405334472656	0.0005037486553192139	9	012
281	499.855712890625	194.9239959716797	1.0	468.6045837402344	122.33440399169922	0.9997419118881226	618.1171264648438	185.91207885742188	0.9999998807907104	616.3172607421875	185.4486541748047	0.0004895031452178955	9	012
282	498.7786865234375	193.831298828125	0.9999983310699463	471.6564025878906	119.38654327392578	0.9999641180038452	618.1627197265625	185.95602416992188	0.9999998807907104	616.353759765625	185.55477905273438	0.000496983528137207	9	012
283	497.6744689941406	194.8043975830078	0.9999995827674866	472.0684814453125	119.86930084228516	0.9999864101409912	617.9644775390625	186.36778259277344	0.9999999403953552	616.4732666015625	186.0174560546875	0.0007650554180145264	9	012
284	498.40106201171875	195.19834899902344	1.0	470.2828674316406	113.20878601074219	0.9999842643737793	618.2861938476562	187.04588317871094	0.9999998807907104	616.750244140625	186.65003967285156	0.0009019076824188232	9	012
285	498.1309509277344	195.2092742919922	1.0	546.2962646484375	114.685791015625	0.015974104404449463	617.6769409179688	186.4809112548828	0.9999998807907104	616.0784912109375	185.92489624023438	0.0006822049617767334	9	012
286	496.0043029785156	193.24136352539062	1.0	472.7146301269531	113.1547622680664	0.9979394674301147	618.0703735351562	185.84683227539062	0.9999999403953552	616.5556640625	185.5263671875	0.0005988478660583496	9	012
287	494.678955078125	192.77606201171875	1.0	471.72320556640625	112.91861724853516	0.9999999403953552	617.4910278320312	186.25868225097656	0.9999998807907104	615.9057006835938	185.77032470703125	0.0007348060607910156	9	012
288	494.8486328125	193.6378173828125	1.0	470.3670959472656	113.11087799072266	1.0	617.7593383789062	185.9560089111328	1.0	615.9860229492188	185.46388244628906	0.00046768784523010254	9	012
289	494.3160705566406	193.89590454101562	1.0	468.6694030761719	114.17723846435547	1.0	618.3639526367188	186.06983947753906	0.9999999403953552	616.5721435546875	185.64559936523438	0.0005191564559936523	9	012
290	494.5544738769531	194.92987060546875	1.0	466.4272155761719	115.6047592163086	0.9999160766601562	618.0108642578125	185.71853637695312	0.9999998807907104	616.163818359375	184.97586059570312	0.00039651989936828613	9	012
291	494.71990966796875	197.93885803222656	1.0	464.6331787109375	120.05741119384766	1.0	617.86474609375	185.80979919433594	0.9999998807907104	616.1565551757812	185.6293182373047	0.00046244263648986816	9	012
292	495.5766906738281	201.4599609375	1.0	463.61907958984375	123.89521026611328	1.0	617.6952514648438	185.68545532226562	0.9999998807907104	616.3543701171875	185.6907196044922	0.0005597770214080811	9	012
293	496.3194885253906	204.6912841796875	1.0	463.79833984375	130.08755493164062	0.9956623315811157	617.8209838867188	185.4300537109375	0.9999999403953552	615.9009399414062	185.0529022216797	0.00021216273307800293	9	012
294	497.9356384277344	208.1986541748047	1.0	462.22467041015625	132.72705078125	1.0	617.6841430664062	185.8327178955078	0.9999998807907104	615.819580078125	185.45346069335938	0.00027191638946533203	9	012
295	499.31365966796875	210.0155792236328	1.0	458.27545166015625	139.23617553710938	0.9980159997940063	616.5868530273438	185.6472625732422	1.0	615.1616821289062	185.16885375976562	0.00036388635635375977	9	012
296	499.7563781738281	210.2867431640625	1.0	458.11004638671875	142.44830322265625	1.0	617.3572998046875	185.97628784179688	1.0	615.70947265625	185.23033142089844	0.00047844648361206055	9	012
297	500.7123107910156	214.4750213623047	1.0	456.6869201660156	144.31082153320312	1.0	617.0723876953125	186.10772705078125	0.9999997615814209	615.1797485351562	185.5723114013672	0.0002060532569885254	9	012
298	506.3071594238281	220.7269287109375	1.0	458.1489562988281	147.97923278808594	1.0	617.3235473632812	185.38465881347656	0.9999998807907104	615.407470703125	184.90615844726562	0.00019991397857666016	9	012
299	510.2815856933594	224.1805877685547	1.0	456.38677978515625	151.01182556152344	1.0	617.369140625	185.70870971679688	0.9999998807907104	615.57568359375	185.36195373535156	0.00013777613639831543	9	012
300	509.0579833984375	223.8776397705078	1.0	456.203125	154.01870727539062	1.0	616.1696166992188	185.41061401367188	0.9999998807907104	614.343505859375	184.8787384033203	0.0003782212734222412	9	012
301	499.9519348144531	222.2240447998047	1.0	455.80743408203125	154.4315948486328	1.0	617.767333984375	185.41001892089844	0.9999998807907104	615.7650146484375	184.73016357421875	0.00016796588897705078	9	012
302	495.9076232910156	220.80630493164062	1.0	455.3956604003906	153.76466369628906	1.0	617.0675659179688	185.89491271972656	0.9999999403953552	614.672607421875	185.24046325683594	0.00018709897994995117	9	012
303	492.7449645996094	223.7863006591797	1.0	456.10498046875	154.29344177246094	1.0	617.3734130859375	185.27862548828125	1.0	615.2698364257812	184.56777954101562	0.00014466047286987305	9	012
304	485.6979675292969	228.5225372314453	1.0	458.60223388671875	157.0358428955078	0.9436708688735962	616.6957397460938	185.67079162597656	1.0	614.6554565429688	184.87184143066406	0.00020989775657653809	9	012
305	481.735595703125	229.7813262939453	0.9999998807907104	459.0086364746094	155.06272888183594	0.9995163679122925	616.863037109375	185.12623596191406	1.0	614.8245849609375	184.38922119140625	0.00017601251602172852	9	012
306	476.4461975097656	229.8030242919922	1.0	460.38641357421875	154.43170166015625	0.9999998807907104	616.78369140625	185.9888153076172	0.9999999403953552	614.716552734375	184.8119659423828	0.00028333067893981934	9	012
307	470.5079650878906	232.05177307128906	1.0	465.6066589355469	154.84320068359375	1.0	616.8519287109375	185.53726196289062	1.0	615.2449951171875	184.73272705078125	0.00033545494079589844	9	012
308	467.79681396484375	230.32986450195312	1.0	464.40557861328125	152.92312622070312	1.0	616.5576782226562	185.7383270263672	0.9999998807907104	614.9970703125	184.91793823242188	0.000360637903213501	9	012
309	466.3967590332031	231.8542022705078	1.0	463.39788818359375	153.28878784179688	1.0	616.7527465820312	185.62628173828125	1.0	614.7606811523438	184.6941680908203	0.0003107786178588867	9	012
310	464.1605224609375	232.19151306152344	1.0	462.3891296386719	155.9543914794922	1.0	616.709716796875	185.45135498046875	1.0	523.9454956054688	149.25265502929688	0.0009235739707946777	9	012
311	462.75921630859375	232.63121032714844	1.0	457.1360778808594	155.39971923828125	0.9999910593032837	616.8360595703125	186.06759643554688	1.0	614.7963256835938	185.37188720703125	0.00044205784797668457	9	012
312	463.04302978515625	233.21038818359375	1.0	456.16339111328125	163.8936004638672	0.9999909996986389	617.0338134765625	186.1900177001953	1.0	615.1122436523438	185.1609649658203	0.0003269612789154053	9	012
313	462.80609130859375	232.6969757080078	1.0	454.7814025878906	159.19851684570312	0.9999997615814209	616.886962890625	186.02142333984375	0.9999999403953552	615.0489501953125	185.3479461669922	0.00041294097900390625	9	012
314	462.3255615234375	232.86505126953125	1.0	453.2628173828125	162.1973114013672	0.9999955892562866	618.408203125	184.94656372070312	0.9999999403953552	615.5026245117188	184.59786987304688	0.0005082190036773682	9	012
315	462.4452209472656	232.91213989257812	1.0	449.1912536621094	163.82322692871094	0.9999994039535522	616.5784301757812	186.25367736816406	1.0	615.2062377929688	185.10362243652344	0.0003103315830230713	9	012
316	462.3656921386719	232.72203063964844	1.0	448.99066162109375	160.0890655517578	0.9998759627342224	618.5137939453125	185.61358642578125	0.9999998807907104	615.2567749023438	185.37033081054688	0.0004093647003173828	9	012
317	461.5079345703125	233.09461975097656	1.0	446.3874816894531	166.41775512695312	0.9996652603149414	617.5149536132812	186.15554809570312	1.0	615.602294921875	185.4461669921875	0.00047510862350463867	9	012
318	461.2057189941406	232.85711669921875	1.0	444.4569396972656	160.0769500732422	0.0015675127506256104	617.0200805664062	186.06968688964844	0.9999998807907104	615.1668701171875	185.19346618652344	0.0005018413066864014	9	012
319	460.5380859375	232.38780212402344	1.0	439.87213134765625	157.06187438964844	0.9988367557525635	616.8782958984375	185.392822265625	0.9999999403953552	614.8003540039062	184.59559631347656	0.00048166513442993164	9	012
320	460.69305419921875	232.80862426757812	1.0	444.5152893066406	171.83578491210938	0.9997127652168274	616.6254272460938	185.8883056640625	0.9999998807907104	614.845703125	185.414794921875	0.0005224049091339111	9	012
321	459.5196838378906	232.9114990234375	1.0	440.1587829589844	165.5108642578125	0.9995054006576538	617.6744384765625	185.30186462402344	1.0	615.7364501953125	184.72152709960938	0.0003539621829986572	9	012
322	458.11376953125	232.9525146484375	1.0	439.7983093261719	158.19549560546875	0.9999974370002747	617.547119140625	185.77499389648438	1.0	615.7938232421875	184.85516357421875	0.0003116428852081299	9	012
323	460.33917236328125	233.54339599609375	1.0	437.66717529296875	158.4678955078125	0.9999992847442627	617.3441162109375	185.29568481445312	1.0	615.8218383789062	184.42681884765625	0.00032082200050354004	9	012
324	461.5723876953125	235.30711364746094	1.0	440.8525085449219	164.9026336669922	1.0	617.3065185546875	185.8041229248047	0.9999998807907104	615.4598388671875	185.08787536621094	0.0003845691680908203	9	012
325	460.6672668457031	237.56483459472656	1.0	442.2646179199219	169.758056640625	0.9999997615814209	617.1595458984375	185.5790557861328	0.9999998807907104	615.3284301757812	184.7440185546875	0.0006126165390014648	9	012
326	461.5364074707031	239.4798583984375	1.0	439.28985595703125	165.81097412109375	1.0	617.4758911132812	185.40213012695312	1.0	615.5501098632812	184.5777130126953	0.00035372376441955566	9	012
327	462.75390625	241.3231964111328	1.0	444.3093566894531	173.78175354003906	0.9999997615814209	617.3538208007812	186.34519958496094	0.9999998807907104	615.5769653320312	185.6240997314453	0.0004215538501739502	9	012
328	462.4887390136719	242.90365600585938	1.0	442.8349914550781	171.85696411132812	1.0	617.5218505859375	186.1049346923828	0.9999999403953552	615.8274536132812	185.2500457763672	0.0003660917282104492	9	012
329	462.5570373535156	244.0629425048828	1.0	444.21881103515625	177.34312438964844	0.9999970197677612	617.1956787109375	185.94586181640625	1.0	615.2520141601562	184.91078186035156	0.00046503543853759766	9	012
330	462.7829895019531	244.84019470214844	1.0	446.177001953125	181.30755615234375	0.9969682097434998	617.737548828125	186.10740661621094	1.0	615.7833862304688	185.4100341796875	0.0004601478576660156	9	012
331	462.7971496582031	245.3795928955078	1.0	446.0219421386719	178.87767028808594	0.9999912977218628	617.92578125	185.68484497070312	0.9999998807907104	616.134521484375	184.920166015625	0.0004042983055114746	9	012
332	462.64581298828125	245.7655029296875	1.0	448.167724609375	183.8619842529297	1.0	617.2603759765625	186.34393310546875	1.0	615.2350463867188	185.4649200439453	0.00047832727432250977	9	012
333	463.415283203125	246.21737670898438	1.0	444.3215026855469	176.59481811523438	0.9999444484710693	618.6188354492188	185.36708068847656	0.9999999403953552	615.775146484375	185.06561279296875	0.0006110668182373047	9	012
334	463.6644592285156	246.310546875	1.0	446.49066162109375	187.43165588378906	0.9728947877883911	617.3843383789062	186.2429962158203	1.0	615.1371459960938	185.51849365234375	0.00045499205589294434	9	012
335	463.54644775390625	246.24754333496094	1.0	447.2598571777344	188.0890655517578	0.9999961853027344	617.0049438476562	186.30601501464844	0.9999998807907104	615.4052734375	185.24610900878906	0.0004654228687286377	9	012
336	463.4596252441406	245.69064331054688	1.0	447.97332763671875	181.1298065185547	1.0	617.3209838867188	185.5982666015625	1.0	615.350830078125	184.9110107421875	0.00036787986755371094	9	012
337	463.27752685546875	245.94320678710938	1.0	448.4349670410156	183.6874542236328	0.9998857975006104	617.7288208007812	186.0169219970703	1.0	615.6398315429688	185.20237731933594	0.0004056990146636963	9	012
338	463.7064514160156	245.6039276123047	1.0	446.39788818359375	184.26800537109375	0.9953122138977051	616.9971923828125	186.36619567871094	0.9999998807907104	614.9750366210938	185.6361541748047	0.0005067288875579834	9	012
339	464.4917297363281	245.51856994628906	1.0	447.7641906738281	179.2591552734375	0.9999954700469971	617.3546752929688	186.1145782470703	1.0	615.273193359375	185.21046447753906	0.0004938244819641113	9	012
340	463.97906494140625	245.8295440673828	1.0	448.0947570800781	183.7285614013672	0.9999935626983643	617.78515625	185.87274169921875	1.0	615.662841796875	185.11134338378906	0.00037035346031188965	9	012
341	463.1483154296875	246.20794677734375	1.0	448.1608581542969	185.31100463867188	0.9797730445861816	617.114013671875	186.27499389648438	1.0	614.8456420898438	185.35528564453125	0.0004195570945739746	9	012
342	464.8308410644531	246.12554931640625	1.0	448.84783935546875	183.17002868652344	0.9999998807907104	617.1055908203125	185.96803283691406	1.0	614.9669189453125	185.23077392578125	0.00043383240699768066	9	012
343	464.22796630859375	246.8943634033203	1.0	451.3066101074219	188.3164825439453	1.0	617.0109252929688	186.08364868164062	1.0	526.7015991210938	142.68443298339844	0.0012577474117279053	9	012
344	465.1919250488281	247.1584930419922	1.0	446.6391296386719	179.49771118164062	0.9999997615814209	617.7581176757812	185.3596954345703	1.0	531.0360717773438	135.05125427246094	0.0188329815864563	9	012
345	465.2089538574219	248.1782989501953	1.0	448.499755859375	185.79530334472656	1.0	616.952880859375	185.51263427734375	1.0	615.1148681640625	184.86215209960938	0.000337451696395874	9	012
346	464.503173828125	248.38734436035156	1.0	448.3872375488281	183.5989532470703	1.0	618.999267578125	185.46347045898438	0.9999999403953552	615.6588745117188	184.93621826171875	0.00035822391510009766	9	012
347	464.41497802734375	249.0081787109375	1.0	448.6268615722656	185.30311584472656	1.0	617.3284912109375	186.21607971191406	0.9999998807907104	615.2890625	185.33921813964844	0.0003402829170227051	9	012
348	464.86517333984375	248.5683135986328	1.0	449.21331787109375	187.57106018066406	0.9999998807907104	618.5065307617188	185.4702606201172	0.9999998807907104	615.44189453125	184.91372680664062	0.0004922449588775635	9	012
349	464.9365539550781	248.6609344482422	1.0	449.0087585449219	187.6232147216797	0.9999996423721313	617.1547241210938	185.59814453125	1.0	615.0961303710938	184.89047241210938	0.00040015578269958496	9	012
350	464.0341491699219	248.68862915039062	1.0	449.0658264160156	187.9394989013672	1.0	617.729736328125	186.33665466308594	0.9999998807907104	615.159423828125	185.54193115234375	0.00042808055877685547	9	012
351	464.36993408203125	247.33673095703125	1.0	448.4710998535156	186.45101928710938	0.9999909400939941	617.9273071289062	185.4835205078125	0.9999998807907104	615.8178100585938	184.6837158203125	0.0003739595413208008	9	012
352	463.3703308105469	246.9554901123047	1.0	449.4742431640625	188.1839599609375	1.0	617.6246948242188	185.8588409423828	0.9999998807907104	615.6298217773438	184.93856811523438	0.00040215253829956055	9	012
353	462.9210510253906	247.03564453125	1.0	450.5919494628906	188.8098907470703	1.0	618.5014038085938	185.0732421875	0.9999999403953552	615.3069458007812	184.80633544921875	0.00039273500442504883	9	012
354	461.8420104980469	247.6692657470703	1.0	452.1334533691406	191.5957794189453	1.0	617.6036376953125	186.08396911621094	0.9999999403953552	615.538818359375	185.38685607910156	0.00043770670890808105	9	012
355	461.13336181640625	247.84979248046875	1.0	451.6144104003906	191.41783142089844	1.0	617.298583984375	186.1273193359375	0.9999998807907104	525.05517578125	138.04641723632812	0.4993085265159607	9	012
356	461.9580078125	247.94212341308594	1.0	450.3144836425781	193.592041015625	1.0	617.01416015625	185.6132354736328	0.9999999403953552	526.8280639648438	134.47373962402344	0.2507771849632263	9	012
357	461.72760009765625	249.5664825439453	1.0	449.89239501953125	192.91110229492188	1.0	616.9127197265625	186.322021484375	0.9999998807907104	614.5785522460938	185.50387573242188	0.0004965364933013916	9	012
358	461.3292541503906	250.19825744628906	1.0	449.7310485839844	192.42088317871094	1.0	617.865478515625	186.19381713867188	0.9999999403953552	615.6538696289062	185.42921447753906	0.0003351867198944092	9	012
359	460.3740234375	250.6490936279297	1.0	451.5430603027344	195.65213012695312	1.0	617.0020141601562	185.6024627685547	0.9999998807907104	615.09375	184.858154296875	0.0003133118152618408	9	012
360	459.1652526855469	252.37503051757812	1.0	452.3069152832031	198.50326538085938	1.0	617.5448608398438	185.5150909423828	1.0	615.6366577148438	184.5984649658203	0.00031262636184692383	9	012
361	456.571044921875	251.13296508789062	1.0	452.6706848144531	199.1942901611328	1.0	619.17529296875	185.43687438964844	0.9999999403953552	531.9256591796875	133.472900390625	0.00251045823097229	9	012
362	453.1443176269531	251.70103454589844	1.0	455.99853515625	202.52320861816406	1.0	618.1439208984375	185.716796875	0.9999998807907104	616.3228759765625	184.51954650878906	0.0003135204315185547	9	012
363	448.5627746582031	250.9373016357422	1.0	459.1340026855469	208.38717651367188	1.0	617.6629028320312	184.95755004882812	0.9999999403953552	542.5480346679688	183.5694122314453	0.0008195936679840088	9	012
364	446.1357421875	249.12115478515625	1.0	459.6461486816406	212.15391540527344	1.0	619.0167236328125	185.30213928222656	0.9999998807907104	526.086669921875	134.0064239501953	0.0024182498455047607	9	012
365	442.7832336425781	249.7153778076172	1.0	461.54595947265625	215.81915283203125	1.0	617.4861450195312	185.45668029785156	1.0	530.1299438476562	131.98046875	0.001569986343383789	9	012
366	440.63189697265625	250.0720672607422	1.0	461.4330749511719	217.7867889404297	1.0	617.555419921875	186.0270233154297	1.0	615.7192993164062	185.00796508789062	0.00032150745391845703	9	012
367	440.1231384277344	249.291015625	1.0	461.5399169921875	218.44070434570312	1.0	617.4135131835938	185.8113250732422	1.0	615.34130859375	184.5081787109375	0.00035521388053894043	9	012
368	439.69049072265625	248.60369873046875	1.0	461.9103698730469	219.2609405517578	0.9999998807907104	616.9310302734375	185.83377075195312	0.9999999403953552	544.0352172851562	185.74595642089844	0.005066871643066406	9	012
369	440.0478820800781	249.1589813232422	1.0	461.275390625	218.07814025878906	0.9999996423721313	617.8975219726562	185.5731201171875	0.9999998807907104	615.9207763671875	184.56134033203125	0.00040593743324279785	9	012
370	440.03753662109375	248.3878936767578	1.0	460.0986633300781	219.30355834960938	0.9869701862335205	617.4190063476562	185.4281768798828	0.9999998807907104	441.4127197265625	254.706787109375	0.0003809034824371338	9	012
371	439.6763610839844	247.99818420410156	1.0	459.65771484375	220.81044006347656	0.9930918216705322	619.1552734375	185.3446502685547	0.9999999403953552	457.2215881347656	225.43946838378906	0.00028464198112487793	9	012
372	441.6691589355469	247.2814178466797	1.0	460.4876708984375	221.5377960205078	0.9989126324653625	617.1959228515625	186.18035888671875	1.0	615.2361450195312	185.04025268554688	0.0004208683967590332	9	012
373	439.67083740234375	247.15916442871094	1.0	459.24554443359375	220.6155242919922	0.9007316827774048	618.2159423828125	185.48931884765625	0.9999999403953552	526.4661254882812	134.78622436523438	0.01971784234046936	9	012
374	440.10614013671875	244.2357635498047	1.0	459.4708557128906	222.12600708007812	0.999858021736145	616.8947143554688	185.68344116210938	0.9999998807907104	531.549072265625	135.35313415527344	0.03087332844734192	9	012
375	438.2358703613281	243.27578735351562	1.0	459.11993408203125	222.8566436767578	1.0	617.70654296875	185.51593017578125	0.9999998807907104	544.2582397460938	191.6464080810547	0.11383476853370667	9	012
376	434.9330749511719	241.90042114257812	1.0	456.8614196777344	220.8763885498047	1.0	617.755859375	185.4552764892578	1.0	544.7700805664062	185.68991088867188	0.0025731325149536133	9	012
377	433.55548095703125	236.24220275878906	1.0	457.5040588378906	223.26495361328125	1.0	618.0572509765625	185.56446838378906	0.9999998807907104	532.90869140625	132.72610473632812	0.0010595917701721191	9	012
378	432.9142150878906	234.26573181152344	1.0	458.0902099609375	228.53683471679688	0.9999780654907227	617.8451538085938	184.91355895996094	0.9999999403953552	529.5377807617188	133.76974487304688	0.0068634748458862305	9	012
379	431.34332275390625	229.7062530517578	1.0	457.1263732910156	233.19854736328125	0.9999918937683105	617.67578125	184.9522705078125	1.0	537.70263671875	183.2659454345703	0.02455359697341919	9	012
380	429.4597473144531	227.09780883789062	1.0	458.5585632324219	231.36038208007812	0.9999997615814209	617.66015625	185.19874572753906	0.9999998807907104	541.3643188476562	183.1731414794922	0.026305675506591797	9	012
381	427.1351318359375	224.5126495361328	1.0	456.8961486816406	231.8058624267578	0.9999997019767761	617.3693237304688	185.46408081054688	0.9999999403953552	547.6690063476562	185.1337127685547	0.08249279856681824	9	012
382	423.9488220214844	222.49024963378906	1.0	456.6730041503906	232.70314025878906	0.999997615814209	617.5833129882812	185.6488494873047	0.9999998807907104	527.0328369140625	134.21469116210938	0.00449022650718689	9	012
383	420.3677673339844	220.99102783203125	1.0	453.985595703125	230.54647827148438	0.9999609589576721	617.4321899414062	185.862060546875	1.0	456.8726806640625	236.2502899169922	0.0005984902381896973	9	012
384	418.32147216796875	218.73580932617188	1.0	453.0167236328125	230.66647338867188	0.9999416470527649	617.7242431640625	185.90325927734375	0.9999999403953552	530.79638671875	135.0824737548828	0.8051480054855347	9	012
385	417.8820495605469	218.00418090820312	1.0	451.0819396972656	230.67196655273438	0.9994038343429565	617.1963500976562	185.68043518066406	0.9999999403953552	544.6537475585938	185.57415771484375	0.0015000700950622559	9	012
386	416.107177734375	215.4693145751953	1.0	450.09686279296875	229.98292541503906	0.9996849894523621	618.7543334960938	185.4028778076172	0.9999998807907104	531.750244140625	136.36016845703125	0.5577537417411804	9	012
387	411.9581298828125	212.74484252929688	1.0	448.6677551269531	230.29380798339844	0.9999969601631165	617.474365234375	185.92788696289062	0.9999999403953552	522.6627807617188	132.84869384765625	0.01361149549484253	9	012
388	407.65997314453125	208.56788635253906	1.0	448.6641540527344	232.21261596679688	0.9999417066574097	619.60205078125	185.1783905029297	0.9999999403953552	544.8208618164062	185.16165161132812	0.00031936168670654297	9	012
389	402.17608642578125	205.36456298828125	1.0	448.1162414550781	234.5193328857422	0.9978355169296265	618.407958984375	185.55601501464844	0.9999999403953552	534.0267944335938	183.00253295898438	0.001955091953277588	9	012
390	396.0687255859375	202.22772216796875	1.0	450.8118896484375	234.82180786132812	1.0	618.4904174804688	185.6282958984375	1.0	616.6473388671875	184.7001953125	0.00032776594161987305	9	012
391	391.01898193359375	200.56341552734375	1.0	450.5795593261719	235.85556030273438	1.0	618.8399047851562	185.5389862060547	0.9999999403953552	529.7840576171875	135.4530487060547	0.019437581300735474	9	012
392	385.8642272949219	200.63201904296875	1.0	451.2895812988281	236.4846649169922	1.0	618.0534057617188	185.24420166015625	1.0	526.0750732421875	134.8688201904297	0.0031371116638183594	9	012
393	378.8848876953125	198.92636108398438	1.0	447.06500244140625	231.87937927246094	1.0	617.2747802734375	186.18899536132812	1.0	615.7166748046875	185.9459991455078	0.0003700554370880127	9	012
394	371.3980407714844	203.293701171875	1.0	446.72650146484375	233.87570190429688	1.0	617.863037109375	185.7655029296875	1.0	541.1644287109375	182.7925262451172	0.005684077739715576	9	012
395	360.093994140625	205.2272491455078	1.0	442.4302062988281	224.50823974609375	1.0	617.3269653320312	185.80731201171875	0.9999999403953552	540.3399047851562	182.665771484375	0.0009084045886993408	9	012
396	351.150634765625	206.46104431152344	1.0	442.76898193359375	218.11648559570312	1.0	617.2714233398438	185.28770446777344	1.0	525.6517944335938	134.92623901367188	0.0049894750118255615	9	012
397	342.38848876953125	206.68487548828125	1.0	436.8427734375	215.93646240234375	1.0	617.4996337890625	185.7112579345703	0.9999998807907104	532.6698608398438	144.63836669921875	0.0005089044570922852	9	012
398	333.9742126464844	209.72279357910156	1.0	431.9326171875	216.19485473632812	1.0	617.5364990234375	185.23785400390625	1.0	543.1589965820312	182.35777282714844	0.9999101758003235	9	012
399	329.2139892578125	212.11293029785156	1.0	423.3498229980469	211.7197723388672	1.0	616.8807373046875	186.30516052246094	1.0	536.4469604492188	182.3065185546875	0.08389469981193542	9	012
400	322.3750915527344	213.0583953857422	1.0	417.1635437011719	209.637939453125	1.0	617.6085815429688	185.34913635253906	1.0	539.7590942382812	181.81533813476562	0.07628652453422546	9	012
401	316.41009521484375	211.78521728515625	1.0	412.60699462890625	210.46592712402344	1.0	616.7133178710938	185.53173828125	1.0	540.3263549804688	183.50942993164062	0.9996035099029541	9	012
402	311.2910461425781	213.10025024414062	1.0	407.24969482421875	211.28965759277344	1.0	617.45458984375	185.61338806152344	1.0	539.3768920898438	181.33380126953125	0.6910079717636108	9	012
403	308.9554748535156	214.06094360351562	1.0	405.06634521484375	212.67735290527344	1.0	618.526123046875	185.3295135498047	1.0	540.084716796875	183.6068115234375	0.18818369507789612	9	012
404	304.2788391113281	213.57681274414062	1.0	401.0478210449219	214.91958618164062	1.0	617.318359375	185.85382080078125	0.9999999403953552	615.4866943359375	185.0421905517578	0.00032788515090942383	9	012
405	303.0436706542969	213.45388793945312	1.0	398.1156005859375	216.1796875	1.0	618.0753173828125	185.76651000976562	0.9999999403953552	616.0441284179688	184.9248504638672	0.0004817545413970947	9	012
406	301.76220703125	214.94061279296875	1.0	397.7518005371094	214.757568359375	1.0	617.49951171875	185.53631591796875	1.0	615.5894775390625	184.71743774414062	0.0002633631229400635	9	012
407	301.4474182128906	214.84210205078125	1.0	394.4564208984375	216.1396942138672	1.0	618.2200927734375	185.2179412841797	0.9999999403953552	616.1826171875	184.48362731933594	0.000388413667678833	9	012
408	298.50958251953125	213.5584259033203	1.0	393.1645202636719	218.37750244140625	1.0	619.9452514648438	185.32595825195312	0.9999998807907104	536.271484375	185.8538055419922	0.014898687601089478	9	012
409	296.4119567871094	211.02517700195312	1.0	390.04840087890625	214.49485778808594	1.0	617.4855346679688	186.5823211669922	1.0	615.7552490234375	185.8949737548828	0.0006247460842132568	9	012
410	295.3848876953125	208.84376525878906	1.0	383.8677978515625	219.77737426757812	1.0	645.0411987304688	209.76658630371094	0.004215896129608154	385.5423583984375	220.7018280029297	8.952617645263672e-5	9	012
411	295.98394775390625	208.86175537109375	1.0	382.7683410644531	228.1472625732422	1.0	644.7569580078125	209.93612670898438	0.00014141201972961426	280.98358154296875	215.46417236328125	5.838274955749512e-5	9	012
412	295.4862060546875	209.7282257080078	1.0	383.5733947753906	232.60150146484375	1.0	644.1801147460938	211.873291015625	0.0021514892578125	383.2530212402344	236.30902099609375	5.120038986206055e-5	9	012
413	295.2451171875	210.00271606445312	1.0	383.71942138671875	234.56256103515625	1.0	644.9122314453125	211.0553741455078	0.0012978315353393555	383.9521484375	237.03045654296875	0.00010323524475097656	9	012
414	296.3207092285156	210.36036682128906	1.0	386.0748596191406	231.8224334716797	1.0	645.5952758789062	211.7985076904297	0.0008433759212493896	280.8888244628906	216.54721069335938	4.526972770690918e-5	9	012
415	297.81524658203125	210.65834045410156	1.0	382.141845703125	238.7065887451172	1.0	633.869140625	235.2982940673828	0.00030434131622314453	383.9014587402344	239.26560974121094	7.814168930053711e-5	9	012
416	301.642822265625	207.28085327148438	1.0	383.0289001464844	241.80764770507812	1.0	644.9627685546875	206.67648315429688	0.000975489616394043	380.13372802734375	234.28488159179688	3.8743019104003906e-5	9	012
417	311.67340087890625	206.99234008789062	1.0	377.7694091796875	237.34695434570312	0.9999991655349731	644.3236694335938	210.13819885253906	0.0022325515747070312	312.09051513671875	211.89361572265625	0.00010928511619567871	9	012
418	320.2762756347656	203.3953399658203	1.0	348.2491455078125	262.1892395019531	1.0	648.5950317382812	155.61317443847656	0.00023993849754333496	316.0901794433594	210.2127685546875	0.0002532005310058594	9	012
419	320.7687683105469	202.77468872070312	1.0	350.7220153808594	271.9713439941406	1.0	645.517578125	209.32833862304688	0.002545267343521118	349.7530822753906	272.0682067871094	0.00029140710830688477	9	012
420	322.1172790527344	202.59933471679688	1.0	352.852783203125	280.67364501953125	0.9999990463256836	633.70263671875	235.85792541503906	0.0008076727390289307	531.2098999023438	130.6456298828125	0.0003739893436431885	9	012
421	326.6437072753906	203.2140350341797	1.0	352.4368896484375	283.23419189453125	0.006875336170196533	645.5817260742188	207.24789428710938	0.004681527614593506	312.0592041015625	211.78350830078125	7.805228233337402e-5	9	012
422	328.84088134765625	202.26669311523438	1.0	348.5762634277344	283.886962890625	0.9999818801879883	644.607421875	211.24188232421875	0.002393364906311035	348.2002258300781	284.78131103515625	0.0012353062629699707	9	012
423	331.1549987792969	201.7133331298828	1.0	342.38604736328125	282.6539306640625	0.36547166109085083	344.1350402832031	281.80517578125	0.00089225172996521	344.4736328125	284.6245422363281	0.0003882944583892822	9	012
424	331.3121337890625	202.11444091796875	1.0	340.8647766113281	280.0532531738281	0.013480335474014282	646.6336059570312	192.76010131835938	0.0008883476257324219	343.8816223144531	284.4323425292969	0.00021016597747802734	9	012
425	331.8589172363281	202.84490966796875	1.0	328.76153564453125	207.48426818847656	0.007983803749084473	645.4171142578125	209.99949645996094	0.001250922679901123	331.24737548828125	208.67002868652344	0.0004552900791168213	9	012
426	331.71685791015625	202.2628173828125	1.0	337.3653259277344	275.02105712890625	0.006929904222488403	644.521728515625	209.06307983398438	0.0011540651321411133	330.98345947265625	207.71051025390625	0.00022545456886291504	9	012
427	331.5631408691406	202.15023803710938	1.0	328.4618225097656	207.7122344970703	0.0005079805850982666	646.7243041992188	193.47634887695312	0.0004394054412841797	331.19061279296875	208.65170288085938	0.00017654895782470703	9	012
428	331.9779968261719	202.91769409179688	1.0	328.68072509765625	208.1151123046875	0.0014066994190216064	648.12841796875	156.61248779296875	0.0005368888378143311	331.21539306640625	208.81532287597656	0.0002675056457519531	9	012
429	331.1183776855469	202.43846130371094	1.0	328.462158203125	207.32203674316406	0.004693925380706787	644.7078857421875	212.33920288085938	0.0004970133304595947	331.0859680175781	207.9064483642578	0.00035050511360168457	9	012
430	331.4145202636719	202.6514892578125	1.0	328.30462646484375	207.66671752929688	0.0008054077625274658	645.886962890625	209.27383422851562	0.0003331303596496582	331.04522705078125	208.5236358642578	0.00021353363990783691	9	012
431	331.5374450683594	203.01853942871094	1.0	339.02642822265625	274.52593994140625	0.0014285445213317871	647.6637573242188	193.3390350341797	0.007464349269866943	331.0066223144531	209.3355255126953	0.00034561753273010254	9	012
432	332.2125549316406	203.99569702148438	1.0	328.8306884765625	208.89198303222656	0.003914684057235718	645.31298828125	209.3011016845703	0.003736168146133423	331.2544860839844	209.6105194091797	0.0003732740879058838	9	012
433	332.48919677734375	204.55104064941406	1.0	332.3016357421875	206.9489288330078	0.001003950834274292	645.8494873046875	201.40550231933594	0.0017269253730773926	331.1629638671875	210.44827270507812	0.0003509521484375	9	012
434	337.5752868652344	206.9222869873047	1.0	337.785400390625	208.8397979736328	0.011541038751602173	644.0641479492188	210.66537475585938	0.002133607864379883	330.76104736328125	211.70046997070312	0.0004107952117919922	9	012
435	351.9774475097656	208.950927734375	1.0	353.5434875488281	210.04998779296875	0.09505939483642578	647.201171875	192.28660583496094	0.001207977533340454	354.8746032714844	212.860107421875	4.988908767700195e-5	9	012
436	364.4043273925781	209.73866271972656	1.0	318.41876220703125	258.1313781738281	1.0	644.7818603515625	200.7307891845703	0.0003007352352142334	313.507568359375	249.72923278808594	0.00011661648750305176	9	012
437	371.45928955078125	211.8083038330078	0.9999968409538269	319.5784606933594	251.8636474609375	0.9999995827674866	643.7940063476562	210.08847045898438	0.0003688037395477295	318.3421325683594	253.16888427734375	0.00029963254928588867	9	012
438	384.8330383300781	210.76332092285156	0.9999997615814209	319.4835205078125	248.07415771484375	1.0	645.626220703125	209.26043701171875	0.0012628436088562012	318.13525390625	251.44720458984375	0.000140458345413208	9	012
439	396.70562744140625	210.4480743408203	0.9999997615814209	325.83538818359375	247.33993530273438	1.0	645.57958984375	206.53439331054688	0.004065483808517456	321.94781494140625	255.2187042236328	0.00012159347534179688	9	012
440	410.6661071777344	208.9361572265625	1.0	332.5182800292969	233.37442016601562	0.9999999403953552	644.0806274414062	210.48716735839844	0.0007217824459075928	549.794921875	189.54400634765625	0.0038583576679229736	9	012
441	428.13653564453125	205.392578125	1.0	345.2415466308594	230.19577026367188	1.0	633.6754150390625	234.23948669433594	0.00036457180976867676	339.3503723144531	233.8922119140625	0.00011587142944335938	9	012
442	438.9045715332031	204.37332153320312	1.0	352.32177734375	228.91195678710938	1.0	644.380859375	208.40623474121094	0.00019073486328125	352.15777587890625	234.4398193359375	6.377696990966797e-5	9	012
443	448.1405334472656	203.4915771484375	1.0	359.53082275390625	229.00624084472656	0.5509191751480103	644.8101196289062	211.4050750732422	0.00024518370628356934	444.15185546875	210.68060302734375	6.783008575439453e-5	9	012
444	454.3300476074219	203.18833923339844	1.0	461.9029541015625	204.77090454101562	0.004806578159332275	456.6046142578125	203.85231018066406	0.00017774105072021484	456.34844970703125	209.29283142089844	9.673833847045898e-5	9	012
445	460.3927917480469	202.54928588867188	1.0	466.6759033203125	204.76821899414062	0.07734414935112	461.003662109375	205.10092163085938	0.0005465447902679443	460.5314636230469	209.21629333496094	0.00018593668937683105	9	012
446	463.8116760253906	201.94058227539062	1.0	449.2986145019531	321.24273681640625	0.29913005232810974	645.3378295898438	209.82167053222656	0.0002865791320800781	461.51556396484375	208.97882080078125	6.559491157531738e-5	9	012
447	465.0636901855469	201.8650360107422	0.9999757409095764	468.2174377441406	202.15460205078125	0.984538197517395	634.35595703125	234.59033203125	0.0002504587173461914	463.833984375	195.3350830078125	3.388524055480957e-5	9	012
448	465.9947204589844	201.49807739257812	1.0	471.03973388671875	201.99395751953125	0.03091093897819519	645.470947265625	209.33770751953125	0.0007181465625762939	465.1778564453125	193.50753784179688	4.380941390991211e-5	9	012
449	464.21417236328125	201.47349548339844	1.0	469.7444152832031	201.75279235839844	0.008019328117370605	645.2296752929688	211.3701629638672	0.0001863539218902588	464.50555419921875	194.1423797607422	6.052851676940918e-5	9	012
450	465.0394287109375	201.0305938720703	1.0	384.36907958984375	222.02903747558594	0.8351694345474243	644.9712524414062	208.1708526611328	0.0027182698249816895	460.6150207519531	209.11932373046875	3.343820571899414e-5	9	012
451	465.0556640625	200.661376953125	1.0	449.1129150390625	320.3439636230469	0.4297448396682739	645.5243530273438	210.00262451171875	0.0012809932231903076	470.3804626464844	206.9405517578125	3.311038017272949e-5	9	012
452	465.496337890625	200.50845336914062	1.0	470.1200866699219	202.2416534423828	0.06014201045036316	643.9501953125	210.20855712890625	0.0004850327968597412	464.14208984375	192.7694091796875	2.9027462005615234e-5	9	012
453	465.42718505859375	199.5486602783203	1.0	469.6765441894531	201.37037658691406	0.02316981554031372	646.3680419921875	202.6607666015625	0.002097219228744507	463.694580078125	191.96319580078125	2.4080276489257812e-5	9	012
454	464.8125915527344	198.86219787597656	0.999990701675415	469.8522644042969	199.99293518066406	0.9656744003295898	644.8609619140625	209.2122802734375	0.00047829747200012207	544.7449951171875	183.51412963867188	7.203221321105957e-5	9	012
455	464.79156494140625	198.2991943359375	0.9999998807907104	392.6658630371094	228.94656372070312	1.0	393.2784729003906	228.59483337402344	0.00016555190086364746	386.26446533203125	231.66307067871094	0.0001361370086669922	9	012
456	465.045166015625	198.96226501464844	1.0	394.392822265625	228.9069366455078	1.0	394.07354736328125	230.79794311523438	0.00039705634117126465	386.1103515625	234.03659057617188	0.00011444091796875	9	012
457	466.21630859375	197.31065368652344	1.0	396.88671875	224.84910583496094	0.9999998211860657	392.98406982421875	230.41555786132812	0.0003326535224914551	385.6651306152344	232.3544921875	0.00011989474296569824	9	012
458	468.7876281738281	196.851318359375	0.9999841451644897	472.3237609863281	196.89219665527344	0.9078104496002197	647.985595703125	138.95553588867188	0.00022125244140625	529.2586059570312	131.80128479003906	0.00014540553092956543	9	012
459	473.6600341796875	200.81539916992188	0.9999845027923584	405.9336853027344	226.5962677001953	1.0	645.5968627929688	208.6885986328125	0.00030359625816345215	400.02630615234375	228.2983856201172	0.00026795268058776855	9	012
460	478.73028564453125	197.18504333496094	1.0	411.7398681640625	217.87522888183594	0.9866669178009033	645.6996459960938	209.2940216064453	0.0024215281009674072	623.166015625	238.87606811523438	2.384185791015625e-5	9	012
461	481.74468994140625	195.01991271972656	1.0	421.60821533203125	217.92149353027344	0.9999997615814209	647.600341796875	194.19485473632812	0.0025253891944885254	416.6048889160156	218.55624389648438	6.22868537902832e-5	9	012
462	488.52508544921875	197.82879638671875	1.0	420.4770812988281	219.2628936767578	0.9999986886978149	647.8670043945312	192.97962951660156	0.000311046838760376	493.88299560546875	193.5587158203125	8.96751880645752e-5	9	012
463	493.3053894042969	198.37107849121094	1.0	422.765625	216.3525848388672	0.470373272895813	644.7282104492188	211.1582794189453	0.00047385692596435547	532.9668579101562	133.9039306640625	0.00013327598571777344	9	012
464	498.07025146484375	199.12545776367188	1.0	428.3121032714844	211.6023406982422	0.9536620378494263	644.585693359375	209.4855194091797	0.0002638101577758789	530.330810546875	139.81631469726562	0.04410180449485779	9	012
465	499.4745178222656	198.897216796875	1.0	562.7101440429688	207.5989532470703	0.0002950429916381836	646.5927734375	206.65330505371094	0.0009518861770629883	568.7953491210938	208.92149353027344	0.00010904669761657715	9	012
466	502.45892333984375	200.38941955566406	1.0	566.72314453125	205.36276245117188	0.0012687146663665771	644.2706909179688	209.3329620361328	0.0014614760875701904	523.8391723632812	148.91632080078125	0.00031501054763793945	9	012
467	503.8086242675781	202.17771911621094	1.0	430.5678405761719	209.3932342529297	0.9997173547744751	572.6273193359375	200.46755981445312	0.0002162456512451172	575.4102172851562	202.00265502929688	6.902217864990234e-5	9	012
468	505.34356689453125	204.78866577148438	1.0	433.5268859863281	206.9182891845703	0.9980285167694092	572.604736328125	200.47459411621094	0.00020065903663635254	528.3047485351562	137.2473602294922	0.3740934431552887	9	012
469	566.2779541015625	199.33950805664062	1.0	438.2708435058594	201.20590209960938	0.9942073822021484	645.1942749023438	209.17620849609375	0.001111358404159546	624.9481201171875	238.81297302246094	2.911686897277832e-5	9	012
470	567.3938598632812	197.6876983642578	1.0	437.20257568359375	200.8683624267578	0.15512320399284363	648.2322387695312	145.94888305664062	0.0008684396743774414	531.2313232421875	134.76463317871094	0.0004266500473022461	9	012
471	565.541259765625	195.21058654785156	1.0	447.755126953125	196.43936157226562	0.999998927116394	644.9786376953125	208.60012817382812	0.000513911247253418	449.38946533203125	195.1822052001953	0.00017693638801574707	9	012
472	565.0604248046875	194.7768096923828	1.0	448.4324951171875	195.96914672851562	0.9999998807907104	567.454833984375	194.5009307861328	0.00018656253814697266	449.6273498535156	195.57716369628906	0.0007177889347076416	9	012
473	509.1686706542969	212.32720947265625	1.0	449.5370178222656	194.69461059570312	1.0	633.229736328125	234.9993896484375	0.001301586627960205	449.8551940917969	193.98329162597656	0.001196146011352539	9	012
474	565.9934692382812	191.9059600830078	1.0	448.6826477050781	194.36184692382812	0.9999998211860657	568.238037109375	191.02886962890625	0.000333636999130249	449.1355285644531	193.9622039794922	0.00036451220512390137	9	012
475	565.9163208007812	191.6322479248047	1.0	447.37371826171875	192.62950134277344	0.9999313354492188	566.3025512695312	191.4241943359375	0.00022530555725097656	530.69873046875	136.0342559814453	0.0003705620765686035	9	012
476	566.0631713867188	191.22142028808594	1.0	446.23809814453125	192.2372283935547	0.9999188184738159	645.5462036132812	207.70977783203125	0.000700831413269043	448.9593505859375	191.50921630859375	0.00021630525588989258	9	012
477	565.6397705078125	192.2352294921875	1.0	445.194091796875	193.4106903076172	0.999382734298706	567.66015625	192.06651306152344	0.00016495585441589355	447.77044677734375	192.07229614257812	0.00011783838272094727	9	012
478	504.3310546875	209.16775512695312	1.0	445.94140625	192.35528564453125	0.9999891519546509	571.9674072265625	193.18032836914062	0.00045052170753479004	444.3910827636719	194.87811279296875	0.00015717744827270508	9	012
479	499.9545593261719	202.39476013183594	1.0	451.23736572265625	191.02186584472656	1.0	633.7235107421875	234.40597534179688	0.000170975923538208	568.3125	206.47955322265625	0.0001068115234375	9	012
480	563.3511962890625	202.2751007080078	0.9999996423721313	455.64129638671875	197.73219299316406	0.996868371963501	645.1168823242188	207.03038024902344	0.0018652677536010742	524.5801391601562	147.58363342285156	0.0007009804248809814	9	012
481	563.811279296875	205.13125610351562	0.9999059438705444	455.7542724609375	200.12794494628906	0.6726698279380798	645.0878295898438	208.8199005126953	0.0008044242858886719	566.1278686523438	206.7923583984375	0.0008128881454467773	9	012
482	563.1713256835938	203.51942443847656	0.13118064403533936	3.447730541229248	103.34322357177734	0.0007253587245941162	644.7361450195312	206.13612365722656	0.0028172433376312256	638.9514770507812	206.45443725585938	3.814697265625e-5	9	012
483	476.3167724609375	197.7635040283203	0.8099781274795532	457.6679382324219	199.69273376464844	0.013557463884353638	633.5654907226562	234.60891723632812	0.0003077089786529541	525.5491333007812	147.8299102783203	0.0002237558364868164	9	012
484	476.2453308105469	195.20852661132812	0.999825119972229	458.5104064941406	198.90817260742188	0.029735207557678223	644.3394165039062	210.36363220214844	0.00035685300827026367	530.951416015625	136.4273223876953	0.0005186200141906738	9	012
485	472.5565185546875	193.26356506347656	0.9997891783714294	458.04278564453125	197.6230926513672	0.18817564845085144	644.4718627929688	210.40081787109375	0.0027959048748016357	532.5125732421875	146.59280395507812	0.0006522238254547119	9	012
486	468.3042297363281	195.02784729003906	0.9999260902404785	458.31536865234375	197.8898162841797	0.005180954933166504	645.263916015625	209.02554321289062	0.0034406185150146484	521.6747436523438	142.67539978027344	0.02135556936264038	9	012
487	468.8791198730469	195.66563415527344	0.9997851252555847	456.95709228515625	197.7013397216797	0.033364951610565186	643.9845581054688	208.2515411376953	0.0027795135974884033	526.1774291992188	149.57791137695312	5.462765693664551e-5	9	012
488	470.12518310546875	196.37518310546875	0.8896174430847168	456.2019958496094	196.658447265625	0.0009511411190032959	644.6780395507812	200.36546325683594	0.0003014802932739258	530.5795288085938	136.58843994140625	0.015951186418533325	9	012
489	477.3775634765625	199.51206970214844	0.9999815821647644	454.8869323730469	197.3169708251953	0.031922847032547	644.3908081054688	208.40542602539062	0.0007013380527496338	641.4193115234375	243.70767211914062	2.1398067474365234e-5	9	012
490	478.4779052734375	202.3803253173828	0.9999033212661743	466.1822509765625	200.78793334960938	0.0003243386745452881	633.7099609375	235.0482635498047	0.00030305981636047363	484.1687927246094	207.7539520263672	0.00019869208335876465	9	012
491	563.707275390625	187.2168731689453	0.9999926090240479	466.59161376953125	199.58937072753906	0.00023111701011657715	644.12109375	208.4818878173828	0.0010512173175811768	525.0919189453125	145.58096313476562	0.0002544820308685303	9	012
492	545.8703002929688	212.777587890625	0.9999997615814209	564.170166015625	184.76548767089844	0.002669423818588257	646.397705078125	194.91729736328125	0.0006702840328216553	531.579345703125	149.00047302246094	0.0013744533061981201	9	012
493	472.8537292480469	213.99964904785156	1.0	562.7520751953125	184.2103729248047	0.004506289958953857	476.0696105957031	214.15591430664062	0.0006172358989715576	531.6741333007812	138.6161346435547	0.027538955211639404	9	012
494	472.42327880859375	214.8528594970703	1.0	562.6692504882812	183.1356658935547	0.9879787564277649	476.02685546875	214.7249755859375	0.0007512569427490234	557.7139282226562	183.04489135742188	0.0005585253238677979	9	012
495	471.4461364746094	216.4767303466797	1.0	446.68389892578125	182.59933471679688	0.9988868236541748	475.7833557128906	216.3140869140625	0.00041684508323669434	472.38311767578125	223.6385955810547	0.00041282176971435547	9	012
496	471.32568359375	218.12857055664062	1.0	449.3961486816406	180.00221252441406	0.9999997615814209	472.3368835449219	219.87332153320312	0.0002485513687133789	472.0379943847656	224.1690673828125	0.00023859739303588867	9	012
497	471.1424865722656	217.01651000976562	1.0	448.06982421875	180.30299377441406	0.9999995827674866	645.5454711914062	193.76077270507812	0.00039705634117126465	455.8581848144531	209.17269897460938	0.0002993345260620117	9	012
498	471.63995361328125	217.53106689453125	1.0	451.340087890625	178.3831787109375	0.9999953508377075	472.76837158203125	219.5106964111328	0.00022482872009277344	531.3214111328125	147.64427185058594	0.006408751010894775	9	012
499	471.87579345703125	218.11231994628906	1.0	449.57623291015625	175.72247314453125	1.0	472.82696533203125	219.71046447753906	0.0002561807632446289	535.7574462890625	151.5391387939453	0.0011751651763916016	9	012
500	472.0401611328125	217.98104858398438	1.0	449.0054016113281	173.83709716796875	1.0	647.2550659179688	190.07127380371094	0.001251131296157837	472.6182861328125	223.73043823242188	0.00025025010108947754	9	012
501	472.1951904296875	217.68211364746094	1.0	448.8603210449219	175.01426696777344	1.0	646.8560180664062	192.36691284179688	0.0009507834911346436	473.1197509765625	223.24427795410156	0.00017529726028442383	9	012
502	472.3042297363281	218.3934783935547	1.0	447.8706970214844	174.16867065429688	1.0	645.1118774414062	205.79539489746094	0.00020238757133483887	548.5999755859375	165.07821655273438	0.0006628930568695068	9	012
503	472.5404357910156	217.5965118408203	1.0	446.2830810546875	173.5088653564453	1.0	477.3479309082031	220.99569702148438	0.00013652443885803223	473.00604248046875	223.21649169921875	0.00019723176956176758	9	012
504	472.9593811035156	217.89529418945312	1.0	445.9766845703125	172.43429565429688	1.0	647.3278198242188	191.09884643554688	0.00031062960624694824	537.8369140625	162.6497344970703	0.07226485013961792	9	012
505	472.0131530761719	219.28250122070312	1.0	446.0693664550781	171.67141723632812	1.0	473.15948486328125	220.1724090576172	0.00032326579093933105	472.5442199707031	224.8989715576172	0.00033020973205566406	9	012
506	472.1517028808594	217.87649536132812	1.0	446.1518249511719	172.07015991210938	1.0	644.611572265625	209.39817810058594	0.00021892786026000977	473.4300537109375	223.2362823486328	0.0001710653305053711	9	012
507	472.2975158691406	218.44940185546875	1.0	443.6978454589844	171.05076599121094	1.0	473.4093322753906	219.4952850341797	0.00020834803581237793	472.97607421875	223.4730224609375	0.00037419795989990234	9	012
508	471.30859375	218.09950256347656	1.0	445.730712890625	171.98385620117188	1.0	472.9591369628906	219.45652770996094	0.00011268258094787598	472.4931335449219	223.04249572753906	0.00018936395645141602	9	012
509	471.5050964355469	218.57383728027344	1.0	445.5771179199219	172.659423828125	1.0	646.8113403320312	191.9413604736328	0.0005367100238800049	472.2467956542969	223.82940673828125	0.00016054511070251465	9	012
510	471.1012878417969	219.5937042236328	1.0	446.9212341308594	172.4059600830078	1.0	472.2096252441406	220.34246826171875	0.00034248828887939453	471.5939025878906	224.86285400390625	0.0002453625202178955	9	012
511	470.6837463378906	219.18380737304688	1.0	446.0294189453125	172.06289672851562	1.0	472.11798095703125	220.20260620117188	0.0005047917366027832	531.1744384765625	143.8393096923828	0.10245516896247864	9	012
512	470.909912109375	218.85736083984375	1.0	447.8631896972656	171.2408447265625	1.0	633.205078125	234.8045654296875	0.00021347403526306152	531.0262451171875	147.88002014160156	0.0015625357627868652	9	012
513	471.256591796875	219.04733276367188	1.0	446.8359069824219	170.487060546875	1.0	472.82470703125	220.1503448486328	0.0004023611545562744	472.32080078125	224.38702392578125	0.00031578540802001953	9	012
514	471.2596130371094	218.87083435058594	1.0	446.84478759765625	169.8389892578125	1.0	472.4859313964844	219.6645965576172	0.00018605589866638184	472.39178466796875	224.02566528320312	0.00025075674057006836	9	012
515	471.48516845703125	218.44293212890625	1.0	446.5179443359375	168.61354064941406	1.0	647.0099487304688	189.42977905273438	0.001334160566329956	472.8012390136719	223.13963317871094	0.00019061565399169922	9	012
516	471.097412109375	219.5445556640625	1.0	447.0958557128906	169.9454803466797	1.0	644.3732299804688	209.65948486328125	0.0007939338684082031	472.4751281738281	224.61465454101562	0.0002740025520324707	9	012
517	468.2853088378906	221.88697814941406	1.0	448.8819580078125	174.57908630371094	1.0	633.602294921875	235.32223510742188	0.0005166828632354736	457.72821044921875	228.3302764892578	0.0003097951412200928	9	012
518	466.8763122558594	229.91880798339844	1.0	453.1349182128906	175.10476684570312	1.0	564.4100341796875	173.8658447265625	0.00028401613235473633	555.859619140625	178.6715087890625	0.00022432208061218262	9	012
519	464.8199768066406	234.86277770996094	1.0	458.5055847167969	170.57952880859375	1.0	459.91790771484375	171.19622802734375	0.0001462101936340332	530.7437744140625	149.3912811279297	0.0016222000122070312	9	012
520	462.2890930175781	240.62802124023438	1.0	460.1272888183594	169.93850708007812	0.9999999403953552	644.970458984375	209.0103759765625	0.00026410818099975586	547.4219360351562	181.28704833984375	0.0001303553581237793	9	012
521	459.94683837890625	246.92376708984375	1.0	461.9177551269531	175.73025512695312	1.0	643.8557739257812	210.93692016601562	0.0010546743869781494	547.5667114257812	180.42616271972656	0.0004000663757324219	9	012
522	456.7880554199219	251.7289581298828	1.0	462.82470703125	183.57701110839844	0.9999950528144836	458.41192626953125	252.48326110839844	0.0004500448703765869	457.7096862792969	256.1528625488281	0.0005962848663330078	9	012
523	455.52349853515625	257.97406005859375	0.9999997615814209	463.5881652832031	194.17372131347656	0.9990931749343872	632.8345336914062	235.537841796875	0.000557631254196167	459.28533935546875	187.603515625	0.0001221001148223877	9	012
524	455.28802490234375	261.3421936035156	1.0	461.3655700683594	193.672607421875	1.0	646.6776123046875	196.07382202148438	0.000269085168838501	452.0479736328125	200.1529083251953	0.000168532133102417	9	012
525	454.6722717285156	263.15093994140625	1.0	462.3558654785156	199.97323608398438	0.9999983906745911	636.855712890625	237.3251953125	0.00027444958686828613	456.8890380859375	269.3908386230469	0.00015309453010559082	9	012
526	454.09759521484375	265.8082275390625	1.0	460.27685546875	208.1811065673828	0.9443037509918213	646.2372436523438	172.07115173339844	0.00012889504432678223	457.3802185058594	201.20713806152344	0.00020587444305419922	9	012
527	454.2502746582031	266.5281677246094	1.0	460.9506530761719	214.0985870361328	0.7425252795219421	644.958984375	210.03736877441406	0.00021442770957946777	455.7168884277344	272.2074279785156	0.00025853514671325684	9	012
528	455.39398193359375	268.8896789550781	1.0	460.3369140625	209.9932861328125	1.0	456.980224609375	270.09552001953125	6.908178329467773e-5	455.9397888183594	274.2582092285156	0.00010722875595092773	9	012
529	456.9793701171875	271.7752990722656	1.0	460.40069580078125	208.593017578125	1.0	638.7191162109375	237.6184844970703	0.00022646784782409668	462.9056396484375	209.01734924316406	5.233287811279297e-5	9	012
530	457.6332702636719	272.6332092285156	1.0	460.6629333496094	212.09788513183594	0.9999996423721313	647.3153686523438	200.13002014160156	0.00044229626655578613	443.239501953125	280.2118225097656	2.5153160095214844e-5	9	012
531	459.0921630859375	276.0882568359375	1.0	459.18536376953125	213.2797393798828	1.0	463.3267822265625	274.72576904296875	0.00036448240280151367	461.39208984375	271.5133361816406	3.796815872192383e-5	9	012
532	459.71063232421875	277.17352294921875	1.0	459.8695983886719	215.9517059326172	1.0	463.88580322265625	275.76214599609375	0.0002003312110900879	461.08978271484375	217.9392547607422	3.173947334289551e-5	9	012
533	461.8608703613281	278.06768798828125	1.0	459.8901672363281	216.22024536132812	1.0	465.2489929199219	275.8952331542969	0.00021922588348388672	460.8061218261719	218.18130493164062	3.826618194580078e-5	9	012
534	462.06671142578125	278.5417175292969	1.0	460.6626281738281	215.4069061279297	1.0	465.4140930175781	276.31884765625	0.00023445487022399902	460.1181945800781	210.8193359375	4.610419273376465e-5	9	012
535	461.6853332519531	278.4075622558594	1.0	460.9333801269531	214.09536743164062	1.0	465.67706298828125	275.90985107421875	0.00018274784088134766	459.70989990234375	210.23663330078125	2.9712915420532227e-5	9	012
536	462.0435485839844	278.5887451171875	1.0	461.6941833496094	214.39564514160156	1.0	465.5953063964844	276.2998962402344	0.0002276301383972168	453.2850341796875	289.0735778808594	2.9325485229492188e-5	9	012
537	462.30078125	278.4889221191406	1.0	461.9808349609375	214.5276641845703	1.0	465.98089599609375	275.9285888671875	0.00020512938499450684	453.2431945800781	288.9924011230469	3.8236379623413086e-5	9	012
538	462.67852783203125	278.2227478027344	1.0	461.4974365234375	213.81576538085938	1.0	645.2537841796875	208.80650329589844	0.000354766845703125	459.84613037109375	210.30523681640625	3.871321678161621e-5	9	012
539	463.4916076660156	277.73760986328125	1.0	461.5571594238281	214.19384765625	1.0	466.2708740234375	275.9729309082031	0.00011780858039855957	452.2006530761719	216.79461669921875	3.650784492492676e-5	9	012
540	462.9534606933594	277.76336669921875	1.0	461.2194519042969	212.89486694335938	1.0	644.3424072265625	209.29563903808594	6.660819053649902e-5	459.8155822753906	209.78916931152344	4.83393669128418e-5	9	012
541	462.3441162109375	273.56280517578125	1.0	461.2169189453125	211.793701171875	1.0	465.5983581542969	272.643798828125	0.00019928812980651855	459.52850341796875	209.44070434570312	3.585219383239746e-5	9	012
542	462.50628662109375	261.8934326171875	1.0	2.904055118560791	102.87051391601562	0.0002479255199432373	465.46820068359375	259.872802734375	0.00035327672958374023	455.754150390625	247.88180541992188	0.0006085336208343506	9	012
543	462.2171936035156	255.92393493652344	0.9999991059303284	467.0130615234375	234.22360229492188	0.00044727325439453125	645.837890625	210.4572296142578	0.0008288323879241943	462.24908447265625	245.14810180664062	0.00010731816291809082	9	012
544	461.9339904785156	252.7858428955078	1.0	469.77899169921875	251.26580810546875	0.00021135807037353516	461.8947448730469	254.15928649902344	0.000401914119720459	457.4091491699219	240.89785766601562	0.00023302435874938965	9	012
545	464.6169738769531	248.4091339111328	0.9999998807907104	3.5174264907836914	103.41006469726562	0.0004264712333679199	466.75445556640625	246.2907257080078	0.00019606947898864746	465.60986328125	255.99273681640625	0.00022712349891662598	9	012
546	466.1080017089844	244.05870056152344	0.9999997615814209	467.09783935546875	245.8861846923828	0.0002072155475616455	646.0986328125	209.47927856445312	0.000496596097946167	467.6618957519531	246.9085693359375	3.123283386230469e-5	9	012
547	470.01318359375	236.7583770751953	0.9999998807907104	454.96319580078125	254.95457458496094	0.9348628520965576	645.0872192382812	209.95462036132812	0.0008874833583831787	470.8044128417969	245.338623046875	7.516145706176758e-5	9	012
