# Supplementary material for: An automated feeding system for the African killifish reveals the impact of diet on lifespan and allows scalable assessment of associative learning
Source: eLife. 2022 Nov 10;11:e69008. doi: 10.7554/eLife.69008 (PMC9788828; doi:10.7554/eLife.69008)
Supplement: Figure 6—source data 2. [file elife-69008-fig6-data2.zip › Training Trajectories/t2_REC035DLC_resnet50_TrainAllTheThingsJun28shuffle1_1030000.csv]

bodyparts_coords	fishhead_x	fishhead_y	fishhead_likelihood	fishtail_x	fishtail_y	fishtail_likelihood	redlight_x	redlight_y	redlight_likelihood	fooddrop_x	fooddrop_y	fooddrop_likelihood	fishnum	recordingnum
0	2.924990653991699	481.90142822265625	5.692243576049805e-6	4.6173415184021	478.6544494628906	6.16908073425293e-6	649.02197265625	32.503013610839844	4.410743713378906e-6	171.5939178466797	6.451302528381348	2.3543834686279297e-6	2	035
1	67.75302124023438	125.58134460449219	7.843971252441406e-5	177.39605712890625	116.4773941040039	0.9907884001731873	649.9183349609375	32.38145065307617	1.2427568435668945e-5	187.65390014648438	6.538984775543213	2.205371856689453e-6	2	035
2	120.80658721923828	112.92063903808594	0.014534026384353638	643.4578247070312	324.53729248046875	4.231929779052734e-6	648.22265625	205.71095275878906	1.0132789611816406e-6	172.28121948242188	6.083685398101807	1.9371509552001953e-6	2	035
3	124.82906341552734	98.97203063964844	0.9819638729095459	131.91610717773438	96.87291717529297	8.32974910736084e-5	131.56333923339844	97.25910186767578	5.334615707397461e-6	123.6150131225586	83.0015640258789	2.0295381546020508e-5	2	035
4	642.5371704101562	320.91546630859375	7.241964340209961e-6	643.460205078125	324.5030517578125	1.671910285949707e-5	649.6964111328125	32.980567932128906	8.255243301391602e-6	172.0567169189453	6.367340087890625	2.2649765014648438e-6	2	035
5	2.918550491333008	482.040283203125	3.248453140258789e-6	643.0763549804688	325.22491455078125	1.7285346984863281e-6	649.0149536132812	33.2228889465332	9.834766387939453e-7	156.1873779296875	7.603635311126709	1.3113021850585938e-6	2	035
6	2.888709545135498	482.3765563964844	4.678964614868164e-6	114.93693542480469	182.58663940429688	4.082918167114258e-6	649.5324096679688	32.2425422668457	6.943941116333008e-6	187.990966796875	6.506141662597656	1.2516975402832031e-6	2	035
7	641.4169921875	320.3579406738281	1.1175870895385742e-5	127.35628509521484	170.97857666015625	0.00017136335372924805	125.0996322631836	173.54266357421875	4.559755325317383e-6	171.96192932128906	7.325224876403809	1.341104507446289e-6	2	035
8	134.30667114257812	178.69322204589844	5.8978796005249023e-5	132.5950927734375	174.99607849121094	0.9999933242797852	134.9689483642578	177.67787170410156	3.522634506225586e-5	132.72796630859375	176.5378875732422	2.446770668029785e-5	2	035
9	2.65085506439209	482.2763671875	2.2351741790771484e-6	5.084740161895752	479.31011962890625	3.1888484954833984e-6	648.3927001953125	32.40592575073242	1.9073486328125e-6	172.04010009765625	7.095850944519043	2.771615982055664e-6	2	035
10	643.181396484375	310.69671630859375	5.543231964111328e-6	4.346994400024414	479.4439392089844	4.678964614868164e-6	648.0791625976562	33.04359817504883	6.288290023803711e-6	202.59381103515625	7.5182271003723145	1.341104507446289e-6	2	035
11	139.89942932128906	214.68655395507812	3.4570693969726562e-6	139.0563201904297	215.5268096923828	0.9993929862976074	142.56231689453125	216.51187133789062	9.834766387939453e-6	133.02825927734375	216.7919158935547	4.172325134277344e-5	2	035
12	135.85667419433594	269.6816101074219	0.004115164279937744	134.86056518554688	263.4174499511719	0.0016335844993591309	135.31727600097656	269.201171875	3.56137752532959e-5	125.08340454101562	270.65203857421875	4.3720006942749023e-5	2	035
13	77.25514221191406	344.1964111328125	0.9998476505279541	81.24524688720703	342.8343200683594	0.0007969141006469727	77.85723876953125	344.8026123046875	6.0051679611206055e-5	72.39897155761719	337.4688720703125	2.8073787689208984e-5	2	035
14	154.41610717773438	278.0587463378906	0.011653602123260498	153.3680877685547	278.8006286621094	0.9999852180480957	152.0037384033203	277.9001159667969	5.3822994232177734e-5	144.08184814453125	279.125244140625	0.00011605024337768555	2	035
15	83.62548828125	341.4559020996094	1.0	174.14141845703125	294.0326232910156	0.055775851011276245	83.49378204345703	340.1158447265625	8.511543273925781e-5	154.19908142089844	293.9520568847656	1.6361474990844727e-5	2	035
16	82.62632751464844	339.8910217285156	1.0	187.134521484375	295.34210205078125	0.9999932050704956	184.05258178710938	298.012939453125	0.0001481771469116211	177.30291748046875	300.24737548828125	7.405877113342285e-5	2	035
17	85.80146026611328	338.6239318847656	1.0	188.90087890625	297.83721923828125	1.0	188.8937225341797	299.1426086425781	0.0003122985363006592	189.81643676757812	291.0061950683594	0.00015348196029663086	2	035
18	87.38876342773438	339.0201721191406	1.0	188.85971069335938	293.7249450683594	1.0	192.9751739501953	292.1714172363281	0.0001589655876159668	189.7186279296875	299.7562255859375	8.869171142578125e-5	2	035
19	85.56295776367188	339.2437744140625	1.0	192.6997528076172	285.75311279296875	1.0	194.0074920654297	284.80096435546875	0.00032639503479003906	193.3206024169922	284.8165588378906	0.00033721327781677246	2	035
20	85.75859069824219	338.0747985839844	1.0	190.81153869628906	279.49365234375	1.0	194.1062469482422	278.7330017089844	0.00012314319610595703	191.688720703125	284.7735290527344	0.00018233060836791992	2	035
21	84.1934814453125	338.6849060058594	1.0	185.80441284179688	278.7644958496094	1.0	193.2528533935547	278.1340026855469	0.00012359023094177246	186.58737182617188	282.77154541015625	0.00029283761978149414	2	035
22	84.69915771484375	339.3011474609375	1.0	184.43702697753906	276.7947082519531	1.0	189.32518005371094	278.4796142578125	5.894899368286133e-5	179.33949279785156	277.1722106933594	4.801154136657715e-5	2	035
23	84.30098724365234	336.4620056152344	1.0	185.4703369140625	273.8166198730469	1.0	185.8124542236328	272.1829833984375	9.468197822570801e-5	187.66976928710938	271.5303649902344	0.00012111663818359375	2	035
24	82.88395690917969	335.4303894042969	1.0	184.2223358154297	273.1612854003906	1.0	184.76766967773438	271.7528076171875	0.00012215971946716309	183.25167846679688	265.52001953125	6.911158561706543e-5	2	035
25	82.33998107910156	333.0187072753906	1.0	183.60928344726562	271.5507507324219	1.0	185.03384399414062	269.71533203125	0.00013014674186706543	189.8343963623047	271.9925231933594	0.0003306269645690918	2	035
26	154.86878967285156	301.7877502441406	0.9999999403953552	159.960693359375	303.4055480957031	0.004079490900039673	512.9447021484375	201.66220092773438	1.0	509.0225524902344	202.42684936523438	0.0008325576782226562	2	035
27	514.9122924804688	204.77862548828125	0.00013706088066101074	514.405029296875	203.82876586914062	0.00027111172676086426	512.70068359375	200.91537475585938	1.0	509.35760498046875	201.63238525390625	0.0014178752899169922	2	035
28	138.0122833251953	321.71514892578125	0.01328134536743164	514.4839477539062	204.62994384765625	0.0001640915870666504	512.2717895507812	201.7895050048828	1.0	508.9051513671875	202.4302215576172	0.0013093650341033936	2	035
29	515.8333740234375	208.46401977539062	8.64863395690918e-5	511.3228454589844	201.7452392578125	0.00019255280494689941	512.63134765625	201.5371856689453	1.0	509.2218933105469	202.5579833984375	0.0007086098194122314	2	035
30	515.4017944335938	205.22451782226562	6.222724914550781e-5	140.80593872070312	288.0442199707031	0.0006267726421356201	512.9022827148438	201.38182067871094	1.0	509.3734436035156	202.8483428955078	0.0005014240741729736	2	035
31	142.0214385986328	281.7424011230469	0.00035944581031799316	143.32867431640625	288.42169189453125	0.02242717146873474	512.8599853515625	201.72213745117188	1.0	509.4708251953125	202.15086364746094	0.000987619161605835	2	035
32	145.72726440429688	280.6111145019531	0.00044658780097961426	149.36270141601562	282.1441345214844	0.9234521985054016	512.4395751953125	201.1193084716797	1.0	509.0003356933594	202.07640075683594	0.001424342393875122	2	035
33	141.98068237304688	288.3440246582031	0.9892512559890747	177.31784057617188	322.2267150878906	0.9999998807907104	512.44580078125	201.46078491210938	1.0	509.0899963378906	201.78118896484375	0.0012947916984558105	2	035
34	152.4048614501953	280.69073486328125	0.26437652111053467	176.12828063964844	319.0321960449219	1.0	512.649169921875	201.31089782714844	1.0	176.75772094726562	318.8750915527344	0.0018059015274047852	2	035
35	68.99468231201172	247.38534545898438	0.013578951358795166	169.66751098632812	318.8321838378906	0.9996970891952515	512.55712890625	201.54006958007812	1.0	509.1601867675781	202.38681030273438	0.0009693503379821777	2	035
36	72.88029479980469	247.0180206298828	0.9999998211860657	144.63368225097656	269.4172668457031	0.00045815110206604004	512.0716552734375	200.7526092529297	1.0	508.813232421875	201.4901580810547	0.0009353458881378174	2	035
37	71.8177490234375	248.53616333007812	0.9999852180480957	185.68251037597656	308.1194152832031	0.9947388768196106	512.3095703125	202.03753662109375	1.0	508.7958679199219	203.025390625	0.0008503198623657227	2	035
38	71.71934509277344	248.5301513671875	0.9999188780784607	197.7134552001953	297.11114501953125	1.0	512.2484130859375	201.50184631347656	1.0	509.235107421875	202.63035583496094	0.0016129016876220703	2	035
39	73.2140884399414	249.25213623046875	0.9998719096183777	202.00437927246094	288.21002197265625	1.0	512.1478881835938	201.8061981201172	1.0	509.0751037597656	202.83323669433594	0.002136915922164917	2	035
40	72.40064239501953	252.75128173828125	0.9995177388191223	202.40170288085938	284.17095947265625	1.0	511.6915283203125	201.09471130371094	1.0	508.69537353515625	201.85772705078125	0.0005755722522735596	2	035
41	136.96771240234375	276.9282531738281	0.9869329333305359	201.32431030273438	282.47625732421875	1.0	512.6912231445312	201.5154571533203	1.0	509.5736389160156	202.11878967285156	0.004754871129989624	2	035
42	72.67967987060547	253.37051391601562	0.999944269657135	203.79232788085938	280.252197265625	0.0004347860813140869	512.600341796875	201.32040405273438	1.0	509.2573547363281	202.33721923828125	0.0007018744945526123	2	035
43	75.8777847290039	253.56004333496094	0.9999999403953552	205.4364776611328	283.1553649902344	0.9999998211860657	512.4473876953125	201.08457946777344	1.0	509.33154296875	201.95030212402344	0.0011709630489349365	2	035
44	75.58901977539062	253.8660430908203	0.9999998211860657	205.49295043945312	281.98583984375	0.9999992251396179	512.4443359375	201.5265350341797	1.0	508.9275817871094	202.58135986328125	0.0005820691585540771	2	035
45	76.62877655029297	253.68251037597656	1.0	205.3330841064453	284.2604064941406	1.0	512.9176025390625	202.1657257080078	1.0	509.32196044921875	202.7769775390625	0.0011299848556518555	2	035
46	76.37653350830078	254.8888397216797	0.99794602394104	205.45635986328125	286.4682312011719	1.0	512.18603515625	201.6173858642578	1.0	509.0768127441406	202.6285858154297	0.0013082325458526611	2	035
47	78.89618682861328	254.67575073242188	1.0	208.29627990722656	286.15777587890625	0.9999998807907104	512.24755859375	201.67791748046875	1.0	508.9478759765625	202.8096466064453	0.000626683235168457	2	035
48	77.893310546875	254.6822509765625	0.9996277093887329	208.92100524902344	290.37994384765625	1.0	512.5935668945312	201.24826049804688	1.0	509.18719482421875	202.2697296142578	0.0019401609897613525	2	035
49	79.0380859375	253.26148986816406	0.9999998807907104	209.55674743652344	290.91107177734375	1.0	512.5296630859375	201.40626525878906	1.0	509.0525207519531	202.19041442871094	0.0013954341411590576	2	035
50	77.67689514160156	253.64901733398438	0.9999381303787231	207.9473419189453	289.4209899902344	1.0	512.3578491210938	201.3449249267578	1.0	509.0786437988281	202.3583984375	0.0006667673587799072	2	035
51	78.3940658569336	251.55064392089844	0.9999996423721313	208.83070373535156	290.0589294433594	1.0	512.4137573242188	201.21255493164062	1.0	508.850830078125	202.0449676513672	0.0017895400524139404	2	035
52	86.61846160888672	248.90921020507812	0.9993461966514587	209.3688507080078	287.0340881347656	1.0	511.8558044433594	201.50460815429688	1.0	508.81793212890625	202.4825897216797	0.001406639814376831	2	035
53	133.38424682617188	290.3129577636719	0.00011238455772399902	205.3489532470703	280.59820556640625	1.0	512.7405395507812	202.05691528320312	1.0	508.9144287109375	203.25265502929688	0.0010567009449005127	2	035
54	209.30471801757812	277.7344665527344	0.0002993941307067871	201.35067749023438	280.44482421875	1.0	512.3387451171875	201.43458557128906	1.0	509.213623046875	201.884765625	0.0030578970909118652	2	035
55	208.90745544433594	291.7457580566406	0.00031444430351257324	201.1143035888672	291.6063537597656	1.0	512.1934814453125	201.35574340820312	1.0	508.7211608886719	202.30393981933594	0.001291900873184204	2	035
56	140.75498962402344	291.718994140625	0.0022281408309936523	204.88780212402344	300.0266418457031	1.0	512.8438720703125	201.9293212890625	1.0	509.17156982421875	202.5637664794922	0.001065373420715332	2	035
57	209.19139099121094	306.6576843261719	0.0013451874256134033	203.5953826904297	308.0726623535156	1.0	512.3500366210938	201.9275665283203	1.0	508.8551330566406	202.90829467773438	0.0010358691215515137	2	035
58	146.2108612060547	292.1690673828125	0.02127060294151306	203.15530395507812	316.800537109375	1.0	512.6067504882812	201.51568603515625	1.0	509.4366760253906	202.59011840820312	0.000808417797088623	2	035
59	119.60363006591797	244.3077392578125	0.05478793382644653	201.26321411132812	324.1107177734375	1.0	512.5653686523438	201.236328125	1.0	509.2341003417969	202.42857360839844	0.001505523920059204	2	035
60	129.93197631835938	242.2780303955078	0.05774387717247009	204.0957489013672	322.2930908203125	1.0	511.6764831542969	201.3812255859375	1.0	508.5075988769531	202.41590881347656	0.001176685094833374	2	035
61	197.03834533691406	308.7919616699219	0.0008097290992736816	194.32164001464844	310.6842041015625	1.0	512.700439453125	201.21844482421875	1.0	509.42193603515625	202.09005737304688	0.001606583595275879	2	035
62	148.67388916015625	230.50527954101562	0.00035709142684936523	144.79127502441406	232.6835479736328	1.0	512.229736328125	202.01910400390625	1.0	508.8460998535156	202.88351440429688	0.002018570899963379	2	035
63	160.20127868652344	225.22975158691406	1.0	148.34971618652344	324.2010192871094	0.9999332427978516	512.6415405273438	201.41184997558594	1.0	509.214599609375	202.79824829101562	0.0007132887840270996	2	035
64	168.13824462890625	219.94505310058594	1.0	174.9922332763672	220.65150451660156	0.0012900233268737793	512.476318359375	201.38629150390625	1.0	509.26458740234375	202.49276733398438	0.0007667839527130127	2	035
65	179.01171875	212.64588928222656	1.0	142.19058227539062	307.5034484863281	0.20963525772094727	512.401123046875	201.5382843017578	1.0	508.9205627441406	202.40916442871094	0.0016055107116699219	2	035
66	187.88011169433594	205.37892150878906	1.0	194.76025390625	205.645263671875	0.0007683336734771729	511.7638854980469	202.24380493164062	1.0	508.681640625	203.275390625	0.0033630728721618652	2	035
67	200.58859252929688	195.5966339111328	1.0	136.52731323242188	296.6029968261719	0.0015783905982971191	512.6529541015625	201.14169311523438	1.0	509.2154235839844	201.807861328125	0.0017977356910705566	2	035
68	213.16635131835938	189.19729614257812	1.0	214.08670043945312	191.79763793945312	0.0003134012222290039	512.5325317382812	200.81163024902344	1.0	509.27191162109375	201.70787048339844	0.0017614662647247314	2	035
69	223.62770080566406	182.43931579589844	1.0	148.40017700195312	290.2654724121094	0.0012202262878417969	511.7358093261719	200.68701171875	1.0	508.9981994628906	201.8782196044922	0.0017049908638000488	2	035
70	232.7213134765625	174.2201690673828	1.0	234.81578063964844	177.3546600341797	0.00022235512733459473	512.7832641601562	200.88751220703125	1.0	509.41778564453125	202.0724334716797	0.0005783736705780029	2	035
71	242.96588134765625	169.33778381347656	1.0	173.0291748046875	277.38525390625	0.997856080532074	512.187255859375	201.82423400878906	1.0	508.7462158203125	202.3895263671875	0.0016304850578308105	2	035
72	250.3907012939453	167.13645935058594	1.0	184.98765563964844	274.61578369140625	1.0	512.188720703125	201.53958129882812	1.0	508.8776550292969	202.26895141601562	0.0008914470672607422	2	035
73	259.267333984375	163.72386169433594	1.0	192.09564208984375	273.72320556640625	1.0	512.129638671875	201.46871948242188	1.0	508.6029357910156	202.39169311523438	0.0034854114055633545	2	035
74	266.4388122558594	160.34832763671875	1.0	201.61529541015625	270.9808349609375	1.0	511.82952880859375	201.0230712890625	1.0	508.5355224609375	202.05087280273438	0.0016930103302001953	2	035
75	272.6409912109375	158.78269958496094	1.0	205.49562072753906	266.1598205566406	1.0	512.2705688476562	201.0196990966797	1.0	509.018310546875	202.15469360351562	0.0007768571376800537	2	035
76	275.92742919921875	158.28558349609375	1.0	207.1717987060547	267.9270324707031	1.0	512.051513671875	201.20469665527344	1.0	508.65716552734375	201.92193603515625	0.0039006471633911133	2	035
77	278.8431396484375	158.16146850585938	1.0	208.9908447265625	268.9528503417969	1.0	512.3471069335938	201.17001342773438	1.0	509.1239929199219	202.64346313476562	0.0010106265544891357	2	035
78	280.7947998046875	158.29214477539062	1.0	211.6136932373047	269.0052185058594	1.0	512.119873046875	200.99185180664062	1.0	508.8203430175781	202.08204650878906	0.0010373592376708984	2	035
79	284.201171875	159.0304412841797	1.0	212.88246154785156	264.3508605957031	1.0	512.0355834960938	201.10501098632812	1.0	508.9708557128906	201.94895935058594	0.0020120739936828613	2	035
80	285.6485290527344	158.7294921875	1.0	213.10784912109375	263.3340148925781	1.0	511.8822021484375	201.6494903564453	1.0	508.6878967285156	202.47006225585938	0.0015372931957244873	2	035
81	288.0401306152344	159.44757080078125	1.0	214.5978240966797	265.7316589355469	1.0	512.935546875	201.6016082763672	1.0	509.59014892578125	202.84603881835938	0.0020735859870910645	2	035
82	288.20062255859375	159.58663940429688	1.0	216.71336364746094	267.56085205078125	1.0	512.560791015625	201.177490234375	1.0	509.22283935546875	202.26397705078125	0.001038968563079834	2	035
83	288.5542297363281	159.64962768554688	1.0	217.30963134765625	266.5360107421875	1.0	512.3487548828125	201.72154235839844	1.0	509.0578918457031	202.86741638183594	0.0011796057224273682	2	035
84	289.8933410644531	158.02932739257812	1.0	220.57525634765625	264.16510009765625	1.0	512.5398559570312	201.24510192871094	1.0	509.4578857421875	202.76376342773438	0.002219647169113159	2	035
85	292.0944519042969	158.6328887939453	1.0	229.33511352539062	265.98748779296875	0.49746716022491455	512.6154174804688	201.65016174316406	1.0	509.1961364746094	202.4591522216797	0.0024914443492889404	2	035
86	297.5571594238281	159.29116821289062	1.0	229.81643676757812	269.6961364746094	1.0	512.3848266601562	201.25424194335938	1.0	509.1135559082031	201.9193878173828	0.0026527345180511475	2	035
87	309.7830505371094	155.46522521972656	1.0	241.40643310546875	248.8731689453125	0.9999208450317383	512.4452514648438	201.60726928710938	1.0	509.16900634765625	203.04933166503906	0.0008539855480194092	2	035
88	325.17132568359375	148.06683349609375	1.0	332.17144775390625	148.31085205078125	0.00043514370918273926	512.1573486328125	201.56195068359375	1.0	508.7975158691406	202.36363220214844	0.0015186667442321777	2	035
89	340.1141052246094	146.16331481933594	1.0	342.6395263671875	147.47718811035156	0.0011986494064331055	511.3747863769531	201.87364196777344	1.0	508.0956115722656	202.2764892578125	0.004715591669082642	2	035
90	353.7113037109375	140.9269561767578	0.9999958872795105	358.0510559082031	140.70266723632812	0.9990535378456116	512.7593383789062	201.59341430664062	1.0	509.3602600097656	202.31765747070312	0.0023427605628967285	2	035
91	371.5380859375	141.60328674316406	1.0	277.8957214355469	200.0392608642578	1.0	512.1968383789062	201.52597045898438	1.0	508.48828125	202.20489501953125	0.004023730754852295	2	035
92	394.4218444824219	145.4411163330078	1.0	288.10028076171875	199.89723205566406	0.0010026097297668457	512.2645874023438	201.60958862304688	1.0	509.1206359863281	202.1048583984375	0.0016857385635375977	2	035
93	412.4496154785156	143.60211181640625	0.9999861717224121	415.34234619140625	144.93551635742188	0.019253939390182495	512.7103271484375	202.1073455810547	1.0	509.2264709472656	202.90597534179688	0.003575652837753296	2	035
94	432.3243713378906	146.19271850585938	1.0	325.9223327636719	167.2913360595703	0.051613032817840576	512.6748046875	201.3384552001953	1.0	509.1801452636719	202.40562438964844	0.0008434057235717773	2	035
95	446.404541015625	148.16856384277344	1.0	326.773193359375	169.0267333984375	0.9995218515396118	512.3244018554688	201.69229125976562	1.0	509.1952209472656	202.60513305664062	0.003914982080459595	2	035
96	456.19976806640625	145.70626831054688	1.0	342.80694580078125	168.9216766357422	0.10553306341171265	512.3125610351562	201.21006774902344	1.0	509.07183837890625	201.50784301757812	0.002435624599456787	2	035
97	459.9715576171875	146.4136505126953	1.0	465.3427734375	150.53016662597656	0.0002599358558654785	513.0357666015625	201.55801391601562	1.0	509.39935302734375	202.3985595703125	0.002364128828048706	2	035
98	459.6730651855469	147.2188720703125	1.0	358.7828369140625	172.39190673828125	0.7111386060714722	512.7965698242188	201.42662048339844	1.0	509.2796630859375	201.75198364257812	0.0014119446277618408	2	035
99	462.94189453125	150.19183349609375	1.0	370.4088439941406	186.22962951660156	0.9996510148048401	512.393310546875	202.2480926513672	0.9999997615814209	509.08441162109375	202.48855590820312	0.04166984558105469	2	035
100	462.732421875	149.7794952392578	1.0	367.55133056640625	186.9412384033203	0.9999963045120239	512.92724609375	202.2315216064453	1.0	509.721435546875	202.76051330566406	0.005872249603271484	2	035
101	461.7994079589844	149.06752014160156	1.0	371.618408203125	196.1468505859375	1.0	512.3646850585938	202.07302856445312	1.0	509.4818420410156	202.54660034179688	0.00571712851524353	2	035
102	461.14593505859375	148.1194305419922	1.0	372.6987609863281	200.7296142578125	1.0	512.8383178710938	201.90811157226562	1.0	509.666259765625	202.15904235839844	0.00376051664352417	2	035
103	460.5001525878906	149.46725463867188	1.0	374.5425720214844	202.63836669921875	1.0	512.8124389648438	201.15306091308594	1.0	509.8878479003906	201.92312622070312	0.0009561777114868164	2	035
104	459.51068115234375	149.42922973632812	1.0	375.2626037597656	204.40927124023438	1.0	513.256591796875	202.4822540283203	1.0	509.7827453613281	203.17025756835938	0.002516806125640869	2	035
105	459.31304931640625	148.7140655517578	1.0	375.74560546875	204.4941864013672	1.0	512.6992797851562	201.60174560546875	0.9999999403953552	509.6730651855469	202.20748901367188	0.006767362356185913	2	035
106	460.5169677734375	148.41610717773438	1.0	377.606201171875	207.50099182128906	1.0	512.1678466796875	201.71945190429688	1.0	509.5036926269531	202.11154174804688	0.011703521013259888	2	035
107	460.6891174316406	146.47561645507812	1.0	390.56170654296875	211.0320281982422	1.0	512.3361206054688	201.4074249267578	1.0	509.3791809082031	202.25770568847656	0.0033026933670043945	2	035
108	460.3920593261719	146.38714599609375	1.0	391.3453674316406	219.11453247070312	0.9993491768836975	512.0513305664062	202.0283660888672	1.0	509.0986328125	202.96214294433594	0.0065721869468688965	2	035
109	459.8635559082031	146.6905059814453	1.0	386.3613586425781	217.72384643554688	1.0	511.9213562011719	201.62417602539062	1.0	508.7438659667969	202.51272583007812	0.0033257603645324707	2	035
110	459.3364562988281	146.1254119873047	1.0	381.76043701171875	219.05587768554688	0.9999995827674866	512.27783203125	201.5680389404297	1.0	509.4469299316406	202.4336395263672	0.0012288987636566162	2	035
111	459.617919921875	145.7742156982422	1.0	376.71319580078125	221.0572967529297	0.9994978904724121	512.6358642578125	201.39288330078125	1.0	509.5888977050781	202.48397827148438	0.0033275485038757324	2	035
112	458.6439514160156	147.2904510498047	1.0	373.1259765625	225.15428161621094	0.9999961853027344	512.4776611328125	201.3118896484375	0.9999998807907104	509.3243713378906	202.0771942138672	0.0063405632972717285	2	035
113	458.18756103515625	147.6235809326172	1.0	371.4808654785156	224.9873809814453	0.8383519649505615	512.2391967773438	201.10748291015625	1.0	509.4308166503906	201.69577026367188	0.0024894773960113525	2	035
114	458.61285400390625	148.3975830078125	1.0	464.5921936035156	152.34906005859375	0.00029277801513671875	512.3280639648438	201.8180389404297	1.0	509.0943298339844	202.40841674804688	0.0032595396041870117	2	035
115	458.90301513671875	147.76571655273438	1.0	464.70587158203125	151.81959533691406	0.0005056560039520264	512.040283203125	201.95895385742188	1.0	508.94683837890625	202.792236328125	0.005028039216995239	2	035
116	458.7274475097656	148.6254425048828	1.0	365.2176208496094	229.46685791015625	0.013851821422576904	512.1362915039062	201.9930877685547	1.0	509.2230224609375	202.59796142578125	0.003424018621444702	2	035
117	459.68365478515625	148.7114715576172	1.0	465.81927490234375	152.78582763671875	0.00015804171562194824	512.4268798828125	201.59835815429688	1.0	509.59906005859375	202.14785766601562	0.007633477449417114	2	035
118	460.0823059082031	148.38990783691406	1.0	363.41290283203125	228.12911987304688	1.0	512.3297729492188	201.58154296875	1.0	509.5631103515625	202.55853271484375	0.004230618476867676	2	035
119	458.60711669921875	150.0071563720703	1.0	363.6214904785156	230.7387237548828	0.999998927116394	512.1917114257812	201.43801879882812	1.0	509.5587158203125	202.05210876464844	0.004768788814544678	2	035
120	458.98626708984375	149.8695068359375	1.0	360.86309814453125	226.2264862060547	0.9992715120315552	513.0761108398438	201.64178466796875	1.0	510.064697265625	201.70115661621094	0.003939598798751831	2	035
121	458.49127197265625	152.58372497558594	1.0	459.3265686035156	157.74432373046875	0.000276714563369751	512.055908203125	202.19805908203125	1.0	509.22906494140625	202.8665008544922	0.008117467164993286	2	035
122	458.8604431152344	152.9014434814453	1.0	352.5714111328125	229.85446166992188	1.0	512.3076171875	201.5970916748047	1.0	509.5589904785156	202.23985290527344	0.005790144205093384	2	035
123	458.1360168457031	153.22238159179688	1.0	349.32275390625	229.7400360107422	0.07332795858383179	512.558837890625	201.41175842285156	1.0	509.5512390136719	202.008056640625	0.0015063881874084473	2	035
124	459.0830078125	152.7546844482422	1.0	466.7635192871094	155.03785705566406	0.0002467930316925049	512.8203735351562	201.5535125732422	1.0	509.88702392578125	202.03273010253906	0.008040279150009155	2	035
125	459.1180725097656	153.04168701171875	1.0	459.78607177734375	157.6841583251953	0.0002696514129638672	512.9799194335938	201.73960876464844	1.0	509.8634338378906	202.30661010742188	0.006433218717575073	2	035
126	458.459716796875	152.34449768066406	1.0	466.99298095703125	154.9947509765625	0.00016415119171142578	512.4850463867188	201.6592254638672	1.0	509.4093017578125	202.2235870361328	0.008124560117721558	2	035
127	459.8531188964844	153.85838317871094	1.0	465.51025390625	155.88816833496094	0.0014123320579528809	512.55078125	201.56640625	1.0	509.61883544921875	202.66770935058594	0.0007341206073760986	2	035
128	461.85760498046875	154.1537322998047	1.0	372.5728454589844	231.468994140625	0.007986575365066528	512.3654174804688	202.11058044433594	1.0	509.5328369140625	203.10269165039062	0.007180362939834595	2	035
129	457.9854431152344	148.61814880371094	1.0	375.02294921875	226.99124145507812	0.02587711811065674	512.0575561523438	201.612548828125	1.0	508.9429626464844	202.2888946533203	0.004406750202178955	2	035
130	455.0508728027344	146.80760192871094	1.0	463.0992431640625	150.87538146972656	0.0009866654872894287	511.6128845214844	201.87667846679688	1.0	508.51910400390625	202.90432739257812	0.007151246070861816	2	035
131	445.75445556640625	156.15345764160156	1.0	445.9811706542969	160.24839782714844	0.00026595592498779297	511.5516052246094	202.70164489746094	1.0	508.8310852050781	202.908203125	0.028581738471984863	2	035
132	452.1441955566406	160.4122314453125	0.999983012676239	387.3617858886719	224.7306365966797	1.0	512.1012573242188	201.95677185058594	1.0	508.9571838378906	202.35140991210938	0.005800515413284302	2	035
133	456.9850769042969	162.70620727539062	0.05227205157279968	512.7152709960938	207.53085327148438	0.0001234114170074463	512.3502807617188	202.10272216796875	1.0	508.7361755371094	203.03570556640625	0.0026976466178894043	2	035
134	515.2827758789062	209.2547607421875	0.00014826655387878418	393.86016845703125	180.38064575195312	0.9962381720542908	511.94921875	202.06471252441406	1.0	508.4341125488281	202.81890869140625	0.0032151341438293457	2	035
135	510.8431091308594	208.05406188964844	0.00015601515769958496	392.2782287597656	181.47900390625	0.6271194219589233	511.8091735839844	202.10484313964844	1.0	508.4820556640625	202.45822143554688	0.0014404058456420898	2	035
136	443.83941650390625	198.5305938720703	0.9999997615814209	439.55096435546875	199.8340301513672	0.00022155046463012695	511.7989807128906	202.32484436035156	1.0	508.4502258300781	204.12811279296875	0.000801771879196167	2	035
137	439.27520751953125	205.4656524658203	1.0	394.8752746582031	151.53248596191406	0.999985933303833	511.2541809082031	201.7545623779297	1.0	507.990234375	203.22451782226562	0.0005440413951873779	2	035
138	435.55743408203125	210.80087280273438	1.0	402.2158508300781	149.89488220214844	0.9944059252738953	511.4324035644531	201.3132781982422	1.0	508.13226318359375	202.69126892089844	0.0008231401443481445	2	035
139	434.92431640625	217.3323211669922	1.0	513.3328247070312	204.84483337402344	9.837746620178223e-5	511.3334045410156	201.5187530517578	1.0	507.3855895996094	202.95640563964844	0.0005859136581420898	2	035
140	435.6741027832031	220.28810119628906	1.0	413.458740234375	149.17173767089844	1.0	511.45172119140625	200.6945343017578	1.0	508.0094299316406	202.69488525390625	0.00032329559326171875	2	035
141	435.4854736328125	220.60276794433594	1.0	399.12994384765625	154.1366424560547	0.9999972581863403	511.1913757324219	200.84449768066406	1.0	507.85211181640625	202.92369079589844	0.00048109889030456543	2	035
142	435.63409423828125	222.01800537109375	1.0	390.4892272949219	155.91664123535156	0.9999998807907104	511.1806945800781	200.40928649902344	1.0	508.0586242675781	202.0814971923828	0.0005003809928894043	2	035
143	390.1736755371094	159.27818298339844	9.247660636901855e-5	389.3019714355469	155.0452880859375	1.0	511.20965576171875	201.41220092773438	1.0	508.3181457519531	202.63555908203125	0.00037366151809692383	2	035
144	436.27386474609375	226.1105499267578	6.321072578430176e-5	395.53082275390625	161.718505859375	1.0	511.5734558105469	200.87889099121094	1.0	508.1885681152344	202.4642791748047	0.00038129091262817383	2	035
145	385.62896728515625	174.2225799560547	0.0016820132732391357	389.38165283203125	166.41232299804688	1.0	511.6510314941406	201.2840118408203	1.0	508.56878662109375	202.61595153808594	0.0005320608615875244	2	035
146	514.468505859375	204.31434631347656	5.2422285079956055e-5	383.09185791015625	171.20709228515625	1.0	511.35052490234375	200.546142578125	1.0	507.92974853515625	201.98779296875	0.0004833042621612549	2	035
147	436.5625915527344	231.06898498535156	1.0	382.481689453125	169.89634704589844	0.9999995231628418	511.3311462402344	200.97259521484375	1.0	507.9668273925781	202.48411560058594	0.0006386935710906982	2	035
148	436.10546875	235.0765838623047	1.0	376.0736083984375	163.81976318359375	0.9915889501571655	511.1423034667969	200.90138244628906	1.0	507.86517333984375	202.3855438232422	0.00048035383224487305	2	035
149	435.31475830078125	236.33302307128906	1.0	384.413818359375	171.34559631347656	0.9999999403953552	511.6549987792969	201.35557556152344	1.0	508.1334228515625	202.82821655273438	0.0005480349063873291	2	035
150	436.949951171875	238.2922821044922	1.0	374.4482421875	178.67710876464844	1.0	511.7252502441406	201.2755584716797	1.0	508.1315002441406	202.83277893066406	0.0004970729351043701	2	035
151	436.3726806640625	240.87742614746094	0.9947876930236816	374.0263366699219	179.77481079101562	0.9999909400939941	512.1509399414062	201.3754119873047	1.0	508.3416442871094	202.61953735351562	0.00058746337890625	2	035
152	429.1980285644531	244.50100708007812	0.0013259649276733398	382.3560485839844	184.7976837158203	0.9999867677688599	512.035888671875	201.59967041015625	1.0	508.2122802734375	202.6712646484375	0.0006174743175506592	2	035
153	511.1669006347656	208.367919921875	3.787875175476074e-5	378.813720703125	196.657958984375	0.9754420518875122	512.0087280273438	202.33433532714844	1.0	508.4337463378906	203.3284454345703	0.0011920630931854248	2	035
154	511.4531555175781	207.72463989257812	7.265806198120117e-5	376.4962158203125	203.0997314453125	0.9999985694885254	512.5321044921875	201.71368408203125	1.0	508.8247985839844	203.052734375	0.0009550750255584717	2	035
155	384.5272521972656	213.11695861816406	0.0002384781837463379	374.71612548828125	207.2296142578125	1.0	512.6963500976562	201.373779296875	1.0	509.21795654296875	202.70111083984375	0.0012868940830230713	2	035
156	433.69757080078125	250.75949096679688	0.952346682548523	373.9356994628906	207.146728515625	1.0	512.0633544921875	201.66001892089844	1.0	509.4798278808594	202.43328857421875	0.0008972883224487305	2	035
157	428.08001708984375	248.76332092285156	0.0003631711006164551	378.9122009277344	213.57748413085938	1.0	512.7520751953125	201.3456573486328	1.0	508.9071044921875	202.21957397460938	0.0008273720741271973	2	035
158	374.90997314453125	218.35110473632812	0.00039577484130859375	382.57958984375	213.39515686035156	1.0	513.0029907226562	201.12327575683594	1.0	509.1602783203125	202.07073974609375	0.0008736848831176758	2	035
159	373.1979064941406	223.52218627929688	0.0009047091007232666	379.1714782714844	217.09878540039062	0.9999999403953552	512.5573120117188	201.4875946044922	1.0	508.73211669921875	202.10064697265625	0.000921100378036499	2	035
160	371.5289611816406	226.75369262695312	0.0005959570407867432	374.92138671875	223.23170471191406	1.0	512.4940185546875	201.67855834960938	1.0	509.0234375	202.8612060546875	0.0005651414394378662	2	035
161	370.36151123046875	224.87440490722656	0.00022423267364501953	374.3833923339844	222.38035583496094	1.0	512.6470947265625	201.70314025878906	1.0	508.97845458984375	202.894287109375	0.0004892349243164062	2	035
162	371.5952453613281	225.60670471191406	0.0004989802837371826	374.0992126464844	224.3684539794922	0.9999998807907104	512.7661743164062	201.559326171875	1.0	509.275390625	202.70321655273438	0.0009966790676116943	2	035
163	373.9651794433594	226.82229614257812	0.0018518269062042236	381.67803955078125	224.02484130859375	0.9999699592590332	512.61767578125	201.96469116210938	1.0	509.08160400390625	203.03341674804688	0.0005972385406494141	2	035
164	386.4965515136719	228.3037872314453	0.00015419721603393555	380.39300537109375	226.36431884765625	1.0	512.5907592773438	201.29261779785156	1.0	508.802490234375	202.42127990722656	0.0005644559860229492	2	035
165	516.0597534179688	208.5360870361328	6.35981559753418e-5	380.03594970703125	227.0672149658203	1.0	513.1974487304688	201.74867248535156	1.0	509.132080078125	203.13473510742188	0.00037217140197753906	2	035
166	384.4280700683594	229.85092163085938	7.811188697814941e-5	374.0773620605469	228.2084197998047	1.0	512.3494262695312	201.03329467773438	1.0	508.8863525390625	202.39456176757812	0.000597536563873291	2	035
167	375.57208251953125	231.25218200683594	0.0001684427261352539	372.59259033203125	230.22276306152344	1.0	513.0846557617188	201.5590057373047	1.0	509.2413024902344	202.46864318847656	0.0008044540882110596	2	035
168	369.7013854980469	229.7748565673828	0.02408275008201599	369.9084167480469	231.30795288085938	0.9999997019767761	512.6025390625	201.35653686523438	1.0	508.8213806152344	202.47593688964844	0.0012156665325164795	2	035
169	438.2015686035156	257.27667236328125	0.18380695581436157	377.29443359375	232.8749542236328	0.9990124702453613	512.5902709960938	201.30303955078125	1.0	509.0215759277344	202.53219604492188	0.0006453096866607666	2	035
170	440.6945495605469	256.138671875	0.11527007818222046	376.3066711425781	231.50514221191406	0.999995231628418	512.5845336914062	201.45082092285156	1.0	509.052978515625	202.92730712890625	0.0006331503391265869	2	035
171	438.3057556152344	257.1796569824219	0.44897782802581787	373.8385925292969	232.79013061523438	0.03844171762466431	512.81591796875	201.36827087402344	1.0	509.0749816894531	202.57553100585938	0.0005875825881958008	2	035
172	511.9436950683594	207.37905883789062	7.608532905578613e-5	371.3090515136719	232.21530151367188	0.999701738357544	513.1594848632812	201.08493041992188	1.0	511.5296630859375	201.54798889160156	0.0010477900505065918	2	035
173	511.317626953125	207.4559783935547	0.00010478496551513672	369.0652160644531	235.13397216796875	1.0	512.4036254882812	201.63771057128906	1.0	509.65179443359375	202.4558563232422	0.001087784767150879	2	035
174	370.4183654785156	239.71484375	0.0001493692398071289	371.1006164550781	236.91603088378906	0.0006286799907684326	512.7514038085938	201.6378631591797	1.0	508.7821350097656	202.6614227294922	0.0005259513854980469	2	035
175	373.0041198730469	235.55519104003906	0.00013199448585510254	370.4830322265625	235.38340759277344	1.0	513.0025024414062	201.70370483398438	1.0	509.2900390625	202.7257080078125	0.0006946325302124023	2	035
176	371.9403076171875	237.90634155273438	0.00023254752159118652	370.0247497558594	235.3004913330078	1.0	512.6138916015625	201.47386169433594	1.0	508.9603271484375	202.63015747070312	0.0005669891834259033	2	035
177	511.7503662109375	207.5474853515625	7.873773574829102e-5	368.094482421875	237.60574340820312	0.0005289912223815918	513.2068481445312	201.495849609375	1.0	509.53533935546875	202.53616333007812	0.0006222426891326904	2	035
178	511.72650146484375	207.52561950683594	8.627772331237793e-5	511.6926574707031	202.16970825195312	0.00020232796669006348	512.9140625	201.76846313476562	1.0	509.2578125	202.78402709960938	0.0009162425994873047	2	035
179	511.55267333984375	207.47882080078125	6.529688835144043e-5	511.5604248046875	202.1374053955078	0.00014513731002807617	512.9251098632812	201.1284637451172	1.0	509.095703125	202.58108520507812	0.0004544854164123535	2	035
180	512.0830688476562	207.41622924804688	9.930133819580078e-5	512.1944580078125	201.9669647216797	0.0001437366008758545	513.2761840820312	201.3716583251953	1.0	509.67755126953125	202.34080505371094	0.000782400369644165	2	035
181	511.71197509765625	206.83070373535156	9.584426879882812e-5	511.52227783203125	201.3349151611328	0.000307232141494751	512.9391479492188	201.20758056640625	1.0	509.056640625	201.95188903808594	0.0006934702396392822	2	035
182	511.6261291503906	207.6839599609375	5.942583084106445e-5	511.8869934082031	202.2654266357422	0.00012883543968200684	512.755859375	201.54849243164062	1.0	509.2499084472656	202.88059997558594	0.00047069787979125977	2	035
183	515.1119995117188	205.2003936767578	5.9723854064941406e-5	514.3963623046875	204.8173065185547	9.867548942565918e-5	513.0157470703125	201.72975158691406	1.0	509.26080322265625	202.8355712890625	0.0006329715251922607	2	035
184	515.2109985351562	205.12484741210938	5.599856376647949e-5	514.2531127929688	204.73455810546875	0.00010418891906738281	512.9954833984375	201.6964874267578	1.0	509.09539794921875	202.88546752929688	0.000550001859664917	2	035
185	512.0492553710938	207.7084197998047	5.879998207092285e-5	512.6639404296875	202.62237548828125	0.00010457634925842285	513.6260986328125	201.5574188232422	1.0	509.6590270996094	202.52099609375	0.0005192160606384277	2	035
186	383.20538330078125	254.881103515625	0.015043467283248901	378.8094177246094	255.31552124023438	0.9999878406524658	512.7926025390625	200.90834045410156	1.0	509.07879638671875	202.12294006347656	0.000673443078994751	2	035
187	436.3934326171875	256.6140441894531	0.999377429485321	384.6672668457031	253.64279174804688	0.0017497837543487549	512.5939331054688	201.38272094726562	1.0	508.9619140625	202.49534606933594	0.0006640255451202393	2	035
188	437.5605773925781	255.98817443847656	0.9999997615814209	436.989013671875	258.7579345703125	0.001376122236251831	512.8029174804688	201.5610809326172	1.0	509.29779052734375	202.3365020751953	0.0010807812213897705	2	035
189	435.2838439941406	255.42015075683594	1.0	436.59124755859375	258.5635681152344	0.00046959519386291504	512.4493408203125	201.6275177001953	1.0	508.6441345214844	202.81204223632812	0.0007426142692565918	2	035
190	432.67059326171875	257.9123840332031	1.0	373.1799011230469	264.2925109863281	0.0007617771625518799	512.577392578125	201.17330932617188	1.0	509.0262756347656	202.4254608154297	0.0006212294101715088	2	035
191	432.6259460449219	255.9890594482422	1.0	374.1520080566406	274.0821533203125	0.999901294708252	512.8236083984375	201.11843872070312	1.0	509.2269287109375	202.1245880126953	0.0007424056529998779	2	035
192	432.2538146972656	257.22021484375	1.0	376.54156494140625	278.5231018066406	0.9448328614234924	512.9183349609375	201.6865692138672	1.0	509.3650207519531	202.64105224609375	0.0009373128414154053	2	035
193	432.950439453125	259.29461669921875	1.0	436.9911193847656	262.267333984375	0.0001405179500579834	513.0416870117188	201.24703979492188	1.0	509.4193115234375	202.470458984375	0.0008591115474700928	2	035
194	436.0333557128906	261.3338317871094	1.0	514.1705932617188	205.00599670410156	0.00015798211097717285	513.1799926757812	201.77403259277344	1.0	509.2597351074219	202.65969848632812	0.0006242096424102783	2	035
195	432.9210510253906	261.0818786621094	1.0	370.69677734375	285.8680725097656	0.999999463558197	513.1392211914062	201.3774871826172	1.0	509.5678405761719	202.2128143310547	0.00044158101081848145	2	035
196	431.3486328125	261.78472900390625	1.0	373.7938537597656	289.5219421386719	0.9933010339736938	512.5441284179688	201.44293212890625	1.0	508.77679443359375	202.26438903808594	0.0008891820907592773	2	035
197	431.8648681640625	261.6918640136719	1.0	382.6282958984375	292.08294677734375	0.001218259334564209	512.5164184570312	200.67088317871094	1.0	509.1156005859375	201.54220581054688	0.0007016956806182861	2	035
198	431.13604736328125	261.4443054199219	1.0	381.89794921875	297.40557861328125	0.9999972581863403	512.6787109375	201.08238220214844	1.0	509.52935791015625	201.78701782226562	0.0050064027309417725	2	035
199	431.3654479980469	262.5982360839844	1.0	377.4407958984375	302.7727355957031	0.999998927116394	513.0159301757812	201.39422607421875	1.0	510.917236328125	201.71414184570312	0.0008251965045928955	2	035
200	431.31341552734375	262.8248291015625	1.0	378.29693603515625	306.97845458984375	0.9999969005584717	513.0798950195312	200.89231872558594	1.0	509.7735595703125	201.80447387695312	0.0006928443908691406	2	035
201	430.9814758300781	261.9875793457031	1.0	382.7451171875	310.3361511230469	0.004471391439437866	512.7276611328125	201.06304931640625	1.0	509.53204345703125	201.7754364013672	0.0009630024433135986	2	035
202	429.2494812011719	262.1676330566406	1.0	514.068603515625	204.53587341308594	0.0001564621925354004	512.8502807617188	201.22560119628906	1.0	509.528076171875	202.4533233642578	0.0010876655578613281	2	035
203	430.9976806640625	261.8965759277344	1.0	377.6773986816406	315.6834716796875	0.9998816251754761	512.4528198242188	201.02261352539062	1.0	510.68170166015625	201.3463897705078	0.0023167431354522705	2	035
204	431.29962158203125	263.3199157714844	1.0	372.8855285644531	319.6728210449219	1.0	512.7595825195312	200.6526641845703	1.0	509.72821044921875	201.66990661621094	0.0006192922592163086	2	035
205	431.6862487792969	264.52783203125	1.0	368.45379638671875	322.0701904296875	1.0	512.6845703125	201.05157470703125	1.0	510.7349853515625	201.62889099121094	0.000928342342376709	2	035
206	431.5390319824219	263.9595642089844	1.0	367.64678955078125	327.7470397949219	1.0	513.1004638671875	201.77468872070312	1.0	509.77972412109375	202.54241943359375	0.0013553798198699951	2	035
207	431.566650390625	265.0853271484375	1.0	366.6317443847656	331.710205078125	1.0	512.4347534179688	201.11004638671875	1.0	509.04595947265625	202.32601928710938	0.0007033944129943848	2	035
208	432.4453430175781	264.4869079589844	1.0	366.26995849609375	334.23175048828125	1.0	512.49951171875	201.28453063964844	1.0	509.1604309082031	202.11817932128906	0.0009636282920837402	2	035
209	431.3042907714844	265.1231384277344	1.0	368.204345703125	337.0968322753906	0.9999997019767761	512.5149536132812	201.10336303710938	1.0	509.0019836425781	202.17832946777344	0.0006662607192993164	2	035
210	431.2118835449219	265.6532287597656	1.0	363.680908203125	343.3918762207031	1.0	512.7407836914062	200.67721557617188	1.0	511.01220703125	201.08071899414062	0.001996248960494995	2	035
211	431.65814208984375	266.30938720703125	1.0	361.79339599609375	343.0761413574219	1.0	512.8001098632812	201.02842712402344	1.0	511.13995361328125	201.93560791015625	0.0006525516510009766	2	035
212	431.55010986328125	266.2563171386719	1.0	363.5325622558594	342.82049560546875	1.0	512.8834228515625	200.65150451660156	1.0	509.3037414550781	201.75759887695312	0.0007931888103485107	2	035
213	430.8168029785156	268.4429016113281	1.0	367.8775329589844	340.9599914550781	1.0	512.6195678710938	200.9822998046875	1.0	509.136962890625	201.96682739257812	0.0007105767726898193	2	035
214	430.66961669921875	268.8048095703125	1.0	368.53558349609375	339.711181640625	1.0	512.4379272460938	201.03643798828125	1.0	509.243408203125	201.89697265625	0.0008436441421508789	2	035
215	431.4998779296875	269.1764831542969	1.0	367.6791687011719	342.60797119140625	1.0	513.0001220703125	201.22789001464844	1.0	511.2206115722656	201.31362915039062	0.0005844235420227051	2	035
216	430.8228759765625	268.9298400878906	1.0	365.3359069824219	344.66339111328125	1.0	512.2095947265625	201.60911560058594	1.0	508.61328125	202.55783081054688	0.0005248486995697021	2	035
217	432.77996826171875	268.4905700683594	1.0	361.28143310546875	347.8325500488281	0.9999998807907104	513.0200805664062	201.00901794433594	1.0	509.7281799316406	201.99900817871094	0.0005752444267272949	2	035
218	430.2920837402344	269.1755065917969	1.0	362.4450378417969	346.2241516113281	1.0	512.567138671875	201.17813110351562	1.0	509.3901672363281	201.93215942382812	0.0010076463222503662	2	035
219	430.69256591796875	269.2019958496094	1.0	364.31787109375	344.29998779296875	1.0	513.0276489257812	201.0639190673828	1.0	509.69329833984375	202.16802978515625	0.0005608499050140381	2	035
220	431.81744384765625	269.768310546875	1.0	362.72186279296875	343.8511962890625	1.0	513.0088500976562	201.0281982421875	1.0	509.7069396972656	202.00782775878906	0.0006608068943023682	2	035
221	431.56695556640625	270.12615966796875	1.0	356.0147705078125	345.2478332519531	1.0	512.8790283203125	201.05894470214844	1.0	510.9956359863281	201.91310119628906	0.001241832971572876	2	035
222	430.54400634765625	269.791259765625	1.0	360.4098815917969	341.25689697265625	1.0	512.6603393554688	200.7349395751953	1.0	509.42413330078125	201.79237365722656	0.0008799433708190918	2	035
223	430.11767578125	267.0145568847656	1.0	366.947021484375	340.3310241699219	1.0	512.427490234375	201.22300720214844	1.0	509.0169677734375	202.22994995117188	0.0008175075054168701	2	035
224	428.8227233886719	265.0575256347656	1.0	369.0942687988281	339.93817138671875	1.0	512.662109375	200.82533264160156	1.0	509.56195068359375	201.69606018066406	0.0006353855133056641	2	035
225	429.17315673828125	263.726806640625	1.0	369.4190368652344	339.1328430175781	1.0	512.869140625	201.24737548828125	1.0	511.15277099609375	201.50823974609375	0.004124194383621216	2	035
226	429.0162048339844	262.2884216308594	1.0	368.7444152832031	338.1533203125	0.9999998807907104	512.4209594726562	201.19686889648438	1.0	509.472412109375	201.99366760253906	0.0009069740772247314	2	035
227	428.1676025390625	260.91131591796875	1.0	364.6657409667969	344.51800537109375	1.0	512.7564086914062	201.25241088867188	1.0	511.06292724609375	201.22999572753906	0.0019406378269195557	2	035
228	428.4295959472656	259.41851806640625	1.0	362.7343444824219	343.7356872558594	1.0	512.644775390625	201.06715393066406	1.0	508.8553161621094	201.99411010742188	0.0006189644336700439	2	035
229	427.47967529296875	261.16943359375	1.0	363.995361328125	341.5708312988281	1.0	512.815185546875	200.71759033203125	1.0	509.3873596191406	201.33811950683594	0.0007891654968261719	2	035
230	427.05889892578125	259.9944152832031	1.0	357.79522705078125	339.6469421386719	1.0	512.3304443359375	201.33987426757812	1.0	509.18585205078125	202.16818237304688	0.0009171962738037109	2	035
231	427.71563720703125	261.70245361328125	1.0	355.3031311035156	341.6988830566406	1.0	513.098876953125	201.06787109375	1.0	511.38238525390625	201.5122833251953	0.003204911947250366	2	035
232	427.7625427246094	261.260498046875	1.0	358.7407531738281	339.46331787109375	1.0	512.590087890625	201.71697998046875	1.0	509.1051330566406	202.6505889892578	0.0007297098636627197	2	035
233	428.1731872558594	260.970703125	1.0	359.8212585449219	335.3605651855469	1.0	512.7216796875	201.26687622070312	1.0	510.9619140625	201.61856079101562	0.0013575255870819092	2	035
234	427.64483642578125	262.1555480957031	1.0	357.34625244140625	338.8607482910156	1.0	513.3548583984375	201.1805419921875	1.0	510.975341796875	201.94505310058594	0.0011404156684875488	2	035
235	429.02862548828125	262.5555725097656	1.0	355.0188903808594	338.2155456542969	1.0	513.0186767578125	201.43881225585938	1.0	509.5593566894531	202.23129272460938	0.001149892807006836	2	035
236	428.12664794921875	262.5101318359375	1.0	350.65081787109375	335.9943542480469	1.0	513.067626953125	201.0992431640625	1.0	509.443359375	201.87594604492188	0.0006214678287506104	2	035
237	428.1707763671875	262.4796447753906	1.0	347.48284912109375	337.80767822265625	1.0	512.5239868164062	200.82142639160156	1.0	509.4474182128906	201.90892028808594	0.0004820823669433594	2	035
238	428.8487243652344	262.4212341308594	1.0	348.33453369140625	336.3774108886719	1.0	512.8018188476562	201.17250061035156	1.0	509.17608642578125	201.95147705078125	0.0006263554096221924	2	035
239	428.2699279785156	262.877197265625	1.0	348.3043518066406	332.2651062011719	1.0	512.9932861328125	201.4351806640625	1.0	509.6311340332031	202.4099884033203	0.001148909330368042	2	035
240	428.5656433105469	261.74493408203125	1.0	349.884765625	331.97637939453125	1.0	512.9098510742188	200.7005615234375	1.0	351.1637878417969	333.619873046875	0.0008185207843780518	2	035
241	428.3544616699219	262.933837890625	1.0	342.5975341796875	333.61517333984375	1.0	513.0418701171875	201.18797302246094	1.0	509.79010009765625	202.0426483154297	0.001948535442352295	2	035
242	427.9600524902344	260.2385559082031	1.0	341.4666748046875	334.2716064453125	1.0	512.4321899414062	200.98745727539062	1.0	509.09014892578125	202.00440979003906	0.0005658566951751709	2	035
243	428.5484313964844	258.37506103515625	1.0	341.3250732421875	332.2381286621094	1.0	512.6944580078125	201.38870239257812	1.0	510.83038330078125	201.51666259765625	0.002325594425201416	2	035
244	427.8697204589844	256.4935607910156	1.0	344.1357116699219	335.6480407714844	1.0	513.5221557617188	200.60183715820312	1.0	510.27783203125	201.579833984375	0.0006624758243560791	2	035
245	427.9787902832031	256.2580871582031	1.0	346.2765197753906	335.4020690917969	1.0	512.7653198242188	201.17591857910156	1.0	509.01605224609375	201.72276306152344	0.0010175108909606934	2	035
246	427.8330383300781	254.5111541748047	1.0	344.2514343261719	332.9900207519531	1.0	512.869873046875	201.10162353515625	1.0	509.3988342285156	202.17050170898438	0.0010128021240234375	2	035
247	428.40911865234375	252.98809814453125	1.0	341.6622009277344	331.0628356933594	1.0	512.8076782226562	201.07107543945312	1.0	509.549072265625	201.97293090820312	0.0008424222469329834	2	035
248	427.8369445800781	253.05397033691406	1.0	340.1941223144531	334.2181396484375	1.0	512.6470947265625	200.5547637939453	1.0	509.529296875	201.079345703125	0.0011487603187561035	2	035
249	426.7127380371094	252.86541748046875	1.0	341.5556335449219	328.9638671875	1.0	513.51904296875	201.0501251220703	1.0	509.8699645996094	201.8933563232422	0.0010950863361358643	2	035
250	427.4248046875	252.29718017578125	1.0	344.3919372558594	327.9472351074219	1.0	512.7506713867188	201.3065643310547	1.0	509.4314270019531	202.28372192382812	0.0008177757263183594	2	035
251	426.2244567871094	251.26365661621094	1.0	344.3216247558594	323.8526306152344	1.0	512.6817016601562	200.90989685058594	1.0	510.7572021484375	201.15467834472656	0.0009834766387939453	2	035
252	427.2000427246094	248.00787353515625	1.0	343.0456237792969	326.0833435058594	1.0	513.0917358398438	200.99742126464844	1.0	511.2864990234375	201.54541015625	0.0013508796691894531	2	035
253	425.85809326171875	246.7928466796875	1.0	345.1761474609375	326.64288330078125	1.0	512.801025390625	201.0762176513672	1.0	511.1990051269531	201.35044860839844	0.00137406587600708	2	035
254	425.8974609375	244.53260803222656	1.0	347.4515380859375	326.2740783691406	1.0	513.7523803710938	201.3173065185547	1.0	510.1654052734375	201.82485961914062	0.0011470913887023926	2	035
255	425.23150634765625	243.8610076904297	1.0	345.1946105957031	326.01336669921875	1.0	513.47705078125	200.92831420898438	1.0	509.8132019042969	201.70655822753906	0.000782310962677002	2	035
256	425.353515625	242.8251190185547	1.0	347.1424255371094	328.61279296875	1.0	513.0460815429688	201.21481323242188	1.0	509.2356872558594	202.56546020507812	0.0004912316799163818	2	035
257	425.5483093261719	242.82803344726562	1.0	347.7772216796875	326.3070068359375	1.0	512.893798828125	200.91490173339844	1.0	509.3291015625	201.65567016601562	0.0007686018943786621	2	035
258	425.302978515625	242.05438232421875	1.0	348.1600646972656	325.0435485839844	1.0	512.938232421875	201.42906188964844	1.0	509.336669921875	202.51339721679688	0.0006150305271148682	2	035
259	425.5101318359375	241.4280548095703	1.0	345.9594421386719	324.8165588378906	1.0	512.7117919921875	201.0575714111328	1.0	509.3778991699219	201.95700073242188	0.0006137192249298096	2	035
260	424.4187927246094	240.3192596435547	1.0	347.542724609375	325.9540100097656	1.0	513.3312377929688	201.45794677734375	1.0	509.6378173828125	202.0618133544922	0.002268761396408081	2	035
261	424.7746276855469	238.43077087402344	1.0	350.2492980957031	324.0773010253906	1.0	513.2378540039062	201.06642150878906	1.0	511.4203186035156	201.3154296875	0.0008244514465332031	2	035
262	425.22344970703125	236.27391052246094	1.0	350.06365966796875	319.406494140625	1.0	513.527099609375	201.27491760253906	1.0	509.8224792480469	202.26596069335938	0.0008949041366577148	2	035
263	424.07525634765625	233.1680145263672	1.0	350.21405029296875	318.3593444824219	1.0	512.6416015625	201.06118774414062	1.0	509.2685546875	201.9825439453125	0.0007068514823913574	2	035
264	422.7342224121094	231.80528259277344	1.0	350.2523498535156	313.72003173828125	1.0	512.827880859375	201.32958984375	1.0	509.384033203125	202.22811889648438	0.0012148022651672363	2	035
265	423.1980895996094	229.68287658691406	1.0	351.26104736328125	310.21112060546875	1.0	512.8606567382812	201.26206970214844	1.0	509.34454345703125	202.40208435058594	0.0005852878093719482	2	035
266	423.8672180175781	227.54147338867188	1.0	354.7354736328125	310.5420227050781	1.0	512.9351806640625	201.0426025390625	1.0	509.5697937011719	202.21482849121094	0.00047644972801208496	2	035
267	423.77142333984375	225.6392822265625	1.0	352.213134765625	311.5245361328125	1.0	512.8961181640625	200.58676147460938	1.0	509.3724365234375	201.99957275390625	0.0005549192428588867	2	035
268	423.07427978515625	223.7165985107422	1.0	352.26470947265625	310.76568603515625	1.0	512.8025512695312	201.90582275390625	1.0	509.0818176269531	202.29745483398438	0.0026859045028686523	2	035
269	422.4041442871094	221.3413543701172	1.0	352.1575927734375	307.8841857910156	1.0	513.4271850585938	201.06353759765625	1.0	509.965576171875	202.00564575195312	0.0006745755672454834	2	035
270	422.48858642578125	220.90121459960938	1.0	352.4806213378906	308.1893310546875	1.0	512.8589477539062	201.0396270751953	1.0	509.3057861328125	201.9591064453125	0.0006919503211975098	2	035
271	422.18115234375	221.35353088378906	1.0	352.3125	307.4226989746094	1.0	512.95703125	200.87916564941406	1.0	509.6514587402344	202.23519897460938	0.0006719231605529785	2	035
272	423.1348876953125	221.82212829589844	1.0	354.281005859375	307.072998046875	1.0	512.7255859375	201.31288146972656	1.0	509.21942138671875	202.2974395751953	0.0011242032051086426	2	035
273	424.0300598144531	221.2062225341797	1.0	354.6224365234375	299.3940124511719	1.0	512.9656982421875	200.83001708984375	1.0	509.3979187011719	201.90188598632812	0.00046315789222717285	2	035
274	423.6197814941406	219.9501190185547	1.0	349.35382080078125	293.64434814453125	1.0	513.4791870117188	201.14015197753906	1.0	509.93316650390625	201.62754821777344	0.0007116794586181641	2	035
275	422.9831848144531	217.6798858642578	1.0	346.2528991699219	289.47137451171875	1.0	512.7780151367188	201.02247619628906	1.0	509.3605041503906	201.5647430419922	0.0004475712776184082	2	035
276	422.5130920410156	213.75222778320312	1.0	345.21051025390625	287.05718994140625	1.0	512.5875244140625	200.80953979492188	1.0	508.9828186035156	201.48446655273438	0.000501483678817749	2	035
277	422.3547058105469	212.7732391357422	1.0	347.0406494140625	281.93792724609375	1.0	513.4085693359375	201.10220336914062	1.0	509.95465087890625	201.81558227539062	0.0004946887493133545	2	035
278	422.6758117675781	210.54208374023438	1.0	350.2746887207031	278.0765075683594	1.0	512.8274536132812	201.06832885742188	1.0	509.32000732421875	201.1980743408203	0.0005083084106445312	2	035
279	422.2762756347656	207.3924102783203	1.0	355.8889465332031	275.05718994140625	1.0	512.8499755859375	201.6492919921875	1.0	509.3905029296875	201.8909454345703	0.0005402565002441406	2	035
280	424.2651672363281	205.31837463378906	1.0	348.2135009765625	280.3218688964844	1.0	513.3295288085938	200.81227111816406	1.0	509.98345947265625	201.46405029296875	0.0006804466247558594	2	035
281	424.8391418457031	202.33363342285156	1.0	346.60272216796875	280.64642333984375	1.0	512.9973754882812	201.0937957763672	1.0	509.5611267089844	202.07249450683594	0.0004335343837738037	2	035
282	423.8648986816406	199.65122985839844	1.0	347.63946533203125	278.2433166503906	1.0	513.2345581054688	200.87539672851562	1.0	510.02587890625	201.0480499267578	0.0006667673587799072	2	035
283	424.5958557128906	197.7864532470703	1.0	348.852294921875	276.552490234375	1.0	513.1873779296875	201.2178192138672	1.0	509.42340087890625	201.52554321289062	0.000744163990020752	2	035
284	424.2130432128906	196.66700744628906	1.0	346.82891845703125	275.0171203613281	1.0	512.95654296875	201.36146545410156	1.0	509.3114013671875	201.7637481689453	0.0005221366882324219	2	035
285	424.2597961425781	196.08108520507812	1.0	344.5753479003906	275.0108642578125	1.0	512.8894653320312	201.40623474121094	1.0	509.1278381347656	202.09625244140625	0.0005188286304473877	2	035
286	423.27899169921875	195.00503540039062	1.0	345.5560607910156	273.7458801269531	1.0	512.895751953125	201.16864013671875	1.0	509.18853759765625	202.54647827148438	0.0003985762596130371	2	035
287	424.2051086425781	193.71144104003906	1.0	344.62139892578125	266.7790832519531	1.0	512.7053833007812	200.87867736816406	1.0	508.91131591796875	202.23655700683594	0.0006354153156280518	2	035
288	425.1715087890625	192.6013641357422	1.0	343.64306640625	264.1462097167969	1.0	513.038330078125	201.8618927001953	1.0	508.980224609375	202.59532165527344	0.0004456937313079834	2	035
289	425.9972839355469	190.58616638183594	1.0	344.82806396484375	262.0528259277344	1.0	512.4042358398438	201.26283264160156	1.0	508.6087341308594	202.57191467285156	0.0004985034465789795	2	035
290	425.3955383300781	190.19772338867188	1.0	344.4013977050781	262.0625	1.0	512.5203247070312	201.64149475097656	1.0	508.90057373046875	202.42527770996094	0.0006068050861358643	2	035
291	426.8524475097656	188.60423278808594	1.0	343.2736511230469	261.8680419921875	1.0	512.4468994140625	201.43951416015625	1.0	508.80023193359375	202.896728515625	0.0004246830940246582	2	035
292	426.355712890625	187.771484375	1.0	342.2012023925781	259.37445068359375	1.0	512.78173828125	201.36318969726562	1.0	508.95361328125	202.19747924804688	0.00039333105087280273	2	035
293	425.11114501953125	187.06285095214844	1.0	340.17669677734375	256.4937744140625	1.0	512.7698974609375	201.39024353027344	1.0	508.9425354003906	202.94053649902344	0.0003339052200317383	2	035
294	424.938720703125	187.22021484375	1.0	338.8096618652344	254.97186279296875	1.0	512.9657592773438	201.3457489013672	1.0	509.0739440917969	202.59332275390625	0.00044158101081848145	2	035
295	424.52215576171875	186.67210388183594	1.0	336.85040283203125	252.0194091796875	1.0	512.81787109375	201.397705078125	1.0	509.0968017578125	202.7587890625	0.0003511011600494385	2	035
296	424.0355224609375	185.77821350097656	1.0	337.1930236816406	250.53042602539062	1.0	512.8290405273438	201.70166015625	1.0	508.96405029296875	202.8110809326172	0.0005633831024169922	2	035
297	424.93341064453125	186.00912475585938	1.0	337.51104736328125	249.88258361816406	1.0	512.3999633789062	201.98446655273438	1.0	508.3800048828125	203.27398681640625	0.0004297792911529541	2	035
298	426.4676208496094	184.8097381591797	1.0	336.3230895996094	248.4350128173828	1.0	512.5266723632812	201.42422485351562	1.0	508.78662109375	202.99966430664062	0.0006007254123687744	2	035
299	425.7062072753906	183.7457275390625	1.0	336.0027770996094	247.24087524414062	1.0	512.9756469726562	201.3553466796875	1.0	509.1072082519531	202.96038818359375	0.0004564821720123291	2	035
300	425.5428466796875	182.83924865722656	1.0	334.3641662597656	243.98960876464844	1.0	513.00146484375	201.5439453125	1.0	508.990234375	203.2776336669922	0.0004216432571411133	2	035
301	425.3277282714844	182.81661987304688	1.0	333.7275085449219	241.85157775878906	1.0	512.8482666015625	201.3732452392578	1.0	509.03704833984375	202.11712646484375	0.0005220174789428711	2	035
302	426.5809631347656	182.92831420898438	1.0	336.2360534667969	241.7181854248047	1.0	512.6856689453125	201.7197265625	1.0	508.6889343261719	202.9788818359375	0.0005016624927520752	2	035
303	426.5971374511719	181.9677734375	1.0	337.3402404785156	241.85260009765625	1.0	512.9735717773438	201.5522918701172	1.0	508.97503662109375	203.03916931152344	0.000319749116897583	2	035
304	426.7911071777344	179.29942321777344	1.0	338.22686767578125	237.5173797607422	1.0	512.9846801757812	201.96194458007812	1.0	508.7908935546875	202.76089477539062	0.0003808438777923584	2	035
305	426.326416015625	176.12811279296875	1.0	337.4863586425781	236.03819274902344	1.0	513.2301025390625	201.43052673339844	1.0	509.3210754394531	202.8765411376953	0.00031372904777526855	2	035
306	426.46783447265625	173.90687561035156	1.0	340.40679931640625	232.65884399414062	1.0	513.0530395507812	200.8869171142578	1.0	509.12066650390625	202.01947021484375	0.000925213098526001	2	035
307	426.2408752441406	172.81790161132812	1.0	348.493408203125	231.8675079345703	0.9999996423721313	512.721435546875	201.02362060546875	1.0	508.6084899902344	202.35739135742188	0.00042897462844848633	2	035
308	426.2620849609375	172.2396697998047	1.0	347.8655700683594	234.86077880859375	1.0	512.7619018554688	201.45870971679688	1.0	508.6127014160156	202.9903564453125	0.00034505128860473633	2	035
309	425.93890380859375	171.1854705810547	1.0	346.3414306640625	236.53697204589844	1.0	512.7806396484375	201.5869598388672	1.0	508.8870849609375	203.11744689941406	0.0002874433994293213	2	035
310	425.34735107421875	170.09881591796875	1.0	342.9785461425781	237.18617248535156	1.0	512.9719848632812	201.57569885253906	1.0	508.6638488769531	202.9590301513672	0.0003577768802642822	2	035
311	425.5888366699219	168.81349182128906	1.0	343.9583435058594	235.7572784423828	1.0	512.9578857421875	201.374755859375	1.0	508.928466796875	202.8038787841797	0.00042045116424560547	2	035
312	426.93011474609375	168.92869567871094	1.0	342.6717834472656	234.33908081054688	1.0	513.098876953125	201.6028594970703	1.0	510.91400146484375	202.57920837402344	0.0005328357219696045	2	035
313	427.1587829589844	167.99806213378906	1.0	340.378173828125	234.16839599609375	1.0	513.1478271484375	200.97711181640625	1.0	509.3324279785156	202.5003204345703	0.0005157291889190674	2	035
314	426.5361328125	167.90274047851562	1.0	341.0745849609375	231.89739990234375	1.0	512.7221069335938	201.55218505859375	1.0	508.7942199707031	202.95443725585938	0.0003757476806640625	2	035
315	426.9078369140625	167.00218200683594	1.0	340.9240417480469	232.393798828125	1.0	512.79443359375	201.27841186523438	1.0	508.8118896484375	202.7158660888672	0.00036531686782836914	2	035
316	425.55255126953125	166.57220458984375	1.0	341.9902648925781	229.09051513671875	1.0	512.6860961914062	201.18179321289062	1.0	508.5509338378906	202.65574645996094	0.0003635585308074951	2	035
317	426.2709045410156	164.0417022705078	1.0	340.59014892578125	227.11668395996094	1.0	513.3052978515625	201.718505859375	1.0	510.9002380371094	202.24847412109375	0.0003890693187713623	2	035
318	426.15673828125	163.65155029296875	1.0	342.3013610839844	223.35809326171875	0.9999973773956299	513.7389526367188	201.4437255859375	1.0	511.80108642578125	201.88124084472656	0.0003142058849334717	2	035
319	426.73779296875	163.20372009277344	1.0	349.43951416015625	225.19142150878906	0.9999899864196777	513.0272827148438	201.17539978027344	1.0	509.2232666015625	202.63943481445312	0.0002887248992919922	2	035
320	427.0731201171875	159.3951873779297	1.0	347.55810546875	225.3389434814453	1.0	512.83935546875	201.281494140625	1.0	508.9624328613281	202.5266571044922	0.0003407299518585205	2	035
321	426.75531005859375	158.958984375	1.0	345.21929931640625	226.7223358154297	1.0	512.8334350585938	200.50843811035156	1.0	509.06231689453125	201.7580108642578	0.00040268898010253906	2	035
322	426.174560546875	157.66888427734375	1.0	346.4104309082031	225.5159149169922	1.0	513.1076049804688	201.03256225585938	1.0	509.04901123046875	202.45237731933594	0.0003318488597869873	2	035
323	426.6019287109375	156.20068359375	1.0	344.0814514160156	221.81982421875	1.0	513.0713500976562	201.3084716796875	1.0	511.372314453125	201.819580078125	0.00036516785621643066	2	035
324	425.73779296875	156.04937744140625	1.0	341.9622497558594	218.7880096435547	1.0	513.0562744140625	201.02687072753906	1.0	510.9664611816406	201.9763946533203	0.0006382465362548828	2	035
325	424.31524658203125	156.25416564941406	1.0	340.7856750488281	219.3131103515625	1.0	513.18310546875	201.11068725585938	1.0	511.84686279296875	201.99432373046875	0.0002758800983428955	2	035
326	425.8455505371094	155.9511260986328	1.0	343.42510986328125	218.49331665039062	0.20586666464805603	512.9802856445312	201.37722778320312	1.0	509.09429931640625	202.4846954345703	0.00042888522148132324	2	035
327	425.44366455078125	155.401611328125	1.0	344.7773742675781	214.37228393554688	1.0	512.4151611328125	201.12376403808594	1.0	509.0306091308594	202.48968505859375	0.00043258070945739746	2	035
328	424.4136962890625	154.0703582763672	1.0	344.4573059082031	208.04562377929688	1.0	512.9603271484375	200.89076232910156	1.0	509.4957580566406	201.7700653076172	0.0005404353141784668	2	035
329	426.0019226074219	152.9029541015625	1.0	339.7773132324219	206.3773956298828	1.0	513.3224487304688	201.9064178466797	1.0	338.5425720214844	207.13009643554688	0.0003567337989807129	2	035
330	426.9794921875	152.3836669921875	1.0	346.3209533691406	202.0136260986328	0.9999498128890991	513.3539428710938	201.4880828857422	1.0	509.7362060546875	202.8446807861328	0.0004674196243286133	2	035
331	426.5762939453125	151.69581604003906	1.0	353.370849609375	200.90367126464844	0.9959145188331604	513.7523193359375	202.034912109375	1.0	509.7610778808594	203.1248016357422	0.00030806660652160645	2	035
332	427.1070556640625	152.10227966308594	1.0	352.7363586425781	204.18373107910156	1.0	513.0004272460938	201.85345458984375	1.0	509.2513732910156	202.99948120117188	0.00035431981086730957	2	035
333	427.3822021484375	151.21302795410156	1.0	349.7904357910156	202.83665466308594	0.9999996423721313	512.8934936523438	201.37193298339844	1.0	509.431640625	202.6724395751953	0.00048673152923583984	2	035
334	427.36517333984375	150.98092651367188	1.0	349.5548400878906	200.3231658935547	0.9999995827674866	513.7161254882812	200.7609405517578	1.0	509.78399658203125	202.125732421875	0.0006578564643859863	2	035
335	427.07354736328125	150.873291015625	1.0	348.55877685546875	196.83901977539062	1.0	513.1246948242188	201.29222106933594	1.0	509.458984375	202.56832885742188	0.0004923641681671143	2	035
336	429.836669921875	150.757080078125	1.0	346.36749267578125	194.89248657226562	1.0	513.8123168945312	202.0013885498047	1.0	510.1820068359375	203.0886993408203	0.0005857348442077637	2	035
337	461.025146484375	160.46719360351562	0.005809873342514038	350.8019104003906	194.27003479003906	0.9999997615814209	512.6022338867188	201.38572692871094	1.0	509.21734619140625	202.78895568847656	0.0003826320171356201	2	035
338	430.58062744140625	179.12664794921875	0.999976396560669	352.18743896484375	186.82701110839844	0.9999997615814209	512.12109375	201.66204833984375	1.0	508.8046569824219	202.6321563720703	0.004236847162246704	2	035
339	425.5021057128906	184.0705108642578	0.999996542930603	353.3664245605469	182.5358123779297	1.0	511.7052307128906	201.99925231933594	1.0	508.3663635253906	202.78775024414062	0.0015088915824890137	2	035
340	421.76806640625	191.14862060546875	1.0	356.39984130859375	174.2691650390625	0.3150874376296997	512.5050048828125	202.34194946289062	1.0	508.98291015625	202.70046997070312	0.0010615885257720947	2	035
341	421.2505187988281	193.50572204589844	1.0	360.4273986816406	165.9656982421875	0.9999574422836304	511.8096618652344	201.92115783691406	1.0	508.81744384765625	202.78919982910156	0.005383551120758057	2	035
342	419.2386779785156	194.23329162597656	1.0	371.58221435546875	154.409423828125	0.9999966621398926	511.78961181640625	201.91082763671875	1.0	508.65374755859375	202.16200256347656	0.003222256898880005	2	035
343	417.3941955566406	196.1220245361328	1.0	362.5430908203125	165.16757202148438	0.9999628663063049	511.67767333984375	201.78541564941406	1.0	508.6712646484375	202.50967407226562	0.0050685107707977295	2	035
344	418.3707580566406	196.05886840820312	1.0	362.2731628417969	165.86566162109375	0.9999856948852539	511.56854248046875	202.09844970703125	1.0	508.3807067871094	202.9298095703125	0.002818167209625244	2	035
345	414.8089294433594	198.38323974609375	1.0	379.2845153808594	140.00408935546875	0.9999952912330627	511.50579833984375	201.80758666992188	1.0	508.5068054199219	202.8538818359375	0.0015389025211334229	2	035
346	415.0828552246094	199.08143615722656	1.0	377.5559997558594	136.6531219482422	0.9999957084655762	511.89373779296875	202.25941467285156	1.0	508.4018249511719	202.84947204589844	0.003803163766860962	2	035
347	410.87451171875	199.62721252441406	1.0	363.2627868652344	162.9859161376953	0.7575147151947021	511.6844787597656	201.5767364501953	1.0	508.7333068847656	202.74600219726562	0.0011687874794006348	2	035
348	406.8102111816406	200.6047821044922	1.0	378.8129577636719	136.82073974609375	0.9985106587409973	511.9375915527344	201.6467742919922	1.0	508.595703125	202.45884704589844	0.004818439483642578	2	035
349	406.6287536621094	200.605712890625	0.9999998807907104	382.0213928222656	132.26722717285156	0.9880881309509277	511.755126953125	201.70558166503906	1.0	509.29779052734375	202.5955047607422	0.0017639994621276855	2	035
350	403.8601379394531	204.19448852539062	0.9999993443489075	380.15655517578125	133.78419494628906	0.9534510970115662	511.8110656738281	202.3255615234375	1.0	509.1474914550781	202.7366943359375	0.004146307706832886	2	035
351	403.6139831542969	203.111572265625	1.0	364.56475830078125	129.91592407226562	0.9999464750289917	511.58782958984375	202.27415466308594	1.0	508.7506408691406	202.541015625	0.0020145773887634277	2	035
352	402.5624084472656	204.41624450683594	1.0	364.43658447265625	124.38152313232422	0.9999986886978149	511.4399108886719	202.2484588623047	1.0	508.7638244628906	203.09259033203125	0.004742950201034546	2	035
353	402.18377685546875	204.69712829589844	1.0	366.25762939453125	121.52359771728516	0.9999995231628418	511.8377380371094	201.77320861816406	1.0	509.40191650390625	202.7752227783203	0.003796517848968506	2	035
354	403.1428527832031	203.71717834472656	0.9999998807907104	365.80084228515625	117.92439270019531	0.999919056892395	511.152099609375	201.489501953125	1.0	508.48455810546875	202.3623504638672	0.0017198622226715088	2	035
355	402.9270324707031	203.5615692138672	0.9999994039535522	368.2685852050781	116.61750793457031	1.0	512.0722045898438	201.82321166992188	1.0	509.0797424316406	202.75921630859375	0.002060145139694214	2	035
356	402.7532958984375	204.42221069335938	0.9999998807907104	368.5455627441406	117.94575500488281	1.0	512.1847534179688	201.4195098876953	1.0	509.4612121582031	202.34910583496094	0.002863287925720215	2	035
357	402.4866638183594	203.87379455566406	0.9999998807907104	365.1700134277344	119.96692657470703	0.9999998807907104	511.77325439453125	201.40013122558594	1.0	508.79193115234375	202.851318359375	0.0008043944835662842	2	035
358	401.3332824707031	204.23057556152344	0.9999999403953552	358.7187805175781	120.49760437011719	0.004769176244735718	511.4814147949219	202.11917114257812	1.0	508.7655944824219	203.37017822265625	0.0012463927268981934	2	035
359	403.21282958984375	205.5774383544922	0.9999958276748657	359.3865661621094	121.19046783447266	0.9999915957450867	511.9869079589844	201.69570922851562	1.0	509.1600646972656	202.84849548339844	0.003276228904724121	2	035
360	406.8649597167969	199.56634521484375	1.0	363.6148376464844	121.40110778808594	0.9999998211860657	512.1717529296875	202.0311279296875	1.0	509.1544189453125	202.616943359375	0.002289414405822754	2	035
361	409.7545166015625	194.28392028808594	0.9999976754188538	365.5505065917969	121.30188751220703	0.9999994039535522	512.2066650390625	201.06468200683594	1.0	509.4683532714844	202.4219207763672	0.0004749298095703125	2	035
362	413.8374938964844	191.23512268066406	1.0	366.2951354980469	127.92041778564453	0.9993100166320801	512.8245239257812	201.87283325195312	1.0	509.36376953125	203.10096740722656	0.0021630823612213135	2	035
363	413.9634704589844	192.4390869140625	1.0	417.222412109375	195.2919158935547	0.0005075335502624512	512.112548828125	201.59495544433594	1.0	509.0011291503906	202.46961975097656	0.002447068691253662	2	035
364	414.6352233886719	192.71791076660156	1.0	418.51849365234375	195.80567932128906	0.00031244754791259766	512.9446411132812	201.6345977783203	1.0	509.60809326171875	202.4896697998047	0.0011602938175201416	2	035
365	415.9081115722656	193.1962432861328	1.0	337.5621337890625	143.0128631591797	0.9714486598968506	512.7192993164062	201.35107421875	1.0	509.43145751953125	202.624755859375	0.0009440779685974121	2	035
366	417.2747802734375	193.7130889892578	1.0	331.94378662109375	145.2583770751953	1.0	512.2670288085938	201.87388610839844	1.0	509.3846130371094	202.3690948486328	0.0033308863639831543	2	035
367	417.4378662109375	194.24395751953125	1.0	329.3198547363281	147.4497528076172	0.9999998807907104	512.5691528320312	200.94244384765625	1.0	509.2993469238281	202.05613708496094	0.0019059181213378906	2	035
368	418.0805358886719	196.13743591308594	1.0	333.4548034667969	147.47915649414062	0.9629521369934082	512.1316528320312	201.7232208251953	1.0	508.96990966796875	202.35870361328125	0.004217237234115601	2	035
369	417.1138000488281	195.6858673095703	1.0	335.14605712890625	153.2140655517578	0.9999959468841553	512.5888671875	201.4215545654297	1.0	509.20599365234375	202.2188262939453	0.001977264881134033	2	035
370	416.654296875	195.47665405273438	0.9999996423721313	335.4433288574219	156.31939697265625	0.9999638795852661	512.5098266601562	201.54769897460938	1.0	509.29180908203125	202.4446258544922	0.0005417764186859131	2	035
371	418.07427978515625	195.56369018554688	1.0	334.4810485839844	157.0210418701172	0.9999998807907104	512.0587158203125	201.68099975585938	1.0	509.1562194824219	202.70716857910156	0.0035588741302490234	2	035
372	417.8673095703125	195.10797119140625	1.0	468.3750305175781	164.14564514160156	0.3376791477203369	512.5489501953125	201.80014038085938	1.0	508.8947448730469	202.68890380859375	0.006268858909606934	2	035
373	416.8248291015625	194.4442901611328	1.0	514.7642211914062	204.5081024169922	8.982419967651367e-5	512.44189453125	201.50599670410156	1.0	509.2207336425781	202.19654846191406	0.002106606960296631	2	035
374	417.5966491699219	195.4879150390625	1.0	463.8688659667969	168.73043823242188	0.00022664666175842285	512.1207275390625	201.64849853515625	1.0	509.01153564453125	202.31137084960938	0.0023983418941497803	2	035
375	416.8193359375	196.0202178955078	1.0	332.9002380371094	160.9314727783203	0.9940986633300781	512.1403198242188	201.09527587890625	1.0	508.77606201171875	201.93441772460938	0.0013595521450042725	2	035
376	416.15625	196.52352905273438	1.0	330.16094970703125	162.60044860839844	0.9999929666519165	511.9752502441406	201.58468627929688	1.0	508.6868896484375	202.61041259765625	0.0011866390705108643	2	035
377	416.6748046875	199.61036682128906	1.0	337.3689880371094	162.6903533935547	0.9999998807907104	512.264892578125	201.08648681640625	1.0	508.9815673828125	201.98297119140625	0.0006923377513885498	2	035
378	414.8169250488281	199.45498657226562	0.9999971389770508	338.44940185546875	166.99742126464844	1.0	512.5120849609375	201.46990966796875	1.0	509.4500732421875	202.383056640625	0.0010553300380706787	2	035
379	417.4051818847656	200.64671325683594	1.0	335.1400146484375	171.93655395507812	0.9999997615814209	512.1089477539062	201.60745239257812	1.0	508.9153747558594	202.7369842529297	0.0012813210487365723	2	035
380	416.2855529785156	201.9014434814453	0.999997615814209	336.1980285644531	175.3116455078125	0.9994994401931763	512.2493896484375	201.7255096435547	1.0	508.9374694824219	202.98793029785156	0.0007856190204620361	2	035
381	417.674560546875	203.07725524902344	1.0	337.0766906738281	174.87100219726562	0.9997619390487671	511.89129638671875	201.77073669433594	1.0	508.8375549316406	203.2916259765625	0.0013914108276367188	2	035
382	418.0791931152344	201.50418090820312	1.0	332.7671813964844	174.8487091064453	0.9984244108200073	511.7615661621094	201.59878540039062	1.0	508.7616882324219	203.03936767578125	0.0011163055896759033	2	035
383	418.1685485839844	203.12811279296875	1.0	335.41485595703125	176.028076171875	0.7902646064758301	511.932861328125	201.23367309570312	1.0	509.070068359375	202.67752075195312	0.001891404390335083	2	035
384	418.4731750488281	202.57003784179688	1.0	515.115478515625	204.7404022216797	0.00011542439460754395	512.1948852539062	201.77691650390625	1.0	509.4385681152344	202.87222290039062	0.0013370513916015625	2	035
385	418.2056884765625	201.4126434326172	1.0	515.2479858398438	204.57276916503906	0.00010517239570617676	512.17529296875	201.39935302734375	1.0	509.17730712890625	202.68492126464844	0.001269698143005371	2	035
386	418.4117736816406	202.3238067626953	1.0	416.32855224609375	205.67269897460938	0.00017392635345458984	512.2562866210938	201.88223266601562	1.0	508.94622802734375	203.49371337890625	0.0006173551082611084	2	035
387	418.6796875	203.70753479003906	1.0	330.83551025390625	173.1118927001953	0.01174500584602356	511.95477294921875	201.98818969726562	1.0	508.73529052734375	203.5308380126953	0.0008997023105621338	2	035
388	419.7327880859375	204.29547119140625	1.0	335.9675598144531	175.50729370117188	0.9999848008155823	512.2093505859375	201.7612762451172	1.0	509.0243835449219	203.23184204101562	0.0015377700328826904	2	035
389	420.2922058105469	206.33786010742188	1.0	334.34619140625	181.58294677734375	1.0	511.8647766113281	201.2920379638672	1.0	508.8695983886719	202.38011169433594	0.001855224370956421	2	035
390	420.4402770996094	207.3199920654297	1.0	335.4776611328125	185.49110412597656	0.9999998807907104	512.0789794921875	201.69053649902344	1.0	509.21002197265625	203.48495483398438	0.0007843971252441406	2	035
391	467.4870910644531	180.09695434570312	0.9999996423721313	335.9277038574219	189.08575439453125	1.0	511.8773193359375	201.6060028076172	1.0	509.05108642578125	203.04566955566406	0.0006649792194366455	2	035
392	467.2144470214844	180.47906494140625	0.9999985694885254	334.1380615234375	187.24688720703125	0.9999999403953552	511.8848876953125	201.2220916748047	1.0	509.1615295410156	202.7724151611328	0.0004456639289855957	2	035
393	420.7540588378906	209.34384155273438	1.0	333.64093017578125	185.5470428466797	0.9999997615814209	511.81781005859375	201.2841033935547	1.0	508.6974182128906	202.34469604492188	0.0005341470241546631	2	035
394	421.85150146484375	209.7213134765625	1.0	333.92376708984375	184.26101684570312	1.0	512.0928344726562	201.21388244628906	1.0	509.0289611816406	202.33689880371094	0.0003972053527832031	2	035
395	421.74871826171875	209.24688720703125	1.0	334.7154541015625	183.82252502441406	0.999650776386261	511.82281494140625	201.8269805908203	1.0	508.9842224121094	203.0386199951172	0.0008606314659118652	2	035
396	422.0538330078125	209.0526580810547	1.0	339.60198974609375	182.3165740966797	0.995459258556366	511.89306640625	201.19573974609375	1.0	508.9463195800781	202.65003967285156	0.0009175539016723633	2	035
397	422.7950439453125	210.57305908203125	1.0	331.3834533691406	180.6107635498047	0.020241737365722656	511.6988220214844	200.8580322265625	1.0	508.9501647949219	202.205078125	0.0008835792541503906	2	035
398	421.5302429199219	210.4230194091797	1.0	339.2439880371094	182.4088134765625	0.9999998807907104	511.824462890625	201.2491912841797	1.0	508.9416198730469	202.45909118652344	0.0004730224609375	2	035
399	419.90924072265625	212.23626708984375	1.0	338.31005859375	184.9204864501953	0.9999998807907104	511.4292907714844	201.41510009765625	1.0	508.5235595703125	203.05169677734375	0.000545203685760498	2	035
400	418.7108459472656	214.2156982421875	1.0	333.7657165527344	189.01837158203125	0.9999996423721313	512.31494140625	201.6573486328125	1.0	509.1009216308594	202.8837890625	0.00045809149742126465	2	035
401	420.82049560546875	216.67160034179688	0.9999997019767761	336.24365234375	194.340576171875	1.0	511.8901062011719	201.8692626953125	1.0	336.913818359375	194.84954833984375	0.000676274299621582	2	035
402	421.8382873535156	217.416748046875	0.9988925457000732	335.5363464355469	193.32916259765625	0.9999896287918091	511.3085021972656	202.01754760742188	1.0	509.24053955078125	203.007568359375	0.00014951825141906738	2	035
403	421.5343017578125	221.68807983398438	1.0	336.6273193359375	189.46994018554688	1.0	471.1679382324219	186.04617309570312	3.853440284729004e-5	336.3309326171875	190.2998504638672	0.0001175999641418457	2	035
404	422.4221496582031	222.28504943847656	1.0	341.8653564453125	185.69874572753906	0.04854828119277954	421.1782531738281	222.03822326660156	0.0002434849739074707	409.1708068847656	229.0765838623047	0.00010222196578979492	2	035
405	423.02618408203125	223.55325317382812	1.0	341.28106689453125	185.2168426513672	0.055500566959381104	422.6188659667969	222.5238037109375	0.0001252293586730957	408.7818603515625	230.62547302246094	7.76052474975586e-5	2	035
406	423.23828125	222.55360412597656	1.0	341.0094299316406	186.5462646484375	0.9675924777984619	418.5372009277344	223.9950714111328	0.00016197562217712402	408.6083679199219	230.54202270507812	0.0001240074634552002	2	035
407	421.4586181640625	223.15493774414062	1.0	342.1798095703125	184.02874755859375	0.9943253993988037	470.23455810546875	189.95867919921875	6.473064422607422e-5	408.30517578125	230.28367614746094	3.49879264831543e-5	2	035
408	420.9122314453125	223.05796813964844	1.0	418.1712646484375	224.17910766601562	0.0001761019229888916	420.9717102050781	222.7194366455078	7.191300392150879e-5	408.3539733886719	229.63232421875	4.559755325317383e-5	2	035
409	421.28271484375	223.93484497070312	0.9999911785125732	343.83160400390625	187.2079315185547	0.9998248219490051	343.7508239746094	188.01535034179688	1.4722347259521484e-5	338.62591552734375	187.01693725585938	8.13603401184082e-6	2	035
410	421.4134521484375	225.2938232421875	0.9978058338165283	343.06268310546875	187.18260192871094	0.9999895691871643	649.1854858398438	201.1697540283203	4.2378902435302734e-5	350.4872741699219	189.71730041503906	1.2993812561035156e-5	2	035
411	418.22698974609375	224.8424072265625	0.9999994039535522	344.9178771972656	190.32469177246094	0.9998670816421509	466.32635498046875	199.79141235351562	6.130337715148926e-5	339.8334655761719	190.83932495117188	3.0875205993652344e-5	2	035
412	423.6807861328125	224.6143798828125	1.0	339.869873046875	184.73611450195312	0.9999930262565613	423.09112548828125	223.9270477294922	3.719329833984375e-5	407.97137451171875	232.21380615234375	1.850724220275879e-5	2	035
413	422.2447814941406	224.49560546875	0.9999998807907104	464.7403869628906	202.09754943847656	0.0001563727855682373	470.0951843261719	198.67576599121094	0.00016239285469055176	458.0312194824219	196.6410369873047	2.7179718017578125e-5	2	035
414	424.387939453125	225.3847198486328	1.0	345.5956115722656	194.11099243164062	0.10939362645149231	471.2811584472656	201.2763214111328	2.524256706237793e-5	459.4970397949219	197.57911682128906	2.995133399963379e-5	2	035
415	421.8736572265625	230.30239868164062	1.0	466.3543701171875	200.26380920410156	0.002181828022003174	468.7040710449219	198.26141357421875	4.3720006942749023e-5	407.2084045410156	234.45388793945312	2.7894973754882812e-5	2	035
416	421.37274169921875	235.86109924316406	0.9999991655349731	469.8682861328125	197.9512481689453	0.027674227952957153	473.9404296875	197.56777954101562	4.234910011291504e-5	475.4921875	192.28578186035156	1.895427703857422e-5	2	035
417	422.5677185058594	237.91079711914062	1.0	349.81793212890625	203.81381225585938	0.9587752819061279	422.9141845703125	238.15029907226562	7.534027099609375e-5	409.9739685058594	246.26315307617188	5.790591239929199e-5	2	035
418	422.914794921875	242.07383728027344	1.0	352.6690368652344	200.8464813232422	0.9999998807907104	420.56268310546875	242.43856811523438	3.8117170333862305e-5	353.81982421875	206.5035400390625	0.00011369585990905762	2	035
419	422.0788269042969	242.21588134765625	1.0	357.95867919921875	199.78298950195312	1.0	419.7674560546875	242.96749877929688	5.6177377700805664e-5	354.59979248046875	200.08096313476562	0.0001296699047088623	2	035
420	424.0527038574219	242.98641967773438	1.0	353.3851318359375	195.43600463867188	1.0	421.1997985839844	243.8134307861328	0.00012004375457763672	352.7174987792969	195.49197387695312	0.00016251206398010254	2	035
421	424.5666809082031	245.0553741455078	1.0	354.6581115722656	199.3941192626953	1.0	421.41473388671875	245.0743865966797	8.51750373840332e-5	408.00634765625	249.71780395507812	5.6624412536621094e-5	2	035
422	423.7206115722656	246.55227661132812	1.0	352.9522705078125	199.45179748535156	1.0	421.5935363769531	245.66891479492188	5.7131052017211914e-5	351.7347412109375	200.30221557617188	3.936886787414551e-5	2	035
423	425.52178955078125	246.99874877929688	1.0	351.55938720703125	200.7682647705078	1.0	423.0915832519531	246.61117553710938	9.384751319885254e-5	407.8805847167969	250.60084533691406	5.4389238357543945e-5	2	035
424	423.8477478027344	246.91970825195312	1.0	351.1155700683594	202.07373046875	1.0	422.0613098144531	246.3077850341797	7.2479248046875e-5	352.8813781738281	206.8150634765625	9.697675704956055e-5	2	035
425	426.138427734375	247.1018524169922	1.0	352.2003479003906	201.78570556640625	1.0	423.54351806640625	246.56539916992188	9.748339653015137e-5	407.77313232421875	251.39346313476562	4.762411117553711e-5	2	035
426	425.8470764160156	246.19247436523438	1.0	352.4425354003906	203.12721252441406	1.0	423.1755065917969	246.26870727539062	0.00013762712478637695	407.79486083984375	251.40785217285156	6.22868537902832e-5	2	035
427	426.70648193359375	247.06871032714844	1.0	349.5699157714844	205.29159545898438	1.0	355.2189636230469	204.54296875	0.00018486380577087402	350.0439758300781	205.52235412597656	0.0001691281795501709	2	035
428	425.7709045410156	246.7738494873047	1.0	347.2903137207031	204.56858825683594	0.9999998807907104	423.8334655761719	246.26678466796875	0.00027620792388916016	348.0633544921875	204.55538940429688	0.00013172626495361328	2	035
429	427.11151123046875	245.34463500976562	1.0	348.5918884277344	208.73129272460938	0.9999988079071045	424.24273681640625	246.2337646484375	0.00018906593322753906	347.1506042480469	207.89794921875	0.00010406970977783203	2	035
430	425.17236328125	244.18809509277344	1.0	350.56158447265625	207.53530883789062	1.0	353.9598083496094	206.0701446533203	0.0001716315746307373	351.5234680175781	206.58457946777344	0.00014343857765197754	2	035
431	425.2339782714844	245.02505493164062	1.0	347.36541748046875	207.100341796875	1.0	423.5133361816406	246.2117462158203	8.109211921691895e-5	346.1582946777344	208.6075897216797	0.00017333030700683594	2	035
432	425.7105407714844	245.99424743652344	1.0	343.626220703125	211.14955139160156	0.9996212124824524	471.9791259765625	220.5863494873047	6.0617923736572266e-5	409.9151306152344	253.35586547851562	2.6047229766845703e-5	2	035
433	427.5053405761719	243.4113006591797	0.4241870939731598	351.89605712890625	220.39230346679688	0.6671220064163208	648.540283203125	32.3666877746582	1.6391277313232422e-6	171.67845153808594	6.509397029876709	9.238719940185547e-7	2	035
434	342.8565368652344	221.49095153808594	5.1975250244140625e-5	354.1610412597656	218.8324432373047	1.0	355.8681640625	219.6019744873047	3.0159950256347656e-5	353.5359802246094	214.52268981933594	3.2901763916015625e-5	2	035
435	446.4281311035156	238.1597442626953	0.00020229816436767578	357.98748779296875	216.2724151611328	1.0	359.6689147949219	216.11264038085938	6.148219108581543e-5	354.49798583984375	216.03065490722656	6.604194641113281e-5	2	035
436	463.9746398925781	233.2062530517578	0.9976524114608765	356.2877502441406	217.4319610595703	0.00037354230880737305	470.1436767578125	233.1360321044922	2.181529998779297e-5	457.28021240234375	227.7142791748047	4.291534423828125e-5	2	035
437	462.2958679199219	229.86573791503906	0.997442901134491	358.5245056152344	227.14756774902344	0.0001888871192932129	463.6109619140625	229.62368774414062	1.4007091522216797e-6	454.5441589355469	220.8997802734375	1.519918441772461e-6	2	035
438	433.1424865722656	239.4237823486328	0.4138723909854889	358.5567626953125	231.60693359375	0.9999945163726807	357.27142333984375	231.54461669921875	1.3619661331176758e-5	356.22918701171875	231.56178283691406	0.00010517239570617676	2	035
439	468.26202392578125	235.17520141601562	1.0	466.3051452636719	237.90371704101562	0.00023180246353149414	467.8629150390625	236.64735412597656	6.780028343200684e-5	469.6681823730469	225.55613708496094	6.386637687683105e-5	2	035
440	467.384033203125	237.0939483642578	0.24295631051063538	467.01422119140625	237.88540649414062	0.00015649199485778809	467.0675964355469	236.0988311767578	8.717179298400879e-5	469.43841552734375	239.10116577148438	6.529688835144043e-5	2	035
441	468.6847839355469	239.81173706054688	0.9997133016586304	466.9245300292969	239.96949768066406	0.0019822120666503906	468.5399475097656	238.11273193359375	0.00027358531951904297	459.7573547363281	243.6101531982422	7.176399230957031e-5	2	035
442	436.59039306640625	241.51272583007812	0.00022801756858825684	464.0426025390625	241.02667236328125	2.4825334548950195e-5	648.8541259765625	203.46844482421875	3.814697265625e-6	171.66998291015625	7.431275367736816	2.384185791015625e-6	2	035
443	467.5967102050781	239.6355438232422	0.9999942779541016	466.6432800292969	239.79005432128906	0.00177726149559021	467.6168212890625	237.76307678222656	0.00021567940711975098	458.570556640625	245.26414489746094	9.047985076904297e-5	2	035
444	467.87750244140625	240.4951934814453	0.9999949336051941	466.9871826171875	240.6705322265625	0.0035498738288879395	466.592529296875	240.8921661376953	0.0006052255630493164	459.35272216796875	245.76084899902344	0.0003489255905151367	2	035
445	468.7985534667969	240.67037963867188	0.9998766183853149	466.8553466796875	240.93850708007812	0.0012871921062469482	466.6661682128906	241.20797729492188	0.00014004111289978027	458.5567626953125	246.1389923095703	8.07642936706543e-5	2	035
446	467.8781433105469	240.13084411621094	0.9999549388885498	465.9590759277344	241.6368865966797	0.0007288753986358643	465.45928955078125	241.5856170654297	7.170438766479492e-5	457.1830749511719	246.62741088867188	4.2051076889038086e-5	2	035
447	470.9505310058594	239.20904541015625	0.9982849359512329	468.50653076171875	240.4474639892578	0.0025605857372283936	468.6172180175781	238.2808074951172	0.00011491775512695312	459.4250793457031	244.70938110351562	3.6656856536865234e-5	2	035
448	435.81988525390625	239.29664611816406	0.9881975650787354	465.7047424316406	241.79364013671875	0.0013778507709503174	465.3009338378906	241.6737823486328	2.047419548034668e-5	452.631103515625	241.29946899414062	1.633167266845703e-5	2	035
449	432.4035339355469	238.70791625976562	1.0	465.7230529785156	244.09359741210938	0.0003180205821990967	436.6273193359375	238.2178497314453	8.025765419006348e-5	436.9026794433594	244.33424377441406	7.224082946777344e-5	2	035
450	472.9153747558594	240.46873474121094	0.9999996423721313	345.16851806640625	244.833984375	1.0	467.7679443359375	243.06285095214844	0.0003337562084197998	340.2333984375	246.13734436035156	0.0002263784408569336	2	035
451	473.36676025390625	241.9528045654297	0.9999973773956299	350.09014892578125	247.12176513671875	0.9998701810836792	351.855712890625	247.7507781982422	5.7250261306762695e-5	348.6682434082031	253.80099487304688	3.960728645324707e-5	2	035
452	432.7793273925781	241.22080993652344	0.9989947080612183	345.4714050292969	246.54954528808594	1.0	343.2246398925781	245.9223175048828	0.0001544356346130371	340.91534423828125	247.04397583007812	0.0002427995204925537	2	035
453	472.956298828125	242.90562438964844	0.9999963641166687	466.5408935546875	243.99005126953125	0.0006715655326843262	467.0323791503906	243.2274627685547	2.4199485778808594e-5	451.9735107421875	243.4987335205078	3.2961368560791016e-5	2	035
454	431.6623229980469	238.5181121826172	1.0	351.14935302734375	250.0066680908203	0.9999983906745911	352.3558654785156	249.98326110839844	0.00024822354316711426	349.4711608886719	245.68960571289062	0.00012162327766418457	2	035
455	433.4742431640625	237.11900329589844	0.9999997615814209	353.5345764160156	253.33071899414062	1.0	355.3580627441406	255.1764678955078	0.00011757016181945801	353.7312316894531	254.31019592285156	0.00021731853485107422	2	035
456	434.37567138671875	233.80079650878906	0.9999998807907104	353.43572998046875	253.0323028564453	0.9999521970748901	352.4775085449219	250.53126525878906	0.0004547238349914551	351.80908203125	253.9286346435547	0.0003643035888671875	2	035
457	434.11529541015625	231.3844451904297	1.0	355.24432373046875	249.626953125	0.9999465942382812	359.5978088378906	247.0078125	0.0005650818347930908	355.2233581542969	244.5568389892578	0.0008037388324737549	2	035
458	434.4184875488281	231.72097778320312	1.0	439.11993408203125	235.4725799560547	0.00020697712898254395	437.9378967285156	233.16845703125	3.9130449295043945e-5	421.9804382324219	221.6214599609375	2.709031105041504e-5	2	035
459	434.44189453125	230.43296813964844	1.0	438.9806213378906	230.96087646484375	0.0001748800277709961	438.33062744140625	233.08187866210938	4.252791404724121e-5	422.2549743652344	221.1400146484375	4.2438507080078125e-5	2	035
460	433.3055419921875	228.40985107421875	1.0	366.094970703125	253.66261291503906	0.9538763761520386	366.6067810058594	250.58729553222656	0.0001550912857055664	362.849609375	247.8837127685547	0.00014349818229675293	2	035
461	432.0289611816406	227.8814239501953	1.0	365.6598205566406	252.5100860595703	0.017210960388183594	365.1075134277344	250.6439208984375	5.486607551574707e-5	362.0117492675781	247.1573486328125	6.097555160522461e-5	2	035
462	431.1863708496094	227.0977325439453	1.0	366.4023132324219	256.6896057128906	0.9339618682861328	434.5095520019531	225.6968536376953	4.5865774154663086e-5	422.3113098144531	214.75535583496094	6.091594696044922e-5	2	035
463	431.0284729003906	225.4947509765625	1.0	365.86187744140625	256.2272033691406	0.00030472874641418457	434.7010192871094	224.24649047851562	6.908178329467773e-5	435.1190185546875	229.29966735839844	3.6835670471191406e-5	2	035
464	431.6835632324219	226.69725036621094	1.0	365.4081115722656	259.403076171875	0.9978491067886353	435.0610046386719	225.51382446289062	5.671381950378418e-5	422.0062561035156	214.4945831298828	5.239248275756836e-5	2	035
465	431.3334045410156	225.92471313476562	1.0	367.96673583984375	262.1167907714844	1.0	372.1064147949219	260.70135498046875	8.758902549743652e-5	365.4596862792969	258.9574279785156	0.00012412667274475098	2	035
466	430.0683898925781	225.4630126953125	1.0	368.7691955566406	263.3365783691406	1.0	373.3814392089844	261.78173828125	0.00013497471809387207	367.03082275390625	260.1228942871094	0.0002384483814239502	2	035
467	430.7098693847656	225.79310607910156	1.0	368.32635498046875	264.88189697265625	1.0	371.2030029296875	264.29949951171875	6.35683536529541e-5	368.29541015625	271.2596130371094	7.516145706176758e-5	2	035
468	430.79913330078125	225.6361083984375	1.0	365.4999084472656	265.82275390625	1.0	369.2839050292969	266.8107604980469	6.911158561706543e-5	365.275634765625	267.95758056640625	3.5315752029418945e-5	2	035
469	430.1959533691406	225.62046813964844	1.0	362.0098876953125	264.8168029785156	1.0	365.60186767578125	265.15362548828125	0.00016361474990844727	357.8014221191406	264.0433349609375	7.334351539611816e-5	2	035
470	430.2247314453125	224.28427124023438	1.0	359.99761962890625	265.3983154296875	1.0	362.964111328125	264.64837646484375	0.0002129077911376953	355.14605712890625	262.44342041015625	0.00014418363571166992	2	035
471	430.2591247558594	228.29823303222656	1.0	360.98150634765625	266.0504150390625	0.999980092048645	360.8813171386719	263.942626953125	0.00010949373245239258	352.8380126953125	266.7041320800781	5.772709846496582e-5	2	035
472	430.0333557128906	227.6288604736328	1.0	365.7861633300781	266.578369140625	0.9992777705192566	361.8384094238281	265.47314453125	0.00012895464897155762	351.33197021484375	270.09759521484375	5.316734313964844e-5	2	035
473	430.9778137207031	227.39456176757812	1.0	363.01263427734375	267.7364501953125	1.0	366.2961120605469	266.8704528808594	0.0002816617488861084	359.35302734375	265.0587158203125	0.00013932585716247559	2	035
474	430.4876403808594	227.65069580078125	1.0	360.5970458984375	268.8008728027344	1.0	363.46600341796875	268.13580322265625	0.0002646148204803467	360.60723876953125	269.4893798828125	0.00028973817825317383	2	035
475	429.8851318359375	228.01821899414062	1.0	359.35308837890625	268.4548034667969	1.0	362.11370849609375	267.29949951171875	0.0002562999725341797	356.4728088378906	265.03607177734375	0.00017645955085754395	2	035
476	430.89111328125	228.3544158935547	1.0	356.58355712890625	268.0867004394531	1.0	360.71478271484375	266.3194885253906	0.0007111132144927979	355.20526123046875	263.65618896484375	0.0011581778526306152	2	035
477	429.99481201171875	228.34735107421875	1.0	360.67059326171875	268.90118408203125	0.4656856656074524	425.1321716308594	230.0675506591797	0.000130385160446167	409.7260437011719	236.02783203125	6.0439109802246094e-5	2	035
478	429.9271240234375	228.03131103515625	1.0	362.3306884765625	267.67041015625	0.9999986886978149	364.8352966308594	267.44708251953125	0.00018271803855895996	361.09027099609375	269.8702392578125	0.00016775727272033691	2	035
479	429.8901672363281	227.3880615234375	1.0	360.3809509277344	270.479736328125	1.0	360.047119140625	270.6007995605469	0.00011676549911499023	358.1971435546875	265.3104248046875	0.0001290738582611084	2	035
480	430.22137451171875	228.29302978515625	1.0	358.6280517578125	271.6669921875	1.0	361.7221374511719	270.19512939453125	0.00010326504707336426	357.5172119140625	272.90313720703125	4.082918167114258e-5	2	035
481	430.1923828125	227.8728485107422	1.0	355.6548767089844	270.6096496582031	1.0	358.8125	269.5040588378906	0.00036269426345825195	356.6723327636719	272.6179504394531	0.00012969970703125	2	035
482	429.9532470703125	228.83201599121094	1.0	357.4032287597656	271.93157958984375	0.9947441816329956	358.34075927734375	269.8499755859375	0.0001927018165588379	351.4512634277344	273.6661071777344	0.00016811490058898926	2	035
483	430.1000671386719	228.55528259277344	1.0	362.1889343261719	270.042236328125	0.9999982714653015	364.03948974609375	267.8121032714844	0.0002091825008392334	359.0660400390625	265.0839538574219	0.00027126073837280273	2	035
484	430.1403503417969	228.320556640625	1.0	357.3928527832031	272.6786804199219	1.0	360.05596923828125	271.35577392578125	0.00020435452461242676	354.7459411621094	273.2652587890625	4.646182060241699e-5	2	035
485	430.0303649902344	228.22283935546875	1.0	354.71990966796875	272.77362060546875	1.0	357.8938903808594	271.46392822265625	0.0004324615001678467	353.2377624511719	272.57830810546875	0.0001207888126373291	2	035
486	430.08740234375	228.13888549804688	1.0	353.55560302734375	272.2823486328125	1.0	356.8601989746094	271.0252380371094	0.00018087029457092285	351.9912109375	272.305419921875	0.00019657611846923828	2	035
487	429.91162109375	228.34451293945312	1.0	352.4543762207031	271.6068115234375	1.0	356.0686950683594	270.8299255371094	0.00012129545211791992	352.12322998046875	272.0137634277344	0.00016963481903076172	2	035
488	429.90234375	227.9116668701172	1.0	358.06195068359375	271.9306945800781	0.9999994039535522	360.3846740722656	269.57952880859375	0.00014391541481018066	351.7401123046875	274.2211608886719	0.00014477968215942383	2	035
489	428.66290283203125	225.96983337402344	1.0	355.9056091308594	273.5245666503906	1.0	358.9461669921875	272.3329772949219	0.00012442469596862793	353.843994140625	273.3562927246094	5.894899368286133e-5	2	035
490	427.8484191894531	221.96107482910156	1.0	358.9625549316406	272.5191955566406	1.0	430.9359130859375	221.97735595703125	0.0004023611545562744	426.49139404296875	226.8387451171875	0.00018352270126342773	2	035
491	426.9168701171875	218.47581481933594	1.0	358.6837158203125	269.4933166503906	1.0	428.5261535644531	220.98060607910156	0.00040212273597717285	427.45037841796875	225.0972900390625	0.000993967056274414	2	035
492	426.3907165527344	216.36158752441406	1.0	367.69720458984375	271.9352722167969	0.9998233318328857	424.59521484375	215.6231231689453	0.0001659393310546875	426.5860290527344	224.1324920654297	0.00022962689399719238	2	035
493	426.54705810546875	214.9512481689453	1.0	367.9423828125	273.179443359375	1.0	424.42724609375	214.89671325683594	0.0001455843448638916	434.2449035644531	221.77793884277344	6.499886512756348e-5	2	035
494	426.3560485839844	213.41102600097656	1.0	366.9393310546875	277.2611083984375	1.0	423.80157470703125	214.3206024169922	0.00023698806762695312	364.9986267089844	274.9346618652344	7.790327072143555e-5	2	035
495	427.3287658691406	213.44000244140625	1.0	370.0859375	280.112060546875	1.0	372.9455871582031	278.6727294921875	0.0002027750015258789	374.0875549316406	284.5703430175781	0.0002880394458770752	2	035
496	426.35400390625	212.95074462890625	1.0	369.3118591308594	282.6063537597656	1.0	423.6767272949219	214.6136932373047	0.00028380751609802246	368.025634765625	278.91546630859375	0.00037920475006103516	2	035
497	426.9931335449219	212.5305938720703	1.0	367.4471740722656	285.42333984375	1.0	424.28021240234375	213.9539031982422	0.00015586614608764648	368.58984375	285.74005126953125	0.00014212727546691895	2	035
498	427.1155700683594	212.90155029296875	1.0	367.36993408203125	286.70709228515625	1.0	423.8257141113281	213.82528686523438	0.00021225214004516602	362.894287109375	283.1121826171875	6.732344627380371e-5	2	035
499	427.72906494140625	213.9003448486328	1.0	366.30316162109375	287.0696716308594	1.0	367.1368713378906	285.82989501953125	0.00017556548118591309	362.6069030761719	283.0555419921875	0.00012689828872680664	2	035
500	427.070556640625	213.5519256591797	1.0	364.08441162109375	289.4942626953125	1.0	424.5868225097656	214.2024688720703	0.00012421607971191406	363.11669921875	288.2777099609375	4.366040229797363e-5	2	035
501	426.19268798828125	213.3845672607422	1.0	363.3014221191406	289.54888916015625	1.0	423.68145751953125	214.23165893554688	0.00015875697135925293	408.95123291015625	218.4280548095703	4.0024518966674805e-5	2	035
502	426.9334411621094	213.52044677734375	1.0	363.18243408203125	290.849853515625	1.0	424.4387512207031	214.47933959960938	0.00010949373245239258	363.1009826660156	288.762939453125	4.00543212890625e-5	2	035
503	427.4067687988281	213.88229370117188	1.0	362.4962463378906	287.6784362792969	0.9999997615814209	424.8747253417969	214.8574981689453	0.00014188885688781738	359.788330078125	282.45751953125	0.00022611021995544434	2	035
504	426.3572692871094	214.06222534179688	1.0	363.9851989746094	287.9448547363281	1.0	424.0763854980469	214.39051818847656	0.00021564960479736328	361.4768371582031	283.0787353515625	7.539987564086914e-5	2	035
505	425.9957580566406	213.25341796875	1.0	368.60015869140625	287.1905212402344	1.0	423.7751770019531	214.1099090576172	0.00034245848655700684	369.1824645996094	289.9369201660156	0.000133514404296875	2	035
506	426.63238525390625	214.66017150878906	1.0	365.5827941894531	290.6826171875	1.0	424.1864318847656	214.7410430908203	0.00013387203216552734	408.7039489746094	218.84239196777344	3.3468008041381836e-5	2	035
507	426.9079284667969	214.99554443359375	1.0	362.87725830078125	292.45782470703125	1.0	424.2742614746094	215.0632781982422	0.00021603703498840332	409.34307861328125	219.2032928466797	4.9948692321777344e-5	2	035
508	426.6599426269531	214.5004119873047	1.0	362.5365295410156	292.5556945800781	1.0	424.7055969238281	214.42189025878906	0.0001786947250366211	434.6315002441406	221.6198272705078	4.267692565917969e-5	2	035
509	427.3049621582031	214.95172119140625	1.0	362.8641662597656	291.0058288574219	1.0	425.01416015625	215.0572509765625	0.000129014253616333	362.870361328125	289.2757873535156	3.775954246520996e-5	2	035
510	427.4609375	215.11521911621094	1.0	364.1680603027344	291.72308349609375	1.0	425.4094543457031	215.2518768310547	0.00016888976097106934	427.52459716796875	223.18312072753906	7.826089859008789e-5	2	035
511	427.2870788574219	213.92958068847656	1.0	363.8555603027344	292.5386047363281	1.0	424.49652099609375	214.6501922607422	0.0001608431339263916	364.3057556152344	289.0477294921875	3.9190053939819336e-5	2	035
512	426.6624450683594	215.7193603515625	1.0	362.7869567871094	292.5030822753906	1.0	424.4422607421875	215.3597412109375	0.00011897087097167969	427.0804138183594	223.56033325195312	5.319714546203613e-5	2	035
513	426.7130126953125	214.9317626953125	1.0	361.440673828125	293.4115905761719	1.0	424.78985595703125	215.1649169921875	0.00010788440704345703	355.35198974609375	295.0543518066406	3.600120544433594e-5	2	035
514	426.5091247558594	215.06130981445312	1.0	362.0413818359375	293.6866760253906	1.0	424.6655578613281	214.92208862304688	0.00012093782424926758	434.2300720214844	221.71275329589844	5.179643630981445e-5	2	035
515	426.9149169921875	216.0824432373047	1.0	360.96807861328125	291.8863525390625	1.0	424.9632568359375	215.3153533935547	0.00012800097465515137	427.1490478515625	223.15899658203125	6.008148193359375e-5	2	035
516	426.14447021484375	215.16322326660156	1.0	362.43743896484375	293.0680847167969	1.0	424.6523132324219	214.93475341796875	0.00016826391220092773	426.8451232910156	223.73788452148438	0.00015842914581298828	2	035
517	426.1717224121094	215.09371948242188	1.0	362.5007629394531	294.9500732421875	1.0	424.31719970703125	215.02772521972656	0.00014790892601013184	356.003662109375	297.02532958984375	6.145238876342773e-5	2	035
518	426.11865234375	215.59901428222656	1.0	360.623291015625	294.60748291015625	1.0	424.348876953125	215.18516540527344	0.00018674135208129883	355.491455078125	294.6568298339844	5.1915645599365234e-5	2	035
519	427.0137634277344	215.3802032470703	1.0	361.8117980957031	295.3822937011719	1.0	424.8381652832031	215.54051208496094	0.00025728344917297363	426.9371032714844	223.92869567871094	8.088350296020508e-5	2	035
520	425.9786071777344	214.4662628173828	1.0	361.35272216796875	293.3297119140625	1.0	423.75750732421875	214.6656951904297	0.0002142190933227539	409.28228759765625	218.49301147460938	4.9740076065063477e-5	2	035
521	426.33636474609375	215.05699157714844	1.0	361.3021545410156	293.42156982421875	1.0	424.51519775390625	214.85202026367188	0.000252455472946167	426.8238830566406	224.28028869628906	6.225705146789551e-5	2	035
522	426.4658203125	215.68118286132812	1.0	361.8772277832031	294.3608093261719	1.0	424.3655700683594	215.45956420898438	0.00019875168800354004	426.9579162597656	224.27413940429688	8.115172386169434e-5	2	035
523	426.0383605957031	215.83306884765625	1.0	360.63775634765625	294.9051513671875	1.0	432.10308837890625	220.07896423339844	9.414553642272949e-5	426.6944580078125	224.42819213867188	0.0001588761806488037	2	035
524	427.1156311035156	216.4207305908203	1.0	360.9764099121094	296.8729248046875	1.0	425.3461608886719	216.1868438720703	0.00012135505676269531	433.855712890625	222.52264404296875	6.479024887084961e-5	2	035
525	425.7886657714844	216.53314208984375	1.0	362.0862121582031	295.99432373046875	1.0	363.5498046875	297.33111572265625	0.0001373291015625	361.41094970703125	298.8008728027344	0.00017264485359191895	2	035
526	425.9012145996094	215.80654907226562	1.0	360.88128662109375	294.1094970703125	1.0	424.4024353027344	215.15484619140625	0.00012260675430297852	433.80096435546875	221.70404052734375	5.504488945007324e-5	2	035
527	426.224365234375	216.57359313964844	1.0	361.6343078613281	296.003662109375	1.0	424.4976501464844	215.702880859375	0.00020712614059448242	433.5340576171875	222.57432556152344	0.00010463595390319824	2	035
528	425.8388671875	216.4789276123047	1.0	359.4023742675781	297.30682373046875	1.0	361.4416809082031	298.6209411621094	0.00021186470985412598	359.3778076171875	299.7323913574219	0.0002237558364868164	2	035
529	426.2920837402344	216.3181610107422	1.0	358.2935485839844	297.468505859375	1.0	360.409423828125	298.56329345703125	0.0001672804355621338	356.583740234375	299.2475280761719	0.000251084566116333	2	035
530	425.4225158691406	216.088623046875	1.0	359.09747314453125	296.21240234375	1.0	423.8927001953125	215.39280700683594	0.00010192394256591797	359.4901123046875	299.5384826660156	0.00011399388313293457	2	035
531	425.9002685546875	216.61985778808594	1.0	358.8290100097656	295.4437255859375	1.0	424.4572448730469	216.02017211914062	0.00014770030975341797	426.543212890625	225.03431701660156	0.00010657310485839844	2	035
532	426.0151672363281	216.25216674804688	1.0	360.00628662109375	296.8476867675781	1.0	362.25335693359375	298.1355285644531	0.00012797117233276367	360.25042724609375	299.0550231933594	0.0001214742660522461	2	035
533	425.2493591308594	214.8072967529297	1.0	360.8362731933594	298.2098693847656	1.0	362.3439025878906	299.1276550292969	0.00019484758377075195	360.0842590332031	300.0815124511719	0.00030809640884399414	2	035
534	425.4976501464844	212.66329956054688	1.0	364.2417297363281	293.75830078125	1.0	423.0295715332031	213.72708129882812	0.00016942620277404785	364.83184814453125	290.3559265136719	0.00011241436004638672	2	035
535	426.0099182128906	211.89097595214844	1.0	365.54632568359375	290.883544921875	1.0	422.62921142578125	214.1068115234375	0.0001583397388458252	363.6007995605469	291.9399719238281	3.403425216674805e-5	2	035
536	427.0111389160156	209.81080627441406	1.0	374.97430419921875	287.2753601074219	1.0	378.01202392578125	284.37347412109375	0.00015109777450561523	374.1244201660156	281.3241271972656	0.0002975761890411377	2	035
537	427.29278564453125	209.09097290039062	1.0	375.5642395019531	291.4264221191406	1.0	421.87310791015625	211.9957275390625	0.00024062395095825195	410.5700988769531	215.74708557128906	0.00010314583778381348	2	035
538	427.1778869628906	208.1134796142578	1.0	374.93084716796875	295.0400695800781	1.0	425.0158996582031	208.28994750976562	0.00013235211372375488	376.6476135253906	298.78167724609375	0.00014978647232055664	2	035
539	425.5938415527344	207.6395263671875	1.0	371.6127014160156	299.28314208984375	1.0	374.4005126953125	296.8653564453125	0.00020799040794372559	372.6659240722656	301.7965087890625	0.000463336706161499	2	035
540	427.1372375488281	207.46168518066406	1.0	367.88262939453125	300.4660339355469	1.0	424.7999572753906	207.7830810546875	0.0001342296600341797	369.14093017578125	301.02703857421875	0.0007145106792449951	2	035
541	425.3860778808594	208.4130401611328	1.0	367.7979431152344	302.3493347167969	1.0	370.34686279296875	303.3450012207031	0.00013512372970581055	368.3465576171875	303.16802978515625	0.0003928542137145996	2	035
