# Supplementary material for: An automated feeding system for the African killifish reveals the impact of diet on lifespan and allows scalable assessment of associative learning
Source: eLife. 2022 Nov 10;11:e69008. doi: 10.7554/eLife.69008 (PMC9788828; doi:10.7554/eLife.69008)
Supplement: Figure 6—source data 2. [file elife-69008-fig6-data2.zip › Training Trajectories/t22_REC012DLC_resnet50_TrainAllTheThingsJun28shuffle1_1030000.csv]

bodyparts_coords	fishhead_x	fishhead_y	fishhead_likelihood	fishtail_x	fishtail_y	fishtail_likelihood	redlight_x	redlight_y	redlight_likelihood	fooddrop_x	fooddrop_y	fooddrop_likelihood	fishnum	recordingnum
0	148.11949157714844	290.15582275390625	0.41271382570266724	156.70245361328125	282.2823791503906	0.03550422191619873	643.3338012695312	8.27200698852539	1.3083219528198242e-5	186.79811096191406	5.957771301269531	6.258487701416016e-7	22	012
1	3.0152392387390137	481.9656677246094	3.1888484954833984e-6	3.0292179584503174	122.69021606445312	1.6391277313232422e-6	534.8318481445312	216.87765502929688	2.2679567337036133e-5	202.95753479003906	7.121114730834961	6.556510925292969e-7	22	012
2	147.6883087158203	290.1741027832031	0.08779934048652649	153.76739501953125	283.1446838378906	3.585219383239746e-5	534.7736206054688	215.71701049804688	0.0009024441242218018	137.755126953125	6.756255149841309	8.344650268554688e-7	22	012
3	146.8202362060547	292.2492370605469	0.99533611536026	153.63296508789062	288.5754089355469	0.00038573145866394043	149.5106964111328	290.7196350097656	9.053945541381836e-5	138.2351837158203	286.4884948730469	3.2782554626464844e-6	22	012
4	2.9017398357391357	483.3734130859375	8.314847946166992e-6	4.33549165725708	479.8946533203125	2.8312206268310547e-6	643.05859375	8.373123168945312	1.3589859008789062e-5	138.2635040283203	5.783106327056885	1.341104507446289e-6	22	012
5	145.3121337890625	292.7629699707031	0.020586222410202026	4.067180156707764	479.2792663574219	7.62939453125e-6	647.2653198242188	30.8166446685791	1.5079975128173828e-5	105.9433364868164	6.216553211212158	1.430511474609375e-6	22	012
6	2.9036779403686523	483.5242919921875	9.03010368347168e-6	523.8741455078125	346.4851989746094	0.0005351603031158447	533.415771484375	215.87420654296875	1.0401010513305664e-5	520.3233642578125	345.5413818359375	2.3245811462402344e-6	22	012
7	2.921522617340088	483.0318908691406	1.9311904907226562e-5	517.9761352539062	342.48492431640625	0.0006216466426849365	649.989990234375	347.16693115234375	1.3709068298339844e-5	519.494140625	344.80126953125	1.0132789611816406e-6	22	012
8	146.51708984375	291.9571228027344	0.21508362889289856	154.84207153320312	287.32733154296875	9.03010368347168e-6	642.493408203125	8.215217590332031	2.9921531677246094e-5	155.81504821777344	5.718869209289551	1.3113021850585938e-6	22	012
9	146.2021942138672	292.66156005859375	8.821487426757812e-6	3.9893503189086914	478.9704284667969	2.8312206268310547e-6	649.3789672851562	180.28868103027344	6.079673767089844e-6	201.81045532226562	6.337656021118164	6.854534149169922e-7	22	012
10	144.84323120117188	291.79144287109375	0.9999750852584839	151.9883575439453	288.3583068847656	0.0011374056339263916	148.0813446044922	289.00482177734375	0.00018221139907836914	147.5655517578125	293.0904846191406	4.291534423828125e-6	22	012
11	2.8721163272857666	483.292724609375	1.430511474609375e-5	4.063674449920654	479.8369140625	8.225440979003906e-6	643.5043334960938	8.083101272583008	1.6301870346069336e-5	138.67416381835938	6.546930313110352	6.258487701416016e-7	22	012
12	2.8909575939178467	483.2934875488281	5.3942203521728516e-6	3.5581881999969482	479.4837951660156	3.0100345611572266e-6	647.0838623046875	22.749942779541016	5.704164505004883e-5	172.89549255371094	5.23282527923584	4.172325134277344e-7	22	012
13	2.706918239593506	483.0462951660156	4.649162292480469e-6	3.6611030101776123	479.4427795410156	2.205371856689453e-6	643.56396484375	8.250507354736328	1.1771917343139648e-5	186.89613342285156	6.796134948730469	8.940696716308594e-7	22	012
14	147.07247924804688	291.5675354003906	0.9100918173789978	154.5853271484375	283.2451477050781	6.192922592163086e-5	150.2092742919922	288.927001953125	3.2573938369750977e-5	-0.22005796432495117	477.9541320800781	1.2516975402832031e-6	22	012
15	143.75108337402344	290.77532958984375	0.4863743484020233	152.49118041992188	287.108154296875	0.00018355250358581543	149.1382293701172	288.9215087890625	1.65402889251709e-5	147.45428466796875	291.26708984375	1.6093254089355469e-6	22	012
16	140.64414978027344	291.3216857910156	0.01662108302116394	150.83233642578125	282.6474304199219	0.994714617729187	150.264892578125	283.9101867675781	5.8591365814208984e-5	147.62889099121094	290.57501220703125	4.32133674621582e-6	22	012
17	3.196504592895508	483.4404296875	4.649162292480469e-6	3.8327836990356445	479.35797119140625	1.4007091522216797e-6	643.7970581054688	8.294708251953125	1.3113021850585938e-5	187.55723571777344	6.2908430099487305	1.3709068298339844e-6	22	012
18	3.0634477138519287	483.78472900390625	5.841255187988281e-6	4.325957298278809	480.5790100097656	2.86102294921875e-6	643.76318359375	7.909815788269043	6.139278411865234e-6	187.71421813964844	6.225805759429932	9.238719940185547e-7	22	012
19	3.303100109100342	483.2884826660156	8.285045623779297e-6	148.32460021972656	282.3849792480469	0.00012302398681640625	643.6532592773438	9.51913070678711	1.9550323486328125e-5	5.61600399017334	91.6321792602539	4.76837158203125e-7	22	012
20	3.141110420227051	482.55859375	5.364418029785156e-6	148.79122924804688	281.68682861328125	2.0682811737060547e-5	534.8291015625	216.26524353027344	1.9818544387817383e-5	137.73648071289062	6.538198471069336	4.76837158203125e-7	22	012
21	148.22756958007812	287.35614013671875	2.1159648895263672e-5	146.1143341064453	282.36199951171875	0.9998095631599426	149.28073120117188	282.16033935546875	0.00010994076728820801	149.56385803222656	287.86474609375	6.377696990966797e-6	22	012
22	3.005711317062378	483.2765197753906	2.7418136596679688e-6	148.03494262695312	282.0555725097656	0.02710425853729248	648.0450439453125	32.368370056152344	2.1904706954956055e-5	3.819643497467041	119.61882019042969	6.556510925292969e-7	22	012
23	142.14210510253906	286.4291076660156	0.00018578767776489258	146.30091857910156	281.9689636230469	0.9999998807907104	149.75363159179688	280.4888000488281	0.00039646029472351074	144.37701416015625	287.03076171875	2.917647361755371e-5	22	012
24	2.9483582973480225	483.6199951171875	1.4007091522216797e-5	144.16859436035156	282.5575256347656	0.9570921659469604	148.15782165527344	282.0550842285156	3.6597251892089844e-5	141.07521057128906	280.3836364746094	9.98377799987793e-6	22	012
25	2.914733409881592	483.78594970703125	8.165836334228516e-6	147.68408203125	282.5431823730469	0.006048798561096191	643.7350463867188	8.401582717895508	8.344650268554688e-6	156.73040771484375	6.270066261291504	7.152557373046875e-7	22	012
26	144.4644317626953	280.3719177246094	8.377432823181152e-5	145.80618286132812	282.95654296875	0.9999978542327881	506.1513671875	198.05905151367188	0.9999998807907104	504.9296569824219	197.57760620117188	0.00772935152053833	22	012
27	507.3170471191406	200.3446502685547	0.00011345744132995605	147.24502563476562	282.816650390625	0.16851702332496643	506.0962219238281	197.51039123535156	0.9999997615814209	505.1419677734375	196.41510009765625	0.001013725996017456	22	012
28	507.4739990234375	200.62655639648438	6.490945816040039e-5	504.7821044921875	198.96165466308594	0.00015679001808166504	505.9856262207031	197.4241180419922	0.9999998807907104	504.6202697753906	196.56971740722656	0.0029664337635040283	22	012
29	507.187255859375	200.2801513671875	0.00022083520889282227	146.0489501953125	283.4148864746094	0.003930956125259399	505.8800354003906	197.05303955078125	0.9999997615814209	504.95501708984375	196.3688507080078	0.0016049444675445557	22	012
30	507.3785095214844	200.4926300048828	0.0001894831657409668	145.56826782226562	282.5259094238281	0.9999998807907104	506.4656677246094	197.61399841308594	0.9999998807907104	505.1697998046875	196.9005126953125	0.0005322396755218506	22	012
31	507.1227722167969	200.4578399658203	0.00018662214279174805	507.3100891113281	201.8652801513672	0.0002617835998535156	505.8114013671875	197.4001007080078	0.9999998807907104	504.7358093261719	196.64535522460938	0.0014636814594268799	22	012
32	507.43206787109375	201.15469360351562	0.00017637014389038086	143.71253967285156	284.74835205078125	0.11946386098861694	506.4949951171875	198.86268615722656	0.9999995231628418	505.3371276855469	197.83287048339844	0.004026532173156738	22	012
33	507.316650390625	200.9462890625	0.00010025501251220703	504.6575012207031	199.76300048828125	0.0004557669162750244	505.28192138671875	198.3453369140625	0.9999991655349731	504.4965515136719	197.57171630859375	0.01854279637336731	22	012
34	507.1542663574219	200.72557067871094	0.00014993548393249512	504.7926330566406	199.22000122070312	0.00021710991859436035	505.6998596191406	197.52650451660156	0.9999998807907104	504.7244567871094	196.7655792236328	0.0012747347354888916	22	012
35	507.62847900390625	200.7908935546875	0.00012731552124023438	505.01519775390625	199.99111938476562	0.00016447901725769043	506.6267395019531	198.14414978027344	1.0	505.2564392089844	197.11062622070312	0.0007862746715545654	22	012
36	507.8275146484375	200.84996032714844	0.00014925003051757812	505.13409423828125	199.40457153320312	0.00041544437408447266	506.4162902832031	197.7719268798828	0.9999996423721313	505.4888000488281	197.06190490722656	0.002707839012145996	22	012
37	507.2591857910156	201.01329040527344	0.00018584728240966797	504.96380615234375	199.56809997558594	0.0003097951412200928	505.5493469238281	198.24085998535156	0.999998927116394	504.55877685546875	197.26968383789062	0.007323116064071655	22	012
38	507.3272705078125	200.99371337890625	0.00010389089584350586	504.77227783203125	200.36328125	0.0002975761890411377	505.89324951171875	198.77378845214844	0.9999998807907104	504.8042297363281	198.08758544921875	0.004798620939254761	22	012
39	507.1046447753906	200.59808349609375	0.00011277198791503906	504.6918029785156	199.6715545654297	0.00028458237648010254	505.7164611816406	197.96847534179688	0.9999998807907104	504.47454833984375	197.27171325683594	0.0016324818134307861	22	012
40	506.8710632324219	200.77833557128906	0.00011914968490600586	507.2104187011719	202.87115478515625	0.0002471804618835449	505.7507629394531	198.04905700683594	0.9999998807907104	504.68341064453125	197.19960021972656	0.001585543155670166	22	012
41	507.87860107421875	200.81185913085938	0.00016734004020690918	504.55426025390625	201.4970245361328	0.00031703710556030273	506.02606201171875	198.2967529296875	0.9999991655349731	505.0868835449219	197.06674194335938	0.0075571537017822266	22	012
42	505.03955078125	200.25030517578125	8.037686347961426e-5	506.3917541503906	201.85926818847656	0.00020325183868408203	504.83905029296875	197.57106018066406	0.9999996423721313	503.8871154785156	196.8406524658203	0.004360377788543701	22	012
43	507.2264404296875	200.5774688720703	0.00012060999870300293	507.3176574707031	201.94403076171875	0.00017267465591430664	506.1781005859375	197.38719177246094	0.9999998211860657	504.950927734375	196.65036010742188	0.000735849142074585	22	012
44	507.31256103515625	200.60362243652344	8.529424667358398e-5	507.0756530761719	202.285400390625	0.00018575787544250488	505.84356689453125	197.44448852539062	0.9999999403953552	504.6772766113281	196.80401611328125	0.0017512142658233643	22	012
45	507.833740234375	200.90016174316406	5.5402517318725586e-5	504.598388671875	199.33261108398438	0.00021073222160339355	505.7406921386719	197.8302459716797	0.9999995231628418	504.39630126953125	197.06741333007812	0.011295050382614136	22	012
46	507.4185791015625	200.77957153320312	0.00010356307029724121	505.0153503417969	199.3400115966797	0.0003025531768798828	505.72393798828125	197.93479919433594	0.9999997019767761	504.5904541015625	197.09982299804688	0.004756718873977661	22	012
47	507.4964904785156	200.91639709472656	4.750490188598633e-5	504.81622314453125	199.94142150878906	0.00014635920524597168	506.37664794921875	198.17230224609375	1.0	504.6268310546875	197.37124633789062	0.0014468729496002197	22	012
48	507.3579406738281	200.39144897460938	0.0001685023307800293	506.5708923339844	201.83006286621094	0.0003834664821624756	505.5635681152344	197.44497680664062	0.9999998807907104	504.45513916015625	196.64804077148438	0.0038107335567474365	22	012
49	507.1610107421875	201.13331604003906	5.441904067993164e-5	506.6546936035156	202.84185791015625	0.00023254752159118652	505.3013000488281	198.71255493164062	0.9999996423721313	504.01177978515625	197.75827026367188	0.010365992784500122	22	012
50	507.46728515625	201.08348083496094	5.504488945007324e-5	504.558349609375	199.65725708007812	0.0002506673336029053	505.3372802734375	198.0530548095703	0.9999997019767761	504.1657409667969	197.50796508789062	0.012938886880874634	22	012
51	507.11907958984375	200.86024475097656	6.401538848876953e-5	504.3385314941406	199.55381774902344	0.0002135932445526123	505.4697265625	198.064208984375	0.9999998807907104	504.9501037597656	197.57070922851562	0.004136234521865845	22	012
52	507.17254638671875	200.9693145751953	0.0002358555793762207	507.2955017089844	202.97979736328125	0.00034040212631225586	505.86053466796875	198.33981323242188	0.9999997615814209	504.73681640625	197.64706420898438	0.0021563172340393066	22	012
53	508.14544677734375	200.50869750976562	0.00017198920249938965	504.9843444824219	199.2970428466797	0.0004672110080718994	506.599853515625	197.4482421875	0.9999998807907104	505.42767333984375	196.686279296875	0.0027928948402404785	22	012
54	507.8595886230469	200.95541381835938	7.495284080505371e-5	504.7528076171875	199.55075073242188	0.0002213120460510254	506.35638427734375	197.7967529296875	0.9999997615814209	505.01397705078125	198.21717834472656	0.011162906885147095	22	012
55	507.37847900390625	200.73297119140625	0.00015982985496520996	504.7932434082031	199.45700073242188	0.0005044639110565186	505.65838623046875	198.34228515625	0.9999988079071045	504.80426025390625	197.54849243164062	0.009497910737991333	22	012
56	507.4154968261719	200.65753173828125	7.423758506774902e-5	504.9151611328125	199.35711669921875	0.0001819133758544922	505.96148681640625	197.8186492919922	0.9999998807907104	504.6939697265625	197.14222717285156	0.0019903182983398438	22	012
57	507.23834228515625	200.5887451171875	6.815791130065918e-5	504.7072448730469	198.89617919921875	0.00011593103408813477	505.98016357421875	197.3706817626953	1.0	504.66357421875	197.29586791992188	0.0008683502674102783	22	012
58	507.58343505859375	200.9395294189453	0.00018107891082763672	505.0516662597656	199.58912658691406	0.000530540943145752	505.9862365722656	198.107666015625	0.9999992251396179	505.27850341796875	197.42062377929688	0.004462063312530518	22	012
59	507.1452331542969	200.25531005859375	0.00013023614883422852	507.0963134765625	201.52145385742188	0.00020623207092285156	505.7995910644531	197.26132202148438	0.9999997615814209	504.61236572265625	196.46109008789062	0.0019240379333496094	22	012
60	507.2778625488281	200.54212951660156	0.00017091631889343262	507.2936096191406	202.02906799316406	0.00026801228523254395	506.0022888183594	197.34048461914062	0.9999998211860657	505.0611267089844	197.0031280517578	0.001325368881225586	22	012
61	507.2085876464844	200.52700805664062	4.684925079345703e-5	507.1679382324219	202.27330017089844	0.00011438131332397461	505.9393310546875	197.68211364746094	1.0	505.0931701660156	197.44308471679688	0.0009288191795349121	22	012
62	507.41253662109375	200.8143310546875	0.0002008974552154541	504.7869567871094	199.2055206298828	0.0005173683166503906	505.77117919921875	198.0913543701172	0.9999983310699463	504.37347412109375	196.9127655029297	0.016201138496398926	22	012
63	507.5963134765625	200.579833984375	0.00012215971946716309	505.0666809082031	199.27012634277344	0.00026988983154296875	506.1260070800781	197.59921264648438	0.9999997615814209	505.3485107421875	196.8630828857422	0.0027957260608673096	22	012
64	507.2726135253906	200.34678649902344	0.0002384781837463379	146.61656188964844	281.65509033203125	0.0019882619380950928	506.2807922363281	197.30580139160156	0.9999998211860657	505.0107727050781	196.69752502441406	0.0007120668888092041	22	012
65	507.6727600097656	200.4699249267578	0.00017958879470825195	504.9494323730469	198.8680877685547	0.00035202503204345703	505.97406005859375	197.06976318359375	0.9999997615814209	505.1778259277344	197.4464111328125	0.0039140284061431885	22	012
66	506.87957763671875	201.05743408203125	4.7534704208374023e-5	507.10540771484375	203.14297485351562	0.00018873810768127441	505.4600830078125	198.39686584472656	0.9999998211860657	504.2603759765625	197.4654998779297	0.002538025379180908	22	012
67	507.8652038574219	200.81057739257812	0.00014036893844604492	148.08583068847656	280.1726379394531	0.010375797748565674	506.45318603515625	198.08277893066406	0.9999996423721313	505.1579284667969	198.5327606201172	0.004142314195632935	22	012
68	507.03643798828125	201.02552795410156	4.488229751586914e-5	504.3105163574219	199.8559112548828	0.00016832351684570312	505.3638610839844	198.64837646484375	0.9999997615814209	504.6324768066406	199.31716918945312	0.007011115550994873	22	012
69	507.0764465332031	200.80978393554688	8.228421211242676e-5	504.6554260253906	199.56735229492188	0.0002110004425048828	505.3936767578125	197.71786499023438	0.9999998211860657	504.50091552734375	197.2727813720703	0.0044287145137786865	22	012
70	507.191650390625	200.66383361816406	0.00012663006782531738	505.0397644042969	199.36415100097656	0.00019156932830810547	505.91839599609375	197.5663604736328	1.0	504.9342956542969	196.82830810546875	0.000812232494354248	22	012
71	507.2484436035156	200.59596252441406	7.024407386779785e-5	504.9310302734375	199.07057189941406	0.00010782480239868164	505.9274597167969	197.1951141357422	0.9999999403953552	505.1277770996094	197.41090393066406	0.0008981823921203613	22	012
72	507.7738342285156	200.93252563476562	0.00012946128845214844	504.1637268066406	201.62017822265625	0.0002727806568145752	506.2433776855469	197.99090576171875	0.9999997615814209	505.2398376464844	197.3580322265625	0.005272030830383301	22	012
73	507.5037536621094	200.6538848876953	7.033348083496094e-5	507.3164367675781	201.95372009277344	0.00016510486602783203	505.9566955566406	197.5862274169922	0.9999999403953552	504.8091125488281	196.84742736816406	0.0020234286785125732	22	012
74	507.1373596191406	200.87619018554688	9.506940841674805e-5	504.86773681640625	200.10787963867188	0.00012475252151489258	506.4515075683594	198.7336883544922	0.9999998807907104	504.9239807128906	198.0737762451172	0.00043955445289611816	22	012
75	507.27044677734375	200.9816436767578	7.128715515136719e-5	504.6587219238281	199.5782470703125	0.00017645955085754395	505.6333923339844	198.28282165527344	0.9999998211860657	504.4730224609375	197.522216796875	0.0033828914165496826	22	012
76	507.1849060058594	200.93618774414062	6.467103958129883e-5	504.40911865234375	199.53225708007812	0.0002079010009765625	505.4976501464844	197.99798583984375	0.9999997615814209	504.2641296386719	198.64993286132812	0.014413386583328247	22	012
77	507.4148254394531	200.673583984375	0.00023028254508972168	505.1471252441406	199.439208984375	0.00034034252166748047	505.8444519042969	197.7308349609375	0.9999997615814209	504.8841552734375	197.16964721679688	0.002542257308959961	22	012
78	507.13275146484375	200.07681274414062	0.00018736720085144043	146.62210083007812	284.8443908691406	0.9946210384368896	505.7803955078125	197.0528106689453	0.9999998807907104	504.746826171875	196.4026336669922	0.0013443529605865479	22	012
79	507.2342529296875	200.81478881835938	8.466839790344238e-5	142.12533569335938	284.686767578125	0.5366547107696533	505.6715393066406	197.9224395751953	0.9999998211860657	504.61517333984375	197.0850372314453	0.003406524658203125	22	012
80	507.2080078125	200.86239624023438	0.00033476948738098145	144.88592529296875	283.6825256347656	0.9998890161514282	506.05169677734375	198.3608856201172	0.9999997019767761	504.8926086425781	197.5905303955078	0.0013976693153381348	22	012
81	505.15740966796875	200.35044860839844	9.98377799987793e-5	148.23382568359375	283.75482177734375	0.22779014706611633	505.3636474609375	197.75167846679688	0.9999998807907104	504.20184326171875	197.10731506347656	0.001843571662902832	22	012
82	141.87155151367188	287.9989013671875	0.0004096031188964844	144.7016143798828	285.467041015625	0.9554372429847717	507.10382080078125	198.3958282470703	0.9999992847442627	505.998779296875	197.04244995117188	0.0015673637390136719	22	012
83	142.0530548095703	286.8763427734375	0.002462148666381836	144.5975341796875	284.5162048339844	0.979360818862915	506.3275146484375	197.81996154785156	0.9999998807907104	505.1456604003906	197.05726623535156	0.0009233951568603516	22	012
84	507.8774108886719	201.19790649414062	0.0002645254135131836	147.18994140625	281.82293701171875	0.999992847442627	506.7230224609375	198.50975036621094	0.9999997019767761	504.68475341796875	198.8475799560547	0.0027017593383789062	22	012
85	139.54205322265625	289.5353698730469	0.0018761157989501953	147.06788635253906	283.4246826171875	0.9487072229385376	505.566650390625	197.05442810058594	0.9999998211860657	505.00006103515625	196.728271484375	0.003847092390060425	22	012
86	507.2637023925781	201.0666046142578	0.00012567639350891113	504.85430908203125	199.80731201171875	0.0003833174705505371	505.718994140625	198.40533447265625	0.9999992847442627	506.5225830078125	200.90399169921875	0.008022189140319824	22	012
87	501.9440612792969	199.00975036621094	0.00011301040649414062	504.4219055175781	199.48855590820312	0.00022986531257629395	505.6337585449219	197.8532257080078	0.9999997615814209	504.4219665527344	198.34164428710938	0.005265742540359497	22	012
88	507.1380310058594	200.7101593017578	5.8144330978393555e-5	506.898193359375	202.27249145507812	0.00021979212760925293	505.3992004394531	197.51634216308594	0.9999998807907104	504.5773620605469	196.78221130371094	0.0021696090698242188	22	012
89	507.83984375	200.51168823242188	0.00018453598022460938	505.09674072265625	199.1042022705078	0.00033929944038391113	506.2762756347656	197.48338317871094	0.9999997615814209	505.3091125488281	196.70680236816406	0.0038588345050811768	22	012
90	507.54962158203125	200.79014587402344	0.00010272860527038574	144.2936248779297	282.2283630371094	0.9923937320709229	505.6775207519531	197.84759521484375	0.9999997019767761	504.4923095703125	197.1093292236328	0.007223457098007202	22	012
91	507.65997314453125	200.90673828125	0.00012236833572387695	145.7161865234375	282.04901123046875	0.9998420476913452	506.4281311035156	198.15846252441406	0.9999998211860657	505.2382507324219	197.12425231933594	0.0017611980438232422	22	012
92	135.937744140625	283.30694580078125	0.0002473890781402588	144.88027954101562	279.5622863769531	1.0	506.4802551269531	198.30857849121094	0.9999999403953552	505.18865966796875	197.7720947265625	0.0015583634376525879	22	012
93	507.72357177734375	201.09608459472656	0.00011080503463745117	145.80722045898438	280.92626953125	0.04111820459365845	505.9156799316406	198.2510986328125	0.9999998807907104	505.4827575683594	198.2250518798828	0.007586449384689331	22	012
94	136.63125610351562	287.3863220214844	0.010637819766998291	145.8222198486328	281.16204833984375	0.999999463558197	506.0533752441406	197.2509002685547	0.9999998211860657	504.9939270019531	196.41741943359375	0.004142194986343384	22	012
95	140.8999481201172	285.8333740234375	0.0013120174407958984	146.5729522705078	281.6462097167969	0.9999997615814209	505.6978454589844	197.2476043701172	0.9999992847442627	504.9337463378906	196.30426025390625	0.002381235361099243	22	012
96	142.578125	287.7628173828125	0.0009479820728302002	146.8751220703125	283.3253479003906	1.0	505.8457946777344	197.4609832763672	0.9999998807907104	504.5479736328125	196.66714477539062	0.0008647441864013672	22	012
97	140.94537353515625	287.0661315917969	0.013069212436676025	144.83558654785156	283.8023376464844	0.999367892742157	505.650390625	197.60113525390625	0.9999997615814209	504.33929443359375	196.7704315185547	0.003430783748626709	22	012
98	139.17864990234375	288.06475830078125	0.00029399991035461426	144.0176544189453	284.2510986328125	0.9932388067245483	505.7857971191406	198.33445739746094	0.9999997615814209	504.5025634765625	197.54391479492188	0.006985664367675781	22	012
99	507.8893127441406	200.5946807861328	0.00015819072723388672	147.98826599121094	283.86419677734375	0.9839969873428345	506.24871826171875	197.35569763183594	0.9999997615814209	505.0666809082031	196.65460205078125	0.0034394562244415283	22	012
100	141.25355529785156	288.2497863769531	0.009383082389831543	146.49285888671875	284.5889892578125	0.9999964237213135	505.2779235839844	198.28680419921875	0.9999997615814209	504.333740234375	197.92422485351562	0.005388975143432617	22	012
101	507.1487731933594	200.46044921875	0.00010716915130615234	504.3760986328125	199.03138732910156	0.0002560615539550781	505.7484130859375	197.25701904296875	0.9999998807907104	504.63525390625	196.68643188476562	0.0017816722393035889	22	012
102	141.2814483642578	288.8743591308594	0.0015314817428588867	146.3095245361328	283.5364685058594	0.9999978542327881	505.8764343261719	197.4339599609375	0.9999994039535522	504.80108642578125	196.67593383789062	0.005151033401489258	22	012
103	145.87135314941406	290.3256530761719	0.0006143450736999512	147.27322387695312	284.8061218261719	0.9999572038650513	505.392822265625	198.6548614501953	0.9999991655349731	504.4870910644531	198.69288635253906	0.005235522985458374	22	012
104	141.01210021972656	288.27154541015625	0.0003186464309692383	148.27391052246094	281.9775390625	1.0	506.462646484375	197.4268341064453	0.9999998807907104	504.9408874511719	196.9057159423828	0.0007877647876739502	22	012
105	507.46966552734375	200.61289978027344	0.0001061856746673584	145.8931884765625	285.31353759765625	0.3274020552635193	505.81182861328125	197.6837921142578	0.9999998807907104	504.8611145019531	198.03939819335938	0.0032905638217926025	22	012
106	146.22132873535156	289.080322265625	0.0008593499660491943	148.42835998535156	281.9883728027344	0.9999974966049194	505.46221923828125	198.04974365234375	0.9999996423721313	504.23516845703125	197.02012634277344	0.004078537225723267	22	012
107	142.8043670654297	289.1887512207031	0.0005484819412231445	149.8980255126953	283.37640380859375	1.0	506.05792236328125	198.26100158691406	0.9999996423721313	504.8242492675781	197.5778045654297	0.007975608110427856	22	012
108	141.42547607421875	288.5713195800781	0.00600549578666687	146.47975158691406	283.2649841308594	1.0	505.976806640625	197.9014892578125	0.9999997615814209	505.22576904296875	198.18661499023438	0.004222124814987183	22	012
109	141.2379150390625	287.43499755859375	0.0002950727939605713	144.30825805664062	284.53668212890625	0.9542189836502075	505.9638977050781	198.30929565429688	0.9999998807907104	504.79705810546875	197.60150146484375	0.0012860000133514404	22	012
110	507.283447265625	200.8473663330078	0.0001512765884399414	146.66571044921875	283.6231689453125	0.999975323677063	505.3194580078125	198.37672424316406	0.9999990463256836	504.80096435546875	198.4180145263672	0.02343258261680603	22	012
111	138.3487548828125	289.040771484375	0.003520399332046509	143.29959106445312	286.995361328125	0.000776141881942749	505.48663330078125	197.8759765625	0.9999997615814209	504.3863220214844	197.09805297851562	0.0021678507328033447	22	012
112	507.3208312988281	200.5856170654297	0.00019082427024841309	146.42138671875	283.7760925292969	0.5587445497512817	505.44244384765625	197.29830932617188	0.9999995231628418	504.9089050292969	197.46304321289062	0.007164627313613892	22	012
113	507.5298767089844	200.53392028808594	0.00015813112258911133	507.6481628417969	202.2696533203125	0.00034049153327941895	506.1292419433594	197.79266357421875	0.9999997615814209	505.0754699707031	196.8968048095703	0.002347618341445923	22	012
114	507.35400390625	200.5494384765625	0.00012409687042236328	144.09739685058594	284.1640930175781	0.21059787273406982	505.7055358886719	197.44461059570312	0.9999997615814209	504.8008117675781	196.54898071289062	0.005174070596694946	22	012
115	507.3310241699219	200.8101043701172	7.927417755126953e-5	518.341796875	343.4358825683594	0.001074373722076416	505.6542053222656	197.93975830078125	0.9999997019767761	504.734375	197.18702697753906	0.007435888051986694	22	012
116	507.4136962890625	200.7900848388672	0.00015905499458312988	504.4317932128906	201.88311767578125	0.0002995133399963379	505.9986267089844	197.9727020263672	0.9999998211860657	504.8472900390625	196.99331665039062	0.003077864646911621	22	012
117	507.45654296875	200.90606689453125	0.0001728534698486328	505.3482971191406	199.79273986816406	0.0004042387008666992	506.141357421875	198.39210510253906	0.9999994039535522	505.1208801269531	197.32008361816406	0.0032278895378112793	22	012
118	507.6322326660156	200.7733154296875	9.766221046447754e-5	504.8863525390625	199.8217315673828	0.0002091825008392334	506.2108154296875	198.04568481445312	0.9999999403953552	505.0627746582031	197.42214965820312	0.0025432705879211426	22	012
119	507.00335693359375	200.8668212890625	9.849667549133301e-5	506.9610900878906	203.1050262451172	0.00032722949981689453	505.4141540527344	198.81744384765625	0.9999989867210388	505.00225830078125	198.88938903808594	0.010420799255371094	22	012
120	507.6672058105469	200.87168884277344	0.00018903613090515137	504.82696533203125	200.01222229003906	0.00041484832763671875	506.1511535644531	197.9908905029297	0.9999996423721313	505.10369873046875	197.83367919921875	0.0038016438484191895	22	012
121	507.2007751464844	200.74168395996094	0.00012010335922241211	504.57586669921875	199.08355712890625	0.0002676546573638916	505.7190856933594	197.61329650878906	0.9999998807907104	505.2598571777344	197.60020446777344	0.0017724931240081787	22	012
122	154.36355590820312	296.63104248046875	0.00027695298194885254	155.19049072265625	297.56829833984375	0.0181674063205719	505.6628112792969	197.76495361328125	0.9999999403953552	504.67852783203125	197.11827087402344	0.005224823951721191	22	012
123	507.1654052734375	200.66929626464844	0.0001971423625946045	504.6942138671875	199.02252197265625	0.00033849477767944336	505.6681213378906	197.44281005859375	0.9999998807907104	504.5788879394531	196.65089416503906	0.002552926540374756	22	012
124	160.20993041992188	295.99859619140625	0.0002301931381225586	163.69764709472656	296.1993103027344	0.6761588454246521	505.2302551269531	197.23257446289062	0.9999996423721313	504.31866455078125	196.5854949951172	0.005095392465591431	22	012
125	165.68788146972656	295.533935546875	0.00020354986190795898	169.73110961914062	299.3993835449219	0.998165488243103	506.1248779296875	197.42245483398438	0.9999998807907104	505.147216796875	196.70501708984375	0.001078188419342041	22	012
126	171.8909454345703	297.7377624511719	0.00045499205589294434	172.71632385253906	299.0509948730469	0.8117754459381104	506.241455078125	197.39878845214844	0.9999998211860657	505.4085693359375	196.682861328125	0.0017183423042297363	22	012
127	176.84840393066406	297.3525085449219	0.0008096992969512939	179.4378204345703	300.78900146484375	0.9973989725112915	506.2639465332031	197.99734497070312	0.9999998807907104	505.033935546875	197.06793212890625	0.0010646581649780273	22	012
128	182.54641723632812	296.29248046875	0.0003705322742462158	186.07501220703125	300.8482971191406	0.9940015077590942	505.60302734375	198.68955993652344	0.9999996423721313	504.4425048828125	198.6847381591797	0.007050693035125732	22	012
129	190.81919860839844	297.96673583984375	0.0014004111289978027	193.4800262451172	302.1786193847656	0.9998799562454224	505.8350830078125	197.5778045654297	0.9999997019767761	504.7438659667969	196.76368713378906	0.0047026872634887695	22	012
130	197.28453063964844	297.55938720703125	0.0007231235504150391	198.7458038330078	301.5050354003906	0.9965482354164124	506.1966857910156	197.98348999023438	0.9999998807907104	504.66259765625	196.95669555664062	0.0016970932483673096	22	012
131	208.26637268066406	305.3227233886719	0.023102253675460815	205.44488525390625	304.4226379394531	0.9999995231628418	505.892333984375	197.3251190185547	0.9999998211860657	504.80841064453125	196.6605682373047	0.0023370087146759033	22	012
132	209.70004272460938	304.1354675292969	0.0009301602840423584	209.960205078125	303.8893127441406	0.9999998807907104	506.3473205566406	197.59075927734375	0.999999463558197	504.735107421875	197.3289031982422	0.007204771041870117	22	012
133	214.4488525390625	306.3473205566406	0.008606374263763428	219.70205688476562	305.7505187988281	0.9999997615814209	506.2066955566406	198.18714904785156	0.9999991655349731	505.2070617675781	197.24810791015625	0.004458129405975342	22	012
134	225.2642364501953	307.4222412109375	0.021626800298690796	226.42098999023438	307.2582702636719	0.9999999403953552	505.8615417480469	198.4862823486328	0.9999998807907104	504.7427062988281	197.7384033203125	0.0012271702289581299	22	012
135	236.43748474121094	309.5353088378906	0.06133517622947693	238.6190643310547	307.5654296875	0.9998458027839661	505.9466247558594	198.0133514404297	0.9999997615814209	504.83660888671875	197.1957550048828	0.001894533634185791	22	012
136	246.3505401611328	308.8080749511719	0.0007002353668212891	250.9643096923828	308.4945373535156	0.9601445198059082	506.0489501953125	197.6401824951172	0.9999998807907104	504.63958740234375	196.6484375	0.0030591487884521484	22	012
137	260.26068115234375	310.1292419433594	0.0004805922508239746	261.913330078125	309.8919677734375	0.9961321949958801	505.7293701171875	197.59889221191406	0.9999998211860657	504.98675537109375	197.68447875976562	0.004174470901489258	22	012
138	263.9474792480469	309.5840148925781	0.003867924213409424	269.539306640625	310.1974182128906	0.9999942779541016	505.77655029296875	197.21820068359375	0.9999990463256836	504.76617431640625	196.43492126464844	0.006062746047973633	22	012
139	506.92620849609375	200.82431030273438	0.00012534856796264648	284.9749450683594	314.8803405761719	0.9273010492324829	505.114013671875	197.67955017089844	0.9999997615814209	504.3123474121094	197.01123046875	0.0035468637943267822	22	012
140	306.0934143066406	309.3263854980469	0.0004634261131286621	294.2080383300781	310.8813171386719	1.0	505.9978942871094	197.6052703857422	0.9999998807907104	504.85723876953125	197.25784301757812	0.001813262701034546	22	012
141	311.9257507324219	313.174072265625	0.0006672143936157227	308.7105407714844	315.51080322265625	0.9999998211860657	505.8147888183594	198.25819396972656	0.9999995827674866	504.763427734375	197.38914489746094	0.006139248609542847	22	012
142	366.7151794433594	325.3825378417969	0.051161766052246094	322.006103515625	317.6476745605469	0.9999693632125854	506.4672546386719	197.81692504882812	0.9999999403953552	505.4062194824219	197.24217224121094	0.0007860064506530762	22	012
143	339.9449157714844	314.3515930175781	0.0009613335132598877	338.7209167480469	316.68914794921875	1.0	506.1612548828125	198.15234375	0.9999997019767761	505.05517578125	197.33717346191406	0.004989981651306152	22	012
144	353.6270751953125	319.5762023925781	0.0014308393001556396	356.2162780761719	318.4114685058594	0.9999995827674866	505.8592529296875	197.71371459960938	0.9999998807907104	504.7461853027344	196.8815460205078	0.0029908418655395508	22	012
145	369.9533386230469	316.89013671875	0.1016552746295929	368.96112060546875	317.5982666015625	0.9999994039535522	505.51800537109375	197.34117126464844	0.9999997615814209	504.3668518066406	196.48428344726562	0.0032062828540802	22	012
146	384.1568908691406	320.80377197265625	0.0028968751430511475	381.3536376953125	321.721923828125	1.0	506.7843017578125	197.527587890625	0.9999998807907104	505.4021911621094	196.7361602783203	0.0017829835414886475	22	012
147	387.9821472167969	318.6196594238281	0.002575010061264038	386.8072814941406	319.05999755859375	0.9999998807907104	505.2747497558594	198.2790985107422	0.9999995827674866	504.32666015625	197.51332092285156	0.005976378917694092	22	012
148	430.5322265625	321.2049865722656	0.09767189621925354	390.76806640625	319.3346862792969	0.9999691247940063	506.4673767089844	196.7261505126953	0.9999997615814209	505.4042053222656	195.8310089111328	0.0010210871696472168	22	012
149	390.3008728027344	310.4710388183594	0.24926236271858215	393.9925231933594	312.20318603515625	0.9998112916946411	505.9434814453125	197.937255859375	0.9999999403953552	504.8929748535156	197.981201171875	0.0020499229431152344	22	012
150	390.3878173828125	310.55035400390625	0.000880897045135498	395.5268859863281	311.1597900390625	0.9999874234199524	505.61199951171875	198.53794860839844	0.9999996423721313	505.0772399902344	198.2484130859375	0.0045890212059021	22	012
151	392.13482666015625	308.81964111328125	0.07017338275909424	396.4065246582031	309.5539855957031	0.999403715133667	505.34405517578125	197.9679412841797	0.9999992847442627	504.24346923828125	198.1902313232422	0.006908059120178223	22	012
152	507.1700134277344	200.69815063476562	8.592009544372559e-5	396.4061584472656	309.2469482421875	0.3107178807258606	505.5194396972656	197.84463500976562	0.9999997615814209	504.3505859375	196.92630004882812	0.005236983299255371	22	012
153	507.4029846191406	200.70936584472656	6.219744682312012e-5	518.6452026367188	343.64312744140625	0.005395740270614624	505.7187805175781	197.6146240234375	0.9999998807907104	504.722900390625	196.80433654785156	0.003179103136062622	22	012
154	507.1083679199219	200.4448699951172	0.00012984871864318848	398.2049560546875	309.4558410644531	0.004540354013442993	505.9464111328125	197.43399047851562	0.9999999403953552	504.8576965332031	196.5646514892578	0.0010087788105010986	22	012
155	507.386474609375	200.38406372070312	0.00019437074661254883	398.7253112792969	308.27850341796875	0.32698142528533936	505.3968200683594	197.23501586914062	0.9999994039535522	504.4997253417969	196.66944885253906	0.008004307746887207	22	012
156	507.2991027832031	200.6112823486328	0.0002186596393585205	394.9907531738281	308.54302978515625	0.9890215396881104	505.8145751953125	197.71932983398438	0.9999997615814209	504.4734802246094	198.6316680908203	0.0029984712600708008	22	012
157	504.8555908203125	203.1616973876953	0.00010985136032104492	396.57855224609375	307.5275573730469	0.0006458163261413574	505.63531494140625	198.57472229003906	0.9999995231628418	504.6274108886719	197.83763122558594	0.006123542785644531	22	012
158	396.0016174316406	308.8597717285156	0.01898917555809021	397.6883239746094	308.34588623046875	0.7899590730667114	505.64923095703125	196.73365783691406	0.9999995827674866	504.4739685058594	195.94825744628906	0.005111098289489746	22	012
159	394.7095031738281	305.6452331542969	0.0019274353981018066	396.4196472167969	307.129638671875	0.0025942623615264893	505.78387451171875	196.8821563720703	0.9999998807907104	504.6202087402344	195.9769287109375	0.0011732876300811768	22	012
160	391.1882019042969	309.7618408203125	0.0008220970630645752	395.08209228515625	309.2428894042969	0.990750789642334	505.46929931640625	198.3597412109375	0.9999961853027344	504.283203125	197.27056884765625	0.0055138468742370605	22	012
161	427.5840759277344	330.3482971191406	0.0068743228912353516	391.979736328125	307.3662414550781	0.70047527551651	505.961181640625	197.0855712890625	0.9999998807907104	504.9129333496094	196.5336456298828	0.0009809434413909912	22	012
162	390.2145690917969	307.61114501953125	0.002090632915496826	393.1675720214844	306.65679931640625	0.9956252574920654	506.193359375	197.3719940185547	0.9999987483024597	505.34564208984375	196.27206420898438	0.004232823848724365	22	012
163	389.9587097167969	307.2180480957031	0.027209222316741943	393.29376220703125	307.1275939941406	0.9999998807907104	505.80419921875	197.72264099121094	0.9999997019767761	504.8614196777344	196.9950714111328	0.005860120058059692	22	012
164	426.7928161621094	334.8807678222656	0.0194225013256073	393.1658935546875	308.6773986816406	0.9999994039535522	505.5236511230469	197.73306274414062	0.9999995827674866	504.25909423828125	198.0791778564453	0.0068239569664001465	22	012
165	389.18585205078125	307.71697998046875	0.0031528472900390625	392.88861083984375	308.62664794921875	1.0	505.9541320800781	197.75527954101562	0.9999998807907104	504.57318115234375	196.5992889404297	0.0010210871696472168	22	012
166	425.92578125	335.7258605957031	0.0490240752696991	392.4273681640625	308.42529296875	0.9999994039535522	505.6784973144531	198.2270050048828	0.9999998807907104	504.5616760253906	197.33229064941406	0.002940654754638672	22	012
167	425.9622497558594	333.1214904785156	0.9911490082740784	393.4257507324219	308.60491943359375	1.0	505.9186096191406	197.4175567626953	0.9999998211860657	504.879150390625	196.48150634765625	0.0038535594940185547	22	012
168	426.14263916015625	336.7250671386719	0.029509305953979492	392.1507568359375	308.2041015625	0.9999987483024597	505.97412109375	197.4388885498047	0.9999997615814209	504.88043212890625	196.79872131347656	0.00254020094871521	22	012
169	388.6027526855469	308.2388610839844	0.004084587097167969	391.9497985839844	309.34136962890625	1.0	505.6214904785156	197.1885986328125	0.9999994039535522	504.7532653808594	196.4952850341797	0.004031270742416382	22	012
170	390.17877197265625	308.2908935546875	0.14539670944213867	391.8892822265625	308.7609558105469	0.999998927116394	505.8447570800781	197.83358764648438	0.9999998807907104	504.6545104980469	197.24301147460938	0.0019157230854034424	22	012
171	389.37640380859375	308.23236083984375	0.00040096044540405273	391.65606689453125	307.281494140625	0.9814622402191162	506.15777587890625	198.11148071289062	0.9999997615814209	504.87432861328125	196.8938751220703	0.0026678144931793213	22	012
172	389.2969665527344	307.4635925292969	0.00023764371871948242	390.2355651855469	307.3227233886719	0.9212226867675781	505.9818420410156	197.73423767089844	0.9999998807907104	505.2436828613281	198.337646484375	0.004310786724090576	22	012
173	391.82012939453125	307.0703125	0.9999433755874634	394.1527404785156	308.1889953613281	0.9204976558685303	505.5784606933594	197.63796997070312	0.9999995231628418	505.0521545410156	197.555419921875	0.005194306373596191	22	012
174	396.4805603027344	313.0893249511719	0.9999253749847412	399.57220458984375	317.2139892578125	0.9812459945678711	506.3152770996094	198.0420684814453	0.9999997615814209	505.2325439453125	197.04527282714844	0.0027495920658111572	22	012
175	400.92779541015625	319.885498046875	0.0130157470703125	401.04656982421875	318.44049072265625	0.008864670991897583	505.7964782714844	197.76454162597656	0.9999998211860657	504.60394287109375	197.83193969726562	0.0044310688972473145	22	012
176	400.86474609375	323.8813781738281	0.9709498882293701	401.99932861328125	323.5946350097656	0.9993024468421936	505.37255859375	197.66043090820312	0.9999996423721313	504.3716125488281	196.66294860839844	0.008300691843032837	22	012
177	402.0178527832031	324.3239440917969	0.13665306568145752	401.8527526855469	322.5174255371094	0.9990546703338623	506.6042785644531	198.2482452392578	0.9999997615814209	505.3885498046875	197.37539672851562	0.0021676719188690186	22	012
178	403.3716125488281	324.1796875	0.7696284651756287	403.20294189453125	325.12017822265625	0.936042308807373	505.60711669921875	197.80990600585938	0.9999997615814209	504.609619140625	197.1064453125	0.010268568992614746	22	012
179	423.3637390136719	317.9644470214844	0.0317818820476532	401.3873291015625	325.08770751953125	0.8096355199813843	506.4029235839844	197.5050048828125	0.9999998807907104	505.1098327636719	196.6917724609375	0.0008587539196014404	22	012
180	425.6381530761719	315.02728271484375	0.9361023902893066	404.9753723144531	323.47802734375	0.990479052066803	505.6247863769531	197.40805053710938	0.9999997615814209	504.54058837890625	196.78091430664062	0.003981083631515503	22	012
181	424.8251647949219	312.0129089355469	0.9994193315505981	419.1960754394531	318.6672668457031	0.23405826091766357	505.8645324707031	198.73507690429688	0.9999988079071045	504.7228698730469	197.63853454589844	0.015303492546081543	22	012
182	426.98223876953125	306.26629638671875	0.9997507929801941	424.1671142578125	309.7125549316406	0.9750081300735474	506.1920471191406	197.60110473632812	0.9999997615814209	505.2218322753906	196.6340789794922	0.0028563737869262695	22	012
183	425.14288330078125	305.9468078613281	0.9974350929260254	409.68212890625	323.9439392089844	0.9777047038078308	505.51812744140625	197.9453582763672	0.9999997615814209	504.5374450683594	197.1795654296875	0.0033540427684783936	22	012
184	426.3957824707031	303.4479675292969	0.9992579817771912	406.82867431640625	328.9715576171875	0.9990337491035461	506.1819152832031	197.97064208984375	1.0	504.671142578125	197.0209503173828	0.0011426806449890137	22	012
185	427.61407470703125	297.1726989746094	0.9999998807907104	407.36370849609375	326.84222412109375	0.9982469081878662	506.4182434082031	197.30343627929688	0.9999997019767761	505.5175476074219	196.62515258789062	0.0022261738777160645	22	012
186	428.77679443359375	292.0643005371094	1.0	404.6873779296875	331.0174865722656	0.34326958656311035	505.9679870605469	197.8958282470703	0.9999995231628418	504.85687255859375	196.9079132080078	0.004083216190338135	22	012
187	426.6659851074219	286.5160827636719	0.9999949932098389	406.6390380859375	327.93621826171875	0.7652338743209839	505.694580078125	198.35986328125	0.9999995231628418	504.8273620605469	197.6215057373047	0.014755725860595703	22	012
188	405.0890197753906	328.7792663574219	0.9999998807907104	406.0560302734375	327.6081237792969	0.01062917709350586	506.20599365234375	197.5057830810547	0.9999999403953552	505.0080871582031	196.68963623046875	0.0011918842792510986	22	012
189	426.74566650390625	279.1496887207031	1.0	405.98736572265625	322.1705627441406	0.7937325239181519	505.8312072753906	197.39952087402344	0.9999998807907104	505.4162902832031	197.09954833984375	0.002487778663635254	22	012
190	428.609619140625	275.3802490234375	1.0	405.7536315917969	319.97222900390625	0.9993215799331665	506.4884948730469	197.7987823486328	0.9999998211860657	505.26690673828125	196.98886108398438	0.004111051559448242	22	012
191	427.92913818359375	273.5723876953125	1.0	429.9703674316406	274.53887939453125	0.0025403201580047607	506.0599060058594	197.66407775878906	0.9999998807907104	504.9041442871094	196.62904357910156	0.001698225736618042	22	012
192	425.49591064453125	272.57904052734375	0.9999997615814209	422.40167236328125	275.0199279785156	0.013865500688552856	505.1760559082031	198.54844665527344	0.9999991655349731	504.4561767578125	197.8871307373047	0.03089025616645813	22	012
193	425.6637878417969	268.0166015625	0.9999998807907104	423.7850341796875	263.340087890625	0.0010391473770141602	505.6785583496094	196.93417358398438	0.9999998807907104	504.5958251953125	196.08566284179688	0.0012862682342529297	22	012
194	427.3373718261719	261.0196228027344	1.0	431.7969665527344	263.451171875	0.0013299882411956787	506.01910400390625	197.86343383789062	0.9999994039535522	504.9395446777344	196.61151123046875	0.007816493511199951	22	012
195	427.6039123535156	257.5615539550781	1.0	432.1174011230469	262.1512145996094	0.0012836158275604248	506.52679443359375	197.3994140625	0.999999463558197	505.14752197265625	196.32908630371094	0.0053650736808776855	22	012
196	429.1031799316406	254.54139709472656	1.0	431.98626708984375	258.3338928222656	0.001340240240097046	506.73883056640625	197.33193969726562	0.9999998807907104	505.7132873535156	197.05555725097656	0.0012455284595489502	22	012
197	428.0300598144531	250.11672973632812	1.0	504.7756652832031	199.32435607910156	0.000308990478515625	505.8733825683594	197.95054626464844	0.9999997615814209	504.7070617675781	197.14288330078125	0.002638012170791626	22	012
198	428.3630676269531	246.0419921875	1.0	423.42181396484375	249.07937622070312	0.0002193450927734375	505.8111877441406	197.40020751953125	0.9999999403953552	504.665283203125	196.51405334472656	0.0007244646549224854	22	012
199	429.3089294433594	241.38375854492188	1.0	517.272705078125	343.7819519042969	0.048510968685150146	505.9656066894531	196.56143188476562	0.9999997615814209	505.0017395019531	195.8092041015625	0.001458197832107544	22	012
200	429.8330993652344	239.0550079345703	1.0	432.6288146972656	242.78257751464844	0.00036850571632385254	505.80517578125	196.93524169921875	0.9999998807907104	504.83453369140625	195.92466735839844	0.0016073286533355713	22	012
201	429.851318359375	236.86415100097656	1.0	433.60260009765625	242.54559326171875	0.0002512931823730469	506.0375061035156	197.45518493652344	0.9999998807907104	504.60797119140625	196.29026794433594	0.0007017850875854492	22	012
202	428.6221923828125	230.9975128173828	1.0	403.6776428222656	278.63861083984375	0.9947025775909424	505.88677978515625	196.63870239257812	0.9999999403953552	504.6925048828125	195.69735717773438	0.0015187263488769531	22	012
203	429.5528564453125	228.74346923828125	1.0	505.14337158203125	199.14784240722656	0.00024041533470153809	506.0736999511719	196.83831787109375	0.9999998807907104	505.29400634765625	195.92770385742188	0.0013784468173980713	22	012
204	427.6150207519531	227.64881896972656	1.0	506.5474853515625	201.26756286621094	0.0002899467945098877	505.6545104980469	196.8011932373047	0.9999997615814209	504.6848449707031	196.11936950683594	0.0016039907932281494	22	012
205	427.20294189453125	220.07998657226562	1.0	395.15875244140625	260.2304992675781	0.9999909400939941	506.2003173828125	196.9518280029297	0.9999997019767761	505.0357971191406	195.99136352539062	0.0004597306251525879	22	012
206	427.5660705566406	219.83396911621094	1.0	394.33465576171875	260.44073486328125	0.8217974305152893	505.60711669921875	197.09490966796875	0.9999997615814209	504.8600158691406	196.26681518554688	0.0008241236209869385	22	012
207	427.5294189453125	217.7723388671875	1.0	432.2015380859375	219.94921875	0.00040650367736816406	505.33978271484375	198.42111206054688	0.9999997615814209	504.44610595703125	197.53311157226562	0.0014354586601257324	22	012
208	427.1144714355469	215.64854431152344	1.0	397.263427734375	253.15408325195312	0.0004668235778808594	506.26348876953125	196.80859375	0.9999998807907104	504.8989562988281	196.04713439941406	0.0004207193851470947	22	012
209	428.8202209472656	215.43894958496094	1.0	425.5486145019531	219.5720672607422	0.00024130940437316895	505.8110656738281	197.56991577148438	0.9999997615814209	504.9407653808594	196.9166717529297	0.0008441805839538574	22	012
210	431.1233825683594	214.5224151611328	1.0	397.85699462890625	239.6539306640625	0.9998941421508789	506.38702392578125	197.74452209472656	0.9999995231628418	504.9582214355469	197.04824829101562	0.000486910343170166	22	012
211	427.6723937988281	212.8036346435547	1.0	394.6138610839844	243.5266876220703	0.9999886751174927	505.4900207519531	197.62130737304688	0.9999999403953552	504.362548828125	196.59347534179688	0.000565260648727417	22	012
212	428.7742614746094	210.6214141845703	1.0	394.5882568359375	241.15016174316406	0.9999992251396179	505.76837158203125	198.17576599121094	0.9999996423721313	504.35284423828125	197.68377685546875	0.0004037916660308838	22	012
213	430.6815185546875	209.92599487304688	0.9999991655349731	392.63018798828125	235.27493286132812	0.8955624103546143	505.7961730957031	198.24185180664062	0.9999994039535522	504.49652099609375	197.99436950683594	0.00044351816177368164	22	012
214	429.3114318847656	207.8777618408203	0.915500283241272	389.91217041015625	234.9560089111328	0.3008839786052704	506.56695556640625	198.17819213867188	0.9999995827674866	504.95648193359375	198.48532104492188	0.0005410611629486084	22	012
215	427.266357421875	205.40261840820312	0.9999998807907104	386.4748840332031	235.058349609375	0.9999991059303284	505.6827087402344	197.83412170410156	0.9999997615814209	502.9007568359375	196.3441619873047	0.00022786855697631836	22	012
216	426.8438720703125	202.72625732421875	1.0	384.4108581542969	233.7020721435547	0.9902639389038086	505.2008361816406	198.36268615722656	0.9999991655349731	504.8687438964844	198.1863555908203	0.0003279149532318115	22	012
217	427.80963134765625	201.78793334960938	1.0	384.279052734375	235.01670837402344	0.8290326595306396	505.8265686035156	197.75238037109375	0.9999996423721313	504.18585205078125	196.88204956054688	0.0003885030746459961	22	012
218	428.70806884765625	201.78904724121094	1.0	384.1466064453125	226.5316162109375	0.521773099899292	506.1219177246094	198.31497192382812	0.9999979734420776	505.14715576171875	198.0145263671875	0.0005290508270263672	22	012
219	431.3279724121094	202.05458068847656	0.9999998807907104	382.1756591796875	226.5150604248047	0.21843698620796204	505.9121398925781	197.60769653320312	0.9999954700469971	505.2383117675781	197.2545166015625	0.0004247725009918213	22	012
220	504.755126953125	200.47811889648438	0.0010156035423278809	505.6873474121094	200.0578155517578	0.0005038678646087646	505.31683349609375	197.86990356445312	0.9999997019767761	504.432373046875	198.29026794433594	0.00025838613510131836	22	012
221	504.9208984375	200.0749969482422	0.0009286105632781982	384.0787048339844	220.33741760253906	0.027388691902160645	506.06890869140625	197.75965881347656	0.9999998807907104	504.3643798828125	197.06507873535156	0.00024062395095825195	22	012
222	504.3482360839844	198.1061248779297	0.0016463398933410645	384.6978759765625	219.43478393554688	0.9999386072158813	506.3936462402344	197.64450073242188	0.9999994039535522	504.87457275390625	197.5998077392578	0.0004630088806152344	22	012
223	434.82867431640625	202.41094970703125	0.014257431030273438	384.0552062988281	219.7545166015625	0.9999585747718811	506.45123291015625	197.9085235595703	0.9999977946281433	504.89208984375	197.52354431152344	0.0004399716854095459	22	012
224	433.8291320800781	205.49717712402344	0.8904839158058167	386.5714416503906	218.64329528808594	0.99986732006073	505.720947265625	197.2017822265625	0.9999997615814209	503.9764709472656	196.4348907470703	0.00031688809394836426	22	012
225	435.4711608886719	205.7628631591797	0.0025185346603393555	385.11346435546875	215.8738250732422	0.1819605827331543	505.7850341796875	197.87567138671875	0.9999997615814209	502.8435363769531	196.82711791992188	0.0002569854259490967	22	012
226	504.2422180175781	198.19931030273438	0.0006517171859741211	386.3108825683594	214.5423583984375	0.11307469010353088	505.99261474609375	198.18104553222656	0.9999996423721313	504.19451904296875	197.5508575439453	0.0003732740879058838	22	012
227	386.5456237792969	216.3285675048828	0.002682238817214966	386.55938720703125	214.7439727783203	0.9999997615814209	506.0301208496094	197.4467010498047	0.9999997615814209	504.6200866699219	198.13250732421875	0.000331193208694458	22	012
228	504.40875244140625	198.48411560058594	0.005642682313919067	386.45526123046875	213.99618530273438	0.9555032253265381	505.7655029296875	198.1244354248047	0.9999982714653015	504.9559326171875	198.27261352539062	0.0002720654010772705	22	012
229	435.89727783203125	206.5560760498047	0.9897858500480652	387.7485656738281	214.6114501953125	0.9993207454681396	505.785400390625	197.73904418945312	0.9999996423721313	503.25616455078125	196.62078857421875	0.00021502375602722168	22	012
230	386.3282470703125	214.84750366210938	0.018886208534240723	519.7569580078125	343.24359130859375	0.05213329195976257	506.3184814453125	198.3091583251953	0.9999995231628418	504.54541015625	198.66717529296875	0.0003199279308319092	22	012
231	504.6578369140625	198.24691772460938	0.004393279552459717	388.19482421875	214.0585174560547	0.9999997615814209	506.259033203125	198.12405395507812	0.9999985694885254	504.7784423828125	198.09982299804688	0.0006532073020935059	22	012
232	504.9610900878906	198.19468688964844	0.0028759539127349854	390.5550842285156	212.5336456298828	0.8845003843307495	506.0907897949219	197.6559600830078	0.999998927116394	504.8780212402344	197.99420166015625	0.00037235021591186523	22	012
233	391.43182373046875	212.3579559326172	0.9999901056289673	391.25836181640625	213.2249298095703	0.02158793807029724	505.7072448730469	197.87203979492188	0.999999463558197	504.2763366699219	196.99688720703125	0.00041872262954711914	22	012
234	433.6976318359375	209.32052612304688	0.34061574935913086	389.55511474609375	214.05055236816406	0.9911333322525024	505.6258544921875	197.98800659179688	0.9999992251396179	504.2501220703125	197.32235717773438	0.0003063380718231201	22	012
235	436.2984924316406	207.92706298828125	0.004872649908065796	389.65380859375	216.3472137451172	0.9556978940963745	505.7307434082031	197.56600952148438	0.9999997615814209	504.2478332519531	197.15025329589844	0.0002556145191192627	22	012
236	388.4570007324219	214.7110137939453	0.9720007181167603	389.09771728515625	214.88229370117188	0.28924649953842163	505.6905822753906	198.5121612548828	0.9999997615814209	499.28656005859375	198.8553466796875	0.00028780102729797363	22	012
237	387.3069152832031	215.33973693847656	0.8976162672042847	388.1427917480469	215.81900024414062	0.8009158372879028	506.28118896484375	198.5255126953125	0.9999972581863403	505.0022888183594	198.13673400878906	0.00032845139503479004	22	012
238	435.56201171875	208.73492431640625	0.9995033740997314	389.83343505859375	215.0124969482422	0.9702272415161133	506.2740478515625	197.9579620361328	0.999999463558197	504.6340637207031	198.23960876464844	0.0003463923931121826	22	012
239	435.68438720703125	204.35072326660156	0.9995286464691162	392.10845947265625	219.42071533203125	0.9734103679656982	505.63873291015625	197.8074951171875	0.9999997615814209	504.865966796875	198.23406982421875	0.0002874433994293213	22	012
240	432.1366271972656	202.14486694335938	0.999697208404541	389.0577697753906	224.80172729492188	0.999580979347229	505.9864196777344	197.93350219726562	0.9999997615814209	504.4695739746094	197.25299072265625	0.00033676624298095703	22	012
241	430.5103759765625	199.75323486328125	1.0	387.63128662109375	226.88047790527344	0.8277075290679932	506.7068176269531	198.46865844726562	0.9999775290489197	506.08197021484375	197.12208557128906	0.0004519522190093994	22	012
242	429.34503173828125	198.68087768554688	1.0	385.1177978515625	228.61289978027344	0.22237583994865417	506.3946838378906	198.46290588378906	0.9999987483024597	505.2517395019531	198.0758514404297	0.0005584061145782471	22	012
243	427.4761657714844	195.9781951904297	1.0	383.8621520996094	230.81028747558594	0.8560695052146912	506.0259094238281	197.90188598632812	0.9999985694885254	503.3565673828125	195.91845703125	0.00023853778839111328	22	012
244	425.5515441894531	196.16033935546875	1.0	382.0918273925781	232.06336975097656	0.9999922513961792	505.3714599609375	198.2543182373047	0.9999986886978149	504.8662414550781	198.80178833007812	0.00031387805938720703	22	012
245	420.51959228515625	197.5354461669922	1.0	379.0180969238281	233.35740661621094	0.8903574347496033	505.7689208984375	197.97068786621094	0.9999998211860657	504.61529541015625	198.50546264648438	0.00032782554626464844	22	012
246	418.8688659667969	198.4393310546875	1.0	376.50616455078125	233.265869140625	0.9453127980232239	506.5758972167969	197.92800903320312	0.9999899864196777	505.7275085449219	197.32669067382812	0.0003777146339416504	22	012
247	416.1236877441406	200.3746795654297	1.0	372.8341369628906	238.043212890625	0.0005118846893310547	506.74053955078125	197.1711883544922	0.9999986290931702	505.60498046875	197.7520751953125	0.00031435489654541016	22	012
248	412.41119384765625	202.55845642089844	1.0	371.21246337890625	240.65740966796875	0.9881043434143066	506.5513916015625	197.57308959960938	0.999999463558197	505.2475280761719	198.1662139892578	0.000314563512802124	22	012
249	416.51873779296875	201.79849243164062	1.0	369.146728515625	241.32034301757812	0.056920260190963745	506.209716796875	197.6851348876953	0.9999994039535522	503.57080078125	195.8394317626953	0.00030297040939331055	22	012
250	421.5343017578125	201.68466186523438	1.0	370.2536926269531	238.20162963867188	0.0005653500556945801	506.595703125	196.80477905273438	0.9999997615814209	505.24798583984375	197.76446533203125	0.0006287992000579834	22	012
251	427.72161865234375	202.75778198242188	1.0	506.3878173828125	199.8722686767578	0.0010546743869781494	506.9924621582031	198.22418212890625	0.9999691247940063	506.34130859375	197.1573944091797	0.00045803189277648926	22	012
252	427.86859130859375	202.33706665039062	1.0	514.982666015625	345.7936096191406	0.018735021352767944	506.1294860839844	197.90628051757812	0.9999951124191284	505.2735900878906	198.2588348388672	0.00042378902435302734	22	012
253	428.9326171875	202.84732055664062	1.0	505.2450256347656	200.11944580078125	0.0008136332035064697	506.15966796875	198.3360595703125	0.9999995231628418	504.7950134277344	198.82015991210938	0.00033017992973327637	22	012
254	428.7898254394531	204.1802520751953	0.9999973773956299	430.7649841308594	205.96994018554688	0.035733968019485474	506.12261962890625	197.52261352539062	0.9999990463256836	505.13714599609375	198.0542755126953	0.0006036460399627686	22	012
255	430.3675231933594	204.28256225585938	1.0	517.804443359375	345.0546875	0.3528628647327423	506.6031799316406	198.41299438476562	0.9999949932098389	505.20855712890625	198.18336486816406	0.00037795305252075195	22	012
256	504.585693359375	198.38735961914062	0.024676352739334106	505.9480895996094	199.87948608398438	0.0005827844142913818	506.224609375	197.95785522460938	0.999983549118042	505.62750244140625	197.4353485107422	0.000257343053817749	22	012
257	501.7257080078125	198.77308654785156	0.0009334087371826172	378.7813415527344	228.28611755371094	0.02198094129562378	505.664794921875	197.59619140625	0.9999998807907104	499.42724609375	197.59085083007812	0.00030863285064697266	22	012
258	502.3114318847656	198.33375549316406	0.0012561976909637451	376.25946044921875	226.44769287109375	0.05950742959976196	506.3865966796875	197.6275177001953	0.9999998211860657	504.38568115234375	198.04342651367188	0.0003681778907775879	22	012
259	504.62969970703125	198.18841552734375	0.0014825165271759033	505.67987060546875	200.21249389648438	0.00036346912384033203	505.93182373046875	198.0119171142578	0.999999463558197	504.0509338378906	198.09779357910156	0.0006049573421478271	22	012
260	504.7323303222656	197.86419677734375	0.0014772415161132812	506.3705139160156	199.63951110839844	0.0003523528575897217	506.3663024902344	197.38758850097656	0.999999463558197	504.6900634765625	197.73004150390625	0.00045949220657348633	22	012
261	504.785888671875	200.5242919921875	0.0020751953125	379.7170715332031	220.37181091308594	0.977180540561676	506.00030517578125	197.67764282226562	0.9999996423721313	504.4576721191406	198.2921142578125	0.00033974647521972656	22	012
262	504.60968017578125	198.11563110351562	0.0012428760528564453	517.8563842773438	344.23321533203125	0.0006154179573059082	505.6963806152344	197.3099822998047	0.9999999403953552	504.17877197265625	196.8330078125	0.000280231237411499	22	012
263	435.36273193359375	211.7196502685547	0.45055633783340454	380.40618896484375	220.21771240234375	0.01925399899482727	505.986083984375	198.10874938964844	0.9999998211860657	504.30181884765625	197.387939453125	0.0003902316093444824	22	012
264	504.3267517089844	197.87890625	0.021489113569259644	383.42218017578125	216.93499755859375	0.9999987483024597	506.4725036621094	197.74557495117188	0.9999966621398926	504.9873962402344	197.78994750976562	0.00035580992698669434	22	012
265	504.95111083984375	198.06118774414062	0.0016711652278900146	387.6129455566406	216.28480529785156	0.0073709189891815186	505.77984619140625	197.3751983642578	0.9999998807907104	499.1349182128906	198.50486755371094	0.0003117024898529053	22	012
266	504.8131408691406	200.45730590820312	0.0007837414741516113	385.8793640136719	221.0532684326172	0.023489385843276978	505.9961242675781	197.45509338378906	0.9999998807907104	504.43768310546875	198.274658203125	0.0003304779529571533	22	012
267	501.6546630859375	199.2666015625	0.0012110769748687744	386.1543273925781	222.41200256347656	0.8298487663269043	505.48870849609375	198.5122528076172	0.9999995827674866	504.0807800292969	198.44488525390625	0.0005940496921539307	22	012
268	385.0873107910156	225.03717041015625	0.009638398885726929	383.9726257324219	222.4947967529297	0.9897241592407227	506.16876220703125	197.6602020263672	0.9999988079071045	504.9867248535156	198.04217529296875	0.00032189488410949707	22	012
269	386.9095153808594	221.37806701660156	0.14962193369865417	388.1263427734375	221.76011657714844	0.1970781683921814	506.0974426269531	198.0702362060547	0.9999997019767761	504.41070556640625	198.35531616210938	0.0003224015235900879	22	012
270	385.224609375	225.19244384765625	0.03851732611656189	385.4136962890625	223.53811645507812	0.45614027976989746	506.30206298828125	197.781494140625	0.9999997615814209	504.4893493652344	198.0978240966797	0.00035941600799560547	22	012
271	385.26544189453125	226.73585510253906	0.03488677740097046	384.7357482910156	224.00355529785156	0.999974250793457	506.1367492675781	197.90472412109375	0.9999998807907104	504.44537353515625	198.14578247070312	0.0004513561725616455	22	012
272	504.4222717285156	198.36538696289062	0.0007857978343963623	383.9422607421875	222.0067596435547	0.09361660480499268	506.05633544921875	198.58460998535156	0.9999996423721313	504.2443542480469	198.59068298339844	0.0004576742649078369	22	012
273	386.48126220703125	222.10873413085938	0.9996885061264038	388.50823974609375	222.28211975097656	0.8110537528991699	506.3653259277344	198.0359649658203	0.9999997615814209	504.3793029785156	198.2845916748047	0.0004336237907409668	22	012
274	386.39080810546875	226.1372833251953	0.010319560766220093	386.3396911621094	223.32614135742188	0.9999949932098389	505.71270751953125	198.3161163330078	0.9999997019767761	504.5818786621094	198.84962463378906	0.0003279745578765869	22	012
275	389.505126953125	223.23004150390625	0.06253969669342041	389.7496337890625	222.77117919921875	0.0030303001403808594	505.8743896484375	198.4187469482422	0.9999985694885254	504.83868408203125	198.18692016601562	0.0002949833869934082	22	012
276	390.01068115234375	227.03562927246094	0.999804675579071	390.0745544433594	227.87789916992188	0.16330957412719727	506.2553405761719	198.3855438232422	0.9999988079071045	505.0381164550781	198.66403198242188	0.0004425048828125	22	012
277	438.5231628417969	201.51956176757812	0.9999989867210388	388.17169189453125	231.15701293945312	0.9999892711639404	505.6045227050781	197.77108764648438	0.9999996423721313	503.33514404296875	196.01385498046875	0.0002586841583251953	22	012
278	433.9215087890625	196.70655822753906	1.0	387.8598327636719	234.0897216796875	0.9999858140945435	505.6938171386719	197.97434997558594	0.9999994039535522	503.9892272949219	197.34584045410156	0.0003241896629333496	22	012
279	433.4576110839844	194.51370239257812	1.0	386.38787841796875	235.2916717529297	0.9999805688858032	505.7478942871094	198.01077270507812	0.9999994039535522	503.4505310058594	195.8369903564453	0.00023260712623596191	22	012
280	431.21673583984375	194.882080078125	1.0	384.0653381347656	237.56982421875	0.9961031675338745	506.1344299316406	197.85690307617188	0.9999986886978149	504.2020568847656	196.90478515625	0.00025466084480285645	22	012
281	428.1166076660156	197.31842041015625	1.0	379.21044921875	238.9181365966797	0.9997630715370178	506.3114013671875	197.9348602294922	0.9999995827674866	505.075927734375	198.36036682128906	0.0002624690532684326	22	012
282	425.91131591796875	198.5047149658203	1.0	375.8274230957031	238.73626708984375	0.9996755123138428	505.9395751953125	198.2193603515625	0.9999986886978149	503.3015441894531	195.7742919921875	0.00023987889289855957	22	012
283	424.4513854980469	199.27667236328125	1.0	372.8036804199219	240.1583251953125	0.9939860105514526	505.995361328125	198.12628173828125	0.999997615814209	502.8813171386719	195.50485229492188	0.0002359151840209961	22	012
284	422.6537170410156	199.96331787109375	1.0	430.7774353027344	202.37863159179688	0.00023937225341796875	506.54302978515625	198.18548583984375	0.9999969005584717	504.0267028808594	195.84107971191406	0.0002919137477874756	22	012
285	422.50927734375	200.5452117919922	1.0	370.9034118652344	241.5931396484375	0.0034917593002319336	505.85968017578125	197.86949157714844	0.9999967813491821	505.3368835449219	198.17745971679688	0.0002734363079071045	22	012
286	422.7381286621094	200.99771118164062	1.0	430.0995178222656	202.59913635253906	0.0013134777545928955	505.6655578613281	197.95750427246094	0.9999984502792358	504.9906311035156	198.38491821289062	0.000225752592086792	22	012
287	424.3525085449219	203.96282958984375	0.9997551441192627	504.3118591308594	199.81822204589844	0.0006713569164276123	505.9742431640625	197.94346618652344	0.9999995827674866	503.2746276855469	196.1367645263672	0.0002525150775909424	22	012
288	425.76470947265625	205.13169860839844	0.9999253153800964	430.8567810058594	206.62059020996094	0.023177415132522583	506.0768737792969	198.54769897460938	0.9999979734420776	505.257568359375	198.6044158935547	0.00026804208755493164	22	012
289	424.58349609375	205.94485473632812	0.9999961256980896	430.62774658203125	207.1696319580078	0.02062186598777771	506.4854431152344	198.18728637695312	0.999998927116394	505.2478942871094	198.3197479248047	0.0002537369728088379	22	012
290	425.15899658203125	205.0792236328125	0.9999759197235107	516.1754150390625	342.8388977050781	0.05903235077857971	505.7774963378906	198.77662658691406	0.9999989867210388	503.3583679199219	196.97853088378906	0.0001856386661529541	22	012
291	423.92413330078125	202.74032592773438	1.0	430.6678771972656	204.5145721435547	0.0011972486972808838	506.2795104980469	198.61593627929688	0.9999986886978149	504.9993591308594	198.2031707763672	0.00019499659538269043	22	012
292	424.2259521484375	202.97003173828125	0.9999999403953552	430.4386901855469	204.3169708251953	0.003739982843399048	505.859130859375	199.15365600585938	0.9999984502792358	504.8377990722656	199.0667724609375	0.00022712349891662598	22	012
293	425.0298156738281	201.91482543945312	0.9999998211860657	431.3794250488281	203.73440551757812	0.0015531182289123535	505.452392578125	198.60848999023438	0.999998927116394	504.7221984863281	198.1952667236328	0.00027635693550109863	22	012
294	427.6330261230469	203.19915771484375	0.9999991655349731	431.5597229003906	205.5787811279297	0.0013762414455413818	506.07794189453125	198.18853759765625	0.9999988079071045	503.5184326171875	195.72470092773438	0.00022149085998535156	22	012
295	429.3544616699219	202.85720825195312	0.9999997615814209	433.08203125	205.8626708984375	0.002269834280014038	505.9385986328125	198.55540466308594	0.9999991655349731	504.6614990234375	198.70420837402344	0.0002028346061706543	22	012
296	428.84771728515625	202.67478942871094	1.0	505.05926513671875	200.5975799560547	0.0010536015033721924	505.6632385253906	198.42971801757812	0.9999980926513672	504.8477783203125	198.12014770507812	0.00032898783683776855	22	012
297	429.46295166015625	202.97557067871094	0.9999998807907104	516.3726196289062	348.1347351074219	0.5054920315742493	506.0632629394531	198.4228515625	0.9999992251396179	504.1746826171875	197.2947998046875	0.00022473931312561035	22	012
298	428.99261474609375	202.94564819335938	0.9999995231628418	433.1734924316406	204.65431213378906	0.007432371377944946	505.68756103515625	197.8905029296875	0.9999992251396179	503.0555725097656	195.5918731689453	0.00017216801643371582	22	012
299	431.62005615234375	202.55023193359375	1.0	434.34466552734375	205.96829223632812	0.0013009607791900635	505.4278259277344	198.14659118652344	0.9999994039535522	504.6235046386719	198.32684326171875	0.00022795796394348145	22	012
300	431.3005065917969	201.8893280029297	1.0	503.81549072265625	199.9868621826172	0.0007769763469696045	506.6581726074219	198.34088134765625	0.9999974966049194	504.2381286621094	195.88121032714844	0.00029078125953674316	22	012
301	434.3201904296875	202.83978271484375	0.9999680519104004	504.8757629394531	199.99685668945312	0.001176595687866211	505.8126525878906	198.1512908935547	0.9999992251396179	497.992919921875	198.995361328125	0.0002855658531188965	22	012
302	433.23681640625	201.76922607421875	0.9843124151229858	520.02685546875	343.60943603515625	0.0018671154975891113	505.5285339355469	198.27606201171875	0.9999983310699463	505.03729248046875	198.38755798339844	0.0002453625202178955	22	012
303	434.95782470703125	201.10235595703125	0.999982476234436	505.3885803222656	199.82936096191406	0.00038039684295654297	506.0653991699219	197.693603515625	0.9999997019767761	504.5129699707031	198.33926391601562	0.000447005033493042	22	012
304	504.8205871582031	198.2125244140625	0.0018202364444732666	504.48590087890625	199.67767333984375	0.000300675630569458	506.20147705078125	198.3887939453125	0.9999997615814209	503.6907653808594	196.48924255371094	0.00019088387489318848	22	012
305	504.3958740234375	198.08908081054688	0.0005199015140533447	504.8476867675781	199.9633026123047	0.00034436583518981934	505.8430480957031	198.00376892089844	0.9999998807907104	504.3449401855469	197.11383056640625	0.0001881718635559082	22	012
306	504.2835693359375	198.30735778808594	0.004775702953338623	395.3648376464844	216.09521484375	0.9999971389770508	506.0311584472656	198.0983428955078	0.9999989867210388	504.73114013671875	198.4421844482422	0.00029525160789489746	22	012
307	395.5303039550781	212.1780242919922	0.6804543137550354	395.539306640625	211.97824096679688	0.9999908208847046	505.7248840332031	197.3818817138672	0.9999997615814209	504.2777099609375	196.82110595703125	0.0003407001495361328	22	012
308	396.9825744628906	211.45321655273438	0.759757936000824	397.1393127441406	210.87966918945312	0.9999943971633911	506.21893310546875	197.56727600097656	0.9999998807907104	504.97381591796875	197.0474395751953	0.0003934502601623535	22	012
309	451.8424072265625	213.4652862548828	0.8385416865348816	397.0033874511719	211.01194763183594	0.9999997615814209	505.7090759277344	198.32510375976562	0.9999996423721313	504.1287536621094	197.75119018554688	0.0004943907260894775	22	012
310	397.46038818359375	212.53506469726562	0.3063444495201111	397.425537109375	212.2419891357422	0.9999991059303284	505.89324951171875	197.61033630371094	0.9999998807907104	504.50030517578125	196.67782592773438	0.0004203915596008301	22	012
311	398.1198425292969	211.47349548339844	0.9998970031738281	399.2723388671875	212.5971221923828	0.9897663593292236	506.0790710449219	197.52481079101562	0.9999996423721313	504.9864501953125	196.9904327392578	0.00041419267654418945	22	012
312	438.95684814453125	222.1041259765625	0.99741530418396	397.56610107421875	212.96763610839844	1.0	506.1855163574219	198.3350372314453	0.9999996423721313	504.3688049316406	197.83139038085938	0.0003598928451538086	22	012
313	438.9228515625	221.03363037109375	0.9996298551559448	399.7450256347656	212.2513885498047	0.9999961853027344	506.2342529296875	197.985107421875	0.9999997615814209	504.67236328125	197.38284301757812	0.0003770887851715088	22	012
314	434.07391357421875	222.34112548828125	0.9983852505683899	397.47930908203125	213.756103515625	0.9927632808685303	505.3134765625	197.56671142578125	0.9999997019767761	504.0023193359375	197.0612335205078	0.00044143199920654297	22	012
315	395.9437255859375	214.1180419921875	0.9677881002426147	395.2110290527344	214.79367065429688	0.9998779296875	505.10894775390625	198.34063720703125	0.9999997615814209	503.7297058105469	197.6287384033203	0.0003548860549926758	22	012
316	398.696533203125	215.7841796875	0.2932923436164856	396.55181884765625	217.9883270263672	0.9893542528152466	505.98046875	197.96546936035156	0.9999998807907104	504.5361328125	198.5475311279297	0.00045818090438842773	22	012
317	395.9244689941406	216.9783935546875	0.5771258473396301	396.1654357910156	218.21278381347656	0.8937559127807617	506.00054931640625	197.4111785888672	0.9999996423721313	504.640625	196.74319458007812	0.00038358569145202637	22	012
318	394.9655456542969	220.3152618408203	0.9459472894668579	396.1509094238281	219.2408905029297	0.015239447355270386	505.7249450683594	198.56016540527344	0.999998927116394	504.4083251953125	198.5189208984375	0.00046879053115844727	22	012
319	393.66729736328125	222.5920867919922	0.9926224946975708	392.9309997558594	223.99183654785156	0.24690571427345276	506.541015625	198.35757446289062	0.9999997019767761	504.7973327636719	198.49195861816406	0.00043827295303344727	22	012
320	391.5508728027344	223.1136016845703	0.9999581575393677	519.0563354492188	343.74676513671875	0.11017858982086182	505.51373291015625	197.85447692871094	0.9999992847442627	504.10137939453125	197.3230743408203	0.00044670701026916504	22	012
321	390.46820068359375	225.22401428222656	0.9999372959136963	390.5067138671875	226.93373107910156	0.07149767875671387	506.3540344238281	197.85206604003906	0.9999996423721313	505.0067443847656	198.32440185546875	0.00042694807052612305	22	012
322	440.58050537109375	215.26104736328125	0.999987006187439	505.1940002441406	200.85198974609375	0.0005660653114318848	505.9784240722656	198.9988250732422	0.9999995231628418	503.7749328613281	197.2708740234375	0.0002588033676147461	22	012
323	438.20428466796875	213.72308349609375	0.999998927116394	518.1253051757812	343.2146301269531	0.6027258038520813	505.60089111328125	198.1494598388672	0.9999998807907104	504.0669250488281	197.834228515625	0.0002900362014770508	22	012
324	433.7017517089844	209.96560668945312	1.0	388.7426452636719	233.15634155273438	0.5162165760993958	505.6385803222656	197.91986083984375	0.9999995231628418	503.4164123535156	196.07997131347656	0.00024965405464172363	22	012
325	432.3820495605469	208.14662170410156	1.0	388.0858459472656	238.73660278320312	0.014479786157608032	505.54986572265625	198.73733520507812	0.9999991655349731	503.9056091308594	198.02593994140625	0.0003019571304321289	22	012
326	431.6138000488281	207.34141540527344	1.0	385.9433288574219	240.04400634765625	0.9991758465766907	505.82049560546875	198.02745056152344	0.9999991655349731	502.9245300292969	196.34291076660156	0.00033402442932128906	22	012
327	435.1448669433594	206.50894165039062	1.0	386.230224609375	240.12510681152344	0.013317108154296875	506.6681213378906	198.71881103515625	0.9999987483024597	504.8002624511719	197.9019775390625	0.00030675530433654785	22	012
328	432.725830078125	204.91287231445312	1.0	387.46563720703125	241.31585693359375	0.25079306960105896	505.6441345214844	197.63134765625	0.9999997615814209	504.01007080078125	196.7816925048828	0.00035116076469421387	22	012
329	431.3794860839844	203.3074188232422	1.0	388.0462951660156	242.62513732910156	0.9999839067459106	506.0335998535156	197.54090881347656	0.9999996423721313	504.4713439941406	196.79290771484375	0.0004088878631591797	22	012
330	433.0776672363281	202.84329223632812	1.0	390.8642883300781	237.9342041015625	0.8404019474983215	505.8166809082031	198.021240234375	0.9999991059303284	504.9555969238281	198.1524658203125	0.0003711283206939697	22	012
331	431.3483581542969	200.44491577148438	0.9999990463256836	388.8844909667969	238.24501037597656	0.9999995231628418	506.3036804199219	197.31982421875	0.9999995231628418	505.0080871582031	198.05894470214844	0.0004241764545440674	22	012
332	430.5799560546875	198.261962890625	1.0	505.7509765625	200.028564453125	0.0005894303321838379	505.8127136230469	197.80038452148438	0.9999996423721313	504.5962829589844	198.0095977783203	0.00032266974449157715	22	012
333	430.3468933105469	195.02920532226562	1.0	517.38671875	346.1123352050781	0.5865873098373413	506.131591796875	198.5977325439453	0.9999964237213135	503.6767578125	196.75234985351562	0.0003377199172973633	22	012
334	429.1837158203125	193.4833526611328	1.0	519.1519165039062	343.62322998046875	0.00223541259765625	506.017333984375	198.0503387451172	0.9999995827674866	504.50018310546875	198.423583984375	0.0003654360771179199	22	012
335	428.37548828125	190.7393798828125	1.0	380.9638366699219	230.61007690429688	0.9999973177909851	505.5918884277344	197.92869567871094	0.9999998211860657	504.1992492675781	197.49476623535156	0.0003840625286102295	22	012
336	427.1454162597656	191.79782104492188	1.0	381.30938720703125	231.59764099121094	0.9271445274353027	505.7540283203125	197.71092224121094	0.9999997019767761	504.50994873046875	196.6785888671875	0.0004176795482635498	22	012
337	430.2346496582031	195.42308044433594	1.0	504.3505554199219	202.3243408203125	0.00035944581031799316	505.6150817871094	198.06008911132812	0.9999995827674866	504.5338439941406	198.5810546875	0.0003368258476257324	22	012
338	430.3641662597656	199.77432250976562	1.0	505.4408874511719	199.58868408203125	0.00023615360260009766	505.9705810546875	197.53636169433594	0.9999997615814209	504.4061279296875	197.09841918945312	0.000286102294921875	22	012
339	431.4559020996094	201.50453186035156	1.0	518.8491821289062	342.2445068359375	0.3676946461200714	506.5	198.46054077148438	0.9999988079071045	504.9739685058594	198.5778045654297	0.0004412531852722168	22	012
340	432.28436279296875	199.86016845703125	1.0	504.6083068847656	201.6137237548828	0.00042939186096191406	505.93524169921875	197.7779541015625	0.999994158744812	502.3990478515625	195.30702209472656	0.00022214651107788086	22	012
341	431.9779052734375	199.24264526367188	1.0	517.077880859375	346.9501953125	0.000834345817565918	506.1849365234375	197.85972595214844	0.999998927116394	504.7332763671875	198.06723022460938	0.00022202730178833008	22	012
342	434.3388977050781	193.20370483398438	1.0	436.10662841796875	196.99655151367188	0.0005364418029785156	506.26708984375	198.18605041503906	0.9999985098838806	505.5496520996094	202.42367553710938	0.00022870302200317383	22	012
343	435.3627624511719	190.22735595703125	0.9999998807907104	383.77734375	224.85198974609375	0.3708431124687195	506.0321350097656	198.7750701904297	0.9999958872795105	505.122314453125	198.51211547851562	0.000533372163772583	22	012
344	433.1376647949219	190.47235107421875	1.0	385.1583557128906	225.301025390625	0.999867856502533	506.4293212890625	198.58322143554688	0.9999922513961792	505.1619873046875	197.7806396484375	0.0003331303596496582	22	012
345	431.3619079589844	188.3438720703125	1.0	385.607666015625	229.54664611816406	0.9999998211860657	506.06964111328125	198.41331481933594	0.9999996423721313	504.3392333984375	199.05897521972656	0.00028565526008605957	22	012
346	432.57177734375	188.33505249023438	1.0	386.382080078125	231.74700927734375	0.9333406686782837	505.6105651855469	197.9814453125	0.9999997615814209	504.2431335449219	197.32102966308594	0.00034943222999572754	22	012
347	433.389892578125	189.3860626220703	1.0	387.46771240234375	229.7114715576172	0.9999951124191284	506.385009765625	197.92727661132812	0.9999993443489075	504.7062683105469	197.57635498046875	0.0002321302890777588	22	012
348	432.5987548828125	190.67422485351562	1.0	386.1361999511719	230.5433807373047	0.5296198129653931	506.8285827636719	199.19369506835938	0.9999988079071045	504.5868835449219	198.9254150390625	0.0001946091651916504	22	012
349	433.0588684082031	191.4300994873047	1.0	505.7854309082031	200.0009002685547	0.0005619823932647705	505.57684326171875	197.9453125	0.9999992251396179	504.91033935546875	198.16143798828125	0.00039780139923095703	22	012
350	436.6333312988281	193.94898986816406	0.9999960660934448	436.4710998535156	195.54539489746094	0.0005173087120056152	505.6001892089844	197.5006866455078	0.9999998211860657	504.3187561035156	196.64015197753906	0.0003177225589752197	22	012
351	436.8044128417969	195.79881286621094	0.08886554837226868	388.5549011230469	224.9261016845703	0.0013466477394104004	506.1285400390625	197.57679748535156	0.9999995827674866	504.6889953613281	198.37013244628906	0.00028264522552490234	22	012
352	504.6753234863281	198.18434143066406	0.0017434358596801758	385.9588317871094	226.30552673339844	0.9954298734664917	506.2200927734375	198.0093231201172	0.9999996423721313	504.7608642578125	198.6034393310547	0.00039374828338623047	22	012
353	505.1204528808594	197.66041564941406	0.006680965423583984	386.6872863769531	226.91079711914062	0.9999967217445374	506.5097351074219	197.42709350585938	0.9999992847442627	504.7279357910156	198.02659606933594	0.0002630949020385742	22	012
354	504.9722595214844	197.86888122558594	0.0010594725608825684	518.6084594726562	343.4789123535156	0.0006849765777587891	506.41522216796875	197.510498046875	0.9999997615814209	504.6634521484375	198.48406982421875	0.00038933753967285156	22	012
355	437.9328308105469	198.6099395751953	1.0	387.8436584472656	225.6053924560547	0.9999881982803345	506.0438232421875	198.02793884277344	0.999998152256012	504.0263977050781	197.5593719482422	0.0002455413341522217	22	012
356	387.7081298828125	224.1642608642578	0.0005376338958740234	389.603759765625	220.89068603515625	0.9618054628372192	505.6205139160156	198.26577758789062	0.9999999403953552	504.0539855957031	197.68411254882812	0.00036457180976867676	22	012
357	437.3365478515625	211.8323974609375	0.9987685680389404	388.6593017578125	215.83969116210938	0.9999997615814209	506.3731689453125	197.55606079101562	0.9999991655349731	505.29022216796875	197.61663818359375	0.00029593706130981445	22	012
358	386.8077087402344	216.6250762939453	0.03205662965774536	386.0337829589844	214.97921752929688	0.9999998807907104	506.3167419433594	197.239013671875	0.9999995231628418	504.8464660644531	197.55902099609375	0.000496596097946167	22	012
359	504.5261535644531	197.78082275390625	0.0016605556011199951	383.61944580078125	216.15386962890625	0.999841570854187	506.3658752441406	197.42742919921875	0.9999996423721313	504.78839111328125	197.90003967285156	0.00030237436294555664	22	012
360	504.4478759765625	198.1073455810547	0.0023279786109924316	386.8620910644531	216.35064697265625	1.0	505.91705322265625	197.6080322265625	0.9999997019767761	504.3514709472656	198.19529724121094	0.00029087066650390625	22	012
361	387.6545104980469	215.446044921875	0.9059605598449707	388.8509521484375	215.41571044921875	0.9576467275619507	506.5091247558594	198.2692413330078	0.9999977350234985	505.6320495605469	197.9156036376953	0.00031685829162597656	22	012
362	502.0866394042969	199.14376831054688	0.0038472115993499756	389.9682922363281	216.12258911132812	0.9230480194091797	505.8796081542969	197.8482208251953	0.9999998807907104	497.689697265625	197.90187072753906	0.00030857324600219727	22	012
363	391.9349670410156	220.86793518066406	0.012316763401031494	392.4721374511719	217.09304809570312	0.430677205324173	506.36737060546875	197.70306396484375	0.9999988079071045	505.03704833984375	197.6735076904297	0.0005040466785430908	22	012
364	466.1566467285156	215.69241333007812	0.9991254210472107	513.9022827148438	345.10919189453125	0.8237744569778442	505.6815185546875	198.83590698242188	0.9999992251396179	505.00433349609375	198.7023468017578	0.00031182169914245605	22	012
365	399.2381286621094	217.17063903808594	0.05853882431983948	397.4217529296875	216.5695343017578	0.9998759627342224	505.2486572265625	197.7657012939453	0.9999999403953552	503.9181213378906	197.25210571289062	0.00043457746505737305	22	012
366	389.6672668457031	221.62701416015625	0.5894626379013062	390.9031677246094	222.82833862304688	0.5768510103225708	505.6246337890625	198.0564422607422	0.9999997615814209	503.0293884277344	196.35939025878906	0.00022539496421813965	22	012
367	389.76531982421875	223.27764892578125	0.9999998807907104	389.5567626953125	225.6443634033203	0.0003490447998046875	505.96240234375	198.12106323242188	0.9999997615814209	504.27825927734375	198.32249450683594	0.0004328787326812744	22	012
368	391.8634338378906	229.36190795898438	0.9996896982192993	392.495849609375	229.49801635742188	0.10320183634757996	505.9653015136719	198.39125061035156	0.9999997615814209	504.0672912597656	198.5206756591797	0.0005731284618377686	22	012
369	385.11749267578125	234.99636840820312	0.8459566831588745	387.0968933105469	235.96922302246094	0.08293607831001282	506.2177734375	198.0982666015625	0.9999992847442627	505.02667236328125	198.2776336669922	0.00036704540252685547	22	012
370	434.09710693359375	211.7254180908203	0.9999996423721313	387.123046875	239.7220458984375	0.8626243472099304	505.0075378417969	198.16712951660156	0.9999998807907104	503.45196533203125	197.68617248535156	0.0003648996353149414	22	012
371	433.0794677734375	211.01708984375	1.0	386.9459533691406	241.44699096679688	0.9999997615814209	506.5362854003906	197.9195556640625	0.9999989867210388	505.3073425292969	198.13388061523438	0.00029915571212768555	22	012
372	433.66595458984375	208.9637451171875	1.0	385.84136962890625	245.50784301757812	0.8766610622406006	507.4590148925781	198.5972900390625	0.9999985694885254	505.2884521484375	197.7556610107422	0.000525742769241333	22	012
373	431.44970703125	211.33123779296875	1.0	384.1824645996094	245.8206787109375	0.9996844530105591	506.0246887207031	196.85379028320312	0.9999997615814209	504.54168701171875	196.649169921875	0.0003873109817504883	22	012
374	431.7227478027344	213.1988067626953	1.0	383.0566711425781	248.2202911376953	0.9886618256568909	506.26922607421875	197.7979278564453	0.9999995827674866	504.5416259765625	197.22325134277344	0.0002288520336151123	22	012
375	431.3865661621094	214.52047729492188	0.9999676942825317	432.3910827636719	215.65835571289062	0.14328646659851074	505.0275573730469	198.35675048828125	0.9999967813491821	501.92437744140625	196.73388671875	0.0004634261131286621	22	012
376	433.3706970214844	216.20443725585938	0.9999999403953552	505.6593017578125	199.6765899658203	0.00031626224517822266	506.251708984375	197.94155883789062	0.9999974966049194	502.9600524902344	195.98358154296875	0.00032597780227661133	22	012
377	433.9955749511719	217.2894744873047	0.9999991655349731	384.8411560058594	245.90023803710938	0.7125767469406128	505.7951354980469	198.58412170410156	0.9999971389770508	502.8202209472656	196.5180206298828	0.00030037760734558105	22	012
378	436.13580322265625	219.8147735595703	0.6957268118858337	505.4505920410156	200.6593475341797	0.00024828314781188965	506.480712890625	198.1986083984375	0.9999998807907104	504.7476501464844	198.95523071289062	0.0006931424140930176	22	012
379	432.6639099121094	217.55357360839844	0.9999996423721313	435.9517517089844	216.6537322998047	0.001484215259552002	506.62158203125	198.3877716064453	0.9999992251396179	505.2300720214844	198.20806884765625	0.0005425512790679932	22	012
380	432.4753723144531	219.68519592285156	0.9999926090240479	384.9053955078125	246.02212524414062	0.2477189302444458	505.85833740234375	198.0487060546875	0.9999994039535522	503.0749816894531	196.3816375732422	0.0002879500389099121	22	012
381	434.16326904296875	217.93788146972656	1.0	505.66851806640625	199.66189575195312	0.00021147727966308594	506.140869140625	197.82261657714844	0.9999997615814209	504.8791198730469	197.24781799316406	0.0004068613052368164	22	012
382	431.2481994628906	218.82069396972656	1.0	385.5845031738281	247.38873291015625	0.9926388263702393	506.2681579589844	197.45848083496094	0.9999997615814209	504.9014587402344	196.9167022705078	0.0004926323890686035	22	012
383	431.80340576171875	219.44850158691406	1.0	505.7771911621094	199.20950317382812	0.0003749728202819824	506.4623718261719	197.60304260253906	0.9999995827674866	505.0765380859375	197.82424926757812	0.0006197094917297363	22	012
384	433.4667663574219	219.19253540039062	1.0	517.810791015625	344.08721923828125	0.12854769825935364	506.3005676269531	197.92384338378906	0.9999997615814209	505.0246887207031	197.38563537597656	0.00047767162322998047	22	012
385	432.1940002441406	220.2544403076172	0.9999998807907104	389.8465576171875	246.38636779785156	0.2501542270183563	506.0397644042969	197.13134765625	0.9999997019767761	504.7547912597656	196.7857208251953	0.00047022104263305664	22	012
386	434.04736328125	218.18621826171875	1.0	393.6171875	247.89068603515625	0.8281140327453613	506.9684143066406	197.50225830078125	0.9999996423721313	506.91156005859375	198.30001831054688	0.0003789067268371582	22	012
387	433.630126953125	220.20626831054688	0.9999436140060425	396.0596923828125	247.6771697998047	0.9996329545974731	506.1061096191406	197.01678466796875	0.9999997615814209	504.92840576171875	196.51422119140625	0.0004843175411224365	22	012
388	502.0516357421875	198.13009643554688	0.0006487369537353516	399.62066650390625	240.84767150878906	0.9711400270462036	506.11834716796875	197.3972930908203	0.9999999403953552	504.622802734375	196.84535217285156	0.0004988312721252441	22	012
389	401.9810791015625	242.46630859375	0.002239525318145752	403.1876220703125	239.7133331298828	1.0	505.3141174316406	198.41854858398438	0.9999995231628418	504.03936767578125	197.7229766845703	0.00040659308433532715	22	012
390	504.26190185546875	198.19036865234375	0.00044611096382141113	406.4489440917969	229.35894775390625	0.9999997615814209	505.702392578125	197.5596923828125	0.9999996423721313	504.67279052734375	196.64251708984375	0.0006502866744995117	22	012
391	417.1454162597656	227.762451171875	0.007496088743209839	409.1117248535156	226.5224151611328	0.9999998807907104	505.8597106933594	198.18588256835938	0.9999995231628418	503.06085205078125	196.5741729736328	0.0003623068332672119	22	012
392	408.1629638671875	228.44113159179688	0.19924011826515198	410.90252685546875	225.47169494628906	0.9999910593032837	505.9032287597656	197.81033325195312	0.9999998807907104	504.97528076171875	197.0984344482422	0.0007191598415374756	22	012
393	417.64947509765625	229.19699096679688	0.003310471773147583	406.625	229.70654296875	1.0	505.7030334472656	197.730712890625	0.9999996423721313	504.64459228515625	197.23428344726562	0.0007854104042053223	22	012
394	405.6707458496094	228.5094451904297	1.0	518.9174194335938	342.6310729980469	0.0021499693393707275	505.635009765625	197.67138671875	0.9999997019767761	504.43798828125	197.13475036621094	0.0005772709846496582	22	012
395	406.6404113769531	228.50640869140625	1.0	406.9743347167969	229.69261169433594	0.0017192959785461426	506.1131286621094	197.46682739257812	0.9999997615814209	504.7030334472656	197.8153839111328	0.0007789731025695801	22	012
396	406.20361328125	227.13504028320312	1.0	406.6215515136719	229.2052001953125	0.0008092522621154785	506.0653076171875	198.03810119628906	0.9999998211860657	504.77130126953125	197.4844512939453	0.0006580352783203125	22	012
397	451.50079345703125	230.94395446777344	0.9981163740158081	407.5921630859375	229.56878662109375	0.004385501146316528	506.37451171875	197.2523651123047	0.9999999403953552	504.9881896972656	196.42503356933594	0.0006269216537475586	22	012
398	406.61395263671875	228.864990234375	0.9999105930328369	407.087646484375	229.2783203125	0.06953048706054688	506.086181640625	197.83255004882812	0.9999999403953552	504.67474365234375	197.51283264160156	0.0005373954772949219	22	012
399	404.55126953125	228.78953552246094	0.9999846816062927	406.6065979003906	229.7171173095703	0.9668853878974915	505.64630126953125	197.88690185546875	0.9999998807907104	504.3920593261719	197.55458068847656	0.0006643831729888916	22	012
400	406.68017578125	227.8749542236328	0.9999995231628418	409.65966796875	227.91160583496094	0.00113755464553833	506.5135803222656	197.48292541503906	0.9999998807907104	504.95013427734375	196.4156951904297	0.0005063116550445557	22	012
401	403.00604248046875	228.04519653320312	0.9999451637268066	403.9192199707031	228.81448364257812	0.9831690788269043	506.5245361328125	197.401123046875	0.9999998807907104	505.1743469238281	196.54452514648438	0.0007193386554718018	22	012
402	400.8039855957031	228.21881103515625	0.9999982118606567	401.8517150878906	229.1498260498047	0.9275220632553101	506.14410400390625	197.0620880126953	0.9999998211860657	504.5684509277344	196.42930603027344	0.00039437413215637207	22	012
403	401.69537353515625	230.19876098632812	1.0	401.3271789550781	230.6111602783203	0.001402050256729126	505.8119201660156	197.88546752929688	0.9999997615814209	504.43084716796875	197.32904052734375	0.0007491111755371094	22	012
404	402.61767578125	233.1722869873047	0.9999940395355225	403.70489501953125	233.1943359375	0.019664883613586426	506.1719970703125	198.1139373779297	0.999998927116394	502.80267333984375	195.44093322753906	6.523728370666504e-5	22	012
405	400.3677673339844	231.7295684814453	0.9999963045120239	400.99603271484375	231.79129028320312	0.1549311876296997	405.14959716796875	231.0814208984375	4.2319297790527344e-5	400.9246520996094	224.61436462402344	3.147125244140625e-5	22	012
406	399.2872314453125	231.50796508789062	0.9999994039535522	399.9063720703125	231.79844665527344	0.4468725621700287	533.3515625	216.85333251953125	5.751848220825195e-5	399.3677978515625	225.00286865234375	3.126263618469238e-5	22	012
407	398.2037658691406	231.95262145996094	0.9999995231628418	438.9591064453125	231.39231872558594	0.013258904218673706	413.6501159667969	231.4310302734375	8.07642936706543e-5	393.3920593261719	225.74642944335938	2.804398536682129e-5	22	012
408	398.90203857421875	235.5898895263672	0.9994739294052124	399.7341613769531	238.62391662597656	4.6759843826293945e-5	412.695556640625	233.91221618652344	2.911686897277832e-5	395.1161193847656	227.11671447753906	3.635883331298828e-6	22	012
409	397.5812072753906	236.19615173339844	0.9512856006622314	397.5647888183594	237.2597198486328	0.6670682430267334	396.58526611328125	236.96975708007812	7.224082946777344e-5	395.1363525390625	239.7619171142578	3.656744956970215e-5	22	012
410	396.8720397949219	235.54209899902344	0.9998987913131714	399.7563171386719	237.00433349609375	0.05733376741409302	397.4914855957031	237.8021240234375	0.0001392960548400879	395.9899597167969	241.10618591308594	3.698468208312988e-5	22	012
411	396.8824768066406	235.21388244628906	0.9999860525131226	400.05950927734375	237.4441680908203	0.010993540287017822	397.2420959472656	237.66497802734375	0.00013375282287597656	395.3609313964844	241.49827575683594	3.781914710998535e-5	22	012
412	397.155517578125	233.95440673828125	0.9850940704345703	399.3857421875	234.65216064453125	0.110597163438797	398.8981628417969	234.5552520751953	4.5686960220336914e-5	394.1482238769531	229.25772094726562	3.1381845474243164e-5	22	012
413	394.0785217285156	236.64419555664062	0.9999975562095642	449.1341247558594	230.9760284423828	0.399397611618042	395.71075439453125	237.566650390625	4.971027374267578e-5	395.1928405761719	241.4815673828125	2.2619962692260742e-5	22	012
414	434.9953918457031	229.69708251953125	1.0	392.43145751953125	239.27542114257812	0.03488892316818237	418.6696472167969	229.49966430664062	4.330277442932129e-5	394.27587890625	241.58889770507812	2.4974346160888672e-5	22	012
415	433.3395690917969	228.7743377685547	1.0	392.225341796875	237.66070556640625	0.005575895309448242	643.093505859375	9.15823745727539	2.625584602355957e-5	422.8869934082031	232.50424194335938	1.6182661056518555e-5	22	012
416	433.10382080078125	227.9637908935547	0.9999507665634155	399.7750244140625	238.75912475585938	0.08471575379371643	414.6971130371094	229.53932189941406	0.00012677907943725586	395.0419616699219	240.21006774902344	3.3289194107055664e-5	22	012
417	432.71307373046875	224.4176788330078	0.999742329120636	435.0162658691406	224.25733947753906	0.9137148857116699	417.3117370605469	229.4109344482422	5.772709846496582e-5	428.4899597167969	228.92770385742188	3.331899642944336e-5	22	012
418	431.6005859375	219.2467041015625	1.0	399.9247741699219	245.5921173095703	0.9999997615814209	646.5344848632812	22.958904266357422	0.00010749697685241699	423.6494445800781	209.31927490234375	6.312131881713867e-5	22	012
419	429.3914489746094	217.23046875	1.0	398.86871337890625	249.26724243164062	0.9999833106994629	400.46246337890625	249.96359252929688	0.00020742416381835938	395.1193542480469	247.9830322265625	0.00010570883750915527	22	012
420	427.1314697265625	216.32278442382812	1.0	397.5457458496094	253.6338653564453	0.9999591112136841	396.80523681640625	253.35287475585938	0.0002636909484863281	395.9682922363281	255.1565704345703	0.0003940165042877197	22	012
421	425.3338317871094	217.15757751464844	0.999962329864502	395.3800354003906	258.4678649902344	0.9960860013961792	423.7530212402344	216.1681671142578	0.0001404285430908203	426.62548828125	223.3379669189453	8.565187454223633e-5	22	012
422	426.02386474609375	214.48182678222656	1.0	396.9755859375	260.5878601074219	0.9999998211860657	429.79949951171875	213.2241973876953	0.00012111663818359375	432.67364501953125	215.98265075683594	2.631545066833496e-5	22	012
423	426.0682067871094	212.1584014892578	1.0	392.9871826171875	263.6138916015625	0.9907641410827637	430.1974792480469	211.20367431640625	0.0003618597984313965	392.6503601074219	261.6221923828125	6.079673767089844e-5	22	012
424	426.09808349609375	211.74188232421875	1.0	392.927978515625	263.25457763671875	0.9999942779541016	429.4876708984375	210.43455505371094	0.00016045570373535156	384.8773498535156	265.5441589355469	9.79006290435791e-5	22	012
425	427.1650085449219	213.11927795410156	1.0	392.5919494628906	263.02166748046875	0.0005103945732116699	432.8482971191406	211.59454345703125	0.0005986690521240234	432.65411376953125	216.3989715576172	3.0249357223510742e-5	22	012
426	425.7909851074219	211.84840393066406	1.0	429.7123107910156	212.65029907226562	0.0012364089488983154	429.2032775878906	210.46514892578125	0.00014445185661315918	430.986572265625	208.99246215820312	2.4616718292236328e-5	22	012
427	427.51873779296875	211.83319091796875	1.0	393.3730773925781	258.9577941894531	0.9999954104423523	430.9873046875	210.69664001464844	0.0001583099365234375	398.8091735839844	259.87481689453125	3.230571746826172e-5	22	012
428	425.4077453613281	212.6397705078125	1.0	392.7481384277344	262.02239990234375	0.05561301112174988	429.8274841308594	211.90896606445312	0.00024271011352539062	410.0098876953125	217.743408203125	4.470348358154297e-5	22	012
429	426.3473205566406	211.866455078125	1.0	392.6349182128906	260.8972473144531	0.9999890327453613	430.0810241699219	210.91732788085938	0.00017902255058288574	431.39739990234375	208.72103881835938	2.7686357498168945e-5	22	012
430	427.1579284667969	212.4810333251953	1.0	395.1827087402344	259.55816650390625	0.006525516510009766	430.5560607910156	211.14663696289062	0.0002784430980682373	433.6780090332031	215.01358032226562	2.905726432800293e-5	22	012
431	426.1809387207031	211.75982666015625	1.0	392.4908447265625	258.63043212890625	0.9877190589904785	430.27154541015625	210.9295196533203	0.000387340784072876	432.627685546875	214.9144287109375	3.159046173095703e-5	22	012
432	426.7657470703125	211.5035858154297	1.0	392.5606689453125	258.1928405761719	0.9991747140884399	430.5224914550781	210.73426818847656	0.0003319382667541504	433.41241455078125	214.93511962890625	3.185868263244629e-5	22	012
433	428.9445495605469	214.0913543701172	1.0	432.9959411621094	216.5341796875	0.0009901225566864014	432.61492919921875	211.70321655273438	7.495284080505371e-5	433.2279357910156	216.83653259277344	3.3915042877197266e-5	22	012
434	431.4291076660156	213.23025512695312	1.0	517.0517578125	343.7358703613281	0.6546916961669922	523.1163330078125	345.50189208984375	2.047419548034668e-5	421.4178161621094	199.8621063232422	2.193450927734375e-5	22	012
435	430.3397521972656	210.45474243164062	1.0	398.9336242675781	245.57586669921875	1.0	642.8063354492188	8.425459861755371	5.117058753967285e-5	397.72039794921875	245.15069580078125	0.00010511279106140137	22	012
436	430.0757751464844	208.95840454101562	1.0	401.7684631347656	243.38357543945312	1.0	402.1044006347656	243.2391815185547	7.292628288269043e-5	401.4267272949219	242.7211456298828	0.0003445148468017578	22	012
437	430.6976013183594	207.76272583007812	1.0	401.7503356933594	243.73715209960938	1.0	404.3625183105469	245.5499725341797	9.799003601074219e-5	399.6332702636719	243.89599609375	0.0001506209373474121	22	012
438	429.788330078125	208.1065216064453	1.0	401.5750732421875	243.27659606933594	1.0	434.5857238769531	207.81031799316406	7.736682891845703e-5	400.77777099609375	243.1119384765625	0.0002383887767791748	22	012
439	429.59393310546875	208.02455139160156	1.0	399.8017272949219	241.704345703125	1.0	401.0303039550781	241.523681640625	0.00010865926742553711	399.8741149902344	241.642333984375	0.00032210350036621094	22	012
440	431.3136291503906	208.01266479492188	1.0	398.9385681152344	243.60635375976562	1.0	430.9983215332031	209.12684631347656	0.00010481476783752441	397.9366455078125	242.67538452148438	0.00014391541481018066	22	012
441	431.3911437988281	208.82896423339844	1.0	398.8536376953125	240.2845916748047	0.9999998807907104	430.71173095703125	209.6176300048828	7.861852645874023e-5	398.8971252441406	239.9823455810547	0.0002574622631072998	22	012
442	431.4611511230469	209.95736694335938	1.0	396.9862976074219	239.8557891845703	0.9999998807907104	398.1611022949219	239.00161743164062	8.240342140197754e-5	396.67462158203125	239.93736267089844	0.0005110800266265869	22	012
443	433.2005615234375	209.97940063476562	1.0	398.2728576660156	237.76283264160156	0.9999994039535522	397.7640075683594	237.98255920410156	0.00012806057929992676	397.06988525390625	238.8251495361328	0.0005298852920532227	22	012
444	433.7247314453125	209.2204132080078	1.0	397.6843566894531	237.68238830566406	0.9999994039535522	397.92901611328125	237.63002014160156	0.00016427040100097656	397.4654541015625	238.76638793945312	0.0003615915775299072	22	012
445	434.0204162597656	209.88059997558594	1.0	396.7724304199219	238.154296875	0.9999995231628418	397.181884765625	237.40414428710938	0.00012418627738952637	396.73748779296875	238.51083374023438	0.0003885030746459961	22	012
446	432.16839599609375	209.74822998046875	1.0	396.40362548828125	238.78646850585938	0.9999999403953552	397.3964538574219	237.7718505859375	0.00018587708473205566	396.2742614746094	238.8837890625	0.0005609691143035889	22	012
447	433.0679931640625	210.04234313964844	1.0	397.9202880859375	238.4647674560547	0.9999996423721313	397.6052551269531	237.65989685058594	0.00010439753532409668	397.09637451171875	238.77149963378906	0.00020691752433776855	22	012
448	432.336669921875	210.46812438964844	1.0	398.6783752441406	238.5200958251953	0.9981712698936462	398.377197265625	237.72438049316406	0.00012031197547912598	398.27789306640625	239.50241088867188	0.0001819133758544922	22	012
449	432.0455017089844	211.1738739013672	1.0	398.5365905761719	238.89991760253906	0.9999997615814209	398.9808654785156	238.7913818359375	0.0002224445343017578	398.7185363769531	239.69235229492188	0.0005826652050018311	22	012
450	429.2988586425781	209.39576721191406	1.0	398.1143798828125	239.1544647216797	0.9999722242355347	431.9379577636719	207.63417053222656	8.270144462585449e-5	397.8095397949219	239.89633178710938	0.0005870163440704346	22	012
451	429.57073974609375	207.90313720703125	1.0	404.1327819824219	240.98138427734375	0.8948011994361877	524.13818359375	346.100830078125	0.0001766681671142578	436.0662841796875	213.4640350341797	3.382563591003418e-5	22	012
452	427.9392395019531	205.19845581054688	1.0	405.3733825683594	243.25057983398438	0.999800443649292	432.8031311035156	205.9027862548828	0.00012853741645812988	427.0716857910156	211.68235778808594	0.000270843505859375	22	012
453	425.9247741699219	202.2622528076172	0.9999998807907104	431.7873229980469	203.88833618164062	0.0007287561893463135	423.8206787109375	201.34915161132812	0.00016373395919799805	426.7492980957031	208.84970092773438	0.00014925003051757812	22	012
454	426.5415344238281	197.14425659179688	1.0	432.21075439453125	200.03623962402344	0.0006881654262542725	430.6225280761719	196.5894775390625	0.00014451146125793457	410.8406066894531	203.0432586669922	9.179115295410156e-5	22	012
455	2.6580281257629395	483.67376708984375	4.589557647705078e-6	420.1686096191406	199.86126708984375	2.6732683181762695e-5	422.7742614746094	207.3137664794922	1.1622905731201172e-5	186.86203002929688	6.473028659820557	9.834766387939453e-7	22	012
456	412.3603210449219	208.50990295410156	0.007661879062652588	413.5141296386719	208.234130859375	1.5944242477416992e-5	647.9407348632812	31.176904678344727	1.6808509826660156e-5	410.5377502441406	198.2981414794922	2.652406692504883e-6	22	012
457	409.375	207.4864959716797	0.49090075492858887	522.6231079101562	345.33062744140625	0.0001811385154724121	412.06170654296875	206.37168884277344	1.8477439880371094e-5	409.8132019042969	209.51361083984375	4.380941390991211e-6	22	012
458	523.3472900390625	346.71484375	5.841255187988281e-6	524.3447875976562	346.4412841796875	0.00013768672943115234	642.9432983398438	8.367643356323242	2.345442771911621e-5	519.9728393554688	344.61749267578125	6.258487701416016e-7	22	012
459	406.465087890625	206.265869140625	0.9997259974479675	524.1780395507812	345.7026672363281	0.0004278421401977539	407.79345703125	203.83140563964844	3.886222839355469e-5	409.46148681640625	209.60997009277344	2.7507543563842773e-5	22	012
460	408.2234802246094	209.97021484375	0.005800485610961914	4.313591957092285	480.0750427246094	5.930662155151367e-6	643.3643798828125	7.947205543518066	5.8710575103759766e-6	155.9119873046875	5.949968338012695	8.642673492431641e-7	22	012
461	406.924560546875	209.61911010742188	0.969075083732605	405.327880859375	210.1371307373047	3.859400749206543e-5	408.128173828125	207.69140625	5.581974983215332e-5	396.4242248535156	213.62144470214844	4.976987838745117e-6	22	012
462	405.0146484375	211.66041564941406	0.9999668598175049	447.94610595703125	207.57119750976562	0.36864495277404785	447.808837890625	205.99838256835938	9.235739707946777e-5	450.98699951171875	206.4801788330078	4.357099533081055e-5	22	012
463	406.12890625	212.72671508789062	5.0961971282958984e-6	6.018863677978516	95.19439697265625	2.4437904357910156e-6	413.8415222167969	212.66444396972656	2.5540590286254883e-5	171.7651824951172	6.014416694641113	1.0132789611816406e-6	22	012
464	406.0032958984375	214.5715789794922	0.004776209592819214	524.0317993164062	344.9687194824219	6.371736526489258e-5	407.53741455078125	216.0396270751953	1.5288591384887695e-5	138.54119873046875	6.202533721923828	6.854534149169922e-7	22	012
465	402.5922546386719	215.05101013183594	0.9652553796768188	4.381250381469727	479.770263671875	5.245208740234375e-6	643.705322265625	7.719206809997559	1.7851591110229492e-5	6.446575164794922	91.60260009765625	1.1920928955078125e-6	22	012
466	3.175173759460449	483.8280029296875	5.662441253662109e-6	4.181341171264648	479.9893798828125	3.039836883544922e-6	643.9175415039062	8.513501167297363	1.811981201171875e-5	187.21263122558594	6.954501152038574	6.258487701416016e-7	22	012
467	2.9977798461914062	482.5246276855469	4.857778549194336e-6	3.901193618774414	478.96917724609375	1.8775463104248047e-6	423.6639099121094	220.84596252441406	1.4394521713256836e-5	106.14368438720703	6.159733772277832	9.238719940185547e-7	22	012
468	395.6274719238281	216.55335998535156	2.893805503845215e-5	4.085899353027344	479.69830322265625	8.58306884765625e-6	649.6162109375	348.5348815917969	1.4275312423706055e-5	186.19412231445312	6.701761245727539	8.344650268554688e-7	22	012
469	396.4498291015625	215.6176300048828	0.9999932050704956	523.2200317382812	345.5528564453125	0.0010301172733306885	525.6969604492188	345.80462646484375	9.21487808227539e-5	391.1992492675781	204.9839324951172	1.77919864654541e-5	22	012
470	397.4639587402344	217.8077850341797	0.23964837193489075	397.4762268066406	222.20611572265625	5.751848220825195e-6	398.7509765625	219.67782592773438	2.2739171981811523e-5	394.7441711425781	210.12908935546875	4.082918167114258e-6	22	012
471	393.48193359375	232.3794708251953	1.8864870071411133e-5	403.370361328125	216.0108642578125	0.936751663684845	402.12908935546875	225.92465209960938	0.00014024972915649414	401.91534423828125	218.95164489746094	0.00016945600509643555	22	012
472	390.8009338378906	244.11073303222656	0.022808969020843506	404.42694091796875	211.14321899414062	0.9804525375366211	395.01776123046875	243.2775421142578	0.0001144111156463623	401.1594543457031	214.56973266601562	1.2964010238647461e-5	22	012
473	388.57464599609375	254.3172149658203	0.9915884137153625	398.5215759277344	217.33847045898438	0.9855399131774902	389.4427795410156	253.0028076171875	0.010034501552581787	392.0871276855469	254.53578186035156	7.274746894836426e-5	22	012
474	389.2454833984375	260.24139404296875	0.1830976903438568	398.7994079589844	222.88638305664062	0.9717526435852051	391.1538391113281	258.0520324707031	0.0023468732833862305	396.0842590332031	226.37046813964844	7.361173629760742e-6	22	012
475	386.6007995605469	270.76739501953125	0.004335761070251465	397.9911804199219	223.46949768066406	0.9996800422668457	392.64715576171875	262.2037658691406	0.00040075182914733887	396.21533203125	222.8387908935547	6.699562072753906e-5	22	012
476	387.63421630859375	274.0628662109375	0.8903065919876099	387.33074951171875	274.1481628417969	1.1146068572998047e-5	387.780517578125	273.9482116699219	0.0009594857692718506	380.3695068359375	275.9686279296875	2.3543834686279297e-6	22	012
477	386.02496337890625	277.234375	0.9999985098838806	385.8246765136719	278.60235595703125	9.5367431640625e-6	387.205078125	275.6086120605469	0.020006388425827026	377.84466552734375	269.61444091796875	9.357929229736328e-6	22	012
478	385.377197265625	279.6089782714844	0.9999803304672241	385.19805908203125	280.6292724609375	2.518296241760254e-5	387.7173156738281	278.39801025390625	0.01461726427078247	378.2434997558594	273.3880615234375	3.17692756652832e-5	22	012
479	385.3922119140625	279.2843017578125	0.9999997615814209	384.8489685058594	280.3636474609375	4.220008850097656e-5	387.1024475097656	277.411376953125	0.019221097230911255	376.598876953125	271.15216064453125	4.634261131286621e-5	22	012
480	386.3726806640625	282.116943359375	0.997856855392456	525.607666015625	345.6841125488281	4.6879053115844727e-5	388.7521057128906	278.985107421875	0.0008439123630523682	379.68145751953125	275.7460632324219	2.294778823852539e-5	22	012
481	3.105055570602417	483.07098388671875	1.6450881958007812e-5	523.8507690429688	344.7348327636719	1.329183578491211e-5	643.5109252929688	8.185667037963867	5.510449409484863e-5	187.15980529785156	6.208372116088867	7.748603820800781e-7	22	012
482	2.5625038146972656	481.97528076171875	6.16908073425293e-6	4.0514445304870605	478.26153564453125	3.4570693969726562e-6	643.281982421875	8.95357608795166	4.2378902435302734e-5	186.71258544921875	6.635652542114258	9.238719940185547e-7	22	012
483	2.9632153511047363	483.23565673828125	4.589557647705078e-6	522.9191284179688	345.38665771484375	0.0002766251564025879	643.8068237304688	7.956333160400391	8.732080459594727e-6	186.99563598632812	6.994253158569336	1.7881393432617188e-6	22	012
484	2.4237637519836426	483.01434326171875	1.817941665649414e-6	5.2169342041015625	94.3909912109375	1.5497207641601562e-6	643.322265625	8.759668350219727	1.0311603546142578e-5	137.58377075195312	6.4814043045043945	1.5497207641601562e-6	22	012
485	390.0855407714844	306.4730224609375	0.9812139272689819	388.6944885253906	285.0513916015625	4.947185516357422e-6	389.2799377441406	305.3072204589844	8.538365364074707e-5	379.69512939453125	310.6995544433594	5.662441253662109e-6	22	012
486	390.0577087402344	301.18756103515625	0.002908557653427124	391.18096923828125	301.4827880859375	0.00032913684844970703	393.5027770996094	298.0933532714844	0.0014508068561553955	391.4118957519531	294.53424072265625	1.9431114196777344e-5	22	012
487	390.8675537109375	304.4337463378906	0.009308397769927979	389.42156982421875	306.4092102050781	6.368756294250488e-5	391.7155456542969	304.17132568359375	0.00010907649993896484	392.3786926269531	294.2748107910156	5.8710575103759766e-6	22	012
488	386.35687255859375	306.7916259765625	5.778670310974121e-5	387.85772705078125	307.38043212890625	2.256035804748535e-5	644.0274658203125	9.064630508422852	3.0368566513061523e-5	202.70750427246094	6.871220588684082	6.556510925292969e-7	22	012
489	523.1594848632812	346.1595153808594	8.285045623779297e-6	524.0145263671875	346.1156921386719	0.0004667937755584717	643.3065185546875	7.816836833953857	2.053380012512207e-5	521.305908203125	343.963134765625	2.7418136596679688e-6	22	012
490	2.840299606323242	483.21337890625	8.404254913330078e-6	516.1990356445312	342.83209228515625	2.893805503845215e-5	642.8677978515625	8.895681381225586	5.093216896057129e-5	138.22889709472656	6.095381736755371	1.4007091522216797e-6	22	012
491	2.463352680206299	483.3653259277344	1.2189149856567383e-5	524.0535888671875	345.219970703125	3.552436828613281e-5	649.91162109375	347.9952392578125	6.467103958129883e-6	187.76585388183594	6.9983015060424805	5.364418029785156e-7	22	012
492	519.8992309570312	344.8322448730469	6.556510925292969e-6	516.8302612304688	345.33233642578125	0.006664007902145386	533.5471801757812	216.04576110839844	1.8775463104248047e-5	518.109130859375	342.6679382324219	1.2516975402832031e-6	22	012
493	394.9752502441406	312.2460632324219	0.015305757522583008	390.7298278808594	311.6457824707031	0.03452041745185852	397.1769104003906	312.4655456542969	8.597970008850098e-5	387.7222595214844	309.8055419921875	6.452202796936035e-5	22	012
494	2.6261627674102783	483.31365966796875	4.5299530029296875e-6	3.9940342903137207	479.28173828125	5.4836273193359375e-6	643.7662963867188	8.963935852050781	2.086162567138672e-5	202.55670166015625	7.003756523132324	8.344650268554688e-7	22	012
495	2.26123046875	483.9836120605469	1.7374753952026367e-5	523.1873779296875	345.58319091796875	3.883242607116699e-5	643.117431640625	8.691665649414062	3.865361213684082e-5	203.3804168701172	7.094144821166992	9.834766387939453e-7	22	012
496	387.6194763183594	311.2490234375	1.385807991027832e-5	4.579681873321533	479.4491271972656	1.3023614883422852e-5	534.598388671875	215.9688720703125	0.00013691186904907227	154.9810791015625	5.918688774108887	5.364418029785156e-7	22	012
497	392.78436279296875	320.7235412597656	0.0006121993064880371	400.444580078125	296.6881103515625	0.00039896368980407715	403.53326416015625	312.028564453125	0.000387728214263916	380.2723083496094	317.8042297363281	7.271766662597656e-6	22	012
498	394.9726257324219	333.6133117675781	0.9998531341552734	399.5904235839844	287.5260314941406	0.9852690100669861	403.5727844238281	324.4997253417969	0.00037673115730285645	391.75885009765625	325.69281005859375	0.00032910704612731934	22	012
499	396.7616271972656	329.6341552734375	0.7134428024291992	517.1021728515625	344.2078857421875	0.985937237739563	522.9808349609375	345.9499816894531	7.656216621398926e-5	391.3357849121094	324.8883361816406	7.218122482299805e-5	22	012
500	400.42071533203125	322.843505859375	0.9425530433654785	400.5014343261719	269.5456848144531	0.6165668964385986	642.7704467773438	8.206729888916016	6.461143493652344e-5	395.6601257324219	274.8280334472656	4.684925079345703e-5	22	012
501	404.5338439941406	258.6001281738281	0.0014989376068115234	401.8185119628906	258.4239807128906	0.00016394257545471191	642.7752685546875	8.568075180053711	1.3589859008789062e-5	396.4327697753906	261.001708984375	4.172325134277344e-6	22	012
502	402.8108825683594	253.26412963867188	0.01816275715827942	400.3330993652344	260.001220703125	1.3232231140136719e-5	533.8087158203125	215.3785858154297	8.344650268554688e-5	137.5797119140625	6.309986591339111	1.7881393432617188e-6	22	012
503	405.1472473144531	251.6688690185547	0.9704504013061523	404.35931396484375	253.75816345214844	0.00011718273162841797	409.02691650390625	248.71420288085938	1.4066696166992188e-5	407.18511962890625	242.66973876953125	2.1725893020629883e-5	22	012
504	406.3291015625	247.88417053222656	0.9972162246704102	519.7589111328125	341.2923583984375	0.03623831272125244	525.0130004882812	344.90533447265625	0.0001749098300933838	405.9940490722656	242.09812927246094	6.762146949768066e-5	22	012
505	406.7666320800781	246.97103881835938	0.9950671195983887	524.073974609375	345.88287353515625	0.0011279284954071045	643.4856567382812	8.443302154541016	1.609325408935547e-5	395.78839111328125	249.77877807617188	3.9637088775634766e-6	22	012
506	406.5811462402344	248.11026000976562	0.0011350512504577637	517.025634765625	345.01177978515625	0.0010569393634796143	643.587158203125	8.726058959960938	4.690885543823242e-5	154.4670867919922	5.7352399826049805	1.1622905731201172e-6	22	012
507	522.1438598632812	345.22467041015625	2.777576446533203e-5	520.043701171875	343.170654296875	0.007020771503448486	524.9252319335938	345.946533203125	3.904104232788086e-5	519.4041748046875	343.5142517089844	4.5299530029296875e-6	22	012
508	2.5315539836883545	481.81256103515625	4.291534423828125e-6	405.6998291015625	244.82864379882812	1.3202428817749023e-5	532.6820678710938	216.5193634033203	0.00016415119171142578	155.03451538085938	6.253142833709717	1.7583370208740234e-6	22	012
509	3.059006452560425	482.71478271484375	1.0192394256591797e-5	406.2008361816406	242.72776794433594	4.544854164123535e-5	642.8953857421875	7.975336074829102	1.8835067749023438e-5	187.53372192382812	6.756732940673828	6.854534149169922e-7	22	012
510	406.1636657714844	243.77357482910156	0.9998999834060669	405.44586181640625	244.0141143798828	0.0019403398036956787	643.5294799804688	8.398980140686035	7.000565528869629e-5	395.896484375	247.5550079345703	2.0205974578857422e-5	22	012
511	406.6163024902344	241.1763153076172	0.9419747591018677	404.77130126953125	240.95730590820312	0.0021156370639801025	643.0807495117188	8.381126403808594	2.339482307434082e-5	408.9852294921875	242.80368041992188	8.970499038696289e-6	22	012
512	404.0304260253906	234.58363342285156	0.4146769046783447	404.9473876953125	233.99627685546875	0.0001329183578491211	643.4097900390625	9.13711166381836	4.488229751586914e-5	405.2220764160156	229.02423095703125	2.73287296295166e-5	22	012
513	403.4463806152344	228.7041473388672	0.9999912977218628	401.87286376953125	230.06216430664062	0.00015014410018920898	403.09832763671875	227.9304656982422	8.508563041687012e-5	393.1477966308594	230.6837615966797	5.0902366638183594e-5	22	012
514	404.41314697265625	226.42819213867188	0.9978269338607788	517.7076416015625	345.018310546875	0.46496477723121643	403.93011474609375	225.06607055664062	9.614229202270508e-5	395.5259704589844	227.93435668945312	1.9043684005737305e-5	22	012
515	2.8485069274902344	482.43145751953125	3.5762786865234375e-6	5.503887176513672	94.54512023925781	2.0265579223632812e-6	643.5175170898438	9.168477058410645	2.5600194931030273e-5	137.92933654785156	6.15620231628418	6.258487701416016e-7	22	012
516	398.75762939453125	227.50323486328125	3.489851951599121e-5	3.9665393829345703	480.0688171386719	1.5497207641601562e-6	643.1430053710938	8.127331733703613	1.0251998901367188e-5	156.08096313476562	5.9978861808776855	6.258487701416016e-7	22	012
517	400.4266052246094	224.7445831298828	0.9617944955825806	400.9442138671875	226.41571044921875	2.3424625396728516e-5	400.8697204589844	223.9782257080078	1.537799835205078e-5	395.26898193359375	214.8382110595703	5.334615707397461e-6	22	012
518	398.0703125	224.4136505126953	4.4792890548706055e-5	524.3875732421875	344.4153747558594	1.6808509826660156e-5	643.3253173828125	9.340713500976562	3.787875175476074e-5	186.76864624023438	6.903988838195801	1.1622905731201172e-6	22	012
519	2.1403543949127197	483.0527648925781	3.7550926208496094e-6	4.252963066101074	479.67919921875	2.9802322387695312e-6	649.228759765625	165.1131134033203	1.2189149856567383e-5	136.57962036132812	6.371209144592285	8.344650268554688e-7	22	012
520	522.5303955078125	345.9403381347656	6.666779518127441e-5	523.153076171875	345.3094482421875	0.0007051825523376465	524.7909545898438	346.32574462890625	6.726384162902832e-5	519.3800048828125	343.1025085449219	7.778406143188477e-6	22	012
521	521.5546875	345.5548095703125	6.783008575439453e-5	518.9498291015625	342.6101989746094	0.004977554082870483	524.2371215820312	346.5301818847656	0.00012639164924621582	518.796630859375	344.4182434082031	2.3037195205688477e-5	22	012
522	396.47991943359375	216.51361083984375	0.002899736166000366	4.392441749572754	479.80889892578125	3.4570693969726562e-6	643.0618286132812	9.173980712890625	2.5331974029541016e-5	122.69263458251953	6.604391098022461	1.3113021850585938e-6	22	012
523	396.4051818847656	212.72523498535156	0.9999968409538269	392.91876220703125	213.7276153564453	2.8818845748901367e-5	403.02691650390625	212.94033813476562	6.622076034545898e-5	382.93792724609375	213.3671417236328	3.9637088775634766e-6	22	012
524	394.53924560546875	212.1667022705078	0.8255417943000793	395.3526306152344	212.91607666015625	0.013301342725753784	647.4197387695312	30.918254852294922	7.680058479309082e-5	382.346923828125	209.3668670654297	1.6689300537109375e-6	22	012
525	394.1099548339844	214.6146697998047	4.991888999938965e-5	3.568312883377075	479.612060546875	4.112720489501953e-6	650.4598999023438	348.1187438964844	1.3023614883422852e-5	187.4750518798828	7.045336723327637	9.834766387939453e-7	22	012
526	392.7259216308594	214.70115661621094	0.001962721347808838	4.299038410186768	479.91644287109375	6.973743438720703e-6	533.7809448242188	216.9095001220703	8.854269981384277e-5	171.59280395507812	6.519542694091797	8.344650268554688e-7	22	012
527	391.47662353515625	215.26771545410156	0.00018894672393798828	523.5814819335938	346.43182373046875	0.0001328885555267334	525.7616577148438	346.9992980957031	7.361173629760742e-6	519.8782348632812	343.95916748046875	1.6093254089355469e-6	22	012
528	391.31756591796875	213.04754638671875	0.9687497019767761	390.329833984375	214.37106323242188	2.2798776626586914e-5	393.39764404296875	214.0299835205078	2.816319465637207e-5	381.4595642089844	216.8197021484375	3.4570693969726562e-6	22	012
529	2.9649932384490967	482.46240234375	4.023313522338867e-6	523.0925903320312	345.1550598144531	1.1146068572998047e-5	643.6215209960938	7.77477502822876	2.0205974578857422e-5	137.58506774902344	6.408708572387695	8.344650268554688e-7	22	012
530	2.053783655166626	483.06658935546875	4.678964614868164e-6	3.937474250793457	479.2114562988281	4.559755325317383e-6	647.6263427734375	23.245765686035156	2.625584602355957e-5	138.2888641357422	6.347872734069824	1.7881393432617188e-6	22	012
531	521.6713256835938	345.1342468261719	0.00032442808151245117	518.9058227539062	343.00640869140625	0.02333691716194153	524.2520141601562	345.5045166015625	0.00016239285469055176	518.127197265625	342.03955078125	1.8209218978881836e-5	22	012
532	2.466715097427368	481.92864990234375	1.6987323760986328e-6	4.189849853515625	478.1639404296875	1.9669532775878906e-6	647.88818359375	30.538204193115234	4.589557647705078e-6	171.98951721191406	6.165036201477051	9.834766387939453e-7	22	012
533	2.596377372741699	482.74560546875	1.9073486328125e-5	3.9714531898498535	479.68353271484375	1.7940998077392578e-5	649.9310302734375	347.3006896972656	1.6182661056518555e-5	171.35205078125	5.286066055297852	1.6391277313232422e-6	22	012
534	2.84126353263855	482.4720458984375	4.1425228118896484e-6	523.0194702148438	344.95513916015625	4.056096076965332e-5	643.2747802734375	8.011338233947754	2.0682811737060547e-5	519.0433349609375	343.1354675292969	8.642673492431641e-7	22	012
535	391.632080078125	215.39703369140625	0.005951493978500366	389.96746826171875	215.82357788085938	3.516674041748047e-6	643.7548828125	9.084169387817383	2.1338462829589844e-5	138.1139678955078	5.719463348388672	9.5367431640625e-7	22	012
536	2.9748666286468506	483.6480712890625	1.558661460876465e-5	3.7083706855773926	480.0514831542969	8.225440979003906e-6	649.3933715820312	165.0699005126953	1.3947486877441406e-5	155.7720489501953	6.465272903442383	8.344650268554688e-7	22	012
537	391.5160827636719	213.7345428466797	0.0012779831886291504	390.2361145019531	214.3907928466797	6.973743438720703e-6	406.0062255859375	221.52684020996094	2.5391578674316406e-5	171.56655883789062	5.629450798034668	9.834766387939453e-7	22	012
538	391.6861572265625	214.031494140625	0.00018841028213500977	389.773193359375	213.1870574951172	6.464123725891113e-5	397.01434326171875	218.9657440185547	7.316470146179199e-5	383.16876220703125	215.56976318359375	4.738569259643555e-6	22	012
539	391.8306579589844	214.5341796875	0.989456832408905	392.53656005859375	216.01943969726562	0.007319062948226929	394.7080078125	219.28863525390625	0.0010089874267578125	518.4620361328125	342.5472106933594	2.3245811462402344e-5	22	012
540	3.0819294452667236	482.98516845703125	3.635883331298828e-6	4.40879487991333	479.7183837890625	3.546476364135742e-6	409.55950927734375	225.6566162109375	1.874566078186035e-5	187.47003173828125	6.7774553298950195	7.450580596923828e-7	22	012
541	391.203125	214.9434814453125	0.0015677809715270996	523.416748046875	345.961669921875	0.0006842315196990967	395.7793884277344	219.6097412109375	0.00018972158432006836	519.2257080078125	344.6976013183594	3.4570693969726562e-6	22	012
542	388.6980895996094	212.99322509765625	1.0967254638671875e-5	389.052490234375	212.12860107421875	0.005662977695465088	642.50439453125	8.997180938720703	3.388524055480957e-5	384.46746826171875	214.2102813720703	1.481175422668457e-5	22	012
