# Supplementary material for: An automated feeding system for the African killifish reveals the impact of diet on lifespan and allows scalable assessment of associative learning
Source: eLife. 2022 Nov 10;11:e69008. doi: 10.7554/eLife.69008 (PMC9788828; doi:10.7554/eLife.69008)
Supplement: Figure 6—source data 2. [file elife-69008-fig6-data2.zip › Training Trajectories/t3_REC051DLC_resnet50_TrainAllTheThingsJun28shuffle1_1030000.csv]

bodyparts_coords	fishhead_x	fishhead_y	fishhead_likelihood	fishtail_x	fishtail_y	fishtail_likelihood	redlight_x	redlight_y	redlight_likelihood	fooddrop_x	fooddrop_y	fooddrop_likelihood	fishnum	recordingnum
0	348.5672912597656	310.28851318359375	1.0	316.34783935546875	238.58584594726562	0.9982565641403198	351.7698669433594	307.5537109375	0.00015249848365783691	314.41644287109375	233.1705322265625	0.00043275952339172363	3	051
1	345.98150634765625	319.6998596191406	1.0	331.764404296875	244.1294708251953	1.0	343.14599609375	313.9194030761719	0.00020354986190795898	342.3125	307.6042785644531	0.0002402663230895996	3	051
2	343.14105224609375	326.0611572265625	1.0	324.18328857421875	251.56150817871094	0.9999961853027344	351.960205078125	326.3648681640625	0.00011745095252990723	323.15484619140625	246.94432067871094	0.00011909008026123047	3	051
3	342.8465576171875	326.2220153808594	1.0	330.64990234375	252.59078979492188	0.9999983906745911	647.7918090820312	282.9459228515625	0.0016604959964752197	331.9875793457031	255.93756103515625	0.0002474486827850342	3	051
4	347.3936767578125	327.5411071777344	1.0	341.19140625	256.6979064941406	1.0	648.7411499023438	284.4298095703125	0.0013940632343292236	344.96832275390625	335.41705322265625	0.00015148520469665527	3	051
5	350.8672790527344	326.9936218261719	1.0	325.773681640625	276.84210205078125	1.0	647.9950561523438	282.7169494628906	0.0005998313426971436	320.0111389160156	285.87615966796875	0.0002804994583129883	3	051
6	354.1312561035156	327.501220703125	1.0	318.443115234375	283.9399719238281	0.9999997615814209	353.5917053222656	331.5088195800781	0.00010859966278076172	320.3982849121094	278.5846252441406	0.00019618868827819824	3	051
7	359.60302734375	329.2268371582031	1.0	320.287109375	277.5418701171875	1.0	649.4178466796875	164.05271911621094	0.00039014220237731934	359.3140563964844	336.35455322265625	8.499622344970703e-5	3	051
8	368.2629699707031	327.4978942871094	0.9999997615814209	317.6575622558594	287.0826110839844	0.9999951124191284	649.9572143554688	163.26284790039062	0.0007700324058532715	359.179931640625	312.26507568359375	9.402632713317871e-5	3	051
9	380.3863830566406	332.411376953125	0.9999983310699463	327.4144592285156	267.5948791503906	0.30251264572143555	649.25	267.9199523925781	0.0007576346397399902	329.6076965332031	263.0951843261719	7.289648056030273e-5	3	051
10	519.1870727539062	322.84954833984375	0.9999999403953552	331.9284362792969	283.605712890625	0.9962230920791626	648.2364501953125	282.391845703125	0.002469569444656372	389.3505859375	325.4342041015625	0.00033855438232421875	3	051
11	505.2505798339844	321.21881103515625	1.0	346.6539001464844	270.4552001953125	0.9999955296516418	647.8348388671875	282.49896240234375	0.00027436017990112305	501.4656677246094	308.34051513671875	0.00012701749801635742	3	051
12	416.8070983886719	324.9288330078125	1.0	359.1661682128906	253.63479614257812	1.0	647.7890625	285.7877197265625	0.0003222823143005371	489.7294921875	309.0559997558594	0.0002677738666534424	3	051
13	421.6743469238281	322.6819763183594	1.0	370.6141052246094	244.33148193359375	1.0	648.4042358398438	283.80419921875	0.006111115217208862	487.93243408203125	309.8310546875	0.00023111701011657715	3	051
14	422.7942199707031	322.92352294921875	1.0	377.96771240234375	238.8282012939453	1.0	648.1991577148438	302.913818359375	0.0012528598308563232	421.69805908203125	311.96630859375	0.00037384033203125	3	051
15	422.362548828125	326.0337219238281	1.0	529.5698852539062	258.2644958496094	0.021984845399856567	421.09759521484375	330.4976806640625	0.0001138448715209961	405.9839172363281	337.0107116699219	6.750226020812988e-5	3	051
16	419.7496032714844	328.5932922363281	1.0	504.0204772949219	254.0730743408203	0.9999455213546753	504.4045104980469	252.7491912841797	0.00020831823348999023	500.04754638671875	255.01979064941406	0.0001252889633178711	3	051
17	420.5787048339844	329.56768798828125	1.0	496.9197998046875	265.66705322265625	0.9999768137931824	523.541259765625	330.85662841796875	0.0006071627140045166	495.1505126953125	261.2865295410156	0.00021988153457641602	3	051
18	409.7694091796875	333.2373352050781	1.0	496.90460205078125	276.45904541015625	0.029594212770462036	647.2801513671875	276.2424011230469	0.002528965473175049	535.3547973632812	326.687255859375	0.00027447938919067383	3	051
19	406.1683044433594	338.18341064453125	1.0	500.1353759765625	298.2394104003906	1.0	648.2069091796875	302.33331298828125	0.00019863247871398926	429.5585021972656	293.2893371582031	8.106231689453125e-5	3	051
20	400.0068359375	340.4888916015625	1.0	511.4201354980469	288.6520080566406	0.9999775886535645	560.7130126953125	339.58648681640625	0.00014024972915649414	427.3914489746094	294.6510925292969	0.0003180503845214844	3	051
21	393.06622314453125	343.8414001464844	1.0	429.1578369140625	305.312255859375	1.0	394.6135559082031	348.0245361328125	0.00014024972915649414	514.5647583007812	310.64471435546875	0.00011512637138366699	3	051
22	386.706298828125	346.6087341308594	1.0	532.072509765625	296.8829345703125	0.9988081455230713	384.5784606933594	350.4891357421875	0.00016072392463684082	530.2418212890625	294.837890625	0.00015947222709655762	3	051
23	379.4098815917969	350.18243408203125	1.0	419.43841552734375	304.9681396484375	1.0	382.7289733886719	350.6211242675781	0.00013518333435058594	420.9713134765625	297.572509765625	7.301568984985352e-5	3	051
24	369.37799072265625	351.00445556640625	1.0	419.7974548339844	298.3161315917969	1.0	648.3151245117188	301.574951171875	0.009362757205963135	416.9377746582031	295.31573486328125	0.00010383129119873047	3	051
25	355.7616882324219	353.3402404785156	1.0	422.0741882324219	294.080322265625	1.0	621.7684936523438	186.2115478515625	0.9999998807907104	617.9559326171875	185.9395751953125	0.0006740093231201172	3	051
26	342.1599426269531	353.8056640625	1.0	356.41790771484375	351.5230712890625	0.00022214651107788086	622.269775390625	184.27035522460938	1.0	618.7511596679688	185.04786682128906	0.00045120716094970703	3	051
27	328.77984619140625	354.13165283203125	1.0	407.5599365234375	302.11175537109375	1.0	622.3489379882812	184.16259765625	1.0	618.8843383789062	185.25970458984375	0.000551074743270874	3	051
28	325.9612121582031	353.7778015136719	1.0	411.7921142578125	299.84954833984375	1.0	622.7036743164062	184.68148803710938	1.0	621.9224243164062	185.18348693847656	0.00046116113662719727	3	051
29	328.6236572265625	353.41876220703125	1.0	409.3760681152344	299.08819580078125	0.9999997615814209	622.3125	183.99732971191406	1.0	618.8458251953125	185.20794677734375	0.0003285706043243408	3	051
30	330.1753234863281	353.1841125488281	1.0	409.2356872558594	297.3135986328125	0.9999990463256836	622.2924194335938	184.4619140625	1.0	618.802734375	185.61688232421875	0.0004195272922515869	3	051
31	330.3887634277344	354.13201904296875	1.0	392.93341064453125	294.3946228027344	0.9997438192367554	622.1295776367188	184.2396240234375	1.0	618.4714965820312	185.25765991210938	0.00044587254524230957	3	051
32	331.77093505859375	355.3023986816406	1.0	388.4612121582031	289.6358337402344	0.9999957084655762	622.615234375	184.36065673828125	1.0	618.840576171875	185.46810913085938	0.00038120150566101074	3	051
33	332.130126953125	356.009765625	1.0	391.8899841308594	285.7716979980469	1.0	621.8096313476562	184.21617126464844	1.0	618.3826904296875	184.943115234375	0.0005841851234436035	3	051
34	333.5633239746094	357.208984375	1.0	390.47723388671875	279.8932800292969	1.0	622.4481201171875	184.12017822265625	0.9999998807907104	621.6301879882812	184.95713806152344	0.0006036162376403809	3	051
35	335.17523193359375	357.52459716796875	1.0	390.5875549316406	274.9095764160156	1.0	622.2597045898438	184.05154418945312	0.9999999403953552	618.603759765625	184.81491088867188	0.00046181678771972656	3	051
36	341.2217102050781	359.2841796875	1.0	377.7420654296875	280.51348876953125	1.0	622.720947265625	184.1004638671875	0.9999999403953552	618.874755859375	184.89468383789062	0.0004991888999938965	3	051
37	359.4306640625	275.0261535644531	1.0	364.4278869628906	274.548828125	0.12488245964050293	621.7210083007812	184.97811889648438	1.0	619.2710571289062	184.31390380859375	0.00042891502380371094	3	051
38	366.1285705566406	364.6368103027344	1.0	349.89373779296875	281.2079162597656	0.9999972581863403	622.6458129882812	184.65130615234375	1.0	618.7191772460938	185.63131713867188	0.0004216432571411133	3	051
39	329.8155212402344	273.9890441894531	1.0	334.7926330566406	273.2933654785156	0.5478568077087402	621.8551025390625	183.8936309814453	1.0	618.6461791992188	184.9850311279297	0.0004417002201080322	3	051
40	400.16162109375	369.89385986328125	0.9999996423721313	329.09576416015625	267.9855041503906	0.999948263168335	622.7095336914062	184.0474395751953	1.0	392.9250793457031	359.55072021484375	0.00039908289909362793	3	051
41	421.28558349609375	369.30267333984375	0.9999959468841553	340.7864074707031	271.1933288574219	1.0	622.7633056640625	184.4263916015625	1.0	618.9317016601562	185.0582275390625	0.0004261136054992676	3	051
42	450.8653869628906	370.32806396484375	1.0	332.6424560546875	262.78204345703125	0.9989688396453857	622.6593017578125	184.88101196289062	1.0	443.4222717285156	359.8041076660156	0.0004089474678039551	3	051
43	459.4298095703125	369.49591064453125	1.0	365.9423522949219	276.23980712890625	0.6966424584388733	622.6951904296875	184.37037658691406	1.0	453.8057556152344	356.6164855957031	0.0009680986404418945	3	051
44	463.1576232910156	365.9169616699219	1.0	373.644775390625	256.6550598144531	0.33380258083343506	622.2665405273438	184.78855895996094	0.9999999403953552	618.5828247070312	185.74749755859375	0.00039568543434143066	3	051
45	466.1103515625	364.7359924316406	1.0	384.59088134765625	249.9747772216797	0.003125011920928955	622.7218017578125	184.3701629638672	1.0	618.9512329101562	185.30621337890625	0.00034373998641967773	3	051
46	472.2065124511719	362.1165771484375	1.0	420.29931640625	278.6074523925781	0.9999998807907104	622.9097900390625	184.5237579345703	1.0	618.6988525390625	185.38807678222656	0.0003865063190460205	3	051
47	478.9199523925781	361.6397399902344	1.0	414.7256164550781	272.6440734863281	1.0	622.4887084960938	184.8140411376953	1.0	618.7305297851562	185.78219604492188	0.00031685829162597656	3	051
48	480.23358154296875	361.665283203125	1.0	414.23919677734375	268.41632080078125	1.0	622.7955932617188	184.72947692871094	1.0	416.123046875	269.21832275390625	0.00046253204345703125	3	051
49	477.4684753417969	360.42169189453125	1.0	411.6339416503906	257.94683837890625	1.0	622.827392578125	184.7959442138672	1.0	619.0875854492188	185.55726623535156	0.00039961934089660645	3	051
50	473.0064392089844	361.89453125	1.0	423.0223083496094	260.67645263671875	1.0	623.1846313476562	185.00694274902344	1.0	619.1782836914062	185.5175018310547	0.0005166828632354736	3	051
51	472.32989501953125	361.1415710449219	1.0	422.8285827636719	255.59413146972656	1.0	623.0607299804688	184.8228759765625	1.0	619.1212158203125	185.33380126953125	0.0004664957523345947	3	051
52	474.5966491699219	360.1739196777344	1.0	419.7835388183594	250.66061401367188	0.9989485740661621	623.001953125	184.4848175048828	1.0	622.1260375976562	185.29995727539062	0.0004943907260894775	3	051
53	484.7066345214844	360.17938232421875	1.0	437.47821044921875	274.6495361328125	0.983360767364502	622.8569946289062	184.352294921875	1.0	433.0671081542969	277.08294677734375	0.009517371654510498	3	051
54	491.4932861328125	358.5880432128906	1.0	438.4551086425781	264.8025207519531	1.0	623.04736328125	185.07550048828125	1.0	619.0696411132812	186.0074005126953	0.000466078519821167	3	051
55	492.86956787109375	359.1705322265625	1.0	439.0994567871094	247.87738037109375	1.0	623.5223999023438	185.04141235351562	1.0	622.6107788085938	185.65435791015625	0.0004444718360900879	3	051
56	488.6314697265625	361.9289245605469	1.0	455.3436279296875	247.65589904785156	1.0	622.5614624023438	184.7958984375	1.0	618.7269287109375	185.5479278564453	0.0003460049629211426	3	051
57	488.5013122558594	363.5473937988281	1.0	461.55963134765625	234.7660675048828	1.0	622.2053833007812	184.1704559326172	1.0	618.5244750976562	185.0132293701172	0.00044474005699157715	3	051
58	492.7615051269531	364.083984375	1.0	464.160400390625	242.52708435058594	1.0	622.2228393554688	185.00392150878906	1.0	621.6378173828125	185.37496948242188	0.00051078200340271	3	051
59	490.5117492675781	364.8766784667969	1.0	467.69287109375	237.64096069335938	0.9996888637542725	622.7919921875	183.7008514404297	1.0	619.1265258789062	184.70419311523438	0.0005939900875091553	3	051
60	488.5653381347656	365.3649597167969	1.0	464.9814147949219	249.54116821289062	1.0	622.610107421875	184.9495849609375	1.0	618.4315185546875	185.75271606445312	0.0005594491958618164	3	051
61	487.2376708984375	365.1601257324219	1.0	460.4047546386719	248.35301208496094	1.0	622.5951538085938	184.7914276123047	1.0	486.66632080078125	357.2666015625	0.00048601627349853516	3	051
62	485.8518371582031	364.76654052734375	1.0	456.9836730957031	241.94154357910156	1.0	622.2240600585938	185.0790557861328	1.0	618.6000366210938	185.36404418945312	0.0006514787673950195	3	051
63	484.47064208984375	364.57965087890625	1.0	456.0473327636719	237.8145294189453	1.0	622.0798950195312	184.0800018310547	1.0	618.592041015625	184.93917846679688	0.0005085766315460205	3	051
64	483.6829833984375	364.6126403808594	1.0	458.684814453125	239.49710083007812	0.9889516830444336	622.48095703125	184.71905517578125	1.0	618.7796630859375	185.64622497558594	0.000512540340423584	3	051
65	483.7408752441406	364.7291564941406	1.0	460.6329345703125	245.63436889648438	1.0	622.97265625	184.16360473632812	1.0	619.1610107421875	184.72129821777344	0.0004476010799407959	3	051
66	484.2914123535156	365.285400390625	1.0	462.28753662109375	247.2051239013672	1.0	622.4180908203125	184.01866149902344	1.0	618.7194213867188	184.82106018066406	0.0006076395511627197	3	051
67	484.8633117675781	364.4481201171875	1.0	460.3034362792969	247.2728729248047	1.0	622.8489990234375	184.57958984375	1.0	620.4134521484375	183.814453125	0.00032022595405578613	3	051
68	484.5906066894531	364.916015625	1.0	457.43994140625	240.31781005859375	1.0	622.1373901367188	184.4520263671875	1.0	484.0201416015625	357.0279235839844	0.000694960355758667	3	051
69	485.3552551269531	366.27178955078125	1.0	462.15997314453125	248.0973663330078	0.9998089075088501	622.4332885742188	185.0640106201172	1.0	618.682373046875	185.423583984375	0.0004987716674804688	3	051
70	485.4967346191406	367.74249267578125	1.0	462.9484558105469	259.2702941894531	1.0	622.3790283203125	184.7947540283203	1.0	618.9259643554688	185.23353576660156	0.0005176365375518799	3	051
71	489.87054443359375	368.67791748046875	1.0	458.9798889160156	258.839599609375	1.0	622.5578002929688	184.103271484375	1.0	619.0467529296875	185.10763549804688	0.000508725643157959	3	051
72	495.4085388183594	368.6219482421875	1.0	451.7687072753906	257.29083251953125	1.0	622.6856689453125	184.9392852783203	1.0	490.6419677734375	358.7880859375	0.0007183551788330078	3	051
73	500.0750427246094	371.8146667480469	1.0	456.1500549316406	276.0896301269531	1.0	622.625	184.6690673828125	1.0	618.863037109375	185.14569091796875	0.00046774744987487793	3	051
74	502.9810791015625	372.69342041015625	1.0	455.4696350097656	280.62493896484375	1.0	622.732177734375	184.2963104248047	1.0	453.405029296875	283.2573547363281	0.0005472898483276367	3	051
75	502.52313232421875	372.4502258300781	1.0	456.95233154296875	273.51611328125	1.0	622.8587036132812	184.1531219482422	1.0	619.0881958007812	185.10768127441406	0.00036966800689697266	3	051
76	499.7411804199219	371.98089599609375	1.0	457.65960693359375	268.93902587890625	1.0	622.5133056640625	184.83180236816406	1.0	618.7598876953125	185.37254333496094	0.0003560781478881836	3	051
77	495.4285583496094	373.0101013183594	1.0	457.9979553222656	271.0054931640625	1.0	622.9003295898438	184.58377075195312	1.0	619.0067749023438	185.53089904785156	0.0005464255809783936	3	051
78	487.8207092285156	373.755126953125	1.0	457.2865905761719	270.87298583984375	0.9999992847442627	622.5866088867188	185.18551635742188	1.0	618.5593872070312	185.5431671142578	0.0005320608615875244	3	051
79	550.8106689453125	254.81089782714844	1.0	457.3374938964844	256.281005859375	0.9980152249336243	622.5555419921875	184.58871459960938	1.0	618.9186401367188	184.892578125	0.00040584802627563477	3	051
80	477.6300964355469	364.7493896484375	1.0	455.3408508300781	272.23663330078125	0.9820760488510132	622.3748779296875	184.59300231933594	1.0	618.9227905273438	185.04876708984375	0.00046569108963012695	3	051
81	475.5354919433594	364.9002380371094	1.0	470.6583557128906	244.07467651367188	1.0	623.0354614257812	185.11952209472656	1.0	619.080078125	185.6458740234375	0.0005120038986206055	3	051
82	477.3919677734375	364.4864196777344	1.0	473.98052978515625	248.7546844482422	0.24939203262329102	623.23388671875	185.1527557373047	1.0	619.2210083007812	186.0677947998047	0.000796884298324585	3	051
83	475.0523681640625	362.173828125	1.0	464.9725341796875	248.2165985107422	1.0	622.3656616210938	185.5019073486328	1.0	618.7041015625	185.6890411376953	0.0005098879337310791	3	051
84	468.2552795410156	359.0082702636719	1.0	487.864501953125	270.96026611328125	0.999999463558197	622.8213500976562	184.80409240722656	0.9999999403953552	618.850830078125	185.48141479492188	0.0004112124443054199	3	051
85	454.41448974609375	354.9847717285156	1.0	451.9211730957031	356.81976318359375	0.0008942782878875732	622.6015625	183.94549560546875	1.0	618.9730834960938	184.9525146484375	0.00047641992568969727	3	051
86	445.2718200683594	354.5462951660156	1.0	512.3013916015625	283.0226135253906	0.01271045207977295	622.1441040039062	184.46585083007812	1.0	618.600341796875	185.315673828125	0.0003712177276611328	3	051
87	440.244873046875	352.1005859375	1.0	521.2305297851562	272.53887939453125	0.7310357093811035	622.0338134765625	184.205078125	1.0	437.01995849609375	342.385009765625	0.0013969242572784424	3	051
88	440.4398498535156	353.27020263671875	1.0	470.201416015625	279.8514099121094	0.001341313123703003	623.192626953125	183.590576171875	1.0	619.0135498046875	184.79168701171875	0.00046950578689575195	3	051
89	444.8547058105469	353.3418884277344	1.0	432.6597900390625	266.7578125	0.9999973177909851	622.6810913085938	183.96214294433594	1.0	440.5243835449219	342.4378662109375	0.0013428330421447754	3	051
90	442.539794921875	353.0765075683594	1.0	423.69842529296875	238.8604736328125	0.9999741315841675	623.614013671875	184.5392608642578	1.0	619.2366333007812	185.1001739501953	0.00036403536796569824	3	051
91	443.5321350097656	354.4131774902344	1.0	433.30859375	233.33311462402344	0.9999997615814209	623.0360107421875	184.27474975585938	1.0	622.0821533203125	185.34457397460938	0.00037798285484313965	3	051
92	445.9044189453125	355.8125	1.0	418.2867736816406	240.4300079345703	1.0	622.486328125	184.39053344726562	1.0	619.0121459960938	185.25282287597656	0.00041985511779785156	3	051
93	453.0630187988281	359.192138671875	1.0	421.29583740234375	256.80389404296875	1.0	622.4397583007812	185.2900848388672	1.0	618.7684326171875	185.8191375732422	0.0003000795841217041	3	051
94	468.42083740234375	361.6884765625	1.0	424.0937805175781	261.0061950683594	1.0	623.0870361328125	183.68190002441406	1.0	618.93505859375	184.82498168945312	0.0004774034023284912	3	051
95	483.3188781738281	366.3293762207031	1.0	430.941162109375	285.9903259277344	1.0	623.3785400390625	184.46673583984375	1.0	619.126953125	185.26881408691406	0.0003204345703125	3	051
96	488.3784484863281	367.6758728027344	1.0	442.2672424316406	284.6604919433594	1.0	622.575439453125	185.1035614013672	1.0	618.9578857421875	185.2516632080078	0.0005412101745605469	3	051
97	487.00396728515625	370.3193664550781	1.0	449.3416442871094	274.7895202636719	1.0	623.0895385742188	185.06539916992188	1.0	488.86505126953125	356.6815490722656	0.000621497631072998	3	051
98	483.1369934082031	372.45751953125	1.0	451.45684814453125	281.4837341308594	1.0	623.2028198242188	183.69427490234375	1.0	619.4896240234375	184.94760131835938	0.00031685829162597656	3	051
99	478.8011779785156	371.8675842285156	1.0	448.0028076171875	278.75439453125	1.0	622.3015747070312	184.38917541503906	1.0	618.7554321289062	185.51588439941406	0.00039628148078918457	3	051
100	477.8008728027344	370.7505798339844	1.0	457.5439758300781	259.0899353027344	1.0	623.1661376953125	183.63955688476562	1.0	619.3947143554688	184.8870086669922	0.00034821033477783203	3	051
101	475.8233337402344	370.9105529785156	1.0	452.88671875	248.09487915039062	1.0	622.89599609375	183.72146606445312	1.0	619.075927734375	185.0518035888672	0.0005537569522857666	3	051
102	472.8939514160156	370.9899597167969	1.0	454.3099670410156	242.063232421875	1.0	622.558349609375	184.51467895507812	0.9999999403953552	619.2281494140625	185.63125610351562	0.0003367960453033447	3	051
103	468.3311767578125	367.9252014160156	1.0	451.2910461425781	253.70034790039062	1.0	623.1033325195312	184.18797302246094	1.0	622.2047119140625	184.92715454101562	0.0004678964614868164	3	051
104	467.26885986328125	366.53131103515625	1.0	467.9592590332031	233.7695770263672	1.0	622.0518798828125	184.6239013671875	1.0	618.4214477539062	185.3544921875	0.0007420182228088379	3	051
105	467.32745361328125	364.8547058105469	1.0	461.86651611328125	235.3916778564453	1.0	622.400390625	185.94497680664062	1.0	618.4111328125	186.53311157226562	0.0004086792469024658	3	051
106	466.5082702636719	361.0531921386719	1.0	469.9794616699219	253.6504669189453	0.999995231628418	622.2979736328125	185.1140899658203	1.0	618.64599609375	186.0727996826172	0.00048533082008361816	3	051
107	465.5011291503906	360.0353088378906	1.0	480.2082214355469	277.6847229003906	0.21023669838905334	622.0179443359375	184.37506103515625	1.0	618.7655639648438	185.68710327148438	0.0004569590091705322	3	051
108	466.5596618652344	357.6672058105469	1.0	474.6685791015625	256.0458984375	0.9999858736991882	622.6502075195312	184.14158630371094	1.0	618.9977416992188	185.0048065185547	0.0005040764808654785	3	051
109	463.8115539550781	356.5680847167969	1.0	472.35711669921875	247.01318359375	0.9999977350234985	621.92529296875	184.5304718017578	1.0	618.7532958984375	185.1624298095703	0.0005078315734863281	3	051
110	461.6688537597656	353.9945373535156	1.0	467.7291259765625	257.8367614746094	0.9998574256896973	622.7669067382812	184.9935760498047	0.9999999403953552	619.0426635742188	185.48646545410156	0.00040471553802490234	3	051
111	468.4468078613281	351.5552978515625	1.0	448.0583801269531	262.76715087890625	0.9960538148880005	622.1988525390625	183.50575256347656	1.0	618.7785034179688	185.20150756835938	0.0005913078784942627	3	051
112	485.4644775390625	352.41986083984375	1.0	438.89404296875	252.16567993164062	0.9998328685760498	622.0521850585938	184.30081176757812	1.0	619.1246948242188	185.1578369140625	0.0004448890686035156	3	051
113	492.0868225097656	352.3091125488281	1.0	425.7462158203125	243.33311462402344	1.0	622.0224609375	183.33621215820312	1.0	621.9170532226562	184.56370544433594	0.0003592073917388916	3	051
114	489.3851623535156	351.2869567871094	1.0	419.1142578125	228.4691925048828	0.9999914765357971	622.7904663085938	184.154541015625	1.0	485.5220642089844	363.0300598144531	0.0008290410041809082	3	051
115	471.78826904296875	351.28643798828125	0.9999997615814209	425.2572326660156	228.29071044921875	0.9999995231628418	622.1281127929688	183.96270751953125	1.0	618.7453002929688	185.20054626464844	0.00035497546195983887	3	051
116	460.7172546386719	348.94921875	1.0	451.5863952636719	238.2002716064453	0.6349215507507324	622.7288208007812	184.24107360839844	1.0	618.9345092773438	184.97723388671875	0.0005440413951873779	3	051
117	446.9825134277344	347.9267272949219	1.0	480.40338134765625	240.9827880859375	0.41374701261520386	622.3741455078125	184.13528442382812	0.9999999403953552	618.9085693359375	185.3126678466797	0.0005134642124176025	3	051
118	427.26409912109375	350.0088806152344	1.0	480.0255126953125	256.75341796875	0.012084513902664185	622.0765380859375	183.6481475830078	1.0	618.6895751953125	184.8946075439453	0.0006476342678070068	3	051
119	422.9496765136719	351.3088073730469	1.0	463.0322570800781	254.67584228515625	0.7309887409210205	623.0121459960938	184.46176147460938	1.0	622.4342041015625	185.50186157226562	0.0005112588405609131	3	051
120	420.8037109375	353.2936706542969	1.0	432.0272216796875	265.8310852050781	1.0	622.920166015625	185.11239624023438	1.0	618.874267578125	186.09274291992188	0.0002891719341278076	3	051
121	425.148193359375	356.2108459472656	1.0	434.5813903808594	262.0296936035156	0.9998775720596313	622.30810546875	184.31552124023438	1.0	618.8099975585938	185.5546417236328	0.00045484304428100586	3	051
122	426.0972595214844	359.27032470703125	1.0	430.07232666015625	280.9008483886719	0.9999957084655762	623.73291015625	184.6780242919922	1.0	619.5823364257812	185.80523681640625	0.00034311413764953613	3	051
123	440.34515380859375	363.18731689453125	1.0	416.6794128417969	294.20465087890625	1.0	623.17138671875	183.76156616210938	1.0	619.4666748046875	184.5980224609375	0.00038129091262817383	3	051
124	459.8496398925781	367.5135192871094	1.0	409.52691650390625	303.23748779296875	1.0	623.4172973632812	184.07301330566406	1.0	450.6608581542969	358.77935791015625	0.00041940808296203613	3	051
125	475.650634765625	368.68475341796875	1.0	409.378173828125	291.6170654296875	1.0	622.7867431640625	185.5472412109375	1.0	618.9024047851562	186.3681182861328	0.0005521476268768311	3	051
126	479.268798828125	369.7574157714844	1.0	446.352783203125	283.69012451171875	0.9164829254150391	622.7313842773438	185.03237915039062	0.9999998807907104	619.3175048828125	185.958251953125	0.0004228949546813965	3	051
127	485.5280456542969	368.52655029296875	1.0	455.1434631347656	245.2423858642578	1.0	623.3584594726562	185.14028930664062	1.0	487.3636779785156	359.4663391113281	0.0006574392318725586	3	051
128	477.68768310546875	366.41156005859375	1.0	457.90142822265625	237.42588806152344	0.5087862014770508	623.0319213867188	186.4409637451172	1.0	471.9093322753906	357.0867614746094	0.0004892349243164062	3	051
129	456.48577880859375	356.7356872558594	1.0	507.61480712890625	269.7744140625	0.018764853477478027	622.6895141601562	184.16204833984375	1.0	618.7864990234375	185.2259063720703	0.00046899914741516113	3	051
130	447.38629150390625	355.13934326171875	0.9999996423721313	448.798095703125	355.2737121582031	0.29255443811416626	621.8427734375	184.12164306640625	1.0	619.1146850585938	184.9514923095703	0.0006605684757232666	3	051
131	442.7225646972656	353.2602844238281	1.0	472.8388366699219	272.4782409667969	0.9690488576889038	622.1453857421875	183.91249084472656	0.9999998807907104	438.4047546386719	343.0638732910156	0.000276029109954834	3	051
132	451.0896301269531	270.9770812988281	0.9999992847442627	429.8241271972656	349.29986572265625	0.9864197969436646	622.2449951171875	182.96994018554688	0.9999998807907104	424.7635803222656	351.7312927246094	0.0004968941211700439	3	051
133	421.2872314453125	342.0938415527344	1.0	450.3275146484375	291.5059509277344	1.0	623.4678344726562	183.6009979248047	0.9999998807907104	619.7379760742188	184.5756072998047	0.0003731250762939453	3	051
134	428.325439453125	341.5889587402344	1.0	436.03912353515625	282.83685302734375	0.011429667472839355	622.7182006835938	184.15602111816406	1.0	621.6587524414062	185.12356567382812	0.00043189525604248047	3	051
135	430.38507080078125	339.5442199707031	1.0	430.8638610839844	279.9472961425781	0.008644282817840576	622.9655151367188	184.782958984375	1.0	618.8843383789062	185.16831970214844	0.0004621446132659912	3	051
136	428.25750732421875	335.9576416015625	1.0	416.2820739746094	276.5989990234375	0.07739856839179993	623.5562133789062	183.78936767578125	1.0	412.72967529296875	344.8902282714844	0.0003783702850341797	3	051
137	431.2888488769531	338.8739318847656	0.01455959677696228	15.463656425476074	482.403076171875	0.00034987926483154297	622.9105834960938	183.56007385253906	1.0	619.2988891601562	184.81100463867188	0.00045812129974365234	3	051
138	462.8771057128906	333.6982727050781	1.0	456.74267578125	337.4903259277344	0.0035279691219329834	623.8280029296875	184.02304077148438	1.0	620.3582763671875	185.38291931152344	0.00026044249534606934	3	051
139	472.0852355957031	335.8274230957031	1.0	533.1619873046875	388.19012451171875	0.9999873638153076	622.5297241210938	184.39955139160156	1.0	463.7597961425781	324.6049499511719	0.0007760226726531982	3	051
140	462.2619934082031	338.2490234375	1.0	532.2963256835938	387.173828125	0.9986537098884583	623.3153076171875	184.67750549316406	1.0	458.36102294921875	327.2486572265625	0.00135001540184021	3	051
141	455.093505859375	338.584716796875	1.0	533.1060180664062	388.55413818359375	0.9998380541801453	622.8816528320312	184.22189331054688	0.9999999403953552	456.7868957519531	328.5182800292969	0.0004870295524597168	3	051
142	448.7997131347656	340.0943298339844	1.0	437.4431457519531	275.2341613769531	0.9995884895324707	623.3096923828125	183.68310546875	1.0	622.092041015625	185.21469116210938	0.000416487455368042	3	051
143	443.91070556640625	341.0936584472656	1.0	435.6586608886719	281.2265319824219	0.041015625	622.80419921875	184.35638427734375	0.9999999403953552	618.810546875	185.44454956054688	0.0004718005657196045	3	051
144	444.0468444824219	340.8999328613281	1.0	491.5816345214844	275.16400146484375	0.9966307878494263	622.5303344726562	184.95143127441406	0.9999999403953552	618.6246337890625	185.7425994873047	0.0006750822067260742	3	051
145	441.9220886230469	341.92474365234375	1.0	438.3854675292969	276.5099182128906	0.9999926090240479	622.8848876953125	183.71763610839844	0.9999999403953552	619.3323974609375	185.2644805908203	0.00038951635360717773	3	051
146	437.0188293457031	344.30126953125	1.0	502.5279846191406	273.53155517578125	0.007102668285369873	622.4060668945312	183.81253051757812	1.0	619.2059936523438	185.25064086914062	0.00044783949851989746	3	051
147	435.8962097167969	345.8063049316406	1.0	513.2160034179688	284.6925964355469	0.2018360197544098	622.6819458007812	184.3804168701172	1.0	506.0508728027344	279.444580078125	0.001321554183959961	3	051
148	438.086669921875	348.319091796875	1.0	425.38800048828125	277.03619384765625	0.9997948408126831	622.6249389648438	185.1201934814453	1.0	522.0872192382812	266.8787536621094	0.0007148087024688721	3	051
149	443.5383605957031	351.82269287109375	1.0	534.3895263671875	281.35662841796875	0.9783849716186523	622.0752563476562	184.38143920898438	1.0	439.6584167480469	340.6138000488281	0.0005958378314971924	3	051
150	448.4656677246094	353.7744140625	1.0	424.29998779296875	272.9184265136719	0.9999920725822449	623.3038940429688	184.83372497558594	0.9999999403953552	619.0932006835938	185.53759765625	0.0003985762596130371	3	051
151	452.4208984375	356.7550964355469	1.0	432.1351318359375	281.51116943359375	0.9779568314552307	622.9600219726562	184.35693359375	0.9999999403953552	619.054443359375	185.76344299316406	0.00040215253829956055	3	051
152	454.8580627441406	359.2838134765625	1.0	433.2918701171875	272.8497009277344	1.0	622.849365234375	183.957275390625	1.0	618.9277954101562	185.25067138671875	0.00043895840644836426	3	051
153	455.16668701171875	362.6534729003906	1.0	439.75030517578125	284.9796142578125	1.0	623.318359375	184.9130859375	1.0	619.1341552734375	185.97154235839844	0.00045561790466308594	3	051
154	455.66949462890625	364.92578125	1.0	443.61370849609375	276.3508605957031	0.9996204376220703	622.7296142578125	185.03680419921875	1.0	618.98291015625	186.06967163085938	0.0003744959831237793	3	051
155	467.0855407714844	366.2271423339844	1.0	447.3650207519531	288.9989929199219	0.7748724222183228	622.868896484375	185.78602600097656	1.0	618.8466796875	186.12429809570312	0.0004081130027770996	3	051
156	482.8160705566406	363.0534973144531	1.0	434.3044738769531	250.6798553466797	1.0	622.912841796875	184.36184692382812	1.0	619.2472534179688	185.05975341796875	0.00042757391929626465	3	051
157	488.8805847167969	364.5714416503906	1.0	434.14764404296875	243.48484802246094	1.0	623.565185546875	183.83241271972656	1.0	619.3712768554688	185.2550048828125	0.0005012154579162598	3	051
158	481.4721984863281	365.0361022949219	1.0	14.753256797790527	480.7833557128906	0.0006248354911804199	623.840087890625	183.9055633544922	1.0	622.72412109375	185.2201385498047	0.0004686415195465088	3	051
159	474.37786865234375	360.40350341796875	1.0	509.18280029296875	237.16775512695312	0.45544031262397766	623.2119140625	185.835693359375	0.9999998807907104	529.1743774414062	353.7816162109375	0.0006070435047149658	3	051
160	466.6868896484375	357.5207824707031	1.0	459.00262451171875	362.5229797363281	0.0016627609729766846	622.286376953125	185.2917022705078	1.0	618.9279174804688	185.94163513183594	0.0006002187728881836	3	051
161	453.8463439941406	353.63995361328125	1.0	483.5909118652344	257.81207275390625	0.9999111890792847	622.4967041015625	185.21713256835938	0.9999998807907104	618.9603271484375	186.04165649414062	0.0006675124168395996	3	051
162	432.84814453125	346.5609130859375	1.0	435.901611328125	345.51953125	0.032417237758636475	622.3679809570312	184.532470703125	1.0	618.8518676757812	185.46214294433594	0.0004310905933380127	3	051
163	416.2319641113281	349.04364013671875	1.0	474.9329528808594	248.44091796875	0.19755175709724426	622.7508544921875	184.44671630859375	0.9999998807907104	619.2030029296875	185.5650177001953	0.0004449188709259033	3	051
164	406.803955078125	352.4864196777344	1.0	423.13323974609375	276.3559875488281	0.049206674098968506	621.4996948242188	183.4082489013672	1.0	404.92657470703125	343.12322998046875	0.0005083680152893066	3	051
165	405.6124572753906	355.50048828125	1.0	418.51153564453125	283.2987365722656	0.008970856666564941	622.8333129882812	183.95924377441406	1.0	622.6971435546875	184.7149658203125	0.0002848803997039795	3	051
166	411.28594970703125	357.61517333984375	1.0	408.60833740234375	282.8999938964844	1.0	623.0381469726562	182.9794921875	1.0	622.4633178710938	184.41458129882812	0.0005864202976226807	3	051
167	414.84375	359.2499694824219	1.0	404.7913818359375	284.00616455078125	1.0	622.5840454101562	183.6047821044922	1.0	622.025634765625	184.63307189941406	0.00035318732261657715	3	051
168	416.848388671875	360.5982360839844	1.0	402.8519592285156	289.4723205566406	1.0	623.1676635742188	184.9568634033203	1.0	618.9334106445312	186.03668212890625	0.0003108382225036621	3	051
169	418.3684997558594	362.21624755859375	1.0	540.05322265625	287.4866943359375	0.9288198947906494	622.7416381835938	183.76483154296875	1.0	619.1594848632812	184.81332397460938	0.0004024803638458252	3	051
170	418.8905029296875	362.2720947265625	1.0	549.064208984375	285.654052734375	0.9999997615814209	622.3703002929688	184.6252899169922	1.0	618.8662109375	185.2653045654297	0.0004169642925262451	3	051
171	422.589599609375	364.88427734375	1.0	419.50396728515625	276.3592224121094	1.0	622.8196411132812	183.92877197265625	1.0	618.9794311523438	185.22866821289062	0.0003891885280609131	3	051
172	432.08544921875	366.15228271484375	1.0	410.072509765625	291.6914367675781	0.9946476817131042	622.8486328125	183.69619750976562	1.0	619.462158203125	184.78526306152344	0.0004557669162750244	3	051
173	441.0771179199219	368.9090576171875	1.0	413.7091979980469	285.8119201660156	0.9999998807907104	624.0078735351562	184.63963317871094	1.0	437.4030456542969	355.9703369140625	0.00037300586700439453	3	051
174	417.4697570800781	284.9349060058594	1.0	416.17034912109375	287.2882995605469	0.46214160323143005	623.7240600585938	184.46908569335938	0.9999998807907104	622.9764404296875	185.3382568359375	0.00039082765579223633	3	051
175	458.55096435546875	369.04315185546875	1.0	427.12774658203125	274.5687255859375	0.9989870190620422	622.8837280273438	183.65621948242188	1.0	622.130859375	184.90028381347656	0.0004081428050994873	3	051
176	460.97515869140625	366.33648681640625	1.0	444.782958984375	255.4556427001953	0.9999972581863403	623.7449951171875	184.91111755371094	1.0	453.8261413574219	355.0259704589844	0.0003171265125274658	3	051
177	464.27752685546875	365.42218017578125	1.0	467.1414794921875	272.9146423339844	0.9999999403953552	623.0762329101562	184.1680908203125	1.0	619.171875	185.3331756591797	0.00040787458419799805	3	051
178	459.7010192871094	362.16046142578125	1.0	471.2473449707031	261.7330627441406	0.9978832602500916	622.8840942382812	183.9224090576172	1.0	619.1672973632812	184.7159423828125	0.00040963292121887207	3	051
179	454.16009521484375	357.3188781738281	1.0	470.81787109375	273.9105529785156	0.01647508144378662	623.273193359375	184.3502655029297	1.0	619.0930786132812	185.5843505859375	0.0003084242343902588	3	051
180	455.2569274902344	357.741455078125	1.0	442.6312561035156	289.7045593261719	0.9919643998146057	623.5955200195312	184.1949920654297	1.0	445.44921875	289.51556396484375	0.0027350187301635742	3	051
181	478.4728088378906	356.4370422363281	1.0	422.65673828125	260.9639587402344	0.08403551578521729	622.9155883789062	183.99972534179688	1.0	619.2405395507812	185.25318908691406	0.00029847025871276855	3	051
182	487.8302917480469	359.0642395019531	1.0	428.0445251464844	250.53810119628906	0.9999997615814209	623.4535522460938	184.34059143066406	1.0	619.1351928710938	185.18309020996094	0.0004982650279998779	3	051
183	488.9101867675781	360.11138916015625	1.0	430.21038818359375	251.83016967773438	0.11326214671134949	623.0123291015625	185.03697204589844	1.0	619.351318359375	186.2261962890625	0.0004552602767944336	3	051
184	484.2352294921875	362.1619873046875	1.0	447.4902648925781	262.7772216796875	0.9999978542327881	622.2044677734375	184.71144104003906	1.0	444.6720275878906	262.25408935546875	0.000986635684967041	3	051
185	463.9405212402344	357.55908203125	1.0	528.1307983398438	256.6526794433594	0.0012052953243255615	622.79833984375	184.47853088378906	0.9999998807907104	516.4197387695312	356.9822692871094	0.0005762279033660889	3	051
186	458.428466796875	354.2417907714844	1.0	483.958984375	237.37637329101562	0.9984627366065979	622.2296752929688	184.0366973876953	1.0	619.1302490234375	184.8671417236328	0.0004927515983581543	3	051
187	454.3374938964844	354.4347839355469	1.0	479.7911682128906	237.97972106933594	0.9993293881416321	621.8867797851562	183.5893096923828	1.0	480.0562438964844	238.6851348876953	0.0013914406299591064	3	051
188	484.2115783691406	249.9501495361328	0.9999493360519409	475.6722106933594	254.5106201171875	0.2862686514854431	622.1161499023438	182.9562225341797	1.0	621.9911499023438	184.19989013671875	0.0005422234535217285	3	051
189	464.4682312011719	276.2216491699219	0.9991350769996643	399.8641357421875	348.41156005859375	0.9995150566101074	622.0325317382812	184.1365966796875	1.0	552.8840942382812	340.2397155761719	0.0005013942718505859	3	051
190	369.2156677246094	342.1142272949219	0.6401857137680054	370.3823547363281	344.69140625	0.5212310552597046	622.289306640625	185.66249084472656	0.9999999403953552	618.8518676757812	186.1955108642578	0.000373154878616333	3	051
191	336.48870849609375	337.9486999511719	1.0	423.5183410644531	280.00311279296875	1.0	622.3860473632812	185.52381896972656	1.0	618.7918701171875	186.0879669189453	0.00039061903953552246	3	051
192	318.19976806640625	334.32281494140625	1.0	423.33514404296875	286.51495361328125	0.9999997615814209	623.3417358398438	184.9119873046875	0.9999998807907104	321.1866760253906	324.7220153808594	0.0003666877746582031	3	051
193	318.25274658203125	335.36370849609375	1.0	359.0583190917969	267.3468322753906	0.0043447017669677734	622.4397583007812	182.88528442382812	1.0	622.3032836914062	184.2279052734375	0.0005323886871337891	3	051
194	315.0208740234375	341.5006103515625	1.0	348.9320068359375	243.9915008544922	1.0	623.0647583007812	183.59765625	1.0	622.4234008789062	184.7191619873047	0.00033080577850341797	3	051
195	314.08172607421875	345.40142822265625	1.0	320.0834655761719	274.68316650390625	0.8693245649337769	622.4096069335938	183.20492553710938	1.0	313.19097900390625	353.14801025390625	0.00023862719535827637	3	051
196	325.5580749511719	348.3130187988281	1.0	305.6036071777344	278.26385498046875	1.0	623.2640380859375	184.27651977539062	1.0	622.3306884765625	185.41844177246094	0.0004311800003051758	3	051
197	339.13677978515625	351.12005615234375	1.0	296.7421569824219	292.5425720214844	1.0	622.9164428710938	184.09219360351562	1.0	619.3593139648438	184.67037963867188	0.00047656893730163574	3	051
198	355.75225830078125	354.3695068359375	1.0	299.43048095703125	288.1560363769531	1.0	623.1094360351562	184.35110473632812	1.0	619.4015502929688	184.63858032226562	0.0005837082862854004	3	051
199	372.1831970214844	356.9026184082031	1.0	299.34869384765625	298.7723083496094	0.029452383518218994	623.7503051757812	184.2632598876953	1.0	622.924560546875	185.3804168701172	0.0004547238349914551	3	051
200	402.1589050292969	365.035888671875	1.0	322.0363464355469	290.5361022949219	1.0	623.6231689453125	183.9127655029297	1.0	622.8316650390625	184.8538360595703	0.0005176663398742676	3	051
201	424.09954833984375	369.24432373046875	0.9999988079071045	329.08477783203125	305.412841796875	0.9999998211860657	624.4703369140625	185.1347198486328	1.0	420.4407043457031	358.48797607421875	0.0004973709583282471	3	051
202	451.4732360839844	370.59332275390625	1.0	361.16131591796875	294.058349609375	1.0	623.0952758789062	185.28414916992188	1.0	622.0525512695312	185.88438415527344	0.0006387829780578613	3	051
203	502.0568542480469	371.0288391113281	0.9997514486312866	385.8636474609375	296.5779113769531	0.3850575089454651	622.7333374023438	183.0580291748047	1.0	618.9600830078125	184.1313018798828	0.0004467964172363281	3	051
204	509.2621765136719	372.32525634765625	1.0	403.02911376953125	280.1201477050781	1.0	622.8861083984375	184.57467651367188	1.0	505.6708068847656	359.191162109375	0.0009319782257080078	3	051
205	463.98712158203125	371.12811279296875	0.9309849739074707	463.77191162109375	370.89129638671875	0.17392310500144958	622.9022216796875	183.2857666015625	1.0	619.2811889648438	184.44171142578125	0.0002816617488861084	3	051
206	450.3324279785156	365.6195068359375	1.0	449.92425537109375	368.1844787597656	0.0019678473472595215	623.2086181640625	183.78964233398438	0.9999999403953552	619.6146240234375	184.9760284423828	0.000354766845703125	3	051
207	435.4801940917969	362.1568908691406	1.0	496.52337646484375	279.8052673339844	0.011547327041625977	622.3129272460938	184.202880859375	1.0	618.89990234375	185.50791931152344	0.0004324018955230713	3	051
208	429.68048095703125	360.01025390625	1.0	493.90740966796875	295.3946533203125	0.9999980926513672	623.822265625	184.0879669189453	1.0	620.148681640625	185.3069305419922	0.00028249621391296387	3	051
209	416.6631164550781	355.5611572265625	1.0	455.0842590332031	278.55548095703125	1.0	623.4666748046875	184.47804260253906	1.0	455.0628356933594	284.54815673828125	0.0004591047763824463	3	051
210	418.000244140625	353.5069274902344	1.0	438.3280944824219	288.6100158691406	0.9956207871437073	622.3740844726562	184.19781494140625	1.0	619.021240234375	184.77645874023438	0.0005334019660949707	3	051
211	424.8058166503906	352.25653076171875	1.0	423.26837158203125	277.9598693847656	0.9999997019767761	622.3712768554688	182.6000518798828	1.0	543.1738891601562	345.3482971191406	0.0009303390979766846	3	051
212	430.9126892089844	350.0916748046875	1.0	419.9058532714844	279.2559509277344	1.0	622.494873046875	182.45411682128906	1.0	621.9871826171875	183.99903869628906	0.0005625784397125244	3	051
213	434.24169921875	349.785400390625	1.0	424.2737731933594	274.0951232910156	0.9991981983184814	622.7914428710938	184.26568603515625	1.0	436.0217590332031	341.7582092285156	0.00040405988693237305	3	051
214	437.2286071777344	347.0497741699219	1.0	418.2575378417969	261.7333679199219	0.6482546329498291	623.5272827148438	184.7807159423828	1.0	425.29119873046875	355.4175109863281	0.00040844082832336426	3	051
215	437.1398010253906	346.21502685546875	1.0	411.38055419921875	254.15565490722656	1.0	623.114990234375	184.76332092285156	1.0	425.56536865234375	355.3030700683594	0.0003960728645324707	3	051
216	437.2071838378906	345.6406555175781	1.0	422.77056884765625	258.24224853515625	1.0	623.687255859375	184.01744079589844	1.0	425.3909912109375	355.352783203125	0.00036272406578063965	3	051
217	437.93341064453125	346.0854187011719	1.0	430.041748046875	255.998779296875	0.9999994039535522	623.9232788085938	184.90753173828125	1.0	619.2274169921875	185.3926239013672	0.0004137754440307617	3	051
218	438.00689697265625	345.19647216796875	1.0	427.6227722167969	251.6395721435547	1.0	624.2011108398438	183.34173583984375	1.0	623.4832153320312	184.8289031982422	0.00035703182220458984	3	051
219	447.9360656738281	345.01654052734375	1.0	416.0634765625	255.37376403808594	1.0	623.3432006835938	184.29214477539062	1.0	442.0398864746094	352.96484375	0.0005474090576171875	3	051
220	456.26007080078125	346.2110900878906	1.0	413.69146728515625	236.5573272705078	1.0	623.1201171875	184.76707458496094	1.0	618.7957153320312	185.66004943847656	0.0003727376461029053	3	051
221	454.4886169433594	348.8116455078125	1.0	424.22308349609375	249.4043731689453	0.9999996423721313	622.81640625	183.833251953125	1.0	622.141357421875	185.05076599121094	0.00035768747329711914	3	051
222	450.7499694824219	349.89752197265625	1.0	441.6976623535156	256.6304931640625	0.9999639987945557	622.264892578125	184.24847412109375	1.0	618.7398681640625	184.8507537841797	0.0004531741142272949	3	051
223	451.16656494140625	354.14093017578125	1.0	436.9292297363281	270.4691467285156	1.0	622.8248901367188	184.90272521972656	1.0	618.7891235351562	185.1965789794922	0.00039398670196533203	3	051
224	453.42706298828125	357.48974609375	1.0	425.3620910644531	269.770751953125	0.9999544024467468	623.17138671875	184.6617889404297	0.9999999403953552	619.3341674804688	185.67010498046875	0.0002651810646057129	3	051
225	455.81597900390625	359.1114501953125	1.0	435.9564514160156	263.5093688964844	0.38941097259521484	622.811767578125	184.61700439453125	1.0	618.899169921875	185.56668090820312	0.00039947032928466797	3	051
226	481.29583740234375	355.31085205078125	1.0	428.9897155761719	270.8515625	1.0	622.958984375	184.6438446044922	1.0	475.2648620605469	345.164794921875	0.0010800361633300781	3	051
227	489.2304992675781	356.85809326171875	1.0	437.86639404296875	261.2084655761719	1.0	623.0156860351562	183.99978637695312	1.0	434.6380615234375	270.6343688964844	0.00036141276359558105	3	051
228	477.9182434082031	355.6752624511719	1.0	460.17437744140625	281.0199890136719	0.08520936965942383	622.9321899414062	184.22750854492188	1.0	619.3202514648438	185.36602783203125	0.00035446882247924805	3	051
229	464.48175048828125	350.95550537109375	1.0	465.8394470214844	353.2300720214844	0.016206592321395874	623.7846069335938	184.3316192626953	1.0	619.9584350585938	185.42848205566406	0.00033539533615112305	3	051
230	449.0503845214844	345.92889404296875	1.0	448.131103515625	349.2359619140625	0.0022011399269104004	622.441650390625	184.38482666015625	1.0	618.7711181640625	184.93870544433594	0.00037986040115356445	3	051
231	435.8957824707031	343.6993408203125	1.0	483.70306396484375	280.7481689453125	0.6345282196998596	622.7394409179688	184.5429229736328	1.0	481.96295166015625	286.0401611328125	0.0016043484210968018	3	051
232	426.51788330078125	342.5775146484375	1.0	508.4811096191406	282.36212158203125	0.022248268127441406	623.3109741210938	184.59112548828125	1.0	622.8492431640625	185.36026000976562	0.0005754232406616211	3	051
233	418.69873046875	342.02685546875	1.0	465.9111022949219	269.24273681640625	0.9792996644973755	622.7977294921875	183.42697143554688	0.9999999403953552	465.3652038574219	262.5191650390625	0.0006622970104217529	3	051
234	409.35565185546875	343.70196533203125	1.0	447.44891357421875	272.72149658203125	0.9173403978347778	622.6922607421875	183.55767822265625	1.0	619.0723876953125	184.48406982421875	0.0005223751068115234	3	051
235	389.2906799316406	343.9537353515625	1.0	446.6035461425781	272.1116943359375	0.8780726194381714	624.4448852539062	184.9741973876953	1.0	619.48095703125	185.77635192871094	0.0003117024898529053	3	051
236	384.08917236328125	347.46392822265625	1.0	435.8596496582031	272.6326904296875	0.8586776256561279	623.65087890625	184.73597717285156	1.0	619.2623291015625	185.39471435546875	0.0002757906913757324	3	051
237	381.1549377441406	349.3387145996094	1.0	418.7090759277344	277.02398681640625	0.9999995231628418	624.2603759765625	183.71585083007812	1.0	619.5626831054688	184.9697265625	0.0003796815872192383	3	051
238	385.6902160644531	353.4271545410156	1.0	410.094970703125	273.73681640625	0.9999998807907104	622.3506469726562	183.57594299316406	1.0	619.1632080078125	184.35533142089844	0.0006056725978851318	3	051
239	395.0687561035156	357.7930603027344	1.0	371.0028076171875	295.0901794433594	0.9999995827674866	623.2737426757812	184.11476135253906	1.0	619.3699340820312	184.91690063476562	0.0003891289234161377	3	051
240	411.95111083984375	362.77752685546875	1.0	368.7523498535156	298.1745300292969	1.0	621.9872436523438	184.78045654296875	0.9999999403953552	618.4530029296875	185.74891662597656	0.0005054771900177002	3	051
241	437.3952331542969	366.4573059082031	1.0	370.9126281738281	291.751953125	1.0	623.1953125	184.87322998046875	1.0	618.8336181640625	185.3557891845703	0.0003345608711242676	3	051
242	455.111572265625	368.5007019042969	1.0	371.16400146484375	278.40045166015625	1.0	623.5446166992188	183.4654083251953	1.0	448.92730712890625	357.5693664550781	0.0008153319358825684	3	051
243	424.3820495605469	281.547119140625	0.16855812072753906	414.74774169921875	284.41119384765625	0.9586055278778076	622.6141967773438	183.63795471191406	1.0	621.9796752929688	184.456787109375	0.0005360543727874756	3	051
244	506.32379150390625	369.23577880859375	1.0	430.15728759765625	262.4300231933594	0.9999032020568848	623.9607543945312	184.49697875976562	1.0	623.4144897460938	185.59869384765625	0.0003338456153869629	3	051
245	495.8822326660156	362.87286376953125	1.0	443.69476318359375	250.9265899658203	0.9999934434890747	623.2396240234375	184.8012237548828	1.0	488.81341552734375	367.5340270996094	0.00044408440589904785	3	051
246	477.270263671875	361.74822998046875	1.0	535.6238403320312	270.0966491699219	0.9230228662490845	623.0925903320312	183.44801330566406	1.0	495.2768249511719	283.7750549316406	0.0005411505699157715	3	051
247	503.5455627441406	304.1749572753906	0.9999984502792358	452.5306396484375	356.2287292480469	0.9563177824020386	622.93505859375	184.98944091796875	1.0	535.7718505859375	354.6544494628906	0.010688960552215576	3	051
248	434.4380798339844	352.9456787109375	1.0	434.1114196777344	354.0716247558594	0.042092472314834595	623.2659301757812	184.62286376953125	1.0	619.3125610351562	184.93345642089844	0.0002951622009277344	3	051
249	418.7038879394531	349.2532653808594	1.0	466.186767578125	299.0906066894531	0.999977171421051	622.2642211914062	183.97303771972656	0.9999999403953552	618.7401733398438	184.89707946777344	0.0005056262016296387	3	051
250	410.93865966796875	348.56707763671875	1.0	477.15655517578125	297.8575134277344	0.9999998807907104	622.6678466796875	183.53799438476562	1.0	619.3378295898438	184.66900634765625	0.00044673681259155273	3	051
251	436.4488220214844	284.0006103515625	1.0	534.7666015625	285.01165771484375	0.563446044921875	622.647216796875	184.36141967773438	1.0	618.7263793945312	185.59112548828125	0.00037166476249694824	3	051
252	402.22784423828125	344.49267578125	1.0	439.8974609375	279.50909423828125	1.0	623.3406982421875	183.91043090820312	1.0	623.2528686523438	184.79415893554688	0.00039258599281311035	3	051
253	405.79815673828125	342.9316101074219	1.0	416.9568176269531	273.052978515625	0.9999998807907104	623.4256591796875	184.50808715820312	0.9999998211860657	622.7930908203125	185.19276428222656	0.0006827116012573242	3	051
254	404.6983947753906	257.3393859863281	0.9940372705459595	403.02764892578125	258.847412109375	0.9784419536590576	623.4012451171875	184.0822296142578	1.0	622.3021850585938	185.2133026123047	0.0005623996257781982	3	051
255	465.6248474121094	346.9325256347656	1.0	413.60736083984375	270.5499572753906	1.0	623.9572143554688	184.24009704589844	1.0	620.0783081054688	185.0508270263672	0.0003567636013031006	3	051
256	464.4041748046875	349.6960144042969	1.0	432.5320129394531	268.4960632324219	1.0	622.7359008789062	183.5733184814453	0.9999999403953552	619.3314819335938	184.71905517578125	0.0003851652145385742	3	051
257	453.8513488769531	353.243896484375	1.0	442.80108642578125	276.9854736328125	1.0	623.22265625	184.08998107910156	1.0	522.3676147460938	358.25	0.0008788704872131348	3	051
258	450.3912048339844	353.03802490234375	1.0	442.012451171875	286.5766296386719	1.0	623.8076171875	184.55018615722656	1.0	442.1817626953125	289.15423583984375	0.000851362943649292	3	051
259	449.01885986328125	352.90216064453125	1.0	438.2235412597656	292.66033935546875	0.9999988079071045	622.6594848632812	185.13775634765625	0.9999998807907104	430.88128662109375	293.8387756347656	0.0006901919841766357	3	051
260	448.498779296875	353.13421630859375	1.0	436.5711364746094	291.0053405761719	1.0	622.4789428710938	183.74000549316406	1.0	618.9824829101562	184.7510223388672	0.00038748979568481445	3	051
261	447.0793762207031	355.0147705078125	1.0	523.4688110351562	298.0166931152344	0.9999593496322632	623.0171508789062	184.63943481445312	0.9999999403953552	521.2486572265625	300.0849914550781	0.00041422247886657715	3	051
262	446.4652099609375	355.17742919921875	1.0	433.9864196777344	296.4381103515625	0.01276823878288269	623.0798950195312	183.83969116210938	1.0	440.86456298828125	342.62554931640625	0.0009544193744659424	3	051
263	446.9512939453125	355.2818298339844	1.0	435.0768737792969	282.03106689453125	1.0	622.2787475585938	184.10751342773438	1.0	618.965087890625	184.77220153808594	0.0004962682723999023	3	051
264	450.38543701171875	354.8092956542969	1.0	433.3483581542969	281.5348205566406	0.9999958872795105	623.495361328125	184.6967315673828	1.0	619.4600219726562	185.3733367919922	0.0004017353057861328	3	051
265	457.8202819824219	354.2952880859375	1.0	429.7892761230469	265.4053039550781	0.9972619414329529	622.748779296875	184.77708435058594	1.0	618.9432373046875	185.80438232421875	0.00033083558082580566	3	051
266	460.9495544433594	354.8620910644531	1.0	428.0688781738281	235.58441162109375	1.0	623.3214111328125	184.58203125	1.0	618.983642578125	185.1070556640625	0.0003794431686401367	3	051
267	465.4140625	352.7078552246094	1.0	435.384033203125	243.75299072265625	1.0	623.0010375976562	184.57130432128906	1.0	619.0492553710938	185.2923126220703	0.00035515427589416504	3	051
268	467.0401916503906	351.40533447265625	1.0	491.48663330078125	347.55718994140625	0.001351863145828247	623.1142578125	183.4787139892578	1.0	456.4586181640625	341.0197448730469	0.0010656118392944336	3	051
269	456.9373779296875	346.7113037109375	1.0	453.5409851074219	350.9486083984375	0.005713909864425659	622.6681518554688	183.83346557617188	1.0	455.6982421875	351.43487548828125	0.0012179315090179443	3	051
270	450.3592529296875	344.4091491699219	1.0	480.3969421386719	262.2435302734375	0.9999898672103882	622.4891357421875	184.725830078125	1.0	621.9766235351562	185.4377899169922	0.0005003809928894043	3	051
271	445.74951171875	342.5075988769531	1.0	463.479248046875	261.0447082519531	0.03553071618080139	622.720947265625	185.06307983398438	1.0	618.9296875	185.51126098632812	0.0004379153251647949	3	051
272	422.93914794921875	338.0393371582031	0.9999912977218628	423.59454345703125	339.2500915527344	0.09505334496498108	622.4379272460938	184.40817260742188	0.9999999403953552	619.0205688476562	185.44326782226562	0.0003941357135772705	3	051
273	389.6174621582031	336.07537841796875	1.0	472.7896423339844	247.482177734375	0.7970587015151978	622.5180053710938	184.33880615234375	1.0	619.2380981445312	184.99517822265625	0.0004922151565551758	3	051
274	374.7110595703125	335.04058837890625	1.0	454.7980651855469	258.8699645996094	0.48583948612213135	623.2626342773438	183.96600341796875	1.0	619.4977416992188	184.68560791015625	0.000727921724319458	3	051
275	364.8941955566406	338.4911193847656	1.0	428.10992431640625	268.6913146972656	1.0	622.8418579101562	184.03050231933594	1.0	618.9603271484375	185.2362060546875	0.0004950463771820068	3	051
276	350.40606689453125	340.29681396484375	1.0	403.8022155761719	287.6339111328125	1.0	622.5217895507812	184.12722778320312	1.0	619.0582275390625	185.2598114013672	0.0004093647003173828	3	051
277	351.9896240234375	342.0081481933594	1.0	390.5464782714844	271.88360595703125	0.999987006187439	623.8447265625	184.51087951660156	1.0	619.4212646484375	185.04013061523438	0.00034868717193603516	3	051
278	355.1763000488281	344.3236083984375	1.0	375.5527648925781	274.8522033691406	0.9604873657226562	622.710205078125	182.8049774169922	1.0	621.9041137695312	184.31109619140625	0.0005293190479278564	3	051
279	360.3113708496094	346.1614685058594	1.0	357.19818115234375	281.6682434082031	0.5345431566238403	622.883056640625	182.53155517578125	1.0	619.4091796875	183.94129943847656	0.00048679113388061523	3	051
280	370.8560791015625	348.0715026855469	1.0	346.4753723144531	278.7128601074219	1.0	623.1323852539062	183.95460510253906	0.9999999403953552	622.4046630859375	185.02098083496094	0.0004944205284118652	3	051
281	382.94171142578125	351.27545166015625	1.0	348.7604064941406	281.58331298828125	1.0	621.9943237304688	184.83944702148438	0.9999999403953552	618.4560546875	185.51470947265625	0.0004953742027282715	3	051
282	396.9969177246094	354.3019714355469	1.0	349.3904113769531	288.32122802734375	1.0	622.3630981445312	184.71690368652344	1.0	618.5038452148438	185.9495086669922	0.00029900670051574707	3	051
283	414.27056884765625	359.0911560058594	1.0	361.1832580566406	281.3781433105469	1.0	622.8636474609375	184.05601501464844	0.9999999403953552	411.096435546875	367.3606872558594	0.0004798769950866699	3	051
284	427.9469909667969	361.1314697265625	1.0	372.8062438964844	293.51983642578125	1.0	622.8894653320312	184.54371643066406	1.0	426.0505676269531	369.10540771484375	0.0004038512706756592	3	051
285	443.4517517089844	366.4634704589844	1.0	385.30450439453125	287.7090148925781	1.0	622.6056518554688	184.05772399902344	1.0	618.833251953125	184.74465942382812	0.00046575069427490234	3	051
286	454.7655029296875	368.82818603515625	1.0	398.912841796875	290.8930969238281	0.9966553449630737	622.3580932617188	183.17132568359375	1.0	452.39202880859375	356.56427001953125	0.0007480978965759277	3	051
287	462.498046875	372.000732421875	1.0	418.9294738769531	281.71856689453125	0.9995505809783936	623.0737915039062	183.5885009765625	1.0	619.3820190429688	184.5164337158203	0.0003440380096435547	3	051
288	479.43792724609375	369.3461608886719	1.0	433.0838928222656	249.47604370117188	0.9999988079071045	623.380126953125	184.22410583496094	1.0	619.568359375	185.14964294433594	0.00039499998092651367	3	051
289	490.4062805175781	367.0229797363281	1.0	449.0093994140625	234.62680053710938	1.0	622.433837890625	185.93507385253906	1.0	618.6939086914062	186.26219177246094	0.0006802678108215332	3	051
290	485.7013854980469	363.7911376953125	1.0	457.4505615234375	225.97300720214844	1.0	622.3085327148438	183.86158752441406	1.0	552.3770751953125	369.2955322265625	0.0005420446395874023	3	051
291	471.91162109375	370.4752502441406	1.0	478.9356384277344	374.06280517578125	0.0007640421390533447	622.4818725585938	183.82398986816406	1.0	618.8068237304688	184.802978515625	0.00041410326957702637	3	051
292	466.4537658691406	369.415283203125	1.0	518.9553833007812	231.24758911132812	0.9970813989639282	621.812255859375	182.856201171875	1.0	514.5796508789062	238.779052734375	0.0020558834075927734	3	051
293	459.47747802734375	368.1743469238281	1.0	519.9893798828125	214.8257598876953	0.9999986886978149	622.3171997070312	183.7292022705078	0.9999999403953552	618.873779296875	184.6454315185547	0.000430375337600708	3	051
294	455.802001953125	368.10150146484375	1.0	519.2974243164062	222.82879638671875	1.0	621.875244140625	185.3438720703125	1.0	618.3541870117188	185.6561737060547	0.0005637705326080322	3	051
295	455.151123046875	368.47607421875	1.0	519.507568359375	227.5201416015625	0.9999995231628418	621.59375	184.26559448242188	1.0	620.9345703125	184.87939453125	0.000571131706237793	3	051
296	456.08270263671875	367.0373840332031	1.0	512.725830078125	242.27256774902344	0.9998538494110107	623.366943359375	184.19918823242188	0.9999999403953552	618.900634765625	185.25108337402344	0.0004010200500488281	3	051
297	455.80950927734375	365.80401611328125	1.0	491.2914123535156	248.03134155273438	1.0	622.30126953125	185.00563049316406	1.0	618.8758544921875	185.58932495117188	0.00047597289085388184	3	051
298	455.86077880859375	364.3777770996094	1.0	479.4973449707031	240.30337524414062	1.0	621.9138793945312	183.54086303710938	1.0	618.7843017578125	184.81488037109375	0.0004911124706268311	3	051
299	460.48907470703125	365.55609130859375	1.0	482.71331787109375	235.1378631591797	1.0	621.7394409179688	183.6918182373047	1.0	618.6336669921875	185.40675354003906	0.0005137920379638672	3	051
300	463.162109375	366.0219421386719	1.0	487.1583557128906	242.88755798339844	1.0	622.7080078125	185.32424926757812	1.0	618.5076904296875	185.35418701171875	0.0006165206432342529	3	051
301	462.5609436035156	364.68328857421875	1.0	455.37060546875	240.5142059326172	1.0	621.9952392578125	184.4129180908203	1.0	618.8151245117188	185.150146484375	0.000590205192565918	3	051
302	464.9608154296875	363.9830627441406	1.0	461.2152099609375	249.04507446289062	0.9998977184295654	623.7604370117188	186.0330047607422	1.0	618.7333984375	186.50209045410156	0.0003211498260498047	3	051
303	470.3317565917969	363.4625549316406	1.0	469.4908447265625	257.6736755371094	1.0	623.1405029296875	185.15850830078125	1.0	618.8174438476562	185.48451232910156	0.0004970133304595947	3	051
304	475.4472351074219	362.952880859375	1.0	454.31683349609375	256.7214050292969	1.0	623.00634765625	184.2841796875	1.0	619.1098022460938	185.2443389892578	0.0003891587257385254	3	051
305	476.62249755859375	362.28155517578125	1.0	447.9990539550781	241.9399871826172	1.0	622.5340576171875	183.70040893554688	1.0	618.8770141601562	184.54579162597656	0.0005185306072235107	3	051
306	470.91534423828125	361.78546142578125	1.0	460.7835998535156	250.6240692138672	0.9999994039535522	622.6717529296875	185.0443572998047	1.0	538.156982421875	369.2701721191406	0.0006296336650848389	3	051
307	456.6518249511719	355.1100158691406	1.0	453.94873046875	356.68438720703125	0.0036123692989349365	622.2643432617188	184.85386657714844	0.9999999403953552	531.2601318359375	353.00677490234375	0.0010774731636047363	3	051
308	495.1671142578125	267.8916931152344	1.0	500.9619445800781	265.4986572265625	0.15506699681282043	622.406005859375	184.28013610839844	0.9999999403953552	618.5348510742188	184.78338623046875	0.000595390796661377	3	051
309	422.53131103515625	352.6885070800781	1.0	489.8344421386719	248.86219787597656	0.9999994039535522	622.5420532226562	184.49114990234375	1.0	490.5296630859375	252.2498321533203	0.0007688701152801514	3	051
310	419.50390625	354.83038330078125	1.0	487.6163024902344	242.82293701171875	0.9999991655349731	621.950927734375	184.22720336914062	1.0	618.6786499023438	184.67945861816406	0.0005839765071868896	3	051
311	420.4529724121094	357.24346923828125	1.0	469.4570617675781	249.9273681640625	1.0	622.1627197265625	184.25430297851562	0.9999998807907104	618.7550659179688	184.8612518310547	0.0005366802215576172	3	051
312	415.26788330078125	358.77734375	1.0	462.02557373046875	243.24769592285156	0.9999810457229614	622.5624389648438	183.55667114257812	1.0	621.863037109375	184.6485595703125	0.0007363259792327881	3	051
313	418.21673583984375	362.3493957519531	1.0	443.2984619140625	269.68975830078125	0.7442086935043335	622.295166015625	183.8021697998047	1.0	621.4090576171875	184.7712860107422	0.000664442777633667	3	051
314	416.59307861328125	365.09222412109375	1.0	422.656494140625	280.80059814453125	1.0	622.5379028320312	183.89776611328125	1.0	618.9566040039062	184.71690368652344	0.0004906356334686279	3	051
315	414.7131652832031	365.16455078125	1.0	409.555908203125	284.3404541015625	0.9999997615814209	622.5655517578125	185.1691436767578	1.0	417.737548828125	357.3900146484375	0.0006400346755981445	3	051
316	386.05413818359375	368.3767395019531	1.0	435.0401916503906	281.826904296875	0.9555425643920898	623.1981201171875	185.00424194335938	1.0	618.9725952148438	185.73403930664062	0.00047200918197631836	3	051
317	374.5419006347656	366.47222900390625	1.0	443.5533752441406	264.4922180175781	0.9986106157302856	622.8804321289062	184.24440002441406	1.0	618.9527587890625	184.65060424804688	0.00037214159965515137	3	051
318	370.15380859375	365.8058776855469	1.0	460.78204345703125	252.73350524902344	1.0	622.2191772460938	183.65585327148438	1.0	621.6484375	184.7030029296875	0.0005315840244293213	3	051
319	368.9127502441406	364.05902099609375	1.0	470.8925476074219	242.9149169921875	1.0	622.9338989257812	183.3953094482422	0.9999999403953552	619.210205078125	184.2161865234375	0.0006144940853118896	3	051
320	371.93182373046875	363.9259033203125	1.0	450.447998046875	242.324462890625	1.0	622.4608154296875	184.4188995361328	0.9999999403953552	619.00830078125	184.75393676757812	0.0006035268306732178	3	051
321	374.9051513671875	364.126708984375	1.0	449.3752746582031	239.50921630859375	1.0	622.9456176757812	185.01280212402344	1.0	618.919921875	185.5631866455078	0.0004666745662689209	3	051
322	373.8370666503906	360.65203857421875	1.0	423.06964111328125	238.85589599609375	0.9999813437461853	622.327880859375	184.75428771972656	0.9999999403953552	618.931884765625	185.18080139160156	0.0005669891834259033	3	051
323	372.1464538574219	357.6932067871094	1.0	418.8424377441406	259.5188903808594	0.9999996423721313	622.3753662109375	183.24534606933594	1.0	619.148193359375	184.15084838867188	0.0005702078342437744	3	051
324	375.20416259765625	356.3126220703125	1.0	399.18536376953125	272.3497619628906	1.0	621.9772338867188	183.77159118652344	1.0	618.9960327148438	185.0845184326172	0.0003312230110168457	3	051
325	388.8409118652344	355.4612121582031	1.0	375.2421875	268.871826171875	0.9967644214630127	622.4566040039062	183.97567749023438	1.0	618.7752075195312	184.8626708984375	0.0004309713840484619	3	051
326	400.35137939453125	354.65057373046875	0.9999968409538269	386.968994140625	271.9538269042969	1.0	622.0896606445312	183.569091796875	1.0	618.8297119140625	184.77084350585938	0.0006055235862731934	3	051
327	430.746826171875	355.347412109375	0.9996027946472168	375.03143310546875	267.912109375	0.9999992847442627	621.9232788085938	183.84591674804688	1.0	618.8551635742188	184.72210693359375	0.00038698315620422363	3	051
328	460.6495056152344	350.8603515625	1.0	389.2699279785156	266.8465881347656	0.9999862909317017	622.0608520507812	184.11843872070312	0.9999999403953552	618.7056884765625	184.45379638671875	0.00039133429527282715	3	051
329	484.318603515625	353.83856201171875	1.0	394.7623291015625	266.0871887207031	0.9999943971633911	622.3296508789062	184.04690551757812	1.0	618.7954711914062	184.4829559326172	0.0003688037395477295	3	051
330	495.0428161621094	353.8333435058594	1.0	414.3443908691406	268.6182556152344	0.18095433712005615	623.0856323242188	184.47671508789062	1.0	619.1803588867188	184.81800842285156	0.0004317164421081543	3	051
331	493.42095947265625	353.98724365234375	1.0	412.6197204589844	252.13487243652344	0.9999911189079285	623.0406494140625	184.7059326171875	1.0	488.1045837402344	366.1077880859375	0.0007664859294891357	3	051
332	492.2831115722656	353.0792541503906	1.0	425.16064453125	235.0336456298828	1.0	622.6950073242188	184.0928192138672	1.0	488.5325012207031	364.5224304199219	0.0008380413055419922	3	051
333	485.34478759765625	351.46441650390625	1.0	541.8195190429688	232.8231658935547	0.9995918869972229	622.3339233398438	183.4356231689453	1.0	484.3614501953125	364.24847412109375	0.0007530152797698975	3	051
334	478.5810546875	351.19097900390625	1.0	445.70452880859375	236.6610565185547	1.0	622.7044067382812	182.8213653564453	1.0	482.4566955566406	365.5210876464844	0.0009592771530151367	3	051
335	480.7225646972656	350.31396484375	1.0	446.244140625	233.97247314453125	1.0	622.6764526367188	184.12318420410156	1.0	618.9069213867188	184.57870483398438	0.0005008280277252197	3	051
336	481.1591796875	350.0870056152344	1.0	446.71136474609375	223.07688903808594	1.0	622.4515380859375	184.23068237304688	0.9999999403953552	618.8665771484375	184.71690368652344	0.000584334135055542	3	051
337	471.8364562988281	349.9461669921875	1.0	455.6025085449219	233.18942260742188	1.0	622.4327392578125	184.53921508789062	1.0	458.1293029785156	355.6329345703125	0.0006828010082244873	3	051
338	458.3882751464844	349.90972900390625	1.0	513.9727172851562	242.02493286132812	0.9996728897094727	622.1765747070312	184.2247314453125	0.9999998807907104	512.3018798828125	340.9497375488281	0.0012730658054351807	3	051
339	447.2178955078125	350.3784484863281	1.0	478.0442199707031	246.8120574951172	0.9999880790710449	621.773681640625	185.17189025878906	0.9999998807907104	484.94244384765625	256.03399658203125	0.000958859920501709	3	051
340	442.17315673828125	350.9234313964844	1.0	468.9876403808594	240.20132446289062	0.9860552549362183	621.6566162109375	184.5106658935547	0.9999998807907104	618.5128173828125	185.05889892578125	0.0007187724113464355	3	051
341	434.6998596191406	352.5330505371094	1.0	464.8534240722656	246.893798828125	0.006532341241836548	622.6488037109375	183.03843688964844	1.0	619.1851806640625	184.47247314453125	0.0006332099437713623	3	051
342	471.0406799316406	257.3041076660156	1.0	471.96832275390625	251.45127868652344	0.00462108850479126	622.4998168945312	183.7152099609375	1.0	621.516845703125	184.63978576660156	0.0003732740879058838	3	051
343	417.6406555175781	357.8785095214844	1.0	450.5400085449219	273.700927734375	0.9940155744552612	622.7122192382812	184.17642211914062	1.0	618.8865356445312	184.8152313232422	0.0005868077278137207	3	051
344	413.9659118652344	360.1597595214844	1.0	422.48223876953125	281.4295959472656	0.7652749419212341	622.4781494140625	184.7137451171875	1.0	618.939208984375	185.00833129882812	0.0004571676254272461	3	051
345	423.037841796875	363.3695068359375	1.0	400.4195861816406	274.38238525390625	0.9838322401046753	623.1070556640625	184.99295043945312	1.0	618.9811401367188	185.42718505859375	0.00036913156509399414	3	051
346	439.22705078125	364.48895263671875	1.0	388.7832336425781	279.1710510253906	1.0	622.6974487304688	184.58055114746094	1.0	619.1615600585938	185.06764221191406	0.0005495846271514893	3	051
347	453.5777587890625	366.58489990234375	1.0	392.7704772949219	278.490966796875	0.9993699789047241	622.6617431640625	184.56703186035156	0.9999998807907104	618.780029296875	185.21324157714844	0.0005061030387878418	3	051
348	450.5779724121094	364.6154479980469	1.0	458.5059509277344	275.5706481933594	0.9748973846435547	623.0048828125	183.24090576171875	1.0	619.5325317382812	184.25442504882812	0.000464707612991333	3	051
349	450.8199768066406	360.87481689453125	1.0	462.3389587402344	272.6697082519531	0.9998253583908081	622.1387329101562	184.61056518554688	1.0	618.915283203125	185.074951171875	0.000492393970489502	3	051
350	446.03399658203125	358.2607116699219	1.0	466.6214294433594	265.3867492675781	1.0	622.9212646484375	184.11964416503906	0.9999999403953552	619.1322021484375	185.1616973876953	0.00042679905891418457	3	051
351	442.08392333984375	356.61602783203125	1.0	475.86846923828125	270.6240539550781	1.0	622.440673828125	184.73101806640625	0.9999999403953552	618.5167236328125	185.66445922851562	0.00046819448471069336	3	051
352	438.9977722167969	354.8702087402344	1.0	479.4619140625	273.0010070800781	0.9999998807907104	622.4480590820312	184.96331787109375	1.0	618.5676879882812	185.47479248046875	0.0005333125591278076	3	051
353	436.57049560546875	354.8280029296875	1.0	479.3274230957031	266.8948669433594	1.0	621.9234008789062	184.07447814941406	1.0	621.6307373046875	185.12928771972656	0.0006998777389526367	3	051
354	431.9674377441406	354.9121398925781	1.0	475.567138671875	252.5321807861328	0.9999990463256836	622.4400024414062	183.88230895996094	0.9999999403953552	622.1242065429688	184.9517822265625	0.00043198466300964355	3	051
355	421.4048767089844	351.939453125	1.0	475.7491149902344	262.3144836425781	1.0	622.4337768554688	182.84494018554688	1.0	621.8453369140625	183.96458435058594	0.0006895065307617188	3	051
356	404.18798828125	350.29730224609375	1.0	470.99932861328125	261.83416748046875	0.7578309178352356	622.4518432617188	183.42604064941406	1.0	402.58245849609375	341.9815673828125	0.0009235739707946777	3	051
357	443.9002685546875	257.4076843261719	1.0	449.93994140625	255.83792114257812	0.8304018974304199	623.6776733398438	184.7708282470703	0.9999999403953552	384.6428527832031	340.2230224609375	0.00042688846588134766	3	051
358	376.0892333984375	347.0113525390625	1.0	452.7748718261719	241.7094268798828	1.0	623.2025756835938	184.33322143554688	1.0	619.666015625	184.94967651367188	0.0004131495952606201	3	051
359	369.33056640625	346.142578125	1.0	446.9697265625	246.24072265625	1.0	623.1314697265625	184.65264892578125	1.0	622.0338134765625	185.34532165527344	0.0004585385322570801	3	051
360	365.0490417480469	346.2113952636719	1.0	416.49310302734375	235.50567626953125	1.0	622.08642578125	184.2233123779297	1.0	620.3758544921875	183.72579956054688	0.00041493773460388184	3	051
361	382.8008728027344	350.8427429199219	0.9999984502792358	363.48870849609375	242.2278594970703	0.998494029045105	623.751953125	182.83749389648438	0.9999998807907104	619.8683471679688	183.97877502441406	0.00047728419303894043	3	051
362	400.1634826660156	353.1163024902344	1.0	357.3661193847656	239.2606201171875	1.0	623.261474609375	183.8705291748047	1.0	619.31298828125	184.763427734375	0.00047326087951660156	3	051
363	412.2618713378906	354.9158935546875	1.0	342.8970642089844	246.177734375	0.10435691475868225	624.0050048828125	183.95326232910156	1.0	619.873046875	184.95924377441406	0.00045549869537353516	3	051
364	423.5659484863281	354.74127197265625	1.0	362.7167053222656	270.4068298339844	0.9999998807907104	622.5831298828125	184.86453247070312	1.0	618.8045654296875	185.404296875	0.0006804168224334717	3	051
365	433.66864013671875	356.4776611328125	1.0	372.69232177734375	280.2678527832031	1.0	622.106201171875	185.24185180664062	0.9999999403953552	618.5914916992188	185.94219970703125	0.0004476606845855713	3	051
366	445.7748107910156	354.4577331542969	1.0	376.04742431640625	265.3536071777344	0.9999996423721313	623.595458984375	184.6958770751953	0.9999998807907104	619.735595703125	185.29388427734375	0.00048044323921203613	3	051
367	455.2536926269531	356.1271057128906	1.0	385.95068359375	268.7790222167969	0.720109224319458	622.2616577148438	183.8947296142578	1.0	618.6578369140625	184.55532836914062	0.00047519803047180176	3	051
368	464.0635986328125	361.7219543457031	1.0	388.72845458984375	274.8197937011719	1.0	622.9410400390625	183.33033752441406	1.0	619.461669921875	184.19168090820312	0.00045293569564819336	3	051
369	471.9128723144531	361.18896484375	1.0	394.2334899902344	264.4785461425781	0.9998078346252441	623.0187377929688	183.79795837402344	1.0	619.1704711914062	184.7670135498047	0.00043529272079467773	3	051
370	461.4274597167969	363.3166198730469	1.0	455.6399841308594	369.08062744140625	0.0014400184154510498	622.9449462890625	185.45443725585938	0.9999998807907104	545.78759765625	353.3116455078125	0.0010828077793121338	3	051
371	459.33221435546875	365.35577392578125	1.0	450.7193908691406	257.2721862792969	0.007242172956466675	623.9655151367188	184.80715942382812	1.0	623.079345703125	185.36129760742188	0.00042113661766052246	3	051
372	459.4697570800781	365.6370544433594	1.0	468.0119934082031	236.2401885986328	0.9980226755142212	622.3281860351562	184.6609344482422	0.9999999403953552	618.6123657226562	185.58680725097656	0.000617682933807373	3	051
373	562.2007446289062	363.8094177246094	1.0	561.8960571289062	366.2040100097656	0.0009469389915466309	621.71875	183.5340118408203	1.0	618.7225341796875	184.71287536621094	0.0004858970642089844	3	051
374	512.8843383789062	240.22720336914062	1.0	500.43841552734375	244.6370391845703	0.007239431142807007	622.0595092773438	183.6490478515625	0.9999999403953552	618.894775390625	184.71478271484375	0.00042387843132019043	3	051
375	460.61395263671875	363.9098205566406	1.0	486.0218811035156	243.45811462402344	0.059323251247406006	622.25048828125	183.81146240234375	1.0	618.43701171875	184.9302978515625	0.0005015432834625244	3	051
376	450.6609802246094	361.0791931152344	1.0	475.6884765625	237.85986328125	0.9999998807907104	622.0499877929688	183.80255126953125	0.9999998807907104	621.281982421875	184.50747680664062	0.0006552934646606445	3	051
377	446.9089660644531	358.585693359375	1.0	487.26861572265625	245.598388671875	0.998482346534729	622.059326171875	184.46994018554688	0.9999998807907104	620.13720703125	183.47012329101562	0.0004252195358276367	3	051
378	446.6213684082031	356.95147705078125	1.0	487.1036376953125	257.6510009765625	0.7505708932876587	622.1441650390625	184.9596710205078	0.9999998807907104	618.4039306640625	185.10311889648438	0.0003739297389984131	3	051
379	447.0829162597656	355.346923828125	1.0	465.6723327636719	256.34136962890625	0.9999998211860657	622.1447143554688	184.53057861328125	1.0	618.718505859375	184.9649200439453	0.00044077634811401367	3	051
380	448.6481628417969	355.5935974121094	1.0	468.648193359375	255.56455993652344	0.9999442100524902	622.0028076171875	184.51824951171875	1.0	621.5542602539062	184.92816162109375	0.000665515661239624	3	051
381	450.40155029296875	354.3163146972656	1.0	471.5353088378906	263.3557434082031	0.9999852776527405	622.21728515625	184.32655334472656	0.9999998807907104	621.455078125	184.795654296875	0.0007978081703186035	3	051
382	451.91796875	352.7536926269531	1.0	477.1864318847656	264.6048278808594	0.2457749843597412	621.8507080078125	184.46339416503906	1.0	621.1340942382812	185.13919067382812	0.00034606456756591797	3	051
383	452.3446960449219	350.1754455566406	1.0	471.24615478515625	264.4728698730469	1.0	622.0228271484375	185.20204162597656	1.0	618.4717407226562	185.33721923828125	0.0004978477954864502	3	051
384	451.0165100097656	346.88299560546875	1.0	475.4137268066406	262.0858154296875	0.9999836683273315	622.4031372070312	184.09683227539062	1.0	476.3818054199219	261.34967041015625	0.0006598532199859619	3	051
385	451.0606384277344	345.02545166015625	1.0	472.5018310546875	264.1165771484375	0.9999660849571228	622.8282470703125	184.38670349121094	0.9999999403953552	619.2062377929688	185.2942352294922	0.0005000531673431396	3	051
386	451.5407409667969	343.8912658691406	1.0	466.57928466796875	266.7718811035156	0.9993932247161865	622.4959106445312	184.34947204589844	1.0	618.6494140625	184.9982452392578	0.0003941059112548828	3	051
387	455.02716064453125	341.8053283691406	1.0	468.4519958496094	264.0806884765625	0.9999869465827942	621.8051147460938	183.18492126464844	1.0	454.839111328125	351.0191955566406	0.0004658997058868408	3	051
388	457.3379821777344	340.20684814453125	1.0	467.33013916015625	268.0856628417969	0.9999999403953552	622.6425170898438	184.77171325683594	1.0	618.4674682617188	185.72427368164062	0.0006222724914550781	3	051
389	459.6761474609375	337.5426940917969	1.0	452.7933044433594	272.0460205078125	0.3025391101837158	623.0620727539062	183.9788818359375	1.0	618.9656372070312	184.89244079589844	0.00042235851287841797	3	051
390	460.9400634765625	334.86688232421875	1.0	447.9516296386719	273.7693786621094	0.9155927896499634	622.3452758789062	184.1888427734375	1.0	618.8671875	185.22471618652344	0.0004899501800537109	3	051
391	519.8265991210938	332.5487060546875	1.0	447.69964599609375	265.9349365234375	1.0	622.7600708007812	184.63417053222656	1.0	619.0066528320312	185.3197021484375	0.0004767775535583496	3	051
392	461.5910949707031	331.97918701171875	1.0	444.2435302734375	264.1003112792969	1.0	622.956298828125	184.59100341796875	1.0	619.306396484375	184.67172241210938	0.0004911422729492188	3	051
393	461.8066711425781	328.346923828125	1.0	443.44476318359375	266.3811340332031	1.0	622.3214111328125	183.75584411621094	1.0	621.5803833007812	184.92660522460938	0.00040277838706970215	3	051
394	462.5579528808594	326.9847412109375	1.0	446.39208984375	267.2923278808594	0.9999994039535522	623.3074340820312	184.65919494628906	0.9999998807907104	619.400146484375	184.78707885742188	0.00038236379623413086	3	051
395	463.8690490722656	326.24859619140625	1.0	431.11846923828125	278.4862060546875	0.9999994039535522	622.8352661132812	184.1611328125	1.0	430.59283447265625	275.89910888671875	0.0010181963443756104	3	051
396	519.1856079101562	328.6991882324219	1.0	428.53955078125	276.3537902832031	1.0	623.3218994140625	183.7686767578125	1.0	619.49365234375	184.7811737060547	0.00044092535972595215	3	051
397	464.4678039550781	327.34375	1.0	432.1481018066406	274.7813415527344	0.9999970197677612	622.7622680664062	184.2869873046875	0.9999998807907104	619.1436157226562	185.09385681152344	0.0006310939788818359	3	051
398	463.80474853515625	326.5478210449219	1.0	428.7699279785156	269.3105773925781	0.9999999403953552	622.7840576171875	183.88133239746094	1.0	428.41265869140625	273.4278564453125	0.0006704628467559814	3	051
399	464.8781433105469	325.52032470703125	1.0	428.88055419921875	266.5931396484375	0.999998927116394	622.789794921875	184.07290649414062	0.9999998807907104	622.0777587890625	185.22625732421875	0.00052642822265625	3	051
400	511.5537109375	326.5363464355469	1.0	427.6505432128906	265.9071350097656	1.0	622.1664428710938	184.9581298828125	1.0	618.591552734375	185.50381469726562	0.0004373788833618164	3	051
401	511.7833251953125	325.16290283203125	1.0	422.51544189453125	268.4720764160156	1.0	622.6812133789062	185.3201904296875	0.9999998807907104	621.640380859375	185.68350219726562	0.0005021393299102783	3	051
402	471.20599365234375	326.9610900878906	1.0	422.48779296875	266.2879638671875	1.0	622.550537109375	184.54615783691406	0.9999998807907104	472.8719787597656	331.85931396484375	0.0005668103694915771	3	051
403	473.0113525390625	326.0209655761719	0.9999989867210388	417.4278564453125	263.90374755859375	1.0	623.0720825195312	184.223388671875	1.0	472.860107421875	331.52490234375	0.0006335675716400146	3	051
404	473.52239990234375	325.9447937011719	0.9993129968643188	418.4040832519531	269.5675048828125	1.0	622.8225708007812	184.98976135253906	1.0	471.6360168457031	330.6742858886719	0.0005176365375518799	3	051
405	566.2155151367188	273.782958984375	0.9999998807907104	419.48419189453125	270.5657653808594	1.0	623.0156860351562	184.9537811279297	1.0	470.5919494628906	331.94708251953125	0.0006166398525238037	3	051
406	475.4902038574219	324.3397521972656	1.0	422.3045654296875	268.7822570800781	1.0	622.626708984375	184.96681213378906	1.0	474.081787109375	332.50543212890625	0.0005588233470916748	3	051
407	505.4633483886719	318.31256103515625	1.0	421.9218444824219	268.75250244140625	1.0	622.9113159179688	184.93186950683594	1.0	618.9109497070312	185.2972869873047	0.0003364384174346924	3	051
408	473.729248046875	320.90069580078125	1.0	423.81854248046875	269.778564453125	1.0	621.442626953125	185.5337677001953	0.9999995827674866	618.5224609375	185.864990234375	0.0017019808292388916	3	051
409	471.6102294921875	317.8749694824219	1.0	422.35968017578125	273.20001220703125	0.9990572929382324	648.2078247070312	297.2357177734375	0.0005613565444946289	468.0857238769531	307.734619140625	0.00041732192039489746	3	051
410	469.9966735839844	316.399169921875	1.0	565.47021484375	271.5548400878906	0.10425668954849243	467.9696044921875	314.56597900390625	0.00014272332191467285	457.7474670410156	311.65118408203125	0.0004113912582397461	3	051
411	470.6470947265625	313.74749755859375	1.0	408.1006774902344	264.9556579589844	0.6111543774604797	649.431396484375	281.6783142089844	0.0015916824340820312	477.31866455078125	300.6809997558594	0.0001074373722076416	3	051
412	470.0649108886719	312.8909912109375	1.0	406.95513916015625	265.8614501953125	0.9967806339263916	648.7954711914062	301.54962158203125	0.00040733814239501953	556.8434448242188	275.7091064453125	0.00020259618759155273	3	051
413	468.5458068847656	312.86767578125	1.0	405.5447692871094	273.4585266113281	0.22282519936561584	647.3551635742188	298.9654846191406	0.0001634061336517334	455.0671081542969	303.5212097167969	0.0001513659954071045	3	051
414	468.5577697753906	312.0024719238281	1.0	405.65850830078125	275.2490234375	0.9981668591499329	494.7502746582031	309.03271484375	0.0003941357135772705	455.21954345703125	302.3368225097656	7.128715515136719e-5	3	051
415	467.7475280761719	311.0269775390625	1.0	403.5140075683594	275.86541748046875	0.9999992847442627	478.7515869140625	306.3446960449219	0.00013530254364013672	467.3125	320.22119140625	7.179379463195801e-5	3	051
416	509.4673156738281	304.4613952636719	1.0	402.59307861328125	272.5977783203125	0.9889786243438721	647.3787231445312	284.88482666015625	0.00014024972915649414	459.8203125	297.0285339355469	3.585219383239746e-5	3	051
417	457.0804748535156	301.5716857910156	0.9968125820159912	418.2825927734375	256.41473388671875	0.9999983906745911	459.831298828125	299.5716552734375	0.00022879242897033691	454.4705505371094	293.7203674316406	0.00017461180686950684	3	051
418	460.18017578125	290.90301513671875	1.0	455.9418640136719	293.4610900878906	0.0005809664726257324	649.7986450195312	169.82156372070312	0.00016060471534729004	453.3365478515625	278.5435485839844	7.560849189758301e-5	3	051
419	513.1997680664062	254.6893310546875	1.0	514.8651733398438	256.9268493652344	0.005091488361358643	648.1806640625	44.170745849609375	0.000201493501663208	505.5682067871094	247.60182189941406	0.0008186697959899902	3	051
420	514.1984252929688	248.90805053710938	1.0	562.8347778320312	301.75537109375	0.03425118327140808	565.9119262695312	299.42852783203125	0.000472337007522583	566.199951171875	302.431884765625	0.0003408491611480713	3	051
421	511.33514404296875	241.7881622314453	1.0	415.5489501953125	297.47882080078125	0.9960196614265442	648.144287109375	304.8340148925781	0.0010474324226379395	568.18798828125	300.2215576171875	0.00048536062240600586	3	051
422	463.1717224121094	229.9160614013672	1.0	561.41748046875	296.78607177734375	0.9999893307685852	648.294677734375	284.7303161621094	0.002863258123397827	560.2592163085938	292.66070556640625	0.00022485852241516113	3	051
423	464.02947998046875	219.33309936523438	1.0	423.2169189453125	299.35955810546875	0.999274730682373	558.8858642578125	298.9107666015625	0.0001360177993774414	553.4011840820312	294.8514099121094	0.00014716386795043945	3	051
424	463.8005676269531	211.00836181640625	1.0	424.7568054199219	300.38397216796875	1.0	648.2500610351562	284.6668701171875	0.07353267073631287	554.3740844726562	303.1641540527344	0.008629977703094482	3	051
425	464.53875732421875	205.72640991210938	1.0	424.912841796875	305.46710205078125	1.0	649.3779296875	282.6339111328125	0.0004309117794036865	458.01214599609375	197.88214111328125	0.0001499652862548828	3	051
426	466.1288146972656	200.65676879882812	1.0	428.6491394042969	310.7186584472656	1.0	434.14923095703125	308.34124755859375	0.00017938017845153809	431.9376525878906	316.5478515625	0.00015047192573547363	3	051
427	466.1174621582031	197.83973693847656	1.0	431.21844482421875	313.8153381347656	1.0	646.1072387695312	291.6168212890625	0.004090160131454468	551.7376098632812	315.1383056640625	0.0005533993244171143	3	051
428	468.5425720214844	194.11410522460938	1.0	433.4279479980469	315.6680603027344	0.9999932050704956	646.8953857421875	286.3897705078125	0.0024005770683288574	434.4049072265625	310.5285949707031	0.0001589357852935791	3	051
429	469.52020263671875	190.71749877929688	1.0	433.6128234863281	312.3868103027344	0.9999999403953552	648.1458740234375	299.28411865234375	0.0007739365100860596	431.7599182128906	318.14019775390625	0.000363767147064209	3	051
430	470.2448425292969	189.7604522705078	1.0	430.0716247558594	311.84326171875	0.9999995827674866	436.7854309082031	308.83050537109375	0.00016564130783081055	431.62481689453125	308.3118591308594	0.0005675554275512695	3	051
431	471.51947021484375	190.42861938476562	1.0	430.41680908203125	310.6630554199219	0.9999998807907104	648.7357788085938	276.3832702636719	0.0002276301383972168	431.5765380859375	308.3757019042969	0.0005643069744110107	3	051
432	471.56488037109375	189.3641815185547	1.0	433.25634765625	309.1497802734375	0.9999969005584717	649.3564453125	286.34954833984375	0.0007650554180145264	459.4674987792969	183.30258178710938	0.0001945197582244873	3	051
433	472.2485656738281	187.40170288085938	1.0	429.49993896484375	300.43798828125	1.0	553.0969848632812	293.44598388671875	0.0003686845302581787	431.6626892089844	304.8093566894531	0.00051078200340271	3	051
434	472.7891540527344	183.77755737304688	1.0	428.99127197265625	300.0881042480469	1.0	647.740478515625	299.5135192871094	0.0006712377071380615	427.490234375	304.2364501953125	0.0013560950756072998	3	051
435	478.65740966796875	176.2456817626953	1.0	425.61578369140625	298.4961853027344	1.0	646.5206298828125	284.7145080566406	0.008946031332015991	428.0557556152344	303.4969787597656	0.0005676746368408203	3	051
436	479.81414794921875	171.8509979248047	1.0	424.9727783203125	295.0071716308594	0.9999980926513672	649.2362060546875	285.3850402832031	0.0010365843772888184	429.2577819824219	298.8133544921875	0.00026229023933410645	3	051
437	482.1199951171875	164.8721160888672	1.0	421.15673828125	291.8829650878906	0.00815555453300476	648.1510620117188	281.4494934082031	0.0008300840854644775	4.797161102294922	478.0037841796875	6.124377250671387e-5	3	051
438	478.8470458984375	160.71334838867188	1.0	424.6809997558594	287.785888671875	0.9997037649154663	647.7048950195312	282.80242919921875	0.00025531649589538574	423.6446533203125	281.9586486816406	8.64863395690918e-5	3	051
439	466.8681335449219	169.48941040039062	1.0	426.1169128417969	292.4564514160156	0.9894191026687622	648.22607421875	283.07720947265625	0.0021862387657165527	468.5389709472656	176.72398376464844	0.0004799365997314453	3	051
440	464.65325927734375	165.81163024902344	1.0	427.8796081542969	294.00677490234375	0.676974892616272	647.392333984375	305.5870666503906	0.00016924738883972168	468.0401611328125	177.2587127685547	9.387731552124023e-5	3	051
441	460.1918640136719	166.90545654296875	1.0	510.92742919921875	169.29087829589844	0.9999921321868896	647.44970703125	299.2379150390625	0.0005069077014923096	428.0616455078125	299.43353271484375	9.453296661376953e-5	3	051
442	455.7698974609375	165.6103057861328	1.0	432.4928894042969	296.613525390625	0.9827921986579895	648.8529052734375	301.376220703125	0.000361025333404541	430.0619812011719	299.1596374511719	0.00021731853485107422	3	051
443	455.1452331542969	164.9178924560547	1.0	520.9098510742188	168.04867553710938	0.9999948143959045	647.19921875	278.6183776855469	0.0003885030746459961	433.90924072265625	293.8939514160156	0.00010636448860168457	3	051
444	453.8795166015625	165.33851623535156	1.0	432.9302062988281	299.4404602050781	0.9979407787322998	648.7460327148438	290.25421142578125	0.0004690885543823242	433.0198669433594	294.2080993652344	0.000183790922164917	3	051
445	452.25048828125	169.2811279296875	1.0	521.4334106445312	169.91958618164062	1.0	647.8084106445312	282.95672607421875	0.0018338263034820557	434.068115234375	294.2587585449219	0.00032395124435424805	3	051
446	452.2579345703125	170.25270080566406	1.0	520.5958862304688	175.7616424560547	1.0	649.2291259765625	284.9148254394531	0.008427649736404419	514.7843627929688	177.20126342773438	0.000134199857711792	3	051
447	450.9488220214844	169.9615020751953	1.0	522.51025390625	170.64427185058594	0.998194694519043	524.5635986328125	170.17855834960938	9.128451347351074e-5	522.0806884765625	173.5057830810547	9.393692016601562e-5	3	051
448	449.2048034667969	170.0390625	1.0	525.429931640625	172.1311492919922	1.0	526.9004516601562	174.29544067382812	9.575486183166504e-5	522.7107543945312	174.06631469726562	0.0004584193229675293	3	051
449	448.43475341796875	170.8327178955078	1.0	424.0884094238281	304.2674865722656	0.9999984502792358	537.120361328125	295.85333251953125	0.0007150471210479736	527.7093505859375	299.38946533203125	0.0022357404232025146	3	051
450	450.3047790527344	171.01898193359375	1.0	418.37939453125	305.84063720703125	0.7647503614425659	648.68408203125	284.63983154296875	0.0004029572010040283	523.507080078125	175.3206787109375	0.00017708539962768555	3	051
451	451.2980041503906	172.0227508544922	1.0	524.5068359375	172.4369354248047	0.9999977350234985	524.0067749023438	172.87391662597656	0.00011983513832092285	522.0164794921875	174.70025634765625	0.0003839731216430664	3	051
452	451.4595642089844	172.1075897216797	1.0	417.5546875	301.63763427734375	0.9999999403953552	453.671142578125	172.37619018554688	0.00016430020332336426	419.1119689941406	295.93682861328125	0.0003739595413208008	3	051
453	451.64764404296875	171.3405303955078	1.0	416.4273376464844	295.9963073730469	0.9999996423721313	648.5811157226562	286.84832763671875	0.0013672709465026855	521.2665405273438	174.98004150390625	0.00021287798881530762	3	051
454	454.0028076171875	166.79502868652344	1.0	414.8041076660156	289.44879150390625	1.0	413.71539306640625	284.6197509765625	0.0002326369285583496	410.5815734863281	282.0611877441406	0.00027745962142944336	3	051
455	458.0063171386719	161.01449584960938	1.0	519.9193725585938	161.46176147460938	0.9999921321868896	454.64068603515625	164.18011474609375	0.0001386106014251709	408.8512268066406	281.1899108886719	0.00026935338973999023	3	051
456	462.71990966796875	156.5694122314453	1.0	517.1824951171875	157.01309204101562	0.9982588291168213	647.4940185546875	302.5384216308594	0.00885656476020813	410.9959411621094	278.8373107910156	0.00017917156219482422	3	051
457	465.2702941894531	154.75596618652344	1.0	515.6807861328125	154.29165649414062	0.9987894296646118	647.9063720703125	284.9427185058594	0.0062302350997924805	464.8262939453125	146.93177795410156	0.00013491511344909668	3	051
458	466.6826171875	153.0810546875	1.0	541.8682861328125	264.8743591308594	0.9994775056838989	537.0935668945312	266.80792236328125	0.0002632439136505127	540.236328125	268.8528747558594	0.00648421049118042	3	051
459	468.8872985839844	149.97833251953125	1.0	425.60638427734375	275.6053466796875	1.0	424.2659606933594	275.9998779296875	0.00011989474296569824	428.9593200683594	277.2310791015625	0.00013563036918640137	3	051
460	469.7952880859375	148.77947998046875	1.0	428.0513610839844	270.73919677734375	1.0	647.69287109375	285.4223327636719	0.00038358569145202637	541.384033203125	269.045654296875	0.0017889142036437988	3	051
461	471.3336486816406	148.94859313964844	1.0	538.9033813476562	267.78192138671875	1.0	541.1821899414062	268.4251708984375	0.0005062520503997803	538.948974609375	269.91009521484375	0.0023453235626220703	3	051
462	471.92340087890625	149.37991333007812	1.0	425.9775390625	270.30731201171875	1.0	542.3419799804688	268.18975830078125	0.0004451274871826172	541.4263916015625	269.10467529296875	0.002390623092651367	3	051
463	473.484375	146.98001098632812	1.0	425.641845703125	273.1363830566406	1.0	427.4961853027344	267.4236145019531	0.00018924474716186523	424.3481140136719	265.79693603515625	0.00024235248565673828	3	051
464	472.87823486328125	146.8048095703125	1.0	423.97332763671875	272.90032958984375	1.0	427.33404541015625	267.6668701171875	0.00017121434211730957	424.11895751953125	265.36932373046875	0.0002964138984680176	3	051
465	474.06207275390625	145.6738739013672	1.0	423.6440124511719	272.4447937011719	0.9999973177909851	469.5487365722656	148.2373809814453	0.00010582804679870605	429.082275390625	270.832763671875	6.42538070678711e-5	3	051
466	475.69940185546875	143.50601196289062	1.0	432.9403076171875	260.1662292480469	1.0	439.0430603027344	260.5020446777344	0.00017470121383666992	432.463134765625	267.383056640625	0.0013914108276367188	3	051
467	475.7513732910156	141.02191162109375	1.0	437.5381164550781	258.46295166015625	1.0	439.7012023925781	259.3039245605469	0.00019884109497070312	531.420166015625	257.27496337890625	0.0006288290023803711	3	051
468	476.7220458984375	138.70083618164062	1.0	436.24688720703125	257.7157897949219	1.0	538.5435791015625	252.18051147460938	0.0001760423183441162	435.5074768066406	264.4866943359375	0.00023853778839111328	3	051
469	475.8389892578125	139.35609436035156	1.0	432.599365234375	260.982666015625	1.0	647.92578125	301.5110778808594	0.0009609758853912354	432.91485595703125	267.8668212890625	0.0005050003528594971	3	051
470	475.3374938964844	140.0381622314453	1.0	432.50555419921875	264.53704833984375	1.0	647.8350219726562	293.0325012207031	0.001266568899154663	431.17755126953125	270.8337097167969	0.001666337251663208	3	051
471	475.65069580078125	140.4720001220703	1.0	428.6640625	272.2784729003906	0.8713047504425049	472.04119873046875	142.05032348632812	9.232759475708008e-5	469.5161437988281	129.50372314453125	0.0001710057258605957	3	051
472	477.43890380859375	140.3966064453125	1.0	432.7516174316406	272.55938720703125	0.9999998807907104	430.6905822753906	266.8357849121094	0.0001342296600341797	431.8316955566406	272.19921875	0.00036075711250305176	3	051
473	476.1472473144531	141.36190795898438	1.0	436.511962890625	263.7205505371094	0.9953543543815613	472.7541198730469	142.36741638183594	0.0001042485237121582	469.0567626953125	129.69764709472656	0.00010994076728820801	3	051
474	477.5212097167969	140.69509887695312	1.0	424.50189208984375	265.3232421875	1.0	647.8374633789062	282.5840759277344	0.0004445016384124756	424.9044189453125	267.68682861328125	0.00043913722038269043	3	051
475	476.2820739746094	142.31988525390625	1.0	433.2447509765625	256.9088134765625	0.9998738169670105	648.06982421875	300.4132385253906	0.00034481287002563477	435.7278137207031	257.4111022949219	0.0011924803256988525	3	051
476	476.567626953125	141.46807861328125	1.0	436.0458068847656	247.33277893066406	1.0	439.3437805175781	246.381591796875	0.00016868114471435547	530.4887084960938	246.88909912109375	0.0006264746189117432	3	051
477	476.91351318359375	140.25782775878906	1.0	432.8687438964844	250.87045288085938	1.0	544.7599487304688	246.8958740234375	0.00024202466011047363	539.8193359375	249.01683044433594	0.0027952492237091064	3	051
478	477.80029296875	139.32528686523438	1.0	432.1507263183594	250.79275512695312	1.0	436.1012878417969	249.19044494628906	0.0001671314239501953	432.8138732910156	252.36647033691406	0.0006538927555084229	3	051
479	477.6278381347656	139.54214477539062	1.0	431.6886901855469	245.4334716796875	1.0	426.4870910644531	247.25616455078125	0.00015097856521606445	540.4342651367188	243.10366821289062	0.014878302812576294	3	051
480	476.94866943359375	141.38107299804688	1.0	432.90087890625	236.13162231445312	1.0	648.1525268554688	291.02008056640625	0.001503676176071167	435.5712890625	239.6845703125	0.00047385692596435547	3	051
481	481.09478759765625	141.87393188476562	1.0	435.8576965332031	228.42042541503906	1.0	649.226806640625	284.46160888671875	0.00016358494758605957	434.5771179199219	236.34661865234375	0.00012028217315673828	3	051
482	477.1612243652344	138.4381866455078	1.0	432.8452453613281	229.8451385498047	1.0	649.1328125	285.873291015625	0.0003466010093688965	471.56097412109375	146.96923828125	7.194280624389648e-5	3	051
483	464.8556213378906	135.12806701660156	1.0	438.5285949707031	227.581787109375	1.0	647.4550170898438	302.6349792480469	0.0017253756523132324	542.4644165039062	226.6787109375	0.0023368000984191895	3	051
484	460.7320861816406	131.75364685058594	1.0	541.9588012695312	215.78892517089844	1.0	538.349609375	215.1479034423828	0.0002155601978302002	542.7534790039062	220.96432495117188	0.00135880708694458	3	051
485	459.2939758300781	132.05972290039062	1.0	438.8822937011719	218.58383178710938	1.0	440.658203125	218.55494689941406	0.00048342347145080566	438.7072448730469	220.05657958984375	0.0013979971408843994	3	051
486	457.7898254394531	132.95248413085938	1.0	434.50653076171875	214.9537811279297	1.0	437.8580017089844	212.62339782714844	9.086728096008301e-5	544.8634643554688	220.02825927734375	0.0003021657466888428	3	051
487	454.923583984375	132.2727813720703	1.0	433.3790283203125	215.18731689453125	1.0	550.3615112304688	212.6153106689453	0.00017586350440979004	545.7203369140625	213.8773651123047	0.0003854334354400635	3	051
488	452.9503173828125	131.10870361328125	1.0	430.81396484375	210.9002227783203	1.0	647.7763671875	279.3079528808594	0.0003007650375366211	543.3236083984375	209.37339782714844	0.0010308623313903809	3	051
489	452.89642333984375	128.206298828125	1.0	431.9134826660156	205.63966369628906	1.0	550.3958740234375	206.17681884765625	0.000300675630569458	545.2037353515625	207.52479553222656	0.001361757516860962	3	051
490	453.03399658203125	126.06265258789062	1.0	430.22540283203125	205.72406005859375	1.0	551.7713623046875	204.86740112304688	0.0004386603832244873	545.8773193359375	208.98983764648438	0.0012746453285217285	3	051
491	454.58099365234375	126.35979461669922	1.0	425.9840393066406	208.907470703125	1.0	549.431884765625	209.66387939453125	0.00022116303443908691	545.87353515625	210.59255981445312	0.0014518797397613525	3	051
492	455.7596130371094	125.0235824584961	1.0	425.642333984375	211.73092651367188	1.0	457.0196228027344	125.08721160888672	0.00017768144607543945	541.858642578125	215.49864196777344	0.0009354948997497559	3	051
493	456.0979309082031	123.13407897949219	1.0	423.4847106933594	208.15333557128906	1.0	454.81964111328125	126.07535552978516	0.0001264512538909912	550.8133544921875	206.5200958251953	0.00032964348793029785	3	051
494	455.3695068359375	122.62137603759766	1.0	425.32440185546875	201.14198303222656	1.0	427.5784606933594	201.56459045410156	0.0001570582389831543	540.677978515625	194.2266845703125	0.0007123351097106934	3	051
495	455.99298095703125	121.48716735839844	1.0	424.8895568847656	202.033935546875	1.0	552.13232421875	201.9660186767578	0.00032597780227661133	539.8543701171875	209.69944763183594	0.0006266534328460693	3	051
496	456.67864990234375	119.35559844970703	1.0	421.7967834472656	200.07327270507812	1.0	649.0575561523438	280.7697448730469	0.0011043250560760498	465.15576171875	128.700439453125	8.541345596313477e-5	3	051
497	457.1412048339844	118.68376922607422	1.0	423.9813537597656	194.09938049316406	0.9999999403953552	455.24627685546875	118.83765411376953	6.240606307983398e-5	417.4468078613281	198.7414093017578	0.00016021728515625	3	051
498	460.2021179199219	119.21615600585938	1.0	423.87591552734375	190.5161895751953	1.0	647.9239501953125	307.0216064453125	0.00026869773864746094	543.9801635742188	194.7003631591797	0.0021944940090179443	3	051
499	461.3486633300781	123.43052673339844	1.0	420.5555419921875	191.47276306152344	1.0	550.230224609375	195.61004638671875	0.0001087188720703125	540.8853149414062	197.85519409179688	0.0005142688751220703	3	051
500	463.1505126953125	125.79273223876953	1.0	422.6710205078125	183.24392700195312	0.9890462160110474	649.1903686523438	302.9917297363281	9.956955909729004e-5	462.36517333984375	116.35901641845703	0.0002524256706237793	3	051
501	464.1744079589844	127.9815444946289	1.0	421.22467041015625	180.3532257080078	0.908051609992981	648.0418701171875	303.26739501953125	0.00010830163955688477	462.3951721191406	117.35841369628906	0.00010222196578979492	3	051
502	463.3705749511719	127.92181396484375	1.0	422.7314147949219	175.79486083984375	0.9999586343765259	648.3705444335938	300.3437194824219	0.0020520687103271484	422.0713195800781	175.48081970214844	0.00013679265975952148	3	051
503	464.0413818359375	129.15269470214844	1.0	420.68359375	172.91259765625	0.9997900128364563	648.3307495117188	302.8926696777344	0.0012347996234893799	422.5876770019531	173.65155029296875	0.000458449125289917	3	051
504	463.24835205078125	129.82601928710938	1.0	420.34619140625	167.76988220214844	1.0	648.220947265625	284.2240905761719	0.0012827515602111816	420.8595275878906	171.45591735839844	0.00045120716094970703	3	051
505	463.3616027832031	128.00035095214844	1.0	419.6446533203125	166.62106323242188	1.0	648.835205078125	169.7659149169922	0.00037860870361328125	417.4881896972656	174.1842803955078	0.0002389848232269287	3	051
506	463.4567565917969	127.55738830566406	1.0	414.8043518066406	165.99710083007812	1.0	648.8836059570312	283.4054870605469	0.00022530555725097656	559.810546875	159.53488159179688	0.00033032894134521484	3	051
507	465.8369445800781	127.49137115478516	1.0	561.1985473632812	155.51429748535156	1.0	647.8914794921875	285.15570068359375	0.000190049409866333	562.1119995117188	155.77255249023438	0.00043252110481262207	3	051
508	468.4817199707031	127.71050262451172	1.0	408.6666564941406	149.82485961914062	1.0	563.884033203125	149.7999725341797	8.061528205871582e-5	559.2425537109375	157.61087036132812	6.842613220214844e-5	3	051
509	468.27008056640625	125.81797790527344	1.0	414.05035400390625	157.9855194091797	1.0	558.657958984375	157.12442016601562	0.0002576112747192383	559.144287109375	158.17579650878906	0.00027301907539367676	3	051
510	466.8814697265625	120.38082122802734	1.0	414.3393859863281	162.9755401611328	1.0	647.8858642578125	284.54205322265625	0.0011176466941833496	555.566650390625	153.7803192138672	0.00042808055877685547	3	051
511	466.6017150878906	115.7862319946289	1.0	555.138916015625	154.14822387695312	1.0	559.0756225585938	154.94497680664062	0.00017181038856506348	555.1920776367188	156.06048583984375	0.00025984644889831543	3	051
512	466.2913513183594	111.68780517578125	1.0	550.0145874023438	147.97190856933594	1.0	648.0570068359375	301.0474548339844	0.0003679990768432617	457.4331359863281	102.97455596923828	0.0002817511558532715	3	051
513	469.5230407714844	107.24345397949219	1.0	421.381591796875	155.9266815185547	1.0	424.40936279296875	154.86151123046875	0.0006338059902191162	456.8179931640625	98.05587005615234	0.0003883838653564453	3	051
514	469.22857666015625	102.8629379272461	1.0	546.4468994140625	155.04696655273438	1.0	549.7505493164062	152.0970001220703	7.492303848266602e-5	545.8729858398438	156.61865234375	0.000335007905960083	3	051
515	468.5138854980469	97.86327362060547	1.0	421.12396240234375	159.80288696289062	1.0	547.4905395507812	155.46336364746094	0.00013437867164611816	544.445556640625	158.786376953125	0.00030425190925598145	3	051
516	470.5549011230469	91.7542953491211	1.0	424.7749328613281	162.67233276367188	1.0	543.9478149414062	156.99795532226562	0.0001900196075439453	541.9913940429688	158.608154296875	0.0013100802898406982	3	051
517	470.5412292480469	92.91902923583984	1.0	537.0231323242188	160.95181274414062	1.0	647.9588012695312	301.4083557128906	0.0002894103527069092	533.8853149414062	163.18331909179688	0.0022584497928619385	3	051
518	483.0796203613281	94.93375396728516	1.0	536.8421630859375	161.8582763671875	1.0	534.306640625	163.18206787109375	0.00011456012725830078	533.5490112304688	163.6221466064453	0.002553194761276245	3	051
519	488.1495361328125	92.38871002197266	1.0	537.2761840820312	162.93902587890625	1.0	649.84423828125	302.3481140136719	0.00015923380851745605	425.24072265625	170.77999877929688	0.0007063746452331543	3	051
520	449.45648193359375	91.11579895019531	1.0	424.6408386230469	167.86849975585938	1.0	648.2561645507812	287.216552734375	0.0010856389999389648	440.79888916015625	81.1799545288086	0.00011914968490600586	3	051
521	449.6209411621094	91.24757385253906	1.0	423.3006286621094	168.1708526611328	1.0	426.6325378417969	169.56564331054688	0.00011444091796875	425.4545593261719	170.95046997070312	0.0003585219383239746	3	051
522	448.34381103515625	90.47930145263672	1.0	419.1368408203125	165.31175231933594	1.0	536.5946044921875	166.15835571289062	0.0001576542854309082	417.93670654296875	172.11618041992188	0.00017389655113220215	3	051
523	447.8826599121094	90.19657897949219	1.0	417.0652770996094	164.5787353515625	1.0	648.7429809570312	282.572509765625	0.0005903244018554688	542.5973510742188	172.06619262695312	0.00018864870071411133	3	051
524	448.1343078613281	90.37308502197266	1.0	412.7289123535156	164.59793090820312	1.0	537.9517822265625	167.9845733642578	0.0001989901065826416	415.68719482421875	171.75802612304688	0.0004106462001800537	3	051
525	448.7179260253906	89.74422454833984	1.0	407.3868103027344	165.88888549804688	1.0	647.69482421875	286.4693908691406	0.0006309151649475098	545.4685668945312	172.9249267578125	0.00030997395515441895	3	051
526	449.9833068847656	89.51183319091797	1.0	402.9378356933594	166.56829833984375	1.0	553.4044189453125	167.0214080810547	0.00037851929664611816	547.845703125	169.5410919189453	0.0007936358451843262	3	051
527	448.8313293457031	91.2174301147461	1.0	396.78009033203125	165.4402618408203	1.0	562.3165893554688	161.66439819335938	0.00019094347953796387	449.53436279296875	83.15065002441406	0.00011530518531799316	3	051
528	494.6754150390625	90.26895141601562	1.0	393.4734191894531	166.42929077148438	1.0	452.9014892578125	90.35039520263672	0.00012987852096557617	561.6466064453125	160.28085327148438	0.0003985166549682617	3	051
529	495.9021911621094	91.58312225341797	1.0	389.7204895019531	167.2018280029297	1.0	648.9281616210938	281.62725830078125	0.0003097653388977051	391.3945617675781	170.9094696044922	0.0003930330276489258	3	051
530	499.1796569824219	93.64765930175781	1.0	381.9367980957031	165.24525451660156	1.0	648.4490966796875	284.6177673339844	0.0017493963241577148	383.4956359863281	171.79527282714844	0.0001480579376220703	3	051
531	442.67437744140625	95.84834289550781	1.0	377.56494140625	164.78543090820312	1.0	648.558837890625	127.06255340576172	0.00022614002227783203	564.923583984375	162.29525756835938	0.0003343820571899414	3	051
532	441.1035461425781	96.64398193359375	1.0	374.6927490234375	169.72715759277344	1.0	647.7249755859375	286.5177307128906	0.0010769665241241455	375.06451416015625	171.83126831054688	0.0005776286125183105	3	051
533	438.07769775390625	97.3370361328125	1.0	367.8153991699219	171.78822326660156	1.0	648.8945922851562	140.14913940429688	0.00040903687477111816	369.30841064453125	172.11090087890625	0.0015962421894073486	3	051
534	435.91766357421875	97.82275390625	1.0	353.469970703125	170.82667541503906	1.0	648.022216796875	125.75032806396484	0.00013133883476257324	567.89208984375	158.49862670898438	0.0003574788570404053	3	051
535	435.7056579589844	97.05805969238281	1.0	346.66015625	169.63482666015625	0.9999878406524658	647.58154296875	301.0816955566406	0.000289231538772583	569.6723022460938	157.9188232421875	0.0007667243480682373	3	051
536	434.5157165527344	97.83082580566406	1.0	355.9348449707031	169.51222229003906	1.0	649.9058837890625	275.57110595703125	0.00030410289764404297	355.3933410644531	170.24664306640625	0.0007526576519012451	3	051
537	435.3989562988281	97.63116455078125	1.0	343.1947021484375	171.5341339111328	1.0	648.7786254882812	275.20257568359375	0.0003088712692260742	340.1666259765625	170.9431610107422	0.0001830458641052246	3	051
538	437.44354248046875	96.4237060546875	1.0	334.5243225097656	170.01309204101562	1.0	648.4012451171875	284.1073303222656	0.0031102001667022705	332.97479248046875	171.8172607421875	0.0005597472190856934	3	051
539	439.32958984375	93.9232406616211	1.0	333.1585388183594	162.78167724609375	0.9999985694885254	567.8526000976562	143.35995483398438	0.00016325712203979492	567.830078125	145.66537475585938	0.0009200572967529297	3	051
540	440.2650146484375	91.37733459472656	1.0	337.0096740722656	158.316162109375	0.9999971389770508	441.168701171875	92.6513671875	0.00020837783813476562	334.002685546875	158.0988311767578	0.00021201372146606445	3	051
541	441.46063232421875	90.60829162597656	1.0	345.5683288574219	159.6736602783203	1.0	647.5353393554688	299.4555969238281	0.0005368590354919434	339.2167663574219	161.87550354003906	0.00016620755195617676	3	051
542	442.8241271972656	89.16459655761719	1.0	345.4600830078125	160.8821258544922	1.0	648.09423828125	283.2890319824219	0.0025291144847869873	567.2007446289062	143.22975158691406	0.001257866621017456	3	051
543	443.0547180175781	88.34101104736328	1.0	340.27880859375	157.7295684814453	1.0	442.7087707519531	90.81979370117188	0.00023695826530456543	338.79083251953125	156.3567352294922	0.0004108846187591553	3	051
544	443.92022705078125	87.769775390625	1.0	340.09075927734375	150.75526428222656	1.0	443.3179016113281	90.84049224853516	0.0002824366092681885	568.7098999023438	143.74217224121094	0.00042173266410827637	3	051
545	498.7228698730469	86.25495147705078	1.0	343.3846740722656	145.0166015625	0.9836508631706238	648.9185180664062	266.89324951171875	0.0002288520336151123	569.0075073242188	143.41787719726562	0.0009095668792724609	3	051
546	498.71014404296875	85.40522766113281	1.0	350.7716369628906	149.32960510253906	1.0	648.9849853515625	110.9660415649414	0.00015220046043395996	351.45703125	157.55227661132812	0.00010180473327636719	3	051
547	497.5091857910156	82.66612243652344	1.0	350.02008056640625	151.02101135253906	1.0	648.359619140625	283.9283752441406	0.00018274784088134766	348.71917724609375	153.73953247070312	0.00019150972366333008	3	051
548	447.47503662109375	83.1436538696289	1.0	348.03680419921875	151.46713256835938	1.0	646.8929443359375	286.86273193359375	0.0012865066528320312	347.9810791015625	154.05677795410156	0.0006639957427978516	3	051
