# Supplementary material for: An automated feeding system for the African killifish reveals the impact of diet on lifespan and allows scalable assessment of associative learning
Source: eLife. 2022 Nov 10;11:e69008. doi: 10.7554/eLife.69008 (PMC9788828; doi:10.7554/eLife.69008)
Supplement: Figure 6—source data 2. [file elife-69008-fig6-data2.zip › Training Trajectories/t7_REC002DLC_resnet50_TrainAllTheThingsJun28shuffle1_1030000.csv]

bodyparts_coords	fishhead_x	fishhead_y	fishhead_likelihood	fishtail_x	fishtail_y	fishtail_likelihood	redlight_x	redlight_y	redlight_likelihood	fooddrop_x	fooddrop_y	fooddrop_likelihood	fishnum	recordingnum
0	627.069091796875	480.41204833984375	4.616379737854004e-5	644.413330078125	478.84375	0.001880258321762085	645.8108520507812	480.49639892578125	0.007564723491668701	644.318359375	446.149658203125	2.09808349609375e-5	7	002
1	417.4852294921875	345.33905029296875	0.00038185715675354004	410.7204895019531	344.576171875	0.999990701675415	528.7858276367188	207.36549377441406	1.0	527.6478271484375	208.27914428710938	0.0004424154758453369	7	002
2	417.7023010253906	343.4291687011719	0.00023499131202697754	408.6016540527344	341.5345153808594	0.9999964237213135	528.5559692382812	207.7053680419922	1.0	527.2267456054688	209.74948120117188	0.00041359663009643555	7	002
3	418.4500427246094	341.7210998535156	0.0006066262722015381	409.7122497558594	339.29144287109375	1.0	529.2694702148438	208.1500701904297	1.0	527.2581787109375	210.0331268310547	0.0004025399684906006	7	002
4	417.5726013183594	341.6446228027344	0.0002384185791015625	407.7254333496094	338.888427734375	1.0	528.5219116210938	208.17088317871094	1.0	526.8451538085938	207.24349975585938	0.0004292130470275879	7	002
5	530.09326171875	212.75477600097656	0.0001131296157836914	405.3492431640625	337.7281188964844	1.0	529.2623901367188	208.03184509277344	1.0	527.4832153320312	209.72080993652344	0.00033718347549438477	7	002
6	406.9056701660156	342.386474609375	0.00010094046592712402	404.42266845703125	339.55059814453125	1.0	529.2214965820312	207.5999755859375	1.0	527.5608520507812	209.39300537109375	0.00028762221336364746	7	002
7	401.88128662109375	341.8648681640625	0.00010782480239868164	404.710205078125	341.1748046875	1.0	528.8281860351562	207.66671752929688	1.0	527.5599975585938	209.8623504638672	0.000548630952835083	7	002
8	404.8495788574219	345.3312683105469	0.00018656253814697266	401.4873046875	344.36614990234375	1.0	529.1478881835938	208.4105682373047	1.0	527.7608032226562	209.55477905273438	0.0003585219383239746	7	002
9	404.2779846191406	342.10089111328125	0.0002022385597229004	401.6825866699219	340.4738464355469	1.0	529.1968994140625	206.79782104492188	1.0	528.0140991210938	208.75625610351562	0.0003351271152496338	7	002
10	530.1959838867188	212.75234985351562	7.462501525878906e-5	398.68414306640625	347.2454528808594	0.9999610185623169	529.01123046875	207.8655548095703	1.0	527.509521484375	209.734619140625	0.0003720223903656006	7	002
11	404.25006103515625	340.5716247558594	0.0002238452434539795	401.09619140625	342.4962158203125	1.0	528.9417114257812	208.17156982421875	1.0	527.497802734375	209.2626495361328	0.0005370676517486572	7	002
12	529.5723876953125	212.6818084716797	0.0001221001148223877	400.1094665527344	340.3143005371094	1.0	528.277099609375	207.81906127929688	1.0	527.1010131835938	209.74102783203125	0.00037989020347595215	7	002
13	530.0579833984375	212.5147247314453	0.00013786554336547852	397.5979309082031	342.8609924316406	0.9998926520347595	529.05224609375	207.92745971679688	1.0	527.5581665039062	209.05105590820312	0.0003649592399597168	7	002
14	402.9434509277344	339.7967224121094	0.00015023350715637207	399.1776428222656	341.813232421875	0.9999995231628418	528.114013671875	207.89239501953125	1.0	527.2569580078125	209.3275909423828	0.0003502964973449707	7	002
15	530.12646484375	212.9418182373047	0.0001055598258972168	398.4590148925781	342.46417236328125	1.0	528.7445068359375	208.17575073242188	1.0	527.3306884765625	209.66571044921875	0.00029543042182922363	7	002
16	529.6013793945312	212.6884002685547	0.00022622942924499512	398.9506530761719	341.59735107421875	0.9999613165855408	528.0865478515625	207.6559600830078	1.0	527.0652465820312	209.258056640625	0.0005808770656585693	7	002
17	530.4088745117188	212.65940856933594	0.00010341405868530273	397.66064453125	343.0169982910156	0.9999999403953552	529.1664428710938	207.8301239013672	1.0	527.88232421875	209.51255798339844	0.00039821863174438477	7	002
18	530.4420776367188	212.46029663085938	9.885430335998535e-5	402.13897705078125	337.81951904296875	0.013021022081375122	529.1383666992188	207.89044189453125	1.0	527.5779418945312	206.28411865234375	0.0002645552158355713	7	002
19	478.52166748046875	323.8507080078125	0.0006868839263916016	407.6886901855469	338.7289733886719	0.00892379879951477	527.9147338867188	208.22337341308594	1.0	526.838134765625	209.9354705810547	0.0007631182670593262	7	002
20	530.0441284179688	212.80043029785156	0.0001926422119140625	405.178466796875	342.69647216796875	0.9999858140945435	528.7260131835938	207.8445281982422	1.0	527.4862670898438	209.45252990722656	0.0007323324680328369	7	002
21	529.7196044921875	212.786376953125	0.0001309812068939209	404.382080078125	335.98516845703125	1.0	528.5376586914062	208.06338500976562	1.0	526.5541381835938	207.1583709716797	0.0005338788032531738	7	002
22	403.5964660644531	336.7096252441406	0.00020334124565124512	402.0180358886719	336.1385192871094	1.0	528.0632934570312	207.73989868164062	1.0	526.4829711914062	209.3235626220703	0.00040921568870544434	7	002
23	475.9397888183594	322.3324279785156	0.00012576580047607422	398.98321533203125	336.51275634765625	0.9999997615814209	528.6830444335938	207.69129943847656	1.0	527.7120361328125	209.65939331054688	0.0004881918430328369	7	002
24	530.2957153320312	213.07186889648438	7.086992263793945e-5	395.31182861328125	336.8817138671875	1.0	529.21728515625	208.435546875	1.0	527.5789184570312	210.22540283203125	0.00027829408645629883	7	002
25	529.7654418945312	212.72698974609375	0.00011527538299560547	397.21417236328125	339.4035949707031	1.0	528.4512329101562	207.94369506835938	1.0	526.6410522460938	209.38072204589844	0.00041237473487854004	7	002
26	529.9866333007812	213.0067596435547	0.0001195073127746582	528.73828125	210.10435485839844	6.714463233947754e-5	528.7785034179688	208.15623474121094	1.0	527.0133056640625	209.82400512695312	0.0006589889526367188	7	002
27	457.90252685546875	312.0260009765625	0.000291973352432251	525.0303955078125	210.7003173828125	6.771087646484375e-5	528.4548950195312	207.7667694091797	1.0	527.3363647460938	209.861083984375	0.0004387497901916504	7	002
28	456.06878662109375	313.8017578125	0.07979300618171692	395.8093566894531	335.06304931640625	0.9998379945755005	528.3264770507812	208.17446899414062	1.0	526.9095458984375	209.94708251953125	0.00035887956619262695	7	002
29	459.63751220703125	313.3644714355469	0.003133624792098999	392.6553039550781	330.9088439941406	0.9999998807907104	528.1770629882812	208.08982849121094	1.0	526.8260498046875	209.9585723876953	0.0005034804344177246	7	002
30	530.1212158203125	212.5554656982422	0.00014904141426086426	396.12066650390625	325.64556884765625	0.9979429841041565	528.8369750976562	207.66275024414062	1.0	527.4390869140625	208.68844604492188	0.0004182159900665283	7	002
31	530.25	212.5699005126953	0.00012323260307312012	392.2291564941406	326.37713623046875	0.9323006868362427	529.0484619140625	207.77053833007812	1.0	527.4702758789062	208.6909637451172	0.00033015012741088867	7	002
32	401.22357177734375	325.2073059082031	0.00046259164810180664	396.2814025878906	326.6755065917969	1.0	529.5712280273438	207.69039916992188	1.0	527.8391723632812	208.91952514648438	0.00036591291427612305	7	002
33	401.8269958496094	324.80303955078125	0.00023695826530456543	394.6305847167969	322.3236083984375	1.0	528.66064453125	208.08251953125	1.0	526.6847534179688	209.52847290039062	0.00042054057121276855	7	002
34	462.3795166015625	311.4195556640625	0.003858238458633423	388.4592590332031	322.2711486816406	1.0	528.6253662109375	207.750732421875	1.0	387.06365966796875	322.483154296875	0.0010033845901489258	7	002
35	529.9838256835938	212.70982360839844	9.933114051818848e-5	384.9050598144531	324.4846496582031	0.9682288765907288	528.5242309570312	207.88467407226562	1.0	527.1044921875	209.67782592773438	0.0003072023391723633	7	002
36	529.8703002929688	212.75196838378906	0.00010579824447631836	383.3370666503906	322.96722412109375	0.7377185225486755	528.8171997070312	207.90695190429688	1.0	527.0494995117188	209.26852416992188	0.0004966557025909424	7	002
37	389.3578796386719	324.555908203125	0.00020900368690490723	387.0713195800781	321.2453918457031	1.0	528.7493896484375	208.02772521972656	1.0	385.4601745605469	321.7224426269531	0.0004572868347167969	7	002
38	529.3748779296875	212.94918823242188	7.236003875732422e-5	382.9396667480469	320.61474609375	0.8212416768074036	528.1294555664062	208.38388061523438	1.0	526.6776123046875	207.45962524414062	0.0002741217613220215	7	002
39	456.5178527832031	313.1680908203125	0.00031769275665283203	386.3558044433594	321.8498840332031	0.954076886177063	528.5890502929688	208.4294891357422	1.0	526.3818969726562	207.01210021972656	0.0003038644790649414	7	002
40	476.46234130859375	318.52447509765625	0.4236588478088379	385.125244140625	321.8348388671875	0.9502317905426025	528.784912109375	208.438720703125	1.0	527.1819458007812	209.8274383544922	0.0003477036952972412	7	002
41	478.9125061035156	319.836669921875	0.9998757839202881	380.973876953125	322.17510986328125	0.9999269247055054	528.85400390625	207.9310302734375	1.0	527.4779052734375	209.93814086914062	0.00039017200469970703	7	002
42	479.3297119140625	320.9667663574219	0.9999998807907104	379.384521484375	327.3201904296875	0.015294104814529419	528.6390991210938	207.90603637695312	1.0	526.9332885742188	209.2157440185547	0.00041937828063964844	7	002
43	478.71722412109375	321.1356201171875	0.9999868869781494	382.6772155761719	324.65191650390625	1.0	528.1466674804688	207.91561889648438	1.0	382.62652587890625	322.2205505371094	0.0004062056541442871	7	002
44	476.6488037109375	323.3429260253906	0.9801392555236816	378.013427734375	326.6676025390625	0.9999909400939941	528.6128540039062	208.11817932128906	1.0	526.87060546875	207.10609436035156	0.0005128681659698486	7	002
45	478.5512390136719	324.63165283203125	0.9999999403953552	377.76080322265625	325.9972839355469	1.0	528.14501953125	208.36573791503906	1.0	526.9685668945312	207.6510467529297	0.0006579160690307617	7	002
46	477.6647033691406	325.84259033203125	0.9997134208679199	379.9333801269531	326.19744873046875	0.9999989867210388	528.4729614257812	207.8994903564453	1.0	383.54132080078125	323.224365234375	0.0005912184715270996	7	002
47	477.86907958984375	325.9560546875	0.9999879002571106	378.8777160644531	327.02716064453125	0.9999998807907104	528.778564453125	207.2744598388672	1.0	527.4385375976562	206.47689819335938	0.0004073679447174072	7	002
48	477.535888671875	327.10302734375	0.36436522006988525	383.0862731933594	330.11517333984375	0.999985933303833	528.24462890625	207.9627227783203	1.0	526.5267944335938	207.0275115966797	0.00036779046058654785	7	002
49	478.45416259765625	328.3883972167969	0.9998627305030823	385.4515686035156	329.68975830078125	0.019608616828918457	528.290771484375	208.03207397460938	1.0	527.3329467773438	209.40663146972656	0.0005588531494140625	7	002
50	478.53668212890625	329.1064147949219	0.9999995231628418	390.96533203125	329.7644958496094	0.05827611684799194	529.3721923828125	208.111572265625	1.0	472.68316650390625	320.9750061035156	0.00039577484130859375	7	002
51	479.6254577636719	330.75494384765625	1.0	380.1307067871094	335.2795715332031	0.9999985694885254	528.5923461914062	208.1017303466797	1.0	473.77545166015625	321.6079406738281	0.0003441274166107178	7	002
52	477.84368896484375	337.12982177734375	0.2813648581504822	387.06390380859375	336.28607177734375	0.9999902248382568	529.3427124023438	208.08712768554688	1.0	527.3646850585938	209.94415283203125	0.00045427680015563965	7	002
53	477.0165710449219	334.25244140625	0.9997154474258423	380.2935791015625	336.9295959472656	0.0008836686611175537	528.488037109375	208.2205352783203	1.0	526.8630981445312	207.0397186279297	0.0003370046615600586	7	002
54	479.7915954589844	337.3317565917969	0.9989531636238098	379.7583312988281	337.5072937011719	0.19566825032234192	528.4337158203125	207.1534881591797	1.0	526.7705688476562	206.32020568847656	0.0002741813659667969	7	002
55	479.8572692871094	338.3704833984375	0.9999992847442627	378.7645568847656	340.66314697265625	0.9668492674827576	528.7236328125	208.54554748535156	1.0	526.6808471679688	210.01048278808594	0.000367581844329834	7	002
56	478.248046875	340.7309265136719	0.9999790191650391	377.48358154296875	339.4838562011719	0.9999995827674866	529.0831298828125	207.8800506591797	1.0	528.071044921875	209.5531463623047	0.000339508056640625	7	002
57	476.8642578125	342.8719787597656	0.00261494517326355	381.850830078125	344.1706237792969	0.026400119066238403	528.798095703125	207.69744873046875	1.0	461.3289794921875	201.3925018310547	0.007584422826766968	7	002
58	477.5965270996094	344.619873046875	0.9767234325408936	377.4043884277344	345.33245849609375	0.9999759197235107	528.7024536132812	208.26048278808594	1.0	527.1959228515625	207.63375854492188	0.0006352365016937256	7	002
59	478.80755615234375	344.0621032714844	0.25370651483535767	374.8028564453125	345.5646667480469	0.9999995827674866	528.173583984375	208.04229736328125	1.0	526.759033203125	206.93374633789062	0.00036713480949401855	7	002
60	475.44482421875	344.6974182128906	0.2467174530029297	370.43780517578125	347.1278076171875	0.9446636438369751	528.3837280273438	208.0833740234375	1.0	526.903564453125	206.99879455566406	0.00030544400215148926	7	002
61	435.7279357910156	356.6823425292969	0.009147852659225464	371.3114929199219	344.6221618652344	0.9999811053276062	528.3549194335938	207.82286071777344	1.0	526.7086791992188	206.13511657714844	0.00031706690788269043	7	002
62	434.4256286621094	357.55078125	0.3553762137889862	372.6029968261719	346.9917297363281	0.9999680519104004	528.7258911132812	208.0391082763672	1.0	527.3576049804688	209.21209716796875	0.0002837181091308594	7	002
63	474.4131164550781	355.3858642578125	0.9723538160324097	376.11328125	350.88116455078125	0.9994748830795288	528.9769287109375	208.3966522216797	1.0	527.0242919921875	207.57835388183594	0.00030410289764404297	7	002
64	474.11175537109375	357.53118896484375	0.320456862449646	423.2887268066406	360.46331787109375	0.10633900761604309	528.6387939453125	208.0484161376953	1.0	527.0040283203125	209.6133270263672	0.0004982352256774902	7	002
65	433.9241638183594	366.1927795410156	0.560233473777771	378.7470703125	352.0482482910156	0.9999971389770508	529.028564453125	208.3395538330078	1.0	527.1389770507812	210.0469970703125	0.0006316602230072021	7	002
66	431.344970703125	368.4694519042969	0.9224101305007935	376.3487243652344	351.47259521484375	0.9997567534446716	528.56689453125	207.56622314453125	1.0	527.544921875	208.8789520263672	0.00033399462699890137	7	002
67	432.406005859375	367.1005859375	0.9999999403953552	377.5838623046875	353.40478515625	1.0	529.3093872070312	208.02587890625	1.0	527.873779296875	209.87936401367188	0.0003674328327178955	7	002
68	431.7308044433594	367.824951171875	0.9999726414680481	377.2679443359375	357.15185546875	0.9999927878379822	528.3240356445312	208.1988983154297	1.0	526.964111328125	206.98597717285156	0.00040543079376220703	7	002
69	431.8270568847656	369.30230712890625	0.9999940395355225	425.3370666503906	371.36871337890625	0.01740369200706482	528.8946533203125	208.20037841796875	1.0	527.1863403320312	209.55718994140625	0.0004907846450805664	7	002
70	430.9736022949219	368.30584716796875	0.9999452233314514	381.9498291015625	367.6812438964844	0.07087588310241699	528.5462646484375	208.01760864257812	1.0	526.7412109375	206.4293670654297	0.0003764033317565918	7	002
71	429.98486328125	363.5586242675781	0.9704084396362305	383.1809997558594	373.74066162109375	0.29289641976356506	529.1170043945312	208.16012573242188	1.0	527.60888671875	209.6377410888672	0.0003943145275115967	7	002
72	474.9920654296875	372.0743103027344	0.9999804496765137	388.4146728515625	374.8747863769531	0.9982619285583496	528.4733276367188	208.19334411621094	1.0	526.7421264648438	210.0333251953125	0.0004095137119293213	7	002
73	475.0911560058594	373.0139465332031	0.9958963394165039	380.9279479980469	376.3677062988281	0.9998996257781982	529.1675415039062	208.81361389160156	1.0	527.1919555664062	210.06796264648438	0.0005788207054138184	7	002
74	423.0652770996094	355.8563537597656	0.9999998807907104	378.8404541015625	376.30218505859375	0.9999980926513672	528.4194946289062	208.1114959716797	1.0	526.7631225585938	207.61117553710938	0.0005211532115936279	7	002
75	423.6734619140625	355.0583190917969	0.9999988079071045	377.44842529296875	377.1937561035156	0.9999892115592957	529.255615234375	207.3271484375	1.0	527.7057495117188	209.0902862548828	0.0004374384880065918	7	002
76	422.1783447265625	354.5265197753906	0.9999911785125732	375.8353271484375	377.575927734375	0.9999983310699463	527.6139526367188	207.30650329589844	1.0	527.1570434570312	208.87254333496094	0.0005807578563690186	7	002
77	420.2270812988281	354.3712158203125	0.9999997615814209	374.6694030761719	376.0792541503906	0.9999996423721313	528.26611328125	207.41384887695312	1.0	527.2723388671875	209.12155151367188	0.0005157291889190674	7	002
78	420.0348815917969	354.6101989746094	1.0	370.3094787597656	376.7138977050781	1.0	528.7828369140625	207.814208984375	1.0	464.5920715332031	207.93353271484375	0.0073400139808654785	7	002
79	419.7804260253906	353.09588623046875	1.0	369.3366394042969	379.6087341308594	1.0	528.6349487304688	208.2255859375	1.0	526.94873046875	207.73448181152344	0.0002956092357635498	7	002
80	420.18988037109375	345.2694396972656	1.0	374.4988708496094	374.1923828125	0.9328404664993286	528.6456909179688	208.0201416015625	1.0	526.7775268554688	209.8206787109375	0.0004464089870452881	7	002
81	420.33154296875	336.8710021972656	1.0	379.6359558105469	378.5783386230469	0.8520070314407349	528.9830322265625	208.2405242919922	1.0	527.198974609375	210.03321838378906	0.00036984682083129883	7	002
82	420.3971862792969	328.4902038574219	1.0	386.2218017578125	372.1761779785156	1.0	529.3560791015625	208.1763458251953	1.0	527.3607177734375	209.36436462402344	0.00031068921089172363	7	002
83	417.6086730957031	320.81024169921875	1.0	388.47552490234375	366.4408874511719	1.0	528.8976440429688	208.08853149414062	1.0	527.3698120117188	209.17977905273438	0.0003979206085205078	7	002
84	416.43212890625	318.44989013671875	1.0	388.72100830078125	363.23187255859375	1.0	529.4776611328125	207.39999389648438	1.0	527.51904296875	209.18455505371094	0.0004223287105560303	7	002
85	415.31414794921875	317.15863037109375	1.0	388.4989929199219	348.1929626464844	0.9999672770500183	528.1325073242188	207.94862365722656	1.0	526.7644653320312	206.69369506835938	0.0003669559955596924	7	002
86	412.5787658691406	312.2799377441406	1.0	386.1484069824219	344.7662048339844	0.9999991655349731	528.3802490234375	207.63385009765625	1.0	527.0284423828125	209.18661499023438	0.0003941655158996582	7	002
87	412.29949951171875	311.8020324707031	0.9999998807907104	454.3017272949219	342.50970458984375	1.0	528.9138793945312	208.20797729492188	1.0	527.0960693359375	209.53099060058594	0.0003133416175842285	7	002
88	412.8365173339844	309.1816711425781	1.0	454.3607177734375	340.1365966796875	0.9999998807907104	528.1334838867188	207.7504425048828	1.0	381.0118713378906	339.8699951171875	0.0006007552146911621	7	002
89	411.1940612792969	308.61651611328125	1.0	454.7931823730469	340.2239074707031	0.9999997615814209	528.90283203125	208.4073028564453	1.0	527.0221557617188	209.781005859375	0.0004191398620605469	7	002
90	410.8171081542969	307.4664001464844	1.0	456.6393127441406	340.0924987792969	0.9999997615814209	528.7184448242188	207.65357971191406	1.0	527.4588623046875	209.18023681640625	0.0002512037754058838	7	002
91	410.9842529296875	306.5658874511719	1.0	456.86822509765625	341.30218505859375	0.999999463558197	528.5878295898438	207.3217315673828	1.0	527.3363647460938	209.18209838867188	0.0003363192081451416	7	002
92	412.10479736328125	307.1163024902344	1.0	459.6987609863281	340.1777038574219	1.0	529.0458374023438	207.89736938476562	1.0	527.5610961914062	209.2163848876953	0.0003050565719604492	7	002
93	411.85662841796875	307.01849365234375	1.0	459.78076171875	340.0262145996094	0.9999999403953552	528.6727294921875	208.247314453125	1.0	527.15283203125	210.05084228515625	0.0007978081703186035	7	002
94	407.4890441894531	307.981201171875	1.0	463.2742614746094	340.7585754394531	0.9999998807907104	529.1858520507812	208.92166137695312	1.0	527.0127563476562	210.2012481689453	0.0003394186496734619	7	002
95	406.7430114746094	306.8505554199219	1.0	463.216552734375	341.32037353515625	0.9999997615814209	529.4487915039062	207.90431213378906	1.0	527.3958129882812	209.7087860107422	0.00026684999465942383	7	002
96	404.6042785644531	306.92425537109375	1.0	464.0059509277344	340.5265808105469	1.0	528.736328125	208.4217071533203	1.0	526.9757690429688	209.70501708984375	0.0004942715167999268	7	002
97	403.34027099609375	306.87664794921875	1.0	465.81878662109375	340.94586181640625	1.0	529.1099243164062	208.1014404296875	1.0	527.1860961914062	209.57852172851562	0.0007303357124328613	7	002
98	404.5977478027344	307.6032409667969	1.0	369.9353942871094	344.521728515625	1.0	528.8109741210938	208.3198699951172	1.0	527.3746337890625	210.47010803222656	0.0003930628299713135	7	002
99	403.6300354003906	307.17620849609375	1.0	370.20526123046875	343.2572326660156	1.0	528.6018676757812	207.86380004882812	1.0	527.5712280273438	209.22108459472656	0.00036412477493286133	7	002
100	402.8469543457031	307.2978515625	1.0	370.0673522949219	344.61859130859375	1.0	528.8511352539062	208.1759796142578	1.0	527.5567016601562	209.81150817871094	0.0003770589828491211	7	002
101	404.2918395996094	307.4386901855469	1.0	370.0033874511719	344.4245300292969	1.0	528.4468383789062	207.51995849609375	1.0	527.5497436523438	208.5695343017578	0.0004927515983581543	7	002
102	403.90283203125	307.22216796875	1.0	370.3021545410156	344.97088623046875	1.0	529.1370849609375	208.2828369140625	1.0	527.1500244140625	207.24607849121094	0.00033673644065856934	7	002
103	405.0713195800781	307.9059143066406	1.0	369.001220703125	345.25421142578125	1.0	529.0697631835938	207.80099487304688	1.0	527.2326049804688	206.48483276367188	0.00040081143379211426	7	002
104	403.5712585449219	307.80548095703125	1.0	369.11749267578125	345.652099609375	1.0	528.8932495117188	208.27597045898438	1.0	526.8825073242188	210.16778564453125	0.0007372498512268066	7	002
105	403.489501953125	307.81988525390625	1.0	369.22900390625	344.68878173828125	1.0	528.4554443359375	208.21719360351562	1.0	527.2455444335938	209.90185546875	0.0005899667739868164	7	002
106	403.9605712890625	307.3547668457031	1.0	369.31756591796875	345.56597900390625	1.0	528.831298828125	207.9318389892578	1.0	527.1414184570312	207.0775909423828	0.00033974647521972656	7	002
107	402.3360900878906	307.7369079589844	1.0	368.1519775390625	344.4825439453125	1.0	528.9318237304688	208.0802001953125	1.0	527.2732543945312	209.63897705078125	0.0006138384342193604	7	002
108	402.72979736328125	307.20001220703125	1.0	368.3418884277344	344.33917236328125	1.0	528.8524780273438	207.3653564453125	1.0	459.6669616699219	210.22958374023438	0.0012675225734710693	7	002
109	404.44683837890625	306.8033142089844	1.0	367.40924072265625	344.678955078125	1.0	529.0771484375	207.62062072753906	1.0	527.0886840820312	209.20065307617188	0.0003090798854827881	7	002
110	400.1560974121094	305.3477478027344	1.0	463.2275085449219	341.6036376953125	0.9999978542327881	528.3143920898438	208.00643920898438	1.0	526.7916259765625	209.868408203125	0.0005750358104705811	7	002
111	403.7978515625	301.5546569824219	1.0	454.44744873046875	329.5205993652344	0.9999990463256836	527.968994140625	208.072998046875	1.0	526.98974609375	209.50926208496094	0.00045943260192871094	7	002
112	403.1357116699219	298.78411865234375	0.9999998211860657	447.3411865234375	317.93609619140625	0.9999977946281433	527.9616088867188	207.8944854736328	1.0	526.6378173828125	206.62112426757812	0.0006303787231445312	7	002
113	401.64886474609375	293.91680908203125	0.9916137456893921	378.5367736816406	316.76031494140625	0.9999989867210388	528.515869140625	208.4962615966797	1.0	527.4376220703125	210.00616455078125	0.0005539953708648682	7	002
114	396.73529052734375	291.0083923339844	0.9977702498435974	380.5413513183594	311.1376953125	0.9976361989974976	528.8524169921875	207.7591552734375	1.0	527.7752685546875	209.08079528808594	0.0005121231079101562	7	002
115	399.5920104980469	284.5587463378906	0.9999897480010986	427.7777099609375	303.7975769042969	0.9999192953109741	528.9329833984375	208.1128387451172	1.0	526.7872924804688	210.12429809570312	0.0006160140037536621	7	002
116	397.2235412597656	271.29937744140625	1.0	423.8503723144531	303.470947265625	0.9987244606018066	528.7943725585938	208.10511779785156	1.0	527.2518310546875	209.77149963378906	0.00045549869537353516	7	002
117	396.3735046386719	266.6478576660156	1.0	422.53564453125	305.9700012207031	0.999971330165863	528.4508056640625	207.9069061279297	1.0	527.3121948242188	206.7559051513672	0.00040590763092041016	7	002
118	396.4845886230469	258.6829528808594	1.0	378.5699768066406	302.1828308105469	0.9999989867210388	528.6644287109375	208.2899627685547	1.0	526.72607421875	207.581787109375	0.000665813684463501	7	002
119	394.2862548828125	256.9621887207031	1.0	422.9269714355469	301.4617004394531	0.9999950528144836	528.4274291992188	207.7444610595703	1.0	527.2681274414062	208.90740966796875	0.0004055202007293701	7	002
120	395.36181640625	255.9890594482422	1.0	374.9290466308594	298.3798828125	0.9999997615814209	528.7285766601562	208.5019073486328	1.0	526.9120483398438	209.79380798339844	0.000684589147567749	7	002
121	393.8494567871094	255.82958984375	0.9999997615814209	374.60540771484375	300.3958740234375	1.0	528.758544921875	207.8223419189453	1.0	527.381103515625	206.976318359375	0.0005507469177246094	7	002
122	395.46978759765625	255.31724548339844	1.0	372.5345458984375	299.611328125	1.0	528.6453857421875	207.4730224609375	1.0	527.2321166992188	209.03041076660156	0.000572502613067627	7	002
123	396.7896423339844	254.08319091796875	1.0	372.04351806640625	301.7395324707031	1.0	528.872802734375	208.1903076171875	1.0	526.5147705078125	209.36502075195312	0.000892341136932373	7	002
124	395.188720703125	255.20420837402344	1.0	371.1584777832031	299.8058166503906	1.0	528.17333984375	207.7596435546875	1.0	526.5601806640625	207.00941467285156	0.000621408224105835	7	002
125	399.787841796875	257.4623107910156	1.0	371.4523010253906	300.4228515625	0.9999980926513672	528.8350219726562	208.054443359375	1.0	527.582763671875	209.59674072265625	0.0006482303142547607	7	002
126	412.7857971191406	261.2945556640625	0.00039526820182800293	528.64794921875	209.4870147705078	8.192658424377441e-5	528.927001953125	207.8510284423828	1.0	527.1322631835938	209.08140563964844	0.000591665506362915	7	002
127	337.0987548828125	257.2816162109375	1.0	387.3212585449219	271.208740234375	0.9999966025352478	528.8126220703125	207.55032348632812	1.0	527.5101928710938	208.88807678222656	0.000720292329788208	7	002
128	311.3659362792969	251.81773376464844	1.0	368.8612060546875	261.8971252441406	1.0	528.7040405273438	207.8524169921875	1.0	370.55419921875	268.0310974121094	0.000352710485458374	7	002
129	292.89947509765625	253.59242248535156	0.8895577192306519	359.3835754394531	263.23419189453125	1.0	529.3284912109375	207.6793670654297	1.0	525.1939697265625	208.04159545898438	0.00023239850997924805	7	002
130	265.220458984375	247.63002014160156	0.6550736427307129	334.4482116699219	255.26808166503906	1.0	528.9119873046875	209.03628540039062	1.0	527.0084228515625	210.18753051757812	0.0005198419094085693	7	002
131	252.66712951660156	245.47171020507812	0.9999998807907104	315.1498718261719	254.09780883789062	1.0	528.8508911132812	208.9211883544922	1.0	314.8311462402344	255.23590087890625	0.0010302364826202393	7	002
132	228.14280700683594	244.34495544433594	0.9999997615814209	290.9188537597656	252.3482666015625	1.0	529.063720703125	207.85055541992188	1.0	527.4572143554688	209.32444763183594	0.00042623281478881836	7	002
133	212.07859802246094	241.36184692382812	1.0	267.9660949707031	248.6674346923828	1.0	528.6484375	208.48020935058594	1.0	526.8868408203125	209.65309143066406	0.00040918588638305664	7	002
134	205.81527709960938	239.39981079101562	1.0	258.4228515625	246.36293029785156	1.0	528.4935302734375	208.19065856933594	1.0	526.681640625	209.6211395263672	0.000387340784072876	7	002
135	192.7439727783203	239.1167755126953	1.0	247.29684448242188	246.13934326171875	1.0	528.6070556640625	208.2681121826172	1.0	527.1065673828125	209.5292205810547	0.00034946203231811523	7	002
136	185.19998168945312	238.30650329589844	0.9999983310699463	237.0477752685547	245.21170043945312	1.0	528.8355102539062	207.54525756835938	1.0	527.0023803710938	209.49261474609375	0.0002751648426055908	7	002
137	183.34701538085938	238.5174560546875	1.0	233.32485961914062	243.0916748046875	1.0	529.4869995117188	208.54664611816406	1.0	526.9929809570312	210.43898010253906	0.0006755590438842773	7	002
138	182.46229553222656	237.0219268798828	1.0	231.8079071044922	243.0608367919922	1.0	529.0028686523438	208.0076446533203	1.0	526.9999389648438	209.34230041503906	0.0004222393035888672	7	002
139	182.71188354492188	238.22103881835938	1.0	236.0595245361328	244.62371826171875	1.0	527.70654296875	207.39825439453125	0.9999999403953552	526.891357421875	208.97885131835938	0.0007017254829406738	7	002
140	182.02598571777344	237.0411376953125	1.0	232.21299743652344	246.2574462890625	1.0	528.40673828125	207.41932678222656	1.0	526.8931274414062	209.27293395996094	0.0006140172481536865	7	002
141	180.69667053222656	238.15347290039062	1.0	228.1378173828125	246.55189514160156	1.0	528.6050415039062	207.89523315429688	1.0	527.7616577148438	209.50177001953125	0.0004394054412841797	7	002
142	180.46875	238.68704223632812	1.0	230.39881896972656	252.1802215576172	1.0	529.3941040039062	207.65834045410156	1.0	527.2050170898438	206.925048828125	0.00043830275535583496	7	002
143	180.3533477783203	238.50631713867188	1.0	229.3912353515625	252.11167907714844	0.9999999403953552	528.3248901367188	208.8524169921875	1.0	526.8278198242188	210.27171325683594	0.0005362033843994141	7	002
144	180.7229461669922	237.4936981201172	1.0	227.1796875	254.08143615722656	0.9999996423721313	528.4163208007812	207.89010620117188	1.0	463.7538146972656	203.4640655517578	0.07260137796401978	7	002
145	180.2646484375	236.25872802734375	1.0	229.44496154785156	255.910888671875	1.0	528.4197387695312	207.52426147460938	1.0	527.2626342773438	208.69952392578125	0.00044402480125427246	7	002
146	180.59132385253906	236.38046264648438	1.0	224.7772674560547	254.45277404785156	0.9999997615814209	528.2169189453125	207.59890747070312	1.0	527.377197265625	209.37005615234375	0.0004273653030395508	7	002
147	181.2762451171875	235.43479919433594	1.0	224.96702575683594	256.7185974121094	1.0	529.0079345703125	207.9797821044922	1.0	527.4645385742188	209.5604705810547	0.00045871734619140625	7	002
148	182.19842529296875	236.1892852783203	1.0	224.46139526367188	256.2181701660156	1.0	528.558349609375	208.037841796875	1.0	527.3338623046875	209.61178588867188	0.0004418790340423584	7	002
149	181.25491333007812	236.4951629638672	1.0	225.3145294189453	259.5845031738281	0.9999998807907104	528.892333984375	207.5547637939453	1.0	527.7184448242188	209.44052124023438	0.0005943477153778076	7	002
150	181.167236328125	235.7543182373047	1.0	224.39759826660156	259.8515930175781	0.9999955296516418	528.4887084960938	208.37271118164062	1.0	526.5823364257812	209.82696533203125	0.00045561790466308594	7	002
151	180.54568481445312	236.2847442626953	1.0	223.01100158691406	259.9583435058594	1.0	528.6328125	207.62965393066406	1.0	527.078369140625	209.45132446289062	0.0006854534149169922	7	002
152	181.02442932128906	235.9127655029297	1.0	224.43148803710938	263.0265197753906	0.9999904036521912	529.3343505859375	207.86302185058594	1.0	527.7125854492188	209.12371826171875	0.00046622753143310547	7	002
153	165.03591918945312	244.53738403320312	0.9999899864196777	218.140869140625	259.4164733886719	0.9999999403953552	528.6427612304688	208.22357177734375	1.0	526.8034057617188	207.12884521484375	0.0003077983856201172	7	002
154	150.53594970703125	245.13658142089844	0.9999984502792358	216.5411834716797	252.93670654296875	1.0	528.3392333984375	208.0667266845703	1.0	526.6619873046875	209.5053253173828	0.0005327463150024414	7	002
155	125.05374908447266	243.2743377685547	0.9997442960739136	196.81166076660156	244.3910369873047	1.0	528.869873046875	208.16552734375	1.0	527.5103759765625	210.4876251220703	0.0002988576889038086	7	002
156	112.32160949707031	243.23648071289062	0.9999932646751404	179.4898223876953	245.31394958496094	1.0	528.6609497070312	207.8259735107422	1.0	527.1683959960938	206.74172973632812	0.0003662705421447754	7	002
157	87.03813934326172	245.5946044921875	0.9914693832397461	159.05506896972656	244.30044555664062	1.0	528.5210571289062	207.6458740234375	1.0	527.2840576171875	207.33233642578125	0.00038808584213256836	7	002
158	66.63423919677734	246.9829864501953	1.0	137.2153778076172	236.05364990234375	1.0	528.6715087890625	208.5294189453125	1.0	136.84744262695312	237.90261840820312	0.0014814436435699463	7	002
159	61.4553337097168	246.794677734375	1.0	131.731201171875	237.540771484375	1.0	529.3440551757812	208.68772888183594	1.0	527.7770385742188	210.31387329101562	0.00042882561683654785	7	002
160	57.84828186035156	247.0960235595703	0.9999972581863403	124.17987823486328	240.7863006591797	1.0	528.8765869140625	208.57131958007812	1.0	527.0584106445312	209.9197998046875	0.0004913806915283203	7	002
161	55.83218765258789	247.73045349121094	0.9999998211860657	120.85802459716797	239.28636169433594	0.9999998807907104	528.5128173828125	207.44371032714844	1.0	119.36053466796875	241.0556640625	0.0006195306777954102	7	002
162	55.041358947753906	248.27581787109375	1.0	121.40326690673828	238.7737274169922	1.0	529.203857421875	208.11013793945312	1.0	119.5521469116211	239.7153778076172	0.0010412335395812988	7	002
163	53.4648323059082	247.3692626953125	0.9999999403953552	120.73712158203125	237.26925659179688	1.0	528.4723510742188	207.6743621826172	1.0	118.89520263671875	238.54278564453125	0.0007222294807434082	7	002
164	52.74948501586914	249.1779327392578	0.9999252557754517	120.85587310791016	237.4095458984375	1.0	529.2681274414062	207.53897094726562	1.0	119.75263214111328	238.1808319091797	0.0003712475299835205	7	002
165	51.646942138671875	249.56027221679688	0.9999974966049194	118.88534545898438	236.23289489746094	1.0	528.9241333007812	207.63983154296875	1.0	119.31893157958984	238.33377075195312	0.0006850361824035645	7	002
166	47.90488815307617	253.5579833984375	1.0	99.29550170898438	234.54452514648438	1.0	528.6322021484375	208.39678955078125	1.0	101.80765533447266	237.53170776367188	0.0009474456310272217	7	002
167	36.29704666137695	255.37611389160156	1.0	94.49541473388672	235.04876708984375	1.0	528.794921875	208.30767822265625	1.0	97.05393981933594	235.60113525390625	0.0007297694683074951	7	002
168	36.79814147949219	255.68307495117188	1.0	90.71223449707031	237.80555725097656	1.0	529.0643920898438	208.420166015625	1.0	90.13459014892578	238.02468872070312	0.0010809898376464844	7	002
169	35.67387008666992	258.66748046875	1.0	87.01456451416016	240.8107452392578	1.0	528.770751953125	207.98648071289062	1.0	527.2312622070312	207.2508087158203	0.0004723966121673584	7	002
170	37.00529479980469	259.3028869628906	1.0	85.56983947753906	241.140869140625	1.0	528.9799194335938	208.51808166503906	1.0	527.1190795898438	210.5051727294922	0.0003979206085205078	7	002
171	41.537513732910156	256.1834411621094	1.0	73.56192779541016	252.3388214111328	1.0	529.06689453125	208.077392578125	1.0	74.0052719116211	254.24176025390625	0.00067901611328125	7	002
172	41.72477722167969	250.26792907714844	0.9999997615814209	61.03952407836914	261.7162170410156	0.9999393224716187	529.0078735351562	208.21121215820312	1.0	527.01025390625	209.63246154785156	0.0002797544002532959	7	002
173	41.12920379638672	249.48541259765625	0.9999966621398926	53.741703033447266	258.5771179199219	0.9209676384925842	528.8037719726562	208.55152893066406	1.0	526.6239013671875	209.9014892578125	0.0002739131450653076	7	002
174	40.008140563964844	245.13461303710938	0.9997484683990479	43.2615966796875	248.02865600585938	0.003230869770050049	529.1080322265625	207.87948608398438	1.0	526.8482666015625	206.73049926757812	0.0002531111240386963	7	002
175	34.95162582397461	241.36302185058594	1.0	46.12083435058594	250.04066467285156	0.6973395943641663	528.6546020507812	207.7978515625	1.0	526.8856811523438	209.96957397460938	0.0004603266716003418	7	002
176	36.19752502441406	241.29559326171875	0.9999998807907104	51.765506744384766	251.11837768554688	0.9997134208679199	528.6566772460938	207.63226318359375	1.0	527.47802734375	209.85848999023438	0.00041034817695617676	7	002
177	33.241783142089844	238.0565643310547	1.0	59.68159866333008	253.7303924560547	0.9999999403953552	528.7337036132812	208.30177307128906	1.0	527.1378784179688	210.22715759277344	0.0007142424583435059	7	002
178	30.9178524017334	238.7631072998047	1.0	61.44200134277344	254.1523895263672	0.9999999403953552	528.7971801757812	207.56558227539062	1.0	527.4608154296875	209.9819793701172	0.00043514370918273926	7	002
179	30.92969512939453	237.63096618652344	1.0	61.701908111572266	254.05467224121094	0.9999999403953552	528.7001953125	207.67837524414062	1.0	527.5880126953125	209.4559783935547	0.00025203824043273926	7	002
180	38.11916732788086	229.76461791992188	0.9958809614181519	46.24775314331055	259.8311767578125	0.1029847264289856	528.5569458007812	208.1057891845703	1.0	527.19775390625	209.44186401367188	0.00031313300132751465	7	002
181	35.92876434326172	214.03932189941406	0.039551496505737305	3.0651087760925293	259.7557067871094	0.005804955959320068	528.496826171875	207.38926696777344	1.0	527.2985229492188	209.60055541992188	0.0004419684410095215	7	002
182	34.70869064331055	209.7530517578125	0.9701445698738098	2.4989264011383057	257.7695617675781	0.0003553032875061035	529.06005859375	208.25450134277344	1.0	527.31982421875	210.1333465576172	0.00040844082832336426	7	002
183	30.50844383239746	197.0627899169922	0.9999972581863403	41.59072494506836	228.73228454589844	0.000804901123046875	528.4913940429688	208.03973388671875	1.0	527.0077514648438	209.39083862304688	0.0004363059997558594	7	002
184	31.895998001098633	231.0226593017578	0.0004897117614746094	33.76752471923828	231.8675079345703	0.010061144828796387	528.9053344726562	208.20791625976562	1.0	527.1061401367188	207.10488891601562	0.0003730356693267822	7	002
185	31.71750259399414	154.32212829589844	0.00904548168182373	27.0250186920166	156.56246948242188	0.09289088845252991	528.9254760742188	207.73739624023438	1.0	528.0682373046875	209.80856323242188	0.00029078125953674316	7	002
186	18.552488327026367	146.33938598632812	0.9999959468841553	20.133867263793945	148.34690856933594	0.24757185578346252	528.6651000976562	207.60992431640625	1.0	526.9222412109375	206.45266723632812	0.0003466606140136719	7	002
187	17.2039794921875	138.7642822265625	1.0	18.731813430786133	143.64547729492188	0.00045299530029296875	529.484619140625	207.86863708496094	1.0	1.6996080875396729	125.64279174804688	0.0004852414131164551	7	002
188	14.119197845458984	129.57940673828125	0.0013718605041503906	32.28445816040039	149.6839599609375	0.9999799728393555	529.2732543945312	208.05848693847656	1.0	527.5824584960938	209.74790954589844	0.0004935860633850098	7	002
189	5.058347225189209	113.77264404296875	0.4456731379032135	31.977279663085938	147.5459442138672	0.01472848653793335	527.4170532226562	207.0695037841797	1.0	526.8828125	208.33758544921875	0.0004900991916656494	7	002
190	7.001808166503906	113.26811218261719	0.010803788900375366	4.364349365234375	113.3241958618164	0.004360556602478027	528.3299560546875	207.74745178222656	1.0	527.317138671875	209.3275909423828	0.0004956424236297607	7	002
191	9.459476470947266	111.25563049316406	0.9999823570251465	32.57977294921875	134.68963623046875	0.2656888961791992	528.415283203125	208.3496856689453	1.0	526.9111938476562	209.6868896484375	0.000392913818359375	7	002
192	16.94308090209961	114.15986633300781	1.0	24.94402503967285	119.75676727294922	0.0009274482727050781	528.8970947265625	208.4823760986328	1.0	527.3751220703125	209.95684814453125	0.0005441606044769287	7	002
193	18.732961654663086	119.41239166259766	1.0	528.2073974609375	209.92686462402344	4.4345855712890625e-5	528.37841796875	208.1729278564453	1.0	526.5227661132812	209.93267822265625	0.00044086575508117676	7	002
194	22.717185974121094	136.4545135498047	0.9999997615814209	525.0951538085938	210.774658203125	6.86943531036377e-5	528.690185546875	208.14923095703125	1.0	527.5532836914062	209.9249725341797	0.00046518445014953613	7	002
195	32.28302001953125	141.35231018066406	0.2219122350215912	30.088788986206055	141.9944305419922	0.9999762773513794	528.6803588867188	207.65057373046875	1.0	28.658117294311523	142.97935485839844	0.0008019804954528809	7	002
196	31.48600196838379	141.90208435058594	0.9997988939285278	31.942581176757812	142.80445861816406	0.9916539192199707	529.0602416992188	208.18338012695312	1.0	29.736724853515625	145.0030517578125	0.0010142624378204346	7	002
197	34.32194137573242	143.14739990234375	0.009974479675292969	32.94021987915039	143.35903930664062	0.9999998807907104	528.7554321289062	208.01016235351562	1.0	31.30341339111328	144.68023681640625	0.0005117058753967285	7	002
198	34.2894172668457	141.8776397705078	0.9574843645095825	34.4904670715332	143.10792541503906	0.9999847412109375	528.3358764648438	208.1922607421875	1.0	30.598007202148438	144.71286010742188	0.0007590949535369873	7	002
199	33.38079833984375	140.70567321777344	0.9983197450637817	35.269039154052734	142.6009063720703	0.8643355369567871	528.4982299804688	208.48626708984375	1.0	30.78130340576172	145.33692932128906	0.0019573867321014404	7	002
200	33.36471176147461	140.140625	1.0	33.54124450683594	142.97398376464844	0.0015671849250793457	528.9290161132812	207.787353515625	1.0	28.160686492919922	147.5505828857422	0.0005185306072235107	7	002
201	35.23558044433594	141.32595825195312	1.0	33.09321212768555	143.49046325683594	0.0017033517360687256	528.441162109375	207.6288604736328	1.0	27.306249618530273	147.888916015625	0.0005210041999816895	7	002
202	39.48728942871094	135.3595428466797	0.9891478419303894	42.06148147583008	138.1563720703125	0.04006794095039368	528.829345703125	208.025634765625	1.0	42.30278015136719	141.23641967773438	0.003401339054107666	7	002
203	65.1280288696289	120.51531982421875	0.9999997615814209	64.73263549804688	122.15837097167969	0.9213414788246155	528.3223876953125	207.8781280517578	1.0	526.8721923828125	207.4940185546875	0.0005511641502380371	7	002
204	69.67718505859375	116.26164245605469	0.9999925494194031	71.89167785644531	117.18008422851562	0.9895414113998413	529.0338745117188	208.50648498535156	1.0	527.294921875	209.85618591308594	0.00026538968086242676	7	002
205	88.39480590820312	104.97063446044922	1.0	41.76094055175781	144.8043670654297	0.9979584217071533	528.6184692382812	208.7248077392578	1.0	33.098594665527344	150.00621032714844	0.001441866159439087	7	002
206	113.9766616821289	87.7603530883789	0.0023719370365142822	115.62252044677734	92.22686004638672	1.0	529.3102416992188	207.39610290527344	1.0	527.956787109375	209.04974365234375	0.00037613511085510254	7	002
207	127.0865249633789	87.04106903076172	0.9999999403953552	129.43736267089844	86.81133270263672	0.8899349570274353	528.7196044921875	208.3419189453125	1.0	526.9750366210938	210.1070556640625	0.0003382265567779541	7	002
208	146.1741485595703	76.37016296386719	1.0	84.69109344482422	129.46633911132812	0.09164297580718994	528.9678955078125	208.04820251464844	1.0	527.1409301757812	207.035888671875	0.0004222691059112549	7	002
209	161.11912536621094	69.63603210449219	1.0	109.9821548461914	128.02122497558594	0.02330031991004944	528.3671264648438	208.62338256835938	1.0	526.9053344726562	207.6931915283203	0.0005008578300476074	7	002
210	167.95240783691406	65.96537780761719	1.0	115.6848373413086	125.6652603149414	0.9999999403953552	528.7862548828125	208.3967742919922	1.0	117.28498077392578	127.11734771728516	0.0005155503749847412	7	002
211	178.20738220214844	62.5168342590332	1.0	123.46298217773438	127.78335571289062	0.9999996423721313	528.3876342773438	208.31130981445312	1.0	126.86943817138672	128.87527465820312	0.0010929405689239502	7	002
212	181.9546356201172	60.96758270263672	1.0	128.8741912841797	126.89564514160156	0.9999967217445374	528.87841796875	208.89297485351562	1.0	130.56118774414062	127.24050903320312	0.0006832480430603027	7	002
213	191.02989196777344	57.237762451171875	1.0	135.5439910888672	124.261962890625	1.0	528.0690307617188	207.61703491210938	1.0	526.4451904296875	207.14988708496094	0.00038191676139831543	7	002
214	197.78134155273438	57.03023910522461	1.0	148.53952026367188	121.14861297607422	0.9999983310699463	529.0650634765625	207.61505126953125	1.0	150.84042358398438	126.20919036865234	0.00041297078132629395	7	002
215	199.1581268310547	57.210445404052734	1.0	149.0789337158203	122.13407897949219	0.9999994039535522	528.5593872070312	207.726806640625	1.0	150.87493896484375	125.20537567138672	0.00030425190925598145	7	002
216	202.79220581054688	56.64344787597656	1.0	149.3966064453125	125.2037353515625	0.9999998211860657	528.0068969726562	207.98416137695312	1.0	526.4515991210938	207.33657836914062	0.0006881952285766602	7	002
217	205.8130340576172	54.61970520019531	1.0	157.51821899414062	121.12659454345703	1.0	528.43359375	208.5598602294922	1.0	526.4678344726562	207.51150512695312	0.000891268253326416	7	002
218	208.50669860839844	53.028167724609375	1.0	161.90135192871094	120.02566528320312	0.999819278717041	528.4046020507812	208.07386779785156	1.0	526.85888671875	207.36805725097656	0.0004368126392364502	7	002
219	218.08470153808594	47.660709381103516	0.9999995827674866	174.2477264404297	109.61531829833984	0.9999999403953552	528.8336181640625	208.01864624023438	1.0	527.2520751953125	210.20948791503906	0.0004654228687286377	7	002
220	234.44039916992188	46.18085479736328	1.0	182.7889862060547	106.73127746582031	0.9999999403953552	528.1630859375	208.13717651367188	1.0	526.2545166015625	207.29531860351562	0.0004290640354156494	7	002
221	242.9510955810547	43.85637664794922	1.0	243.45997619628906	41.714969635009766	0.00038802623748779297	527.6552734375	207.70965576171875	1.0	526.8366088867188	209.5840301513672	0.0005567371845245361	7	002
222	256.128662109375	40.68160629272461	1.0	259.13018798828125	38.72289276123047	0.001581430435180664	528.5968017578125	207.49510192871094	1.0	526.9801025390625	206.58721923828125	0.00030413269996643066	7	002
223	271.9533386230469	39.66913604736328	1.0	275.5087585449219	38.56157684326172	0.005062967538833618	529.2593994140625	208.49085998535156	1.0	527.838134765625	209.9074249267578	0.0006708204746246338	7	002
224	278.3429260253906	40.203041076660156	1.0	286.0091552734375	42.64216995239258	8.895993232727051e-5	528.9989624023438	208.53541564941406	1.0	527.2261352539062	209.7720489501953	0.00047206878662109375	7	002
225	287.3157958984375	38.95635223388672	1.0	292.6867370605469	39.98247528076172	0.0003571808338165283	528.85302734375	207.6374969482422	1.0	527.8095092773438	209.83245849609375	0.00039198994636535645	7	002
226	290.74713134765625	38.680362701416016	1.0	292.8952941894531	38.64570617675781	0.013132423162460327	527.7453002929688	208.32542419433594	0.9999998807907104	527.3455810546875	209.13934326171875	0.004813849925994873	7	002
227	302.23968505859375	37.5770149230957	1.0	256.80938720703125	96.33390808105469	1.0	259.69354248046875	95.26719665527344	6.0886144638061523e-5	256.1461486816406	96.49934387207031	0.00015482306480407715	7	002
228	309.8623352050781	34.314090728759766	1.0	262.67510986328125	99.80352020263672	0.14889827370643616	303.7936706542969	6.193204879760742	9.885430335998535e-5	298.5887756347656	4.931656360626221	0.0002346634864807129	7	002
229	315.7522888183594	33.99187469482422	1.0	319.2019348144531	34.5159912109375	0.006749004125595093	321.36517333984375	32.46058654785156	0.00012618303298950195	300.3375244140625	4.010378360748291	0.00010588765144348145	7	002
230	324.35455322265625	34.6317024230957	1.0	276.7579345703125	91.5584716796875	0.9999547004699707	307.0825500488281	5.501607418060303	7.432699203491211e-5	329.28997802734375	5.024523735046387	0.0001799166202545166	7	002
231	335.6435546875	34.35043716430664	1.0	274.0673828125	96.68769836425781	0.11314022541046143	323.5167236328125	7.4995222091674805	0.00017634034156799316	343.9466857910156	4.907690525054932	0.00014513731002807617	7	002
232	338.11541748046875	36.62147521972656	1.0	291.7966613769531	87.68827056884766	0.16888275742530823	648.8951416015625	173.94775390625	2.1725893020629883e-5	310.09576416015625	2.0426151752471924	6.16610050201416e-5	7	002
233	345.3331604003906	42.60819625854492	1.0	351.7143859863281	44.28385925292969	6.443262100219727e-5	346.3795166015625	45.118064880371094	8.469820022583008e-5	340.8944396972656	31.75501251220703	0.00011357665061950684	7	002
234	354.28363037109375	39.44373321533203	0.9999999403953552	355.21142578125	38.355369567871094	7.322430610656738e-5	353.0476989746094	38.6990852355957	4.556775093078613e-5	343.4661865234375	31.845077514648438	0.00023928284645080566	7	002
235	359.47265625	41.50941467285156	0.9955840706825256	363.4555358886719	38.3117790222168	9.593367576599121e-5	361.50457763671875	41.17163848876953	5.033612251281738e-5	344.8883361816406	39.233856201171875	0.0003744065761566162	7	002
236	367.2945556640625	44.805274963378906	1.0	359.9228210449219	48.206905364990234	0.00028324127197265625	366.5831604003906	42.401371002197266	0.0002943277359008789	361.2283935546875	36.71345520019531	0.0004723668098449707	7	002
237	376.71746826171875	40.36637496948242	1.0	339.32965087890625	88.53401184082031	0.06302577257156372	374.8079528808594	39.671932220458984	0.00015658140182495117	359.50579833984375	43.035491943359375	9.459257125854492e-5	7	002
238	376.0079040527344	37.4909553527832	1.0	336.541748046875	97.30565643310547	0.9999538660049438	375.1748962402344	35.91505813598633	8.231401443481445e-5	337.5892028808594	98.27920532226562	9.751319885253906e-5	7	002
239	377.42376708984375	36.20791244506836	1.0	346.56829833984375	96.69176483154297	0.0004267692565917969	375.8341064453125	35.135868072509766	5.85019588470459e-5	363.3023681640625	33.6143913269043	7.62641429901123e-5	7	002
240	379.940673828125	33.49395751953125	1.0	359.13330078125	89.30691528320312	0.5861126184463501	380.87738037109375	34.81551742553711	3.501772880554199e-5	377.6990661621094	5.334174156188965	6.118416786193848e-5	7	002
241	389.15673828125	31.615921020507812	1.0	366.44317626953125	80.27967071533203	1.0	393.55914306640625	10.624444961547852	0.00015145540237426758	392.2124938964844	4.882127285003662	0.00048232078552246094	7	002
242	397.5259704589844	29.82143211364746	1.0	370.26483154296875	77.31297302246094	1.0	396.60784912109375	11.509439468383789	0.0006609857082366943	393.2551574707031	5.585733413696289	0.0010908842086791992	7	002
243	399.5535583496094	29.15622329711914	1.0	372.3587951660156	76.09564208984375	1.0	397.4132995605469	11.009199142456055	0.0005831718444824219	393.9501647949219	5.753735542297363	0.0010963678359985352	7	002
244	398.1836853027344	30.715946197509766	1.0	371.62811279296875	80.90595245361328	0.9999999403953552	396.5246276855469	11.15176010131836	0.0003197193145751953	393.92169189453125	6.244068622589111	0.0007531642913818359	7	002
245	398.887451171875	31.154895782470703	1.0	372.55035400390625	83.80095672607422	1.0	396.93572998046875	9.786645889282227	0.00010037422180175781	394.9236755371094	5.554931640625	0.00017282366752624512	7	002
246	396.9163818359375	37.89259338378906	1.0	400.43389892578125	38.166385650634766	5.456805229187012e-5	399.32635498046875	37.5695915222168	4.380941390991211e-5	376.82757568359375	4.851285934448242	0.00013464689254760742	7	002
247	638.5042114257812	6.582923412322998	6.16908073425293e-6	638.33349609375	3.1024398803710938	7.12275505065918e-6	649.08251953125	223.20773315429688	1.806020736694336e-5	411.8828430175781	2.753203868865967	1.1026859283447266e-6	7	002
248	386.905517578125	68.56765747070312	7.805228233337402e-5	638.5155029296875	3.349851608276367	9.655952453613281e-6	648.745361328125	187.8097381591797	1.4573335647583008e-5	581.44970703125	106.46319580078125	1.2218952178955078e-6	7	002
249	386.1197814941406	56.1177978515625	1.9431114196777344e-5	381.9342956542969	55.66765594482422	0.00018066167831420898	650.6071166992188	220.6392822265625	4.869699478149414e-5	0.3531301021575928	263.6683654785156	1.5497207641601562e-6	7	002
250	381.0165710449219	91.61300659179688	0.229805588722229	375.402099609375	70.74708557128906	0.8390138745307922	377.6451721191406	90.85550689697266	3.1381845474243164e-5	378.363525390625	96.80621337890625	2.4437904357910156e-5	7	002
251	375.6567077636719	102.77290344238281	0.0018346011638641357	638.9775390625	3.469062328338623	3.057718276977539e-5	640.0431518554688	8.394254684448242	1.9788742065429688e-5	378.0810852050781	112.7603530883789	6.079673767089844e-6	7	002
252	639.5291137695312	6.26964807510376	2.4080276489257812e-5	639.0197143554688	3.2912416458129883	3.4481287002563477e-5	648.9545288085938	221.91648864746094	0.00011712312698364258	639.620849609375	2.161728620529175	2.086162567138672e-6	7	002
253	373.3431701660156	97.66458129882812	0.9994980096817017	373.6559753417969	88.36479949951172	0.000279158353805542	647.8396606445312	170.44866943359375	1.6063451766967773e-5	362.19073486328125	91.46095275878906	5.930662155151367e-6	7	002
254	372.1823425292969	74.7841567993164	1.0	378.9752502441406	115.09664154052734	0.9999991655349731	648.3536376953125	207.6547393798828	1.952052116394043e-5	383.3590087890625	116.35960388183594	2.4080276489257812e-5	7	002
255	367.58197021484375	62.38863754272461	0.9999901056289673	381.8907775878906	120.3826675415039	0.9999997019767761	366.4320983886719	63.076133728027344	0.00037467479705810547	384.3119812011719	124.17237091064453	0.0003962218761444092	7	002
256	362.5635986328125	52.348236083984375	1.0	377.6463623046875	118.37394714355469	1.0	375.9368896484375	117.85416412353516	6.192922592163086e-5	383.07177734375	123.9204330444336	0.0001583695411682129	7	002
257	361.90631103515625	49.357669830322266	1.0	376.2698669433594	116.5361557006836	1.0	376.9693603515625	116.44812774658203	0.00015172362327575684	371.4703674316406	118.16056823730469	0.00012999773025512695	7	002
258	359.10162353515625	42.183841705322266	1.0	368.91693115234375	109.91017150878906	1.0	369.4651794433594	110.61405181884766	0.0002364516258239746	368.5628662109375	110.43982696533203	0.0002995431423187256	7	002
259	360.2308044433594	56.67638397216797	0.9999999403953552	359.92669677734375	59.36028289794922	9.006261825561523e-5	640.3005981445312	6.239349842071533	1.9818544387817383e-5	345.7491149902344	57.31877899169922	1.5735626220703125e-5	7	002
260	360.3908386230469	61.69193649291992	1.0	362.3055725097656	65.52880096435547	0.00015103816986083984	361.6130065917969	63.42518997192383	0.00010189414024353027	361.36968994140625	67.98065185546875	7.909536361694336e-5	7	002
261	356.7647399902344	63.92804718017578	0.9997425079345703	345.5330810546875	65.14787292480469	0.9999603033065796	358.30950927734375	65.3228530883789	9.828805923461914e-5	357.55352783203125	69.67825317382812	7.358193397521973e-5	7	002
262	371.7677917480469	83.48875427246094	0.9999844431877136	351.08489990234375	63.26127624511719	0.9997531771659851	362.4859619140625	70.5070571899414	2.491474151611328e-5	346.7112731933594	65.20476531982422	2.2351741790771484e-5	7	002
263	373.0368957519531	85.72187042236328	0.9999991059303284	345.9892883300781	62.204200744628906	0.999998927116394	372.584716796875	82.48761749267578	4.7206878662109375e-5	360.89910888671875	80.11459350585938	5.930662155151367e-5	7	002
264	373.97052001953125	87.48377227783203	1.0	341.26361083984375	62.165199279785156	0.9999999403953552	374.2528991699219	91.55581665039062	7.361173629760742e-5	375.9926452636719	96.23786163330078	3.2901763916015625e-5	7	002
265	373.88421630859375	91.64576721191406	1.0	344.13128662109375	61.22108459472656	0.9999999403953552	375.5600891113281	92.6270751953125	0.0001633763313293457	376.1723327636719	97.80590057373047	0.0001150369644165039	7	002
266	373.1363830566406	96.61407470703125	0.9995136857032776	345.31317138671875	61.59189224243164	0.9999995231628418	376.1618347167969	95.24749755859375	0.0002962946891784668	374.0841979980469	99.52136993408203	8.219480514526367e-5	7	002
267	374.3773498535156	123.8984603881836	0.999721884727478	355.5277099609375	64.97621154785156	1.0	377.1031799316406	124.1548080444336	0.0005182623863220215	375.9933166503906	125.25248718261719	0.0003253519535064697	7	002
268	378.87908935546875	144.40760803222656	0.9975356459617615	365.395751953125	58.21263122558594	0.999997615814209	649.216064453125	219.8099822998047	0.00014886260032653809	377.0585021972656	143.85992431640625	4.1425228118896484e-5	7	002
269	377.7673034667969	191.23049926757812	0.9999997019767761	382.9383239746094	191.75482177734375	0.007713377475738525	382.0987243652344	191.36843872070312	0.0005081295967102051	377.0671081542969	193.54196166992188	0.0001811981201171875	7	002
270	385.3818054199219	235.82717895507812	1.0	373.93170166015625	142.6931610107422	0.9999915361404419	389.3232116699219	233.50033569335938	0.00016170740127563477	373.1865234375	144.00485229492188	0.00048083066940307617	7	002
271	389.3306884765625	254.10816955566406	1.0	374.5941467285156	156.41648864746094	0.9997730255126953	390.6055603027344	254.14622497558594	0.000179290771484375	380.433837890625	258.7278747558594	0.00023788213729858398	7	002
272	398.2617492675781	280.09942626953125	1.0	379.9985046386719	189.1385955810547	0.6106070876121521	400.6142272949219	283.400146484375	0.00020521879196166992	398.4755859375	274.1009216308594	7.623434066772461e-5	7	002
273	402.55108642578125	290.1748046875	1.0	383.7633056640625	197.05467224121094	1.0	386.01300048828125	196.46661376953125	9.545683860778809e-5	378.07464599609375	204.7179412841797	0.00012698769569396973	7	002
274	404.5850830078125	293.26690673828125	1.0	383.824462890625	199.7685546875	1.0	387.55267333984375	199.47459411621094	3.1560659408569336e-5	380.2351989746094	205.72100830078125	2.282857894897461e-5	7	002
275	406.2862243652344	295.45477294921875	1.0	386.40771484375	201.21942138671875	1.0	405.0289001464844	295.0953369140625	5.6803226470947266e-5	383.4422912597656	207.78602600097656	0.0004392266273498535	7	002
276	407.977783203125	298.2751159667969	1.0	383.1656494140625	201.76148986816406	1.0	412.150390625	297.43994140625	7.024407386779785e-5	379.50872802734375	210.64195251464844	0.00017407536506652832	7	002
277	408.39202880859375	299.2145080566406	1.0	383.4283447265625	205.68362426757812	0.9999991655349731	412.78106689453125	301.46356201171875	4.693865776062012e-5	378.8423156738281	215.30462646484375	0.00013491511344909668	7	002
278	408.99774169921875	298.67724609375	1.0	383.8358154296875	208.32550048828125	0.04228240251541138	413.45574951171875	301.29205322265625	0.00010114908218383789	405.44439697265625	286.41845703125	4.488229751586914e-5	7	002
279	409.1562194824219	300.2930908203125	1.0	385.1004333496094	214.1786651611328	0.6971769332885742	413.4299621582031	302.0487976074219	6.851553916931152e-5	406.0277404785156	289.411865234375	0.00016880035400390625	7	002
280	406.2151794433594	304.8636474609375	1.0	388.86480712890625	219.1677703857422	0.9995997548103333	403.6447448730469	306.9019470214844	6.1005353927612305e-5	384.4568786621094	225.38873291015625	8.07046890258789e-5	7	002
281	399.9272155761719	321.18914794921875	1.0	399.51910400390625	229.82757568359375	1.0	402.5060729980469	229.1062469482422	0.00010290741920471191	397.2007141113281	227.5645751953125	4.2438507080078125e-5	7	002
282	411.9764099121094	256.6798095703125	0.9998016357421875	409.0055236816406	257.4817199707031	0.03267312049865723	415.925537109375	257.0397644042969	5.0008296966552734e-5	408.0381774902344	258.07257080078125	0.00011029839515686035	7	002
283	422.6786804199219	283.8896179199219	0.9999983906745911	369.59112548828125	361.61309814453125	0.4754476547241211	366.91778564453125	362.83355712890625	0.0003756582736968994	362.0603942871094	357.6146545410156	0.0003313720226287842	7	002
284	412.428955078125	322.2075500488281	0.16083446145057678	412.89801025390625	319.40472412109375	0.9999997615814209	332.22650146484375	380.1476745605469	0.0006236732006072998	410.95916748046875	321.7529296875	0.0003904402256011963	7	002
285	305.4802551269531	353.8546447753906	0.2655998468399048	306.94488525390625	353.02728271484375	0.007229149341583252	647.3724975585938	319.4251708984375	0.00010436773300170898	304.3751220703125	342.0823974609375	2.7507543563842773e-5	7	002
286	287.9288635253906	324.77337646484375	0.9854795932769775	287.781494140625	325.60845947265625	0.9999678134918213	281.9636535644531	329.15802001953125	0.0001634657382965088	284.5411376953125	322.1916809082031	3.9905309677124023e-5	7	002
287	263.4919128417969	299.326171875	0.9999997019767761	327.01141357421875	349.05694580078125	1.0	265.9447021484375	300.3830871582031	0.00031578540802001953	325.79254150390625	349.0672302246094	0.0005432963371276855	7	002
288	242.94866943359375	280.666015625	0.9996588230133057	317.8769226074219	346.1763610839844	0.9999997615814209	245.03787231445312	281.05670166015625	9.796023368835449e-5	318.2408142089844	348.2842102050781	0.0002582371234893799	7	002
289	201.50733947753906	248.35952758789062	0.9999997615814209	207.77671813964844	247.0380096435547	0.02844184637069702	209.070556640625	249.07630920410156	8.58604907989502e-5	205.0135498046875	239.20103454589844	0.0002716481685638428	7	002
290	158.9202117919922	234.1829833984375	0.9999998807907104	161.78616333007812	236.1348419189453	0.014545261859893799	649.9652099609375	222.56472778320312	0.00022608041763305664	157.60572814941406	224.4921417236328	4.175305366516113e-5	7	002
291	139.9334259033203	225.10475158691406	0.9999973773956299	232.45343017578125	247.12693786621094	1.0	144.17210388183594	225.64706420898438	8.755922317504883e-5	226.89535522460938	247.248291015625	0.0001081228256225586	7	002
292	107.36260986328125	207.13328552246094	0.9999998807907104	197.88128662109375	239.24655151367188	1.0	113.05463409423828	208.73123168945312	6.732344627380371e-5	109.26075744628906	209.01490783691406	5.689263343811035e-5	7	002
293	83.09608459472656	181.13111877441406	0.9998190402984619	82.33802032470703	181.23292541503906	0.8398944735527039	86.14537048339844	179.46690368652344	5.1587820053100586e-5	73.42707061767578	173.34803771972656	2.866983413696289e-5	7	002
294	71.39810180664062	166.89659118652344	0.9999707937240601	136.0994110107422	231.4718475341797	0.22942936420440674	75.1183090209961	167.39622497558594	5.6743621826171875e-5	64.3667984008789	158.67088317871094	2.7745962142944336e-5	7	002
295	50.34920883178711	144.7681884765625	0.9999998807907104	115.45922088623047	206.10279846191406	0.9229075908660889	49.72038650512695	145.12619018554688	6.22868537902832e-5	118.0360336303711	206.96311950683594	0.001306384801864624	7	002
296	49.08494186401367	132.07546997070312	1.0	41.62759017944336	138.48004150390625	0.0013137459754943848	42.53156661987305	138.91610717773438	4.038214683532715e-5	30.07292938232422	146.57330322265625	7.653236389160156e-5	7	002
297	0.746575117111206	110.96736145019531	0.005949974060058594	1.7669060230255127	111.23241424560547	0.002153724431991577	649.8138427734375	219.9635467529297	0.00016224384307861328	-0.21981477737426758	91.980224609375	1.722574234008789e-5	7	002
298	2.2051174640655518	282.9992980957031	7.62939453125e-6	67.83557891845703	133.06077575683594	0.13725537061691284	650.568115234375	204.82228088378906	1.0222196578979492e-5	-1.768864631652832	106.68386840820312	1.4901161193847656e-6	7	002
299	30.52053451538086	107.1431884765625	0.993781328201294	28.33486557006836	113.6792221069336	3.2961368560791016e-5	650.1341552734375	220.68731689453125	1.773238182067871e-5	4.163524627685547	108.43219757080078	5.5462121963500977e-5	7	002
300	0.9812676906585693	149.1444091796875	0.0006184279918670654	3.700680732727051	134.81637573242188	3.1888484954833984e-5	648.5440063476562	333.6329345703125	3.75211238861084e-5	-2.423534870147705	140.48643493652344	4.798173904418945e-6	7	002
301	2.639176368713379	166.3350830078125	0.0006011426448822021	21.450069427490234	119.8899154663086	0.039928585290908813	648.2579345703125	332.0035705566406	4.9740076065063477e-5	4.985921859741211	111.71089172363281	0.0001576542854309082	7	002
302	2.2565722465515137	184.05078125	0.000141143798828125	2.915982246398926	116.4855728149414	6.699562072753906e-5	646.456787109375	113.2584457397461	8.985400199890137e-5	1.764453649520874	110.68919372558594	8.851289749145508e-6	7	002
303	2.7120842933654785	171.46463012695312	1.189112663269043e-5	638.3641357421875	3.0395989418029785	1.1801719665527344e-5	648.297119140625	331.140869140625	3.7163496017456055e-5	642.8876953125	331.98687744140625	1.0728836059570312e-6	7	002
304	8.452064514160156	161.26443481445312	0.00032132863998413086	3.8096811771392822	164.32395935058594	0.003050774335861206	650.4530639648438	218.151611328125	8.487701416015625e-5	0.1360173225402832	164.92144775390625	4.023313522338867e-6	7	002
305	1.6090307235717773	278.93450927734375	0.002540022134780884	0.010334014892578125	279.2276306152344	0.00023478269577026367	646.6720581054688	127.7938232421875	0.0001608729362487793	-2.8266825675964355	279.3597412109375	4.649162292480469e-6	7	002
306	4.807338237762451	302.81158447265625	0.0006975531578063965	3.5744309425354004	308.2503662109375	0.0003154575824737549	639.6425170898438	6.082179069519043	2.2143125534057617e-5	1.1791205406188965	287.27386474609375	6.154179573059082e-5	7	002
307	13.86175537109375	319.5355224609375	0.7145985960960388	5.307307720184326	323.9078369140625	0.00012937188148498535	4.2163987159729	306.5738830566406	2.5093555450439453e-5	1.2849047183990479	304.2093200683594	0.00019934773445129395	7	002
308	20.91812515258789	325.75482177734375	0.00029289722442626953	3.335081100463867	253.41566467285156	2.1666288375854492e-5	648.714111328125	346.89532470703125	2.0265579223632812e-5	412.9820861816406	4.182079315185547	2.7120113372802734e-6	7	002
309	21.49363899230957	324.8145751953125	0.9216248393058777	20.736427307128906	260.80816650390625	0.0004443526268005371	11.523393630981445	257.67437744140625	3.8176774978637695e-5	6.86245059967041	254.18296813964844	0.0004004538059234619	7	002
310	20.650798797607422	323.8874206542969	0.999984860420227	32.844913482666016	259.54290771484375	0.012421518564224243	644.7247314453125	29.403329849243164	5.093216896057129e-5	6.994447708129883	254.00262451171875	0.00011914968490600586	7	002
