# Supplementary material for: An automated feeding system for the African killifish reveals the impact of diet on lifespan and allows scalable assessment of associative learning
Source: eLife. 2022 Nov 10;11:e69008. doi: 10.7554/eLife.69008 (PMC9788828; doi:10.7554/eLife.69008)
Supplement: Figure 6—source data 2. [file elife-69008-fig6-data2.zip › Training Trajectories/t14_REC016DLC_resnet50_TrainAllTheThingsJun28shuffle1_1030000.csv]

bodyparts_coords	fishhead_x	fishhead_y	fishhead_likelihood	fishtail_x	fishtail_y	fishtail_likelihood	redlight_x	redlight_y	redlight_likelihood	fooddrop_x	fooddrop_y	fooddrop_likelihood	fishnum	recordingnum
0	129.1498565673828	349.8887023925781	0.9999980926513672	131.98793029785156	351.9592590332031	4.437565803527832e-5	131.9525909423828	350.021240234375	0.0006240308284759521	133.88360595703125	354.8097839355469	5.8770179748535156e-5	14	016
1	133.6104278564453	352.84869384765625	0.999981164932251	134.9727020263672	354.7913818359375	2.092123031616211e-5	135.20814514160156	351.9305419921875	4.0084123611450195e-5	134.9425811767578	355.7579345703125	9.268522262573242e-6	14	016
2	145.8010711669922	353.3121337890625	0.46716779470443726	116.47161102294922	304.94842529296875	0.0005859732627868652	146.725341796875	351.7819519042969	1.901388168334961e-5	137.7986602783203	340.90972900390625	9.119510650634766e-6	14	016
3	159.97296142578125	356.82135009765625	0.9999265670776367	125.36856842041016	294.6949768066406	0.007920414209365845	160.44033813476562	357.0179443359375	0.00011226534843444824	112.89486694335938	301.35321044921875	8.314847946166992e-5	14	016
4	178.24417114257812	362.0816650390625	0.9995366334915161	137.67852783203125	303.86083984375	0.9976897239685059	178.50259399414062	360.81109619140625	0.00010120868682861328	136.47769165039062	296.9361267089844	7.575750350952148e-5	14	016
5	146.85693359375	295.0050964355469	0.9994442462921143	148.7930908203125	295.2594909667969	0.9994925856590271	142.5610809326172	292.5572509765625	5.4836273193359375e-5	135.32867431640625	303.8387756347656	2.0295381546020508e-5	14	016
6	150.08743286132812	292.4862976074219	0.010176748037338257	163.00575256347656	288.1343994140625	0.9348272085189819	537.1349487304688	216.39785766601562	1.5109777450561523e-5	156.07369995117188	277.9364929199219	6.645917892456055e-6	14	016
7	182.97235107421875	280.68048095703125	0.011691957712173462	179.745849609375	282.5279235839844	1.0	182.81243896484375	282.53057861328125	6.61015510559082e-5	173.38247680664062	286.0847473144531	2.0176172256469727e-5	14	016
8	259.0253601074219	357.2776184082031	1.0	183.06216430664062	273.7043151855469	0.7641746997833252	251.3841552734375	351.947265625	8.425116539001465e-5	248.1728515625	348.84075927734375	3.993511199951172e-5	14	016
9	2.873387336730957	481.5791931152344	6.496906280517578e-6	207.72235107421875	277.2811279296875	3.916025161743164e-5	642.6017456054688	7.985404014587402	2.4139881134033203e-6	185.6801300048828	5.6226067543029785	3.3080577850341797e-6	14	016
10	302.3802185058594	350.6384582519531	0.992761492729187	303.1564025878906	354.3983459472656	2.2977590560913086e-5	303.15240478515625	346.7483825683594	1.2308359146118164e-5	295.64801025390625	342.4732666015625	2.9385089874267578e-5	14	016
11	311.49871826171875	350.01861572265625	1.0	227.56686401367188	309.9151916503906	0.0007825791835784912	311.3997802734375	348.0381164550781	2.5987625122070312e-5	308.6312255859375	338.3420104980469	4.503130912780762e-5	14	016
12	322.46502685546875	350.21917724609375	1.0	247.92205810546875	313.5237731933594	1.0	252.238525390625	313.24249267578125	8.320808410644531e-5	313.0057373046875	341.4185791015625	9.122490882873535e-5	14	016
13	328.1635437011719	350.27203369140625	1.0	262.4301452636719	306.7239685058594	1.0	333.0537109375	350.9422302246094	0.00012302398681640625	258.1120910644531	307.57818603515625	7.44163990020752e-5	14	016
14	334.8866882324219	349.60028076171875	0.9999998807907104	267.0604553222656	301.28076171875	1.0	270.4892883300781	300.3583068847656	0.00032269954681396484	265.37591552734375	301.25177001953125	0.00014135241508483887	14	016
15	338.64404296875	349.0419616699219	1.0	270.316650390625	299.7807922363281	1.0	270.7231750488281	300.3867492675781	0.0002498924732208252	268.80950927734375	301.1907653808594	0.000270158052444458	14	016
16	340.7886657714844	346.9159240722656	1.0	274.74273681640625	304.8611755371094	1.0	274.84326171875	309.171142578125	0.00016197562217712402	273.6923522949219	305.33837890625	0.00015354156494140625	14	016
17	344.59619140625	349.8958740234375	0.9923622608184814	285.15771484375	305.0159606933594	1.0	347.8566589355469	348.4991455078125	0.0003580152988433838	347.1088562011719	351.0577087402344	0.00015544891357421875	14	016
18	352.3396911621094	345.7100830078125	1.0	289.301513671875	302.83160400390625	1.0	293.9657897949219	302.0213928222656	0.00018391013145446777	290.4257507324219	304.980224609375	0.00014731287956237793	14	016
19	355.3953857421875	345.3165588378906	1.0	291.38836669921875	301.5496826171875	1.0	292.0578918457031	298.77740478515625	0.0003261268138885498	290.66748046875	301.99884033203125	0.00010696053504943848	14	016
20	355.54290771484375	344.72564697265625	1.0	292.01171875	298.6002502441406	1.0	293.5022277832031	298.2330017089844	0.00022035837173461914	289.6837463378906	301.6722106933594	0.00030425190925598145	14	016
21	356.7369079589844	344.36346435546875	1.0	291.90948486328125	294.6257019042969	1.0	295.3804931640625	295.34161376953125	0.00014162063598632812	288.4910583496094	302.4352111816406	5.796551704406738e-5	14	016
22	358.0205993652344	343.77166748046875	1.0	293.70269775390625	294.16619873046875	1.0	357.9424133300781	341.65264892578125	0.00010034441947937012	289.83819580078125	301.92559814453125	4.863739013671875e-5	14	016
23	361.0880432128906	343.1619567871094	1.0	294.1173400878906	293.7109680175781	1.0	360.6529846191406	342.6537170410156	0.00019669532775878906	345.39495849609375	347.0504150390625	7.05718994140625e-5	14	016
24	362.1419677734375	342.8875427246094	1.0	293.23291015625	295.358154296875	1.0	360.73291015625	342.4630126953125	0.0002472102642059326	344.9722900390625	347.4360046386719	0.00010281801223754883	14	016
25	363.60601806640625	344.0763854980469	1.0	303.3143005371094	295.1061706542969	1.0	362.2680969238281	344.16571044921875	0.000393599271774292	346.2035827636719	348.948974609375	0.00010913610458374023	14	016
26	363.1840515136719	343.6226806640625	1.0	307.9339599609375	292.4064025878906	1.0	508.4134826660156	196.61947631835938	1.0	507.3789978027344	195.56100463867188	0.0008143484592437744	14	016
27	362.4372253417969	343.6656494140625	1.0	304.045166015625	290.58135986328125	1.0	508.7934265136719	196.5464324951172	1.0	508.0039367675781	198.5041961669922	0.0006293058395385742	14	016
28	364.3443298339844	344.16473388671875	1.0	303.9704284667969	289.45672607421875	1.0	507.624755859375	195.70089721679688	1.0	506.9833984375	197.68341064453125	0.00071755051612854	14	016
29	363.114501953125	342.54248046875	1.0	304.2815246582031	285.2596435546875	1.0	507.8504943847656	196.27272033691406	1.0	506.5081787109375	195.3141632080078	0.0005770027637481689	14	016
30	362.9199523925781	341.9395446777344	1.0	304.48199462890625	283.5279846191406	1.0	508.60125732421875	195.9243621826172	1.0	507.66033935546875	197.7739715576172	0.0008659958839416504	14	016
31	364.6075744628906	343.2953796386719	1.0	303.48406982421875	282.09075927734375	1.0	508.5248718261719	195.9282684326172	1.0	507.4268798828125	197.8613739013672	0.000838935375213623	14	016
32	363.9745788574219	340.1800231933594	1.0	304.7524719238281	276.9121398925781	1.0	507.7839660644531	195.83619689941406	1.0	506.9851379394531	197.75234985351562	0.0007134974002838135	14	016
33	373.2398681640625	335.9958190917969	1.0	304.74102783203125	270.2900695800781	1.0	507.390869140625	196.06520080566406	1.0	506.811279296875	197.71249389648438	0.0012896955013275146	14	016
34	381.76055908203125	341.0753173828125	1.0	385.40179443359375	343.98919677734375	0.001127868890762329	508.0550537109375	195.84523010253906	1.0	507.23443603515625	197.78257751464844	0.0006543397903442383	14	016
35	384.6588134765625	342.6534729003906	1.0	301.3437805175781	282.41778564453125	1.0	508.3809814453125	196.58285522460938	1.0	507.3120422363281	198.30239868164062	0.0012573599815368652	14	016
36	388.6789855957031	342.2737731933594	1.0	301.9189147949219	285.6282043457031	1.0	507.762451171875	195.6071319580078	1.0	506.97222900390625	197.55319213867188	0.0008002817630767822	14	016
37	388.99908447265625	342.5760192871094	1.0	302.038818359375	286.5323181152344	1.0	507.9385070800781	195.66517639160156	1.0	506.89239501953125	194.7876739501953	0.0011016428470611572	14	016
38	389.7932434082031	341.17596435546875	1.0	302.1504211425781	287.67138671875	1.0	508.3625183105469	196.16976928710938	1.0	507.43426513671875	198.22802734375	0.0010280907154083252	14	016
39	390.24481201171875	340.10467529296875	1.0	298.9781799316406	292.34912109375	1.0	507.1142578125	196.58518981933594	0.9999999403953552	506.06494140625	195.88864135742188	0.0033787786960601807	14	016
40	390.40631103515625	339.1822204589844	1.0	301.3674011230469	296.9008483886719	1.0	507.7391052246094	195.935791015625	1.0	506.0751037597656	196.67601013183594	0.0006509125232696533	14	016
41	392.87274169921875	338.55914306640625	1.0	313.7635192871094	295.44305419921875	1.0	507.7664794921875	195.65084838867188	1.0	507.0384826660156	197.6244659423828	0.0011354684829711914	14	016
42	397.0387878417969	335.6267395019531	1.0	315.50701904296875	287.03826904296875	1.0	508.0533447265625	195.9646453857422	1.0	507.1114501953125	197.9366912841797	0.0010094046592712402	14	016
43	401.3251037597656	331.562255859375	0.9999741315841675	312.7027893066406	280.47509765625	0.9999999403953552	507.61175537109375	196.40640258789062	1.0	506.55755615234375	195.5133514404297	0.0008294284343719482	14	016
44	405.4365234375	330.8192443847656	0.9999961256980896	315.89501953125	280.1315612792969	0.9998302459716797	507.4534606933594	196.45587158203125	1.0	506.0328369140625	197.144287109375	0.0009128451347351074	14	016
45	407.7763671875	332.68536376953125	1.0	320.15618896484375	287.44488525390625	1.0	507.760986328125	196.30880737304688	1.0	506.3844299316406	195.30966186523438	0.0005860626697540283	14	016
46	411.21868896484375	334.7225036621094	0.007973134517669678	327.2078552246094	291.970458984375	1.0	508.3056335449219	195.7679901123047	1.0	507.23101806640625	197.83517456054688	0.000602036714553833	14	016
47	423.8982238769531	325.29949951171875	0.4341779947280884	330.1938171386719	284.6879577636719	1.0	507.84454345703125	195.80984497070312	0.9999999403953552	506.7865295410156	194.92298889160156	0.0012164413928985596	14	016
48	425.6473083496094	321.22503662109375	0.9999914169311523	422.9750671386719	323.8657531738281	0.0012556910514831543	508.255615234375	195.91299438476562	1.0	506.9276123046875	194.6918182373047	0.0007843971252441406	14	016
49	433.7171630859375	324.4795227050781	1.0	425.7165832519531	328.5815124511719	0.0005069077014923096	508.6190185546875	195.7996826171875	1.0	507.7590026855469	197.86741638183594	0.0014433562755584717	14	016
50	436.3139343261719	320.1797180175781	1.0	342.4615478515625	308.02813720703125	0.998282790184021	507.7381286621094	196.52711486816406	1.0	506.3784484863281	195.44825744628906	0.0009236335754394531	14	016
51	436.197998046875	311.65618896484375	1.0	355.4138488769531	308.1953125	0.9871618747711182	507.6020812988281	195.79470825195312	0.9999999403953552	506.14556884765625	196.65179443359375	0.001536041498184204	14	016
52	441.52587890625	305.9351501464844	1.0	357.5088195800781	303.3411865234375	0.7628765106201172	508.0835876464844	196.18759155273438	1.0	507.25250244140625	197.91360473632812	0.0008755922317504883	14	016
53	441.2931823730469	304.6541442871094	0.9861178398132324	366.9989929199219	316.8935852050781	1.0	508.76800537109375	195.9219970703125	1.0	507.6062927246094	197.85821533203125	0.0010704398155212402	14	016
54	440.7980651855469	304.67596435546875	0.27744585275650024	366.33197021484375	324.00103759765625	1.0	507.91241455078125	195.60501098632812	1.0	507.2730712890625	197.6588134765625	0.000580906867980957	14	016
55	439.4073181152344	302.19580078125	0.9999665021896362	360.85223388671875	326.5269470214844	1.0	508.0694580078125	195.71437072753906	1.0	506.5475158691406	196.6621856689453	0.0008207559585571289	14	016
56	439.7543029785156	298.5383605957031	0.9999994039535522	361.2239685058594	328.5086669921875	1.0	508.7882080078125	195.89144897460938	1.0	507.4376525878906	197.8535919189453	0.0005868077278137207	14	016
57	436.3095703125	290.48992919921875	1.0	367.12652587890625	318.20452880859375	0.9999961256980896	507.53546142578125	195.97674560546875	1.0	505.92779541015625	196.7046661376953	0.000590592622756958	14	016
58	435.1819763183594	280.5937805175781	1.0	376.79705810546875	324.9703369140625	1.0	508.1192626953125	196.0135498046875	1.0	506.9429016113281	195.2236785888672	0.0009267032146453857	14	016
59	432.51812744140625	272.54461669921875	1.0	375.0330810546875	334.6124267578125	1.0	508.85308837890625	195.14346313476562	1.0	507.6990051269531	197.2212677001953	0.0014896988868713379	14	016
60	431.3562927246094	264.44775390625	1.0	375.1693115234375	333.45489501953125	1.0	508.64190673828125	195.3588409423828	1.0	507.6711730957031	197.49957275390625	0.0006933212280273438	14	016
61	429.4609069824219	254.92396545410156	1.0	377.989990234375	328.61407470703125	0.9999998807907104	508.4698791503906	195.0806121826172	1.0	377.6946716308594	331.5743408203125	0.0006199479103088379	14	016
62	429.6258544921875	246.82882690429688	1.0	377.2027587890625	325.6539001464844	1.0	508.5642395019531	194.68701171875	1.0	507.5077819824219	196.9048309326172	0.000850290060043335	14	016
63	430.9171142578125	238.4000701904297	1.0	370.1311950683594	326.865478515625	1.0	508.8348388671875	195.14913940429688	1.0	507.90753173828125	197.50320434570312	0.0005247592926025391	14	016
64	430.0516052246094	235.8467254638672	1.0	364.8046569824219	323.9887390136719	1.0	508.57427978515625	194.9043731689453	1.0	507.6098327636719	193.72259521484375	0.0005102455615997314	14	016
65	431.0052185058594	232.93289184570312	1.0	365.68829345703125	322.5372009277344	1.0	508.86083984375	195.42982482910156	1.0	507.7294006347656	194.3094024658203	0.00046646595001220703	14	016
66	430.905029296875	231.2259063720703	1.0	361.80828857421875	320.8514709472656	1.0	508.1971435546875	195.10400390625	1.0	507.4409484863281	194.3411407470703	0.0005623996257781982	14	016
67	431.3668212890625	229.2208251953125	1.0	361.092529296875	317.586669921875	0.9999995827674866	508.3260498046875	195.5500030517578	1.0	507.50445556640625	194.6168212890625	0.0006713271141052246	14	016
68	431.2814025878906	226.81483459472656	1.0	362.74908447265625	311.0514831542969	0.9231032133102417	508.6927795410156	195.12966918945312	0.9999998807907104	507.7252197265625	193.97616577148438	0.0006946027278900146	14	016
69	430.628662109375	222.4014892578125	1.0	361.7605285644531	305.439697265625	1.0	507.9942626953125	195.50997924804688	1.0	507.1099548339844	194.4934844970703	0.0005268454551696777	14	016
70	429.3711242675781	217.2426300048828	1.0	373.7766418457031	303.1681213378906	0.002205878496170044	508.0411682128906	195.44393920898438	1.0	507.0157470703125	194.22872924804688	0.0004467964172363281	14	016
71	429.49822998046875	214.1188507080078	1.0	372.5443115234375	294.03851318359375	0.9999886751174927	508.31610107421875	194.960693359375	1.0	507.44708251953125	193.50123596191406	0.00042307376861572266	14	016
72	430.7756042480469	212.6700439453125	1.0	507.7093811035156	200.89395141601562	5.015730857849121e-5	508.00140380859375	195.88693237304688	1.0	507.1933898925781	194.3359375	0.0003953874111175537	14	016
73	432.2831115722656	212.99392700195312	1.0	437.6174621582031	214.77676391601562	0.00010028481483459473	507.95465087890625	195.4376678466797	1.0	507.1501770019531	194.34310913085938	0.00041684508323669434	14	016
74	431.406494140625	214.3515625	1.0	437.4053039550781	214.87225341796875	9.679794311523438e-5	507.577880859375	194.8311004638672	1.0	506.89971923828125	193.53323364257812	0.0003496706485748291	14	016
75	431.47894287109375	214.20094299316406	1.0	437.9790344238281	215.04754638671875	9.211897850036621e-5	507.5902404785156	194.58639526367188	1.0	506.7532958984375	193.2388458251953	0.0003744959831237793	14	016
76	430.2095031738281	215.29115295410156	1.0	368.39080810546875	281.3598327636719	0.0024222135543823242	507.75762939453125	194.53244018554688	1.0	506.8326110839844	192.99266052246094	0.0004755556583404541	14	016
77	428.3324279785156	216.3134765625	1.0	365.8035583496094	279.6441345214844	0.27224335074424744	507.3864440917969	194.75018310546875	1.0	506.5703125	193.41925048828125	0.00039458274841308594	14	016
78	425.6666564941406	217.44482421875	1.0	361.6759033203125	282.34716796875	0.9977847933769226	507.3065490722656	194.4224853515625	1.0	505.755859375	195.6463165283203	0.0006990730762481689	14	016
79	424.60791015625	221.57025146484375	1.0	357.9247741699219	278.1773986816406	0.5181046724319458	507.3655700683594	195.18023681640625	1.0	506.26751708984375	193.99349975585938	0.0004975497722625732	14	016
80	422.8813781738281	226.16140747070312	1.0	356.862060546875	275.8642883300781	0.9999988079071045	507.2914123535156	194.9681396484375	1.0	506.1504211425781	193.6560516357422	0.0004487931728363037	14	016
81	420.24676513671875	229.51634216308594	1.0	353.38043212890625	271.38250732421875	0.9999994039535522	507.0066833496094	195.19454956054688	1.0	505.4617919921875	196.2413787841797	0.000979989767074585	14	016
82	419.40313720703125	230.84617614746094	1.0	350.1343688964844	267.3019104003906	1.0	507.3554992675781	194.50869750976562	1.0	506.2921142578125	193.2670135498047	0.0004787147045135498	14	016
83	419.5240478515625	234.2812957763672	1.0	347.5860595703125	263.2716979980469	1.0	507.7138977050781	194.8879852294922	1.0	506.40960693359375	193.57577514648438	0.0005007386207580566	14	016
84	420.5204772949219	235.95303344726562	1.0	347.49041748046875	259.053955078125	1.0	507.90484619140625	195.7897491455078	1.0	506.5103759765625	194.6261749267578	0.0005612969398498535	14	016
85	421.8333740234375	237.4601593017578	1.0	343.86724853515625	256.032470703125	1.0	507.2224426269531	195.0871124267578	1.0	505.9947204589844	193.89239501953125	0.0006173849105834961	14	016
86	423.5234069824219	237.5086669921875	1.0	344.6181335449219	254.96202087402344	0.9999724626541138	507.8273620605469	195.3026123046875	1.0	506.6703796386719	194.47515869140625	0.0006491243839263916	14	016
87	426.18511962890625	238.30172729492188	1.0	342.9302062988281	257.9932861328125	0.9999774694442749	507.5680236816406	196.0495147705078	1.0	506.3394775390625	195.2750701904297	0.0004316568374633789	14	016
88	429.4949035644531	239.53590393066406	1.0	343.63671875	262.75823974609375	0.9999996423721313	508.4767761230469	195.638916015625	1.0	507.1402587890625	194.70799255371094	0.0005796849727630615	14	016
89	432.01611328125	239.53964233398438	1.0	346.8756408691406	257.66082763671875	0.9984052181243896	508.03558349609375	195.59378051757812	1.0	506.5135498046875	194.45065307617188	0.00046697258949279785	14	016
90	435.9345703125	241.55006408691406	1.0	354.2286071777344	261.04833984375	0.40712469816207886	508.2209777832031	195.6770782470703	1.0	506.89434814453125	194.6510772705078	0.00048163533210754395	14	016
91	441.3288879394531	241.26290893554688	1.0	352.4555358886719	267.19744873046875	1.0	507.77923583984375	195.36122131347656	1.0	506.80743408203125	194.1600341796875	0.0005003809928894043	14	016
92	442.51324462890625	240.8851776123047	1.0	353.4972229003906	275.9389953613281	0.9999665021896362	508.3603820800781	194.99220275878906	1.0	507.1527099609375	193.85838317871094	0.0004545450210571289	14	016
93	442.4387512207031	238.38612365722656	1.0	358.661865234375	275.8527526855469	0.17838215827941895	508.5391540527344	195.3052215576172	1.0	507.3243713378906	197.17401123046875	0.0007694661617279053	14	016
94	442.7391052246094	236.29408264160156	1.0	365.9715576171875	273.109375	0.9790936708450317	508.0670166015625	195.16299438476562	1.0	507.0985107421875	197.46034240722656	0.0005256533622741699	14	016
95	440.0289306640625	235.78057861328125	1.0	447.1775817871094	236.92799377441406	0.0002943575382232666	508.3780212402344	195.24395751953125	1.0	507.2647705078125	194.22787475585938	0.00043529272079467773	14	016
96	438.5047302246094	235.1416473388672	1.0	370.57281494140625	275.0337219238281	0.4170360565185547	508.5647277832031	195.4582061767578	1.0	507.5072021484375	197.51307678222656	0.0005594193935394287	14	016
97	439.460205078125	235.279541015625	1.0	371.0561218261719	277.85491943359375	0.9999789595603943	508.54815673828125	195.24920654296875	1.0	507.4306640625	197.16354370117188	0.0007922053337097168	14	016
98	439.1231689453125	235.26123046875	1.0	371.7805480957031	278.17889404296875	0.9997320175170898	508.43310546875	195.7838897705078	1.0	507.24188232421875	194.765869140625	0.0004245638847351074	14	016
99	439.103271484375	233.03456115722656	1.0	367.2852783203125	281.8194274902344	0.9999997019767761	508.5757141113281	195.14569091796875	1.0	507.5235900878906	197.40713500976562	0.0004215240478515625	14	016
100	438.00238037109375	232.96725463867188	1.0	369.5919189453125	278.7901916503906	0.9999979734420776	508.63409423828125	195.0624237060547	1.0	507.2958679199219	194.1476593017578	0.00041982531547546387	14	016
101	437.5152282714844	232.3622283935547	1.0	368.2207336425781	276.4955749511719	0.9999770522117615	508.4766540527344	194.7301483154297	1.0	507.2619934082031	197.12330627441406	0.00048211216926574707	14	016
102	437.5896911621094	232.16445922851562	1.0	367.5675964355469	275.7457275390625	0.9994867444038391	508.2962341308594	194.5081787109375	1.0	506.4041442871094	195.51080322265625	0.00047329068183898926	14	016
103	437.1908874511719	231.9062042236328	1.0	371.7008056640625	277.5651550292969	0.9997725486755371	508.0211181640625	195.86727905273438	1.0	506.8583679199219	194.64187622070312	0.00048673152923583984	14	016
104	437.4776916503906	230.80859375	1.0	366.9602355957031	278.83447265625	0.9997133016586304	508.4154357910156	195.6614990234375	1.0	507.59393310546875	197.4820556640625	0.0004968047142028809	14	016
105	439.0795593261719	230.18870544433594	1.0	366.0828857421875	275.9320373535156	0.9999982118606567	508.3331298828125	194.93824768066406	1.0	507.4057312011719	193.94622802734375	0.000504225492477417	14	016
106	440.80377197265625	229.91122436523438	1.0	370.64715576171875	274.2127990722656	0.9673042297363281	508.56201171875	195.25376892089844	1.0	507.6298828125	197.36573791503906	0.0005991756916046143	14	016
107	440.6316833496094	227.95623779296875	1.0	374.0162658691406	276.9246520996094	1.0	508.4620361328125	195.4419708251953	1.0	507.44140625	197.37738037109375	0.0005027651786804199	14	016
108	439.7044372558594	226.2016143798828	1.0	369.6867370605469	282.9346618652344	1.0	508.3359680175781	195.8483428955078	1.0	507.64044189453125	197.68722534179688	0.0006653368473052979	14	016
109	440.76885986328125	225.39280700683594	1.0	368.702880859375	282.933837890625	0.9998574256896973	508.1097717285156	195.13816833496094	1.0	507.21160888671875	194.12594604492188	0.0004322826862335205	14	016
110	442.3359069824219	225.79409790039062	1.0	368.2528381347656	276.8100891113281	0.9999961256980896	508.20855712890625	195.0132293701172	1.0	506.3883056640625	196.04415893554688	0.00044780969619750977	14	016
111	443.6957702636719	226.24484252929688	1.0	369.24163818359375	275.0269470214844	0.9972699880599976	507.8500061035156	195.17916870117188	1.0	506.86553955078125	194.20950317382812	0.0004292726516723633	14	016
112	443.23541259765625	227.5030059814453	1.0	368.15966796875	274.22265625	0.15188047289848328	508.3048095703125	195.294677734375	1.0	507.18597412109375	194.11734008789062	0.00048595666885375977	14	016
113	442.16888427734375	229.0515594482422	1.0	364.4910888671875	271.7064208984375	0.999730110168457	508.12371826171875	195.48536682128906	1.0	506.9944152832031	194.58790588378906	0.00047257542610168457	14	016
114	440.38482666015625	229.69252014160156	1.0	359.7768859863281	272.18072509765625	0.9849482774734497	508.62225341796875	195.04371643066406	1.0	507.6664733886719	197.1377716064453	0.0005131065845489502	14	016
115	440.53936767578125	231.1337432861328	1.0	357.4469299316406	267.49755859375	0.9999215602874756	508.1346130371094	195.50909423828125	1.0	354.7078857421875	262.0451965332031	0.0006857812404632568	14	016
116	442.3354187011719	231.16453552246094	1.0	357.9245300292969	262.5693664550781	0.007937341928482056	508.43597412109375	195.47503662109375	1.0	507.39892578125	197.43243408203125	0.0007881522178649902	14	016
117	445.2439270019531	231.98904418945312	1.0	360.3879699707031	266.5892639160156	0.9999855756759644	507.91522216796875	195.8909149169922	1.0	506.6169128417969	195.0283660888672	0.000446319580078125	14	016
118	446.27960205078125	231.62355041503906	1.0	358.6152038574219	270.86474609375	1.0	508.29119873046875	195.23382568359375	1.0	507.0718688964844	194.28065490722656	0.0006791651248931885	14	016
119	444.02545166015625	230.53404235839844	1.0	357.04534912109375	276.66571044921875	1.0	508.0285339355469	195.60922241210938	1.0	506.8993225097656	194.68157958984375	0.0005584657192230225	14	016
120	443.98138427734375	229.79307556152344	1.0	360.56402587890625	272.173583984375	0.9999988079071045	507.9940490722656	195.13177490234375	1.0	506.1222839355469	196.07342529296875	0.00044915080070495605	14	016
121	442.07366943359375	228.52513122558594	1.0	359.33416748046875	272.170654296875	0.7227002382278442	507.9034729003906	195.59552001953125	1.0	506.9900817871094	197.67962646484375	0.0006629526615142822	14	016
122	442.41986083984375	228.51502990722656	1.0	366.4471740722656	271.4440612792969	0.006375551223754883	507.8637390136719	195.4251251220703	1.0	506.59625244140625	194.6229248046875	0.0005450248718261719	14	016
123	441.5295104980469	228.18788146972656	1.0	361.3337707519531	270.0709533691406	0.9999998211860657	508.4041748046875	195.07559204101562	1.0	507.233154296875	193.77078247070312	0.00045171380043029785	14	016
124	441.3274841308594	228.17279052734375	1.0	362.5616760253906	272.7618713378906	1.0	508.21820068359375	195.34494018554688	1.0	507.085205078125	194.08297729492188	0.0004704594612121582	14	016
125	440.6928405761719	228.6435089111328	1.0	361.4049987792969	274.2912902832031	1.0	508.6190185546875	195.2698211669922	1.0	507.67578125	197.3709259033203	0.00045478343963623047	14	016
126	440.37646484375	228.85946655273438	1.0	355.199462890625	274.98468017578125	1.0	507.8419494628906	195.51583862304688	1.0	506.7291564941406	194.5459747314453	0.0004311501979827881	14	016
127	442.067626953125	228.8656463623047	1.0	356.7333679199219	274.1820983886719	0.9999998807907104	508.23748779296875	195.02891540527344	1.0	506.29736328125	196.0578155517578	0.0004974007606506348	14	016
128	443.92230224609375	228.9990692138672	1.0	359.71673583984375	273.7943420410156	0.12478098273277283	508.26983642578125	195.25730895996094	1.0	506.9287109375	194.08583068847656	0.0004305243492126465	14	016
129	443.9990234375	229.69955444335938	1.0	361.63616943359375	275.8835754394531	0.9997429847717285	508.92840576171875	194.982177734375	1.0	507.55340576171875	194.0690155029297	0.0003586709499359131	14	016
130	444.4696960449219	229.8558349609375	1.0	357.0671691894531	279.9904479980469	1.0	508.2871398925781	195.34634399414062	1.0	506.9529724121094	194.10870361328125	0.00036215782165527344	14	016
131	443.8835754394531	228.44549560546875	1.0	351.6182861328125	285.2605285644531	1.0	508.2877197265625	195.54220581054688	1.0	506.8332214355469	194.57266235351562	0.00048339366912841797	14	016
132	445.0410461425781	227.2628173828125	1.0	354.48370361328125	279.993408203125	0.999992847442627	508.5929870605469	195.458984375	1.0	507.65948486328125	197.76361083984375	0.0005341172218322754	14	016
133	446.0613098144531	226.03211975097656	1.0	360.1962890625	276.2376708984375	0.9999973773956299	508.1339111328125	195.46145629882812	1.0	506.8770751953125	194.50341796875	0.0003631711006164551	14	016
134	445.0248718261719	225.12222290039062	1.0	367.1723937988281	278.8606262207031	0.9999927282333374	508.1633605957031	194.77835083007812	1.0	507.32440185546875	193.6457977294922	0.00043964385986328125	14	016
135	445.13568115234375	222.84927368164062	1.0	366.6532287597656	283.5036315917969	1.0	507.8640441894531	195.1767578125	1.0	506.7174377441406	193.86875915527344	0.0004201233386993408	14	016
136	443.4698181152344	223.71942138671875	1.0	362.67645263671875	287.164306640625	0.9999995231628418	507.8238525390625	195.18267822265625	1.0	506.7358093261719	194.08258056640625	0.0004819929599761963	14	016
137	441.79388427734375	221.29348754882812	1.0	355.8809509277344	293.0363464355469	1.0	507.4261169433594	195.5078887939453	1.0	506.3561706542969	194.3081817626953	0.00039398670196533203	14	016
138	441.4517822265625	220.48043823242188	1.0	354.94482421875	292.517578125	1.0	507.5674133300781	195.7269744873047	1.0	506.2954406738281	194.34222412109375	0.0005038678646087646	14	016
139	440.83404541015625	219.12832641601562	1.0	352.336181640625	290.03448486328125	1.0	508.0166015625	194.97901916503906	1.0	506.8736267089844	193.56158447265625	0.00041601061820983887	14	016
140	439.8965148925781	218.40682983398438	1.0	351.3114929199219	289.52740478515625	1.0	507.12896728515625	195.53509521484375	1.0	506.28515625	194.32920837402344	0.00045043230056762695	14	016
141	439.39813232421875	218.24403381347656	1.0	351.2010498046875	287.5835876464844	1.0	506.99737548828125	195.5042724609375	1.0	505.3747253417969	196.51304626464844	0.00036966800689697266	14	016
142	439.4043884277344	217.2347869873047	1.0	348.9457092285156	286.997802734375	1.0	507.62225341796875	195.54901123046875	1.0	506.6116638183594	194.19784545898438	0.000382155179977417	14	016
143	440.6287536621094	216.9499969482422	1.0	355.1128234863281	278.1229248046875	1.0	507.21478271484375	195.07957458496094	1.0	506.4483947753906	193.7333221435547	0.00038757920265197754	14	016
144	443.7413024902344	216.9553680419922	1.0	362.60357666015625	276.52044677734375	0.9999997615814209	507.7269287109375	195.21226501464844	1.0	506.68023681640625	193.77491760253906	0.000406414270401001	14	016
145	445.22918701171875	216.54318237304688	1.0	358.34490966796875	279.85430908203125	1.0	507.9186096191406	195.4625701904297	0.9999998807907104	507.51416015625	197.3741912841797	0.001265883445739746	14	016
146	445.4661865234375	216.1817169189453	1.0	354.9930114746094	281.902587890625	1.0	507.87347412109375	195.36537170410156	1.0	506.838134765625	193.92027282714844	0.0004432797431945801	14	016
147	445.7825012207031	214.510498046875	1.0	352.6417236328125	283.8866882324219	1.0	507.83697509765625	195.39755249023438	1.0	506.9757385253906	194.17767333984375	0.0005407631397247314	14	016
148	444.02813720703125	213.1053009033203	1.0	353.6797180175781	287.6044616699219	0.9999991059303284	507.6242370605469	195.39178466796875	1.0	505.9854736328125	196.33387756347656	0.0006100237369537354	14	016
149	445.5946350097656	212.63133239746094	1.0	354.1611328125	284.2713623046875	0.9999988079071045	507.89459228515625	194.86984252929688	1.0	507.14691162109375	193.47811889648438	0.0003904104232788086	14	016
150	443.8282165527344	212.435546875	1.0	353.31365966796875	283.2365417480469	1.0	507.48492431640625	195.3204345703125	1.0	506.8187255859375	193.88421630859375	0.0003910064697265625	14	016
151	443.8597106933594	212.4828338623047	1.0	350.5943603515625	282.69232177734375	1.0	507.5108337402344	195.47802734375	1.0	507.13592529296875	197.3497772216797	0.0004679858684539795	14	016
152	444.21240234375	212.60830688476562	1.0	349.93701171875	282.1786804199219	1.0	507.7587585449219	195.3739776611328	1.0	506.9418640136719	193.92437744140625	0.00041535496711730957	14	016
153	442.83551025390625	213.59849548339844	1.0	348.87445068359375	282.8968505859375	1.0	507.82354736328125	195.34608459472656	1.0	506.99737548828125	194.00645446777344	0.0004546642303466797	14	016
154	442.6347351074219	215.23727416992188	1.0	346.6839904785156	284.1573791503906	1.0	507.25018310546875	194.78045654296875	1.0	506.3367919921875	193.27059936523438	0.0003491044044494629	14	016
155	442.9769287109375	216.5139923095703	1.0	349.6453552246094	280.1596374511719	1.0	507.7546691894531	194.92124938964844	1.0	506.8556213378906	193.37908935546875	0.0003018677234649658	14	016
156	444.9336242675781	219.00680541992188	1.0	348.3627014160156	277.51007080078125	1.0	507.8545227050781	195.44482421875	1.0	506.0406799316406	196.3878936767578	0.00042307376861572266	14	016
157	447.5882263183594	220.2138671875	1.0	350.4988098144531	275.61456298828125	0.9999985694885254	507.80523681640625	195.2857666015625	1.0	505.7862854003906	196.1448211669922	0.0005898177623748779	14	016
158	448.8367919921875	221.78851318359375	1.0	348.85491943359375	280.3868713378906	1.0	508.08270263671875	195.35540771484375	1.0	506.69769287109375	194.0947265625	0.0005596280097961426	14	016
159	448.8382263183594	220.56454467773438	1.0	348.4855651855469	279.4241638183594	1.0	507.99884033203125	194.97438049316406	1.0	507.0560607910156	193.81980895996094	0.0004436075687408447	14	016
160	447.0030212402344	219.29580688476562	1.0	349.67010498046875	275.0665588378906	0.9901997447013855	507.96099853515625	195.0952911376953	1.0	506.9969482421875	193.8831787109375	0.00045177340507507324	14	016
161	445.80975341796875	218.0745849609375	1.0	355.79840087890625	271.96258544921875	0.9999949932098389	507.87481689453125	195.52745056152344	1.0	355.5025329589844	262.8357849121094	0.0004975497722625732	14	016
162	446.8985595703125	216.76112365722656	1.0	356.79669189453125	270.5086975097656	0.7002798318862915	507.6891784667969	194.9503631591797	1.0	505.8187255859375	195.77597045898438	0.0004152059555053711	14	016
163	446.7904968261719	215.72300720214844	1.0	361.7399597167969	274.2575988769531	0.999998927116394	507.4493713378906	195.4208526611328	1.0	506.49908447265625	194.0763702392578	0.00045606493949890137	14	016
164	445.97039794921875	214.52511596679688	1.0	359.72686767578125	278.3478698730469	0.9999992847442627	507.4335632324219	194.9195098876953	1.0	505.6283264160156	196.06033325195312	0.00038889050483703613	14	016
165	445.3581848144531	213.09519958496094	1.0	350.6443786621094	283.27972412109375	1.0	507.87811279296875	194.73800659179688	1.0	507.1980285644531	193.3148193359375	0.00045937299728393555	14	016
166	444.77191162109375	212.34173583984375	1.0	348.7187805175781	285.4680480957031	1.0	507.8821105957031	195.29454040527344	1.0	506.96185302734375	193.80674743652344	0.00028586387634277344	14	016
167	444.08819580078125	212.1918487548828	1.0	350.6401062011719	279.3254699707031	1.0	507.2688293457031	195.29481506347656	1.0	505.664306640625	196.22874450683594	0.0003847479820251465	14	016
168	444.6787414550781	212.69741821289062	1.0	349.53692626953125	280.46795654296875	0.9999999403953552	507.7611389160156	195.24107360839844	1.0	506.9150085449219	193.7205810546875	0.0003352165222167969	14	016
169	444.66583251953125	211.777587890625	1.0	350.13360595703125	279.3758850097656	0.9999998807907104	508.0117492675781	195.1560516357422	1.0	506.97882080078125	193.78956604003906	0.0003724396228790283	14	016
170	444.10467529296875	212.37449645996094	1.0	354.31951904296875	278.8638000488281	1.0	507.3981628417969	195.47299194335938	1.0	506.4923400878906	194.13487243652344	0.0003212094306945801	14	016
171	445.3771667480469	212.98648071289062	1.0	349.19451904296875	282.4457702636719	0.9999998807907104	507.85919189453125	194.92454528808594	1.0	506.8985595703125	197.19857788085938	0.00037747621536254883	14	016
172	446.0540771484375	212.39633178710938	1.0	352.397705078125	278.7961730957031	0.9999479055404663	507.9648742675781	195.5232696533203	1.0	507.0248718261719	197.474853515625	0.000622868537902832	14	016
173	447.08416748046875	210.29090881347656	1.0	349.5245361328125	274.17401123046875	0.9999831914901733	507.70977783203125	195.1573028564453	1.0	507.0931701660156	197.40469360351562	0.00047400593757629395	14	016
174	447.6328430175781	209.1634521484375	1.0	351.3472900390625	274.7048645019531	0.9999991655349731	507.70916748046875	195.15960693359375	1.0	506.69091796875	193.81736755371094	0.00038117170333862305	14	016
175	446.904541015625	206.76734924316406	1.0	352.81536865234375	277.35968017578125	0.999997615814209	507.4259948730469	194.9036407470703	1.0	506.49481201171875	193.45742797851562	0.0004044175148010254	14	016
176	445.2209167480469	206.05271911621094	1.0	356.2206115722656	275.1809387207031	1.0	507.4994812011719	195.61306762695312	1.0	506.48455810546875	194.4540557861328	0.0003548264503479004	14	016
177	444.7261962890625	205.53895568847656	1.0	351.6084289550781	278.15655517578125	1.0	507.17340087890625	195.7719268798828	1.0	506.1815185546875	194.2911834716797	0.00032070279121398926	14	016
178	443.7870178222656	204.93646240234375	1.0	348.9342956542969	280.10382080078125	1.0	507.4749755859375	195.71742248535156	1.0	506.5244140625	194.30789184570312	0.00028464198112487793	14	016
179	444.0613098144531	204.3560791015625	1.0	347.2383728027344	280.30596923828125	0.9999999403953552	507.67572021484375	195.85386657714844	1.0	506.41583251953125	194.5668182373047	0.00027048587799072266	14	016
180	443.7232666015625	204.04469299316406	1.0	347.6888427734375	278.328125	0.9999995231628418	507.6064453125	195.7408905029297	1.0	506.68634033203125	194.33607482910156	0.0002592802047729492	14	016
181	444.72760009765625	203.07496643066406	1.0	349.1044006347656	276.8464660644531	1.0	507.64691162109375	195.80523681640625	1.0	506.96490478515625	197.9453887939453	0.0003324747085571289	14	016
182	444.1806640625	202.92428588867188	1.0	353.1949462890625	275.74786376953125	1.0	507.771484375	195.5387420654297	1.0	506.7552795410156	194.32469177246094	0.00025215744972229004	14	016
183	444.6015930175781	203.11257934570312	1.0	351.14300537109375	276.89080810546875	1.0	507.3589172363281	195.9464874267578	1.0	506.4655456542969	194.66900634765625	0.0002608001232147217	14	016
184	446.94879150390625	201.459228515625	1.0	352.3330078125	276.68072509765625	1.0	507.9518737792969	195.36065673828125	1.0	507.1418151855469	193.9659423828125	0.00027742981910705566	14	016
185	447.47198486328125	201.72467041015625	1.0	352.4309387207031	273.40557861328125	0.9968268871307373	507.6772766113281	195.59988403320312	1.0	506.5856628417969	194.42123413085938	0.0004216134548187256	14	016
186	448.675048828125	199.2513427734375	1.0	348.9037780761719	270.7375793457031	1.0	507.59320068359375	195.49119567871094	1.0	506.5627746582031	194.47415161132812	0.0003803670406341553	14	016
187	449.19171142578125	196.68898010253906	1.0	352.8997802734375	271.6083068847656	1.0	508.46240234375	195.68577575683594	1.0	507.3929138183594	194.6846466064453	0.00024434924125671387	14	016
188	449.9400939941406	194.3109893798828	1.0	358.0400390625	271.07012939453125	1.0	507.5651550292969	195.80699157714844	1.0	357.5119323730469	266.404052734375	0.0003413856029510498	14	016
189	447.548583984375	193.49752807617188	1.0	358.1855163574219	273.56585693359375	0.9999310970306396	507.6405944824219	195.23074340820312	1.0	506.80877685546875	194.28269958496094	0.0001831352710723877	14	016
190	449.0743408203125	192.6343994140625	1.0	353.0554504394531	276.2945251464844	1.0	508.231689453125	196.11460876464844	1.0	507.3565979003906	195.2220458984375	0.00016558170318603516	14	016
191	447.47003173828125	192.27655029296875	1.0	355.17919921875	275.7464599609375	0.9999997615814209	507.4172058105469	196.8041229248047	1.0	506.36181640625	195.8017120361328	0.00019472837448120117	14	016
192	446.30126953125	191.41470336914062	1.0	353.42779541015625	275.01519775390625	0.9999653697013855	507.7761535644531	195.79904174804688	1.0	506.7734069824219	194.80279541015625	0.00022926926612854004	14	016
193	445.97235107421875	191.83506774902344	1.0	352.01336669921875	272.70703125	0.9999502897262573	507.9847106933594	195.70309448242188	1.0	507.1962890625	194.82733154296875	0.0001468062400817871	14	016
194	445.4098815917969	190.845947265625	1.0	350.3618469238281	272.4633483886719	0.9999992847442627	507.7605285644531	196.1399383544922	1.0	506.8367614746094	195.03868103027344	0.00022029876708984375	14	016
195	446.013671875	190.05294799804688	1.0	352.1236877441406	268.4519348144531	1.0	507.34051513671875	196.3245391845703	1.0	506.3699645996094	195.41064453125	0.0002193450927734375	14	016
196	446.7308654785156	190.01524353027344	1.0	350.6108093261719	267.2275390625	1.0	507.9578857421875	195.86146545410156	1.0	348.94744873046875	272.2112121582031	0.0003636777400970459	14	016
197	446.5430603027344	190.11473083496094	1.0	352.98944091796875	266.0860595703125	0.9999920129776001	507.7784729003906	195.60009765625	1.0	353.6056213378906	262.28515625	0.000287860631942749	14	016
198	447.5254211425781	189.31678771972656	1.0	355.8614196777344	261.99713134765625	0.9999985694885254	507.4517517089844	195.8651580810547	1.0	506.318359375	195.25489807128906	0.0002339780330657959	14	016
199	447.4474792480469	188.3440704345703	1.0	356.0893859863281	260.75787353515625	0.9944918155670166	507.5789489746094	195.56837463378906	1.0	506.3778991699219	194.61050415039062	0.00016605854034423828	14	016
200	449.3392028808594	185.95814514160156	1.0	353.8332214355469	262.4789123535156	0.02807915210723877	507.67279052734375	196.0972442626953	1.0	506.534912109375	195.3494873046875	0.0002028048038482666	14	016
201	448.93798828125	185.28436279296875	1.0	352.3260192871094	263.51605224609375	0.9999160170555115	507.6432189941406	196.0391387939453	1.0	506.34710693359375	195.18653869628906	0.0001856982707977295	14	016
202	448.8284912109375	184.304931640625	1.0	351.194580078125	263.57904052734375	1.0	507.65380859375	195.46615600585938	1.0	506.58795166015625	194.6036376953125	0.00016793608665466309	14	016
203	449.6822814941406	181.65489196777344	1.0	355.478271484375	260.8023376464844	0.9999512434005737	507.45892333984375	195.52720642089844	1.0	506.337646484375	194.68167114257812	0.00018900632858276367	14	016
204	448.8726501464844	180.54193115234375	1.0	358.8932800292969	258.74273681640625	0.8456231355667114	507.1647033691406	196.16183471679688	1.0	505.7825927734375	195.26649475097656	0.0002837181091308594	14	016
205	449.68731689453125	178.1112518310547	1.0	352.1422119140625	259.6105651855469	0.9999287128448486	507.4142150878906	195.96969604492188	1.0	506.0114440917969	194.91258239746094	0.0003158450126647949	14	016
206	449.9087219238281	175.77496337890625	1.0	354.5580139160156	256.85443115234375	0.296477735042572	507.5466003417969	195.88279724121094	1.0	506.2752990722656	195.0317840576172	0.0002722442150115967	14	016
207	449.14453125	174.57994079589844	1.0	355.3960266113281	255.24508666992188	0.7745239734649658	507.6518859863281	195.16204833984375	1.0	506.4473876953125	194.3118896484375	0.0002554655075073242	14	016
208	447.49700927734375	172.46780395507812	1.0	350.63720703125	252.0038299560547	0.9999997019767761	507.36187744140625	195.53775024414062	1.0	506.00115966796875	194.55076599121094	0.0002452433109283447	14	016
209	446.8563537597656	172.3686065673828	1.0	349.2366943359375	250.71075439453125	0.9999958276748657	507.2268981933594	195.51547241210938	1.0	506.0224609375	194.5120391845703	0.00021764636039733887	14	016
210	445.8617858886719	171.9122314453125	1.0	343.8830871582031	251.7836456298828	0.958407461643219	507.4657287597656	196.0133819580078	1.0	505.4433898925781	197.80946350097656	0.0002804100513458252	14	016
211	445.02410888671875	172.3818817138672	1.0	346.8504333496094	249.34188842773438	0.9999998807907104	507.31500244140625	195.84640502929688	1.0	505.8558044433594	194.83921813964844	0.00025603175163269043	14	016
212	444.8737487792969	171.70701599121094	1.0	343.2273864746094	251.7465057373047	1.0	507.4949951171875	195.4115753173828	1.0	506.4792785644531	194.5293426513672	0.0002892017364501953	14	016
213	444.3904113769531	171.33920288085938	1.0	342.2047119140625	250.4774627685547	1.0	507.2507629394531	195.9893341064453	1.0	343.86590576171875	251.63018798828125	0.0007338523864746094	14	016
214	443.0339660644531	171.92552185058594	1.0	343.660400390625	248.811279296875	0.9984572529792786	507.4980163574219	195.7755126953125	1.0	506.2124328613281	194.9393768310547	0.0003826022148132324	14	016
215	442.0675048828125	170.79574584960938	1.0	341.1216735839844	248.14431762695312	0.9800453186035156	507.35064697265625	194.96812438964844	1.0	506.5347595214844	197.4857635498047	0.0004099607467651367	14	016
216	441.72760009765625	170.41293334960938	1.0	340.7839660644531	245.73614501953125	0.11347198486328125	507.5966796875	195.4838104248047	1.0	506.38958740234375	194.50221252441406	0.00021022558212280273	14	016
217	439.96746826171875	172.13070678710938	1.0	347.53631591796875	247.03851318359375	0.0030205249786376953	507.5474853515625	195.58883666992188	1.0	506.6515808105469	197.6842041015625	0.0003573894500732422	14	016
218	437.5587158203125	173.12823486328125	1.0	341.2095031738281	253.048095703125	0.010044336318969727	506.8980712890625	195.97137451171875	1.0	505.85247802734375	194.6798858642578	0.0003610551357269287	14	016
219	437.17822265625	174.3770751953125	1.0	336.2150573730469	252.93368530273438	0.9999934434890747	507.64886474609375	196.02134704589844	1.0	506.558349609375	194.8518524169922	0.00048294663429260254	14	016
220	437.2898254394531	174.91677856445312	1.0	341.5020446777344	253.57168579101562	0.9999836087226868	507.4075927734375	196.42745971679688	1.0	505.6792907714844	197.6781005859375	0.0007350444793701172	14	016
221	437.54986572265625	174.42739868164062	1.0	338.0092468261719	254.53121948242188	0.5782144665718079	507.14678955078125	195.75132751464844	1.0	505.58563232421875	197.2316131591797	0.00034371018409729004	14	016
222	436.4013977050781	173.4916534423828	1.0	338.5610656738281	255.58413696289062	0.5058959722518921	507.66448974609375	195.89727783203125	1.0	506.8369140625	198.12554931640625	0.00037792325019836426	14	016
223	435.79541015625	172.78756713867188	1.0	335.1950988769531	251.77130126953125	0.5427387952804565	507.9124450683594	195.271484375	1.0	506.7372741699219	197.6302032470703	0.00040853023529052734	14	016
224	435.3233642578125	172.88272094726562	1.0	337.6614990234375	249.82655334472656	0.9999648928642273	507.58502197265625	195.3909454345703	1.0	340.1700134277344	248.34335327148438	0.000472337007522583	14	016
225	436.5611267089844	170.09628295898438	1.0	338.12200927734375	251.3988800048828	1.0	507.28619384765625	195.62466430664062	1.0	338.735595703125	248.22113037109375	0.0006509721279144287	14	016
226	436.4488830566406	169.17172241210938	1.0	340.1116027832031	250.08383178710938	1.0	507.6346740722656	195.9243927001953	1.0	506.67034912109375	194.98121643066406	0.0005578398704528809	14	016
227	437.984375	167.9034423828125	1.0	342.374755859375	247.93174743652344	0.020373106002807617	507.5487365722656	195.32518005371094	1.0	506.38140869140625	193.6275634765625	0.0003796815872192383	14	016
228	439.5968017578125	166.98500061035156	1.0	343.3086853027344	248.1267547607422	0.9999997019767761	507.5626525878906	195.1737823486328	1.0	506.4342041015625	193.7126922607422	0.000322490930557251	14	016
229	440.394287109375	165.6636505126953	1.0	346.419677734375	246.2521209716797	0.07444798946380615	507.63116455078125	195.48081970214844	1.0	506.3597106933594	194.0120849609375	0.00032955408096313477	14	016
230	442.0320129394531	164.23182678222656	1.0	342.32470703125	241.4059600830078	0.9948877692222595	507.5482482910156	195.64137268066406	1.0	506.4488830566406	197.94717407226562	0.0002492368221282959	14	016
231	444.44879150390625	165.06288146972656	1.0	342.67120361328125	243.12193298339844	0.8766593337059021	507.51458740234375	194.63552856445312	1.0	506.4537048339844	197.0662841796875	0.0003089308738708496	14	016
232	446.8213195800781	164.81301879882812	1.0	343.11273193359375	243.36471557617188	0.9999999403953552	507.4725341796875	195.0669708251953	1.0	506.3733215332031	193.8650665283203	0.00035184621810913086	14	016
233	449.4195251464844	165.7333984375	1.0	455.318115234375	168.47052001953125	0.00012725591659545898	507.5946350097656	194.91709899902344	1.0	506.4810791015625	193.4894561767578	0.0003032088279724121	14	016
234	451.41143798828125	167.08636474609375	1.0	457.77752685546875	169.6063690185547	0.00014632940292358398	508.4303283691406	195.36790466308594	1.0	507.3314208984375	194.0592498779297	0.0004099607467651367	14	016
235	508.83349609375	199.44921875	0.00011548399925231934	505.83599853515625	197.8779296875	0.00022307038307189941	507.2539978027344	195.8912353515625	1.0	506.041748046875	194.5391387939453	0.0007778704166412354	14	016
236	358.2028503417969	163.45663452148438	1.0	325.3200988769531	233.3813934326172	1.0	507.18524169921875	195.13043212890625	0.9999999403953552	506.29107666015625	194.1439971923828	0.0006341934204101562	14	016
237	374.1794128417969	144.714599609375	1.0	333.08404541015625	208.8292694091797	0.999993085861206	507.7799072265625	195.39515686035156	1.0	507.1028747558594	196.93145751953125	0.0008705258369445801	14	016
238	374.11199951171875	147.44674682617188	1.0	324.50762939453125	196.1964874267578	0.00023168325424194336	507.825927734375	195.9703369140625	1.0	506.77825927734375	195.28729248046875	0.0006363093852996826	14	016
239	373.19085693359375	145.93409729003906	1.0	320.7532653808594	191.3912353515625	0.9791862964630127	507.316650390625	195.8182830810547	0.9999994039535522	505.9005432128906	196.52365112304688	0.0009765326976776123	14	016
240	371.3989562988281	146.1987762451172	1.0	321.38397216796875	191.40451049804688	0.1212843656539917	508.0013732910156	195.7885284423828	1.0	506.65606689453125	194.5012969970703	0.0003732740879058838	14	016
241	370.7815856933594	140.7997589111328	1.0	320.5788879394531	182.8216552734375	0.695589542388916	507.8321838378906	195.97755432128906	1.0	506.6906433105469	195.26687622070312	0.00041368603706359863	14	016
242	368.5834655761719	137.13760375976562	1.0	323.9104309082031	184.82077026367188	0.1590331494808197	507.7844543457031	195.9856414794922	1.0	506.8099365234375	195.2162322998047	0.00031748414039611816	14	016
243	368.3412780761719	134.62939453125	1.0	328.08807373046875	181.33285522460938	0.999999463558197	507.7492370605469	195.90248107910156	1.0	325.8656921386719	189.16807556152344	0.0003579556941986084	14	016
244	368.8826904296875	132.0282440185547	1.0	330.9219970703125	183.1089630126953	0.9999988079071045	507.2679443359375	196.06581115722656	1.0	505.9744873046875	195.8754119873047	0.00031384825706481934	14	016
245	368.9112854003906	131.3863067626953	1.0	329.40130615234375	181.87060546875	0.9999998807907104	507.400146484375	195.79440307617188	0.9999998211860657	506.3998107910156	197.08641052246094	0.000466763973236084	14	016
246	369.09930419921875	130.48959350585938	1.0	331.8944091796875	186.83497619628906	0.9996498823165894	507.03131103515625	195.52650451660156	1.0	506.5662841796875	197.35537719726562	0.00042006373405456543	14	016
247	371.1426086425781	128.7149658203125	1.0	330.1529235839844	182.28677368164062	0.9999993443489075	507.2497863769531	194.93885803222656	0.9999999403953552	506.147705078125	196.33050537109375	0.0004640519618988037	14	016
248	372.3992004394531	128.25758361816406	1.0	332.04669189453125	187.13986206054688	0.9851102828979492	506.90069580078125	195.32652282714844	1.0	505.73199462890625	194.99752807617188	0.0006520748138427734	14	016
249	373.47998046875	127.19001007080078	1.0	332.431396484375	190.8312225341797	0.9946391582489014	507.5941162109375	195.47048950195312	1.0	506.2096862792969	196.8203125	0.00043711066246032715	14	016
250	375.2151184082031	126.73992919921875	1.0	334.0758972167969	188.22239685058594	0.9999979734420776	507.85595703125	196.9562530517578	0.9999998807907104	505.59686279296875	197.8824005126953	0.0018660426139831543	14	016
251	376.63720703125	126.81513977050781	1.0	334.25970458984375	187.82888793945312	0.9999994039535522	507.8548278808594	196.29534912109375	1.0	506.67840576171875	195.47019958496094	0.0006551146507263184	14	016
252	378.2423400878906	126.21753692626953	1.0	333.48779296875	186.98712158203125	0.999998152256012	509.07965087890625	198.60293579101562	0.9999998807907104	505.6581115722656	199.5521240234375	0.002064436674118042	14	016
253	378.72235107421875	124.01494598388672	1.0	334.87213134765625	186.10720825195312	0.9895198941230774	508.5509338378906	196.46498107910156	1.0	505.7798156738281	197.91802978515625	0.000659555196762085	14	016
254	380.5511779785156	123.32616424560547	1.0	339.0163879394531	185.56919860839844	0.9999999403953552	508.8123474121094	196.6123809814453	1.0	506.0057678222656	198.0459747314453	0.0011769235134124756	14	016
255	381.7835388183594	122.35203552246094	1.0	336.2348327636719	187.46160888671875	0.9995341300964355	508.8851013183594	197.6883087158203	1.0	506.0020751953125	198.55252075195312	0.0013270974159240723	14	016
256	383.16851806640625	122.0381851196289	1.0	337.7945556640625	187.48760986328125	0.9999999403953552	508.3157958984375	196.5164031982422	1.0	506.10528564453125	197.88104248046875	0.00029709935188293457	14	016
257	384.1963195800781	120.84919738769531	1.0	336.6960754394531	186.33506774902344	1.0	508.5487976074219	196.2732391357422	1.0	507.4761962890625	197.86785888671875	0.0009986460208892822	14	016
258	386.2271423339844	119.7049331665039	1.0	341.4329833984375	183.4407501220703	1.0	509.09649658203125	196.14996337890625	1.0	507.9642028808594	198.12315368652344	0.0012244582176208496	14	016
259	406.9519958496094	95.06529235839844	1.0	351.5335693359375	200.65658569335938	0.0009028017520904541	507.6130065917969	196.1345977783203	1.0	506.638671875	195.11773681640625	0.0010664761066436768	14	016
260	405.09930419921875	95.70350646972656	1.0	505.59271240234375	196.89239501953125	0.00018641352653503418	507.1886291503906	195.4455108642578	1.0	506.4690246582031	194.33421325683594	0.0010876655578613281	14	016
261	407.67437744140625	93.4077377319336	1.0	408.4448547363281	97.46314239501953	0.00035756826400756836	507.75640869140625	196.68394470214844	1.0	506.7811279296875	196.0303955078125	0.0012980997562408447	14	016
262	409.6650390625	94.43147277832031	1.0	366.4232482910156	204.1941680908203	1.0	507.9806213378906	195.61758422851562	1.0	507.07940673828125	194.77195739746094	0.0005896091461181641	14	016
263	409.436767578125	93.38500213623047	1.0	372.4964599609375	205.38766479492188	0.999999463558197	506.82818603515625	196.8475799560547	1.0	505.9692077636719	195.93357849121094	0.0019322335720062256	14	016
264	410.3099670410156	93.05823516845703	1.0	374.7436828613281	202.74803161621094	1.0	506.69647216796875	195.90773010253906	1.0	505.5483093261719	196.8792724609375	0.0016063153743743896	14	016
265	411.1531066894531	91.93816375732422	1.0	371.2850341796875	201.6063690185547	0.9999938011169434	507.40716552734375	196.15167236328125	1.0	506.6385803222656	198.12796020507812	0.0005620419979095459	14	016
266	411.9293212890625	93.13104248046875	1.0	370.21527099609375	198.7346649169922	1.0	506.9613037109375	195.66571044921875	1.0	506.1983642578125	194.6609344482422	0.0008483231067657471	14	016
267	414.2709045410156	88.52543640136719	1.0	422.2165832519531	89.93306732177734	0.00019434094429016113	507.5378723144531	195.7393341064453	1.0	506.98614501953125	197.81748962402344	0.0005556941032409668	14	016
268	416.8758544921875	83.54397583007812	1.0	375.0127868652344	185.68984985351562	0.004359930753707886	508.0466613769531	195.54885864257812	1.0	507.0045166015625	197.96743774414062	0.0007987320423126221	14	016
269	421.6406555175781	77.05612182617188	0.9999997615814209	371.32421875	182.81637573242188	0.0028905272483825684	507.11260986328125	196.73431396484375	1.0	506.0356140136719	195.7250518798828	0.0008427798748016357	14	016
270	425.4085388183594	72.66761016845703	1.0	372.9076232910156	177.36134338378906	1.0	507.1134033203125	196.0727996826172	1.0	372.80877685546875	178.04293823242188	0.0010975897312164307	14	016
271	429.1561584472656	69.48841857910156	1.0	373.1961669921875	174.49359130859375	1.0	507.6315612792969	196.15391540527344	1.0	374.3130798339844	175.57960510253906	0.0038812458515167236	14	016
272	427.9091491699219	67.74327087402344	1.0	372.95257568359375	175.11880493164062	0.3277459740638733	507.3703308105469	196.3916778564453	1.0	506.200927734375	195.74850463867188	0.0014603137969970703	14	016
273	427.75860595703125	65.56690979003906	1.0	505.5708923339844	197.33279418945312	0.00020620226860046387	506.7870788574219	195.8626708984375	1.0	505.81378173828125	195.0850067138672	0.0008925795555114746	14	016
274	412.0625915527344	64.12721252441406	1.0	416.8003845214844	68.19286346435547	0.00017511844635009766	507.4512939453125	195.9539031982422	1.0	506.6965637207031	197.99710083007812	0.0005319118499755859	14	016
275	406.99029541015625	64.10344696044922	1.0	505.35198974609375	196.75730895996094	0.00013557076454162598	507.206787109375	195.53421020507812	1.0	505.6683349609375	196.4621124267578	0.000911414623260498	14	016
276	403.18280029296875	63.06138229370117	1.0	505.65228271484375	197.44009399414062	0.0002415478229522705	507.43585205078125	196.34567260742188	1.0	506.6215515136719	198.1522979736328	0.0009496212005615234	14	016
277	399.85443115234375	65.3697509765625	0.9999995231628418	372.61712646484375	169.44180297851562	0.0015711784362792969	507.2169189453125	195.9487762451172	1.0	506.8234558105469	197.94532775878906	0.000582963228225708	14	016
278	398.3789367675781	69.04902648925781	1.0	373.80084228515625	168.59521484375	0.516476571559906	507.6546630859375	195.84153747558594	1.0	506.0749816894531	196.71682739257812	0.0005901753902435303	14	016
279	388.7015686035156	65.30918884277344	1.0	388.2748718261719	69.76786041259766	0.0002862215042114258	507.73809814453125	196.0213165283203	1.0	506.7178649902344	194.7170867919922	0.0006104707717895508	14	016
280	381.0939025878906	63.637725830078125	0.9999992847442627	389.273193359375	150.03707885742188	0.0005366206169128418	507.07904052734375	195.6461944580078	1.0	505.61004638671875	196.4388427734375	0.0010789036750793457	14	016
281	375.9292297363281	65.59768676757812	0.9999836683273315	375.1697998046875	68.14093017578125	0.0005132555961608887	508.04327392578125	195.45086669921875	1.0	506.9294128417969	197.56504821777344	0.0009109973907470703	14	016
282	372.6067199707031	67.56499481201172	1.0	505.7626647949219	197.5336151123047	0.00022473931312561035	507.5744323730469	195.81671142578125	1.0	506.8397521972656	197.82125854492188	0.0013397932052612305	14	016
283	371.7816162109375	68.8796615600586	1.0	388.9829406738281	124.58208465576172	0.9997419118881226	508.0810546875	195.62564086914062	1.0	507.3596496582031	197.72296142578125	0.0005710721015930176	14	016
284	369.1016540527344	67.56976318359375	0.9999945163726807	383.5699768066406	117.58673858642578	0.2676173448562622	508.48956298828125	195.82522583007812	1.0	507.17437744140625	197.9212188720703	0.0006215870380401611	14	016
285	368.521484375	70.88327026367188	0.9999997615814209	379.8565979003906	120.76548767089844	1.0	508.17144775390625	196.14810180664062	1.0	507.3057861328125	197.87339782714844	0.0010929703712463379	14	016
286	368.9302673339844	70.12757110595703	0.9997776746749878	375.05645751953125	123.0570068359375	0.9999791383743286	507.99359130859375	196.079345703125	1.0	507.0834045410156	197.86228942871094	0.001664191484451294	14	016
287	371.5716552734375	72.89734649658203	1.0	373.0664367675781	119.8193130493164	0.9996960163116455	508.8052978515625	195.44564819335938	1.0	507.6375427246094	197.57142639160156	0.0009520947933197021	14	016
288	373.83135986328125	71.7051010131836	1.0	371.03277587890625	128.51475524902344	0.9970241785049438	507.7438659667969	195.10853576660156	1.0	506.2213134765625	196.00003051757812	0.0008292794227600098	14	016
289	373.31573486328125	74.30128479003906	0.9999998807907104	371.2430725097656	129.91087341308594	0.10647377371788025	507.79754638671875	195.44189453125	1.0	506.0964660644531	196.20509338378906	0.0007797479629516602	14	016
290	372.6513977050781	76.42832946777344	0.9999995231628418	367.22015380859375	130.3750457763672	0.9996408224105835	507.7058410644531	196.2705535888672	1.0	507.15997314453125	198.42628479003906	0.0018292069435119629	14	016
291	373.90228271484375	76.70094299316406	1.0	356.9384765625	145.49900817871094	0.9597716331481934	507.7139892578125	196.35890197753906	1.0	506.8876647949219	198.35848999023438	0.0008276402950286865	14	016
292	374.5924072265625	79.08423614501953	1.0	362.0104064941406	142.52792358398438	0.999981164932251	507.863037109375	195.593994140625	1.0	506.8287658691406	194.58651733398438	0.0009438693523406982	14	016
293	372.3839111328125	78.13148498535156	1.0	365.4574279785156	140.60317993164062	0.9999593496322632	507.72833251953125	195.81838989257812	1.0	506.8692321777344	197.75021362304688	0.0012145638465881348	14	016
294	376.22003173828125	78.77424621582031	1.0	366.1911926269531	153.32447814941406	0.0028840601444244385	507.6985778808594	196.38319396972656	1.0	506.791259765625	195.45046997070312	0.0006378591060638428	14	016
295	376.1031188964844	78.89891815185547	1.0	363.1466979980469	172.279296875	0.16935491561889648	507.78460693359375	196.33229064941406	1.0	506.901123046875	195.2287139892578	0.000484466552734375	14	016
296	378.9783630371094	83.8939437866211	1.0	384.1324157714844	87.29865264892578	0.0006004273891448975	507.7648620605469	196.08209228515625	1.0	507.0415344238281	194.96011352539062	0.0008256435394287109	14	016
297	381.95550537109375	87.31949615478516	0.9970804452896118	382.6869201660156	87.43260955810547	0.9924585819244385	508.527099609375	196.2446746826172	1.0	505.9935302734375	197.60708618164062	0.0008054375648498535	14	016
298	384.9189147949219	85.68756866455078	0.9999998807907104	351.6446228027344	131.76451110839844	1.0	508.34320068359375	195.57894897460938	1.0	507.31011962890625	198.03282165527344	0.0007224082946777344	14	016
299	386.4722900390625	85.44317626953125	1.0	352.9925231933594	132.4141845703125	1.0	508.5290832519531	196.26544189453125	1.0	507.525390625	198.28074645996094	0.0011534690856933594	14	016
300	388.99139404296875	85.56898498535156	1.0	352.5375671386719	135.229736328125	0.9928023219108582	508.77496337890625	195.7876434326172	1.0	507.62274169921875	197.8859100341797	0.0009722709655761719	14	016
301	391.3229064941406	85.01870727539062	1.0	391.82366943359375	87.69750213623047	0.00396120548248291	507.63751220703125	195.52545166015625	1.0	506.91485595703125	197.54563903808594	0.0007424354553222656	14	016
302	390.599609375	85.01630401611328	1.0	351.9239807128906	138.48263549804688	0.00096854567527771	508.2535705566406	196.2011260986328	1.0	507.1684875488281	197.9580535888672	0.0011763274669647217	14	016
303	390.9663391113281	84.87720489501953	1.0	354.0672607421875	142.92813110351562	0.14379927515983582	507.5595703125	195.29330444335938	1.0	506.6271057128906	197.542724609375	0.0005518198013305664	14	016
304	391.86224365234375	85.29022216796875	1.0	355.6896057128906	146.01431274414062	0.5412030816078186	508.37030029296875	196.31130981445312	1.0	507.1401672363281	198.05307006835938	0.0006135404109954834	14	016
305	395.8956604003906	88.22391510009766	0.9999996423721313	357.798095703125	146.39175415039062	0.9999967813491821	507.81103515625	196.31625366210938	1.0	506.54888916015625	195.55010986328125	0.0009176731109619141	14	016
306	396.6930847167969	91.86002349853516	1.0	353.57354736328125	132.30563354492188	0.0002814829349517822	507.8940734863281	195.9318084716797	1.0	506.2110290527344	196.91050720214844	0.0005478858947753906	14	016
307	399.797119140625	92.62901306152344	1.0	356.1497802734375	129.2434844970703	0.9999998807907104	508.11688232421875	196.74209594726562	1.0	507.24945068359375	198.29380798339844	0.0007997453212738037	14	016
308	400.78564453125	92.11764526367188	1.0	355.94183349609375	124.88867950439453	1.0	508.70458984375	196.42945861816406	1.0	507.8609619140625	198.2234649658203	0.0008799731731414795	14	016
309	400.5143737792969	95.8137435913086	0.9999970197677612	353.91455078125	123.17424774169922	1.0	508.1835021972656	196.41726684570312	1.0	507.462646484375	198.3857421875	0.0008772909641265869	14	016
310	402.2735900878906	95.2423095703125	0.9997977018356323	360.9344177246094	119.4839096069336	0.9999998807907104	508.3096618652344	195.98170471191406	1.0	507.4198913574219	198.103271484375	0.0009523630142211914	14	016
311	408.9860534667969	98.18225860595703	0.9992215037345886	359.92724609375	115.76898956298828	0.574774444103241	508.2337341308594	195.60418701171875	1.0	507.2370300292969	197.70993041992188	0.0011259913444519043	14	016
312	412.189697265625	98.92416381835938	0.9999159574508667	360.3780517578125	116.81795501708984	0.9999860525131226	508.25299072265625	195.7167510986328	1.0	507.4009094238281	197.904052734375	0.0008865594863891602	14	016
313	416.3139343261719	99.2215805053711	1.0	506.2113037109375	197.9501190185547	0.00016963481903076172	508.24981689453125	196.21481323242188	1.0	507.39483642578125	198.4354705810547	0.0007342696189880371	14	016
314	414.4802551269531	99.24468231201172	1.0	506.4449462890625	197.19497680664062	0.0002206563949584961	508.110107421875	195.83572387695312	1.0	507.7542419433594	197.89413452148438	0.001112431287765503	14	016
315	413.6734619140625	98.3077621459961	0.9999998807907104	506.1307373046875	197.5514678955078	0.00017464160919189453	508.36505126953125	196.1140899658203	1.0	507.5230712890625	198.2599639892578	0.0006749331951141357	14	016
316	413.13165283203125	97.66349792480469	0.9999997615814209	505.94793701171875	197.7472686767578	0.0003514289855957031	508.07958984375	196.10467529296875	1.0	507.4972229003906	198.04710388183594	0.0020260214805603027	14	016
317	413.7669372558594	98.79414367675781	0.9999834299087524	363.4820251464844	110.68611907958984	0.4039037227630615	508.4202575683594	196.2303009033203	1.0	507.411376953125	198.09735107421875	0.0018718242645263672	14	016
318	413.3536071777344	97.94837951660156	0.9999998211860657	364.8608093261719	108.3102035522461	0.45981088280677795	508.0044860839844	195.437744140625	1.0	507.0963439941406	197.5397491455078	0.0019453763961791992	14	016
319	412.68804931640625	98.11885070800781	0.912879467010498	363.6772766113281	108.89287567138672	0.9983289241790771	508.17327880859375	195.7218017578125	1.0	507.19940185546875	198.08958435058594	0.0009149312973022461	14	016
320	412.64984130859375	98.0097427368164	0.15483728051185608	366.16131591796875	108.81412506103516	0.09072494506835938	508.3800048828125	196.26626586914062	1.0	507.5401611328125	198.16314697265625	0.0007679164409637451	14	016
321	413.7852478027344	98.82310485839844	0.0004552900791168213	362.48809814453125	111.9390869140625	0.503148078918457	507.59930419921875	195.78013610839844	1.0	506.8638000488281	197.8191680908203	0.0012554526329040527	14	016
322	419.8099060058594	100.959228515625	0.9999998807907104	359.40521240234375	111.83690643310547	0.9948447942733765	508.0641174316406	195.5235595703125	1.0	507.22418212890625	197.72317504882812	0.000778883695602417	14	016
323	423.3896179199219	102.83732604980469	0.9999998807907104	358.6034851074219	112.7619857788086	0.9999998807907104	508.2541198730469	196.26019287109375	1.0	507.51318359375	197.98851013183594	0.001799464225769043	14	016
324	422.8362121582031	104.40764617919922	1.0	359.81195068359375	104.44983673095703	0.9987108707427979	507.45977783203125	195.69532775878906	1.0	506.6905822753906	197.92288208007812	0.00106087327003479	14	016
325	423.32476806640625	103.89414978027344	1.0	358.27642822265625	102.60536193847656	0.9999557733535767	507.8235168457031	196.07107543945312	1.0	507.3494873046875	198.20831298828125	0.000937044620513916	14	016
326	423.049560546875	103.8729019165039	1.0	357.4516296386719	98.23477172851562	1.0	508.3620300292969	196.2459716796875	1.0	507.12713623046875	198.13906860351562	0.0013372600078582764	14	016
327	423.0046691894531	105.33534240722656	1.0	354.1670837402344	101.7569808959961	1.0	508.5033874511719	196.24368286132812	1.0	507.6578063964844	198.19505310058594	0.002003282308578491	14	016
328	424.4613037109375	105.76017761230469	1.0	355.8385009765625	106.38439178466797	1.0	508.19915771484375	196.02374267578125	1.0	507.06695556640625	198.0350341796875	0.0007789731025695801	14	016
329	424.848876953125	107.68257904052734	1.0	355.1102600097656	104.64274597167969	0.9629262685775757	507.7879333496094	195.37193298339844	1.0	506.9887390136719	197.58094787597656	0.0006944239139556885	14	016
330	425.44573974609375	109.26019287109375	1.0	359.36065673828125	90.81538391113281	1.0	507.91949462890625	196.13795471191406	1.0	507.1853942871094	197.982177734375	0.00048667192459106445	14	016
331	427.6470642089844	109.98680877685547	1.0	359.6951904296875	81.4326171875	0.9999573230743408	507.5263977050781	195.55352783203125	1.0	506.87457275390625	197.78334045410156	0.0009833276271820068	14	016
332	430.93426513671875	115.3304214477539	1.0	506.25262451171875	197.88540649414062	0.0001945197582244873	508.6343078613281	196.04591369628906	1.0	507.6398620605469	198.0940399169922	0.0005945861339569092	14	016
333	432.3243408203125	118.89710998535156	1.0	505.7853698730469	198.00669860839844	0.00017943978309631348	507.9797668457031	196.29286193847656	1.0	506.92095947265625	198.2375030517578	0.0007609724998474121	14	016
334	432.8092346191406	121.0334701538086	1.0	366.53814697265625	82.74517822265625	0.00023129582405090332	508.4582824707031	195.740478515625	1.0	507.28167724609375	197.8314666748047	0.0008718967437744141	14	016
335	433.02374267578125	124.00120544433594	1.0	367.47906494140625	77.39989471435547	0.9891144037246704	507.9767150878906	196.21954345703125	1.0	506.5571594238281	195.26976013183594	0.0004788339138031006	14	016
336	432.7368469238281	125.13298034667969	1.0	366.01385498046875	74.44681549072266	1.0	508.46405029296875	196.59494018554688	1.0	505.9046630859375	197.19129943847656	0.0008731484413146973	14	016
337	433.48455810546875	127.11537170410156	1.0	362.8487548828125	72.78257751464844	1.0	508.3840637207031	196.06094360351562	1.0	507.3648986816406	198.04119873046875	0.000545203685760498	14	016
338	434.9658203125	130.11732482910156	1.0	364.45220947265625	73.27349853515625	0.9999997615814209	507.4981689453125	196.0138702392578	1.0	506.0406494140625	196.760498046875	0.0011761486530303955	14	016
339	434.1427001953125	132.6627655029297	1.0	366.1703186035156	74.46524810791016	0.9999997615814209	508.2246398925781	195.65171813964844	1.0	507.2056884765625	197.90159606933594	0.0006646513938903809	14	016
340	430.529052734375	135.9847412109375	1.0	365.8889465332031	78.6359634399414	1.0	507.1484375	195.42051696777344	1.0	506.0908508300781	194.3239288330078	0.0006860196590423584	14	016
341	428.0162658691406	138.4735565185547	1.0	367.7524108886719	76.77461242675781	1.0	507.8808288574219	195.47894287109375	1.0	507.0127258300781	197.69415283203125	0.0006192922592163086	14	016
342	425.40289306640625	141.74758911132812	1.0	364.8040771484375	75.91697692871094	0.9999998807907104	507.3025817871094	195.4735565185547	1.0	505.7463073730469	196.43417358398438	0.0007868111133575439	14	016
343	422.9316101074219	142.6193389892578	1.0	361.0397644042969	77.66837310791016	1.0	507.37432861328125	195.81997680664062	1.0	505.90301513671875	196.685302734375	0.0009864866733551025	14	016
344	421.361328125	145.38894653320312	1.0	358.97882080078125	76.19488525390625	1.0	507.8335266113281	195.95640563964844	1.0	507.1617736816406	197.9410400390625	0.0013467669486999512	14	016
345	419.79608154296875	146.1513671875	1.0	356.2176513671875	76.13641357421875	1.0	508.610107421875	195.83299255371094	1.0	507.4981689453125	197.66127014160156	0.0012637972831726074	14	016
346	418.6602783203125	147.1972198486328	1.0	355.92889404296875	76.02977752685547	0.9999997019767761	508.3420715332031	196.21678161621094	1.0	507.279296875	198.3068084716797	0.0008569657802581787	14	016
347	417.58636474609375	148.51707458496094	1.0	353.33782958984375	77.50189208984375	1.0	508.2903747558594	195.4576873779297	1.0	507.41937255859375	197.37982177734375	0.0015749931335449219	14	016
348	417.1076354980469	149.60406494140625	1.0	351.45904541015625	76.92183685302734	0.9999998807907104	508.0867614746094	196.6810302734375	1.0	507.28521728515625	198.43704223632812	0.000853121280670166	14	016
349	416.1427307128906	150.1533660888672	1.0	347.66619873046875	78.07693481445312	0.9999999403953552	507.94189453125	196.6232452392578	1.0	506.39801025390625	197.3779296875	0.0009347200393676758	14	016
350	415.7161865234375	150.878662109375	1.0	348.2101745605469	76.64468383789062	0.9999999403953552	507.31573486328125	196.2623291015625	0.9999998807907104	506.0893859863281	197.1853485107422	0.0014320909976959229	14	016
351	415.1308898925781	150.7113494873047	1.0	346.3219299316406	76.91456604003906	1.0	507.789794921875	195.9332733154297	1.0	506.8351135253906	197.9854736328125	0.0005269646644592285	14	016
352	414.50836181640625	150.7010498046875	1.0	340.12060546875	78.6099624633789	1.0	507.6842346191406	196.41404724121094	1.0	506.6554870605469	197.35015869140625	0.0023056864738464355	14	016
353	414.2997741699219	151.4532470703125	1.0	343.30615234375	82.02669525146484	0.9999102354049683	507.95318603515625	196.08004760742188	1.0	507.3636779785156	198.09893798828125	0.0010573267936706543	14	016
354	415.4058837890625	151.4016571044922	1.0	343.22900390625	78.9464340209961	0.9999996423721313	508.35687255859375	196.50039672851562	1.0	506.9715881347656	197.62603759765625	0.0016277432441711426	14	016
355	415.4327697753906	150.89389038085938	1.0	340.0857849121094	79.38150787353516	0.9999999403953552	508.0130920410156	196.40919494628906	1.0	507.431640625	198.23678588867188	0.0015702545642852783	14	016
356	415.66094970703125	150.96067810058594	1.0	337.6526794433594	78.58389282226562	0.9999989867210388	508.157958984375	197.09323120117188	1.0	506.8349304199219	196.33966064453125	0.0010959208011627197	14	016
357	416.5032653808594	150.7183837890625	1.0	338.3135681152344	81.3753433227539	0.9999999403953552	508.32110595703125	196.348876953125	1.0	507.18768310546875	198.1934814453125	0.0012492835521697998	14	016
358	417.1234130859375	149.6102752685547	1.0	337.05938720703125	84.86509704589844	0.9999989867210388	508.12176513671875	195.89263916015625	1.0	507.2024230957031	197.99647521972656	0.0010208487510681152	14	016
359	417.9904479980469	149.53021240234375	1.0	333.9886474609375	84.84465026855469	0.9998738765716553	508.2178649902344	196.4061279296875	1.0	507.3241882324219	198.04197692871094	0.0011426806449890137	14	016
360	417.9936828613281	149.23008728027344	1.0	335.947021484375	86.58963012695312	0.9999942779541016	507.71087646484375	195.7302703857422	1.0	506.36614990234375	196.71844482421875	0.0014694035053253174	14	016
361	417.17706298828125	148.68112182617188	1.0	338.171630859375	80.7348861694336	0.9999363422393799	508.353759765625	196.3155975341797	1.0	506.9497375488281	197.20916748046875	0.0019109249114990234	14	016
362	417.6352844238281	150.4938507080078	1.0	350.0921936035156	81.0975341796875	0.0006732940673828125	507.7979431152344	196.41995239257812	1.0	507.1178283691406	198.05010986328125	0.0005408227443695068	14	016
363	419.0533142089844	153.39266967773438	1.0	354.16461181640625	82.21967315673828	1.0	507.566650390625	196.34840393066406	1.0	507.27337646484375	197.97105407714844	0.0006517469882965088	14	016
364	420.6571960449219	156.7359619140625	1.0	354.1520690917969	82.55931854248047	1.0	507.0810852050781	196.80374145507812	1.0	506.8684387207031	198.54443359375	0.002005666494369507	14	016
365	420.7193908691406	157.57754516601562	1.0	352.5054931640625	79.7503662109375	1.0	507.41009521484375	196.15687561035156	1.0	507.03338623046875	198.0122528076172	0.0009298324584960938	14	016
366	421.13397216796875	159.33456420898438	1.0	347.3004150390625	73.87096405029297	0.9999997615814209	507.733154296875	196.3760223388672	1.0	507.2016906738281	198.3240203857422	0.0007186532020568848	14	016
367	421.5306701660156	160.61148071289062	1.0	505.54681396484375	198.06675720214844	0.00014287233352661133	507.6048278808594	196.4356231689453	1.0	507.05023193359375	198.143310546875	0.000935286283493042	14	016
368	421.8267517089844	160.21438598632812	1.0	341.6645202636719	69.6766128540039	1.0	507.6094970703125	195.9141082763672	1.0	507.5409240722656	198.0729522705078	0.0004013180732727051	14	016
369	422.1377258300781	160.84886169433594	1.0	340.9095764160156	72.16816711425781	0.9947131276130676	507.6415710449219	196.5216827392578	1.0	507.3184814453125	198.4058380126953	0.000908195972442627	14	016
370	422.112548828125	159.95758056640625	1.0	340.2658386230469	72.80900573730469	0.9999703764915466	507.7061462402344	196.20240783691406	1.0	507.112060546875	198.07168579101562	0.0011496543884277344	14	016
371	421.5176086425781	160.34866333007812	1.0	339.7325744628906	74.27640533447266	0.9999630451202393	506.8808288574219	196.82901000976562	1.0	507.0391845703125	198.39620971679688	0.0005995631217956543	14	016
372	421.4213562011719	160.4464874267578	1.0	341.8144836425781	76.09199523925781	0.9999996423721313	507.6064758300781	196.70077514648438	1.0	506.91461181640625	198.49452209472656	0.0007252097129821777	14	016
373	420.9223327636719	158.8765869140625	1.0	343.6459655761719	81.34378051757812	0.9999129772186279	506.9164733886719	196.29031372070312	1.0	505.3040466308594	197.12783813476562	0.0007318258285522461	14	016
374	421.4026794433594	158.4578094482422	1.0	345.7851257324219	78.99317932128906	0.9999988079071045	507.28814697265625	196.12930297851562	1.0	505.7959289550781	196.97071838378906	0.0005689561367034912	14	016
375	422.8163757324219	158.5677947998047	1.0	347.5085754394531	79.78384399414062	0.9997147917747498	507.4884948730469	196.01702880859375	1.0	507.00823974609375	198.2880401611328	0.0009251534938812256	14	016
376	423.5538024902344	159.41505432128906	1.0	346.42254638671875	84.38410186767578	0.9989939332008362	507.3996276855469	196.43251037597656	1.0	506.82354736328125	198.1509246826172	0.0020759999752044678	14	016
377	425.19830322265625	161.5762481689453	1.0	345.6572570800781	87.0209732055664	0.9993675947189331	507.0313415527344	196.53851318359375	1.0	507.07122802734375	198.105224609375	0.0005129873752593994	14	016
378	426.3572998046875	163.05775451660156	1.0	345.28643798828125	85.03936004638672	1.0	507.553955078125	195.9305877685547	1.0	505.84149169921875	196.77162170410156	0.0005431175231933594	14	016
379	429.35394287109375	165.5838165283203	1.0	345.93603515625	86.05770874023438	1.0	507.59320068359375	196.11935424804688	1.0	506.1517028808594	196.81463623046875	0.0010037422180175781	14	016
380	430.1973571777344	167.09481811523438	1.0	342.4994812011719	84.27108764648438	0.9999822378158569	507.7405090332031	195.96322631835938	1.0	507.13916015625	197.91798400878906	0.0007416903972625732	14	016
381	430.5845642089844	168.0684051513672	1.0	343.4844055175781	84.44416809082031	0.9999489784240723	507.6507568359375	196.5281982421875	1.0	507.03228759765625	198.28709411621094	0.001027524471282959	14	016
382	424.1309814453125	172.24151611328125	1.0	341.6037902832031	95.13094329833984	0.008141189813613892	506.8754577636719	196.19168090820312	1.0	506.8192443847656	198.01014709472656	0.0021558403968811035	14	016
383	419.1169738769531	173.7146759033203	1.0	348.2349548339844	87.39945983886719	0.010684609413146973	506.4013671875	196.71803283691406	0.9999999403953552	506.70147705078125	198.2435760498047	0.001270204782485962	14	016
384	416.0200500488281	175.79794311523438	1.0	349.543212890625	85.13032531738281	0.46707481145858765	507.35504150390625	196.47909545898438	1.0	506.96734619140625	198.2457733154297	0.0006997585296630859	14	016
385	412.6585998535156	176.84071350097656	1.0	352.12750244140625	90.08003997802734	0.9910250902175903	507.05438232421875	196.95562744140625	1.0	505.9962158203125	195.76341247558594	0.0007121860980987549	14	016
386	409.0714111328125	178.66915893554688	1.0	346.4127197265625	85.64952850341797	0.9642741680145264	507.5698547363281	197.10147094726562	1.0	506.2635192871094	196.0379638671875	0.0006758570671081543	14	016
387	406.36505126953125	179.9554443359375	1.0	345.5411071777344	83.96980285644531	0.9999998211860657	507.04949951171875	196.53573608398438	1.0	505.8799743652344	194.9900360107422	0.0005550086498260498	14	016
388	405.9447937011719	181.07460021972656	1.0	344.4828796386719	82.0704116821289	0.9999998807907104	507.49359130859375	196.5394287109375	1.0	507.24591064453125	198.4945526123047	0.0006671547889709473	14	016
389	404.0072937011719	182.7925567626953	1.0	348.2840576171875	87.81314086914062	0.9999998807907104	507.9832458496094	197.15481567382812	1.0	505.60418701171875	197.92098999023438	0.0006861686706542969	14	016
390	402.50555419921875	182.2538299560547	1.0	346.0047912597656	85.27702331542969	1.0	507.302978515625	196.6242218017578	1.0	506.18408203125	194.96900939941406	0.0005428791046142578	14	016
391	401.31121826171875	181.8455352783203	1.0	342.4620666503906	79.84032440185547	0.9999994039535522	508.1365051269531	196.472412109375	1.0	506.7294616699219	194.9702606201172	0.0003800392150878906	14	016
392	400.26849365234375	180.33721923828125	1.0	343.4847412109375	83.32937622070312	0.9999991655349731	507.5343933105469	197.12078857421875	1.0	506.2576904296875	195.88601684570312	0.0007208287715911865	14	016
393	397.9711608886719	180.14723205566406	1.0	342.114501953125	79.9507827758789	1.0	507.7203063964844	196.87010192871094	1.0	506.4176025390625	195.6444854736328	0.0008557140827178955	14	016
394	396.9419860839844	178.9076690673828	1.0	341.96893310546875	76.84201049804688	0.9999997019767761	507.0125427246094	196.63693237304688	1.0	505.69915771484375	195.578369140625	0.0007222592830657959	14	016
395	395.1197814941406	177.226806640625	1.0	340.4989013671875	79.28907012939453	1.0	508.50018310546875	196.4517822265625	1.0	505.7410583496094	197.91419982910156	0.0005923807621002197	14	016
396	394.38177490234375	175.85562133789062	1.0	336.5345153808594	75.25975799560547	0.9999997615814209	507.6557922363281	196.97520446777344	1.0	507.1660461425781	198.37916564941406	0.0007908046245574951	14	016
397	393.3089904785156	176.02401733398438	1.0	336.2821350097656	76.24539184570312	1.0	507.6522216796875	196.46328735351562	1.0	507.0036315917969	198.29295349121094	0.00048744678497314453	14	016
398	392.5301818847656	176.42567443847656	1.0	335.4930114746094	76.80638885498047	0.9996569156646729	507.4385070800781	196.15899658203125	1.0	506.1722717285156	194.80870056152344	0.00046813488006591797	14	016
399	392.9350280761719	176.801025390625	1.0	336.7334899902344	73.14055633544922	0.0020911991596221924	507.328857421875	196.7193603515625	1.0	506.2445373535156	197.56739807128906	0.0017108917236328125	14	016
400	393.0080871582031	175.98292541503906	1.0	337.42315673828125	77.12947082519531	0.9999997019767761	392.44915771484375	176.65159606933594	8.031725883483887e-5	339.17315673828125	78.23042297363281	4.0084123611450195e-5	14	016
401	393.2920227050781	176.47091674804688	1.0	338.031982421875	79.08847045898438	1.0	392.61383056640625	176.5612030029297	0.00011110305786132812	336.73931884765625	78.83356475830078	0.00046262145042419434	14	016
402	393.9433898925781	176.7333221435547	1.0	337.9508361816406	81.88483428955078	1.0	536.5314331054688	216.00448608398438	8.20159912109375e-5	337.9604187011719	81.05560302734375	0.00017273426055908203	14	016
403	395.3116760253906	177.31991577148438	1.0	331.7825012207031	81.36402893066406	1.0	398.6402893066406	176.4782257080078	5.97834587097168e-5	335.7060852050781	81.01654815673828	5.170702934265137e-5	14	016
404	396.0235290527344	177.452392578125	1.0	331.9145202636719	80.1933822631836	1.0	334.6554870605469	80.39805603027344	2.434849739074707e-5	330.18048095703125	79.84217071533203	0.00017008185386657715	14	016
405	397.2597961425781	178.75831604003906	1.0	331.476318359375	75.50135040283203	0.9999948740005493	399.9708557128906	177.3072509765625	2.9861927032470703e-5	338.8015441894531	81.66702270507812	1.8298625946044922e-5	14	016
406	397.59930419921875	178.84768676757812	1.0	334.6028137207031	75.50151824951172	0.9993224143981934	400.396728515625	177.36949157714844	3.2275915145874023e-5	390.20172119140625	166.47425842285156	1.913309097290039e-5	14	016
407	398.5831298828125	178.46385192871094	1.0	332.4598388671875	77.6424560546875	0.9999817609786987	401.83685302734375	176.60202026367188	5.176663398742676e-5	335.55670166015625	81.04683685302734	4.902482032775879e-5	14	016
408	399.8230285644531	179.463623046875	1.0	333.7449951171875	85.50608825683594	1.0	402.5574951171875	177.42698669433594	3.1501054763793945e-5	335.141357421875	86.81346893310547	6.341934204101562e-5	14	016
409	401.72100830078125	181.36013793945312	1.0	340.9678039550781	95.38793182373047	1.0	343.46905517578125	96.64502716064453	9.891390800476074e-5	341.2435607910156	98.4482421875	0.0005330145359039307	14	016
410	403.1822509765625	186.6488037109375	1.0	340.29974365234375	92.22498321533203	0.9999999403953552	402.62432861328125	189.2207794189453	0.00012597441673278809	393.1881408691406	176.139404296875	6.455183029174805e-5	14	016
411	408.6445617675781	193.10638427734375	1.0	342.4474182128906	99.23561096191406	0.9937666654586792	407.8768310546875	193.08956909179688	0.0001170039176940918	391.2557067871094	187.92323303222656	4.124641418457031e-5	14	016
412	411.505615234375	200.6245880126953	1.0	341.2359619140625	113.3235092163086	0.7052085995674133	409.1997985839844	200.95127868652344	0.00010761618614196777	392.1690368652344	205.8745880126953	4.559755325317383e-5	14	016
413	414.3113098144531	207.86370849609375	1.0	417.7196960449219	211.71792602539062	0.00025394558906555176	418.58428955078125	207.1563262939453	7.337331771850586e-5	419.489990234375	213.2464599609375	4.6759843826293945e-5	14	016
414	418.6627197265625	214.45716857910156	1.0	358.7528381347656	124.18655395507812	0.4057960510253906	409.5819091796875	209.3961944580078	2.849102020263672e-5	406.4849853515625	201.03701782226562	1.379847526550293e-5	14	016
415	422.85882568359375	221.94471740722656	1.0	358.5918273925781	124.14083099365234	1.0	422.33575439453125	222.92520141601562	0.00037035346031188965	410.0157775878906	229.63119506835938	0.0001843273639678955	14	016
416	424.1419677734375	228.480712890625	1.0	358.31231689453125	132.02560424804688	0.9999998807907104	421.4628601074219	229.16635131835938	6.699562072753906e-5	407.8955383300781	222.64151000976562	0.00017255544662475586	14	016
417	426.456787109375	233.09718322753906	1.0	431.9214172363281	235.47596740722656	8.943676948547363e-5	431.131103515625	236.1420440673828	9.182095527648926e-5	409.6438293457031	229.47116088867188	7.155537605285645e-5	14	016
418	428.7533874511719	237.7897186279297	1.0	368.769775390625	146.06927490234375	0.004109859466552734	427.7806701660156	237.15396118164062	9.459257125854492e-5	423.41448974609375	226.03773498535156	9.658932685852051e-5	14	016
419	430.6222229003906	242.04766845703125	1.0	370.63299560546875	152.2646026611328	1.0	434.3081359863281	240.1733856201172	2.8967857360839844e-5	368.3896484375	159.04421997070312	0.0002448856830596924	14	016
420	432.8589782714844	245.6569366455078	1.0	374.03302001953125	158.77169799804688	1.0	375.3654479980469	158.28298950195312	0.0004391968250274658	373.6893615722656	161.68150329589844	0.0003018379211425781	14	016
421	433.54949951171875	248.53298950195312	1.0	372.04803466796875	164.60586547851562	0.9999998807907104	433.35302734375	252.380126953125	9.119510650634766e-5	422.0342102050781	236.00091552734375	3.933906555175781e-5	14	016
422	435.19305419921875	250.0072784423828	1.0	372.571044921875	165.79730224609375	1.0	434.75970458984375	253.1259307861328	0.00020292401313781738	423.42333984375	239.19955444335938	7.790327072143555e-5	14	016
423	436.9708557128906	256.78289794921875	1.0	378.60009765625	184.30615234375	1.0	377.2366943359375	183.77720642089844	3.0666589736938477e-5	422.6080322265625	245.63270568847656	6.955862045288086e-5	14	016
424	437.5629577636719	260.7684631347656	1.0	381.11431884765625	183.4281005859375	1.0	437.3313903808594	258.6542663574219	8.234381675720215e-5	422.3833923339844	251.68911743164062	7.647275924682617e-5	14	016
425	436.873779296875	264.0157470703125	1.0	382.260009765625	189.11187744140625	1.0	385.2963562011719	186.50161743164062	6.729364395141602e-5	379.26019287109375	189.669921875	8.544325828552246e-5	14	016
426	438.6597595214844	269.7431335449219	1.0	383.4486083984375	187.47450256347656	1.0	383.060546875	189.59207153320312	0.00014486908912658691	380.5669860839844	190.7291717529297	0.00012168288230895996	14	016
427	437.1739196777344	272.8600158691406	1.0	380.03692626953125	189.3614044189453	1.0	536.1555786132812	216.0789794921875	0.00028461217880249023	377.92816162109375	189.35987854003906	0.00027889013290405273	14	016
428	437.6640930175781	274.2009582519531	1.0	379.9991760253906	187.66647338867188	1.0	380.83660888671875	187.532958984375	5.02467155456543e-5	422.7340393066406	261.9012451171875	0.00010725855827331543	14	016
429	436.7227783203125	270.60064697265625	1.0	376.5227966308594	183.457763671875	1.0	433.70697021484375	272.970703125	8.493661880493164e-5	425.9042053222656	259.97210693359375	6.794929504394531e-5	14	016
430	435.6115417480469	264.1044616699219	1.0	374.78033447265625	177.7235870361328	0.9999926090240479	435.1668701171875	268.117919921875	0.00014930963516235352	422.4823913574219	248.89906311035156	7.733702659606934e-5	14	016
431	435.1512451171875	261.8569641113281	1.0	375.80084228515625	171.6787109375	0.9999924898147583	434.4803161621094	266.9507751464844	4.8607587814331055e-5	422.0415344238281	247.52223205566406	6.595253944396973e-5	14	016
432	435.1184997558594	262.9478454589844	1.0	375.4463195800781	180.2040557861328	0.9999983310699463	434.6156311035156	267.5946044921875	7.322430610656738e-5	373.75140380859375	178.70196533203125	0.00012281537055969238	14	016
433	435.6379089355469	262.5029602050781	1.0	366.8901672363281	177.04991149902344	0.1667449176311493	434.7475280761719	267.266845703125	0.00010821223258972168	422.2541809082031	248.58013916015625	6.821751594543457e-5	14	016
434	436.9506530761719	264.426513671875	1.0	372.21160888671875	180.05238342285156	1.0	375.1124267578125	178.02638244628906	0.00010198354721069336	370.4173278808594	181.9903106689453	7.82310962677002e-5	14	016
435	439.6629943847656	263.7776184082031	1.0	375.82098388671875	179.5859832763672	1.0	438.488037109375	260.730224609375	6.154179573059082e-5	370.3355407714844	179.99896240234375	0.00010594725608825684	14	016
436	441.1329345703125	262.807861328125	1.0	375.3451843261719	195.20375061035156	0.7740583419799805	440.22943115234375	261.0260314941406	9.545683860778809e-5	424.7543640136719	257.8101501464844	5.879998207092285e-5	14	016
437	437.2337646484375	264.6195983886719	1.0	378.1202697753906	197.88714599609375	0.9962455034255981	436.88055419921875	268.2318115234375	0.00010824203491210938	438.79718017578125	271.8738708496094	0.00019174814224243164	14	016
438	433.10400390625	264.0849914550781	1.0	373.14520263671875	206.06448364257812	0.999932050704956	432.7751159667969	268.35369873046875	8.475780487060547e-5	426.37933349609375	274.29656982421875	7.531046867370605e-5	14	016
439	430.6770324707031	260.96875	1.0	374.9428405761719	206.48463439941406	0.9999920129776001	425.9527282714844	264.7906494140625	6.827712059020996e-5	409.5041809082031	262.0576477050781	0.00010141730308532715	14	016
440	427.126708984375	264.7745056152344	1.0	375.40924072265625	210.56265258789062	1.0	425.08233642578125	264.3611145019531	7.325410842895508e-5	372.8971252441406	212.707275390625	0.000733494758605957	14	016
441	423.60791015625	264.3985900878906	1.0	377.05615234375	218.5513916015625	0.6304481029510498	421.7381591796875	268.15240478515625	9.459257125854492e-5	408.2718505859375	258.62982177734375	0.00022497773170471191	14	016
442	419.89727783203125	268.1201171875	1.0	379.1618957519531	223.44708251953125	1.0	418.8859558105469	270.37322998046875	0.00011023879051208496	407.6746520996094	259.13995361328125	0.00019365549087524414	14	016
443	418.45037841796875	267.3539123535156	1.0	375.41815185546875	224.4593048095703	1.0	417.82440185546875	270.2909851074219	5.4836273193359375e-5	373.23443603515625	225.4035186767578	0.0003063082695007324	14	016
444	417.26129150390625	267.1557922363281	1.0	374.1266784667969	223.30020141601562	1.0	375.6880798339844	223.7944793701172	0.00010344386100769043	372.6990661621094	225.03369140625	0.0006729364395141602	14	016
445	414.49114990234375	269.6761474609375	1.0	373.1612243652344	223.0812530517578	1.0	375.4010009765625	223.7241668701172	9.050965309143066e-5	372.1842956542969	224.9806671142578	0.0018832385540008545	14	016
446	413.37713623046875	269.08905029296875	1.0	372.0687561035156	222.70375061035156	1.0	374.4541015625	223.23263549804688	0.00017818808555603027	371.76068115234375	224.92300415039062	0.0019421279430389404	14	016
447	412.9114074707031	267.1080017089844	1.0	370.0494384765625	224.89671325683594	1.0	372.69281005859375	223.92526245117188	0.00030413269996643066	369.5994567871094	226.71824645996094	0.0008025765419006348	14	016
448	410.0450439453125	264.92938232421875	1.0	370.7122802734375	224.57290649414062	1.0	408.865966796875	265.13995361328125	0.00018998980522155762	370.9707946777344	226.1375732421875	0.00022721290588378906	14	016
449	408.96990966796875	265.28387451171875	1.0	368.6863098144531	228.9493408203125	1.0	372.3198547363281	226.8207550048828	6.86347484588623e-5	409.82611083984375	272.9369201660156	7.364153861999512e-5	14	016
450	406.94915771484375	264.89385986328125	1.0	368.0976257324219	226.0888671875	1.0	406.4405517578125	268.5891418457031	0.00011351704597473145	408.43994140625	272.3492126464844	0.00012063980102539062	14	016
451	406.30767822265625	263.0927429199219	1.0	369.0563659667969	228.91671752929688	1.0	372.4350891113281	227.04736328125	6.014108657836914e-5	408.11431884765625	271.58612060546875	0.00010254979133605957	14	016
452	406.67889404296875	263.4424743652344	1.0	369.07159423828125	229.61660766601562	1.0	371.76470947265625	227.25611877441406	8.761882781982422e-5	389.0289306640625	258.708251953125	0.00012695789337158203	14	016
453	405.5657958984375	264.0966796875	1.0	365.3784484863281	226.62562561035156	1.0	369.70166015625	225.10992431640625	6.377696990966797e-5	367.2884521484375	226.8856201171875	9.164214134216309e-5	14	016
454	405.45233154296875	264.09893798828125	1.0	366.00909423828125	223.5559844970703	1.0	370.2995300292969	221.94583129882812	0.00013077259063720703	368.4873352050781	222.01504516601562	0.00027054548263549805	14	016
455	404.0206604003906	263.28173828125	1.0	364.0159912109375	221.18283081054688	1.0	407.2795715332031	266.5138244628906	4.938244819641113e-5	390.1529235839844	253.3183135986328	0.0002060234546661377	14	016
456	403.91748046875	261.8023986816406	1.0	359.80743408203125	220.05905151367188	1.0	361.6321105957031	220.44375610351562	6.16908073425293e-5	359.40460205078125	221.2691650390625	0.0002224445343017578	14	016
457	401.0935974121094	258.75390625	1.0	360.8508605957031	219.15826416015625	1.0	394.402587890625	258.99835205078125	5.626678466796875e-5	360.82958984375	219.74412536621094	7.522106170654297e-5	14	016
458	401.1722717285156	255.45582580566406	1.0	362.0489196777344	212.4925994873047	0.9999936819076538	400.1051940917969	257.3731994628906	0.00013652443885803223	358.2620849609375	216.986572265625	0.0006840825080871582	14	016
459	399.1450500488281	257.27386474609375	1.0	362.0901184082031	219.5501251220703	0.9999998807907104	401.2893371582031	256.3620910644531	8.779764175415039e-5	361.3193054199219	220.85118103027344	0.00015869736671447754	14	016
460	399.3219909667969	258.74786376953125	1.0	366.2281494140625	228.66343688964844	1.0	535.8776245117188	216.65274047851562	9.480118751525879e-5	367.0104064941406	229.63763427734375	0.00014740228652954102	14	016
461	399.3484802246094	257.7026672363281	1.0	364.79681396484375	234.1916961669922	0.9999542236328125	361.64349365234375	235.9254608154297	0.0001163780689239502	384.50445556640625	247.10800170898438	0.00019180774688720703	14	016
462	400.40179443359375	260.4112243652344	1.0	365.7395935058594	235.43919372558594	0.9999998807907104	365.1299133300781	233.5959930419922	5.239248275756836e-5	383.1596984863281	248.6509552001953	0.00024956464767456055	14	016
463	399.81036376953125	260.5387268066406	1.0	367.3795166015625	237.258544921875	0.000636667013168335	401.92022705078125	259.55377197265625	4.0471553802490234e-5	389.2739562988281	247.0789794921875	0.00014603137969970703	14	016
464	400.5668029785156	262.8583984375	1.0	365.5624084472656	232.26632690429688	1.0	400.6889343261719	267.62799072265625	6.332993507385254e-5	384.699462890625	249.75660705566406	0.00014293193817138672	14	016
465	401.03961181640625	262.8131103515625	0.9999985694885254	368.2508239746094	231.05213928222656	1.0	372.20123291015625	231.6776885986328	0.0001220703125	369.3581237792969	238.1142578125	0.0003019869327545166	14	016
466	400.65673828125	262.320556640625	1.0	366.6429443359375	228.8656005859375	1.0	401.1343994140625	267.4550476074219	5.456805229187012e-5	390.0053405761719	272.2223815917969	0.0001411139965057373	14	016
467	400.8753967285156	262.5706481933594	1.0	367.24237060546875	227.4359130859375	1.0	400.78912353515625	267.70562744140625	0.00010284781455993652	390.0417785644531	272.77606201171875	0.00014388561248779297	14	016
468	400.1533508300781	262.4016418457031	1.0	366.11328125	227.8345947265625	1.0	536.6973876953125	216.74485778808594	9.360909461975098e-5	390.727294921875	272.3353271484375	0.00021851062774658203	14	016
469	402.4099426269531	261.2398376464844	1.0	366.63970947265625	225.22872924804688	1.0	371.2446594238281	223.90438842773438	0.00011366605758666992	369.18499755859375	224.5478973388672	0.00021386146545410156	14	016
470	401.1783752441406	260.8531188964844	1.0	364.7688903808594	225.4776611328125	1.0	370.14251708984375	223.75450134277344	6.42240047454834e-5	367.7236633300781	224.09141540527344	8.669495582580566e-5	14	016
471	399.6683349609375	261.4033203125	1.0	360.1693420410156	230.48097229003906	0.9999998807907104	362.2007751464844	229.48410034179688	6.172060966491699e-5	356.0427551269531	232.1963653564453	0.00010269880294799805	14	016
472	399.3081359863281	262.4342346191406	1.0	360.1595153808594	226.7376708984375	1.0	536.458251953125	216.57504272460938	7.703900337219238e-5	401.9598693847656	269.6737365722656	7.176399230957031e-5	14	016
473	400.1205139160156	263.9598388671875	1.0	359.1598815917969	222.29965209960938	1.0	400.21673583984375	268.54510498046875	0.00011050701141357422	358.6662292480469	222.87899780273438	0.00025206804275512695	14	016
474	400.4512634277344	262.75030517578125	1.0	358.0328674316406	220.7022247314453	1.0	536.7567749023438	216.58517456054688	0.0003018975257873535	358.3513488769531	221.29222106933594	0.00015404820442199707	14	016
475	399.6151123046875	262.3747253417969	1.0	358.07177734375	217.1673583984375	1.0	402.6184387207031	266.57867431640625	4.8100948333740234e-5	401.2846374511719	271.099365234375	7.453560829162598e-5	14	016
476	399.3285827636719	262.6667785644531	1.0	357.0339660644531	216.97621154785156	1.0	402.4888000488281	266.3729248046875	7.444620132446289e-5	401.57867431640625	270.5191955566406	4.723668098449707e-5	14	016
477	398.85174560546875	261.08441162109375	1.0	357.1178283691406	215.78179931640625	1.0	359.4865417480469	214.3201141357422	4.649162292480469e-5	354.4176940917969	221.67837524414062	3.892183303833008e-5	14	016
478	398.7178649902344	260.693603515625	1.0	356.59210205078125	213.9736328125	1.0	393.7402648925781	263.6443176269531	4.363059997558594e-5	354.2451171875	214.5357208251953	6.079673767089844e-5	14	016
479	398.575927734375	259.62255859375	1.0	354.1504821777344	213.40493774414062	1.0	393.6129150390625	262.42987060546875	8.288025856018066e-5	352.8842468261719	213.94044494628906	4.571676254272461e-5	14	016
480	399.1634521484375	260.0069885253906	1.0	355.2937316894531	209.63882446289062	1.0	357.4214172363281	208.7185516357422	0.0001691579818725586	354.1777648925781	210.50628662109375	0.0002543926239013672	14	016
481	400.2293701171875	262.1044921875	1.0	356.28924560546875	205.0207977294922	1.0	535.4674682617188	217.19512939453125	0.0007650852203369141	354.4445495605469	207.33934020996094	0.00011485815048217773	14	016
482	401.7786560058594	261.620361328125	1.0	355.4442138671875	206.0423126220703	1.0	357.6669006347656	206.14669799804688	5.272030830383301e-5	354.6779479980469	207.05117797851562	0.00015422701835632324	14	016
483	402.4739074707031	262.5268249511719	1.0	354.9437561035156	208.63905334472656	1.0	357.60076904296875	207.24964904785156	8.445978164672852e-5	353.5920715332031	209.3541259765625	8.469820022583008e-5	14	016
484	402.7056579589844	261.6499328613281	1.0	353.77569580078125	207.36598205566406	1.0	357.0511474609375	206.33920288085938	7.277727127075195e-5	353.6210021972656	207.19920349121094	9.745359420776367e-5	14	016
485	403.7211608886719	262.5111083984375	1.0	353.073974609375	205.0535430908203	1.0	536.25048828125	216.55429077148438	0.0008252859115600586	352.2403869628906	205.48013305664062	0.00010460615158081055	14	016
486	403.3838806152344	263.3517150878906	1.0	350.70623779296875	200.6653594970703	1.0	346.33392333984375	201.4108428955078	7.480382919311523e-5	403.7041015625	271.9975280761719	6.070733070373535e-5	14	016
487	404.0840759277344	265.0133056640625	1.0	350.93798828125	198.3898162841797	1.0	403.413330078125	268.4166259765625	6.67870044708252e-5	391.8593444824219	254.85960388183594	6.0439109802246094e-5	14	016
488	404.9385681152344	266.5534973144531	1.0	356.097412109375	202.90225219726562	0.9961016178131104	404.70599365234375	269.1948547363281	0.00010576844215393066	392.80462646484375	257.1447448730469	0.0001341104507446289	14	016
489	406.310791015625	269.3568115234375	1.0	354.233642578125	205.75816345214844	1.0	406.2523193359375	270.89605712890625	0.0001837611198425293	395.47332763671875	278.0808410644531	8.082389831542969e-5	14	016
490	407.47540283203125	272.4400939941406	1.0	352.3965759277344	204.3556671142578	1.0	407.0103454589844	272.2610778808594	9.354948997497559e-5	350.43109130859375	206.1747589111328	5.167722702026367e-5	14	016
491	408.87646484375	275.3781433105469	1.0	351.4604187011719	201.1954345703125	1.0	536.238037109375	216.1769561767578	0.00012862682342529297	392.5545349121094	282.74517822265625	7.349252700805664e-5	14	016
492	409.9089660644531	279.4302062988281	1.0	350.3504333496094	200.41119384765625	0.9999995231628418	407.9654846191406	278.8243408203125	0.0001226663589477539	392.6907958984375	283.8341369628906	7.462501525878906e-5	14	016
493	409.7571105957031	282.13629150390625	1.0	344.0384216308594	197.482666015625	0.9290733337402344	411.3642272949219	284.7610168457031	0.00017768144607543945	411.0749206542969	289.4050598144531	0.00012087821960449219	14	016
494	411.1511535644531	286.0783996582031	1.0	348.729248046875	204.74453735351562	0.36135920882225037	410.21160888671875	284.3640441894531	9.939074516296387e-5	406.21453857421875	274.23809814453125	0.00011008977890014648	14	016
495	411.2709045410156	287.3963623046875	1.0	347.4526062011719	194.4330291748047	1.0	409.7840576171875	288.154296875	0.00013127923011779785	350.5564880371094	195.9732666015625	0.00014579296112060547	14	016
496	411.3899230957031	287.8727722167969	1.0	350.1018371582031	195.485107421875	0.9999995827674866	410.0560607910156	288.1588439941406	0.00016894936561584473	407.4201965332031	275.8568420410156	8.228421211242676e-5	14	016
497	411.1684875488281	288.1789855957031	1.0	352.31329345703125	192.2697296142578	0.9999998807907104	409.8779296875	288.3636169433594	0.00019532442092895508	351.58477783203125	193.39170837402344	0.000912010669708252	14	016
498	410.9293518066406	287.15765380859375	1.0	354.76898193359375	189.13096618652344	1.0	409.8011779785156	287.7696838378906	0.00018700957298278809	352.3108215332031	191.35154724121094	0.0003241598606109619	14	016
499	411.7291259765625	287.0843505859375	1.0	352.6412658691406	193.07241821289062	1.0	355.035400390625	194.75741577148438	0.00013017654418945312	352.3468322753906	195.0644989013672	0.0012298524379730225	14	016
500	411.69293212890625	286.13592529296875	1.0	352.66796875	201.5620574951172	0.9782333374023438	409.9112548828125	286.9627685546875	0.00013834238052368164	406.8187255859375	273.314453125	6.541609764099121e-5	14	016
501	412.01422119140625	286.2829284667969	1.0	350.09271240234375	195.02645874023438	1.0	410.94915771484375	284.3689880371094	0.0001424849033355713	350.0947265625	197.71762084960938	0.00012099742889404297	14	016
502	412.9370422363281	285.0444641113281	1.0	350.4653625488281	196.6659698486328	0.19413641095161438	413.681884765625	287.6783752441406	0.0001532435417175293	407.2169494628906	273.66314697265625	0.00011706352233886719	14	016
503	413.37640380859375	283.6800231933594	1.0	350.248046875	194.73843383789062	1.0	413.7994384765625	286.5753173828125	0.00028395652770996094	350.9383544921875	195.5353240966797	0.00014230608940124512	14	016
504	413.15423583984375	281.78509521484375	1.0	348.3109130859375	200.7128143310547	0.999998927116394	413.47332763671875	285.6523742675781	0.0005320310592651367	411.710693359375	290.8395080566406	0.00020450353622436523	14	016
505	413.5206604003906	281.5189208984375	1.0	346.12347412109375	206.38250732421875	0.9999477863311768	413.385986328125	285.04815673828125	0.00016862154006958008	336.8388977050781	211.90501403808594	0.00025850534439086914	14	016
506	412.8081970214844	282.40655517578125	1.0	344.3685302734375	214.31747436523438	0.9846134781837463	413.2082824707031	286.0238342285156	0.000374525785446167	332.43243408203125	216.77490234375	0.00023230910301208496	14	016
507	413.3486633300781	284.5057373046875	1.0	339.5567321777344	213.4266815185547	0.9999977350234985	413.91754150390625	287.3063049316406	0.0002709329128265381	406.1904602050781	272.1982421875	0.00012052059173583984	14	016
508	413.3394470214844	286.0289611816406	1.0	338.3257751464844	205.66116333007812	1.0	340.73309326171875	206.98995971679688	0.0001653730869293213	407.29132080078125	274.39080810546875	0.0002320706844329834	14	016
509	414.4425964355469	286.42401123046875	1.0	340.111083984375	207.5599365234375	0.9999997019767761	414.2712097167969	288.14276123046875	0.00015118718147277832	407.7881164550781	275.5677185058594	0.00013566017150878906	14	016
510	414.36724853515625	287.0931396484375	1.0	352.2798156738281	234.2226104736328	0.02505570650100708	410.84033203125	286.4519348144531	8.422136306762695e-5	408.556640625	276.24267578125	0.000133514404296875	14	016
511	415.5237121582031	287.1869201660156	1.0	350.9198303222656	231.82794189453125	0.004987835884094238	414.59954833984375	288.37786865234375	5.990266799926758e-5	409.6620788574219	276.4576721191406	6.48200511932373e-5	14	016
512	415.41632080078125	287.43035888671875	1.0	342.8670654296875	221.69711303710938	0.9999990463256836	343.01361083984375	220.25711059570312	0.00016760826110839844	336.18707275390625	226.1715087890625	0.00015932321548461914	14	016
513	416.12713623046875	286.4850158691406	1.0	339.33984375	220.9467315673828	0.9999991655349731	415.2525634765625	287.1343688964844	0.00026789307594299316	409.32171630859375	277.7572937011719	0.00020575523376464844	14	016
514	417.3205261230469	284.64483642578125	1.0	337.6741943359375	217.2479248046875	0.9391924142837524	416.4976501464844	285.9114074707031	0.00022155046463012695	417.33197021484375	276.3099670410156	0.0002766549587249756	14	016
515	419.85418701171875	282.70904541015625	1.0	338.88800048828125	217.688720703125	0.007147639989852905	417.7644958496094	281.2146911621094	0.0001220703125	408.2392883300781	275.0440673828125	0.00014844536781311035	14	016
516	420.0314636230469	280.9166564941406	1.0	351.65252685546875	243.58424377441406	0.0021219253540039062	419.3745422363281	283.8959655761719	0.00010964274406433105	407.5843200683594	272.3587646484375	8.216500282287598e-5	14	016
517	422.1568908691406	281.1899108886719	1.0	430.8449401855469	282.9672546386719	0.0001799166202545166	420.9590759277344	283.68646240234375	0.0001868605613708496	408.27325439453125	273.7096252441406	0.00010582804679870605	14	016
518	424.1374206542969	279.6768798828125	1.0	346.50714111328125	239.89134216308594	0.9960919618606567	422.17303466796875	278.718994140625	0.0001513659954071045	407.07110595703125	281.8412780761719	0.00010633468627929688	14	016
519	426.2261657714844	278.59063720703125	1.0	344.0856018066406	241.69786071777344	0.9999999403953552	344.4496765136719	240.81777954101562	0.0002332627773284912	336.7707824707031	244.39317321777344	9.319186210632324e-5	14	016
520	430.727783203125	276.1999206542969	1.0	342.79736328125	242.65367126464844	1.0	341.0165710449219	242.52723693847656	0.00015112757682800293	336.9100341796875	243.36500549316406	0.00021344423294067383	14	016
521	353.43548583984375	241.51614379882812	0.0002683103084564209	347.7884216308594	242.7881317138672	1.0	344.1055603027344	244.81610107421875	0.00012618303298950195	348.3660583496094	241.29806518554688	0.00023260712623596191	14	016
522	428.79803466796875	272.2348937988281	0.0963594913482666	344.3475646972656	239.6651153564453	0.960318922996521	347.096435546875	240.97055053710938	9.417533874511719e-6	424.5683288574219	262.49151611328125	1.5020370483398438e-5	14	016
523	425.0985412597656	273.5147399902344	1.0	341.5463562011719	241.70140075683594	1.0	342.3534240722656	240.28456115722656	0.00013935565948486328	423.3546142578125	262.02874755859375	0.00012072920799255371	14	016
524	419.4293212890625	273.0006408691406	1.0	341.9687805175781	244.99496459960938	0.9947690963745117	418.8484802246094	272.776611328125	8.416175842285156e-5	408.77093505859375	277.6156921386719	5.7071447372436523e-5	14	016
525	417.0010681152344	269.7340393066406	1.0	341.4371032714844	245.73654174804688	0.0022886991500854492	416.54632568359375	271.5933837890625	0.00011596083641052246	409.2987060546875	261.127197265625	0.0001684129238128662	14	016
526	415.3316650390625	271.22357177734375	1.0	337.575439453125	255.04136657714844	0.9434754252433777	338.9790344238281	254.78125	9.66191291809082e-5	408.8402099609375	262.4460144042969	0.00014531612396240234	14	016
527	413.38165283203125	270.8735656738281	0.9999991655349731	407.3575439453125	275.1605224609375	0.00012406706809997559	413.05218505859375	267.4951477050781	8.77082347869873e-5	407.9110107421875	260.79388427734375	0.0001347064971923828	14	016
528	412.2304992675781	273.3962097167969	0.016477584838867188	338.08343505859375	258.94830322265625	0.9929674863815308	342.11749267578125	258.9305114746094	2.3871660232543945e-5	185.94139099121094	6.897335052490234	1.2010335922241211e-5	14	016
529	351.1427307128906	270.9119567871094	0.00037801265716552734	347.8620300292969	263.47381591796875	0.0005223453044891357	535.877197265625	213.5900421142578	8.940696716308594e-6	343.5888366699219	261.82952880859375	1.0222196578979492e-5	14	016
530	403.71832275390625	283.4065246582031	0.9975811243057251	356.121826171875	274.1072998046875	0.9999998807907104	359.21173095703125	275.1198425292969	6.705522537231445e-5	354.1942138671875	273.0673522949219	7.987022399902344e-5	14	016
531	402.9124755859375	287.9867248535156	0.9987625479698181	361.69793701171875	268.7880859375	0.4650433361530304	362.27276611328125	272.0649108886719	0.0001462996006011963	366.7781982421875	263.5958251953125	0.00018605589866638184	14	016
532	400.7215576171875	286.8955078125	1.0	362.69049072265625	258.5312805175781	0.033462733030319214	400.7164306640625	287.5948181152344	0.00018605589866638184	388.91619873046875	275.7901611328125	0.00030735135078430176	14	016
533	398.3020324707031	293.5193786621094	1.0	367.47216796875	251.76260375976562	0.9386266469955444	394.14471435546875	297.086181640625	0.00015866756439208984	380.06597900390625	302.5887145996094	7.06017017364502e-5	14	016
534	397.3540954589844	295.6593322753906	1.0	368.3700256347656	251.34622192382812	1.0	394.13494873046875	296.2938537597656	0.00023385882377624512	370.2303161621094	255.22735595703125	0.00037384033203125	14	016
535	395.9940185546875	295.8348388671875	1.0	372.0499572753906	254.52297973632812	0.9999883770942688	397.1278991699219	298.66094970703125	0.00019294023513793945	370.4456787109375	257.9864196777344	0.0002828538417816162	14	016
