# Supplementary material for: An automated feeding system for the African killifish reveals the impact of diet on lifespan and allows scalable assessment of associative learning
Source: eLife. 2022 Nov 10;11:e69008. doi: 10.7554/eLife.69008 (PMC9788828; doi:10.7554/eLife.69008)
Supplement: Figure 6—source data 2. [file elife-69008-fig6-data2.zip › Training Trajectories/t14_REC004DLC_resnet50_TrainAllTheThingsJun28shuffle1_1030000.csv]

bodyparts_coords	fishhead_x	fishhead_y	fishhead_likelihood	fishtail_x	fishtail_y	fishtail_likelihood	redlight_x	redlight_y	redlight_likelihood	fooddrop_x	fooddrop_y	fooddrop_likelihood	fishnum	recordingnum
0	227.43324279785156	134.54910278320312	1.0	230.43711853027344	132.8834228515625	0.045757561922073364	230.27212524414062	135.82467651367188	5.78761100769043e-5	227.0515594482422	141.93296813964844	1.4841556549072266e-5	14	004
1	239.954833984375	132.00064086914062	1.0	244.26425170898438	133.44247436523438	0.00011613965034484863	535.0280151367188	215.46029663085938	0.0011680424213409424	217.87294006347656	141.71437072753906	7.659196853637695e-6	14	004
2	249.85116577148438	129.83302307128906	1.0	255.88864135742188	133.6046142578125	0.0007601380348205566	536.4708862304688	215.94903564453125	0.00026810169219970703	257.6365661621094	134.60128784179688	3.698468208312988e-5	14	004
3	253.99705505371094	129.71170043945312	1.0	258.1767578125	133.47413635253906	0.00012049078941345215	534.6746826171875	215.06829833984375	0.0002968907356262207	259.3062438964844	135.14662170410156	2.5570392608642578e-5	14	004
4	256.1514587402344	129.74197387695312	1.0	171.48223876953125	148.11453247070312	0.21888497471809387	533.9784545898438	215.55918884277344	2.3990869522094727e-5	259.7035827636719	134.9558563232422	1.093745231628418e-5	14	004
5	257.04302978515625	130.2952880859375	1.0	260.3465881347656	133.56240844726562	4.503130912780762e-5	537.0703735351562	216.0724334716797	0.0002943873405456543	246.762451171875	134.8742218017578	1.2785196304321289e-5	14	004
6	258.3298645019531	130.1971893310547	1.0	261.9563903808594	132.9349365234375	5.581974983215332e-5	537.0184326171875	216.3916778564453	4.991888999938965e-5	246.6355743408203	135.66748046875	2.104043960571289e-5	14	004
7	257.8078918457031	130.5817108154297	1.0	261.89044189453125	132.9834442138672	5.030632019042969e-5	536.2011108398438	216.2649383544922	0.0038774609565734863	246.07960510253906	135.58258056640625	1.1652708053588867e-5	14	004
8	258.5777587890625	128.028564453125	1.0	257.12176513671875	131.5614776611328	8.231401443481445e-5	256.51422119140625	130.5776824951172	6.619095802307129e-5	247.4398651123047	135.06036376953125	3.337860107421875e-5	14	004
9	259.74072265625	126.69783020019531	1.0	258.0574645996094	130.81088256835938	0.00011795759201049805	535.6150512695312	215.62698364257812	0.0005577802658081055	247.782958984375	135.4687957763672	6.210803985595703e-5	14	004
10	259.5395812988281	128.87989807128906	1.0	181.77052307128906	149.89439392089844	0.9997923970222473	536.275390625	216.11207580566406	0.00011593103408813477	247.18067932128906	135.41197204589844	3.600120544433594e-5	14	004
11	258.4228820800781	130.43447875976562	1.0	181.3182830810547	145.69082641601562	1.0	257.2136535644531	131.60574340820312	5.9604644775390625e-5	247.12863159179688	135.24046325683594	3.355741500854492e-5	14	004
12	210.728759765625	154.71087646484375	0.00022622942924499512	200.51043701171875	151.546142578125	1.0	535.7966918945312	215.8057861328125	0.00030496716499328613	196.6417236328125	158.5763397216797	0.0004735887050628662	14	004
13	281.4302062988281	144.2702178955078	1.0	209.46389770507812	139.85203552246094	0.9999998211860657	535.149658203125	215.37509155273438	0.00015461444854736328	207.3361358642578	143.84109497070312	0.00020384788513183594	14	004
14	288.3912658691406	143.0596466064453	1.0	210.41278076171875	128.00823974609375	0.9999872446060181	287.99688720703125	144.76881408691406	0.0001519918441772461	282.5490417480469	148.01028442382812	5.3316354751586914e-5	14	004
15	301.22320556640625	146.07102966308594	1.0	296.6404113769531	148.8543243408203	0.0002925992012023926	536.7882080078125	216.14649963378906	8.00788402557373e-5	306.0381164550781	152.22982788085938	1.9609928131103516e-5	14	004
16	314.86083984375	149.87318420410156	1.0	215.8964385986328	125.00726318359375	0.005318254232406616	311.458740234375	151.6023406982422	0.00014865398406982422	298.085205078125	155.43814086914062	4.890561103820801e-5	14	004
17	322.7657470703125	154.30836486816406	1.0	228.3260955810547	123.7921371459961	0.07305049896240234	535.3590087890625	215.20083618164062	0.0003535747528076172	312.1542053222656	143.85643005371094	5.0127506256103516e-5	14	004
18	330.1392822265625	157.0127716064453	1.0	235.4835205078125	125.66057586669922	0.9999995231628418	331.609619140625	158.1092071533203	0.0002104043960571289	330.1559143066406	163.465087890625	9.483098983764648e-5	14	004
19	333.4169006347656	159.3162841796875	1.0	239.2071533203125	127.81499481201172	0.999998927116394	536.0765380859375	216.16143798828125	0.004708439111709595	329.70037841796875	164.32493591308594	2.703070640563965e-5	14	004
20	336.9781799316406	160.07127380371094	1.0	242.16282653808594	131.31838989257812	1.0	536.51416015625	215.17652893066406	0.0006893277168273926	241.38906860351562	133.0311737060547	8.225440979003906e-5	14	004
21	338.3437805175781	161.5352020263672	1.0	242.88877868652344	132.1304168701172	0.9994922876358032	534.4768676757812	215.47589111328125	9.840726852416992e-5	328.13067626953125	167.07928466796875	4.8041343688964844e-5	14	004
22	341.2512512207031	162.58433532714844	1.0	250.97152709960938	131.176025390625	1.0	535.5214233398438	215.55494689941406	0.005102813243865967	327.7650146484375	168.9234161376953	5.0455331802368164e-5	14	004
23	341.5102233886719	163.26211547851562	1.0	254.71827697753906	128.54893493652344	1.0	338.49468994140625	164.5850830078125	8.13603401184082e-5	256.51934814453125	130.14723205566406	5.653500556945801e-5	14	004
24	342.0808410644531	163.77059936523438	1.0	253.51687622070312	126.74799346923828	0.9901533126831055	536.4530639648438	215.58432006835938	0.00021004676818847656	327.24359130859375	169.17645263671875	5.093216896057129e-5	14	004
25	342.7979736328125	163.06626892089844	1.0	256.3736877441406	128.03848266601562	1.0	535.1329345703125	215.4139862060547	0.00034165382385253906	256.5628967285156	130.5106201171875	0.0001443624496459961	14	004
26	342.9877624511719	163.31214904785156	1.0	255.2572784423828	129.2306671142578	0.9999974966049194	507.4358215332031	197.10757446289062	1.0	506.2208557128906	196.51588439941406	0.0006317794322967529	14	004
27	343.5986633300781	162.88084411621094	1.0	252.80337524414062	127.44145202636719	0.9999218583106995	508.3471984863281	196.31744384765625	1.0	505.78515625	197.07431030273438	0.0010663270950317383	14	004
28	344.8105773925781	162.1138916015625	1.0	251.56884765625	124.72331237792969	0.936843991279602	507.5125427246094	196.85704040527344	1.0	506.2584533691406	196.0618438720703	0.0005773305892944336	14	004
29	346.2967529296875	163.24563598632812	1.0	255.92822265625	128.70835876464844	0.9999939203262329	507.8569030761719	197.2478485107422	1.0	505.447509765625	197.95362854003906	0.0009390115737915039	14	004
30	347.9520568847656	163.9308624267578	1.0	257.9411315917969	132.4462890625	0.9999827146530151	508.301513671875	196.42318725585938	1.0	505.6007995605469	197.54649353027344	0.0006965398788452148	14	004
31	355.42529296875	163.2030487060547	1.0	265.3214416503906	134.52999877929688	1.0	508.38555908203125	197.61695861816406	0.9999999403953552	505.4793701171875	198.3771514892578	0.0013187527656555176	14	004
32	365.1466064453125	166.2216339111328	1.0	269.7980651855469	136.3663330078125	0.9999984502792358	507.6703186035156	196.93089294433594	1.0	505.405517578125	197.72723388671875	0.0010412335395812988	14	004
33	377.47125244140625	170.37063598632812	1.0	280.25390625	149.72743225097656	1.0	507.7706298828125	197.0030975341797	1.0	505.47119140625	197.9088897705078	0.0009488463401794434	14	004
34	392.25897216796875	172.19908142089844	1.0	292.4033203125	142.07456970214844	1.0	507.9426574707031	196.88015747070312	1.0	505.7996520996094	197.54434204101562	0.0014880895614624023	14	004
35	403.3175048828125	172.8910675048828	1.0	295.4298095703125	143.9333953857422	0.999941349029541	508.135498046875	196.95254516601562	1.0	505.6573486328125	197.7088623046875	0.001519620418548584	14	004
36	411.52203369140625	178.48011779785156	1.0	308.5246276855469	161.49441528320312	0.999998927116394	507.5389709472656	196.20872497558594	1.0	505.7420959472656	197.24810791015625	0.0008519589900970459	14	004
37	416.52569580078125	183.35311889648438	1.0	329.7893371582031	160.5643310546875	1.0	507.26873779296875	196.2560272216797	1.0	505.4150695800781	197.05755615234375	0.0006780028343200684	14	004
38	420.141357421875	185.15419006347656	1.0	337.10833740234375	152.16664123535156	0.999996542930603	507.5154724121094	196.2296905517578	1.0	505.5643615722656	197.07472229003906	0.0005912482738494873	14	004
39	424.81671142578125	187.0443878173828	1.0	335.4516906738281	144.4817657470703	0.9999999403953552	507.0243225097656	196.1700439453125	1.0	505.5857849121094	197.27761840820312	0.0007524788379669189	14	004
40	427.9612731933594	189.01402282714844	1.0	331.3109436035156	145.68399047851562	1.0	507.16558837890625	196.2312469482422	1.0	505.5054016113281	197.59912109375	0.00043642520904541016	14	004
41	432.4717102050781	190.6904296875	1.0	334.32196044921875	140.0731964111328	0.5073466897010803	506.8766174316406	196.88302612304688	1.0	505.7522888183594	195.81668090820312	0.0003095567226409912	14	004
42	436.4540710449219	193.40452575683594	1.0	338.2803039550781	146.8081817626953	1.0	507.1180725097656	196.5296630859375	1.0	505.3075866699219	197.7223663330078	0.00044715404510498047	14	004
43	434.5467224121094	194.69737243652344	1.0	340.0233459472656	143.81919860839844	0.9999608993530273	507.36260986328125	196.06288146972656	1.0	506.179443359375	194.54156494140625	0.00022390484809875488	14	004
44	436.20867919921875	197.6581573486328	1.0	345.6624450683594	139.80203247070312	0.9999979734420776	507.20123291015625	196.24557495117188	1.0	505.8437805175781	194.8053741455078	0.00024840235710144043	14	004
45	435.99737548828125	202.0355224609375	1.0	357.27862548828125	142.472900390625	0.998125433921814	507.01611328125	196.3237762451172	1.0	505.9136657714844	194.91156005859375	0.0002053678035736084	14	004
46	437.8357849121094	206.9230499267578	1.0	369.6961975097656	140.83348083496094	1.0	507.1610107421875	196.0699920654297	1.0	505.9114990234375	194.5304718017578	0.00016126036643981934	14	004
47	435.663818359375	211.96728515625	1.0	367.03662109375	133.56414794921875	0.9999997615814209	507.18267822265625	195.77455139160156	1.0	505.42523193359375	197.02267456054688	0.00014913082122802734	14	004
48	434.99395751953125	221.20042419433594	1.0	370.2342834472656	150.72886657714844	1.0	507.0180969238281	196.27554321289062	1.0	505.763916015625	195.29876708984375	0.0002581775188446045	14	004
49	434.2405700683594	226.2863311767578	1.0	369.5662841796875	149.25730895996094	0.9999992847442627	507.6777648925781	195.9910888671875	1.0	506.676513671875	198.10435485839844	0.00029799342155456543	14	004
50	433.6114807128906	229.30874633789062	0.9999996423721313	370.4219055175781	149.16941833496094	0.08653205633163452	507.3743591308594	196.8339385986328	1.0	506.5733337402344	198.61361694335938	0.0003121793270111084	14	004
51	436.01739501953125	232.95870971679688	1.0	507.15380859375	201.33154296875	8.52346420288086e-5	507.0701599121094	196.46090698242188	1.0	505.62493896484375	195.286865234375	0.00024944543838500977	14	004
52	436.0146179199219	236.1909942626953	0.30663570761680603	362.27978515625	170.75791931152344	0.9907939434051514	507.27813720703125	196.19512939453125	1.0	505.95196533203125	194.835693359375	0.0003489255905151367	14	004
53	434.32806396484375	238.99343872070312	0.998863935470581	358.7119140625	169.93377685546875	1.0	507.75164794921875	196.60292053222656	1.0	506.8684997558594	198.59051513671875	0.0005066096782684326	14	004
54	434.9295349121094	240.08489990234375	0.13289493322372437	505.2198791503906	198.23341369628906	0.00016877055168151855	507.898193359375	196.84783935546875	1.0	507.1178894042969	198.7471466064453	0.0005278289318084717	14	004
55	359.9326171875	198.59005737304688	0.00819551944732666	365.31024169921875	203.2590789794922	0.0009468793869018555	508.2838134765625	196.85025024414062	1.0	505.1551818847656	198.02334594726562	0.0007483065128326416	14	004
56	433.3244323730469	248.5006866455078	0.0032806396484375	365.8768615722656	205.56344604492188	0.9972760081291199	507.9812927246094	196.9984893798828	1.0	506.5486145019531	196.08419799804688	0.0005768537521362305	14	004
57	427.120361328125	249.5437774658203	0.0011279582977294922	368.14996337890625	205.1494598388672	1.0	508.3605041503906	197.2489776611328	1.0	505.53936767578125	198.04159545898438	0.0009934604167938232	14	004
58	368.5539245605469	199.71385192871094	0.00017833709716796875	368.0692443847656	204.54879760742188	0.9997798204421997	508.830322265625	196.80569458007812	1.0	507.6341857910156	198.48248291015625	0.0006897151470184326	14	004
59	434.38446044921875	256.3596496582031	0.0032895803451538086	360.78582763671875	226.60813903808594	1.0	508.5641784667969	197.17117309570312	1.0	505.43890380859375	198.37661743164062	0.0008818507194519043	14	004
60	509.43316650390625	200.02886962890625	0.0002250969409942627	364.32366943359375	226.1439971923828	1.0	508.4783020019531	197.153564453125	1.0	505.37481689453125	197.94949340820312	0.0008405148983001709	14	004
61	370.0146179199219	226.9915771484375	0.0028672218322753906	363.6348571777344	224.10447692871094	0.9999998807907104	508.478271484375	196.5082244873047	1.0	505.5000305175781	197.5133056640625	0.0007216036319732666	14	004
62	433.6516418457031	256.2285461425781	0.9999998211860657	436.9701843261719	258.3226623535156	0.00018915534019470215	508.5664367675781	196.7665252685547	1.0	507.3247375488281	195.52828979492188	0.0007056295871734619	14	004
63	432.9707336425781	255.16697692871094	1.0	505.6959533691406	198.7666473388672	0.00016158819198608398	507.9953918457031	197.25938415527344	1.0	506.8015441894531	196.35972595214844	0.0006333291530609131	14	004
64	433.6288146972656	252.15040588378906	1.0	433.2580261230469	250.90475463867188	0.0002071857452392578	507.907958984375	196.8814239501953	1.0	506.89483642578125	195.92466735839844	0.0006405413150787354	14	004
65	435.72503662109375	242.85086059570312	1.0	506.2131652832031	198.09521484375	0.00015375018119812012	508.4515686035156	196.6254425048828	1.0	505.665283203125	197.8433380126953	0.0004871189594268799	14	004
66	433.29327392578125	236.17578125	1.0	385.8545837402344	280.51043701171875	0.003350973129272461	508.6617431640625	196.55833435058594	1.0	507.5674743652344	198.35166931152344	0.0007374584674835205	14	004
67	431.2253112792969	233.3629913330078	1.0	384.11871337890625	290.16424560546875	0.034189820289611816	508.5245666503906	196.15855407714844	1.0	507.57159423828125	195.04164123535156	0.0006076395511627197	14	004
68	427.84808349609375	231.98521423339844	1.0	372.8657531738281	292.88848876953125	0.9999943375587463	508.5850524902344	197.1206512451172	1.0	505.8340759277344	198.16331481933594	0.0008313357830047607	14	004
69	424.61669921875	234.86732482910156	1.0	372.8779296875	299.160400390625	0.9999999403953552	507.87396240234375	196.16119384765625	1.0	506.6202087402344	194.70440673828125	0.000530630350112915	14	004
70	423.9912414550781	236.0131072998047	1.0	367.1050109863281	305.5915222167969	1.0	508.33349609375	196.16128540039062	1.0	507.0372619628906	194.83480834960938	0.0004932284355163574	14	004
71	423.2054748535156	236.88516235351562	1.0	368.3804016113281	308.347900390625	1.0	508.4342041015625	196.3604278564453	1.0	507.086669921875	195.13526916503906	0.0005258917808532715	14	004
72	424.23663330078125	239.06312561035156	1.0	367.3658142089844	314.9239196777344	1.0	507.6650695800781	196.30340576171875	1.0	506.3924255371094	195.00894165039062	0.0003752410411834717	14	004
73	423.05120849609375	243.16233825683594	1.0	363.9522705078125	321.31500244140625	1.0	507.805419921875	196.6967010498047	1.0	506.6952209472656	195.83493041992188	0.00047653913497924805	14	004
74	427.1452941894531	245.51478576660156	1.0	368.23455810546875	324.25921630859375	0.01924315094947815	508.6791076660156	196.71485900878906	1.0	507.4159851074219	195.71002197265625	0.0004997849464416504	14	004
75	429.327880859375	247.8364715576172	1.0	365.3710021972656	310.7506408691406	0.36449503898620605	508.5614929199219	196.54457092285156	1.0	505.8160400390625	197.7854461669922	0.000545203685760498	14	004
76	427.57281494140625	250.58580017089844	1.0	355.5256652832031	317.18988037109375	1.0	508.3875732421875	196.36892700195312	1.0	355.0689392089844	318.92694091796875	0.00039705634117126465	14	004
77	429.0204162597656	253.9797821044922	1.0	348.81927490234375	320.1426696777344	1.0	508.59869384765625	196.66331481933594	1.0	507.40679931640625	195.660888671875	0.0005112290382385254	14	004
78	430.1383361816406	254.0597381591797	1.0	350.5313415527344	317.5328369140625	0.9999796152114868	508.7965393066406	196.7806854248047	1.0	505.9595642089844	197.8503875732422	0.0007825493812561035	14	004
79	430.52972412109375	255.23280334472656	1.0	506.08160400390625	197.62889099121094	0.00013148784637451172	508.0799865722656	195.8309326171875	1.0	505.7322998046875	196.9674072265625	0.0004917681217193604	14	004
80	432.97625732421875	254.6707763671875	1.0	352.5572204589844	320.861328125	0.9999994039535522	508.3953857421875	196.08509826660156	1.0	505.96832275390625	197.20596313476562	0.0006434619426727295	14	004
81	433.019775390625	253.8192138671875	1.0	355.9696960449219	322.75714111328125	0.9999979138374329	508.8976135253906	195.87522888183594	1.0	507.7138671875	195.0314178466797	0.00048279762268066406	14	004
82	434.0754699707031	251.0127410888672	1.0	506.0057373046875	197.4847869873047	0.0001226365566253662	508.4555969238281	195.7416534423828	1.0	507.3603515625	194.60003662109375	0.0004805028438568115	14	004
83	434.8690490722656	245.0824737548828	1.0	359.197265625	327.5245361328125	0.005356699228286743	508.12701416015625	196.1415557861328	1.0	507.4218444824219	198.39129638671875	0.0006389617919921875	14	004
84	433.309814453125	238.03350830078125	1.0	369.5109558105469	318.5465087890625	0.9999998807907104	508.738525390625	196.35675048828125	1.0	507.581298828125	198.23886108398438	0.00046938657760620117	14	004
85	430.9519348144531	237.0050048828125	1.0	369.3038330078125	321.807861328125	0.9982516765594482	509.058349609375	195.6119842529297	1.0	507.6827087402344	197.75347900390625	0.0007864534854888916	14	004
86	431.3231506347656	235.9300994873047	1.0	362.86181640625	332.553466796875	0.0069519877433776855	508.7986145019531	196.35171508789062	1.0	505.9165344238281	197.62628173828125	0.0003941357135772705	14	004
87	430.6252746582031	234.22152709960938	1.0	425.7347106933594	234.68223571777344	0.00018984079360961914	508.49267578125	196.72474670410156	1.0	505.8971862792969	197.53762817382812	0.0009396672248840332	14	004
88	432.59100341796875	233.76795959472656	1.0	366.2599182128906	314.8527526855469	0.9997522830963135	508.6175537109375	196.2037811279297	1.0	506.034912109375	197.28565979003906	0.0006790757179260254	14	004
89	433.3108215332031	234.64736938476562	1.0	362.12774658203125	318.99371337890625	0.9899468421936035	508.82501220703125	196.10269165039062	1.0	505.88763427734375	197.2376708984375	0.000874251127243042	14	004
90	432.0054016113281	235.44871520996094	1.0	359.00933837890625	324.5805969238281	0.9999976754188538	507.9974060058594	196.04714965820312	1.0	507.0442199707031	194.97886657714844	0.0005065798759460449	14	004
91	431.0323791503906	236.4202880859375	1.0	355.2399597167969	324.36676025390625	0.0025585293769836426	508.7170715332031	195.97496032714844	1.0	507.6577453613281	198.00045776367188	0.0004622936248779297	14	004
92	430.7333068847656	237.50804138183594	1.0	357.94000244140625	318.8316650390625	1.0	508.1101379394531	196.75099182128906	1.0	505.6208801269531	197.96084594726562	0.0006041526794433594	14	004
93	431.1336669921875	238.15640258789062	1.0	353.0402526855469	319.2629699707031	1.0	508.83160400390625	196.46051025390625	1.0	506.1535339355469	197.7480010986328	0.0005085468292236328	14	004
94	431.8469543457031	238.158203125	1.0	355.2018127441406	320.53759765625	1.0	508.13909912109375	196.5283203125	1.0	507.02447509765625	195.5063018798828	0.000585705041885376	14	004
95	431.9580383300781	238.92926025390625	1.0	355.89691162109375	323.7414855957031	0.9999998807907104	508.5966796875	196.39138793945312	1.0	507.5754089355469	195.15306091308594	0.0004839599132537842	14	004
96	431.94549560546875	238.81735229492188	1.0	356.6528015136719	322.1944580078125	0.9912528991699219	508.4219665527344	196.24221801757812	1.0	507.2757873535156	195.2627716064453	0.0004315376281738281	14	004
97	432.5772705078125	238.62620544433594	1.0	355.5394592285156	321.0787353515625	0.04970666766166687	509.30718994140625	196.31317138671875	1.0	506.1210632324219	197.42193603515625	0.0006652176380157471	14	004
98	432.45916748046875	240.7108612060547	1.0	359.0883483886719	317.0644836425781	1.0	508.3480529785156	196.49720764160156	1.0	505.9297790527344	197.79847717285156	0.000752866268157959	14	004
99	432.133056640625	239.74449157714844	1.0	359.6182861328125	318.2410888671875	0.9999909400939941	508.5726013183594	196.19058227539062	1.0	507.6314392089844	198.3346405029297	0.0004912912845611572	14	004
100	431.2828674316406	236.8609161376953	1.0	506.319091796875	198.2564239501953	0.00010901689529418945	508.4048156738281	196.59246826171875	1.0	507.3918151855469	195.52456665039062	0.00047260522842407227	14	004
101	430.6177673339844	233.43775939941406	1.0	361.514892578125	306.7254333496094	0.9991878271102905	508.552001953125	196.43569946289062	1.0	506.00653076171875	197.5818328857422	0.0007719695568084717	14	004
102	431.37176513671875	230.6048126220703	1.0	366.8180847167969	304.1697998046875	1.0	508.0304870605469	196.81863403320312	1.0	507.05255126953125	195.64512634277344	0.0005722939968109131	14	004
103	431.9413757324219	226.19447326660156	1.0	362.15191650390625	308.84075927734375	0.853722095489502	507.8257141113281	196.58810424804688	1.0	506.9251403808594	195.6931915283203	0.000433117151260376	14	004
104	432.105224609375	220.4783935546875	1.0	378.5838317871094	295.7070617675781	0.00037413835525512695	507.5969543457031	196.28346252441406	1.0	505.7292785644531	197.20059204101562	0.0008009970188140869	14	004
105	432.6568603515625	213.4407501220703	1.0	375.4961853027344	295.4452209472656	0.9535295963287354	507.4841613769531	196.480224609375	1.0	505.68792724609375	197.288330078125	0.0006588399410247803	14	004
106	428.6143798828125	212.781494140625	1.0	374.9383544921875	298.2619323730469	0.4656655788421631	507.3755798339844	196.46070861816406	1.0	506.58349609375	195.11170959472656	0.0004304945468902588	14	004
107	431.3327941894531	211.74464416503906	1.0	510.03125	197.459228515625	0.0001322627067565918	507.1893310546875	196.66021728515625	1.0	506.2091064453125	195.3526153564453	0.000496983528137207	14	004
108	429.2956237792969	211.88531494140625	1.0	368.3717346191406	289.14239501953125	0.014469623565673828	507.3919982910156	196.4393310546875	1.0	505.4454650878906	197.45750427246094	0.0004943907260894775	14	004
109	428.39605712890625	213.5795135498047	1.0	363.863525390625	276.6283874511719	0.015804260969161987	507.01678466796875	196.55934143066406	1.0	505.8766784667969	195.1575469970703	0.0005014240741729736	14	004
110	424.9637756347656	215.12330627441406	1.0	356.8101501464844	280.14117431640625	0.21038565039634705	506.8592224121094	196.23184204101562	1.0	505.68035888671875	195.09762573242188	0.00043514370918273926	14	004
111	423.5323791503906	215.70742797851562	1.0	430.3719482421875	217.43495178222656	0.000553429126739502	506.56658935546875	196.7105255126953	1.0	505.5036315917969	195.5270538330078	0.0008157789707183838	14	004
112	422.5408935546875	216.57254028320312	1.0	348.6498107910156	276.6627502441406	0.9999958872795105	506.7244873046875	195.99021911621094	1.0	505.667724609375	194.46311950683594	0.0005553662776947021	14	004
113	422.996337890625	222.13560485839844	1.0	345.86614990234375	282.7950134277344	0.9999999403953552	506.76239013671875	196.62991333007812	1.0	505.7018127441406	195.6818084716797	0.0005671679973602295	14	004
114	421.3003845214844	228.7713165283203	1.0	422.5857238769531	231.94944763183594	0.000264585018157959	507.2623596191406	196.70704650878906	1.0	505.9147644042969	195.86611938476562	0.0006437897682189941	14	004
115	424.1233825683594	231.71568298339844	1.0	342.5275573730469	258.9143981933594	0.4829586148262024	507.1579895019531	196.05809020996094	1.0	505.8528747558594	195.24888610839844	0.0005769431591033936	14	004
116	425.49017333984375	230.8584442138672	1.0	335.54962158203125	258.20111083984375	0.9999957084655762	507.41864013671875	196.69845581054688	1.0	506.1612243652344	195.63111877441406	0.0006110966205596924	14	004
117	427.8632507324219	225.8302764892578	1.0	329.59326171875	253.8389129638672	0.999914288520813	507.0406188964844	196.7891082763672	1.0	506.0404968261719	196.1432647705078	0.0007055103778839111	14	004
118	431.02685546875	217.304931640625	1.0	437.0510559082031	217.47276306152344	0.00015375018119812012	507.4613037109375	196.69667053222656	1.0	506.27276611328125	195.6685333251953	0.0007258355617523193	14	004
119	430.3806457519531	209.42568969726562	1.0	345.8559875488281	259.4072265625	1.0	508.1594543457031	197.06800842285156	1.0	505.55303955078125	197.78237915039062	0.0006396770477294922	14	004
120	431.39874267578125	202.919677734375	1.0	345.94158935546875	253.07586669921875	0.9998623132705688	507.29541015625	196.62124633789062	1.0	505.9001159667969	197.4514617919922	0.0005754530429840088	14	004
121	429.88226318359375	201.85508728027344	1.0	434.0437927246094	200.03875732421875	0.0005816817283630371	507.2159118652344	196.57843017578125	1.0	506.01434326171875	195.50303649902344	0.0004051625728607178	14	004
122	430.79058837890625	198.7378387451172	1.0	368.1783752441406	254.4119873046875	0.9999999403953552	507.2303466796875	196.5230712890625	1.0	505.9820861816406	195.0164337158203	0.00022807717323303223	14	004
123	431.88006591796875	194.20860290527344	1.0	365.493896484375	256.6322937011719	1.0	506.9195861816406	196.43629455566406	1.0	505.5806579589844	195.02220153808594	0.0002999305725097656	14	004
124	429.6013488769531	195.16001892089844	1.0	362.8393859863281	255.32554626464844	0.9999431371688843	507.3127136230469	196.54818725585938	1.0	505.99224853515625	195.1937255859375	0.0002582967281341553	14	004
125	427.4022521972656	195.91085815429688	1.0	365.1099548339844	256.7384033203125	0.9850976467132568	507.1069030761719	196.0900115966797	1.0	506.0666809082031	194.5072021484375	0.00036147236824035645	14	004
126	426.7229309082031	197.32232666015625	1.0	356.3035888671875	259.53778076171875	0.9999998807907104	507.10980224609375	196.606201171875	1.0	505.8275146484375	195.23468017578125	0.0003161132335662842	14	004
127	425.8068542480469	200.79000854492188	1.0	346.9327392578125	257.46527099609375	1.0	507.1759033203125	195.89459228515625	1.0	505.9043884277344	194.482666015625	0.0003820657730102539	14	004
128	428.56451416015625	203.18341064453125	1.0	352.9234924316406	259.2424011230469	1.0	507.16790771484375	195.7318878173828	1.0	505.7839660644531	194.54824829101562	0.0002976953983306885	14	004
129	502.7424621582031	197.80361938476562	0.00027674436569213867	504.86224365234375	198.38784790039062	0.000229567289352417	507.1341857910156	196.44102478027344	1.0	505.1947326660156	197.39602661132812	0.00048547983169555664	14	004
130	502.6043701171875	197.23471069335938	0.00015395879745483398	345.5359802246094	242.63270568847656	0.9640623331069946	506.9403991699219	196.2869873046875	1.0	505.59783935546875	194.88226318359375	0.00033667683601379395	14	004
131	431.8355712890625	199.6278533935547	0.9999999403953552	344.3830871582031	242.3850555419922	0.006006360054016113	506.8121032714844	196.4214324951172	0.9999998807907104	505.37200927734375	195.14073181152344	0.00038427114486694336	14	004
132	427.5779724121094	199.04037475585938	1.0	345.3609924316406	242.3594512939453	0.006640583276748657	507.2818298339844	196.32765197753906	1.0	506.141845703125	194.7442169189453	0.0003847479820251465	14	004
133	425.7992858886719	197.5508575439453	1.0	344.8077392578125	243.69740295410156	0.9999997615814209	506.7195129394531	195.89634704589844	1.0	505.64697265625	194.57142639160156	0.0003940165042877197	14	004
134	426.0107116699219	198.24325561523438	1.0	344.7201232910156	241.6936492919922	1.0	506.82568359375	196.46249389648438	1.0	505.6131896972656	195.07627868652344	0.0005910098552703857	14	004
135	428.6839599609375	205.00743103027344	1.0	428.51361083984375	207.33798217773438	0.0022621452808380127	506.88641357421875	196.43899536132812	1.0	505.6263732910156	195.15623474121094	0.0003858506679534912	14	004
136	468.5688171386719	195.94223022460938	0.9999988675117493	355.2693786621094	221.59701538085938	0.03421849012374878	506.85821533203125	196.60659790039062	1.0	505.5553283691406	194.87542724609375	0.00032964348793029785	14	004
137	470.1575927734375	193.27682495117188	1.0	356.6072998046875	210.0886993408203	0.0098666250705719	506.9183044433594	196.38206481933594	1.0	505.5139465332031	194.91273498535156	0.00033795833587646484	14	004
138	430.34014892578125	214.7942352294922	1.0	357.1010437011719	202.57064819335938	0.9999964237213135	506.8040466308594	196.208984375	1.0	505.5704650878906	194.630126953125	0.000374525785446167	14	004
139	427.3763427734375	215.17515563964844	1.0	349.3783264160156	200.6729736328125	0.9998141527175903	507.240966796875	196.59413146972656	1.0	506.0619812011719	194.71197509765625	0.0004139542579650879	14	004
140	426.4339294433594	213.3158721923828	1.0	350.93743896484375	194.3943634033203	0.9997258186340332	506.6123046875	196.73541259765625	0.9999999403953552	505.6690673828125	195.4678955078125	0.0005818605422973633	14	004
141	424.8681335449219	210.5229949951172	1.0	343.06768798828125	192.48516845703125	0.9966389536857605	506.9587707519531	196.46385192871094	1.0	505.64404296875	194.78619384765625	0.0003465712070465088	14	004
142	421.36529541015625	206.82742309570312	1.0	343.8567199707031	193.17205810546875	0.9972324967384338	506.89495849609375	196.42404174804688	1.0	505.6527099609375	194.53677368164062	0.0004626810550689697	14	004
143	417.35894775390625	203.3953857421875	1.0	343.16845703125	188.2786407470703	0.994350790977478	506.8691101074219	196.18772888183594	1.0	505.7369689941406	194.63751220703125	0.0005523562431335449	14	004
144	414.89276123046875	199.2879180908203	1.0	337.4031982421875	183.8430633544922	1.0	506.6886291503906	195.9815673828125	1.0	505.8694152832031	194.65460205078125	0.0007287263870239258	14	004
145	415.4479064941406	197.3795166015625	1.0	337.6849365234375	186.55580139160156	0.9995241165161133	506.87530517578125	196.16188049316406	1.0	506.0089111328125	194.86793518066406	0.0007002651691436768	14	004
146	415.9789123535156	197.4100341796875	1.0	340.231201171875	186.37998962402344	0.9999994039535522	507.0483703613281	196.09616088867188	0.9999999403953552	506.15655517578125	194.9221649169922	0.0007946193218231201	14	004
147	419.7668151855469	196.34304809570312	1.0	339.59954833984375	181.27493286132812	1.0	506.8960266113281	195.7209014892578	1.0	506.21441650390625	194.36322021484375	0.001176983118057251	14	004
148	420.5929260253906	192.7722930908203	1.0	336.7542724609375	178.9129638671875	1.0	506.8607177734375	196.06956481933594	0.9999999403953552	505.5789489746094	196.9590301513672	0.0012290775775909424	14	004
149	423.8833923339844	192.08090209960938	1.0	337.5321960449219	181.41946411132812	0.9999999403953552	506.89599609375	196.07579040527344	1.0	505.98089599609375	194.77146911621094	0.0006033182144165039	14	004
150	424.15814208984375	191.9049835205078	1.0	339.85870361328125	180.4392852783203	0.9999908804893494	506.85174560546875	196.0382080078125	1.0	506.1591491699219	194.4430694580078	0.0007785260677337646	14	004
151	426.873291015625	200.3423614501953	1.0	346.660400390625	182.3022918701172	0.9999998807907104	507.1075134277344	196.1798858642578	1.0	505.9030456542969	194.439453125	0.0005821287631988525	14	004
152	428.4686584472656	209.61447143554688	1.0	356.4158630371094	189.97531127929688	0.9985441565513611	507.2744140625	196.18873596191406	1.0	505.908447265625	194.7819061279297	0.0005334913730621338	14	004
153	426.4224853515625	212.9635467529297	1.0	371.13067626953125	171.15013122558594	1.0	506.9554138183594	197.33340454101562	1.0	504.8695983886719	197.84036254882812	0.0008729696273803711	14	004
154	422.7410583496094	211.19895935058594	1.0	366.9703369140625	168.79074096679688	0.9999995231628418	507.1499328613281	196.87632751464844	1.0	506.071044921875	195.6502227783203	0.0004419088363647461	14	004
155	420.740966796875	211.2925567626953	1.0	369.30865478515625	161.0161590576172	0.9999830722808838	506.9268493652344	196.65200805664062	1.0	505.4178161621094	197.3160858154297	0.0011002123355865479	14	004
156	421.251953125	210.1831817626953	1.0	367.9379577636719	159.06878662109375	0.9999994039535522	507.25341796875	196.63409423828125	1.0	505.2170715332031	197.4655303955078	0.0007771849632263184	14	004
157	420.9522705078125	208.89227294921875	1.0	367.187744140625	155.02960205078125	0.9996119737625122	507.5043640136719	196.35255432128906	1.0	505.4902648925781	197.2596893310547	0.0005505979061126709	14	004
158	420.1320495605469	208.62771606445312	1.0	366.48052978515625	152.66673278808594	0.9999998807907104	507.1838684082031	196.02468872070312	1.0	505.95880126953125	194.58767700195312	0.0004170835018157959	14	004
159	422.13458251953125	208.50437927246094	1.0	366.91876220703125	150.93385314941406	1.0	507.28173828125	197.22213745117188	1.0	506.2856750488281	195.49282836914062	0.000547260046005249	14	004
160	422.06280517578125	207.17056274414062	1.0	368.0310363769531	149.5902099609375	1.0	507.03515625	196.4259490966797	1.0	506.06396484375	194.88104248046875	0.0005661547183990479	14	004
161	423.05633544921875	205.9630889892578	1.0	368.38702392578125	149.8677520751953	1.0	507.0313720703125	196.59738159179688	1.0	506.25433349609375	195.24464416503906	0.0006868243217468262	14	004
162	422.1493225097656	203.07188415527344	1.0	369.5666198730469	149.81869506835938	0.7765589952468872	507.221923828125	196.9190673828125	1.0	506.30023193359375	195.5409393310547	0.0008567869663238525	14	004
163	420.62542724609375	200.52066040039062	1.0	366.4819030761719	147.5853271484375	0.9999444484710693	507.4388732910156	196.84884643554688	1.0	506.3854675292969	195.22491455078125	0.0005645155906677246	14	004
164	421.79327392578125	197.83363342285156	1.0	363.4969482421875	144.96400451660156	0.9999961853027344	507.0679931640625	196.56900024414062	1.0	505.8211975097656	195.05548095703125	0.000524669885635376	14	004
165	422.9261474609375	195.90322875976562	1.0	359.01806640625	144.63388061523438	0.9996600151062012	507.16278076171875	196.8544158935547	1.0	506.4684753417969	195.70933532714844	0.0012635290622711182	14	004
166	423.3038330078125	193.76551818847656	1.0	359.914306640625	145.18431091308594	0.9999942779541016	507.046875	196.91429138183594	0.9999999403953552	506.0332946777344	195.52606201171875	0.001891493797302246	14	004
167	423.4026184082031	194.47604370117188	1.0	353.77777099609375	142.58657836914062	0.9999995231628418	507.38958740234375	196.9081268310547	1.0	505.1921691894531	197.5397491455078	0.0019232630729675293	14	004
168	420.94903564453125	194.874267578125	1.0	352.42156982421875	140.983154296875	0.9999987483024597	507.1259765625	196.96656799316406	1.0	506.32403564453125	195.46490478515625	0.001362144947052002	14	004
169	419.7767639160156	194.6651611328125	1.0	352.3642272949219	140.23416137695312	1.0	507.0469055175781	197.21131896972656	1.0	504.9902648925781	198.11660766601562	0.0010456740856170654	14	004
170	421.8828430175781	193.97900390625	1.0	353.7007141113281	139.1366729736328	1.0	507.1720275878906	196.9463348388672	1.0	506.2020568847656	195.80123901367188	0.002025008201599121	14	004
171	421.51300048828125	194.06719970703125	1.0	354.00933837890625	136.03363037109375	1.0	507.2748107910156	196.4773712158203	1.0	505.66314697265625	197.5518341064453	0.0010869503021240234	14	004
172	422.349609375	193.803466796875	1.0	347.41082763671875	134.002197265625	1.0	507.00946044921875	196.95895385742188	1.0	506.17431640625	195.475830078125	0.0010154247283935547	14	004
173	424.2501220703125	192.4652557373047	1.0	349.092529296875	134.56802368164062	0.9999997615814209	507.62249755859375	196.2327117919922	1.0	505.6603698730469	197.0524139404297	0.0007051229476928711	14	004
174	422.23590087890625	185.03965759277344	0.9999997615814209	351.9360656738281	132.15350341796875	0.9999938011169434	507.4197692871094	196.13409423828125	1.0	505.4508361816406	197.05953979492188	0.00080147385597229	14	004
175	422.04547119140625	177.7253875732422	0.8812706470489502	351.6216125488281	132.56411743164062	0.9923151731491089	507.383544921875	196.274658203125	1.0	505.6088562011719	197.3485565185547	0.0005428791046142578	14	004
176	466.8934631347656	165.6231689453125	0.9302076697349548	430.360595703125	177.77853393554688	0.0001410841941833496	507.34161376953125	196.76278686523438	1.0	505.26416015625	197.93223571777344	0.0008522570133209229	14	004
177	463.2109069824219	170.28408813476562	0.9999747276306152	437.1048889160156	173.5313720703125	0.00021973252296447754	507.11285400390625	196.31533813476562	1.0	505.3868713378906	197.45761108398438	0.0008502304553985596	14	004
178	465.8811340332031	167.73658752441406	0.9999987483024597	354.60589599609375	163.4486083984375	0.8244550228118896	507.5236511230469	196.24972534179688	1.0	506.31707763671875	194.7007598876953	0.0005791783332824707	14	004
179	463.66619873046875	167.02268981933594	0.9999933242797852	355.1918640136719	162.81350708007812	0.9999915361404419	507.25714111328125	195.9460906982422	1.0	505.8624572753906	194.69827270507812	0.0012339353561401367	14	004
180	464.96771240234375	167.41075134277344	0.9979671239852905	464.2380676269531	169.8582000732422	0.0003860592842102051	507.8091125488281	196.2142791748047	1.0	506.4759521484375	194.93167114257812	0.000729292631149292	14	004
181	467.5190734863281	163.7991180419922	0.9999998807907104	362.6183776855469	177.19354248046875	0.9999330043792725	507.8232727050781	196.71377563476562	1.0	505.5523681640625	197.52455139160156	0.0012915730476379395	14	004
182	467.6086730957031	159.9240264892578	0.9996457099914551	364.10955810546875	171.00917053222656	0.9992498159408569	507.8060302734375	197.15576171875	1.0	506.49615478515625	196.05374145507812	0.0006557106971740723	14	004
183	360.3792419433594	162.74501037597656	0.9988113641738892	364.98052978515625	162.45472717285156	0.23540839552879333	507.4799499511719	197.08538818359375	0.9999999403953552	505.9471435546875	195.7726593017578	0.002843916416168213	14	004
184	467.38653564453125	150.52650451660156	0.9999977350234985	368.9697265625	159.15650939941406	0.9849761724472046	507.3600158691406	197.0699920654297	1.0	506.5188293457031	195.94503784179688	0.0014093518257141113	14	004
185	434.0003356933594	194.29884338378906	1.0	380.7488098144531	148.52854919433594	0.9999999403953552	507.14630126953125	197.0226287841797	1.0	506.43365478515625	195.9965362548828	0.001049637794494629	14	004
186	423.1131591796875	197.87966918945312	0.9999875426292419	374.7508850097656	144.6595001220703	0.9999932050704956	507.115234375	197.0992431640625	1.0	505.2185974121094	198.12948608398438	0.0007637143135070801	14	004
187	429.6783752441406	200.71237182617188	1.0	367.76904296875	138.8689727783203	1.0	507.1131896972656	196.19970703125	1.0	506.00830078125	195.0330047607422	0.0003395378589630127	14	004
188	429.2842102050781	200.71328735351562	1.0	364.145263671875	134.2621307373047	1.0	506.6600036621094	196.3634796142578	1.0	505.49176025390625	195.0911102294922	0.00027999281883239746	14	004
189	425.0592956542969	197.2337646484375	1.0	356.53509521484375	126.64142608642578	1.0	506.9392395019531	196.6584930419922	1.0	505.7455749511719	195.53280639648438	0.00032144784927368164	14	004
190	422.1885986328125	192.4461669921875	1.0	343.554931640625	120.0760726928711	1.0	506.9366455078125	196.18197631835938	1.0	505.6188049316406	194.66162109375	0.00031757354736328125	14	004
191	418.4925537109375	186.72097778320312	1.0	409.4944152832031	190.3214569091797	9.420514106750488e-5	507.81011962890625	195.81365966796875	1.0	506.66644287109375	194.41806030273438	0.00048595666885375977	14	004
192	415.7922668457031	174.70465087890625	1.0	331.06451416015625	118.3740463256836	0.041335493326187134	507.35546875	196.3570556640625	1.0	505.7137451171875	197.32757568359375	0.000821232795715332	14	004
193	417.4412841796875	169.06661987304688	1.0	346.0413818359375	129.60252380371094	0.9982825517654419	507.55059814453125	196.72154235839844	1.0	505.5489807128906	197.89610290527344	0.0006164312362670898	14	004
194	422.98504638671875	168.08737182617188	1.0	342.8269958496094	135.75669860839844	1.0	507.03839111328125	196.82537841796875	1.0	505.9473571777344	195.75735473632812	0.0006217360496520996	14	004
195	427.2676086425781	169.43911743164062	1.0	339.20855712890625	130.722900390625	1.0	507.1749572753906	196.6572265625	1.0	506.48931884765625	195.5712127685547	0.0006833970546722412	14	004
196	432.3725280761719	176.07931518554688	1.0	353.4114074707031	122.5279541015625	1.0	506.919921875	196.60472106933594	1.0	505.91046142578125	195.4215850830078	0.0006171762943267822	14	004
197	432.32403564453125	185.73794555664062	1.0	358.9770812988281	115.71060943603516	1.0	507.7217102050781	196.99424743652344	1.0	506.7413330078125	195.8858642578125	0.001218944787979126	14	004
198	429.5480041503906	186.65841674804688	1.0	379.261474609375	117.17587280273438	1.0	506.959228515625	196.5198211669922	1.0	506.3363952636719	195.26585388183594	0.0008307397365570068	14	004
199	424.6406555175781	189.6139373779297	1.0	385.13470458984375	115.858642578125	1.0	507.12921142578125	196.7247314453125	1.0	505.4700622558594	197.71873474121094	0.0013770461082458496	14	004
200	422.34942626953125	192.31832885742188	1.0	386.4386291503906	114.10198974609375	1.0	506.869873046875	196.8433074951172	1.0	505.9601745605469	195.78240966796875	0.0006699860095977783	14	004
201	419.3386535644531	190.043212890625	1.0	384.0500183105469	114.86495971679688	0.999718964099884	506.94110107421875	197.27001953125	1.0	505.0331726074219	198.35287475585938	0.0007514059543609619	14	004
202	416.1044921875	187.8087615966797	1.0	505.60711669921875	197.88479614257812	0.0001283586025238037	506.861328125	196.2028350830078	1.0	505.5550842285156	197.2488555908203	0.0003999471664428711	14	004
203	415.2901306152344	183.8237762451172	1.0	381.912109375	94.20357513427734	0.4757077395915985	507.1617736816406	196.6636199951172	1.0	506.2925109863281	195.7455291748047	0.00045922398567199707	14	004
204	413.7323303222656	183.76673889160156	1.0	377.56280517578125	101.42816162109375	0.0006849467754364014	507.0530700683594	196.5276336669922	1.0	505.9466857910156	195.4903106689453	0.0004031360149383545	14	004
205	414.3339538574219	186.7303466796875	1.0	373.76336669921875	93.89360809326172	0.010399073362350464	506.7669372558594	196.4509735107422	1.0	505.63238525390625	197.29315185546875	0.00043964385986328125	14	004
206	417.6552429199219	194.7189483642578	1.0	419.5066833496094	197.33238220214844	9.41157341003418e-5	507.1573791503906	196.56161499023438	1.0	505.87872314453125	195.2193603515625	0.0004852116107940674	14	004
207	421.1997375488281	201.6067352294922	1.0	375.81610107421875	122.74919891357422	1.0	507.10357666015625	196.32244873046875	1.0	506.0045471191406	195.03465270996094	0.00041493773460388184	14	004
208	430.26873779296875	219.60958862304688	1.0	371.3589172363281	125.82028198242188	1.0	507.039794921875	196.8807373046875	1.0	505.6005859375	195.70973205566406	0.0006657540798187256	14	004
209	430.3430480957031	228.45799255371094	1.0	377.254150390625	136.40414428710938	1.0	506.7204895019531	196.9112091064453	1.0	505.3478698730469	195.88645935058594	0.00039643049240112305	14	004
210	428.5691833496094	229.00047302246094	1.0	383.6921691894531	139.2246856689453	1.0	506.2755126953125	196.28057861328125	1.0	504.8099060058594	195.2592315673828	0.0003037452697753906	14	004
211	428.6297912597656	231.52731323242188	1.0	383.72607421875	135.81626892089844	1.0	506.4596252441406	196.41012573242188	1.0	505.0857238769531	195.4490509033203	0.0003800690174102783	14	004
212	428.5244140625	231.0699005126953	1.0	382.01171875	141.9337158203125	1.0	506.29132080078125	196.93431091308594	1.0	383.6580505371094	146.11354064941406	0.00035697221755981445	14	004
213	426.8321838378906	227.62527465820312	1.0	379.2534484863281	137.82806396484375	0.9999997019767761	506.7759094238281	196.68482971191406	1.0	505.40399169921875	195.6951904296875	0.0003126561641693115	14	004
214	428.74298095703125	229.4480438232422	1.0	376.1511535644531	135.64065551757812	0.9998055100440979	506.7197570800781	196.51783752441406	1.0	505.24664306640625	195.34121704101562	0.0002525448799133301	14	004
215	428.9206237792969	228.83908081054688	1.0	372.45806884765625	137.89364624023438	0.9997385740280151	506.9274597167969	196.77732849121094	1.0	505.42767333984375	195.60546875	0.0002618730068206787	14	004
216	427.1218566894531	227.31451416015625	1.0	371.8109436035156	135.39501953125	0.9977216720581055	506.8863830566406	196.25640869140625	1.0	505.0923156738281	194.91949462890625	0.00025835633277893066	14	004
217	425.4875793457031	220.94558715820312	1.0	372.1607666015625	135.75369262695312	1.0	506.7073974609375	196.70233154296875	1.0	505.39794921875	195.29443359375	0.00025323033332824707	14	004
218	428.6880798339844	218.0631103515625	1.0	366.71575927734375	133.29000854492188	0.9118257164955139	506.7698059082031	196.7665252685547	1.0	505.18316650390625	195.37545776367188	0.00022989511489868164	14	004
219	424.84515380859375	211.55052185058594	1.0	361.4586486816406	127.08296203613281	0.9920552968978882	506.5567321777344	196.6214141845703	1.0	505.2384948730469	194.94256591796875	0.0002033710479736328	14	004
220	424.0364685058594	207.9742431640625	1.0	357.0204162597656	131.87448120117188	0.9998393058776855	506.5049743652344	196.5372314453125	1.0	505.0711669921875	195.04762268066406	0.00024050474166870117	14	004
221	422.5489807128906	202.00856018066406	1.0	431.55242919921875	204.01881408691406	0.0001812279224395752	506.5643005371094	196.40530395507812	1.0	505.4917907714844	195.22198486328125	0.00029602646827697754	14	004
222	420.62213134765625	197.3140869140625	1.0	429.8231506347656	200.66220092773438	0.00018703937530517578	507.1905212402344	196.4233856201172	1.0	506.0396728515625	195.2755584716797	0.0002728104591369629	14	004
223	419.9190368652344	195.6298828125	1.0	509.77276611328125	197.494384765625	8.943676948547363e-5	506.7254638671875	196.14865112304688	1.0	505.8576965332031	195.12767028808594	0.00039499998092651367	14	004
224	420.1155700683594	193.47923278808594	1.0	340.3396911621094	135.658935546875	0.9999998807907104	506.9552917480469	196.13766479492188	1.0	506.10760498046875	195.11026000976562	0.0003980100154876709	14	004
225	421.992431640625	192.54818725585938	1.0	339.83026123046875	141.16168212890625	0.9999998807907104	506.94091796875	196.44314575195312	1.0	506.06964111328125	195.40744018554688	0.00036343932151794434	14	004
226	425.2346496582031	192.0763397216797	1.0	342.3299255371094	145.75257873535156	0.005854099988937378	506.8385925292969	197.01853942871094	1.0	506.1007385253906	196.14266967773438	0.0007211565971374512	14	004
227	425.5572509765625	192.16566467285156	1.0	423.2581787109375	196.0678253173828	0.00039845705032348633	507.2239074707031	196.27796936035156	1.0	506.2293395996094	195.10614013671875	0.0002778172492980957	14	004
228	427.09332275390625	199.15638732910156	0.9999998807907104	358.6738586425781	155.08677673339844	1.0	507.389892578125	197.04771423339844	1.0	506.2113037109375	195.87557983398438	0.0002797245979309082	14	004
229	429.68817138671875	199.32962036132812	1.0	363.9574279785156	143.89027404785156	1.0	507.4485168457031	196.739501953125	1.0	506.251953125	195.70924377441406	0.0002911984920501709	14	004
230	427.74853515625	200.7945098876953	0.9999999403953552	360.0254821777344	138.63150024414062	1.0	507.1060791015625	196.7790985107422	1.0	505.9512023925781	195.58526611328125	0.0003122687339782715	14	004
231	427.8868713378906	198.478515625	1.0	359.5194091796875	137.10293579101562	1.0	507.2652893066406	196.8996124267578	1.0	505.8368225097656	195.64566040039062	0.0002893209457397461	14	004
232	430.0470275878906	196.70578002929688	1.0	358.5750732421875	137.39210510253906	1.0	506.9734802246094	196.78323364257812	1.0	505.9141845703125	195.430419921875	0.00029844045639038086	14	004
233	429.97686767578125	196.3260955810547	1.0	355.5713806152344	133.614501953125	1.0	506.9329528808594	196.58505249023438	1.0	506.13385009765625	195.3964080810547	0.0006764233112335205	14	004
234	428.2281494140625	193.2462158203125	1.0	353.140625	130.03646850585938	1.0	506.8505554199219	197.15875244140625	1.0	353.91705322265625	129.2575225830078	0.0007698535919189453	14	004
235	428.8748474121094	193.52197265625	1.0	357.2386169433594	129.41143798828125	0.9992345571517944	507.3615417480469	196.50991821289062	1.0	506.4521179199219	195.22647094726562	0.0005319714546203613	14	004
236	426.66162109375	192.8288116455078	1.0	347.7037658691406	121.15319061279297	0.9998385310173035	506.9425048828125	196.7714385986328	1.0	506.0255432128906	195.4579315185547	0.0007296204566955566	14	004
237	427.87396240234375	193.1924591064453	1.0	345.2091979980469	117.76191711425781	0.14194244146347046	507.2484130859375	196.8948516845703	1.0	506.4068908691406	195.6300048828125	0.0007183849811553955	14	004
238	428.1330261230469	193.3981475830078	1.0	353.91912841796875	119.95121002197266	0.019054263830184937	507.3521423339844	196.5458221435547	1.0	506.4423522949219	195.06021118164062	0.0006063580513000488	14	004
239	428.4984130859375	193.59323120117188	1.0	348.9305725097656	120.61538696289062	0.8928073644638062	507.2044982910156	196.46751403808594	1.0	506.432373046875	194.9805145263672	0.0006427764892578125	14	004
240	429.2742919921875	193.9176788330078	1.0	346.0184326171875	118.84613800048828	1.0	507.57635498046875	196.75242614746094	1.0	506.7831115722656	195.18360900878906	0.0007942616939544678	14	004
241	429.2662658691406	194.52613830566406	1.0	350.6524353027344	125.39315795898438	0.9999539852142334	506.9696044921875	197.076904296875	1.0	506.224609375	195.92837524414062	0.0010065734386444092	14	004
242	429.6408386230469	193.9272918701172	1.0	350.9261474609375	118.75534057617188	1.0	507.4040222167969	196.55975341796875	1.0	506.35418701171875	195.30780029296875	0.000776439905166626	14	004
243	429.7998046875	197.27679443359375	1.0	353.3707275390625	124.32389068603516	0.9999948740005493	507.2966003417969	197.11083984375	1.0	506.55169677734375	196.19139099121094	0.0008481144905090332	14	004
244	429.49395751953125	196.54010009765625	1.0	353.48876953125	117.51884460449219	1.0	507.2492370605469	196.9657440185547	1.0	506.3390197753906	195.3361053466797	0.0004654526710510254	14	004
245	428.9068603515625	196.56790161132812	1.0	355.6885070800781	113.79899597167969	1.0	506.8753356933594	197.0015411376953	1.0	506.1867370605469	195.50970458984375	0.0006100237369537354	14	004
246	429.7865905761719	195.906982421875	1.0	357.56756591796875	115.50340270996094	0.9999998807907104	506.8929138183594	197.1209716796875	1.0	506.1187744140625	195.68167114257812	0.0007587969303131104	14	004
247	430.3821105957031	194.72164916992188	1.0	356.26116943359375	116.8418197631836	1.0	506.91888427734375	196.89877319335938	1.0	506.1618347167969	195.6595916748047	0.0006828010082244873	14	004
248	430.1569519042969	193.4249267578125	1.0	356.4022521972656	118.79131317138672	0.9916481971740723	507.3275451660156	196.84844970703125	1.0	506.7196960449219	195.68467712402344	0.0006628334522247314	14	004
249	429.6762390136719	192.44949340820312	1.0	351.55133056640625	112.10971069335938	0.0028052330017089844	507.08685302734375	196.6151885986328	1.0	506.280517578125	195.2142791748047	0.0008698701858520508	14	004
250	429.25982666015625	191.38623046875	1.0	349.33282470703125	114.53727722167969	0.9997894167900085	507.0458984375	196.71009826660156	1.0	506.2687072753906	195.4186248779297	0.0008500516414642334	14	004
251	428.6217041015625	190.53054809570312	1.0	345.5803527832031	114.68610382080078	1.0	507.320068359375	196.73980712890625	1.0	506.3671569824219	195.3797607421875	0.0006847679615020752	14	004
252	428.18414306640625	187.06143188476562	1.0	347.5818176269531	110.83395385742188	0.9994041919708252	506.9638366699219	196.72360229492188	1.0	506.1786193847656	195.49374389648438	0.001066058874130249	14	004
253	427.140625	184.61795043945312	1.0	348.8501281738281	111.40011596679688	0.9999908208847046	506.9430236816406	196.8500518798828	1.0	505.3839416503906	197.6385498046875	0.0015516579151153564	14	004
254	428.51959228515625	185.82772827148438	1.0	348.855712890625	115.35511016845703	0.9999908208847046	506.8480529785156	196.51214599609375	1.0	506.0171203613281	195.23931884765625	0.0007307827472686768	14	004
255	429.72393798828125	188.87911987304688	1.0	348.4958801269531	117.50009155273438	1.0	506.9753112792969	197.0727996826172	1.0	505.9564514160156	195.84449768066406	0.0007866919040679932	14	004
256	430.4087219238281	191.39076232910156	1.0	347.8814697265625	118.8448715209961	1.0	507.203857421875	196.3135223388672	1.0	506.4417419433594	195.108642578125	0.000541001558303833	14	004
257	427.2429504394531	191.47122192382812	1.0	348.9429931640625	116.84937286376953	0.9999979734420776	507.1637878417969	196.4564971923828	1.0	506.33074951171875	195.0874786376953	0.000457078218460083	14	004
258	426.6037902832031	192.15695190429688	1.0	347.3316650390625	116.53272247314453	0.9999746084213257	507.1615905761719	196.59854125976562	1.0	506.26385498046875	195.33970642089844	0.0006533265113830566	14	004
259	426.87445068359375	191.3413543701172	0.9997751712799072	353.5970764160156	121.8743896484375	0.9999997615814209	506.9610900878906	196.32496643066406	1.0	506.0592346191406	194.90060424804688	0.0005227625370025635	14	004
260	429.07989501953125	190.60455322265625	1.0	345.1693420410156	115.93708801269531	0.9999959468841553	506.83056640625	196.18771362304688	1.0	506.01544189453125	195.06622314453125	0.00039654970169067383	14	004
261	429.2109680175781	191.9274444580078	1.0	349.7776794433594	117.9707260131836	0.0198899507522583	507.30548095703125	196.70785522460938	1.0	506.2049560546875	195.46266174316406	0.0005261600017547607	14	004
262	428.0954895019531	191.3605499267578	1.0	343.3163146972656	114.65064239501953	0.007731974124908447	506.8792724609375	196.75730895996094	1.0	506.01019287109375	195.65325927734375	0.0005955994129180908	14	004
263	426.769287109375	189.97605895996094	1.0	344.5702819824219	114.5921859741211	0.12088161706924438	507.2240905761719	196.50498962402344	1.0	506.3900451660156	195.4680633544922	0.0005668103694915771	14	004
264	425.8757629394531	188.96067810058594	1.0	342.0722961425781	115.5474624633789	0.9999830722808838	507.0606689453125	196.43324279785156	1.0	506.18536376953125	195.46670532226562	0.0006552636623382568	14	004
265	425.5007019042969	187.9308319091797	1.0	342.8858337402344	119.08433532714844	1.0	507.02935791015625	196.25006103515625	1.0	506.35601806640625	194.97555541992188	0.0006341338157653809	14	004
266	424.6653747558594	186.16879272460938	1.0	337.5178527832031	117.04377746582031	1.0	507.0610656738281	196.7130126953125	1.0	506.3426818847656	195.47769165039062	0.0007478594779968262	14	004
267	424.4239807128906	186.03164672851562	1.0	336.89208984375	113.99799346923828	1.0	506.9106140136719	196.24929809570312	1.0	505.95648193359375	195.03366088867188	0.0007083415985107422	14	004
268	424.5755615234375	184.8879852294922	1.0	333.2122802734375	108.91867065429688	0.01632562279701233	506.8307189941406	196.60935974121094	1.0	506.03948974609375	195.4921875	0.0009722411632537842	14	004
269	424.5530090332031	184.9292449951172	1.0	331.0054626464844	109.77013397216797	0.0005703270435333252	507.0364685058594	196.6590576171875	1.0	506.3518371582031	195.45794677734375	0.0006559491157531738	14	004
270	421.850341796875	180.29721069335938	1.0	339.3749084472656	113.7729721069336	0.9998536109924316	506.67578125	196.62893676757812	1.0	505.8717956542969	195.53616333007812	0.0006035268306732178	14	004
271	420.6644592285156	170.1935272216797	1.0	351.26800537109375	123.22734069824219	0.34367692470550537	507.2980041503906	196.64849853515625	1.0	505.4867248535156	197.61016845703125	0.0006410777568817139	14	004
272	422.0577087402344	168.07861328125	1.0	356.67596435546875	132.81300354003906	0.00019991397857666016	507.63134765625	197.03395080566406	1.0	505.4779357910156	198.31044006347656	0.0009403526782989502	14	004
273	424.7370910644531	167.19801330566406	1.0	352.2683410644531	125.7850570678711	0.00512126088142395	507.55609130859375	196.34390258789062	1.0	505.50341796875	197.50660705566406	0.0009254813194274902	14	004
274	424.9794006347656	168.00071716308594	1.0	352.0569152832031	130.7920379638672	0.0019222497940063477	507.7773742675781	196.46090698242188	1.0	505.6662902832031	197.39390563964844	0.0007880628108978271	14	004
275	426.3896484375	169.30284118652344	1.0	352.4421081542969	140.4932861328125	0.9468057155609131	507.874267578125	196.96588134765625	1.0	505.3513488769531	197.86181640625	0.0007467865943908691	14	004
276	472.1585693359375	151.88404846191406	0.03682363033294678	366.0843505859375	137.5355682373047	0.9999998807907104	508.3172302246094	196.48330688476562	1.0	507.2955627441406	198.349609375	0.0006249845027923584	14	004
277	464.25213623046875	159.24887084960938	0.001188129186630249	368.9450988769531	137.9913330078125	1.0	507.5789794921875	196.9340362548828	1.0	505.5115661621094	197.78514099121094	0.0008713603019714355	14	004
278	369.2612609863281	137.99403381347656	0.0033513307571411133	371.57464599609375	137.5552978515625	0.9999366998672485	508.2821044921875	196.64035034179688	1.0	505.5478820800781	197.4352569580078	0.001011878252029419	14	004
279	387.0071716308594	161.9267120361328	0.03253757953643799	420.98345947265625	147.05648803710938	0.7965424060821533	507.9235534667969	196.66856384277344	1.0	505.4248046875	197.64956665039062	0.0011029243469238281	14	004
280	418.5738830566406	144.26766967773438	1.0	382.3051452636719	168.94972229003906	0.0002320408821105957	508.1385498046875	196.78903198242188	1.0	505.71514892578125	197.83042907714844	0.0011710822582244873	14	004
281	419.17742919921875	141.93807983398438	0.9998189210891724	375.0989685058594	168.3986053466797	0.2253578007221222	507.3766784667969	196.63685607910156	0.9999998807907104	505.36920166015625	197.70379638671875	0.0009680688381195068	14	004
282	416.19171142578125	142.60626220703125	0.9960474371910095	371.9580383300781	173.79774475097656	0.09843093156814575	507.105712890625	196.82887268066406	1.0	505.3211975097656	197.65380859375	0.0006795823574066162	14	004
283	416.8563537597656	141.41342163085938	0.9972760677337646	369.56842041015625	174.95960998535156	0.9999927282333374	507.6689758300781	196.6959991455078	1.0	505.5917663574219	197.57144165039062	0.0012225806713104248	14	004
284	417.9844665527344	140.74252319335938	0.9982278347015381	368.8142395019531	177.71893310546875	0.9999978542327881	507.2926330566406	196.85638427734375	1.0	505.54974365234375	198.12088012695312	0.0008626580238342285	14	004
285	409.72479248046875	144.6721954345703	1.0	368.1794738769531	181.0193328857422	1.0	507.6128845214844	196.86842346191406	1.0	505.3572998046875	197.68873596191406	0.0005826354026794434	14	004
286	406.87237548828125	144.20680236816406	0.9999995827674866	370.0572509765625	182.07937622070312	0.9997475147247314	507.78314208984375	196.54141235351562	1.0	505.6996765136719	197.53793334960938	0.0011034905910491943	14	004
287	398.8338623046875	144.2779541015625	0.9997578859329224	366.9951477050781	184.95083618164062	0.9999769926071167	507.8868408203125	196.80850219726562	1.0	505.58538818359375	197.576171875	0.0007905662059783936	14	004
288	419.8342590332031	167.54629516601562	0.0036058425903320312	505.52496337890625	197.97723388671875	0.00011527538299560547	507.1048583984375	196.39085388183594	0.9999999403953552	505.9057922363281	195.16632080078125	0.0005474388599395752	14	004
289	415.9380798339844	170.86199951171875	1.0	378.0102844238281	138.37977600097656	0.519596517086029	507.1659851074219	196.3946533203125	1.0	506.2274475097656	195.1262969970703	0.0005859434604644775	14	004
290	414.8267517089844	171.60633850097656	1.0	368.2601013183594	134.8413848876953	0.9999980926513672	506.8783264160156	196.47377014160156	1.0	506.069091796875	195.51382446289062	0.0007605552673339844	14	004
291	413.82098388671875	172.07113647460938	1.0	364.8431091308594	132.65106201171875	1.0	507.3392028808594	196.86212158203125	1.0	505.5906982421875	197.80628967285156	0.0008195936679840088	14	004
292	412.6988525390625	171.50830078125	1.0	366.206787109375	125.3746566772461	0.9999995827674866	506.994140625	196.4007568359375	1.0	505.8401794433594	195.40695190429688	0.000508040189743042	14	004
293	412.4151306152344	170.4912872314453	1.0	360.78826904296875	121.83148956298828	1.0	507.35772705078125	197.02938842773438	1.0	505.3827209472656	197.85113525390625	0.000997781753540039	14	004
294	412.74700927734375	170.68643188476562	1.0	356.73150634765625	118.65911865234375	1.0	507.1039733886719	196.6457977294922	1.0	506.14178466796875	195.5392303466797	0.0007239580154418945	14	004
295	412.3105773925781	169.62091064453125	1.0	354.2587585449219	116.98153686523438	1.0	507.2365417480469	196.42604064941406	1.0	505.4231262207031	197.44656372070312	0.0005926191806793213	14	004
296	411.4982604980469	168.32225036621094	1.0	361.0094299316406	116.4445571899414	1.0	507.4432373046875	196.36351013183594	1.0	505.60980224609375	197.28086853027344	0.0005175769329071045	14	004
297	412.6919860839844	171.1178436279297	1.0	361.056884765625	111.60293579101562	1.0	507.56268310546875	196.38015747070312	1.0	505.6922607421875	197.5623016357422	0.0006487369537353516	14	004
298	413.1993103027344	173.37283325195312	1.0	367.0825500488281	113.47625732421875	0.9999998211860657	507.49627685546875	196.41937255859375	1.0	505.5718078613281	197.46632385253906	0.0005809664726257324	14	004
299	416.0030212402344	179.0081329345703	1.0	369.6155700683594	112.13219451904297	0.9992493391036987	507.5475158691406	196.72967529296875	1.0	505.44708251953125	197.68836975097656	0.0004630088806152344	14	004
300	419.0148620605469	182.1564483642578	1.0	371.8460998535156	106.06095123291016	1.0	507.41656494140625	196.51480102539062	1.0	506.36944580078125	195.32733154296875	0.0005293786525726318	14	004
301	420.9775695800781	186.093994140625	1.0	368.5984802246094	102.36235046386719	1.0	506.4399719238281	196.62222290039062	1.0	505.48126220703125	195.3009796142578	0.0005058944225311279	14	004
302	421.413330078125	188.43418884277344	1.0	369.5528259277344	97.0484619140625	1.0	506.7642822265625	196.60182189941406	1.0	505.7234802246094	195.1045379638672	0.0007076561450958252	14	004
303	420.7491455078125	190.82015991210938	1.0	367.4831237792969	97.11274719238281	0.3211456537246704	506.88104248046875	197.02439880371094	1.0	505.7620544433594	195.64283752441406	0.0005158483982086182	14	004
304	420.8645324707031	192.17672729492188	1.0	417.6571350097656	194.38465881347656	0.00022977590560913086	506.54058837890625	196.59817504882812	1.0	505.42633056640625	195.0509490966797	0.0005390942096710205	14	004
305	419.85113525390625	189.76365661621094	1.0	367.7048645019531	89.10069274902344	0.9997663497924805	506.9106750488281	196.3651580810547	1.0	505.2345886230469	197.07225036621094	0.0004704892635345459	14	004
306	418.6167297363281	188.7030487060547	1.0	369.5368347167969	92.90876770019531	1.0	506.8363952636719	196.4271697998047	1.0	505.4847106933594	195.02792358398438	0.00043588876724243164	14	004
307	417.4988708496094	188.37759399414062	1.0	367.5606689453125	85.04634094238281	0.9821337461471558	506.8074645996094	196.44944763183594	1.0	505.6434631347656	197.09249877929688	0.0005519092082977295	14	004
308	418.21868896484375	188.09152221679688	1.0	367.1656188964844	77.26819610595703	0.9999992847442627	506.73388671875	196.56930541992188	1.0	505.52520751953125	194.9003143310547	0.0003661811351776123	14	004
309	417.7891540527344	187.49957275390625	1.0	365.5967712402344	78.81855010986328	0.9999998807907104	506.77703857421875	196.84585571289062	1.0	505.3206481933594	197.39735412597656	0.0005917251110076904	14	004
310	417.95196533203125	187.7895050048828	1.0	366.9467468261719	85.66477966308594	0.9999997019767761	506.6783752441406	196.37933349609375	0.9999999403953552	505.6683044433594	195.03695678710938	0.0005096793174743652	14	004
311	417.5995178222656	187.845703125	1.0	365.9183654785156	83.42777252197266	1.0	506.88323974609375	196.98614501953125	0.9999999403953552	505.68536376953125	195.1975860595703	0.0004818439483642578	14	004
312	418.139892578125	187.49696350097656	1.0	362.9958190917969	80.88489532470703	1.0	506.9156799316406	196.34938049316406	1.0	505.38995361328125	196.84967041015625	0.0004698336124420166	14	004
313	418.38507080078125	187.8955535888672	1.0	363.345947265625	85.18603515625	0.9999977350234985	506.9638366699219	197.098388671875	1.0	505.3319091796875	197.78453063964844	0.0005059540271759033	14	004
314	417.1572570800781	190.32440185546875	1.0	365.8196105957031	89.95731353759766	0.9993377923965454	506.53240966796875	196.42909240722656	1.0	505.3226623535156	194.7222137451172	0.0004106462001800537	14	004
315	420.2247619628906	192.0438232421875	1.0	420.10968017578125	195.15231323242188	0.0003968477249145508	506.92340087890625	196.968017578125	0.9999999403953552	505.5171813964844	197.52658081054688	0.0010694563388824463	14	004
316	421.61968994140625	193.83511352539062	1.0	366.5512390136719	109.92130279541016	0.9999994039535522	506.6823425292969	196.48023986816406	1.0	505.37921142578125	194.98590087890625	0.00047641992568969727	14	004
317	425.0644226074219	195.08447265625	1.0	365.77740478515625	114.9629898071289	0.9990988969802856	507.0370178222656	196.1597442626953	1.0	505.6360778808594	196.95777893066406	0.0005301535129547119	14	004
318	424.2335510253906	195.0178680419922	1.0	425.6994934082031	197.45460510253906	0.00014865398406982422	506.5904846191406	196.2802734375	1.0	505.2843322753906	194.70362854003906	0.00043445825576782227	14	004
319	425.0675048828125	195.29449462890625	1.0	369.7856140136719	114.96742248535156	0.9999445080757141	506.6754455566406	196.2977294921875	1.0	505.4407043457031	194.8588104248047	0.00033220648765563965	14	004
320	425.8633117675781	195.53546142578125	1.0	366.0687561035156	107.86576080322266	0.9999973773956299	506.89910888671875	196.79603576660156	1.0	505.1047668457031	197.7000732421875	0.0004252791404724121	14	004
321	424.2981262207031	195.39283752441406	1.0	367.3345642089844	108.37762451171875	0.999987781047821	506.8835754394531	196.7285614013672	1.0	505.6151123046875	195.36102294921875	0.000539243221282959	14	004
322	423.3954772949219	196.21939086914062	1.0	368.35693359375	113.7568359375	0.9999806880950928	506.6920166015625	196.4172821044922	1.0	505.4423522949219	194.81024169921875	0.00043204426765441895	14	004
323	423.9742126464844	196.9346160888672	1.0	371.49432373046875	114.31403350830078	1.0	506.6461181640625	196.67723083496094	1.0	505.37738037109375	195.28237915039062	0.00042381882667541504	14	004
324	422.70135498046875	194.9102325439453	1.0	367.9360046386719	114.52937316894531	0.9996615648269653	506.665771484375	196.5398406982422	1.0	505.4385070800781	195.1299285888672	0.0002969205379486084	14	004
325	422.5081481933594	194.1721954345703	1.0	372.5184631347656	114.56137084960938	1.0	507.21142578125	196.30242919921875	1.0	505.9666442871094	195.00921630859375	0.00036984682083129883	14	004
326	422.8179626464844	191.39869689941406	1.0	377.2422180175781	118.33197784423828	1.0	506.74053955078125	196.5721893310547	1.0	505.6947021484375	195.43954467773438	0.0004922151565551758	14	004
327	422.1228332519531	193.0844268798828	1.0	377.7262878417969	115.87532043457031	0.9999995827674866	506.97235107421875	196.59201049804688	1.0	506.2005615234375	195.30299377441406	0.0006186366081237793	14	004
328	420.6982116699219	196.1369171142578	1.0	373.3874206542969	112.54203796386719	0.9999997019767761	507.0497741699219	196.41656494140625	1.0	506.3439636230469	194.98312377929688	0.0008933842182159424	14	004
329	421.34552001953125	196.78118896484375	1.0	369.942626953125	114.62076568603516	0.01087266206741333	507.111328125	196.6370849609375	1.0	506.21630859375	195.37733459472656	0.0005751848220825195	14	004
330	424.0345153808594	196.510986328125	1.0	370.42437744140625	111.6327896118164	0.9999948740005493	506.9176940917969	196.93154907226562	1.0	506.1800537109375	195.75320434570312	0.000755608081817627	14	004
331	428.44744873046875	195.69053649902344	1.0	422.1689147949219	198.6935577392578	6.23464584350586e-5	507.3000793457031	196.45657348632812	1.0	506.46417236328125	195.3253936767578	0.0004819333553314209	14	004
332	426.39862060546875	198.25843811035156	1.0	370.81024169921875	126.59672546386719	0.0022947490215301514	507.3763732910156	196.66087341308594	1.0	506.40704345703125	195.2822265625	0.00045168399810791016	14	004
333	427.0262145996094	198.38917541503906	1.0	370.8853454589844	126.97811889648438	0.9999999403953552	507.498046875	197.19163513183594	1.0	506.4684753417969	195.546875	0.000429689884185791	14	004
334	424.2257385253906	199.980712890625	1.0	372.3830871582031	131.2318572998047	1.0	507.0849914550781	196.41073608398438	1.0	505.9945373535156	195.04550170898438	0.0003426969051361084	14	004
335	421.4998779296875	197.5819854736328	1.0	372.30633544921875	128.17160034179688	1.0	506.9146728515625	196.9405059814453	1.0	505.83203125	195.59805297851562	0.0005035996437072754	14	004
336	419.744140625	197.75958251953125	1.0	372.6794128417969	126.07948303222656	1.0	507.099365234375	197.30799865722656	1.0	506.1867980957031	195.87075805664062	0.0008271634578704834	14	004
337	418.1458740234375	198.00653076171875	1.0	375.318359375	129.57330322265625	1.0	506.94915771484375	196.63436889648438	1.0	505.8459167480469	195.49571228027344	0.0006535053253173828	14	004
338	417.864013671875	198.41477966308594	1.0	375.1488037109375	132.71981811523438	1.0	507.1851806640625	196.55532836914062	1.0	506.2364501953125	195.1207275390625	0.0006267130374908447	14	004
339	418.85955810546875	197.74440002441406	1.0	377.5515441894531	138.1363067626953	0.9999997019767761	507.1109313964844	197.3005828857422	1.0	506.1820068359375	196.0494842529297	0.0010946691036224365	14	004
340	418.3822021484375	199.63035583496094	1.0	374.9469909667969	139.41458129882812	1.0	507.0550842285156	196.53941345214844	1.0	506.0380859375	195.29849243164062	0.0006006360054016113	14	004
341	418.37701416015625	198.77207946777344	1.0	377.0343017578125	137.75770568847656	1.0	507.07232666015625	196.8037872314453	1.0	506.1031188964844	195.65977478027344	0.0008164048194885254	14	004
342	417.03692626953125	201.0204315185547	1.0	377.3280944824219	139.0041046142578	1.0	507.2338562011719	197.06427001953125	1.0	506.2546081542969	195.9547576904297	0.001043081283569336	14	004
343	417.9327697753906	201.096435546875	1.0	377.695068359375	140.43768310546875	1.0	507.2742614746094	196.53089904785156	1.0	506.38067626953125	195.1221466064453	0.0006883740425109863	14	004
344	415.99267578125	202.4460906982422	1.0	380.2848815917969	142.6267547607422	1.0	507.0109558105469	196.6880645751953	1.0	506.03509521484375	195.16993713378906	0.0007728636264801025	14	004
345	415.7687072753906	201.12570190429688	1.0	380.5992126464844	140.66600036621094	1.0	506.7366638183594	196.41958618164062	1.0	505.7163391113281	194.98585510253906	0.0006342232227325439	14	004
346	415.8274841308594	201.5236053466797	1.0	380.15631103515625	141.64834594726562	1.0	507.3108215332031	196.8695831298828	1.0	506.66534423828125	195.89743041992188	0.0016974806785583496	14	004
347	415.83294677734375	201.4038543701172	1.0	382.501953125	140.626220703125	1.0	506.96051025390625	196.68353271484375	1.0	504.9941711425781	197.2378387451172	0.0006761550903320312	14	004
348	414.71221923828125	202.1119384765625	1.0	386.90631103515625	141.385498046875	1.0	506.9492492675781	196.7991180419922	1.0	506.1206970214844	195.35525512695312	0.000958561897277832	14	004
349	413.9093933105469	201.20712280273438	0.9999998211860657	389.2547912597656	139.73138427734375	1.0	506.8930969238281	196.69097900390625	1.0	506.0329284667969	195.16371154785156	0.0008334219455718994	14	004
350	413.864013671875	202.3683319091797	1.0	387.1869812011719	139.85421752929688	1.0	507.243408203125	196.40350341796875	1.0	410.9674987792969	207.9497833251953	0.0006878376007080078	14	004
351	414.37579345703125	200.90841674804688	1.0	387.09881591796875	139.807861328125	1.0	506.86151123046875	196.67042541503906	1.0	505.8918762207031	194.9749298095703	0.0007407069206237793	14	004
352	414.0760803222656	203.62826538085938	1.0	388.35595703125	138.86558532714844	1.0	507.04620361328125	196.76939392089844	1.0	506.19677734375	195.53025817871094	0.0009227991104125977	14	004
353	416.0364074707031	205.78236389160156	1.0	390.9210510253906	138.7874755859375	1.0	507.4891662597656	196.9112091064453	1.0	505.1505126953125	197.88134765625	0.0005612373352050781	14	004
354	417.60205078125	207.88043212890625	1.0	389.51068115234375	144.5869598388672	0.9997915029525757	506.7637939453125	196.74752807617188	1.0	390.7884216308594	147.1226043701172	0.0010281801223754883	14	004
355	420.1419677734375	209.01361083984375	1.0	384.6604919433594	140.46060180664062	1.0	507.0032958984375	196.52456665039062	1.0	505.38507080078125	197.96983337402344	0.0005366802215576172	14	004
356	421.6167297363281	210.50180053710938	1.0	382.75616455078125	137.9510040283203	1.0	507.3220520019531	196.602783203125	1.0	506.3044128417969	195.3177490234375	0.00047725439071655273	14	004
357	421.6216735839844	212.33811950683594	1.0	381.0500793457031	133.5240936279297	1.0	507.28131103515625	196.8644561767578	1.0	506.463623046875	195.37847900390625	0.000589907169342041	14	004
358	422.4647216796875	212.00001525878906	1.0	379.84979248046875	128.4632110595703	1.0	507.0686950683594	197.14797973632812	1.0	505.2165222167969	198.47584533691406	0.00047644972801208496	14	004
359	422.59637451171875	213.1021728515625	1.0	378.6527404785156	126.74102020263672	1.0	506.9989318847656	196.8167724609375	1.0	505.9511413574219	195.3162841796875	0.0004464089870452881	14	004
360	422.4682312011719	213.92738342285156	1.0	377.69818115234375	123.49392700195312	0.9999986886978149	507.1318664550781	196.65731811523438	1.0	506.08526611328125	195.1762237548828	0.00043901801109313965	14	004
361	422.46722412109375	213.6995086669922	1.0	376.18359375	121.7923355102539	0.9999998807907104	507.42718505859375	196.3314666748047	1.0	505.44293212890625	197.580810546875	0.00044405460357666016	14	004
362	422.74139404296875	215.3007049560547	1.0	376.9782409667969	120.67113494873047	0.9999992251396179	506.85345458984375	196.7242431640625	1.0	505.8850402832031	195.42388916015625	0.0005941092967987061	14	004
363	421.860107421875	214.98312377929688	1.0	376.4552001953125	113.27876281738281	1.0	507.23382568359375	197.31045532226562	1.0	506.3774108886719	195.83395385742188	0.00042501091957092285	14	004
364	421.9001159667969	217.3907470703125	1.0	378.0127868652344	120.28045654296875	0.9999998807907104	507.4504699707031	196.61566162109375	1.0	506.480712890625	195.1019744873047	0.0005050599575042725	14	004
365	425.0178527832031	218.74159240722656	1.0	377.34503173828125	130.2665557861328	0.9999665021896362	507.3876647949219	196.65017700195312	1.0	506.332763671875	195.40101623535156	0.0005759000778198242	14	004
366	423.76873779296875	219.66061401367188	1.0	377.65576171875	126.59712982177734	0.9891457557678223	506.94366455078125	197.23109436035156	1.0	505.74432373046875	195.89373779296875	0.0004731714725494385	14	004
367	421.3424987792969	217.498046875	1.0	377.6564636230469	128.04196166992188	0.03085225820541382	507.47467041015625	196.8250274658203	1.0	505.5082702636719	197.64715576171875	0.0005650520324707031	14	004
368	419.72723388671875	214.18170166015625	1.0	382.7502136230469	129.1515350341797	0.0004258155822753906	507.1778869628906	196.9725341796875	1.0	505.1461181640625	197.78091430664062	0.0006012916564941406	14	004
369	419.10992431640625	213.091064453125	1.0	379.88128662109375	120.73542022705078	0.0007370710372924805	506.5297546386719	196.76438903808594	1.0	505.537353515625	195.4003143310547	0.0005516707897186279	14	004
370	418.9581604003906	212.02960205078125	1.0	380.04248046875	116.35132598876953	0.9957737326622009	507.305908203125	197.01878356933594	1.0	506.2855529785156	195.5953369140625	0.0006456673145294189	14	004
371	420.2088623046875	213.3360595703125	1.0	381.5490417480469	120.4583740234375	0.9999988079071045	506.6952819824219	197.04299926757812	1.0	505.71551513671875	195.56790161132812	0.0005329251289367676	14	004
372	421.3828125	217.21868896484375	1.0	380.1759338378906	123.4149169921875	0.7462602853775024	507.3847351074219	197.15106201171875	1.0	506.435546875	195.83753967285156	0.0005752444267272949	14	004
373	424.4832763671875	220.3794403076172	1.0	387.41851806640625	125.29973602294922	0.9999749660491943	507.1555480957031	196.98509216308594	1.0	506.0587158203125	195.99969482421875	0.0006222724914550781	14	004
374	428.00909423828125	222.25128173828125	1.0	381.69305419921875	136.851318359375	1.0	507.68682861328125	196.72848510742188	1.0	505.39990234375	198.0209197998047	0.0003686249256134033	14	004
375	427.424560546875	223.7666778564453	1.0	375.2806091308594	138.85191345214844	1.0	507.6728820800781	196.79275512695312	1.0	506.43243408203125	195.6159210205078	0.00035008788108825684	14	004
376	425.4747009277344	226.12379455566406	1.0	377.8525695800781	144.59823608398438	1.0	507.8673095703125	196.9193572998047	1.0	505.20904541015625	197.92640686035156	0.00031813979148864746	14	004
377	422.4158020019531	226.66188049316406	1.0	379.7246398925781	143.6527099609375	0.9999998807907104	507.62872314453125	196.58486938476562	1.0	506.6070251464844	195.3179931640625	0.00042447447776794434	14	004
378	419.9180603027344	224.02911376953125	1.0	381.6825256347656	148.58770751953125	1.0	507.4258728027344	196.75741577148438	1.0	506.3257751464844	195.51876831054688	0.0006062090396881104	14	004
379	417.8681640625	225.31954956054688	1.0	382.4808654785156	146.3763885498047	1.0	506.7919006347656	196.77951049804688	1.0	505.710693359375	195.4282989501953	0.0005272030830383301	14	004
380	416.69573974609375	226.0183868408203	1.0	381.9653015136719	147.05831909179688	1.0	507.3838806152344	197.29176330566406	1.0	506.289306640625	195.92852783203125	0.0004520416259765625	14	004
381	415.9311218261719	230.66075134277344	1.0	386.7620544433594	147.66534423828125	1.0	507.4466552734375	196.5403594970703	1.0	506.02288818359375	195.3601531982422	0.0005110502243041992	14	004
382	418.563232421875	233.05044555664062	1.0	393.36248779296875	154.40419006347656	1.0	507.6062316894531	196.55677795410156	1.0	506.42059326171875	195.4186553955078	0.0006865262985229492	14	004
383	417.4743957519531	234.4078826904297	1.0	397.69122314453125	152.41065979003906	1.0	507.40655517578125	197.056396484375	1.0	506.0240478515625	195.93417358398438	0.0005892515182495117	14	004
384	416.3732604980469	232.70140075683594	1.0	396.49835205078125	155.37109375	0.9977086782455444	507.1118469238281	197.0488739013672	1.0	505.2284851074219	198.14122009277344	0.0007627606391906738	14	004
385	416.77520751953125	230.32289123535156	1.0	387.3105773925781	153.39474487304688	1.0	507.24725341796875	196.84625244140625	1.0	505.25067138671875	197.98178100585938	0.000547945499420166	14	004
386	416.9405517578125	230.21279907226562	1.0	383.1517333984375	148.6601104736328	1.0	507.2581787109375	196.83238220214844	1.0	505.41424560546875	197.9230499267578	0.0006155967712402344	14	004
387	417.9107360839844	227.87416076660156	1.0	377.9046325683594	141.66378784179688	1.0	507.2584533691406	196.76210021972656	1.0	506.1285705566406	195.9733428955078	0.0005662143230438232	14	004
388	421.9659423828125	221.69383239746094	1.0	382.7882080078125	140.61940002441406	1.0	507.1336669921875	196.9649658203125	1.0	505.9791564941406	196.10137939453125	0.00047019124031066895	14	004
389	421.33148193359375	217.11285400390625	1.0	385.29791259765625	144.48670959472656	0.9999994039535522	507.2995910644531	197.18927001953125	1.0	505.8797607421875	196.09249877929688	0.0004138052463531494	14	004
390	423.0006408691406	216.62448120117188	1.0	378.0243225097656	146.8883514404297	1.0	507.3511657714844	196.6787109375	1.0	506.28765869140625	195.31288146972656	0.0005327165126800537	14	004
391	425.3125	216.3414306640625	1.0	369.97161865234375	144.15870666503906	1.0	506.9785461425781	197.17506408691406	1.0	505.9690856933594	196.10305786132812	0.00046521425247192383	14	004
392	426.85919189453125	216.2755126953125	1.0	365.2969970703125	140.515380859375	0.999999463558197	507.30810546875	196.73800659179688	1.0	504.9380798339844	197.4845428466797	0.0004786550998687744	14	004
393	424.52008056640625	212.37069702148438	1.0	363.622802734375	133.0433349609375	1.0	507.32427978515625	196.304931640625	1.0	506.3818664550781	195.00729370117188	0.0004362165927886963	14	004
394	426.187255859375	212.13064575195312	1.0	368.0906066894531	141.40512084960938	0.0004006028175354004	506.587890625	196.67393493652344	1.0	505.33966064453125	195.2700958251953	0.0004024207592010498	14	004
395	428.3436584472656	209.81918334960938	1.0	368.54669189453125	142.39939880371094	0.01688140630722046	507.236083984375	197.0711669921875	1.0	506.0981140136719	195.7442169189453	0.0003432035446166992	14	004
396	427.32940673828125	210.54690551757812	1.0	368.61981201171875	148.05685424804688	0.9999949932098389	507.1029968261719	197.20135498046875	1.0	505.16021728515625	197.90289306640625	0.00034996867179870605	14	004
397	426.7131652832031	210.2816162109375	1.0	369.4529724121094	149.01651000976562	1.0	507.2702331542969	197.2210693359375	1.0	506.35235595703125	196.0928497314453	0.0005661547183990479	14	004
398	423.95538330078125	210.63473510742188	0.013267666101455688	373.72442626953125	150.53887939453125	1.0	507.109130859375	196.95997619628906	1.0	505.87615966796875	195.33892822265625	0.00035569071769714355	14	004
399	417.3971252441406	207.01995849609375	0.9999995231628418	378.4383239746094	155.0713348388672	0.0010448098182678223	507.247802734375	196.96031188964844	1.0	506.14312744140625	195.73388671875	0.0003395378589630127	14	004
400	418.6989440917969	207.77609252929688	0.9999988079071045	384.45623779296875	167.21954345703125	0.004524558782577515	506.90435791015625	196.51133728027344	1.0	505.75152587890625	195.03736877441406	0.0004063546657562256	14	004
401	424.6541748046875	206.8776092529297	0.9999992847442627	426.12359619140625	208.3760223388672	0.0037714242935180664	506.91790771484375	196.17770385742188	1.0	423.796142578125	212.30581665039062	0.0007787346839904785	14	004
402	423.9493408203125	205.9866943359375	0.9999995827674866	381.7934875488281	169.3968048095703	0.07076197862625122	506.5052490234375	196.3297882080078	1.0	424.21527099609375	210.8668975830078	0.001248687505722046	14	004
403	425.159912109375	205.9178924560547	0.9999982118606567	384.20794677734375	172.9544219970703	0.9999998211860657	506.61846923828125	196.9114990234375	1.0	425.16796875	211.22593688964844	0.0008180737495422363	14	004
404	422.8845520019531	205.06556701660156	0.9999121427536011	383.72735595703125	170.70399475097656	0.9999999403953552	506.3741455078125	196.84048461914062	1.0	424.583251953125	210.04437255859375	0.0012229084968566895	14	004
405	417.9589538574219	206.22512817382812	0.9999459981918335	384.0098876953125	174.20053100585938	0.9999999403953552	506.4665222167969	196.39329528808594	1.0	386.1703186035156	176.81582641601562	0.0012996196746826172	14	004
406	417.4859924316406	203.6092071533203	0.9999997019767761	383.7550048828125	175.0743408203125	0.9999997615814209	506.7086181640625	196.65187072753906	1.0	385.6080017089844	180.77130126953125	0.002309560775756836	14	004
407	416.8186950683594	204.72032165527344	0.9999997615814209	383.90704345703125	177.10430908203125	0.9999998807907104	506.16387939453125	197.4597930908203	1.0	385.1834716796875	181.74600219726562	0.006652563810348511	14	004
408	415.4501647949219	203.40093994140625	0.9989088773727417	386.4585266113281	177.58511352539062	0.9999963045120239	506.04486083984375	196.71279907226562	1.0	386.95989990234375	181.92262268066406	0.0022291839122772217	14	004
409	420.45501708984375	201.8565216064453	1.0	382.2040710449219	178.61758422851562	1.0	506.0004577636719	197.22811889648438	1.0	504.661865234375	195.66453552246094	0.00028830766677856445	14	004
410	416.5051574707031	200.38426208496094	1.0	379.0872497558594	175.45120239257812	0.9999999403953552	534.7333984375	216.06092834472656	0.00011491775512695312	377.36541748046875	174.9977569580078	0.0002611875534057617	14	004
411	417.29876708984375	198.438720703125	1.0	382.9972229003906	179.60171508789062	0.5172713398933411	535.5277099609375	215.71853637695312	0.00015753507614135742	404.69805908203125	199.72438049316406	3.460049629211426e-5	14	004
412	417.7442321777344	195.72195434570312	1.0	374.1197814941406	188.2592315673828	0.010956913232803345	536.1317749023438	215.58822631835938	0.0015923678874969482	406.625732421875	200.63247680664062	2.4378299713134766e-5	14	004
413	416.00347900390625	196.54066467285156	1.0	374.7613830566406	191.35650634765625	0.9999181032180786	376.30853271484375	190.9965362548828	5.3554773330688477e-5	372.53033447265625	191.45001220703125	1.8656253814697266e-5	14	004
414	415.5072021484375	194.55572509765625	1.0	378.1170654296875	186.50680541992188	0.9998409152030945	536.2725219726562	215.4807586669922	0.0035018622875213623	398.94476318359375	184.86505126953125	3.933906555175781e-5	14	004
415	416.66455078125	195.81748962402344	1.0	371.7372741699219	188.4340362548828	0.995159387588501	535.96728515625	216.055419921875	0.00019097328186035156	420.0041198730469	206.45216369628906	1.4632940292358398e-5	14	004
416	417.85540771484375	196.2114715576172	1.0	371.4559326171875	183.3898468017578	0.999994158744812	416.3138732910156	197.87953186035156	2.950429916381836e-5	406.4207763671875	200.58059692382812	2.2351741790771484e-5	14	004
417	417.9442138671875	197.4109649658203	1.0	372.5278015136719	180.92156982421875	0.9999921917915344	373.77484130859375	178.1178741455078	5.21242618560791e-5	370.69183349609375	181.16180419921875	5.194544792175293e-5	14	004
418	417.9603271484375	196.4055633544922	1.0	370.3585510253906	180.6503143310547	0.9999998211860657	535.5344848632812	215.7274627685547	0.00014612078666687012	369.5300598144531	180.85757446289062	6.651878356933594e-5	14	004
419	418.4642639160156	197.90232849121094	1.0	368.7696838378906	183.0705108642578	0.999993085861206	534.7429809570312	215.85153198242188	3.597140312194824e-5	368.00152587890625	184.08355712890625	4.044175148010254e-5	14	004
420	419.4310302734375	198.28472900390625	1.0	375.0184020996094	175.32122802734375	0.9999992847442627	417.5376281738281	199.1492462158203	3.56137752532959e-5	372.5079650878906	176.58135986328125	4.8100948333740234e-5	14	004
421	421.5619201660156	196.18966674804688	1.0	375.2474365234375	173.3874053955078	0.9833518266677856	419.6531982421875	197.19808959960938	7.370114326477051e-5	408.0903625488281	201.8714599609375	5.5909156799316406e-5	14	004
422	425.64312744140625	194.5437774658203	0.9999999403953552	373.86663818359375	166.10238647460938	1.0	534.9281616210938	216.4215087890625	0.002007126808166504	411.54632568359375	202.4790802001953	3.546476364135742e-5	14	004
423	428.36676025390625	192.03744506835938	1.0	369.9592590332031	165.61703491210938	1.0	422.6433410644531	197.5989990234375	0.00015559792518615723	411.1354064941406	202.00186157226562	9.08970832824707e-5	14	004
424	432.2870178222656	190.17764282226562	1.0	371.46392822265625	169.67138671875	0.9999897480010986	535.6183471679688	215.6034393310547	0.0003724098205566406	425.27850341796875	197.1514434814453	8.14199447631836e-5	14	004
425	434.1259460449219	188.50103759765625	1.0	371.3472900390625	171.52020263671875	1.0	432.1695556640625	191.68666076660156	0.00020125508308410645	425.8082275390625	197.6510009765625	0.0001240074634552002	14	004
426	434.90045166015625	187.23577880859375	1.0	374.1637878417969	176.830810546875	1.0	374.99237060546875	175.09739685058594	0.0001831650733947754	371.8313903808594	177.16896057128906	0.00017976760864257812	14	004
427	435.3405456542969	187.5655059814453	1.0	369.9355773925781	177.98651123046875	1.0	535.9072265625	216.5152130126953	0.0016198158264160156	368.52337646484375	177.0657196044922	6.878376007080078e-5	14	004
428	432.29925537109375	186.43637084960938	1.0	367.80242919921875	179.36892700195312	0.9999997615814209	432.4089660644531	189.10455322265625	3.9964914321899414e-5	368.1658020019531	178.275634765625	2.6851892471313477e-5	14	004
429	435.54815673828125	188.10426330566406	0.9999996423721313	367.45550537109375	181.95530700683594	0.9999479055404663	436.4853210449219	185.56524658203125	2.9832124710083008e-5	425.736328125	178.92257690429688	3.8176774978637695e-5	14	004
430	432.6292724609375	186.3817901611328	1.0	367.7874450683594	181.37689208984375	0.9999998807907104	432.77978515625	189.0772247314453	3.674626350402832e-5	367.41644287109375	183.56320190429688	3.4481287002563477e-5	14	004
431	436.15435791015625	187.20904541015625	0.9999998211860657	368.3315734863281	181.5659942626953	1.0	535.0199584960938	215.73171997070312	0.0006683170795440674	368.1103515625	183.58604431152344	3.94284725189209e-5	14	004
432	435.657958984375	186.01625061035156	0.9999974966049194	368.98077392578125	184.27613830566406	0.7910048961639404	535.4024047851562	215.7855682373047	0.00021275877952575684	424.478271484375	177.25921630859375	3.331899642944336e-5	14	004
433	432.9694519042969	183.104248046875	1.0	373.3493347167969	181.29627990722656	0.9999848008155823	535.7472534179688	215.49774169921875	0.001559138298034668	371.67047119140625	183.008544921875	6.276369094848633e-5	14	004
434	437.1805114746094	177.98561096191406	1.0	376.3185119628906	175.69622802734375	0.9999936819076538	535.384765625	216.0679473876953	0.0003015100955963135	424.09515380859375	183.88766479492188	4.971027374267578e-5	14	004
435	440.1231994628906	167.63034057617188	1.0	391.42987060546875	194.11502075195312	0.9842666387557983	536.2048950195312	216.1319122314453	4.5865774154663086e-5	425.6784973144531	161.32557678222656	1.7940998077392578e-5	14	004
436	434.5137023925781	165.59033203125	1.0	384.16851806640625	193.47401428222656	0.99936842918396	533.351806640625	215.5047607421875	0.00022861361503601074	421.3324279785156	152.60772705078125	1.1295080184936523e-5	14	004
437	431.9896240234375	163.83056640625	1.0	388.521484375	198.034423828125	0.9999797344207764	537.105224609375	216.221923828125	0.00022205710411071777	388.16900634765625	204.31878662109375	2.4199485778808594e-5	14	004
438	430.4089050292969	163.3531494140625	1.0	392.9361267089844	200.6568145751953	0.9999865293502808	536.1212158203125	215.64060974121094	0.013136804103851318	390.3825988769531	207.71507263183594	6.878376007080078e-5	14	004
439	428.79150390625	162.59112548828125	1.0	425.0677185058594	165.04844665527344	0.00020641088485717773	536.3428955078125	215.44361877441406	0.00012084841728210449	410.89324951171875	171.3765411376953	3.743171691894531e-5	14	004
440	428.6669921875	162.2599334716797	1.0	424.1790466308594	164.61122131347656	0.0002219080924987793	535.718505859375	216.81564331054688	0.0011982321739196777	411.3219299316406	160.96868896484375	2.3245811462402344e-5	14	004
441	428.3004150390625	160.27455139160156	1.0	431.8927307128906	163.83840942382812	0.0004559159278869629	535.945068359375	215.1427764892578	0.0011893510818481445	432.7144470214844	165.9730987548828	4.819035530090332e-5	14	004
442	427.94219970703125	159.30711364746094	1.0	422.9925842285156	162.7373809814453	0.00025022029876708984	425.099365234375	160.21426391601562	7.715821266174316e-5	430.0984191894531	163.2917022705078	3.364682197570801e-5	14	004
443	426.7505187988281	159.339599609375	1.0	385.9190368652344	200.32479858398438	0.0021171271800994873	424.8460998535156	160.05470275878906	9.801983833312988e-5	422.8607177734375	147.83782958984375	2.917647361755371e-5	14	004
444	427.6302795410156	157.715087890625	1.0	388.04205322265625	199.53781127929688	0.9999998807907104	536.2883911132812	215.33535766601562	0.0002703368663787842	422.4783630371094	145.995849609375	5.060434341430664e-5	14	004
445	425.9205322265625	157.09266662597656	1.0	388.0921325683594	201.5975799560547	1.0	535.4378662109375	216.70867919921875	0.0013099312782287598	421.81927490234375	144.5253448486328	3.9130449295043945e-5	14	004
446	427.54461669921875	155.58790588378906	1.0	384.5075988769531	196.36328125	0.9999998807907104	535.832275390625	215.9306182861328	0.00013783574104309082	383.9161071777344	195.28590393066406	6.565451622009277e-5	14	004
447	427.3650817871094	154.39154052734375	1.0	386.8408508300781	193.71946716308594	1.0	385.8023986816406	193.65380859375	6.946921348571777e-5	385.39447021484375	193.74400329589844	7.769465446472168e-5	14	004
448	429.5269775390625	153.2987823486328	1.0	386.97344970703125	195.62188720703125	1.0	536.0662841796875	215.84945678710938	0.000325620174407959	385.2255859375	194.74063110351562	4.222989082336426e-5	14	004
449	430.6399841308594	154.0907745361328	1.0	387.34295654296875	192.7556915283203	0.9999954104423523	536.3837280273438	215.7791290283203	0.0011433660984039307	423.7055969238281	144.37342834472656	5.072355270385742e-5	14	004
450	435.7805480957031	157.1147918701172	1.0	384.2152404785156	186.6411895751953	0.9999978542327881	535.9159545898438	216.11639404296875	0.006486773490905762	426.0285339355469	166.86184692382812	4.5925378799438477e-5	14	004
451	437.1304931640625	157.62245178222656	1.0	382.7807922363281	178.56500244140625	0.9586631059646606	536.5349731445312	215.81089782714844	0.00013571977615356445	440.8481140136719	164.416259765625	5.6177377700805664e-5	14	004
452	437.8531188964844	157.82337951660156	1.0	379.82708740234375	182.50193786621094	0.9998012781143188	535.056640625	215.7222900390625	0.0003083944320678711	441.2716064453125	164.73910522460938	0.00010403990745544434	14	004
453	437.0148010253906	158.5564727783203	1.0	380.16796875	180.5056915283203	0.9999998807907104	440.3952941894531	158.3296661376953	8.314847946166992e-5	440.8045959472656	164.57675170898438	0.00017875432968139648	14	004
454	440.3570251464844	159.45602416992188	1.0	381.27386474609375	180.69085693359375	0.9999999403953552	442.0148620605469	159.73001098632812	6.511807441711426e-5	441.6719665527344	165.40701293945312	7.975101470947266e-5	14	004
455	439.07818603515625	158.5406494140625	1.0	379.6563720703125	179.79722595214844	0.9999940395355225	535.6840209960938	215.7888641357422	0.00016266107559204102	383.38494873046875	179.55909729003906	0.00023162364959716797	14	004
456	439.98870849609375	158.8233642578125	1.0	380.6699523925781	176.5765838623047	0.9997085332870483	442.02081298828125	159.44985961914062	3.072619438171387e-5	384.2008361816406	177.48504638671875	6.985664367675781e-5	14	004
457	441.8967590332031	159.85519409179688	1.0	380.4427185058594	175.52919006347656	0.9999814033508301	382.3442687988281	172.849609375	4.366040229797363e-5	380.417724609375	175.16497802734375	2.810359001159668e-5	14	004
458	440.0480041503906	158.92337036132812	1.0	374.4329528808594	179.79017639160156	0.3432624936103821	536.5	216.13856506347656	0.00023618340492248535	441.114013671875	165.4613037109375	6.979703903198242e-5	14	004
459	442.84881591796875	159.72311401367188	1.0	374.26690673828125	178.2428741455078	0.9709552526473999	445.9241027832031	160.82931518554688	6.440281867980957e-5	447.80950927734375	160.50799560546875	2.3424625396728516e-5	14	004
460	444.2275085449219	162.49462890625	1.0	377.7713317871094	174.88369750976562	0.12592396140098572	449.9579772949219	162.6768035888672	0.00013706088066101074	447.4480285644531	164.03053283691406	4.2051076889038086e-5	14	004
461	445.2809753417969	167.66131591796875	1.0	383.6380615234375	160.5713653564453	0.9999978542327881	449.5404357910156	166.8724822998047	7.390975952148438e-5	450.0115966796875	174.31214904785156	3.454089164733887e-5	14	004
462	451.9609680175781	174.0061798095703	1.0	382.91705322265625	157.2105712890625	0.9999979734420776	536.03369140625	216.2316436767578	0.00043267011642456055	440.961181640625	183.3328857421875	4.64022159576416e-5	14	004
463	447.3723449707031	177.10426330566406	1.0	385.7991027832031	154.90736389160156	0.994748592376709	535.941650390625	216.2947540283203	0.00010451674461364746	451.0717468261719	182.39297485351562	2.3245811462402344e-5	14	004
464	441.60455322265625	181.90716552734375	1.0	390.9951477050781	147.50071716308594	1.0	536.3518676757812	216.0861358642578	0.00014704465866088867	385.8342590332031	150.5149688720703	7.873773574829102e-5	14	004
465	438.96527099609375	180.30560302734375	1.0	390.3293151855469	146.3675537109375	1.0	444.8028564453125	180.6294403076172	0.00010126829147338867	386.19012451171875	148.70001220703125	8.26120376586914e-5	14	004
466	437.0135803222656	180.08157348632812	1.0	386.9932861328125	145.1915283203125	1.0	535.3673095703125	215.94107055664062	0.00013467669486999512	386.71795654296875	146.3423309326172	6.35981559753418e-5	14	004
467	435.87103271484375	180.69223022460938	1.0	386.2618713378906	143.03785705566406	1.0	389.0185546875	142.22866821289062	0.00010883808135986328	386.92230224609375	144.2196807861328	0.00032132863998413086	14	004
468	434.5780944824219	179.51145935058594	1.0	384.51031494140625	138.88653564453125	1.0	436.8199157714844	178.28424072265625	2.950429916381836e-5	422.79449462890625	183.20164489746094	2.9712915420532227e-5	14	004
469	434.5650634765625	180.6022491455078	1.0	382.71881103515625	137.8471221923828	1.0	387.5372009277344	135.8623504638672	3.081560134887695e-5	382.695556640625	138.99557495117188	1.379847526550293e-5	14	004
470	434.2496337890625	179.83154296875	1.0	381.8211669921875	135.97738647460938	1.0	386.6348876953125	134.0753631591797	3.859400749206543e-5	382.74285888671875	137.03773498535156	2.4706125259399414e-5	14	004
471	434.93603515625	180.64781188964844	1.0	383.9028015136719	134.4803924560547	1.0	387.59442138671875	132.22119140625	5.042552947998047e-5	383.42462158203125	135.1390380859375	3.9517879486083984e-5	14	004
472	437.77923583984375	177.6718292236328	1.0	380.6886901855469	131.052734375	1.0	443.59222412109375	179.86102294921875	5.3435564041137695e-5	382.2876281738281	130.85574340820312	2.7865171432495117e-5	14	004
473	439.1770324707031	177.38189697265625	1.0	377.99468994140625	129.8857879638672	1.0	444.95458984375	178.46951293945312	0.00011134147644042969	382.4984436035156	130.4863739013672	7.492303848266602e-5	14	004
474	440.8629455566406	176.45858764648438	1.0	378.10076904296875	128.5352325439453	1.0	445.9892578125	177.1566619873047	0.00013107061386108398	425.1219177246094	185.4256134033203	7.843971252441406e-5	14	004
475	440.0905456542969	178.11297607421875	1.0	378.8881530761719	131.66259765625	1.0	445.1972351074219	178.30166625976562	0.00010460615158081055	424.4946594238281	185.30337524414062	4.0650367736816406e-5	14	004
476	440.2569885253906	179.77932739257812	1.0	380.75384521484375	134.51963806152344	1.0	445.7825622558594	179.62303161621094	9.432435035705566e-5	423.4906921386719	173.4539031982422	2.8908252716064453e-5	14	004
477	439.9579162597656	180.84593200683594	1.0	384.2630920410156	131.49993896484375	1.0	445.0231018066406	180.52734375	8.416175842285156e-5	383.7603759765625	132.0950164794922	6.237626075744629e-5	14	004
478	439.731201171875	180.99647521972656	1.0	383.8623962402344	128.5025634765625	1.0	444.8347473144531	181.1221466064453	9.846687316894531e-5	384.8012390136719	128.33871459960938	0.0001367628574371338	14	004
479	440.6123962402344	181.73330688476562	1.0	383.5527038574219	127.850341796875	1.0	445.58001708984375	180.78750610351562	9.5367431640625e-5	385.32049560546875	128.7765350341797	0.0002485513687133789	14	004
480	439.117431640625	180.30662536621094	1.0	383.7198486328125	125.60307312011719	1.0	534.6567993164062	215.82681274414062	0.00021705031394958496	385.8978576660156	126.36309814453125	0.0002251267433166504	14	004
481	439.3293151855469	180.798828125	1.0	384.43463134765625	124.20751953125	1.0	444.7650146484375	180.346923828125	0.00011491775512695312	386.5145263671875	124.68443298339844	9.053945541381836e-5	14	004
482	439.6226806640625	180.55137634277344	1.0	384.7955322265625	124.8267593383789	1.0	445.0567321777344	180.5323944091797	7.650256156921387e-5	386.191162109375	126.05850982666016	0.0002073049545288086	14	004
483	439.0876159667969	180.63018798828125	1.0	384.19732666015625	123.43046569824219	1.0	535.2880249023438	216.7947540283203	0.0005372464656829834	386.01226806640625	125.43347930908203	8.559226989746094e-5	14	004
484	437.02740478515625	179.7718963623047	1.0	385.7041320800781	126.09738159179688	1.0	387.55914306640625	127.496826171875	5.751848220825195e-5	386.60772705078125	126.62921905517578	0.00019049644470214844	14	004
485	436.5167236328125	180.2747039794922	1.0	383.4106750488281	124.91656494140625	1.0	535.7353515625	216.714111328125	8.690357208251953e-5	385.57037353515625	125.05707550048828	0.00018894672393798828	14	004
486	436.67889404296875	179.2439727783203	1.0	386.019287109375	124.3213119506836	1.0	389.62152099609375	122.33369445800781	5.5164098739624023e-5	387.0252685546875	125.74691009521484	0.00011947751045227051	14	004
487	437.3614501953125	177.64024353027344	1.0	388.521484375	124.71990966796875	1.0	392.09686279296875	122.12238311767578	6.0439109802246094e-5	388.02764892578125	126.19049835205078	0.00019815564155578613	14	004
488	436.7979431152344	175.1820068359375	1.0	386.5504150390625	124.34567260742188	1.0	390.2524108886719	122.45428466796875	9.146332740783691e-5	387.197998046875	126.46776580810547	0.0003083944320678711	14	004
489	437.2107238769531	175.91990661621094	1.0	385.6601867675781	123.99774169921875	1.0	535.681396484375	215.91448974609375	0.0005051195621490479	387.2922668457031	125.22171020507812	0.0002180635929107666	14	004
490	436.2356262207031	176.29864501953125	1.0	386.2100830078125	123.64797973632812	1.0	533.44384765625	215.7002716064453	0.0006916522979736328	424.1451721191406	183.02426147460938	3.3736228942871094e-5	14	004
491	437.5400695800781	174.5006561279297	1.0	387.8003234863281	124.55154418945312	1.0	436.8812561035156	175.71502685546875	9.15229320526123e-5	424.8465881347656	182.95558166503906	7.990002632141113e-5	14	004
492	437.710205078125	174.89288330078125	1.0	390.90966796875	125.19512176513672	1.0	437.4418640136719	175.9353485107422	0.00012606382369995117	425.2778015136719	183.12095642089844	0.00011581182479858398	14	004
493	438.324462890625	172.76864624023438	1.0	391.3914489746094	124.23649597167969	1.0	437.4374694824219	174.76132202148438	8.758902549743652e-5	439.4856262207031	179.70260620117188	0.00011086463928222656	14	004
494	437.611328125	170.10496520996094	1.0	390.91693115234375	123.81631469726562	1.0	535.6161499023438	216.09376525878906	0.0010014474391937256	440.06524658203125	176.95791625976562	0.00023677945137023926	14	004
495	436.3064270019531	166.3335418701172	1.0	390.2767028808594	121.69689178466797	1.0	439.702392578125	170.57928466796875	4.997849464416504e-5	436.71453857421875	175.99488830566406	9.340047836303711e-5	14	004
496	438.9572448730469	163.0249481201172	1.0	388.57177734375	121.25601959228516	1.0	435.77117919921875	165.07411193847656	4.547834396362305e-5	423.57061767578125	169.83078002929688	3.758072853088379e-5	14	004
497	439.8133850097656	159.6037139892578	1.0	387.9401550292969	122.93705749511719	1.0	535.3748168945312	216.024658203125	0.0004934966564178467	424.74688720703125	169.9521026611328	5.075335502624512e-5	14	004
498	439.7426452636719	158.9855499267578	1.0	384.5467834472656	122.864013671875	1.0	534.6011352539062	216.5125732421875	0.0007507205009460449	425.2331848144531	168.9471893310547	0.00010368227958679199	14	004
499	440.3943786621094	157.71994018554688	1.0	383.4412536621094	123.03890228271484	1.0	536.4454345703125	216.53778076171875	0.0006654858589172363	440.6452331542969	164.22938537597656	4.9561262130737305e-5	14	004
500	441.009033203125	157.5397186279297	1.0	384.30206298828125	124.15957641601562	1.0	442.209716796875	158.94613647460938	0.00011664628982543945	440.97564697265625	164.16477966308594	7.864832878112793e-5	14	004
501	439.65704345703125	157.27426147460938	1.0	387.5118103027344	124.6238021850586	1.0	441.08251953125	158.4603729248047	0.0001323223114013672	440.6112060546875	163.7485809326172	9.009242057800293e-5	14	004
502	439.3849182128906	156.60455322265625	1.0	388.039306640625	123.22019958496094	1.0	440.81689453125	157.73727416992188	0.00011160969734191895	440.6791687011719	163.7195587158203	8.71121883392334e-5	14	004
503	440.4762878417969	156.85220336914062	1.0	386.17047119140625	121.79609680175781	1.0	441.1545715332031	158.5568084716797	0.00014844536781311035	440.4425964355469	163.19760131835938	0.0001665949821472168	14	004
504	440.6409606933594	157.25794982910156	1.0	386.1563720703125	120.61670684814453	1.0	442.242919921875	158.592041015625	0.00018775463104248047	441.11956787109375	163.6060791015625	0.00012171268463134766	14	004
505	439.4462890625	156.1708526611328	1.0	386.50775146484375	120.469482421875	1.0	440.6547546386719	157.8271484375	0.00018385052680969238	440.2967529296875	163.49256896972656	0.00013682246208190918	14	004
506	440.931396484375	156.67337036132812	1.0	386.7677001953125	120.07503509521484	1.0	442.1449279785156	158.66476440429688	0.00018355250358581543	441.1581726074219	163.91578674316406	0.00012874603271484375	14	004
507	439.37945556640625	155.37222290039062	1.0	386.78924560546875	120.73710632324219	1.0	440.55303955078125	157.565673828125	0.00014585256576538086	440.44122314453125	162.67581176757812	0.0001589953899383545	14	004
508	439.68548583984375	154.85464477539062	1.0	386.8713073730469	119.0882568359375	1.0	440.8271179199219	157.69351196289062	0.000183790922164917	440.69464111328125	162.69139099121094	0.00020524859428405762	14	004
509	440.17633056640625	154.82672119140625	1.0	385.3614501953125	117.48252868652344	1.0	441.6285095214844	157.7820587158203	0.00015476346015930176	441.1476745605469	162.75970458984375	0.00027626752853393555	14	004
510	440.1060485839844	153.7484893798828	1.0	384.38323974609375	116.3331069946289	1.0	441.5892639160156	156.72283935546875	0.00011268258094787598	441.19500732421875	161.69033813476562	0.00014066696166992188	14	004
511	440.85223388671875	152.5052490234375	1.0	383.30224609375	116.53902435302734	1.0	447.6183776855469	156.69915771484375	0.00010848045349121094	442.0791015625	161.3408203125	9.325146675109863e-5	14	004
512	440.046630859375	150.7172088623047	1.0	386.01080322265625	116.97164916992188	1.0	445.4857482910156	149.9553985595703	6.985664367675781e-5	384.31683349609375	115.16934204101562	3.954768180847168e-5	14	004
513	442.4272155761719	149.28775024414062	1.0	385.777099609375	113.91423034667969	1.0	535.4005737304688	216.79051208496094	0.0006501078605651855	425.03570556640625	157.25314331054688	6.839632987976074e-5	14	004
514	443.3268737792969	148.8022918701172	1.0	381.69183349609375	120.95710754394531	0.999929666519165	446.5899963378906	148.2873077392578	8.857250213623047e-5	426.9112854003906	156.33563232421875	3.8504600524902344e-5	14	004
515	445.0834655761719	147.7021026611328	1.0	384.21337890625	119.83082580566406	0.9999998807907104	449.556884765625	146.65939331054688	6.324052810668945e-5	381.7124328613281	119.47867584228516	2.8431415557861328e-5	14	004
516	445.8558654785156	146.4483642578125	1.0	383.4873962402344	121.72196960449219	1.0	450.6776428222656	146.5025177001953	5.0514936447143555e-5	383.10809326171875	127.22801208496094	6.517767906188965e-5	14	004
517	446.43994140625	148.14817810058594	1.0	382.9416809082031	121.39253234863281	1.0	388.38922119140625	120.66980743408203	3.248453140258789e-5	383.7266540527344	126.75215911865234	5.1409006118774414e-5	14	004
518	446.70379638671875	146.8904571533203	1.0	384.2393798828125	123.33769989013672	1.0	536.1605224609375	216.23294067382812	0.0001531839370727539	387.0523986816406	126.1700439453125	0.00011181831359863281	14	004
519	446.44830322265625	147.55987548828125	1.0	381.746337890625	123.66082763671875	1.0	381.83758544921875	124.24391174316406	6.666779518127441e-5	385.1329650878906	125.75128173828125	8.478760719299316e-5	14	004
520	446.3270263671875	150.23843383789062	1.0	378.06732177734375	124.99801635742188	1.0	378.9999084472656	124.37287902832031	0.00010216236114501953	377.2136535644531	125.37486267089844	0.00015044212341308594	14	004
521	446.6029357910156	154.81781005859375	1.0	382.8948669433594	124.29766082763672	0.999993622303009	446.698486328125	158.28111267089844	0.0002632439136505127	443.2970886230469	163.45091247558594	0.00021520256996154785	14	004
522	446.3822021484375	158.5328369140625	1.0	386.5255432128906	124.78315734863281	1.0	449.39324951171875	159.04478454589844	5.602836608886719e-5	386.3282470703125	126.14230346679688	0.0002073049545288086	14	004
523	445.85546875	160.287353515625	1.0	389.192626953125	117.795654296875	0.9848582744598389	450.4986877441406	159.84524536132812	7.31348991394043e-5	450.76190185546875	165.48716735839844	4.309415817260742e-5	14	004
524	444.7032165527344	159.6245880126953	1.0	385.9255676269531	115.08435821533203	1.0	448.3223571777344	159.86448669433594	7.078051567077637e-5	384.3634948730469	114.66050720214844	4.3004751205444336e-5	14	004
525	444.7717590332031	158.96998596191406	1.0	383.53826904296875	112.3371353149414	0.2796786427497864	448.63690185546875	159.3442840576172	5.5789947509765625e-5	451.6907653808594	164.60418701171875	2.7239322662353516e-5	14	004
526	444.53369140625	159.57212829589844	1.0	383.9117126464844	109.79862213134766	1.0	448.7904357910156	159.9617919921875	5.689263343811035e-5	385.214111328125	112.63313293457031	8.955597877502441e-5	14	004
527	444.0887451171875	160.1736602783203	1.0	384.8396911621094	104.69330596923828	1.0	450.3741149902344	159.8968505859375	3.606081008911133e-5	384.7168884277344	110.33049774169922	3.781914710998535e-5	14	004
528	442.5009765625	160.05760192871094	1.0	384.8746337890625	101.44835662841797	1.0	441.81060791015625	160.82833862304688	8.425116539001465e-5	384.6117858886719	108.39096069335938	8.937716484069824e-5	14	004
529	441.6150207519531	157.05819702148438	1.0	385.13671875	95.14154052734375	1.0	448.14520263671875	158.38917541503906	8.392333984375e-5	440.9969482421875	163.6866912841797	4.583597183227539e-5	14	004
530	441.25482177734375	158.60523986816406	1.0	383.3890686035156	88.49103546142578	0.9999980926513672	440.70599365234375	160.04171752929688	0.00010457634925842285	427.0263671875	168.49630737304688	8.028745651245117e-5	14	004
531	441.90814208984375	161.9586944580078	1.0	380.69097900390625	86.5610122680664	0.9999997615814209	535.9793090820312	216.7762451171875	0.000440061092376709	426.5566101074219	170.0267333984375	6.508827209472656e-5	14	004
532	443.5628356933594	166.3066864013672	1.0	449.3291931152344	169.86769104003906	0.0002681910991668701	440.67578125	167.5017852783203	7.486343383789062e-5	425.2054138183594	172.20726013183594	5.003809928894043e-5	14	004
533	445.6461181640625	175.7980194091797	1.0	390.1230163574219	94.33595275878906	0.9999670386314392	451.06951904296875	175.5508270263672	3.0308961868286133e-5	451.6252746582031	181.2451171875	1.7017126083374023e-5	14	004
534	443.6458435058594	176.62408447265625	1.0	390.8299865722656	101.91421508789062	1.0	389.665771484375	104.44514465332031	2.6851892471313477e-5	387.7262878417969	104.71340942382812	3.170967102050781e-5	14	004
535	439.9472351074219	181.36253356933594	1.0	390.2240295410156	95.93220520019531	0.9999937415122986	445.35174560546875	180.97528076171875	7.82012939453125e-5	424.29669189453125	193.44326782226562	2.0563602447509766e-5	14	004
536	436.7661437988281	181.32095336914062	1.0	392.31951904296875	93.20024108886719	0.9999999403953552	443.0396423339844	182.49273681640625	2.9325485229492188e-5	392.22955322265625	95.08112335205078	4.2051076889038086e-5	14	004
537	435.51593017578125	180.1885528564453	1.0	391.1248474121094	88.50041961669922	0.9998792409896851	441.9689025878906	182.04464721679688	4.100799560546875e-5	422.7054748535156	183.19174194335938	2.333521842956543e-5	14	004
538	434.9342956542969	179.1865234375	1.0	390.4651794433594	86.7796859741211	0.9999420642852783	535.3688354492188	216.15504455566406	3.6388635635375977e-5	422.68212890625	183.21649169921875	1.7940998077392578e-5	14	004
539	433.0435791015625	178.6333770751953	1.0	393.286376953125	82.80650329589844	0.009985893964767456	535.6094970703125	216.84063720703125	0.0003395378589630127	436.0213928222656	183.08663940429688	2.2858381271362305e-5	14	004
540	431.218017578125	176.4694366455078	1.0	391.23846435546875	79.24256896972656	0.997008740901947	435.25738525390625	176.02783203125	5.8084726333618164e-5	436.036865234375	181.80755615234375	3.585219383239746e-5	14	004
541	430.2973327636719	174.44638061523438	1.0	393.4226989746094	76.63240814208984	0.9999697208404541	430.2247314453125	176.20086669921875	8.827447891235352e-5	425.6668701171875	180.08319091796875	5.3495168685913086e-5	14	004
542	430.80029296875	174.79954528808594	1.0	394.0832214355469	73.75643157958984	0.995903491973877	534.5426025390625	215.18763732910156	0.0028160810470581055	425.4859924316406	180.96444702148438	5.3435564041137695e-5	14	004
543	429.73004150390625	173.86981201171875	1.0	394.6588439941406	74.45634460449219	0.06671944260597229	433.08392333984375	174.4156494140625	9.992718696594238e-5	425.7606506347656	180.11289978027344	6.076693534851074e-5	14	004
