# Supplementary material for: An automated feeding system for the African killifish reveals the impact of diet on lifespan and allows scalable assessment of associative learning
Source: eLife. 2022 Nov 10;11:e69008. doi: 10.7554/eLife.69008 (PMC9788828; doi:10.7554/eLife.69008)
Supplement: Figure 6—source data 2. [file elife-69008-fig6-data2.zip › Training Trajectories/t2_REC018DLC_resnet50_TrainAllTheThingsJun28shuffle1_1030000.csv]

bodyparts_coords	fishhead_x	fishhead_y	fishhead_likelihood	fishtail_x	fishtail_y	fishtail_likelihood	redlight_x	redlight_y	redlight_likelihood	fooddrop_x	fooddrop_y	fooddrop_likelihood	fishnum	recordingnum
0	116.22230529785156	272.69671630859375	0.0005886554718017578	175.0465850830078	215.38636779785156	1.0	180.44757080078125	215.36361694335938	5.885958671569824e-5	177.12286376953125	221.6034393310547	0.00010231137275695801	2	018
1	116.95046997070312	276.5047302246094	0.00023299455642700195	176.63162231445312	215.24635314941406	1.0	181.19993591308594	215.1099395751953	8.58008861541748e-5	177.91526794433594	222.27003479003906	0.00012087821960449219	2	018
2	180.19015502929688	225.50213623046875	0.00029656291007995605	178.1468505859375	223.09547424316406	1.0	180.78733825683594	221.14022827148438	0.0005691349506378174	178.81117248535156	222.677001953125	0.0005515217781066895	2	018
3	156.5958709716797	256.7082824707031	0.0007137656211853027	160.54490661621094	253.1448516845703	0.9756020903587341	163.68289184570312	253.47459411621094	6.276369094848633e-5	159.534912109375	251.5364227294922	1.0758638381958008e-5	2	018
4	128.98171997070312	261.8819885253906	0.9782283306121826	159.5219268798828	261.6593017578125	0.9999995231628418	165.07850646972656	258.2191162109375	0.000132828950881958	161.8627166748047	261.0187072753906	0.0002487003803253174	2	018
5	143.08595275878906	266.8421325683594	0.0023374855518341064	153.71844482421875	264.43316650390625	0.9999997615814209	149.21249389648438	264.0483703613281	0.0004608631134033203	144.3214111328125	266.6473388671875	0.00025907158851623535	2	018
6	4.459298133850098	463.5577087402344	7.033348083496094e-6	143.22056579589844	287.9712829589844	1.2516975402832031e-5	575.8095092773438	2.8365836143493652	1.7285346984863281e-6	171.80441284179688	6.288110733032227	1.8477439880371094e-6	2	018
7	642.3853759765625	324.7348327636719	3.713369369506836e-5	5.656049728393555	478.4989318847656	4.500150680541992e-6	576.1023559570312	2.436091184616089	1.239776611328125e-5	188.32852172851562	6.548341751098633	9.834766387939453e-7	2	018
8	2.655947208404541	481.6016845703125	9.98377799987793e-6	5.852205753326416	479.0966491699219	4.857778549194336e-6	495.3841247558594	127.7132339477539	4.798173904418945e-6	203.47605895996094	6.747893333435059	1.0132789611816406e-6	2	018
9	131.9998016357422	289.09930419921875	5.8710575103759766e-5	134.84283447265625	289.6556396484375	0.23738470673561096	136.0037384033203	286.39459228515625	1.5437602996826172e-5	128.29196166992188	285.9264221191406	3.6954879760742188e-6	2	018
10	643.6248779296875	324.5348205566406	4.798173904418945e-6	5.2903594970703125	478.5804138183594	6.854534149169922e-7	492.2198791503906	125.96165466308594	0.00020751357078552246	154.97537231445312	7.449026107788086	1.0132789611816406e-6	2	018
11	643.7727661132812	323.7624206542969	8.359551429748535e-5	645.0255126953125	325.9339294433594	6.884336471557617e-6	646.3846435546875	321.19281005859375	1.5497207641601562e-6	203.1080780029297	6.509711265563965	6.854534149169922e-7	2	018
12	133.95054626464844	245.8253631591797	0.0009880363941192627	149.33294677734375	262.9497375488281	0.9999388456344604	154.25936889648438	261.74078369140625	4.0084123611450195e-5	145.3993682861328	264.1862487792969	3.591179847717285e-5	2	018
13	129.47415161132812	239.79200744628906	0.9995723962783813	150.09112548828125	258.7073669433594	0.966001033782959	154.06015014648438	259.87591552734375	9.694695472717285e-5	148.78919982910156	259.112548828125	1.0281801223754883e-5	2	018
14	132.1806640625	239.03225708007812	0.9999994039535522	148.75387573242188	255.53564453125	0.9920410513877869	153.06556701660156	256.36651611328125	2.512335777282715e-5	149.77664184570312	258.717041015625	5.942583084106445e-5	2	018
15	130.7754364013672	239.52452087402344	0.9999284744262695	154.3533172607422	244.37481689453125	0.9999362230300903	138.12081909179688	241.3087615966797	2.9534101486206055e-5	152.05221557617188	245.54571533203125	3.5375356674194336e-5	2	018
16	133.7465362548828	238.5689239501953	0.23421356081962585	172.64454650878906	239.52487182617188	1.0	179.00474548339844	239.3117218017578	0.0002638101577758789	172.03033447265625	240.32693481445312	0.0005573034286499023	2	018
17	139.15122985839844	232.1980743408203	4.9591064453125e-5	175.87637329101562	247.31716918945312	0.999985933303833	178.27955627441406	247.77850341796875	1.71661376953125e-5	171.7344970703125	247.66685485839844	2.9206275939941406e-5	2	018
18	191.39071655273438	246.25830078125	0.0005580484867095947	182.0154266357422	247.13546752929688	0.3457711338996887	180.5333251953125	247.07901000976562	4.4912099838256836e-5	174.36947631835938	249.1054229736328	5.316734313964844e-5	2	018
19	165.68052673339844	231.64138793945312	0.0008392035961151123	188.15740966796875	244.50074768066406	0.9999999403953552	180.09271240234375	242.60379028320312	4.4226646423339844e-5	176.72938537597656	243.6686248779297	7.578730583190918e-5	2	018
20	178.25204467773438	225.9308624267578	0.0015850663185119629	176.6036834716797	226.0283203125	1.0	179.48377990722656	224.47817993164062	0.0002734363079071045	176.72183227539062	227.8464813232422	0.0002022087574005127	2	018
21	191.73431396484375	219.32264709472656	0.0004105865955352783	188.0775604248047	218.8035125732422	1.0	192.4893341064453	219.810791015625	0.00044840574264526367	191.0611114501953	220.4422607421875	0.00034049153327941895	2	018
22	133.74403381347656	267.03155517578125	0.010097742080688477	189.22808837890625	214.6321258544922	1.0	513.5029296875	202.7468719482422	1.0	510.1964111328125	204.09024047851562	0.0006233155727386475	2	018
23	133.13401794433594	284.748046875	0.0011169016361236572	175.62472534179688	234.42913818359375	0.9999997615814209	514.08056640625	202.85545349121094	1.0	512.3316650390625	203.20960998535156	0.001270681619644165	2	018
24	134.29640197753906	291.8177185058594	0.05047610402107239	174.50405883789062	243.96881103515625	1.0	514.1296997070312	202.88877868652344	1.0	512.6077270507812	203.2550048828125	0.0019108355045318604	2	018
25	131.76553344726562	290.67388916015625	0.0005082190036773682	178.78797912597656	248.5758056640625	1.0	513.8665161132812	203.79559326171875	1.0	510.6905212402344	204.57452392578125	0.0028920769691467285	2	018
26	132.8216094970703	288.0638427734375	0.00017505884170532227	179.74057006835938	250.62550354003906	0.9999997019767761	513.96142578125	203.35519409179688	1.0	510.8007507324219	204.22048950195312	0.0018003880977630615	2	018
27	130.08001708984375	287.86376953125	0.42866250872612	185.17166137695312	252.13455200195312	1.0	513.5943603515625	203.27813720703125	1.0	510.5282287597656	203.96168518066406	0.001855224370956421	2	018
28	132.27674865722656	290.54791259765625	0.9998244047164917	185.13555908203125	253.46710205078125	1.0	514.37109375	203.1305389404297	1.0	510.7778625488281	204.25820922851562	0.000541388988494873	2	018
29	132.12960815429688	291.9702453613281	0.6843351721763611	186.63528442382812	253.8949432373047	0.9999997615814209	513.735107421875	203.11793518066406	1.0	510.7552490234375	203.7806396484375	0.0012951195240020752	2	018
30	133.4842071533203	295.257568359375	0.996581494808197	188.43666076660156	243.75767517089844	1.0	514.2196655273438	203.14927673339844	1.0	512.6170043945312	203.84112548828125	0.001255124807357788	2	018
31	143.67385864257812	296.9937438964844	0.9967890977859497	180.87257385253906	241.74114990234375	0.9924978017807007	513.6152954101562	203.26651000976562	1.0	510.7356872558594	204.0206756591797	0.002137124538421631	2	018
32	515.7635498046875	209.8872833251953	8.806586265563965e-5	515.0962524414062	205.94735717773438	0.0001602470874786377	513.25	203.4881591796875	1.0	509.8611145019531	204.0936737060547	0.0017679929733276367	2	018
33	157.98117065429688	304.65777587890625	0.499860942363739	515.6002807617188	205.1962432861328	0.00027760863304138184	513.6022338867188	202.88961791992188	1.0	512.1695556640625	203.23081970214844	0.007543772459030151	2	018
34	161.8870391845703	307.0641784667969	0.8996886610984802	153.33534240722656	258.4646911621094	0.0007068514823913574	513.8087768554688	203.10227966308594	1.0	510.79730224609375	203.85745239257812	0.002128034830093384	2	018
35	516.351806640625	209.77452087402344	8.7738037109375e-5	516.126220703125	206.06973266601562	0.0001526176929473877	513.9820556640625	203.33602905273438	1.0	510.8991394042969	204.12747192382812	0.001414477825164795	2	018
36	512.4107055664062	208.76136779785156	7.444620132446289e-5	516.2431640625	206.13330078125	0.00011786818504333496	513.9542236328125	203.01329040527344	1.0	510.5792541503906	204.16246032714844	0.0006780922412872314	2	018
37	642.79150390625	324.3284606933594	0.00032526254653930664	516.1043090820312	205.76547241210938	0.00019782781600952148	513.7000732421875	202.96652221679688	1.0	512.3377075195312	203.4359588623047	0.001733630895614624	2	018
38	213.30186462402344	318.83734130859375	0.12609946727752686	166.78497314453125	291.9373779296875	1.0	513.7434692382812	204.13414001464844	1.0	510.3681640625	204.69610595703125	0.0016787350177764893	2	018
39	220.7047119140625	317.4133605957031	0.9999315142631531	170.28932189941406	289.5078125	1.0	514.828125	203.43447875976562	1.0	512.9173583984375	203.55906677246094	0.000500112771987915	2	018
40	237.11544799804688	318.57037353515625	0.6942341327667236	185.50270080566406	287.7646484375	0.999990701675415	513.8685302734375	203.13389587402344	1.0	512.2182006835938	203.60589599609375	0.0013340115547180176	2	018
41	249.44683837890625	317.6816101074219	0.48842155933380127	195.9144744873047	281.1724548339844	1.0	513.6962280273438	202.81788635253906	1.0	510.7958984375	203.9104766845703	0.001843482255935669	2	018
42	209.0265350341797	286.8438720703125	0.0013821423053741455	208.96617126464844	287.3912048339844	0.9999998807907104	514.8180541992188	202.9861297607422	1.0	513.2823486328125	203.27810668945312	0.0009069740772247314	2	018
43	282.46722412109375	320.72845458984375	0.934902012348175	220.2955780029297	280.40447998046875	1.0	513.6032104492188	203.19754028320312	1.0	510.38958740234375	204.10720825195312	0.0010369718074798584	2	018
44	295.0197448730469	324.2649230957031	0.013891041278839111	236.2706298828125	293.12469482421875	1.0	513.884521484375	203.17384338378906	1.0	510.7187194824219	204.07733154296875	0.000679314136505127	2	018
45	307.619384765625	322.99212646484375	0.9999998807907104	251.08154296875	282.75164794921875	0.9998096227645874	514.0725708007812	203.1289825439453	1.0	512.1734008789062	203.61094665527344	0.0007197856903076172	2	018
46	263.6628723144531	290.27349853515625	0.0003331899642944336	272.4404296875	289.31414794921875	0.9999989867210388	514.0049438476562	202.76882934570312	1.0	510.4850769042969	203.90478515625	0.0004392266273498535	2	018
47	515.805908203125	209.6846160888672	9.107589721679688e-5	281.0298767089844	292.423095703125	0.46602118015289307	513.9058837890625	203.1960906982422	1.0	510.9544982910156	204.15594482421875	0.0015648603439331055	2	018
48	296.2785949707031	298.9620666503906	0.00023481249809265137	306.4708557128906	295.1138000488281	1.0	513.6348876953125	202.75973510742188	1.0	510.5550537109375	204.01150512695312	0.0012307465076446533	2	018
49	379.3742370605469	330.6749267578125	0.9989820718765259	318.8335266113281	293.3179626464844	0.9959937334060669	514.0537719726562	203.6797332763672	1.0	510.49700927734375	204.5196990966797	0.001013427972793579	2	018
50	393.37713623046875	335.0439453125	0.007509499788284302	334.84417724609375	294.99664306640625	1.0	514.3585205078125	203.18080139160156	1.0	512.6492309570312	203.6277618408203	0.0007891952991485596	2	018
51	405.360107421875	330.6271667480469	1.0	344.85601806640625	279.6748962402344	0.9999992847442627	513.5679931640625	203.6498260498047	1.0	510.3361511230469	204.6040496826172	0.0016143620014190674	2	018
52	406.9541015625	327.7539978027344	1.0	346.90435791015625	287.6275634765625	0.017849892377853394	514.1356811523438	203.076904296875	1.0	512.7118530273438	203.42800903320312	0.0023555755615234375	2	018
53	400.7804870605469	327.599853515625	1.0	516.1813354492188	205.61314392089844	0.00015926361083984375	514.25048828125	202.87562561035156	1.0	512.1798095703125	203.2253875732422	0.0007643997669219971	2	018
54	398.4161682128906	327.9192810058594	1.0	405.6849670410156	328.9142761230469	0.00024878978729248047	514.1023559570312	203.42189025878906	1.0	512.2056274414062	203.479248046875	0.0006366968154907227	2	018
55	399.19171142578125	328.6478271484375	1.0	511.24200439453125	203.3787384033203	0.000163346529006958	514.1544189453125	202.69046020507812	1.0	512.557861328125	202.87374877929688	0.0005826354026794434	2	018
56	399.9449768066406	328.7217102050781	1.0	511.4826965332031	203.37130737304688	0.0003165900707244873	514.1571044921875	203.13583374023438	1.0	513.0223999023438	203.53846740722656	0.0018422901630401611	2	018
57	400.37066650390625	327.84765625	1.0	375.0830383300781	237.18031311035156	0.23165234923362732	514.4608764648438	202.72067260742188	1.0	511.37664794921875	204.0511932373047	0.001008749008178711	2	018
58	399.8911437988281	328.2904357910156	1.0	371.7905578613281	233.3563995361328	0.9992160797119141	514.3839111328125	202.6495819091797	1.0	512.8385009765625	203.0742645263672	0.0005228817462921143	2	018
59	399.6318054199219	327.6007385253906	1.0	375.006103515625	237.75035095214844	1.0	514.0582885742188	203.01568603515625	1.0	512.281005859375	203.52987670898438	0.0005509555339813232	2	018
60	399.3358154296875	327.0646667480469	1.0	374.5728759765625	234.7420654296875	1.0	514.1053466796875	202.53819274902344	1.0	512.456787109375	202.94288635253906	0.0007162988185882568	2	018
61	398.7591857910156	326.6441955566406	1.0	381.86566162109375	232.66575622558594	1.0	514.0567016601562	202.79336547851562	1.0	512.4625244140625	203.29112243652344	0.0009714365005493164	2	018
62	398.67669677734375	326.9216003417969	1.0	383.3853759765625	232.51280212402344	0.10184243321418762	513.7130126953125	202.7603759765625	1.0	510.87548828125	203.62721252441406	0.001970052719116211	2	018
63	398.3736572265625	326.61090087890625	1.0	438.7751770019531	226.50282287597656	0.9999964237213135	513.8109130859375	202.07492065429688	1.0	510.8121643066406	203.0712127685547	0.0009861886501312256	2	018
64	399.3847961425781	327.69696044921875	1.0	384.26910400390625	231.95361328125	0.999982476234436	513.5206909179688	202.84678649902344	1.0	510.41729736328125	203.56932067871094	0.0013830959796905518	2	018
65	400.7612609863281	327.4325256347656	1.0	406.7579650878906	329.3935546875	0.00015968084335327148	514.3944702148438	202.17713928222656	1.0	512.8778076171875	202.64065551757812	0.0010217130184173584	2	018
66	400.8372497558594	327.8038330078125	1.0	385.08428955078125	230.69740295410156	0.0005798935890197754	513.967529296875	202.85789489746094	1.0	512.515380859375	203.35174560546875	0.001247406005859375	2	018
67	400.1998596191406	328.6041259765625	1.0	407.1029968261719	329.646240234375	0.00019621849060058594	514.0313110351562	202.45263671875	1.0	512.5040893554688	202.97372436523438	0.0007856190204620361	2	018
68	400.63177490234375	327.5475158691406	1.0	384.3777770996094	232.80386352539062	0.9966281056404114	513.7871704101562	202.73912048339844	1.0	512.3123168945312	203.48196411132812	0.0016199052333831787	2	018
69	401.4121398925781	327.4352722167969	1.0	384.2237548828125	230.2922821044922	0.403411328792572	513.9651489257812	202.29689025878906	1.0	512.69287109375	202.76052856445312	0.0006517469882965088	2	018
70	401.78692626953125	327.52508544921875	1.0	384.7049865722656	228.50665283203125	0.9472904205322266	514.3187255859375	202.3616485595703	1.0	511.351318359375	203.5423583984375	0.001188039779663086	2	018
71	402.5972595214844	327.0116882324219	1.0	442.4529724121094	225.57577514648438	0.6588090062141418	513.6972045898438	202.29739379882812	1.0	510.660888671875	203.55450439453125	0.0008604228496551514	2	018
72	402.21893310546875	327.8450927734375	1.0	383.3998718261719	227.15679931640625	0.38545864820480347	513.927978515625	202.77297973632812	1.0	512.199951171875	203.3607635498047	0.0017317533493041992	2	018
73	401.5462646484375	329.12420654296875	1.0	516.2476806640625	205.93247985839844	0.00011661648750305176	514.2040405273438	202.54449462890625	1.0	512.4655151367188	203.5273895263672	0.000476151704788208	2	018
74	402.31634521484375	329.1895446777344	1.0	379.49176025390625	228.0370635986328	0.9996236562728882	513.6806640625	202.91275024414062	1.0	512.3429565429688	203.27830505371094	0.0010315477848052979	2	018
75	403.5796203613281	327.6175842285156	1.0	383.32916259765625	227.9985809326172	0.9997926950454712	513.792724609375	202.88507080078125	1.0	510.6536865234375	204.00987243652344	0.000829547643661499	2	018
76	404.103271484375	327.4084167480469	1.0	386.5472106933594	228.27203369140625	0.9998769760131836	513.7416381835938	202.90444946289062	1.0	510.6204528808594	203.96327209472656	0.0007818937301635742	2	018
77	404.3092346191406	327.6681213378906	1.0	382.52386474609375	229.94927978515625	0.0007375180721282959	513.72216796875	202.52371215820312	1.0	512.2413330078125	203.05560302734375	0.0008832812309265137	2	018
78	413.8891906738281	325.8603515625	1.0	515.8567504882812	205.07395935058594	0.00020140409469604492	514.2769165039062	202.5535125732422	1.0	512.660888671875	202.85906982421875	0.0014455616474151611	2	018
79	418.4041442871094	314.02850341796875	1.0	513.4304809570312	202.50704956054688	0.0003896355628967285	514.1034545898438	202.4408416748047	1.0	512.68505859375	202.98736572265625	0.00492781400680542	2	018
80	418.5310974121094	308.66461181640625	0.04215210676193237	388.9576721191406	252.77687072753906	0.8804419040679932	514.5843505859375	202.54945373535156	1.0	513.1000366210938	203.07249450683594	0.0008729696273803711	2	018
81	642.5465698242188	324.53411865234375	0.00064811110496521	380.3958740234375	256.54315185546875	0.2650688886642456	514.4227905273438	202.51759338378906	1.0	512.7610473632812	203.21109008789062	0.0008694231510162354	2	018
82	417.0923767089844	305.73175048828125	0.9999876022338867	409.5828857421875	308.5323181152344	0.000471264123916626	514.2002563476562	202.9546661376953	1.0	512.9149780273438	203.27169799804688	0.0011876225471496582	2	018
83	417.6014709472656	304.65460205078125	1.0	408.87054443359375	307.5523986816406	0.00023439526557922363	514.5875244140625	202.49961853027344	1.0	512.7711181640625	203.23182678222656	0.0007414817810058594	2	018
84	418.41729736328125	303.52838134765625	1.0	367.4314270019531	274.5859069824219	0.9999998807907104	514.248779296875	202.28060913085938	1.0	510.9945983886719	203.47720336914062	0.0005640387535095215	2	018
85	419.1043395996094	303.15252685546875	1.0	366.7377624511719	282.5571594238281	0.9999692440032959	514.0145874023438	202.71543884277344	1.0	510.9142150878906	204.0353546142578	0.0006908178329467773	2	018
86	421.08331298828125	302.58349609375	1.0	418.08477783203125	304.7582702636719	0.00028192996978759766	514.1636352539062	203.33216857910156	1.0	512.8147583007812	203.41722106933594	0.0013457238674163818	2	018
87	460.58056640625	282.483642578125	0.9989223480224609	516.4384155273438	206.2783203125	0.00018343329429626465	514.3544921875	203.64942932128906	1.0	511.06988525390625	204.247314453125	0.0014556646347045898	2	018
88	642.4244995117188	324.9656982421875	0.00013193488121032715	516.128662109375	205.70176696777344	0.0001423358917236328	514.307373046875	202.7701416015625	1.0	512.665771484375	203.3427734375	0.0010003149509429932	2	018
89	373.58489990234375	298.78961181640625	0.004023164510726929	516.0662231445312	205.79714965820312	0.00017091631889343262	514.1326293945312	203.14349365234375	1.0	510.76776123046875	203.94691467285156	0.000665813684463501	2	018
90	466.15875244140625	293.1837158203125	0.04538959264755249	376.4466552734375	296.3160705566406	0.9834768772125244	513.8665771484375	203.54022216796875	1.0	510.9197998046875	204.26329040527344	0.0014857053756713867	2	018
91	427.5995178222656	285.1463623046875	0.92641282081604	377.195068359375	298.4670104980469	0.9998689889907837	514.6050415039062	203.6043243408203	1.0	512.654052734375	204.00900268554688	0.0017085373401641846	2	018
92	430.994140625	282.708740234375	1.0	375.19921875	292.56854248046875	0.6499159336090088	513.9957885742188	203.07456970214844	1.0	510.9055480957031	203.9737548828125	0.001147836446762085	2	018
93	430.4993591308594	279.0856628417969	1.0	370.5457763671875	292.80657958984375	0.008319973945617676	514.1724853515625	202.82144165039062	1.0	512.537353515625	203.25833129882812	0.0017341673374176025	2	018
94	432.63800048828125	268.2054748535156	1.0	375.38287353515625	291.9921875	0.00160139799118042	514.815673828125	202.14663696289062	1.0	513.4155883789062	202.75469970703125	0.0012187063694000244	2	018
95	431.8943786621094	252.8506622314453	1.0	383.5767822265625	301.3639221191406	0.29268842935562134	514.3656616210938	202.6309814453125	1.0	513.0703125	203.21316528320312	0.002235621213912964	2	018
96	427.6703796386719	241.98541259765625	1.0	385.5386962890625	303.9328308105469	0.001775890588760376	514.5587768554688	202.43814086914062	1.0	513.1537475585938	203.07505798339844	0.0013000667095184326	2	018
97	429.39239501953125	237.34716796875	1.0	380.7321472167969	306.33599853515625	0.9999715089797974	514.4207153320312	202.5183868408203	1.0	512.8673095703125	203.10287475585938	0.0030762553215026855	2	018
98	430.2978515625	234.46243286132812	1.0	380.7262268066406	318.53179931640625	1.0	514.3930053710938	202.01321411132812	1.0	383.2025146484375	319.6172180175781	0.0008440017700195312	2	018
99	429.12518310546875	234.0791778564453	1.0	380.60125732421875	317.1014709472656	1.0	514.4531860351562	202.1336212158203	1.0	512.8121337890625	203.0519256591797	0.0008546710014343262	2	018
100	427.0330810546875	232.91357421875	1.0	374.4986572265625	313.73028564453125	1.0	514.9168090820312	202.8083038330078	1.0	513.367919921875	203.29493713378906	0.0010437071323394775	2	018
101	427.59478759765625	231.61221313476562	1.0	370.4600830078125	310.9349670410156	1.0	513.68115234375	202.23704528808594	1.0	510.63201904296875	203.6137237548828	0.0006819665431976318	2	018
102	428.8370056152344	231.72030639648438	1.0	365.4540710449219	307.5333251953125	1.0	514.2333984375	202.48916625976562	1.0	512.54736328125	202.88844299316406	0.0005867481231689453	2	018
103	429.7254638671875	231.97842407226562	1.0	365.2230529785156	301.6922302246094	1.0	514.4260864257812	202.7957305908203	1.0	512.9962158203125	203.13951110839844	0.0022368133068084717	2	018
104	429.9692077636719	233.7149200439453	1.0	359.76025390625	298.1463317871094	1.0	514.1555786132812	202.24295043945312	1.0	512.7919921875	202.84109497070312	0.000564277172088623	2	018
105	430.93511962890625	233.99118041992188	1.0	358.45001220703125	296.4253845214844	1.0	514.584228515625	202.1892547607422	1.0	512.7542724609375	202.81480407714844	0.00045436620712280273	2	018
106	432.7894287109375	235.43792724609375	1.0	354.62353515625	297.845703125	1.0	514.2901000976562	202.64254760742188	1.0	512.6705322265625	203.19467163085938	0.0005548000335693359	2	018
107	435.92559814453125	236.9768829345703	1.0	356.1683349609375	294.36468505859375	1.0	514.7470092773438	201.9996795654297	1.0	513.0171508789062	202.6430206298828	0.0006487071514129639	2	018
108	436.5994567871094	238.54725646972656	1.0	355.6696472167969	291.1777648925781	1.0	514.4080810546875	202.07315063476562	1.0	512.8641967773438	202.64732360839844	0.0005079209804534912	2	018
109	434.87213134765625	240.4052734375	1.0	356.6375732421875	286.4338684082031	1.0	514.656494140625	202.5120086669922	1.0	513.1531372070312	203.2417755126953	0.0009002983570098877	2	018
110	434.65576171875	241.3026580810547	1.0	355.0688171386719	282.7026672363281	1.0	514.357177734375	201.77584838867188	1.0	512.6879272460938	202.34271240234375	0.00045862793922424316	2	018
111	434.43115234375	240.63360595703125	1.0	354.4329528808594	281.0418395996094	1.0	514.2763061523438	202.22222900390625	1.0	512.4329833984375	203.11244201660156	0.000427931547164917	2	018
112	434.1350402832031	239.33323669433594	1.0	353.2201232910156	279.2507629394531	1.0	513.7080688476562	202.3927764892578	1.0	512.4146728515625	202.75338745117188	0.0007564425468444824	2	018
113	434.5378723144531	239.92019653320312	1.0	354.6627197265625	273.1778564453125	1.0	514.414306640625	202.4619598388672	1.0	512.630126953125	202.85028076171875	0.0005240142345428467	2	018
114	436.6783752441406	238.43470764160156	1.0	360.29144287109375	275.7154235839844	0.9999998807907104	514.7960815429688	202.60736083984375	1.0	512.9100341796875	203.12716674804688	0.0005386173725128174	2	018
115	440.5990905761719	236.6106719970703	1.0	358.0962829589844	279.31256103515625	1.0	514.7135620117188	203.06578063964844	1.0	512.657470703125	203.4545440673828	0.0010076463222503662	2	018
116	437.19580078125	234.70846557617188	1.0	359.01318359375	275.9576110839844	1.0	514.8646850585938	202.35369873046875	1.0	513.2872314453125	202.92938232421875	0.0010166168212890625	2	018
117	434.66571044921875	231.32659912109375	1.0	363.7075500488281	271.6020202636719	0.9999998807907104	514.6900634765625	202.51412963867188	1.0	512.6868896484375	203.20266723632812	0.0003834962844848633	2	018
118	433.79901123046875	230.79916381835938	1.0	362.5769958496094	270.4241027832031	1.0	513.941162109375	202.44744873046875	1.0	512.3969116210938	202.86094665527344	0.000646442174911499	2	018
119	433.0184326171875	230.60824584960938	1.0	363.78680419921875	271.2604675292969	1.0	514.3038330078125	202.6146240234375	1.0	512.615966796875	203.10415649414062	0.002083331346511841	2	018
120	433.36700439453125	231.2917938232422	1.0	363.1062927246094	273.32000732421875	1.0	514.0172119140625	202.37286376953125	1.0	510.30413818359375	203.43057250976562	0.00048044323921203613	2	018
121	433.759033203125	232.49081420898438	1.0	360.3446350097656	277.8598937988281	1.0	514.4609985351562	202.9267578125	1.0	512.8107299804688	202.9868621826172	0.0006522536277770996	2	018
122	433.60137939453125	232.54566955566406	1.0	356.36553955078125	278.394287109375	1.0	514.1910400390625	202.8819580078125	1.0	512.1806030273438	203.34503173828125	0.0006306171417236328	2	018
123	433.2898254394531	233.51263427734375	1.0	351.9111022949219	278.9285583496094	1.0	514.1921997070312	202.16676330566406	1.0	510.8271789550781	203.1809844970703	0.0005686283111572266	2	018
124	432.55535888671875	233.54766845703125	1.0	351.9487609863281	274.4982604980469	1.0	514.1925659179688	202.660888671875	1.0	512.5641479492188	203.25454711914062	0.001004248857498169	2	018
125	432.922119140625	234.7433319091797	1.0	351.33074951171875	275.0513000488281	1.0	514.1497192382812	202.3446044921875	1.0	510.68438720703125	203.75979614257812	0.0004893243312835693	2	018
126	434.106689453125	236.16864013671875	1.0	346.6943359375	276.97686767578125	1.0	514.851806640625	202.7461700439453	1.0	512.8023681640625	203.1339111328125	0.000380784273147583	2	018
127	433.2770690917969	236.76210021972656	1.0	344.92120361328125	276.3037109375	1.0	514.2266845703125	202.2479248046875	1.0	512.213134765625	203.10556030273438	0.00037619471549987793	2	018
128	433.303466796875	237.12582397460938	1.0	342.2994384765625	271.3818664550781	1.0	514.2308349609375	202.36680603027344	1.0	512.4635009765625	203.27462768554688	0.0004987120628356934	2	018
129	434.0594177246094	238.09970092773438	1.0	348.7749328613281	271.2431640625	0.9999992847442627	514.064697265625	202.54722595214844	1.0	512.304931640625	203.38833618164062	0.0010726451873779297	2	018
130	434.88800048828125	238.341552734375	1.0	344.9504699707031	277.512451171875	1.0	514.0403442382812	202.27761840820312	1.0	512.528564453125	202.87179565429688	0.000530540943145752	2	018
131	437.19232177734375	236.88995361328125	1.0	346.0303039550781	273.9309997558594	1.0	514.5006103515625	202.6343536376953	1.0	512.9588623046875	202.99252319335938	0.001391768455505371	2	018
132	440.32415771484375	236.08444213867188	1.0	348.4054260253906	270.4604797363281	0.9999997615814209	514.1072998046875	202.26173400878906	1.0	512.658203125	202.75234985351562	0.0012271404266357422	2	018
133	440.13360595703125	237.0475311279297	1.0	352.36981201171875	271.4367370605469	1.0	514.5430297851562	202.2190399169922	1.0	512.6576538085938	202.98728942871094	0.0003635585308074951	2	018
134	441.13092041015625	237.68313598632812	1.0	352.55499267578125	271.64984130859375	1.0	514.3952026367188	203.4398956298828	1.0	510.777587890625	203.99966430664062	0.0005805790424346924	2	018
135	440.7174072265625	237.8576202392578	1.0	354.3712463378906	274.7115478515625	0.9999999403953552	514.7282104492188	202.87452697753906	1.0	512.9622192382812	203.21739196777344	0.0009107589721679688	2	018
136	439.8457336425781	238.7034454345703	1.0	352.3713684082031	277.2208251953125	1.0	514.299560546875	202.42962646484375	1.0	512.6175537109375	203.22744750976562	0.0005050301551818848	2	018
137	439.84344482421875	238.46177673339844	1.0	350.6750793457031	279.6964416503906	1.0	514.93359375	201.95094299316406	1.0	512.915771484375	202.81863403320312	0.0005897283554077148	2	018
138	439.8693542480469	237.4917449951172	1.0	349.8366394042969	275.18511962890625	1.0	514.4945068359375	202.0394287109375	1.0	513.1058959960938	202.75811767578125	0.0007581710815429688	2	018
139	439.5919494628906	237.59571838378906	1.0	355.0367126464844	275.8012390136719	0.9961836338043213	514.3912963867188	201.84901428222656	1.0	512.7512817382812	202.66416931152344	0.0005859732627868652	2	018
140	441.0527038574219	237.8795166015625	1.0	353.012451171875	276.3800048828125	0.9999998807907104	514.3987426757812	201.91282653808594	1.0	512.8035278320312	202.58941650390625	0.000547945499420166	2	018
141	440.0570983886719	238.4298858642578	1.0	354.85247802734375	279.7881774902344	1.0	514.7265625	202.16624450683594	1.0	512.8359375	202.8219451904297	0.0005868077278137207	2	018
142	440.4742736816406	238.89642333984375	1.0	351.8947448730469	282.12908935546875	1.0	514.20458984375	202.38983154296875	1.0	512.5769653320312	203.47918701171875	0.0005132555961608887	2	018
143	440.8961181640625	239.8498077392578	1.0	348.4758605957031	282.68511962890625	1.0	514.5447387695312	202.65084838867188	1.0	512.656005859375	203.4853973388672	0.0008785724639892578	2	018
144	440.1810607910156	239.9940185546875	1.0	347.2717590332031	280.4906005859375	1.0	514.5181274414062	202.68045043945312	1.0	512.7205200195312	203.0030059814453	0.0006751120090484619	2	018
145	440.2702941894531	240.5023651123047	1.0	348.9443664550781	281.0101623535156	0.9999947547912598	514.8081665039062	202.29237365722656	0.9999999403953552	513.7173461914062	202.89434814453125	0.0036332905292510986	2	018
146	439.7643127441406	239.64988708496094	1.0	354.4304504394531	283.73760986328125	0.890278160572052	514.5948486328125	202.8974151611328	1.0	512.7371826171875	203.28749084472656	0.0004493892192840576	2	018
147	440.25634765625	239.10324096679688	1.0	352.1313781738281	285.1321105957031	1.0	514.4032592773438	202.45541381835938	1.0	512.5457153320312	203.0421905517578	0.0005788207054138184	2	018
148	439.6385192871094	240.5437469482422	1.0	348.8031311035156	288.5049743652344	1.0	514.692626953125	202.3272705078125	1.0	512.9514770507812	202.88157653808594	0.0005311369895935059	2	018
149	439.1521301269531	242.31871032714844	1.0	347.5037536621094	289.6812744140625	1.0	514.3818359375	202.33468627929688	1.0	512.6809692382812	202.76141357421875	0.0010884106159210205	2	018
150	438.7965087890625	242.38381958007812	1.0	346.8863220214844	290.6359558105469	1.0	514.437255859375	202.40232849121094	1.0	512.910400390625	202.92001342773438	0.0006831884384155273	2	018
151	438.8757019042969	242.8091278076172	1.0	344.3922119140625	287.4289245605469	1.0	514.2352294921875	202.47055053710938	1.0	512.791748046875	202.776123046875	0.0009914636611938477	2	018
152	439.2586975097656	243.43966674804688	1.0	344.8333435058594	287.06903076171875	0.9999998807907104	514.48486328125	202.5952911376953	1.0	512.6578979492188	203.32131958007812	0.0005641281604766846	2	018
153	438.922119140625	243.49937438964844	1.0	349.99700927734375	290.228515625	1.0	514.5216674804688	202.30294799804688	1.0	512.7659912109375	202.978271484375	0.00038129091262817383	2	018
154	439.2937927246094	244.37423706054688	1.0	347.5010681152344	292.9609680175781	1.0	514.7581787109375	202.56700134277344	1.0	512.8876342773438	203.02674865722656	0.00038996338844299316	2	018
155	438.9935607910156	244.7379608154297	1.0	345.1295166015625	292.802978515625	1.0	514.7656860351562	202.05563354492188	1.0	513.2579345703125	202.49119567871094	0.0005604922771453857	2	018
156	439.85772705078125	245.7891845703125	1.0	345.1319885253906	292.0788879394531	1.0	514.5673828125	202.13232421875	1.0	512.7208862304688	202.6477813720703	0.00048410892486572266	2	018
157	439.72686767578125	246.3711700439453	1.0	345.60546875	288.94744873046875	0.9999997615814209	514.5394897460938	202.49386596679688	1.0	512.6773071289062	203.02725219726562	0.0004673004150390625	2	018
158	440.687255859375	245.0251922607422	1.0	347.8539123535156	291.1828308105469	1.0	514.7481079101562	202.44129943847656	1.0	513.07275390625	203.07077026367188	0.0005205869674682617	2	018
159	443.1329040527344	241.69503784179688	1.0	357.9787902832031	286.2920837402344	0.6204844117164612	514.6693115234375	202.29660034179688	1.0	512.906494140625	202.89761352539062	0.000499427318572998	2	018
160	441.5301208496094	236.93145751953125	1.0	363.5125427246094	290.970947265625	0.9999998807907104	514.1549072265625	202.56890869140625	1.0	512.9054565429688	202.94566345214844	0.0009264051914215088	2	018
161	437.65081787109375	228.96983337402344	1.0	361.84423828125	299.7936706542969	0.9999999403953552	514.3739013671875	201.95849609375	1.0	512.9000244140625	202.65423583984375	0.001022040843963623	2	018
162	438.24517822265625	224.08868408203125	1.0	363.44207763671875	310.5006408691406	1.0	514.346435546875	202.328369140625	1.0	512.4168090820312	202.8881378173828	0.00036975741386413574	2	018
163	431.7191467285156	223.5359344482422	1.0	363.026123046875	317.46258544921875	1.0	514.3219604492188	202.98904418945312	1.0	361.99652099609375	318.2443542480469	0.0007461309432983398	2	018
164	432.79461669921875	220.07557678222656	1.0	363.2477111816406	320.02947998046875	1.0	513.8643798828125	202.43577575683594	1.0	512.0927124023438	202.78640747070312	0.0005160272121429443	2	018
165	431.85394287109375	220.08863830566406	1.0	365.0012512207031	323.1133728027344	1.0	513.8916625976562	202.8253936767578	1.0	511.9515686035156	203.36489868164062	0.00045165419578552246	2	018
166	430.8033142089844	219.32781982421875	1.0	368.40460205078125	327.7991943359375	1.0	513.99609375	202.91856384277344	1.0	511.6090393066406	203.1070098876953	0.0003657341003417969	2	018
167	432.5966491699219	219.40518188476562	1.0	370.3648376464844	330.26666259765625	1.0	514.35693359375	202.278076171875	1.0	512.3118896484375	202.8610382080078	0.0004813075065612793	2	018
168	435.3828125	221.1542510986328	1.0	367.9145202636719	330.1208801269531	1.0	514.1934204101562	202.93136596679688	1.0	512.2575073242188	202.8883819580078	0.00040909647941589355	2	018
169	435.6123962402344	222.5961456298828	1.0	363.6883544921875	329.87725830078125	1.0	514.1826171875	202.66773986816406	1.0	512.20751953125	202.8736114501953	0.0005199313163757324	2	018
170	436.9801940917969	222.34962463378906	1.0	363.49517822265625	328.4504699707031	1.0	514.3928833007812	202.60711669921875	1.0	512.2637939453125	202.91473388671875	0.0009920299053192139	2	018
171	435.7590637207031	224.7861785888672	1.0	360.6920471191406	320.4332580566406	1.0	513.9783325195312	202.67568969726562	1.0	512.2400512695312	203.04629516601562	0.0005720555782318115	2	018
172	438.31658935546875	223.39720153808594	1.0	361.70416259765625	318.3502502441406	0.9987692832946777	514.5008544921875	203.03695678710938	1.0	512.467529296875	203.42881774902344	0.0003369450569152832	2	018
173	436.5263977050781	224.06594848632812	1.0	361.5846252441406	318.5645751953125	1.0	514.229736328125	203.4346923828125	1.0	366.4635009765625	320.448486328125	0.0009771883487701416	2	018
174	437.835693359375	223.0802001953125	1.0	361.50152587890625	319.11737060546875	1.0	514.40380859375	202.51821899414062	1.0	512.6500854492188	203.13717651367188	0.0003114640712738037	2	018
175	434.8201904296875	220.63555908203125	1.0	365.251708984375	318.99737548828125	1.0	514.3123779296875	202.38343811035156	1.0	367.43585205078125	320.42535400390625	0.0006759464740753174	2	018
176	436.412841796875	213.49964904785156	1.0	375.4528503417969	311.43804931640625	0.8719773292541504	513.9514770507812	203.54624938964844	1.0	511.9923095703125	203.74127197265625	0.0005377233028411865	2	018
177	436.81170654296875	208.6209716796875	1.0	375.59356689453125	313.9881591796875	1.0	514.8057861328125	202.95291137695312	1.0	512.82470703125	203.1125030517578	0.0004394054412841797	2	018
178	435.80706787109375	205.50721740722656	1.0	375.2703857421875	313.3684997558594	1.0	514.1212158203125	202.98065185546875	1.0	512.3579711914062	202.8391571044922	0.00038930773735046387	2	018
179	437.9154052734375	200.32958984375	1.0	376.5587158203125	315.4051818847656	1.0	514.3731689453125	203.40284729003906	1.0	375.82525634765625	317.9843444824219	0.00020235776901245117	2	018
180	434.9198913574219	198.10511779785156	1.0	378.97821044921875	313.6435546875	0.9999994039535522	513.8882446289062	202.9822540283203	1.0	509.9390563964844	203.77279663085938	0.00028127431869506836	2	018
181	436.17315673828125	192.36737060546875	1.0	379.62139892578125	309.0306701660156	1.0	514.62939453125	202.77381896972656	1.0	512.7777099609375	202.95037841796875	0.0005730390548706055	2	018
182	432.3978271484375	191.00704956054688	0.9999991655349731	382.3799133300781	311.40179443359375	0.9999998807907104	513.6670532226562	203.4390869140625	1.0	511.56427001953125	203.63160705566406	0.0007521212100982666	2	018
183	427.7939147949219	193.22496032714844	1.0	388.7349853515625	311.4866638183594	1.0	513.5272216796875	203.22828674316406	1.0	509.7142333984375	204.22128295898438	0.0003523826599121094	2	018
184	428.87103271484375	194.5745086669922	1.0	395.8919982910156	314.1293029785156	0.9999992847442627	513.109375	203.1542510986328	1.0	509.2469482421875	203.85546875	0.00038635730743408203	2	018
185	427.320556640625	196.4656219482422	1.0	395.2113952636719	314.8752136230469	0.9823966026306152	513.70263671875	203.41661071777344	1.0	511.95343017578125	203.52362060546875	0.0007073283195495605	2	018
186	426.2554016113281	196.3562774658203	1.0	393.3656311035156	314.8699951171875	0.9999999403953552	513.471923828125	203.0967254638672	1.0	509.83355712890625	204.17189025878906	0.0004565715789794922	2	018
187	427.8692932128906	199.81716918945312	1.0	392.2264709472656	312.1696472167969	0.9999983310699463	513.45458984375	202.969482421875	1.0	510.0178527832031	203.76034545898438	0.0007416307926177979	2	018
188	425.3791809082031	200.8030548095703	0.9999999403953552	388.7376403808594	317.0804138183594	1.0	513.2454223632812	202.81703186035156	1.0	509.7508850097656	203.47837829589844	0.0005618929862976074	2	018
189	423.32745361328125	203.33920288085938	1.0	385.9183044433594	321.7046203613281	1.0	513.5926513671875	202.78512573242188	1.0	511.61968994140625	202.96726989746094	0.0009488165378570557	2	018
190	422.9006042480469	206.4311065673828	0.9999995231628418	385.0653381347656	326.12451171875	1.0	513.6044921875	202.79347229003906	1.0	511.4785461425781	203.1052703857422	0.00040474534034729004	2	018
191	421.04461669921875	211.1143341064453	1.0	382.7763671875	332.97760009765625	1.0	513.4865112304688	202.7786407470703	1.0	509.8788146972656	203.38645935058594	0.0006222724914550781	2	018
192	420.23370361328125	212.76780700683594	0.9999606609344482	383.32818603515625	334.685791015625	1.0	513.7205200195312	202.6337432861328	1.0	511.69317626953125	202.66087341308594	0.00046449899673461914	2	018
193	417.4283142089844	218.34645080566406	0.9999982714653015	382.189697265625	338.4610595703125	1.0	513.855224609375	202.49412536621094	1.0	511.66741943359375	202.7674560546875	0.001515805721282959	2	018
194	419.8482360839844	222.7134246826172	0.9999998807907104	376.88238525390625	340.7952880859375	0.9901055693626404	514.1282348632812	202.43214416503906	1.0	512.2530517578125	202.58969116210938	0.0004265904426574707	2	018
195	422.2466735839844	224.3076934814453	0.9999999403953552	370.2716064453125	335.5653076171875	1.0	514.0704956054688	202.41114807128906	1.0	369.78753662109375	335.7432556152344	0.000741809606552124	2	018
196	422.3325500488281	222.93272399902344	0.9999998807907104	368.41180419921875	332.0743713378906	1.0	513.9306640625	202.83221435546875	1.0	369.8011779785156	333.1538391113281	0.0005752146244049072	2	018
197	422.89190673828125	220.01329040527344	1.0	371.9456481933594	329.1838684082031	1.0	513.8662109375	202.15069580078125	1.0	512.112060546875	202.47071838378906	0.00042560696601867676	2	018
198	424.54473876953125	217.82521057128906	0.999998927116394	374.5630187988281	326.2432861328125	1.0	513.9209594726562	202.28945922851562	1.0	510.39410400390625	202.58145141601562	0.0003903508186340332	2	018
199	425.20855712890625	216.81576538085938	0.9999804496765137	372.9727783203125	319.3062744140625	1.0	514.6287231445312	202.07638549804688	1.0	512.9783325195312	202.0636444091797	0.0007557570934295654	2	018
200	429.8200378417969	212.74224853515625	0.9999985694885254	368.9017639160156	321.2165222167969	1.0	514.0963134765625	202.1208038330078	1.0	369.5324401855469	323.63153076171875	0.0005657970905303955	2	018
201	430.3707275390625	209.2411346435547	1.0	434.21923828125	213.6499481201172	0.00023066997528076172	513.9706420898438	202.4842071533203	1.0	512.1806640625	202.4322509765625	0.0003409385681152344	2	018
202	426.6854248046875	210.23135375976562	1.0	378.4154357910156	314.1309509277344	1.0	514.6448364257812	202.600341796875	1.0	378.87432861328125	317.239990234375	0.000553816556930542	2	018
203	430.69586181640625	207.6722412109375	1.0	380.4153137207031	313.2007141113281	0.9999995231628418	514.16357421875	202.89744567871094	1.0	512.2020874023438	202.92581176757812	0.0012500584125518799	2	018
204	431.8050842285156	207.02049255371094	1.0	434.7928161621094	210.38592529296875	0.0013537108898162842	513.8721923828125	202.434326171875	1.0	510.3028564453125	203.21502685546875	0.00039947032928466797	2	018
205	432.13909912109375	206.2846221923828	1.0	434.84320068359375	209.9615020751953	0.0010037720203399658	514.0791015625	202.9665069580078	1.0	510.41326904296875	203.99502563476562	0.00036790966987609863	2	018
206	434.1024475097656	201.8819122314453	1.0	378.76605224609375	311.2283020019531	1.0	513.4725952148438	202.5483856201172	1.0	510.0273742675781	203.6311798095703	0.0003408193588256836	2	018
207	435.16729736328125	194.93157958984375	1.0	383.5294189453125	300.29754638671875	1.0	513.5936279296875	202.67181396484375	1.0	511.8584899902344	203.0858612060547	0.0005052089691162109	2	018
208	434.60577392578125	189.17172241210938	1.0	389.5479736328125	300.39373779296875	1.0	513.748046875	203.1083984375	1.0	389.6553955078125	302.8005676269531	0.0004621744155883789	2	018
209	435.2149353027344	183.9358367919922	1.0	392.30828857421875	295.8768310546875	1.0	513.9445190429688	202.23350524902344	1.0	512.0653076171875	202.296875	0.00034737586975097656	2	018
210	434.63494873046875	176.99900817871094	1.0	391.09130859375	292.8294677734375	1.0	513.1897583007812	202.30149841308594	1.0	509.4322204589844	203.39389038085938	0.0003128945827484131	2	018
211	434.5058288574219	171.24049377441406	1.0	392.3295593261719	287.6777648925781	1.0	513.5873413085938	203.21900939941406	1.0	509.8024597167969	204.06466674804688	0.0004458427429199219	2	018
212	434.3231201171875	164.04835510253906	0.9999999403953552	388.4563293457031	278.08685302734375	1.0	513.2568359375	202.88555908203125	1.0	511.6644287109375	202.8610076904297	0.0003457069396972656	2	018
213	431.37542724609375	158.9553985595703	0.9999999403953552	391.5962829589844	272.1092224121094	1.0	513.8546142578125	202.8052215576172	1.0	512.0861206054688	202.7914276123047	0.0005730092525482178	2	018
214	430.0824279785156	150.08485412597656	1.0	387.5546569824219	261.7956848144531	1.0	513.4013671875	202.92066955566406	1.0	511.64556884765625	203.17662048339844	0.0006853938102722168	2	018
215	423.78668212890625	148.60243225097656	0.8896667957305908	392.6005554199219	259.43121337890625	0.0065697431564331055	513.8585205078125	203.19110107421875	1.0	512.1798095703125	203.1660919189453	0.0005063116550445557	2	018
216	420.33367919921875	146.19094848632812	0.9434241056442261	391.89923095703125	259.155029296875	1.0	513.5838623046875	202.87774658203125	1.0	509.8838806152344	204.17823791503906	0.00041961669921875	2	018
217	417.5978088378906	145.670166015625	0.998988151550293	392.1257019042969	260.71441650390625	1.0	513.5478515625	203.27232360839844	1.0	511.66912841796875	203.37261962890625	0.0007668137550354004	2	018
218	417.4071960449219	144.9498291015625	0.9999982118606567	393.8534851074219	262.0633544921875	1.0	513.3458862304688	203.613525390625	1.0	509.68389892578125	204.4722137451172	0.0006480515003204346	2	018
219	420.3718566894531	147.3345184326172	0.9999945163726807	397.2354736328125	266.1822509765625	0.9999997019767761	513.2811889648438	203.52076721191406	1.0	398.38519287109375	270.7981872558594	0.0005044639110565186	2	018
220	423.1387634277344	148.11134338378906	0.9999997615814209	397.4617919921875	267.53106689453125	0.9999998807907104	513.6229858398438	202.5649871826172	1.0	398.378662109375	271.602294921875	0.0013255476951599121	2	018
221	424.9945373535156	149.1386260986328	0.9999897480010986	397.90777587890625	268.945068359375	0.9999998807907104	513.3767700195312	202.39454650878906	1.0	397.3914489746094	272.1708068847656	0.00039908289909362793	2	018
222	424.7478332519531	150.737548828125	0.9999997615814209	394.4657897949219	270.4358215332031	0.9999701976776123	513.5704345703125	203.21353149414062	1.0	395.14459228515625	270.3869323730469	0.0007011294364929199	2	018
223	424.6953430175781	153.3430938720703	0.9999961853027344	394.3974304199219	270.3110656738281	0.9999995827674866	513.201904296875	203.18209838867188	1.0	395.0318908691406	270.405029296875	0.00057181715965271	2	018
224	425.49920654296875	154.34446716308594	0.9999714493751526	392.9046630859375	270.6667785644531	1.0	513.454833984375	203.00631713867188	1.0	509.93597412109375	203.80856323242188	0.0003929734230041504	2	018
225	423.791259765625	155.9010772705078	0.9999997615814209	393.6827087402344	272.2186584472656	1.0	513.5236206054688	202.53567504882812	1.0	511.69708251953125	202.90560913085938	0.00031378865242004395	2	018
226	424.3316955566406	157.50521850585938	0.999996542930603	390.1076965332031	270.7288818359375	1.0	513.519775390625	202.65745544433594	1.0	388.7037048339844	270.61444091796875	0.0005373358726501465	2	018
227	425.58416748046875	159.4747314453125	0.9999672174453735	389.442626953125	271.2121276855469	1.0	513.6444702148438	203.1269989013672	1.0	511.6377258300781	203.06735229492188	0.0007617771625518799	2	018
228	426.1723937988281	158.9593505859375	0.9999986290931702	386.65472412109375	270.84423828125	1.0	513.9855346679688	203.0673370361328	1.0	385.8825988769531	271.40277099609375	0.0006874501705169678	2	018
229	424.7809143066406	159.06837463378906	0.9999998211860657	382.77703857421875	269.79449462890625	1.0	513.6723022460938	202.37039184570312	1.0	384.7013854980469	269.8075866699219	0.0013095438480377197	2	018
230	425.8124084472656	160.76708984375	0.9999980926513672	383.0479736328125	272.9472351074219	1.0	513.7761840820312	203.08021545410156	1.0	383.9000244140625	272.71954345703125	0.001271754503250122	2	018
231	426.9056396484375	161.19329833984375	0.9999970197677612	381.9266662597656	274.0987548828125	1.0	513.6505126953125	202.61770629882812	1.0	511.741943359375	203.05267333984375	0.0005712509155273438	2	018
232	423.7156982421875	162.06881713867188	1.0	378.8923645019531	275.2962341308594	1.0	514.2341918945312	202.8307342529297	1.0	512.6007080078125	202.80441284179688	0.0006377696990966797	2	018
233	425.8282470703125	163.78684997558594	1.0	378.7965087890625	280.4532470703125	0.9999980926513672	513.9640502929688	202.01950073242188	1.0	512.43017578125	202.0210723876953	0.0004355013370513916	2	018
234	420.8316650390625	168.7154083251953	1.0	379.6855773925781	283.264892578125	0.9999998807907104	514.1668090820312	203.278564453125	1.0	380.35174560546875	285.57672119140625	0.0009261965751647949	2	018
235	421.10601806640625	172.63983154296875	1.0	381.57562255859375	293.1116943359375	0.0030234456062316895	514.4913940429688	203.32960510253906	1.0	512.5972900390625	203.21664428710938	0.0005593001842498779	2	018
236	422.7272033691406	175.18577575683594	1.0	378.33447265625	294.5542297363281	1.0	514.0161743164062	203.44894409179688	1.0	511.97711181640625	203.33238220214844	0.0007675886154174805	2	018
237	421.18780517578125	180.27696228027344	1.0	378.0828552246094	295.83734130859375	0.6797670722007751	514.08447265625	202.61073303222656	1.0	512.48583984375	202.3816680908203	0.0005478858947753906	2	018
238	421.7856750488281	181.7862548828125	1.0	374.2621765136719	292.423095703125	0.9617710113525391	514.2310180664062	202.8195037841797	1.0	510.55859375	203.39617919921875	0.0003872513771057129	2	018
239	421.41259765625	184.78897094726562	1.0	372.7484436035156	294.9091796875	1.0	514.1265258789062	202.941162109375	1.0	512.238525390625	202.79884338378906	0.0003947317600250244	2	018
240	422.07415771484375	187.63516235351562	1.0	371.22259521484375	299.43841552734375	1.0	513.8951416015625	203.19020080566406	1.0	510.1660461425781	203.6630096435547	0.0004666447639465332	2	018
241	423.34991455078125	191.0191192626953	1.0	371.49871826171875	302.7850646972656	1.0	513.9586791992188	202.59524536132812	1.0	512.4408569335938	202.2097625732422	0.0007050633430480957	2	018
242	424.8804626464844	193.91384887695312	1.0	375.023681640625	304.9080505371094	1.0	514.0380859375	202.9235076904297	1.0	512.36376953125	202.87254333496094	0.0005916357040405273	2	018
243	424.9462585449219	198.0561981201172	1.0	374.953369140625	300.8077392578125	0.9999992251396179	514.505615234375	202.8126220703125	1.0	512.9725341796875	202.69053649902344	0.0012181103229522705	2	018
244	425.7315673828125	201.55006408691406	1.0	367.527099609375	301.1141052246094	1.0	514.349365234375	202.81947326660156	1.0	512.708984375	202.7211151123047	0.0006489753723144531	2	018
245	427.3311462402344	203.16468811035156	1.0	366.3962707519531	305.5848388671875	1.0	514.5255126953125	202.70904541015625	1.0	513.0565185546875	202.7289581298828	0.000838935375213623	2	018
246	426.84979248046875	206.82931518554688	1.0	364.3821716308594	310.5532531738281	1.0	513.7572631835938	202.4503173828125	1.0	511.9139709472656	202.62400817871094	0.0006447434425354004	2	018
247	425.2235107421875	209.1282958984375	1.0	364.6591796875	312.0120544433594	1.0	514.4918212890625	202.28160095214844	0.9999999403953552	512.4187622070312	202.58360290527344	0.0008536577224731445	2	018
248	426.4378662109375	212.14495849609375	1.0	364.9870910644531	308.0228271484375	1.0	514.605224609375	202.71815490722656	1.0	512.664306640625	202.6337890625	0.0005070865154266357	2	018
249	426.3274841308594	214.2876739501953	1.0	365.9330139160156	300.4190673828125	1.0	514.3736572265625	202.51422119140625	1.0	512.5775146484375	202.79141235351562	0.0011143982410430908	2	018
250	425.2983093261719	215.1605682373047	1.0	364.23028564453125	298.93658447265625	0.9999998807907104	514.6698608398438	202.67160034179688	1.0	512.6578979492188	202.80604553222656	0.0006218552589416504	2	018
251	425.5931701660156	216.44668579101562	1.0	357.64569091796875	308.52484130859375	1.0	514.4031982421875	202.4706268310547	1.0	512.5315551757812	202.85586547851562	0.000651925802230835	2	018
252	426.8703308105469	221.48504638671875	1.0	359.5599060058594	309.6715393066406	1.0	514.730224609375	202.3004150390625	1.0	512.9140014648438	202.5424346923828	0.0006191730499267578	2	018
253	429.2119140625	223.01560974121094	1.0	366.2742919921875	309.0710754394531	1.0	514.8767700195312	202.79298400878906	1.0	513.1390380859375	203.01576232910156	0.001733243465423584	2	018
254	429.38885498046875	225.21841430664062	1.0	366.525390625	302.8553771972656	1.0	514.7864990234375	202.4833984375	1.0	512.616943359375	202.60897827148438	0.0007318556308746338	2	018
255	429.69464111328125	227.35728454589844	1.0	362.0554504394531	299.39837646484375	1.0	514.8391723632812	202.6885223388672	1.0	512.7797241210938	203.00924682617188	0.00045180320739746094	2	018
256	431.03240966796875	228.32818603515625	1.0	359.7638854980469	298.9124755859375	1.0	514.4139404296875	202.2574462890625	1.0	513.12646484375	202.57489013671875	0.0008429586887359619	2	018
257	429.6925354003906	232.42066955566406	1.0	357.34197998046875	300.9442138671875	1.0	514.3658447265625	202.56260681152344	1.0	512.3080444335938	202.96127319335938	0.0004878044128417969	2	018
258	426.6636657714844	240.81466674804688	1.0	357.7841491699219	304.0201721191406	1.0	514.3533935546875	202.41233825683594	1.0	512.4385375976562	203.0152130126953	0.0006678104400634766	2	018
259	427.8622131347656	246.08580017089844	1.0	360.6003723144531	299.88189697265625	0.9999943971633911	514.596435546875	202.70309448242188	1.0	512.4926147460938	203.19725036621094	0.0006860494613647461	2	018
260	427.75738525390625	247.34829711914062	1.0	358.21728515625	295.59906005859375	1.0	514.6228637695312	202.38661193847656	1.0	512.9052734375	202.93653869628906	0.0006330907344818115	2	018
261	430.2837829589844	249.0275115966797	1.0	355.4220275878906	293.47894287109375	1.0	514.6583251953125	202.55844116210938	1.0	512.9409790039062	203.1254425048828	0.0007588565349578857	2	018
262	432.1278381347656	249.50558471679688	1.0	355.3137512207031	289.3779296875	1.0	514.4066772460938	201.97509765625	1.0	512.9636840820312	202.37721252441406	0.0012402534484863281	2	018
263	431.91876220703125	250.29922485351562	1.0	353.72113037109375	283.64630126953125	1.0	514.724365234375	202.76495361328125	1.0	513.01025390625	203.0899200439453	0.0006725192070007324	2	018
264	434.9329833984375	250.05291748046875	1.0	351.0858154296875	281.09857177734375	1.0	514.7626342773438	202.90733337402344	1.0	513.0865478515625	203.39212036132812	0.000907599925994873	2	018
265	432.7241516113281	250.12149047851562	1.0	353.6976318359375	276.2229919433594	0.999995231628418	514.4395141601562	201.99658203125	1.0	512.6854248046875	202.64971923828125	0.0006510019302368164	2	018
266	434.69317626953125	250.72874450683594	1.0	355.34210205078125	276.6280517578125	1.0	514.4581909179688	202.7671356201172	1.0	512.4688110351562	203.00909423828125	0.0008351504802703857	2	018
267	431.5907287597656	249.4792022705078	1.0	355.7139892578125	277.41668701171875	1.0	514.6264038085938	202.7370147705078	1.0	512.7221069335938	203.3858184814453	0.003596752882003784	2	018
268	430.481689453125	250.56253051757812	1.0	358.3579406738281	279.9176330566406	1.0	515.5595703125	202.52919006347656	1.0	513.5723266601562	202.91644287109375	0.0020627975463867188	2	018
269	429.1586608886719	250.38626098632812	1.0	361.8597717285156	281.0413513183594	1.0	515.106201171875	202.41888427734375	1.0	513.3709716796875	203.15673828125	0.0007255375385284424	2	018
270	428.377685546875	251.62771606445312	1.0	356.3835144042969	282.0699157714844	1.0	514.7023315429688	202.5035858154297	1.0	513.001708984375	203.13172912597656	0.0012617707252502441	2	018
271	428.87249755859375	250.80099487304688	1.0	354.2023010253906	283.8526306152344	1.0	515.1170654296875	202.81292724609375	1.0	513.0076293945312	203.0580596923828	0.0010951757431030273	2	018
272	431.0528564453125	245.23989868164062	1.0	360.57037353515625	277.8309631347656	0.002077817916870117	514.6856689453125	202.1680145263672	1.0	512.7233276367188	202.75941467285156	0.0007024705410003662	2	018
273	428.7529296875	239.3112335205078	1.0	371.67462158203125	287.0995178222656	1.0	514.9403076171875	202.71002197265625	1.0	512.9682006835938	203.09146118164062	0.0012611448764801025	2	018
274	425.5916442871094	235.66624450683594	1.0	373.6934509277344	292.8223571777344	0.9999974966049194	514.8679809570312	202.28030395507812	1.0	513.0238647460938	202.913330078125	0.0009155571460723877	2	018
275	426.6529846191406	230.39967346191406	1.0	375.1372985839844	295.5077819824219	1.0	514.534423828125	202.44236755371094	1.0	512.479736328125	202.7359619140625	0.001127868890762329	2	018
276	427.3743591308594	228.69911193847656	1.0	376.9849853515625	298.58978271484375	1.0	514.4246215820312	202.8323516845703	1.0	512.2468872070312	203.21058654785156	0.0008361339569091797	2	018
277	425.2626037597656	228.5748291015625	1.0	374.4258117675781	300.7962951660156	0.9578009843826294	514.5339965820312	202.6998748779297	1.0	512.5046997070312	203.1492156982422	0.001256793737411499	2	018
278	425.833984375	228.4827880859375	1.0	365.784423828125	308.03289794921875	1.0	514.38330078125	203.00025939941406	1.0	512.48876953125	203.3526611328125	0.0018070340156555176	2	018
279	426.23370361328125	227.77093505859375	1.0	364.74261474609375	310.0576477050781	1.0	514.3056640625	202.8021697998047	1.0	512.6925048828125	203.0114288330078	0.001262068748474121	2	018
280	426.22552490234375	229.0553741455078	1.0	365.6985778808594	310.1912536621094	1.0	514.3045043945312	202.45245361328125	0.9999999403953552	512.31298828125	202.74411010742188	0.0013573169708251953	2	018
281	426.1451110839844	228.84237670898438	1.0	363.046875	310.5196533203125	1.0	513.9354248046875	202.32933044433594	1.0	512.082275390625	202.73348999023438	0.0006503760814666748	2	018
282	426.19549560546875	229.00228881835938	1.0	362.4006652832031	310.68572998046875	1.0	514.5328369140625	202.6582489013672	1.0	512.2919921875	202.75033569335938	0.0003689229488372803	2	018
283	427.2292175292969	228.3755340576172	1.0	361.12640380859375	303.37176513671875	1.0	514.5113525390625	202.69456481933594	0.9999999403953552	512.3805541992188	202.97189331054688	0.002971857786178589	2	018
284	427.53265380859375	226.75259399414062	1.0	363.50518798828125	299.2276306152344	1.0	514.1873779296875	202.66067504882812	1.0	512.2959594726562	202.97019958496094	0.0018773078918457031	2	018
285	426.58905029296875	222.4792938232422	1.0	365.0639953613281	298.047119140625	1.0	514.5386962890625	202.6809539794922	1.0	512.4249267578125	203.0327911376953	0.0005626678466796875	2	018
286	426.67919921875	215.6265106201172	1.0	370.7711181640625	290.4184875488281	1.0	514.4810791015625	202.6887664794922	1.0	512.3585205078125	202.8397216796875	0.0006048679351806641	2	018
287	428.3008728027344	209.92160034179688	1.0	377.1937255859375	286.5516662597656	1.0	514.3357543945312	202.36819458007812	1.0	512.6416625976562	202.56820678710938	0.0005229711532592773	2	018
288	430.3887634277344	200.29916381835938	1.0	379.4803466796875	289.0135803222656	1.0	514.7266845703125	202.28759765625	1.0	512.6044921875	202.2248992919922	0.0003978610038757324	2	018
289	428.3945617675781	192.01646423339844	1.0	379.05950927734375	282.0988464355469	0.9999996423721313	514.03515625	202.8000946044922	1.0	512.313232421875	203.1217041015625	0.0008369684219360352	2	018
290	428.2270812988281	182.89598083496094	1.0	382.9697570800781	270.7484436035156	1.0	513.9328002929688	203.12278747558594	1.0	384.142333984375	270.70556640625	0.0011844635009765625	2	018
291	424.3324890136719	175.43605041503906	1.0	388.9283142089844	273.6349182128906	0.9999999403953552	513.591796875	202.84487915039062	1.0	512.2730712890625	203.17201232910156	0.0022152960300445557	2	018
292	422.51922607421875	172.94818115234375	1.0	392.2356872558594	277.2652893066406	0.9999982118606567	513.7308959960938	202.6981964111328	1.0	510.7108459472656	203.75865173339844	0.0006051361560821533	2	018
293	420.455810546875	173.5092010498047	1.0	394.874267578125	277.5683288574219	1.0	513.6354370117188	203.4217987060547	1.0	510.2557373046875	204.58265686035156	0.001124262809753418	2	018
294	419.4631042480469	173.6714324951172	1.0	419.7663269042969	177.12562561035156	0.001124352216720581	513.71533203125	202.9786834716797	1.0	510.3503112792969	203.76669311523438	0.0007794201374053955	2	018
295	421.7961120605469	173.77032470703125	1.0	390.27880859375	274.39825439453125	0.9999997615814209	513.578857421875	203.22068786621094	1.0	512.0712890625	203.4741973876953	0.0010827183723449707	2	018
296	422.91650390625	174.022705078125	1.0	388.943115234375	274.0894470214844	1.0	513.8272705078125	203.21563720703125	1.0	511.94921875	203.1304931640625	0.0005380809307098389	2	018
297	423.56427001953125	174.12953186035156	1.0	385.91754150390625	273.17303466796875	1.0	514.07470703125	202.46432495117188	1.0	512.5548095703125	202.9727325439453	0.0008183419704437256	2	018
298	424.0201721191406	175.18743896484375	1.0	381.9766540527344	273.4550476074219	1.0	513.8126220703125	203.08753967285156	1.0	510.4796447753906	203.25990295410156	0.0005393922328948975	2	018
299	422.81024169921875	176.7654266357422	1.0	378.37628173828125	274.3768005371094	1.0	514.0359497070312	202.98263549804688	1.0	512.411865234375	202.99258422851562	0.0006782710552215576	2	018
300	423.4162902832031	177.3743896484375	1.0	375.83062744140625	273.71868896484375	1.0	514.459228515625	203.3887176513672	1.0	512.7046508789062	203.41676330566406	0.000743865966796875	2	018
301	423.54766845703125	177.76541137695312	1.0	374.09765625	270.3412170410156	1.0	514.32763671875	202.78968811035156	1.0	512.71728515625	202.80352783203125	0.001076042652130127	2	018
302	424.9309387207031	178.56800842285156	1.0	378.0088195800781	269.77587890625	1.0	514.358154296875	202.10780334472656	1.0	512.7225341796875	202.4958038330078	0.0009405910968780518	2	018
303	424.9434814453125	178.6843719482422	1.0	376.8706359863281	269.2889099121094	1.0	514.71875	203.2373809814453	1.0	512.5135498046875	203.33358764648438	0.0009237825870513916	2	018
304	424.66357421875	177.30014038085938	1.0	369.5653076171875	259.2899169921875	1.0	514.3970336914062	202.18624877929688	1.0	512.5659790039062	202.49168395996094	0.00032836198806762695	2	018
305	426.48748779296875	175.3649444580078	1.0	366.238525390625	252.0017852783203	1.0	514.7288818359375	202.29080200195312	1.0	512.62353515625	202.65708923339844	0.0005051493644714355	2	018
306	426.6921691894531	174.8946990966797	1.0	367.4565124511719	249.68988037109375	1.0	515.311279296875	202.93907165527344	1.0	512.8623657226562	202.9197540283203	0.0003567934036254883	2	018
307	428.3572082519531	174.83192443847656	1.0	370.0555419921875	249.8725128173828	1.0	514.926513671875	203.3590545654297	1.0	512.5413208007812	203.19485473632812	0.0003439784049987793	2	018
308	429.0699462890625	175.44583129882812	1.0	367.8605041503906	234.8188018798828	0.9999872446060181	515.0241088867188	203.01028442382812	1.0	513.0147705078125	203.20065307617188	0.0008038878440856934	2	018
309	370.9952697753906	231.1077117919922	0.00015729665756225586	368.44140625	230.34422302246094	1.0	514.5999145507812	203.24644470214844	1.0	512.2611694335938	203.5396728515625	0.0006690025329589844	2	018
310	412.3758544921875	189.3636016845703	0.9722779393196106	373.72698974609375	226.5748748779297	1.0	514.0441284179688	203.30490112304688	1.0	511.74444580078125	203.47393798828125	0.0004233419895172119	2	018
311	408.4582214355469	187.22659301757812	0.9465354681015015	378.0776672363281	223.87387084960938	0.9999926090240479	513.8978881835938	203.16552734375	1.0	510.15277099609375	203.92442321777344	0.0005061328411102295	2	018
312	426.9161376953125	207.43687438964844	0.9999873638153076	515.4148559570312	205.77867126464844	0.0001766681671142578	513.4915771484375	203.03506469726562	1.0	511.5008239746094	203.3642578125	0.0006652176380157471	2	018
313	427.78509521484375	208.2411346435547	0.9999979734420776	515.8745727539062	205.4271240234375	0.0003222823143005371	513.580810546875	203.1483917236328	1.0	512.4739379882812	203.1748046875	0.0013549625873565674	2	018
314	429.38092041015625	208.76943969726562	1.0	388.29290771484375	189.04812622070312	0.0294971764087677	513.4498901367188	202.35548400878906	1.0	510.04058837890625	202.93446350097656	0.0005608797073364258	2	018
315	426.6057434082031	210.39170837402344	1.0	388.00750732421875	181.65194702148438	0.9998688101768494	514.360107421875	202.7674102783203	1.0	512.3653564453125	203.14984130859375	0.0005198121070861816	2	018
316	426.3421630859375	210.7602081298828	1.0	386.1383361816406	176.83262634277344	0.14293992519378662	514.0763549804688	203.05613708496094	1.0	512.3517456054688	203.4231719970703	0.0003952980041503906	2	018
317	425.1125793457031	210.94216918945312	1.0	384.408935546875	175.12625122070312	0.9999513030052185	513.7877197265625	202.71844482421875	1.0	512.1483154296875	203.34474182128906	0.0005405545234680176	2	018
318	426.0715026855469	213.99310302734375	1.0	382.10382080078125	169.487548828125	0.9999986886978149	513.1513671875	203.39569091796875	1.0	509.6831970214844	203.8072509765625	0.0013568401336669922	2	018
319	426.2333984375	216.31642150878906	1.0	376.93487548828125	164.9400177001953	0.9999998807907104	513.9323120117188	202.59268188476562	1.0	512.8782958984375	203.04025268554688	0.0011212825775146484	2	018
320	430.3800048828125	219.20274353027344	1.0	374.04534912109375	164.87831115722656	1.0	513.4278564453125	203.06614685058594	1.0	510.3948059082031	203.9285888671875	0.0011630654335021973	2	018
321	430.7920837402344	220.4530029296875	1.0	372.13250732421875	162.59365844726562	1.0	513.5965576171875	203.45140075683594	1.0	510.4320983886719	204.452880859375	0.0013601481914520264	2	018
322	433.17572021484375	223.68653869628906	1.0	367.46337890625	161.57791137695312	1.0	513.7681274414062	202.7707977294922	1.0	510.4923095703125	204.72154235839844	0.0009700953960418701	2	018
323	435.7254943847656	223.73545837402344	0.9999996423721313	368.7526550292969	168.45350646972656	1.0	513.9483642578125	203.4997100830078	1.0	512.0517578125	203.6916046142578	0.0010685622692108154	2	018
324	447.45526123046875	222.38011169433594	0.0035454630851745605	367.2355651855469	172.2230682373047	1.0	514.2924194335938	203.4280242919922	1.0	510.7198486328125	204.94703674316406	0.0005742311477661133	2	018
325	451.7549743652344	218.07521057128906	0.8461466431617737	372.2877502441406	166.76907348632812	0.9999998807907104	513.7741088867188	202.9305877685547	1.0	512.1822509765625	202.9409942626953	0.0006185173988342285	2	018
326	457.8382568359375	212.30264282226562	0.9525274038314819	377.08502197265625	170.52975463867188	0.9997425675392151	513.8251342773438	202.48507690429688	1.0	512.4950561523438	202.84591674804688	0.0004608035087585449	2	018
327	416.5589294433594	215.34503173828125	0.9996832609176636	374.0112609863281	179.86488342285156	0.9999990463256836	513.7424926757812	202.8151397705078	1.0	511.9974060058594	203.37171936035156	0.0005277395248413086	2	018
328	417.3612060546875	210.92161560058594	0.05011287331581116	369.7126770019531	182.6038055419922	1.0	513.55712890625	202.8336181640625	1.0	509.94647216796875	204.2045440673828	0.0004425942897796631	2	018
329	419.7326354980469	206.30264282226562	0.01783612370491028	375.6339111328125	184.61480712890625	0.9999999403953552	513.6296997070312	202.72055053710938	1.0	511.85101318359375	203.1647491455078	0.0006662905216217041	2	018
330	515.362060546875	209.47573852539062	0.00014573335647583008	515.6798095703125	206.0909423828125	0.00015246868133544922	513.447998046875	203.35891723632812	1.0	509.73150634765625	204.01956176757812	0.0005102157592773438	2	018
331	439.9743957519531	199.06979370117188	0.09995460510253906	511.93988037109375	202.42408752441406	0.00021478533744812012	513.5548706054688	202.62753295898438	1.0	510.0943603515625	203.02940368652344	0.0005483031272888184	2	018
332	437.2755126953125	196.47193908691406	0.9998696446418762	516.053955078125	205.70338439941406	0.00023308396339416504	513.5355834960938	203.0515594482422	1.0	511.9361572265625	203.51141357421875	0.0020373165607452393	2	018
333	433.1639099121094	191.35997009277344	1.0	515.0914916992188	205.84762573242188	0.00024440884590148926	513.2199096679688	202.84397888183594	1.0	511.1436462402344	203.50460815429688	0.0011701583862304688	2	018
334	433.8835754394531	184.42474365234375	1.0	381.7623596191406	213.6702117919922	0.7207687497138977	513.7628173828125	202.4394073486328	1.0	511.9909362792969	202.65731811523438	0.0004118382930755615	2	018
335	432.9517517089844	179.9933319091797	1.0	380.4149169921875	220.2050323486328	0.013408541679382324	514.3645629882812	202.72352600097656	1.0	512.1165771484375	203.0308380126953	0.0003719925880432129	2	018
336	435.034912109375	174.72213745117188	1.0	438.60955810546875	179.3477020263672	0.0001525282859802246	513.9596557617188	202.4706268310547	1.0	512.2908935546875	202.98971557617188	0.00028210878372192383	2	018
337	435.76495361328125	169.86529541015625	1.0	381.6520080566406	228.2243194580078	0.9999996423721313	514.0038452148438	203.18992614746094	1.0	512.1043701171875	203.0813751220703	0.0005310177803039551	2	018
338	438.3959045410156	159.93136596679688	1.0	380.1651611328125	231.6958770751953	0.9999998211860657	514.613525390625	202.89463806152344	1.0	512.6730346679688	202.93011474609375	0.0008244216442108154	2	018
339	437.2433166503906	159.20339965820312	1.0	377.9237976074219	226.92994689941406	1.0	514.7791137695312	202.932861328125	1.0	512.6149291992188	203.02638244628906	0.0018292665481567383	2	018
340	436.51025390625	156.51028442382812	1.0	383.6708984375	226.60122680664062	1.0	514.8240356445312	203.12277221679688	1.0	512.452880859375	203.29827880859375	0.00032195448875427246	2	018
341	435.8786315917969	157.2113037109375	1.0	383.9794616699219	229.15533447265625	1.0	514.0188598632812	202.91375732421875	1.0	512.0681762695312	203.0916748046875	0.0006323754787445068	2	018
342	435.2704772949219	156.97894287109375	1.0	386.6272888183594	229.61337280273438	1.0	514.2734375	203.0284881591797	1.0	512.4473266601562	203.11598205566406	0.0021732449531555176	2	018
343	435.17108154296875	156.1012725830078	1.0	385.16986083984375	230.5267791748047	1.0	514.4537353515625	203.2430419921875	1.0	512.1753540039062	203.29910278320312	0.0014353692531585693	2	018
344	435.7016296386719	153.3406982421875	1.0	384.0376281738281	230.23431396484375	1.0	514.4229125976562	203.23793029785156	1.0	512.3258666992188	203.64784240722656	0.0014799535274505615	2	018
345	434.754638671875	152.0316925048828	1.0	382.7584533691406	233.15444946289062	1.0	514.3657836914062	202.478759765625	1.0	512.2239990234375	203.03445434570312	0.0007423162460327148	2	018
346	435.71722412109375	148.9281005859375	1.0	379.7912292480469	227.91879272460938	0.9999957084655762	513.8560180664062	202.7887420654297	1.0	511.9548034667969	202.95021057128906	0.0005291104316711426	2	018
347	433.9828796386719	141.44033813476562	1.0	379.6054382324219	219.75881958007812	0.005217701196670532	514.39306640625	202.88052368164062	1.0	511.948486328125	203.0598602294922	0.0010825693607330322	2	018
348	434.494140625	134.42236328125	1.0	401.9080810546875	222.4148712158203	0.9976127743721008	513.3271484375	202.9520721435547	1.0	510.0154724121094	203.88308715820312	0.0005221366882324219	2	018
349	436.6874084472656	124.04256439208984	0.9999986886978149	403.5685729980469	215.54034423828125	1.0	513.7605590820312	203.17318725585938	1.0	510.43438720703125	204.20355224609375	0.0004660487174987793	2	018
350	436.1012268066406	113.39476776123047	0.22858929634094238	402.71759033203125	211.98561096191406	1.0	513.8167114257812	203.17706298828125	1.0	512.5298461914062	203.5244598388672	0.0007839500904083252	2	018
351	437.5308532714844	106.53048706054688	0.9999967813491821	408.3167419433594	207.78428649902344	0.9999999403953552	513.989501953125	202.7438201904297	1.0	512.1904907226562	203.11256408691406	0.0009728968143463135	2	018
352	439.03228759765625	100.97185516357422	1.0	407.0953063964844	209.8447265625	0.9999998807907104	513.772216796875	202.245849609375	1.0	512.0284423828125	202.640380859375	0.0005033910274505615	2	018
353	440.0538635253906	94.33705139160156	1.0	405.23651123046875	200.25274658203125	0.9953176975250244	514.0235595703125	203.17909240722656	1.0	511.8623352050781	203.1813507080078	0.000795513391494751	2	018
354	439.1847839355469	82.13158416748047	1.0	398.1940612792969	188.13526916503906	0.9998610019683838	513.6824340820312	202.59619140625	1.0	512.4862670898438	202.9630584716797	0.0009434819221496582	2	018
355	437.7353820800781	75.75525665283203	0.9995516538619995	388.9014892578125	182.80645751953125	1.0	513.6597290039062	202.53392028808594	1.0	388.4500427246094	189.1252899169922	0.0012103021144866943	2	018
356	512.24951171875	207.7509765625	9.375810623168945e-5	386.52081298828125	185.20127868652344	1.0	513.7620239257812	202.24200439453125	1.0	512.3883666992188	202.69761657714844	0.0015862584114074707	2	018
357	442.0385437011719	56.52771759033203	0.9997033476829529	388.0444641113281	186.93922424316406	1.0	514.5625	202.82334899902344	1.0	512.7783813476562	203.102783203125	0.0008147954940795898	2	018
358	439.83245849609375	56.34537887573242	0.9959821701049805	395.06463623046875	190.9541778564453	1.0	514.3898315429688	203.12295532226562	1.0	512.5740966796875	203.5549774169922	0.0007506012916564941	2	018
359	451.4939270019531	60.1486701965332	0.8662412166595459	400.7848815917969	193.4498291015625	1.0	514.4194946289062	202.47930908203125	1.0	512.5305786132812	203.13954162597656	0.0006716251373291016	2	018
360	433.7843322753906	61.873779296875	0.0035134851932525635	401.0306091308594	193.5703887939453	1.0	514.07373046875	202.37322998046875	1.0	512.0840454101562	202.49560546875	0.0006121993064880371	2	018
361	438.149658203125	65.46765899658203	0.8531755805015564	515.5655517578125	205.59500122070312	0.000134199857711792	513.906982421875	202.8547821044922	1.0	512.09375	203.2352752685547	0.0007551312446594238	2	018
362	448.3697204589844	65.04976654052734	0.9968976974487305	393.063232421875	172.41378784179688	0.9998862147331238	513.7279052734375	202.3007049560547	1.0	394.46258544921875	173.614990234375	0.0015087723731994629	2	018
363	450.9278869628906	62.137969970703125	0.9983162879943848	388.5301208496094	162.16819763183594	0.999976396560669	514.3130493164062	202.32127380371094	1.0	512.7669677734375	202.7178192138672	0.0006684362888336182	2	018
364	434.8590393066406	76.39717864990234	1.0	390.331787109375	162.29629516601562	1.0	514.3217163085938	203.05880737304688	1.0	512.4030151367188	203.44473266601562	0.0013561844825744629	2	018
365	437.99609375	73.12834930419922	0.9999897480010986	389.6107177734375	161.59304809570312	1.0	514.4448852539062	203.16729736328125	1.0	512.5817260742188	203.3791046142578	0.0014250576496124268	2	018
366	436.2578430175781	74.48767852783203	0.9999997615814209	389.1252746582031	161.76539611816406	1.0	514.0090942382812	202.26904296875	1.0	512.3732299804688	202.74794006347656	0.0006515085697174072	2	018
367	435.0207824707031	74.75272369384766	1.0	387.95166015625	160.90733337402344	1.0	513.991943359375	202.37010192871094	1.0	512.771728515625	202.7573699951172	0.0007654130458831787	2	018
368	435.5924377441406	74.43284606933594	0.9963897466659546	386.5436706542969	158.7395782470703	1.0	514.29736328125	202.87242126464844	1.0	512.482177734375	203.07586669921875	0.0027284622192382812	2	018
369	434.8141174316406	75.03517150878906	0.9999961853027344	385.3435974121094	155.5161895751953	1.0	514.2205810546875	202.46900939941406	1.0	511.0790100097656	203.32498168945312	0.0007416009902954102	2	018
370	435.3848571777344	77.17115783691406	0.9971373081207275	383.9597473144531	155.2810516357422	1.0	514.1769409179688	202.36558532714844	1.0	511.4522399902344	203.2848663330078	0.0007269680500030518	2	018
371	429.1319885253906	89.34938049316406	0.5026640295982361	387.0491027832031	159.80120849609375	1.0	514.418701171875	203.44068908691406	1.0	512.5204467773438	203.7069091796875	0.001587986946105957	2	018
372	387.5648193359375	162.69805908203125	0.0006021261215209961	390.7101135253906	160.75880432128906	0.9999998807907104	514.3958129882812	202.79957580566406	1.0	512.9176025390625	203.301025390625	0.0009243488311767578	2	018
373	516.1473999023438	205.65602111816406	7.328391075134277e-5	391.6666564941406	158.24745178222656	0.999984085559845	514.0369262695312	202.8795623779297	1.0	510.9176330566406	203.9605255126953	0.0005696117877960205	2	018
374	516.0825805664062	206.14492797851562	9.047985076904297e-5	516.1642456054688	205.87841796875	0.00016820430755615234	514.1251220703125	203.2507781982422	1.0	512.5443115234375	203.46507263183594	0.0007570385932922363	2	018
375	445.0279846191406	126.43690490722656	0.9711737632751465	375.9398498535156	129.89222717285156	0.9999929666519165	514.5856323242188	203.28384399414062	1.0	512.522705078125	203.4608612060547	0.0006508827209472656	2	018
376	441.3847961425781	126.43512725830078	0.0013973414897918701	371.3220520019531	122.97382354736328	0.9999997615814209	515.0584106445312	202.9647216796875	1.0	513.203369140625	203.14059448242188	0.0008249580860137939	2	018
377	443.44622802734375	132.34715270996094	0.9357293844223022	365.3581848144531	120.32288360595703	0.9999995827674866	514.1394653320312	202.85960388183594	1.0	510.99945068359375	203.73031616210938	0.0005917549133300781	2	018
378	447.5249938964844	142.8632354736328	1.0	367.8742980957031	116.4222640991211	0.04713684320449829	514.304931640625	202.81947326660156	1.0	512.4234008789062	202.78494262695312	0.0006496608257293701	2	018
379	445.7659912109375	146.8500213623047	1.0	511.59356689453125	203.27120971679688	0.00013628602027893066	514.1713256835938	202.56466674804688	1.0	512.541259765625	202.92042541503906	0.0007603168487548828	2	018
380	446.1491394042969	153.858154296875	0.9999994039535522	515.3557739257812	205.32638549804688	0.00011202692985534668	513.7210693359375	202.3949432373047	1.0	511.9440612792969	202.7477569580078	0.00046759843826293945	2	018
381	439.8077087402344	160.39353942871094	1.0	381.69256591796875	102.78384399414062	0.0014092624187469482	513.9207763671875	202.48721313476562	1.0	512.30419921875	202.6479949951172	0.0006921291351318359	2	018
382	438.9777526855469	163.49252319335938	1.0	516.2103881835938	205.032470703125	0.0002015233039855957	514.271240234375	202.16319274902344	1.0	512.8485107421875	202.80880737304688	0.0017154812812805176	2	018
383	438.2822570800781	166.3013916015625	1.0	388.7840881347656	95.7088623046875	0.9980697631835938	514.04833984375	202.67404174804688	1.0	512.7059326171875	202.99697875976562	0.0010602176189422607	2	018
384	437.31573486328125	166.4416046142578	1.0	396.2169189453125	88.69947052001953	0.0031874775886535645	513.8363647460938	202.14996337890625	1.0	512.501953125	202.7792510986328	0.0010961592197418213	2	018
385	437.2132263183594	167.49325561523438	1.0	389.0954895019531	85.45317077636719	0.9875565767288208	513.16748046875	202.64767456054688	1.0	510.32379150390625	203.20301818847656	0.0023758411407470703	2	018
386	441.2720947265625	171.24562072753906	1.0	394.3905334472656	81.6467056274414	1.0	513.9810180664062	202.7073516845703	1.0	510.85211181640625	203.5166473388672	0.0009447932243347168	2	018
387	444.98944091796875	177.87960815429688	1.0	449.88470458984375	182.50233459472656	0.00034353137016296387	514.2728271484375	202.62660217285156	1.0	510.9671325683594	203.53662109375	0.0005756020545959473	2	018
388	448.2413330078125	181.58290100097656	1.0	397.0270080566406	121.2429428100586	0.09188595414161682	514.2258911132812	202.65396118164062	1.0	511.1637878417969	203.41485595703125	0.0007941722869873047	2	018
389	451.25238037109375	183.48326110839844	1.0	408.93402099609375	121.91400146484375	0.9989384412765503	514.3516235351562	202.9254150390625	1.0	511.02056884765625	203.68629455566406	0.000704348087310791	2	018
390	454.7342224121094	180.5732421875	1.0	402.74517822265625	138.83425903320312	1.0	513.9298706054688	202.42724609375	1.0	510.54937744140625	203.15464782714844	0.0006510913372039795	2	018
391	455.9417724609375	179.3787384033203	0.9999998807907104	398.7706298828125	142.41297912597656	0.9999933242797852	514.0224609375	202.48513793945312	1.0	511.0	203.8151397705078	0.0005332231521606445	2	018
392	512.1736450195312	208.93263244628906	0.00021377205848693848	397.47540283203125	142.53668212890625	0.9999971389770508	513.6765747070312	203.43922424316406	1.0	510.7910461425781	203.79843139648438	0.0017071068286895752	2	018
393	386.1996154785156	149.93865966796875	0.016872495412826538	389.6164245605469	149.79043579101562	0.5628038644790649	514.24853515625	203.083251953125	1.0	510.7609558105469	203.03707885742188	0.0006887912750244141	2	018
394	457.9122619628906	175.27037048339844	0.3551463484764099	393.0770263671875	157.02012634277344	0.9999996423721313	514.3738403320312	203.05477905273438	1.0	511.36688232421875	203.8822784423828	0.0017699599266052246	2	018
395	452.8061218261719	180.10694885253906	0.019638150930404663	397.8447265625	159.1407012939453	0.9999998807907104	514.0716552734375	203.19859313964844	1.0	510.90277099609375	204.21298217773438	0.0005304813385009766	2	018
396	450.6810302734375	178.86671447753906	0.042727530002593994	399.6947937011719	140.35848999023438	0.08777561783790588	514.0584716796875	202.7244415283203	1.0	510.7657165527344	203.75042724609375	0.0005033910274505615	2	018
397	449.81951904296875	173.97174072265625	0.998658299446106	394.8896179199219	158.88792419433594	0.003290146589279175	514.000244140625	202.30126953125	1.0	510.5940246582031	203.6009521484375	0.0003605484962463379	2	018
398	447.94085693359375	179.91334533691406	0.9999999403953552	398.45306396484375	143.21292114257812	0.999536395072937	514.35009765625	202.3780517578125	1.0	512.871826171875	202.83645629882812	0.0006165504455566406	2	018
399	446.4969787597656	180.41152954101562	0.9656620025634766	395.2744445800781	147.3092041015625	0.08934032917022705	514.51171875	203.15097045898438	1.0	510.86480712890625	204.1091766357422	0.00032570958137512207	2	018
400	447.1254577636719	180.4817352294922	1.0	393.1460876464844	143.64170837402344	0.9999970197677612	515.0101318359375	202.69757080078125	1.0	513.2342529296875	202.8367156982422	0.0005237460136413574	2	018
401	448.377197265625	177.21136474609375	1.0	393.2542724609375	150.7716064453125	0.999958872795105	514.3132934570312	201.98158264160156	1.0	511.33172607421875	202.98898315429688	0.0004496574401855469	2	018
402	447.37188720703125	178.38270568847656	1.0	391.81903076171875	162.33203125	0.9999998807907104	514.594970703125	202.85595703125	1.0	511.390625	203.2653350830078	0.0006931126117706299	2	018
403	449.2714538574219	176.61866760253906	1.0	392.26220703125	165.45542907714844	0.9999998807907104	514.8041381835938	202.560791015625	1.0	512.6725463867188	202.8982696533203	0.0006316006183624268	2	018
404	447.1329650878906	179.17710876464844	1.0	393.58026123046875	159.6493682861328	0.9999952912330627	405.90655517578125	154.4582061767578	2.0742416381835938e-5	398.54998779296875	155.11627197265625	8.809566497802734e-5	2	018
405	446.39947509765625	175.56671142578125	1.0	392.4185485839844	155.29701232910156	0.9999967217445374	393.8227844238281	154.35757446289062	2.7567148208618164e-5	398.0657958984375	156.14279174804688	3.236532211303711e-5	2	018
406	446.034423828125	184.38966369628906	1.0	394.4361572265625	149.8077392578125	0.9974361062049866	449.08038330078125	188.40530395507812	3.072619438171387e-5	427.5652160644531	196.5390625	1.868605613708496e-5	2	018
407	447.2649841308594	188.4447021484375	1.0	401.3616638183594	148.18328857421875	0.005739271640777588	450.4712829589844	189.68966674804688	8.368492126464844e-5	443.12371826171875	196.03953552246094	4.303455352783203e-5	2	018
408	445.8876647949219	191.4936065673828	1.0	401.8907165527344	139.06385803222656	0.9999991655349731	406.5679931640625	138.1341094970703	6.267428398132324e-5	405.5282897949219	143.2700958251953	0.00011923909187316895	2	018
409	448.1632385253906	196.73974609375	1.0	396.3691101074219	136.4639434814453	0.999977707862854	402.9509582519531	131.23025512695312	6.151199340820312e-5	401.4665832519531	135.0996551513672	5.257129669189453e-5	2	018
410	450.38916015625	201.32167053222656	1.0	394.27301025390625	131.97470092773438	0.9999974966049194	450.0943908691406	204.3882293701172	6.16312026977539e-5	399.0115966796875	133.03317260742188	4.13060188293457e-5	2	018
411	452.2440185546875	204.13800048828125	1.0	391.8743896484375	130.51451110839844	1.0	449.65472412109375	206.0662384033203	0.0002427995204925537	442.03863525390625	211.86338806152344	0.00023049116134643555	2	018
412	453.88446044921875	206.47412109375	1.0	392.5318603515625	127.10686492919922	1.0	394.9074401855469	126.58216857910156	0.00017133355140686035	391.6806335449219	127.91658020019531	0.00034233927726745605	2	018
413	453.0421447753906	205.20213317871094	1.0	390.074951171875	123.46882629394531	1.0	452.37091064453125	206.3632049560547	0.00020954012870788574	390.26910400390625	125.28976440429688	0.00019106268882751465	2	018
414	451.62799072265625	202.75082397460938	1.0	385.97052001953125	119.42591094970703	0.999927282333374	451.3138122558594	205.11265563964844	0.00019344687461853027	442.3836975097656	210.88792419433594	0.00012192130088806152	2	018
415	451.9889831542969	201.480712890625	1.0	381.9717712402344	116.63250732421875	1.0	451.1671142578125	204.41514587402344	9.143352508544922e-5	456.46405029296875	208.10911560058594	7.781386375427246e-5	2	018
416	452.2203369140625	200.7910614013672	1.0	382.9950256347656	113.15682220458984	1.0	451.24822998046875	204.10113525390625	5.4836273193359375e-5	384.898681640625	113.40247344970703	0.0001672804355621338	2	018
417	452.2118225097656	201.42247009277344	1.0	385.30609130859375	114.46885681152344	1.0	451.423583984375	204.40614318847656	6.398558616638184e-5	385.16192626953125	114.97283935546875	0.00019052624702453613	2	018
418	453.8121643066406	204.68592834472656	1.0	385.78741455078125	123.27108001708984	1.0	453.1269226074219	205.89198303222656	0.0002060234546661377	441.90667724609375	212.82379150390625	0.0001506209373474121	2	018
419	455.0541687011719	209.843505859375	1.0	388.0175476074219	122.37298583984375	1.0	452.41998291015625	211.04214477539062	0.00016632676124572754	440.43475341796875	216.7508087158203	0.00014290213584899902	2	018
420	458.7161560058594	216.43653869628906	1.0	393.28839111328125	124.70929718017578	0.9999997615814209	457.0426025390625	216.4964141845703	5.361437797546387e-5	458.8571472167969	223.45697021484375	0.0003318488597869873	2	018
421	461.4829406738281	228.77540588378906	1.0	394.32720947265625	134.32847595214844	1.0	457.0446472167969	231.6614532470703	8.627772331237793e-5	441.8298645019531	237.00924682617188	0.00012564659118652344	2	018
422	457.23211669921875	232.37490844726562	0.9999999403953552	396.7739562988281	130.38226318359375	1.0	398.4298095703125	129.84996032714844	4.220008850097656e-5	399.68048095703125	130.37930297851562	0.0006549060344696045	2	018
423	451.2220153808594	231.91151428222656	1.0	399.5158996582031	123.74566650390625	1.0	403.664306640625	123.72555541992188	8.878111839294434e-5	402.4837341308594	125.50579833984375	0.0006701648235321045	2	018
424	450.3596496582031	233.06655883789062	1.0	406.0348815917969	118.60265350341797	1.0	449.2704772949219	231.317626953125	3.3229589462280273e-5	403.6465759277344	124.7860107421875	0.00012227892875671387	2	018
425	449.96038818359375	234.72125244140625	1.0	409.2293395996094	120.50099182128906	1.0	451.88140869140625	235.96844482421875	7.63237476348877e-5	408.043212890625	123.8736343383789	8.374452590942383e-5	2	018
426	449.5240783691406	235.09832763671875	1.0	411.1057434082031	120.5221939086914	1.0	447.81390380859375	238.8534393310547	0.00017452239990234375	441.9654846191406	242.5821990966797	0.0005552172660827637	2	018
427	449.9059753417969	237.55494689941406	1.0	409.20538330078125	123.51374053955078	0.9999788999557495	448.4042053222656	240.1234130859375	0.000148773193359375	408.43572998046875	124.98379516601562	0.0003688931465148926	2	018
428	449.989013671875	237.64707946777344	1.0	407.1946105957031	123.07606506347656	0.6395367980003357	448.729248046875	240.10130310058594	0.00017964839935302734	440.4565124511719	244.51844787597656	0.00026857852935791016	2	018
429	451.0521240234375	237.1863250732422	1.0	448.5196838378906	240.52890014648438	0.0002555549144744873	449.5988464355469	240.01226806640625	0.0002683699131011963	440.4486083984375	245.35775756835938	0.0004430115222930908	2	018
430	450.3958740234375	235.5489501953125	1.0	447.80279541015625	239.67205810546875	0.00021794438362121582	454.09002685546875	236.90594482421875	8.213520050048828e-5	441.0199279785156	243.37124633789062	0.00030732154846191406	2	018
431	451.4119567871094	234.21231079101562	1.0	449.1406555175781	238.0704803466797	3.382563591003418e-5	450.9048156738281	236.83932495117188	5.2928924560546875e-5	455.9943542480469	239.79473876953125	8.338689804077148e-5	2	018
432	451.32769775390625	232.14532470703125	1.0	406.2052001953125	118.31470489501953	0.0001208186149597168	455.92034912109375	233.9444122314453	1.773238182067871e-5	440.0530090332031	222.2352294921875	4.9740076065063477e-5	2	018
433	449.8756103515625	230.70138549804688	1.0	455.63092041015625	232.29051208496094	0.00012052059173583984	449.8156433105469	229.32582092285156	2.014636993408203e-5	435.5308532714844	241.73768615722656	3.606081008911133e-5	2	018
434	451.8050231933594	228.48516845703125	1.0	398.4584045410156	117.62931060791016	0.00048533082008361816	451.299560546875	227.12124633789062	2.619624137878418e-5	438.10894775390625	218.0229949951172	2.422928810119629e-5	2	018
435	451.60406494140625	224.17770385742188	1.0	449.26373291015625	227.04364013671875	0.0001251697540283203	449.3224182128906	225.82257080078125	0.00011342763900756836	439.63226318359375	230.80162048339844	8.189678192138672e-5	2	018
436	452.5809020996094	219.6318359375	1.0	395.7059020996094	116.43299865722656	0.0007249712944030762	452.2330017089844	221.57131958007812	0.0001755356788635254	440.8254089355469	227.9075469970703	0.0001875460147857666	2	018
437	455.1623229980469	218.10882568359375	1.0	463.13299560546875	220.3772430419922	0.00010275840759277344	457.61492919921875	220.35140991210938	9.691715240478516e-5	457.5132141113281	224.2520294189453	9.09268856048584e-5	2	018
438	456.0794677734375	215.5862579345703	1.0	463.39697265625	218.4243927001953	0.00015744566917419434	461.2674865722656	214.38429260253906	6.16312026977539e-5	440.81903076171875	208.17543029785156	3.981590270996094e-5	2	018
439	457.0439453125	213.541015625	1.0	393.62030029296875	105.12147521972656	1.0	453.9703063964844	214.0439453125	4.550814628601074e-5	439.1127624511719	218.88720703125	3.8564205169677734e-5	2	018
440	457.70166015625	212.8524932861328	1.0	390.1546936035156	106.97171020507812	1.0	454.0067443847656	213.65489196777344	5.8263540267944336e-5	439.9444580078125	218.6916961669922	6.046891212463379e-5	2	018
441	457.0994567871094	209.79544067382812	1.0	387.3309631347656	106.02622985839844	1.0	453.0880126953125	211.9899444580078	5.6177377700805664e-5	386.6526794433594	105.12399291992188	5.555152893066406e-5	2	018
442	457.94549560546875	208.99098205566406	1.0	386.0262145996094	105.08229064941406	1.0	453.1651916503906	211.74998474121094	0.00010132789611816406	441.23272705078125	217.9117889404297	0.00011298060417175293	2	018
443	457.8319396972656	208.8325653076172	1.0	384.9678955078125	105.4703598022461	1.0	454.29400634765625	211.9356689453125	0.00012829899787902832	441.04193115234375	217.79486083984375	0.00016039609909057617	2	018
444	457.239013671875	208.17677307128906	1.0	384.8569641113281	106.35075378417969	1.0	453.069091796875	210.52047729492188	0.00012487173080444336	440.81243896484375	216.66439819335938	0.0001360177993774414	2	018
445	455.8501281738281	205.7342987060547	1.0	386.06793212890625	108.26168060302734	0.9999921321868896	454.88604736328125	206.88888549804688	9.709596633911133e-5	441.318359375	215.50860595703125	9.888410568237305e-5	2	018
446	454.0629577636719	206.9535369873047	1.0	382.5520324707031	106.27497863769531	0.9999999403953552	450.7286071777344	209.01678466796875	0.00022464990615844727	440.50238037109375	215.3281707763672	0.00020688772201538086	2	018
447	451.10980224609375	208.3648223876953	1.0	389.6346435546875	115.92595672607422	0.002508014440536499	448.9249267578125	209.85748291015625	7.113814353942871e-5	439.7281799316406	214.5598602294922	4.929304122924805e-5	2	018
448	446.4425354003906	209.93777465820312	1.0	403.5214538574219	122.33112335205078	0.46732109785079956	410.60943603515625	123.0389404296875	6.008148193359375e-5	405.2315673828125	127.15994262695312	4.044175148010254e-5	2	018
449	437.8513488769531	214.01834106445312	1.0	411.51348876953125	116.78313446044922	0.9999998211860657	414.679443359375	116.32383728027344	3.224611282348633e-5	408.35906982421875	115.88758850097656	1.7821788787841797e-5	2	018
450	437.8873291015625	218.33639526367188	1.0	413.12066650390625	110.9898681640625	0.0001398921012878418	441.30218505859375	221.02813720703125	7.653236389160156e-5	441.0429992675781	223.69229125976562	0.00010600686073303223	2	018
451	438.3132629394531	220.8831787109375	1.0	435.83148193359375	223.9719696044922	0.0003921687602996826	439.8633728027344	221.23495483398438	0.00029587745666503906	440.0889587402344	226.4232635498047	0.00017198920249938965	2	018
452	437.20458984375	224.6112060546875	1.0	410.64849853515625	106.36474609375	0.1267140507698059	434.2472839355469	226.1585235595703	8.872151374816895e-5	424.0393371582031	231.7001495361328	0.00010165572166442871	2	018
453	434.1014709472656	228.25424194335938	1.0	415.2926940917969	108.3195571899414	0.939321756362915	435.5069885253906	226.8978729248047	0.000122755765914917	423.2585754394531	229.9447479248047	6.124377250671387e-5	2	018
454	433.25421142578125	231.2040557861328	1.0	416.32464599609375	110.3821029663086	0.14032548666000366	435.6065673828125	229.9615936279297	3.272294998168945e-5	422.21844482421875	219.41978454589844	4.7773122787475586e-5	2	018
455	432.6423034667969	233.0466766357422	1.0	414.8166198730469	115.4574203491211	0.9999998807907104	435.51654052734375	235.1309356689453	5.120038986206055e-5	425.6149597167969	240.77906799316406	9.930133819580078e-5	2	018
456	432.5810852050781	233.82972717285156	1.0	411.8245544433594	117.80255126953125	1.0	435.65362548828125	235.60800170898438	0.00010538101196289062	425.8348083496094	242.4134979248047	0.00018206238746643066	2	018
457	431.0975341796875	235.23973083496094	1.0	412.1914978027344	120.43463134765625	1.0	431.2201232910156	237.97259521484375	9.053945541381836e-5	425.10498046875	243.1624298095703	7.82012939453125e-5	2	018
458	429.7388916015625	234.45315551757812	1.0	405.41009521484375	123.35889434814453	1.0	430.24041748046875	238.01754760742188	6.940960884094238e-5	406.4101257324219	125.23676300048828	0.0011645257472991943	2	018
459	431.6802978515625	236.1864013671875	1.0	403.6075134277344	125.19249725341797	0.9999912977218628	431.18133544921875	238.98741149902344	9.542703628540039e-5	405.306396484375	127.02471923828125	7.930397987365723e-5	2	018
460	430.91259765625	237.70774841308594	1.0	401.22119140625	125.2060775756836	1.0	433.6171569824219	238.53651428222656	0.00018355250358581543	403.9925231933594	127.141357421875	0.0005900561809539795	2	018
461	430.7138671875	237.45343017578125	1.0	400.4053039550781	125.57940673828125	1.0	433.07855224609375	238.2512969970703	0.00011980533599853516	402.4916076660156	125.37478637695312	0.0003349184989929199	2	018
462	430.60797119140625	238.71145629882812	1.0	391.1280212402344	129.5642547607422	0.9996249675750732	433.1430358886719	238.65435791015625	7.098913192749023e-5	436.2242126464844	244.27781677246094	4.0590763092041016e-5	2	018
463	430.4563293457031	244.89540100097656	1.0	385.3748474121094	131.48727416992188	1.0	433.6721496582031	242.6009063720703	8.919835090637207e-5	410.995361328125	253.72689819335938	8.657574653625488e-5	2	018
464	425.0718994140625	252.78717041015625	1.0	391.702392578125	137.1071319580078	0.9999998807907104	424.4485778808594	254.47283935546875	8.359551429748535e-5	406.8530578613281	258.6360778808594	8.416175842285156e-5	2	018
465	423.6647033691406	263.68072509765625	1.0	399.7074279785156	146.37387084960938	1.0	403.4835205078125	145.7185516357422	0.00013059377670288086	400.5819396972656	147.31724548339844	0.00017365813255310059	2	018
466	420.7084045410156	273.1153564453125	1.0	399.0487060546875	148.09947204589844	1.0	399.7729797363281	147.63003540039062	5.8263540267944336e-5	407.1080322265625	262.61053466796875	5.665421485900879e-5	2	018
467	420.0503845214844	284.35382080078125	1.0	401.8436279296875	147.51837158203125	1.0	405.0806579589844	146.5385284423828	0.00013872981071472168	419.7916259765625	274.6187744140625	0.0001748204231262207	2	018
468	417.9246520996094	294.4251403808594	1.0	408.5128173828125	299.9770202636719	0.00011873245239257812	422.193359375	299.0005798339844	3.1560659408569336e-5	405.7397766113281	282.37518310546875	1.9669532775878906e-5	2	018
469	414.8858337402344	305.2110290527344	0.9999997019767761	407.6212463378906	177.03775024414062	1.0	404.18536376953125	178.6685028076172	8.249282836914062e-5	403.2243347167969	177.96243286132812	0.00021716952323913574	2	018
470	414.5398254394531	312.251953125	0.9999996423721313	403.6949157714844	186.2657470703125	1.0	407.06402587890625	185.47540283203125	0.00012549757957458496	401.83233642578125	192.6918487548828	9.012222290039062e-5	2	018
471	413.92486572265625	317.8907165527344	1.0	403.2342529296875	191.71902465820312	1.0	405.22918701171875	191.27325439453125	0.00015753507614135742	403.8821105957031	193.6905059814453	0.0009027719497680664	2	018
472	415.8681640625	323.63739013671875	1.0	404.52337646484375	200.2524871826172	1.0	407.320068359375	200.5780487060547	5.751848220825195e-5	402.80694580078125	200.96363830566406	0.0005595684051513672	2	018
473	416.144287109375	325.88201904296875	1.0	405.8468933105469	200.93804931640625	1.0	405.5655212402344	200.5931854248047	2.995133399963379e-5	404.6798095703125	199.9426727294922	0.00015115737915039062	2	018
474	415.446533203125	327.488525390625	1.0	410.08038330078125	203.67808532714844	1.0	411.3507080078125	204.34603881835938	6.082653999328613e-5	409.9942932128906	204.68174743652344	0.00013020634651184082	2	018
475	414.9541015625	328.1548156738281	1.0	411.72833251953125	206.23948669433594	1.0	417.1641540527344	205.8984375	6.303191184997559e-5	411.33441162109375	206.57192993164062	0.0002555251121520996	2	018
476	414.65155029296875	329.900634765625	1.0	413.24176025390625	211.2021484375	1.0	410.5491027832031	330.8600158691406	7.18533992767334e-5	415.1418151855469	210.68521118164062	0.0001817643642425537	2	018
477	414.681884765625	329.95318603515625	1.0	410.1518249511719	220.3826141357422	0.9992616176605225	413.181884765625	329.64666748046875	3.600120544433594e-5	408.3216857910156	318.448974609375	5.6624412536621094e-5	2	018
478	416.4162292480469	329.5966796875	1.0	417.356201171875	216.7479705810547	0.9999982118606567	415.3834533691406	327.77459716796875	2.7000904083251953e-5	416.8405456542969	221.9396514892578	4.693865776062012e-5	2	018
479	418.9102783203125	325.0657958984375	1.0	416.7259521484375	217.10653686523438	0.9999858140945435	493.97332763671875	124.86478424072266	0.00035327672958374023	413.7161560058594	218.15260314941406	3.966689109802246e-5	2	018
480	420.2082214355469	314.1755676269531	1.0	416.7101745605469	227.89511108398438	0.9998863935470581	420.22552490234375	311.92950439453125	0.0001437366008758545	420.99127197265625	303.7518005371094	0.0001322627067565918	2	018
481	424.90875244140625	311.1102294921875	1.0	410.6165771484375	234.4361114501953	0.9999983310699463	407.91204833984375	233.3565673828125	6.386637687683105e-5	419.9297180175781	298.8648376464844	4.661083221435547e-5	2	018
482	428.5665283203125	309.598388671875	1.0	400.1341247558594	233.3776092529297	1.0	424.5681457519531	310.83087158203125	0.00012737512588500977	409.54986572265625	316.5928039550781	8.445978164672852e-5	2	018
483	432.3726501464844	308.034423828125	1.0	393.6788330078125	226.1311492919922	1.0	648.4027099609375	32.328033447265625	4.4971704483032227e-5	422.0408935546875	293.0348205566406	3.546476364135742e-5	2	018
484	435.21771240234375	307.1142272949219	1.0	388.9997863769531	223.34268188476562	1.0	389.6378479003906	222.05899047851562	4.7594308853149414e-5	422.25189208984375	293.99072265625	8.279085159301758e-5	2	018
485	438.0374450683594	304.7726135253906	1.0	393.01220703125	210.9918212890625	0.9999992847442627	434.7054443359375	306.1534423828125	4.7206878662109375e-5	422.387939453125	293.8475341796875	0.00011199712753295898	2	018
486	440.9210510253906	304.1562194824219	1.0	396.93536376953125	214.328369140625	1.0	439.75799560546875	303.920166015625	0.00014978647232055664	423.1402587890625	294.51129150390625	0.00023427605628967285	2	018
487	441.9115905761719	304.31378173828125	1.0	392.03533935546875	223.59292602539062	0.9979750514030457	440.5013122558594	304.02337646484375	9.113550186157227e-5	438.4054260253906	292.1746826171875	0.0001678466796875	2	018
488	443.70867919921875	302.8165588378906	1.0	394.6546936035156	220.99160766601562	0.9999997615814209	442.8116760253906	299.78582763671875	0.00010481476783752441	439.5651550292969	291.4603576660156	0.0015947520732879639	2	018
489	444.1585388183594	301.0457458496094	1.0	399.7721252441406	214.3877410888672	0.9999701976776123	438.8600158691406	295.88653564453125	0.0001919865608215332	433.2923278808594	291.4656677246094	0.0003687143325805664	2	018
490	443.3171081542969	296.2886962890625	0.9999998807907104	439.79473876953125	295.1039123535156	6.127357482910156e-5	437.59405517578125	293.93267822265625	3.6597251892089844e-5	436.73101806640625	284.6267395019531	0.00010007619857788086	2	018
491	443.767578125	292.5773010253906	0.028032302856445312	5.328427791595459	477.764892578125	2.771615982055664e-6	6.232283592224121	481.261474609375	1.6093254089355469e-6	172.91702270507812	5.566501140594482	1.430511474609375e-6	2	018
492	453.9090881347656	289.24774169921875	0.012066692113876343	414.9310302734375	237.85238647460938	0.9715945720672607	415.840087890625	239.1684112548828	2.3245811462402344e-6	419.3559265136719	241.23648071289062	3.874301910400391e-6	2	018
493	453.1382751464844	293.6594543457031	4.410743713378906e-6	418.2840881347656	241.76393127441406	0.04155784845352173	649.1683959960938	32.575382232666016	1.0132789611816406e-6	171.76602172851562	6.971657752990723	1.9669532775878906e-6	2	018
494	644.4625244140625	322.5337829589844	9.298324584960938e-6	427.77947998046875	248.81993103027344	0.487775057554245	429.01751708984375	248.9796142578125	7.3909759521484375e-6	424.6811218261719	248.1325225830078	1.1205673217773438e-5	2	018
495	3.1613681316375732	482.5650939941406	1.5407800674438477e-5	4.778924465179443	478.8085021972656	5.7220458984375e-6	648.12451171875	283.99639892578125	1.1324882507324219e-6	187.3363037109375	6.739292621612549	1.9669532775878906e-6	2	018
496	2.424772262573242	481.53564453125	1.1712312698364258e-5	5.373733043670654	478.4374694824219	1.1175870895385742e-5	6.128052711486816	481.60772705078125	2.2351741790771484e-6	439.0808410644531	274.4335021972656	2.5033950805664062e-6	2	018
497	408.3797912597656	289.85394287109375	0.015997767448425293	437.98876953125	272.2489013671875	0.0005209147930145264	444.36651611328125	271.0320129394531	1.8417835235595703e-5	433.1910705566406	273.42486572265625	3.275275230407715e-5	2	018
498	407.7118225097656	291.5361328125	0.06334301829338074	437.9892883300781	276.20538330078125	0.0003787577152252197	490.49627685546875	129.43186950683594	6.777048110961914e-5	437.3934631347656	274.01513671875	0.00011980533599853516	2	018
499	443.4877014160156	276.6119689941406	0.5950985550880432	439.79669189453125	275.3447265625	0.0007205605506896973	443.3663024902344	276.0340576171875	1.710653305053711e-5	434.1302490234375	275.0511169433594	0.00020962953567504883	2	018
500	4.9617838859558105	463.337158203125	6.109476089477539e-6	437.9488830566406	276.34771728515625	7.539987564086914e-6	647.979248046875	32.66684341430664	1.7285346984863281e-6	432.9897766113281	277.11212158203125	2.8908252716064453e-6	2	018
501	408.7209777832031	289.9193420410156	7.784366607666016e-5	5.491147041320801	477.67938232421875	4.678964614868164e-6	445.5411376953125	281.4308166503906	1.7583370208740234e-6	440.526123046875	278.61407470703125	0.00019180774688720703	2	018
502	402.7664489746094	278.55950927734375	0.0006943941116333008	404.6324157714844	279.11962890625	3.007054328918457e-5	403.3766174316406	278.3932800292969	1.2516975402832031e-5	172.05416870117188	7.041238784790039	3.069639205932617e-6	2	018
503	395.2322692871094	266.0622253417969	0.5139733552932739	397.2033386230469	265.69012451171875	0.0005619525909423828	399.1363220214844	268.28875732421875	4.0650367736816406e-5	392.193359375	261.29730224609375	2.1398067474365234e-5	2	018
504	388.8204040527344	262.2615051269531	0.9971867799758911	392.06414794921875	262.5353088378906	0.8160449266433716	391.6279296875	263.32818603515625	0.00036534667015075684	427.1127014160156	279.98406982421875	0.0006554126739501953	2	018
505	387.1920471191406	257.8405456542969	0.9980852603912354	389.2057800292969	257.5908508300781	0.9997656345367432	389.9072570800781	255.15362548828125	0.00020587444305419922	380.76202392578125	261.13714599609375	7.274746894836426e-5	2	018
506	382.804443359375	254.04898071289062	0.9999995827674866	385.2513732910156	256.0085754394531	0.04573798179626465	386.2843322753906	253.8844757080078	0.0001690387725830078	377.8569030761719	246.43991088867188	7.605552673339844e-5	2	018
507	379.35931396484375	248.15219116210938	1.0	384.7275085449219	251.1433868408203	0.00023880600929260254	384.2776794433594	251.58209228515625	0.0002174675464630127	373.225830078125	234.42483520507812	2.6494264602661133e-5	2	018
508	374.8368835449219	244.30718994140625	1.0	414.1487121582031	287.7427673339844	0.0005051791667938232	379.26470947265625	243.6497039794922	6.943941116333008e-5	359.9346923828125	250.13633728027344	1.6242265701293945e-5	2	018
509	368.5846252441406	241.24156188964844	0.00554203987121582	364.8057861328125	241.07952880859375	0.00012743473052978516	366.6741943359375	238.14466857910156	4.887580871582031e-6	171.71432495117188	6.0796990394592285	1.2218952178955078e-6	2	018
510	357.3808288574219	231.0865020751953	0.09565985202789307	360.3101501464844	231.79241943359375	0.9997959136962891	359.0005798339844	231.21083068847656	0.0001067817211151123	351.8565368652344	233.54299926757812	0.00017389655113220215	2	018
511	354.3545837402344	227.87417602539062	0.1621154248714447	354.61187744140625	227.13169860839844	1.0	394.869140625	276.3514404296875	0.00018170475959777832	389.0664978027344	276.3961486816406	0.00010293722152709961	2	018
512	348.35382080078125	222.7029266357422	0.9999066591262817	387.46929931640625	270.18157958984375	0.9355527758598328	349.14605712890625	222.18748474121094	6.118416786193848e-5	387.171630859375	270.86907958984375	0.00019431114196777344	2	018
513	346.453857421875	212.52418518066406	0.9999998807907104	384.637451171875	251.691650390625	1.0	387.9529724121094	250.33676147460938	0.00011843442916870117	382.8180847167969	256.2315368652344	0.0009293556213378906	2	018
514	345.75970458984375	206.45346069335938	0.9997966289520264	349.35198974609375	207.35910034179688	0.844577431678772	347.7215576171875	205.94564819335938	0.00028693675994873047	344.42193603515625	209.79519653320312	8.592009544372559e-5	2	018
515	348.9112548828125	199.2061004638672	0.9999855756759644	362.3240051269531	251.5117645263672	1.0	364.11767578125	251.910400390625	0.00015535950660705566	362.375	253.04544067382812	0.0010176897048950195	2	018
516	346.7303771972656	188.51223754882812	0.8363279104232788	357.2548828125	244.91043090820312	1.0	361.4177551269531	245.79156494140625	8.83936882019043e-5	357.3966979980469	252.76394653320312	0.00012621283531188965	2	018
517	343.90924072265625	172.09225463867188	0.9998897910118103	346.721923828125	174.34796142578125	0.014445453882217407	346.57855224609375	173.0015106201172	0.00010132789611816406	345.9590148925781	176.23779296875	4.172325134277344e-5	2	018
518	343.9466857910156	163.32826232910156	1.0	351.00921630859375	240.05027770996094	0.8979026079177856	342.6167907714844	162.66732788085938	7.50124454498291e-5	331.4254150390625	169.21485900878906	4.06801700592041e-5	2	018
519	343.3172302246094	155.95584106445312	0.9999996423721313	346.1359558105469	246.82920837402344	0.9999998807907104	343.6445007324219	156.25738525390625	0.00027376413345336914	340.79974365234375	248.15907287597656	0.00026345252990722656	2	018
520	342.3731994628906	151.19436645507812	1.0	343.6700134277344	154.23838806152344	0.00010693073272705078	340.70050048828125	151.5260467529297	4.57763671875e-5	328.6309814453125	154.08485412597656	4.139542579650879e-5	2	018
521	340.70098876953125	145.51939392089844	1.0	339.322265625	229.41799926757812	0.00048404932022094727	339.8955993652344	145.19557189941406	0.00012734532356262207	329.70245361328125	152.00929260253906	8.374452590942383e-5	2	018
522	339.62799072265625	138.71044921875	1.0	341.00439453125	140.9908447265625	0.0004950463771820068	341.64849853515625	139.64454650878906	8.919835090637207e-5	327.6380310058594	136.53289794921875	1.996755599975586e-5	2	018
523	340.5711975097656	132.70046997070312	1.0	339.32696533203125	208.31396484375	0.9999995231628418	342.42071533203125	205.63739013671875	0.00042563676834106445	340.6089782714844	209.59786987304688	0.00019600987434387207	2	018
524	339.4421691894531	129.1303253173828	0.9999983310699463	339.3305358886719	130.6095428466797	0.00012770295143127441	339.1294860839844	128.9970703125	4.4226646423339844e-5	330.86309814453125	134.79771423339844	2.86102294921875e-5	2	018
525	339.4883728027344	122.6097640991211	0.9999994039535522	339.65496826171875	125.63343048095703	0.0001061856746673584	341.2000732421875	124.69297790527344	5.981326103210449e-5	328.1174011230469	131.8515625	1.2785196304321289e-5	2	018
526	340.5348815917969	116.79678344726562	0.9999862909317017	340.64276123046875	172.63479614257812	1.0	344.2567443847656	170.68701171875	0.0001747608184814453	343.1275329589844	174.82106018066406	0.00010570883750915527	2	018
527	340.03887939453125	109.89803314208984	0.9999994039535522	341.5460205078125	168.02906799316406	1.0	340.5299987792969	109.96894836425781	6.639957427978516e-5	338.8306884765625	166.81924438476562	0.00010117888450622559	2	018
528	344.03692626953125	101.7745590209961	1.0	335.47027587890625	144.7925262451172	0.7956295013427734	343.0516052246094	100.30545806884766	2.9414892196655273e-5	330.4700927734375	107.34138488769531	2.8818845748901367e-5	2	018
529	339.5398254394531	102.20260620117188	0.014202743768692017	335.96588134765625	143.9464111328125	0.9999996423721313	337.57049560546875	142.52220153808594	1.3768672943115234e-5	338.5040283203125	146.89503479003906	0.0003267526626586914	2	018
530	346.6422119140625	115.40148162841797	0.9905585050582886	350.24127197265625	120.05107116699219	5.334615707397461e-6	351.07452392578125	115.58973693847656	5.304813385009766e-6	171.57846069335938	6.569164276123047	1.430511474609375e-6	2	018
531	344.7803955078125	122.94646453857422	1.8715858459472656e-5	172.005126953125	4.931773662567139	1.8477439880371094e-6	575.297607421875	2.830660820007324	3.933906555175781e-6	171.48855590820312	6.590420246124268	3.2186508178710938e-6	2	018
532	345.0145568847656	126.4925765991211	0.17132285237312317	5.559395790100098	479.0790100097656	7.3909759521484375e-6	647.4889526367188	33.075469970703125	1.3113021850585938e-6	156.5127716064453	6.887522220611572	1.4007091522216797e-6	2	018
533	351.12164306640625	129.43374633789062	0.4144670069217682	5.957241058349609	477.95733642578125	5.185604095458984e-6	352.1361083984375	127.80638885498047	1.2814998626708984e-6	172.34686279296875	6.811800479888916	2.4437904357910156e-6	2	018
534	355.46429443359375	134.39981079101562	0.9979109764099121	341.42303466796875	100.7927474975586	7.718801498413086e-6	576.2136840820312	2.591552972793579	2.652406692504883e-6	342.75250244140625	124.32374572753906	1.9371509552001953e-6	2	018
535	355.1217346191406	138.87890625	0.21882903575897217	342.4444885253906	100.81066131591797	7.62939453125e-5	649.3477172851562	32.06667709350586	1.773238182067871e-5	171.64462280273438	5.785730361938477	3.2186508178710938e-6	2	018
536	355.79571533203125	134.19229125976562	1.9431114196777344e-5	341.4647521972656	112.36312866210938	5.155801773071289e-6	648.531005859375	282.5751953125	1.6987323760986328e-6	171.9327850341797	5.932808876037598	1.3709068298339844e-6	2	018
537	356.4612121582031	131.6667938232422	0.9990562200546265	5.359247207641602	478.29852294921875	7.450580596923828e-6	355.1225891113281	129.86341857910156	4.0531158447265625e-6	157.00160217285156	7.5518798828125	2.771615982055664e-6	2	018
538	357.32818603515625	130.69149780273438	0.678320586681366	5.632114887237549	478.79437255859375	1.2159347534179688e-5	356.3507080078125	128.83401489257812	1.0848045349121094e-5	172.0623779296875	6.466762542724609	1.2814998626708984e-6	2	018
539	374.82476806640625	130.9447784423828	0.0003598034381866455	5.06699275970459	478.01495361328125	2.771615982055664e-6	648.40380859375	32.439109802246094	2.1457672119140625e-6	171.16590881347656	6.189270973205566	1.519918441772461e-6	2	018
540	364.1751708984375	132.9893798828125	0.9999436140060425	368.0623474121094	134.4720458984375	1.6570091247558594e-5	374.3548278808594	129.00433349609375	1.6689300537109375e-5	382.9722900390625	131.4564208984375	2.950429916381836e-6	2	018
541	363.9242858886719	133.0161895751953	0.9973928928375244	368.1583557128906	134.2455596923828	3.337860107421875e-5	374.9424743652344	129.59463500976562	1.9371509552001953e-5	359.91949462890625	136.61187744140625	3.1888484954833984e-6	2	018
