# Supplementary material for: An automated feeding system for the African killifish reveals the impact of diet on lifespan and allows scalable assessment of associative learning
Source: eLife. 2022 Nov 10;11:e69008. doi: 10.7554/eLife.69008 (PMC9788828; doi:10.7554/eLife.69008)
Supplement: Figure 6—source data 2. [file elife-69008-fig6-data2.zip › Training Trajectories/t27_REC008DLC_resnet50_TrainAllTheThingsJun28shuffle1_1030000.csv]

bodyparts_coords	fishhead_x	fishhead_y	fishhead_likelihood	fishtail_x	fishtail_y	fishtail_likelihood	redlight_x	redlight_y	redlight_likelihood	fooddrop_x	fooddrop_y	fooddrop_likelihood	fishnum	recordingnum
0	34.166568756103516	303.6895751953125	0.00043573975563049316	364.2114562988281	3.3269882202148438	2.9861927032470703e-5	530.5464477539062	228.78407287597656	0.6406837701797485	362.4344787597656	4.488705635070801	2.6732683181762695e-5	27	008
1	32.856815338134766	301.4683837890625	0.9997577667236328	309.72589111328125	81.67545318603516	0.029640913009643555	530.687255859375	227.18234252929688	0.8030077815055847	26.79621124267578	307.052978515625	4.589557647705078e-6	27	008
2	31.715391159057617	304.22998046875	8.64267349243164e-6	308.98394775390625	81.94464111328125	0.00032904744148254395	531.0404663085938	228.0523681640625	0.9132261276245117	361.38348388671875	3.7410852909088135	2.384185791015625e-6	27	008
3	5.672301292419434	3.822819709777832	6.645917892456055e-6	316.0727233886719	67.31533813476562	1.9431114196777344e-5	529.8251953125	227.71177673339844	0.8794902563095093	361.1357727050781	4.855468273162842	1.7911195755004883e-5	27	008
4	34.87367248535156	305.17889404296875	0.10934299230575562	308.4673156738281	81.02241516113281	0.12533533573150635	531.2896118164062	228.1263427734375	0.9838167428970337	361.12579345703125	4.516270637512207	1.0073184967041016e-5	27	008
5	35.205562591552734	303.16632080078125	0.3525190055370331	308.8462829589844	81.15185546875	0.05689394474029541	530.1220092773438	228.52439880371094	0.3367181420326233	305.25396728515625	83.01470947265625	1.379847526550293e-5	27	008
6	35.238712310791016	303.8439025878906	0.4767497479915619	307.5611877441406	81.7131118774414	2.7686357498168945e-5	530.460693359375	228.44924926757812	0.44018062949180603	360.9745788574219	5.5290021896362305	1.7583370208740234e-5	27	008
7	34.06089401245117	304.8398132324219	0.009439706802368164	310.2828674316406	82.07267761230469	9.712576866149902e-5	530.1699829101562	227.73794555664062	0.014507710933685303	2.6818554401397705	1.282790184020996	5.841255187988281e-6	27	008
8	321.2625427246094	78.74417877197266	5.2928924560546875e-5	309.5982360839844	81.47715759277344	0.6639464497566223	531.8350219726562	227.47032165527344	0.020675480365753174	306.0990295410156	82.80821228027344	2.8014183044433594e-5	27	008
9	35.09949493408203	304.3016662597656	0.21622341871261597	317.013671875	81.63847351074219	0.0028714239597320557	531.5245971679688	229.34107971191406	0.04843983054161072	360.978271484375	5.102701663970947	1.1682510375976562e-5	27	008
10	33.87198257446289	304.3597106933594	0.0001283884048461914	308.93157958984375	81.89783477783203	0.027446866035461426	530.22705078125	227.43373107910156	0.9618332386016846	309.5166931152344	79.01110076904297	1.5735626220703125e-5	27	008
11	320.6129455566406	80.73709106445312	0.005850106477737427	311.2672424316406	83.80958557128906	0.9836684465408325	531.445556640625	228.28663635253906	0.12445944547653198	306.4097900390625	84.55526733398438	4.8786401748657227e-5	27	008
12	32.53792953491211	304.5564270019531	0.0005383491516113281	310.3981018066406	80.87358093261719	0.0012211203575134277	530.6808471679688	228.08184814453125	0.06358644366264343	379.1288146972656	208.23287963867188	4.7087669372558594e-5	27	008
13	35.50836944580078	302.3855895996094	0.19792145490646362	310.7190856933594	80.28665924072266	0.765754222869873	530.2603759765625	229.14341735839844	0.1752391755580902	307.32232666015625	82.94351196289062	5.310773849487305e-5	27	008
14	33.788185119628906	304.24383544921875	0.00044804811477661133	308.3475646972656	81.9891357421875	0.00016793608665466309	530.348388671875	228.8126678466797	0.972237765789032	361.92279052734375	5.816343307495117	5.692243576049805e-6	27	008
15	34.7936897277832	303.9476013183594	0.0018839240074157715	307.50164794921875	79.32366943359375	0.0001017451286315918	530.0689697265625	228.84417724609375	0.7455629110336304	362.4720764160156	4.399249076843262	2.473592758178711e-6	27	008
16	34.48562240600586	302.322998046875	0.4745337963104248	3.7016348838806152	4.3955078125	2.664327621459961e-5	531.0779418945312	227.78744506835938	0.4339781105518341	4.522364139556885	2.243152618408203	6.139278411865234e-6	27	008
17	33.90185546875	302.4954528808594	0.7587704658508301	318.1219177246094	82.276611328125	0.0003889799118041992	530.27392578125	228.34426879882812	0.9802577495574951	362.09478759765625	4.583617210388184	4.738569259643555e-6	27	008
18	32.78553771972656	304.9944152832031	0.00031575560569763184	306.7049560546875	84.54588317871094	0.0793420672416687	530.7101440429688	227.7934112548828	0.7328829765319824	361.0802917480469	4.5364251136779785	1.1682510375976562e-5	27	008
19	32.348907470703125	304.129638671875	7.349252700805664e-5	309.0518493652344	81.27262115478516	6.192922592163086e-5	529.9861450195312	227.69515991210938	0.46144136786460876	2.757646083831787	1.8530049324035645	2.6226043701171875e-6	27	008
20	34.32372283935547	302.6678771972656	0.6866040229797363	308.5899658203125	81.19578552246094	0.0029335618019104004	530.8235473632812	228.05189514160156	0.9829590916633606	362.34576416015625	4.232038497924805	8.761882781982422e-6	27	008
21	32.014617919921875	303.4181823730469	6.321072578430176e-5	308.1561279296875	79.51220703125	0.016645431518554688	530.6912231445312	227.36859130859375	0.9359448552131653	2.9663171768188477	1.6164324283599854	5.0961971282958984e-6	27	008
22	374.25848388671875	32.17465591430664	0.0007434189319610596	370.8746032714844	32.2371826171875	0.00014412403106689453	530.2302856445312	228.83433532714844	0.15350747108459473	360.45074462890625	5.830596446990967	5.513429641723633e-5	27	008
23	33.27458572387695	302.73272705078125	0.45244869589805603	311.2271728515625	81.31463623046875	0.1367826759815216	609.8519897460938	228.32730102539062	0.6171162724494934	307.263916015625	84.3521728515625	3.594160079956055e-5	27	008
24	36.282066345214844	302.5142822265625	0.02389460802078247	323.91473388671875	80.44905090332031	0.00017315149307250977	530.06396484375	226.61300659179688	0.9996343851089478	362.05621337890625	5.488889694213867	9.298324584960938e-6	27	008
25	34.029151916503906	304.8238830566406	0.035960882902145386	306.77825927734375	80.6942367553711	0.00012668967247009277	609.4994506835938	229.33790588378906	0.007866978645324707	307.2422180175781	80.48213195800781	1.6987323760986328e-6	27	008
26	34.081634521484375	304.5312194824219	0.0023986101150512695	503.4552001953125	196.80740356445312	0.00011414289474487305	503.1995544433594	195.5044708251953	1.0	502.62615966796875	196.3896026611328	0.0007593929767608643	27	008
27	503.9841613769531	198.1858367919922	0.00019752979278564453	503.8684997558594	196.19442749023438	0.00030356645584106445	503.5288391113281	194.4187469482422	1.0	500.99566650390625	194.84136962890625	0.001499474048614502	27	008
28	35.45812225341797	303.3011474609375	0.007875591516494751	309.3681335449219	83.80657196044922	0.014280855655670166	504.6288146972656	193.72206115722656	1.0	501.907958984375	194.44737243652344	0.0038066506385803223	27	008
29	503.1552734375	199.99046325683594	0.0001169741153717041	309.5657043457031	81.0977783203125	0.0006904304027557373	501.60565185546875	195.04925537109375	1.0	501.09661865234375	195.75462341308594	0.001050412654876709	27	008
30	34.103187561035156	304.3121643066406	0.0013102889060974121	308.9373779296875	81.70396423339844	0.0003885626792907715	504.8009338378906	194.49832153320312	1.0	504.7167053222656	194.83851623535156	0.0034723281860351562	27	008
31	511.0081787109375	202.52499389648438	6.970763206481934e-5	307.6840515136719	81.7236328125	0.002421140670776367	504.656494140625	194.60984802246094	0.9999999403953552	504.52667236328125	195.34494018554688	0.0009689033031463623	27	008
32	34.758056640625	304.372314453125	0.010328233242034912	504.0204162597656	195.6110076904297	0.00017854571342468262	505.0210876464844	194.71055603027344	0.9999999403953552	504.6019287109375	194.97525024414062	0.0030660629272460938	27	008
33	33.57556915283203	305.3439636230469	0.00010123848915100098	309.46246337890625	80.95626068115234	0.005487233400344849	503.9674987792969	195.31747436523438	1.0	503.4278259277344	195.625	0.0012371838092803955	27	008
34	35.059814453125	303.9224548339844	0.0011714696884155273	504.9068908691406	195.3291473388672	0.00010016560554504395	505.0937805175781	194.49679565429688	0.9999999403953552	504.7879638671875	194.76828002929688	0.002573072910308838	27	008
35	33.049964904785156	301.4373474121094	0.8735017776489258	308.4996643066406	83.07013702392578	0.0008677840232849121	502.49993896484375	195.5644073486328	1.0	501.78900146484375	195.87306213378906	0.0008809268474578857	27	008
36	506.419921875	199.18936157226562	5.879998207092285e-5	504.75445556640625	195.6446533203125	0.00011724233627319336	505.64361572265625	194.8218994140625	0.9999999403953552	504.8024597167969	195.16326904296875	0.0025836825370788574	27	008
37	33.24248504638672	302.58428955078125	0.9755468964576721	503.6969299316406	196.50411987304688	0.0002021491527557373	502.6570739746094	194.8295440673828	1.0	502.1510314941406	195.22354125976562	0.0014976561069488525	27	008
38	33.4892463684082	303.4358215332031	6.625056266784668e-5	504.6794738769531	195.84463500976562	0.00015407800674438477	504.94287109375	194.80467224121094	0.9999998807907104	502.8348388671875	195.60816955566406	0.00626760721206665	27	008
39	34.15708923339844	304.5118103027344	0.0038318634033203125	503.6825256347656	196.94366455078125	0.00014513731002807617	502.2776794433594	194.93402099609375	1.0	501.9322509765625	195.3777313232422	0.0006323754787445068	27	008
40	427.7989807128906	70.60684967041016	0.0005004405975341797	427.9239807128906	73.38487243652344	0.0035630464553833008	505.3350830078125	195.13218688964844	1.0	504.7396545410156	195.47293090820312	0.0009499192237854004	27	008
41	504.800048828125	199.99386596679688	0.00011181831359863281	504.21923828125	196.35086059570312	0.0002358555793762207	503.4860534667969	195.15975952148438	1.0	503.8540954589844	195.33529663085938	0.006314754486083984	27	008
42	313.7826843261719	80.88739776611328	6.720423698425293e-5	308.86724853515625	81.70323181152344	0.0006380677223205566	504.8806457519531	194.3674774169922	1.0	504.2610168457031	194.8235321044922	0.0012828707695007324	27	008
43	33.966163635253906	305.14532470703125	0.009519845247268677	312.715087890625	82.27909851074219	0.0006859004497528076	503.9909362792969	194.06924438476562	0.9999999403953552	503.88153076171875	194.20750427246094	0.0009925663471221924	27	008
44	34.09957504272461	305.22991943359375	0.00285908579826355	504.82989501953125	198.38258361816406	0.00013110041618347168	505.68377685546875	195.59341430664062	1.0	503.9018859863281	196.43460083007812	0.002074718475341797	27	008
45	506.645263671875	199.29840087890625	0.0001100301742553711	503.84320068359375	196.46337890625	0.0002442896366119385	504.03302001953125	195.16769409179688	0.9999998807907104	503.91839599609375	195.33282470703125	0.0018129050731658936	27	008
46	33.21299743652344	301.2293395996094	0.9984018206596375	504.3109436035156	196.1143798828125	0.00016167759895324707	504.2513427734375	194.5995635986328	0.9999998807907104	504.3375244140625	195.03765869140625	0.0037771761417388916	27	008
47	33.73557662963867	303.83837890625	0.002048283815383911	504.74383544921875	197.468505859375	0.00012153387069702148	504.57476806640625	194.8433380126953	1.0	504.8768310546875	195.16932678222656	0.002332448959350586	27	008
48	35.45998764038086	303.1551208496094	0.13971450924873352	504.5605773925781	196.40794372558594	0.0001399517059326172	504.919921875	195.27828979492188	1.0	504.6119689941406	195.47581481933594	0.004063904285430908	27	008
49	34.1956901550293	301.4212646484375	0.9369549751281738	503.6877136230469	196.97120666503906	0.00012618303298950195	503.11224365234375	195.34466552734375	1.0	502.92547607421875	195.95191955566406	0.0007580816745758057	27	008
50	33.80615234375	300.9100341796875	0.9756669998168945	307.9974670410156	80.3178939819336	0.0002633333206176758	505.4120178222656	194.581298828125	1.0	502.8380126953125	195.35133361816406	0.000904470682144165	27	008
51	34.42644119262695	303.8360900878906	0.03860735893249512	504.3302917480469	196.336181640625	0.0002544820308685303	504.1256103515625	194.9788360595703	0.9999998807907104	503.53436279296875	194.840576171875	0.0016091763973236084	27	008
52	505.1536560058594	199.395263671875	9.053945541381836e-5	504.4672546386719	196.32537841796875	0.00015994906425476074	504.3476867675781	194.75531005859375	0.9999999403953552	504.2135009765625	195.22882080078125	0.0021975338459014893	27	008
53	33.06288146972656	303.36737060546875	0.001200556755065918	503.83392333984375	196.08909606933594	0.0001531541347503662	503.7103271484375	194.7952117919922	1.0	503.33062744140625	195.12783813476562	0.002124607563018799	27	008
54	34.11937713623047	303.2580261230469	0.028458982706069946	503.237548828125	196.6064910888672	0.0002269744873046875	503.38250732421875	194.97808837890625	1.0	502.79742431640625	195.0426025390625	0.000703662633895874	27	008
55	33.868316650390625	303.9412536621094	0.001756131649017334	505.1134948730469	195.8609619140625	8.347630500793457e-5	505.40667724609375	194.74237060546875	0.9999999403953552	505.0118713378906	195.38148498535156	0.00615304708480835	27	008
56	35.38134002685547	302.28955078125	0.013200998306274414	307.0887451171875	79.92752075195312	0.0016587674617767334	504.2180480957031	194.89662170410156	1.0	504.1582946777344	195.24533081054688	0.001108705997467041	27	008
57	34.44414520263672	303.55413818359375	0.002255469560623169	309.9584655761719	82.38566589355469	0.00010663270950317383	505.6606140136719	195.19102478027344	1.0	504.8085021972656	195.83370971679688	0.0028825700283050537	27	008
58	35.68944549560547	301.2623291015625	0.842990517616272	504.4816589355469	196.95030212402344	0.0001131892204284668	504.6649475097656	195.33682250976562	1.0	504.4601135253906	195.9447479248047	0.0028562545776367188	27	008
59	34.24615478515625	304.7580871582031	0.0003822743892669678	506.98175048828125	196.15936279296875	0.00013488531112670898	504.5577087402344	194.88356018066406	1.0	504.2908630371094	195.4014129638672	0.0012603700160980225	27	008
60	35.94709777832031	301.2857360839844	0.003445237874984741	503.11639404296875	195.2200927734375	0.0002936720848083496	502.7622375488281	193.9835662841797	0.9999999403953552	502.6199035644531	193.94979858398438	0.0011267662048339844	27	008
61	34.201988220214844	304.0255432128906	0.00012704730033874512	505.2237243652344	195.5509033203125	6.189942359924316e-5	505.6679382324219	194.46580505371094	1.0	505.3541259765625	195.31008911132812	0.0010830163955688477	27	008
62	504.5870361328125	199.60304260253906	7.531046867370605e-5	503.88311767578125	196.29502868652344	0.0001455843448638916	503.857666015625	195.1474609375	1.0	503.618408203125	195.3024139404297	0.0024570822715759277	27	008
63	33.5355224609375	300.6488952636719	0.9646530747413635	507.556396484375	196.13612365722656	0.00013899803161621094	505.15338134765625	194.93423461914062	1.0	504.7027587890625	195.1721954345703	0.001972407102584839	27	008
64	506.5764465332031	199.52865600585938	6.93202018737793e-5	503.7293701171875	196.56903076171875	0.00011456012725830078	504.074951171875	195.08895874023438	1.0	503.8877258300781	195.61280822753906	0.0017488598823547363	27	008
65	511.5147705078125	201.88267517089844	8.913874626159668e-5	504.1457214355469	195.3914794921875	8.538365364074707e-5	505.3024597167969	194.24542236328125	1.0	504.4811706542969	194.7379913330078	0.001097261905670166	27	008
66	33.20519256591797	304.3551940917969	0.00010818243026733398	304.54327392578125	81.48823547363281	0.0013134479522705078	505.2447814941406	194.56451416015625	1.0	504.2532958984375	193.60995483398438	0.0006200969219207764	27	008
67	34.98031997680664	303.87939453125	0.0013476312160491943	504.4212646484375	195.57183837890625	0.00014358758926391602	504.94415283203125	194.64035034179688	1.0	504.6775207519531	194.77377319335938	0.0025337040424346924	27	008
68	503.4805908203125	200.12693786621094	0.00013059377670288086	503.3558044433594	196.91500854492188	0.0002574622631072998	502.84771728515625	195.28372192382812	1.0	502.52734375	195.56521606445312	0.0010896921157836914	27	008
69	35.341861724853516	303.1119079589844	0.00752866268157959	504.4967346191406	198.44488525390625	7.429718971252441e-5	505.02386474609375	195.20428466796875	1.0	504.5010986328125	196.08242797851562	0.0022314786911010742	27	008
70	34.38261795043945	302.2681579589844	0.9939683675765991	396.945556640625	78.84453582763672	0.5968624353408813	501.195556640625	194.60556030273438	1.0	500.2000732421875	195.1161651611328	0.0010114610195159912	27	008
71	34.177791595458984	302.4467468261719	0.16645029187202454	302.8640441894531	80.8231430053711	0.003116697072982788	505.5001525878906	194.24815368652344	1.0	503.0883483886719	195.0602569580078	0.0014702677726745605	27	008
72	34.18894958496094	303.8799133300781	0.0015018880367279053	503.3437194824219	196.71859741210938	0.00020399689674377441	502.319580078125	194.6791229248047	1.0	502.1172790527344	195.19265747070312	0.0007760524749755859	27	008
73	35.75123977661133	302.27850341796875	0.05318349599838257	304.67401123046875	80.70402526855469	0.0011619329452514648	504.6019592285156	194.7039794921875	0.9999999403953552	502.3624572753906	195.40829467773438	0.008864045143127441	27	008
74	34.74449920654297	302.7536315917969	0.0047952234745025635	301.2496337890625	80.16371154785156	0.5768252015113831	505.5865173339844	194.86842346191406	1.0	505.1953125	195.2332763671875	0.0016771256923675537	27	008
75	503.5577392578125	198.82229614257812	0.00012567639350891113	503.8004150390625	196.3536376953125	0.0001831352710723877	503.4537048339844	194.4469451904297	1.0	502.6747741699219	194.7613525390625	0.0008998215198516846	27	008
76	34.77103805541992	303.929443359375	0.0006668269634246826	504.65008544921875	195.77980041503906	0.00011870265007019043	504.81402587890625	194.2933807373047	1.0	502.2895202636719	195.3076629638672	0.001786261796951294	27	008
77	35.70988464355469	304.5362854003906	0.10300260782241821	504.089111328125	195.3433837890625	0.00013878941535949707	504.5823974609375	194.3758087158203	1.0	504.5277099609375	194.51930236816406	0.0029743313789367676	27	008
78	35.187984466552734	303.40106201171875	0.000354081392288208	504.5246276855469	198.653076171875	0.00013306736946105957	504.4989929199219	195.28759765625	1.0	504.0170593261719	195.78756713867188	0.0005947351455688477	27	008
79	507.56341552734375	198.10406494140625	0.00010842084884643555	503.5511474609375	194.03591918945312	0.0001539289951324463	504.2608642578125	192.77430725097656	0.9999999403953552	501.8912048339844	194.05377197265625	0.001660168170928955	27	008
80	35.312992095947266	302.03515625	0.006649523973464966	304.7103271484375	82.55123901367188	0.00012809038162231445	505.3644714355469	194.50900268554688	1.0	504.4071044921875	193.75039672851562	0.0010087788105010986	27	008
81	34.67945098876953	303.7760925292969	0.00015807151794433594	503.74212646484375	195.22561645507812	0.00012880563735961914	503.98809814453125	194.0916748046875	1.0	503.41778564453125	194.81787109375	0.0007899105548858643	27	008
82	33.3391227722168	304.1297607421875	0.00043252110481262207	296.1452331542969	80.6892318725586	0.8382056951522827	504.5531005859375	195.0548553466797	1.0	504.404296875	195.5283660888672	0.0016005933284759521	27	008
83	33.77845001220703	302.5966796875	0.8807835578918457	503.5538024902344	195.3740692138672	0.00014957785606384277	503.5074157714844	194.1874542236328	1.0	503.4818420410156	194.36941528320312	0.0020215511322021484	27	008
84	34.82037353515625	301.5260009765625	0.3318864107131958	295.3841857910156	80.70917510986328	0.0008455812931060791	505.4505615234375	193.54835510253906	0.9999999403953552	503.06182861328125	194.54629516601562	0.003061443567276001	27	008
85	34.67768096923828	302.70794677734375	0.19010940194129944	504.1850280761719	196.04844665527344	0.0002821683883666992	503.5861511230469	194.89303588867188	1.0	503.6549987792969	194.7690887451172	0.001855611801147461	27	008
86	33.9864616394043	303.1611022949219	0.3634592890739441	504.6296691894531	195.36416625976562	9.47117805480957e-5	504.8921813964844	194.14694213867188	0.9999999403953552	504.43438720703125	194.51193237304688	0.001275867223739624	27	008
87	33.49873352050781	301.7370910644531	0.9997971057891846	503.6786193847656	195.95217895507812	0.0006154775619506836	503.3284912109375	194.7086639404297	0.9999998807907104	503.0834045410156	194.24095153808594	0.0017550289630889893	27	008
88	33.6048583984375	302.99432373046875	0.9849196672439575	505.13897705078125	194.6219024658203	0.00011041760444641113	505.8451843261719	194.01893615722656	1.0	503.66229248046875	195.00807189941406	0.0026751160621643066	27	008
89	35.038543701171875	301.8961486816406	0.1456698179244995	299.07861328125	78.84855651855469	0.001889348030090332	503.81732177734375	194.87550354003906	1.0	503.4113464355469	194.8780517578125	0.0026908814907073975	27	008
90	34.0676383972168	303.89044189453125	0.0007399916648864746	292.8587646484375	81.59075164794922	0.006765931844711304	505.1850280761719	194.28448486328125	1.0	503.9740295410156	194.6974334716797	0.002949625253677368	27	008
91	34.578250885009766	302.86712646484375	0.8897794485092163	506.5020751953125	195.97337341308594	0.00017687678337097168	504.0127258300781	194.65431213378906	1.0	503.9573059082031	195.1133575439453	0.0014900267124176025	27	008
92	32.71136474609375	304.4762878417969	0.00046774744987487793	504.9220886230469	197.79891967773438	0.00015792250633239746	504.9618225097656	194.60174560546875	1.0	504.51812744140625	195.03465270996094	0.0009485781192779541	27	008
93	33.272125244140625	304.10595703125	0.0007457733154296875	294.3792419433594	81.2953872680664	0.0001818537712097168	505.06976318359375	193.78558349609375	1.0	502.857666015625	194.67123413085938	0.0008395016193389893	27	008
94	32.379295349121094	303.9479675292969	6.598234176635742e-5	293.7866516113281	82.2725830078125	0.00025209784507751465	504.2337951660156	195.5629425048828	1.0	503.6583557128906	195.78561401367188	0.0019783973693847656	27	008
95	34.62432861328125	302.167724609375	0.5618798136711121	507.6456298828125	195.3641357421875	0.00016039609909057617	505.2655944824219	194.3108367919922	1.0	504.3761901855469	194.69703674316406	0.0023758113384246826	27	008
96	34.60637283325195	303.95977783203125	0.11922362446784973	505.17138671875	195.20181274414062	8.049607276916504e-5	506.1997985839844	194.1856689453125	1.0	503.8023986816406	194.9992218017578	0.0023334622383117676	27	008
97	34.783390045166016	303.1839599609375	0.07520046830177307	289.8149719238281	80.47921752929688	0.002778351306915283	504.1953430175781	194.34945678710938	1.0	504.1152038574219	194.7069549560547	0.0010050833225250244	27	008
98	508.0123596191406	199.09625244140625	9.861588478088379e-5	292.94757080078125	81.43181610107422	0.0011439621448516846	505.242919921875	194.2353057861328	0.9999998807907104	502.4056091308594	195.22030639648438	0.002245992422103882	27	008
99	506.3346252441406	198.99588012695312	0.00012481212615966797	503.810791015625	195.73065185546875	0.0002060234546661377	503.635986328125	194.3987579345703	1.0	503.5726623535156	194.5803680419922	0.0007087290287017822	27	008
100	34.14767837524414	303.1321716308594	0.0005435347557067871	505.24078369140625	197.2017364501953	0.00014847517013549805	506.1347351074219	194.71165466308594	1.0	505.41876220703125	195.04461669921875	0.002621173858642578	27	008
101	33.353145599365234	301.7200012207031	0.998511791229248	504.74884033203125	197.90115356445312	0.00021225214004516602	504.6869812011719	195.02261352539062	1.0	504.2894287109375	195.2445068359375	0.0012078285217285156	27	008
102	35.17738342285156	304.03912353515625	0.28274211287498474	503.1216125488281	194.9149932861328	0.00012022256851196289	502.9452819824219	193.7180633544922	1.0	502.4472351074219	194.26223754882812	0.001477271318435669	27	008
103	34.033409118652344	303.5613708496094	0.24015018343925476	503.8374938964844	194.86253356933594	0.00017720460891723633	503.8565673828125	193.6120147705078	1.0	501.6233215332031	194.46636962890625	0.0012947022914886475	27	008
104	510.7596130371094	201.28744506835938	0.0001175999641418457	504.186767578125	195.4888458251953	0.00014346837997436523	504.22607421875	193.84796142578125	1.0	503.7317810058594	194.36019897460938	0.0021155178546905518	27	008
105	34.459896087646484	302.1504821777344	0.033376485109329224	502.8458557128906	195.581787109375	0.0002719461917877197	502.63031005859375	194.6159210205078	0.9999999403953552	499.88397216796875	195.18478393554688	0.0010966062545776367	27	008
106	33.696807861328125	303.8274230957031	0.0005551278591156006	504.5706481933594	195.6439208984375	0.0001169741153717041	504.8039855957031	194.00148010253906	1.0	502.4883728027344	194.9927215576172	0.001075834035873413	27	008
107	35.84828186035156	302.3768310546875	0.0019655823707580566	294.13360595703125	80.95670318603516	0.009202182292938232	504.3273010253906	194.0446014404297	1.0	503.82611083984375	194.48988342285156	0.000881195068359375	27	008
108	505.34539794921875	199.24461364746094	9.608268737792969e-5	504.3021240234375	195.94606018066406	0.0001995861530303955	504.59051513671875	194.62359619140625	1.0	504.6499938964844	194.77537536621094	0.002266019582748413	27	008
109	35.92942810058594	302.1851501464844	0.033774375915527344	504.1275329589844	195.296630859375	0.00010719895362854004	504.93292236328125	194.26626586914062	1.0	504.16455078125	193.60516357421875	0.000780642032623291	27	008
110	507.58807373046875	198.794677734375	0.00012737512588500977	507.3233947753906	195.1614227294922	0.00013464689254760742	504.88153076171875	194.19189453125	1.0	502.6658630371094	195.2657470703125	0.0005894303321838379	27	008
111	34.67523956298828	300.3037414550781	0.9617189168930054	504.6169738769531	194.98904418945312	8.988380432128906e-5	505.60467529296875	194.09986877441406	1.0	504.8458251953125	194.63314819335938	0.001977890729904175	27	008
112	505.0345458984375	199.41665649414062	6.386637687683105e-5	504.1324768066406	196.12925720214844	0.00011137127876281738	504.41571044921875	194.81561279296875	1.0	503.8309326171875	194.63755798339844	0.00046560168266296387	27	008
113	33.24408721923828	304.0498046875	0.0020811259746551514	504.84075927734375	196.904296875	7.605552673339844e-5	505.41815185546875	194.0218505859375	1.0	503.9290466308594	194.84628295898438	0.0012549161911010742	27	008
114	34.45077133178711	303.30328369140625	0.00854608416557312	504.22802734375	195.75619506835938	0.00013872981071472168	504.5248107910156	194.3932342529297	1.0	502.1035461425781	195.24330139160156	0.0007502734661102295	27	008
115	506.0527648925781	198.26800537109375	4.4226646423339844e-5	504.45648193359375	194.61672973632812	7.259845733642578e-5	505.09814453125	193.56849670410156	1.0	502.57269287109375	194.74310302734375	0.0012115538120269775	27	008
116	36.56515121459961	302.5705871582031	0.018593430519104004	504.8221130371094	198.69837951660156	0.00011163949966430664	504.5140075683594	195.00193786621094	1.0	504.039794921875	195.32203674316406	0.0013313591480255127	27	008
117	33.07040023803711	304.4748229980469	0.0008156895637512207	504.3365783691406	196.33010864257812	0.000133514404296875	504.53814697265625	194.8721160888672	1.0	504.428466796875	195.3274383544922	0.0068221986293792725	27	008
118	35.3006591796875	302.8414611816406	0.07692304253578186	504.45025634765625	196.18370056152344	0.00011959671974182129	504.7819519042969	194.78350830078125	1.0	504.6305847167969	195.202880859375	0.002697497606277466	27	008
119	35.60834884643555	302.47265625	0.9551957845687866	503.968017578125	194.90872192382812	0.00018396973609924316	504.34222412109375	193.81265258789062	0.9999999403953552	502.1948547363281	194.90647888183594	0.0023730993270874023	27	008
120	34.74449920654297	301.8704528808594	0.9150973558425903	299.4245910644531	81.13021850585938	0.00044089555740356445	504.88018798828125	194.35226440429688	0.9999998807907104	504.6007995605469	194.39501953125	0.0023432374000549316	27	008
121	34.30683135986328	304.17803955078125	0.0017143189907073975	505.14483642578125	197.0902862548828	9.882450103759766e-5	505.082763671875	193.6479034423828	1.0	504.73162841796875	195.7183074951172	0.0011119246482849121	27	008
122	34.661956787109375	302.2323303222656	0.5228666067123413	504.958740234375	194.78062438964844	0.0003632009029388428	503.1231384277344	193.9407958984375	1.0	500.3718566894531	194.533447265625	0.0009706616401672363	27	008
123	35.49551773071289	302.2058410644531	0.0010353326797485352	295.11480712890625	80.36453247070312	0.7761492729187012	505.1310729980469	193.67514038085938	1.0	502.6656494140625	194.51004028320312	0.0014235377311706543	27	008
124	34.345218658447266	302.60931396484375	0.8682783246040344	503.3209533691406	195.85768127441406	0.000265270471572876	502.7297668457031	194.25955200195312	1.0	502.6246032714844	194.48068237304688	0.0018333494663238525	27	008
125	32.900611877441406	305.0677185058594	0.00036838650703430176	295.9452819824219	83.04629516601562	0.11592167615890503	505.8595275878906	194.54537963867188	1.0	505.43487548828125	195.216552734375	0.0032648444175720215	27	008
126	504.2511901855469	199.59823608398438	0.0001023709774017334	294.9337158203125	81.3614730834961	0.2649914026260376	503.2400207519531	195.13101196289062	1.0	502.8309631347656	195.25051879882812	0.0023926198482513428	27	008
127	35.2863883972168	303.660888671875	0.3542405068874359	298.1365051269531	82.29693603515625	0.054001569747924805	504.69024658203125	194.8378143310547	1.0	504.48876953125	194.9489288330078	0.001100093126296997	27	008
128	34.23469543457031	302.5737609863281	0.051226407289505005	504.10711669921875	195.96328735351562	0.00011676549911499023	504.2214660644531	194.59349060058594	1.0	504.34051513671875	195.02655029296875	0.0017366111278533936	27	008
129	507.7420349121094	199.5325927734375	0.00011056661605834961	301.56036376953125	81.05118560791016	0.08548358082771301	505.4503173828125	194.6436004638672	1.0	504.20892333984375	194.20840454101562	0.0007561445236206055	27	008
130	34.030460357666016	301.5857238769531	0.638916015625	296.46734619140625	80.72415924072266	0.5750306248664856	503.73175048828125	194.80670166015625	0.9999999403953552	503.7093505859375	194.89036560058594	0.005446106195449829	27	008
131	33.9769287109375	304.48779296875	0.006133735179901123	503.9757080078125	195.0694580078125	0.0002435743808746338	504.0880126953125	194.1590576171875	1.0	503.1625061035156	194.65731811523438	0.011189937591552734	27	008
132	33.63942337036133	301.96246337890625	0.9961237907409668	504.02374267578125	196.7440643310547	0.000141143798828125	504.05902099609375	194.87738037109375	1.0	503.1561584472656	195.13351440429688	0.0006826817989349365	27	008
133	32.772125244140625	303.7322082519531	0.00021603703498840332	507.2160339355469	195.29519653320312	0.0001112818717956543	504.89752197265625	194.22409057617188	1.0	502.576416015625	195.05616760253906	0.001362532377243042	27	008
134	35.06012725830078	303.81756591796875	0.0003185570240020752	503.9908142089844	196.20668029785156	0.0002537667751312256	503.7667236328125	194.6568603515625	1.0	503.3497009277344	194.68026733398438	0.002112656831741333	27	008
135	33.73259735107422	302.4062194824219	0.9978545308113098	504.30987548828125	196.479248046875	0.0001716315746307373	504.6297607421875	194.55599975585938	1.0	502.90185546875	195.52743530273438	0.004847884178161621	27	008
136	35.28034973144531	302.257080078125	0.0020963549613952637	506.940185546875	196.2100830078125	0.00018295645713806152	504.27874755859375	194.68650817871094	1.0	504.1987609863281	195.24342346191406	0.0015385448932647705	27	008
137	505.0884704589844	200.29615783691406	7.826089859008789e-5	300.1041564941406	82.35801696777344	0.08183175325393677	503.9576721191406	195.3831787109375	1.0	503.9062805175781	195.51014709472656	0.01398971676826477	27	008
138	504.878662109375	199.5897216796875	8.437037467956543e-5	504.1851501464844	196.6066131591797	0.00014102458953857422	504.3030700683594	195.04910278320312	1.0	503.68743896484375	195.57310485839844	0.0011601746082305908	27	008
139	33.46433639526367	305.808837890625	0.001147240400314331	302.3894348144531	81.05198669433594	0.2996024489402771	505.0756530761719	194.47373962402344	1.0	504.3112487792969	194.9164276123047	0.0034017562866210938	27	008
140	34.727291107177734	302.32867431640625	0.29172283411026	304.3657531738281	79.89665222167969	0.0005415081977844238	505.031494140625	195.6852569580078	1.0	504.556640625	196.20855712890625	0.0017263293266296387	27	008
141	511.13848876953125	201.62767028808594	0.00012752413749694824	307.0797424316406	83.3609848022461	0.0008733570575714111	504.2364807128906	194.31675720214844	1.0	504.3074951171875	194.52842712402344	0.0020487308502197266	27	008
142	511.6229553222656	201.7896728515625	0.00013113021850585938	305.19512939453125	79.76647186279297	0.00022265315055847168	505.2418212890625	194.7371368408203	1.0	504.9179382324219	195.02883911132812	0.0020290613174438477	27	008
143	33.90321350097656	303.6239013671875	0.00014099478721618652	504.5584411621094	198.46719360351562	0.00015738606452941895	504.4373474121094	194.97474670410156	1.0	503.8769836425781	195.38601684570312	0.001293778419494629	27	008
144	33.669925689697266	305.1087341308594	0.0003134310245513916	303.8612060546875	80.00199890136719	0.005772411823272705	505.3421325683594	194.07159423828125	0.9999998807907104	503.3223876953125	194.8595428466797	0.002599358558654785	27	008
145	34.1461296081543	302.0311279296875	0.8907926082611084	504.28497314453125	196.35971069335938	0.00011640787124633789	504.3666076660156	195.30368041992188	1.0	504.5357666015625	195.2963104248047	0.0017917752265930176	27	008
146	33.05404281616211	301.23175048828125	0.9998359680175781	504.5677490234375	195.6729736328125	0.00018066167831420898	504.9833984375	194.76104736328125	0.9999998807907104	504.5459289550781	195.12257385253906	0.004963725805282593	27	008
147	34.786617279052734	301.4580993652344	0.8299652338027954	503.7874450683594	196.7340087890625	0.00021407008171081543	503.5940246582031	194.83529663085938	0.9999998807907104	503.8367919921875	194.99142456054688	0.0012707710266113281	27	008
148	35.24458312988281	304.4649353027344	0.004494309425354004	303.72021484375	79.2730712890625	0.5860344171524048	505.5536804199219	194.10899353027344	1.0	503.2027282714844	195.11276245117188	0.0014365017414093018	27	008
149	34.12602233886719	301.6273193359375	0.9711616635322571	303.7811279296875	79.95881652832031	0.0012645721435546875	504.68939208984375	194.4684295654297	1.0	503.8094177246094	193.98753356933594	0.0005085468292236328	27	008
150	34.47450256347656	301.1492004394531	0.9502785205841064	504.4600524902344	196.04611206054688	0.00015163421630859375	505.1396179199219	195.0499725341797	1.0	504.82666015625	194.92613220214844	0.002579033374786377	27	008
151	504.197265625	199.171875	0.0001157224178314209	305.48846435546875	79.62325286865234	0.0003025233745574951	503.6288757324219	194.7462158203125	1.0	503.42230224609375	194.76560974121094	0.0010679662227630615	27	008
152	34.89841079711914	304.44110107421875	0.108502596616745	303.8936462402344	80.48577880859375	0.000409543514251709	505.4608154296875	194.6521453857422	1.0	504.5488586425781	195.3301544189453	0.004755377769470215	27	008
153	33.63880157470703	305.07257080078125	0.0002619028091430664	503.52587890625	195.88510131835938	0.00020381808280944824	504.02032470703125	194.7420196533203	1.0	503.6383972167969	194.71432495117188	0.0011479854583740234	27	008
154	33.43870162963867	301.6119079589844	0.9928635358810425	304.0203552246094	79.33651733398438	0.017201364040374756	505.0295715332031	194.09445190429688	0.9999998807907104	502.5066833496094	195.31605529785156	0.0006420612335205078	27	008
155	505.075927734375	199.54736328125	9.79304313659668e-5	305.3329772949219	82.3091812133789	0.8895359039306641	504.0372619628906	194.70982360839844	0.9999999403953552	504.6587829589844	194.8991241455078	0.005617290735244751	27	008
156	507.39276123046875	199.47027587890625	0.00016245245933532715	307.1830139160156	79.10257720947266	0.0005418062210083008	504.815185546875	195.2898712158203	1.0	503.99383544921875	195.61550903320312	0.003125816583633423	27	008
157	33.05052947998047	301.7367858886719	0.9969766139984131	503.7027587890625	195.64622497558594	0.00012961030006408691	504.1144104003906	194.31234741210938	1.0	503.7765197753906	194.41458129882812	0.000877082347869873	27	008
158	32.85715866088867	301.3525695800781	0.9943344593048096	503.7856140136719	195.70785522460938	0.00012379884719848633	504.1553955078125	194.42718505859375	1.0	503.7393493652344	194.4190216064453	0.0009214282035827637	27	008
159	505.68084716796875	198.84408569335938	6.464123725891113e-5	303.7745056152344	79.93571472167969	0.0599178671836853	504.7962951660156	194.580810546875	1.0	504.48614501953125	194.69117736816406	0.0029289722442626953	27	008
160	34.67148971557617	301.4739990234375	0.06031280755996704	307.0124206542969	80.01988220214844	0.00518915057182312	503.5912170410156	195.05784606933594	1.0	503.48980712890625	195.21127319335938	0.001657247543334961	27	008
161	35.0418815612793	302.5404357910156	0.00512242317199707	305.29998779296875	81.02542114257812	0.0029579997062683105	505.33453369140625	194.75411987304688	1.0	504.86328125	195.25306701660156	0.0020201504230499268	27	008
162	33.88349151611328	302.4834289550781	0.9554358720779419	305.5627136230469	79.60465240478516	0.003303229808807373	505.4840087890625	195.0911865234375	1.0	504.5785827636719	196.01254272460938	0.0010624229907989502	27	008
163	503.9180603027344	199.86279296875	0.00011777877807617188	302.9493713378906	79.15862274169922	0.016079097986221313	503.0638732910156	194.76524353027344	1.0	502.5547790527344	195.4131622314453	0.001187443733215332	27	008
164	34.554443359375	302.5268859863281	0.9864804744720459	504.4771423339844	195.94064331054688	0.00012511014938354492	505.0579528808594	194.59400939941406	1.0	504.67840576171875	195.095458984375	0.002362549304962158	27	008
165	504.93170166015625	199.29837036132812	6.61015510559082e-5	307.42071533203125	79.02229309082031	0.000489354133605957	504.8761291503906	194.5880584716797	1.0	503.91705322265625	194.17282104492188	0.0004597306251525879	27	008
166	33.717437744140625	304.2160339355469	0.00015661120414733887	306.8780212402344	80.82120513916016	0.0002002716064453125	505.0252685546875	194.3154754638672	0.9999998807907104	504.5309753417969	195.08502197265625	0.0008416175842285156	27	008
167	32.751888275146484	303.7723693847656	0.00012487173080444336	305.90643310546875	80.53289031982422	0.9540516138076782	503.3891906738281	194.6814727783203	0.9999999403953552	503.93292236328125	194.76553344726562	0.0007682740688323975	27	008
168	507.958251953125	199.46481323242188	7.554888725280762e-5	505.085205078125	196.35791015625	0.00010913610458374023	505.39715576171875	195.16952514648438	1.0	504.63629150390625	194.45846557617188	0.0013587772846221924	27	008
169	504.8865051269531	199.91653442382812	8.028745651245117e-5	504.3384094238281	196.72073364257812	0.00015243887901306152	504.0899658203125	195.0828094482422	1.0	503.7535095214844	195.64695739746094	0.0019160807132720947	27	008
170	35.710365295410156	303.31427001953125	0.00708886981010437	307.0639953613281	79.93816375732422	0.00160256028175354	504.8167724609375	194.46490478515625	0.9999999403953552	504.48638916015625	194.78384399414062	0.0009015500545501709	27	008
171	34.32291030883789	303.2303161621094	0.6781042218208313	504.1571350097656	195.8035125732422	0.00015607476234436035	504.1808166503906	194.63485717773438	0.9999999403953552	503.8257141113281	194.7804718017578	0.0012716352939605713	27	008
172	33.49811935424805	304.4231262207031	0.0003331005573272705	305.38043212890625	79.3141098022461	0.0010102689266204834	505.5083312988281	194.43460083007812	1.0	504.9211730957031	194.4733123779297	0.0016309022903442383	27	008
173	34.07489776611328	301.6180419921875	0.8565981388092041	503.9359130859375	196.5283660888672	0.0002452731132507324	503.74652099609375	195.1797637939453	1.0	503.3240051269531	195.59510803222656	0.0009800195693969727	27	008
174	34.808902740478516	304.1904296875	0.00020840764045715332	507.8731994628906	195.16873168945312	9.456276893615723e-5	505.4486999511719	194.27847290039062	1.0	504.8039855957031	194.5375518798828	0.0010194182395935059	27	008
175	507.70050048828125	199.25924682617188	9.495019912719727e-5	307.0137023925781	78.31713104248047	0.0015895068645477295	504.957275390625	194.72840881347656	0.9999998211860657	504.617431640625	194.87060546875	0.0016172826290130615	27	008
176	504.5647277832031	198.2644500732422	8.14199447631836e-5	306.4742736816406	79.0857162475586	0.46073082089424133	504.2781066894531	194.53953552246094	1.0	501.7989501953125	195.31558227539062	0.0016691088676452637	27	008
177	34.76546859741211	304.2113342285156	0.0039802491664886475	503.7549133300781	195.76382446289062	0.00015935301780700684	503.9913330078125	194.3787384033203	1.0	503.9316101074219	194.56167602539062	0.0009267628192901611	27	008
178	33.70921325683594	304.1430358886719	0.00023040175437927246	308.5555725097656	80.90689086914062	0.0013106763362884521	504.3029479980469	193.9365997314453	0.9999999403953552	504.0404357910156	194.47772216796875	0.010731786489486694	27	008
179	505.7066955566406	199.2122344970703	4.813075065612793e-5	307.6064453125	81.60709381103516	0.0003904998302459717	505.3138427734375	194.81002807617188	1.0	504.2884216308594	194.2245635986328	0.000513225793838501	27	008
180	34.901100158691406	302.8337097167969	0.0030328035354614258	306.6766052246094	79.80854797363281	0.08059525489807129	502.56353759765625	195.3849334716797	1.0	502.1800842285156	195.78189086914062	0.0011419951915740967	27	008
181	33.797569274902344	301.57733154296875	0.9890843629837036	306.9755554199219	80.50969696044922	0.014194786548614502	505.64837646484375	194.34255981445312	1.0	503.0089111328125	195.2313232421875	0.0015865564346313477	27	008
182	34.04444122314453	302.6641845703125	0.6856746673583984	308.45458984375	79.75960540771484	0.9679567813873291	504.2124938964844	194.59609985351562	1.0	504.0318908691406	194.85975646972656	0.005345344543457031	27	008
183	35.134559631347656	302.8017272949219	0.0018140971660614014	307.5550231933594	81.11156463623047	0.026354819536209106	504.8685302734375	194.20423889160156	1.0	504.39288330078125	194.6986846923828	0.0008419156074523926	27	008
184	504.89520263671875	199.63677978515625	8.58306884765625e-5	306.01043701171875	79.65351104736328	0.911240816116333	504.20379638671875	194.89572143554688	1.0	503.94317626953125	194.96087646484375	0.003611654043197632	27	008
185	35.47425842285156	300.6917724609375	0.736980676651001	308.3041687011719	80.90416717529297	0.0011542439460754395	504.58819580078125	193.97598266601562	1.0	504.62725830078125	194.14332580566406	0.0027550458908081055	27	008
186	35.43157196044922	304.02386474609375	0.032129526138305664	388.1127624511719	201.95286560058594	0.8790712356567383	504.1654052734375	194.96336364746094	0.9999999403953552	386.36419677734375	205.40072631835938	0.021496742963790894	27	008
187	33.80082321166992	304.2427673339844	0.01084756851196289	507.7243957519531	195.90061950683594	0.0001023709774017334	505.0241394042969	194.87123107910156	1.0	504.07720947265625	195.26161193847656	0.0019043982028961182	27	008
188	34.73965835571289	304.53338623046875	0.5644263029098511	307.72576904296875	78.6282730102539	0.23521894216537476	504.33331298828125	194.76974487304688	1.0	503.8435363769531	195.1265869140625	0.0027278661727905273	27	008
189	34.65614318847656	303.5989990234375	0.0007834434509277344	307.44427490234375	81.0412826538086	0.03245624899864197	504.2607116699219	194.7212677001953	0.9999998807907104	504.19384765625	194.9990997314453	0.0038779377937316895	27	008
190	506.54296875	199.44793701171875	8.717179298400879e-5	306.6449890136719	79.97505187988281	0.0048157572746276855	503.89654541015625	194.7491455078125	1.0	503.2809753417969	194.5713653564453	0.0005547106266021729	27	008
191	34.131011962890625	302.2458190917969	0.1502402126789093	306.2939147949219	81.02812194824219	0.9089810848236084	505.113525390625	194.1103057861328	0.9999999403953552	504.1172790527344	195.067138671875	0.0040749311447143555	27	008
192	34.235774993896484	303.6686096191406	7.969141006469727e-5	307.24761962890625	79.23739624023438	0.0014704763889312744	503.33355712890625	194.75146484375	1.0	502.9777526855469	195.13250732421875	0.0006917119026184082	27	008
193	33.80235290527344	304.05828857421875	0.0007628500461578369	308.4593200683594	79.68354797363281	0.6029828190803528	504.7465515136719	194.39305114746094	1.0	504.18133544921875	194.62411499023438	0.0027084052562713623	27	008
194	34.47333526611328	304.5470275878906	0.007753461599349976	307.4439392089844	81.297607421875	0.26773643493652344	505.9797058105469	194.72740173339844	1.0	505.2752380371094	195.35047912597656	0.0011121630668640137	27	008
195	34.412208557128906	303.9070739746094	0.0015535950660705566	306.5294494628906	79.57638549804688	0.963371992111206	503.26702880859375	194.18154907226562	1.0	503.01416015625	194.47377014160156	0.001019507646560669	27	008
196	34.737396240234375	303.882080078125	0.06832534074783325	306.06805419921875	80.65711975097656	0.02313297986984253	504.6487731933594	195.29908752441406	1.0	504.2460632324219	195.87753295898438	0.000773310661315918	27	008
197	33.7830924987793	301.9355773925781	0.9952543377876282	306.44000244140625	81.32595825195312	0.9990923404693604	505.2135314941406	195.5033416748047	1.0	504.45086669921875	195.95571899414062	0.0036393404006958008	27	008
198	320.34295654296875	78.17803192138672	8.71419906616211e-5	307.4695129394531	80.33625793457031	0.9994916915893555	504.58441162109375	194.4577178955078	0.9999999403953552	504.49346923828125	194.74549865722656	0.001364588737487793	27	008
199	34.9463005065918	303.9354248046875	0.059671640396118164	305.276611328125	80.40846252441406	0.9166618585586548	505.465087890625	194.37879943847656	1.0	503.76800537109375	193.59288024902344	0.0005862712860107422	27	008
200	507.37664794921875	199.2123260498047	7.748603820800781e-5	306.80511474609375	78.99134826660156	0.6096372604370117	504.71453857421875	194.296630859375	1.0	502.4623107910156	195.4923553466797	0.0010028183460235596	27	008
201	34.94333267211914	301.9482116699219	0.5686427354812622	305.6731262207031	80.56126403808594	0.07537415623664856	506.2543029785156	194.4268035888672	1.0	505.68365478515625	196.88021850585938	0.000606149435043335	27	008
202	510.5129089355469	202.754638671875	6.857514381408691e-5	504.6860046386719	198.89334106445312	0.0001207888126373291	504.66961669921875	195.30801391601562	1.0	503.8448486328125	196.2686004638672	0.0008920133113861084	27	008
203	33.01805877685547	302.67315673828125	0.9272619485855103	305.48291015625	81.03559112548828	0.9979853630065918	502.341796875	195.1511993408203	1.0	501.5150146484375	195.1970977783203	0.000644385814666748	27	008
204	34.7018928527832	304.839599609375	0.00411677360534668	504.8485107421875	195.12066650390625	7.763504981994629e-5	505.4688720703125	193.92611694335938	1.0	502.9447326660156	194.6240234375	0.0007951259613037109	27	008
205	33.79045104980469	302.3318176269531	0.987606406211853	307.2282409667969	79.9951400756836	0.9659342765808105	504.09478759765625	194.18063354492188	1.0	503.3096923828125	194.5199432373047	0.0015388727188110352	27	008
206	506.6396179199219	199.68521118164062	0.00012317299842834473	306.7205505371094	81.18891143798828	0.9946327805519104	503.8918762207031	195.17330932617188	1.0	503.4388732910156	194.9520263671875	0.0010625720024108887	27	008
207	34.31916809082031	304.05181884765625	0.0008622407913208008	306.89404296875	80.4957275390625	0.010066896677017212	505.43646240234375	193.80519104003906	1.0	504.7999267578125	194.9391632080078	0.0016060471534729004	27	008
208	33.88902282714844	302.0465087890625	0.7158522009849548	309.1618347167969	80.01432800292969	0.001819700002670288	503.64923095703125	194.22056579589844	0.9999999403953552	503.6119079589844	194.4282989501953	0.0026512444019317627	27	008
209	510.7279052734375	202.492431640625	9.28342342376709e-5	306.22125244140625	79.73345184326172	0.1934378743171692	505.0618896484375	195.1422576904297	0.9999999403953552	504.5733947753906	195.91622924804688	0.001109004020690918	27	008
210	33.3841552734375	301.1135559082031	0.999994158744812	306.2792663574219	78.55632019042969	0.008908569812774658	504.12725830078125	194.04928588867188	1.0	503.6526794433594	194.59323120117188	0.0018233060836791992	27	008
211	34.95975112915039	303.529052734375	0.033868610858917236	307.643798828125	79.07854461669922	0.38221511244773865	504.9758605957031	194.4982452392578	0.9999998807907104	503.95465087890625	194.0948028564453	0.0006652474403381348	27	008
212	34.46440505981445	301.553955078125	0.9994018077850342	307.87872314453125	77.78321838378906	0.023936301469802856	505.81439208984375	194.4993438720703	1.0	505.1546325683594	196.73089599609375	0.00061759352684021	27	008
213	34.94597625732422	304.4167175292969	0.07728537917137146	305.9849853515625	78.75593566894531	0.0016366541385650635	505.57196044921875	194.3747100830078	1.0	503.1080322265625	195.2301483154297	0.0005517899990081787	27	008
214	34.121429443359375	304.7098693847656	0.010113686323165894	307.437255859375	80.71940612792969	0.2258116900920868	504.0852355957031	193.9508819580078	0.9999998807907104	503.64404296875	194.45147705078125	0.0015230774879455566	27	008
215	33.800743103027344	303.0799865722656	0.37012979388237	306.5643310546875	80.54496002197266	0.0012935996055603027	504.29815673828125	194.09629821777344	0.9999999403953552	504.29583740234375	194.25057983398438	0.002186685800552368	27	008
216	33.6806640625	300.90771484375	0.999483585357666	307.22528076171875	79.57342529296875	0.18691706657409668	504.7190856933594	194.5277557373047	1.0	501.8634948730469	195.1837158203125	0.0012059807777404785	27	008
217	35.20571517944336	304.6480712890625	0.0906306803226471	306.13311767578125	80.4518814086914	0.9876023530960083	505.017578125	193.6735076904297	1.0	504.5258483886719	193.90687561035156	0.0011474192142486572	27	008
218	34.09280776977539	302.8686828613281	0.6562451124191284	307.5495300292969	79.44025421142578	0.000503838062286377	504.3268737792969	195.35621643066406	1.0	503.76715087890625	195.6048583984375	0.0010114610195159912	27	008
219	34.85035705566406	303.65093994140625	0.20666536688804626	307.7853088378906	80.07441711425781	0.6956080198287964	505.1141052246094	194.58816528320312	1.0	504.41748046875	194.86981201171875	0.0010716617107391357	27	008
220	507.1492614746094	199.226318359375	0.00011020898818969727	308.05438232421875	80.77914428710938	0.0030916929244995117	504.45953369140625	194.41273498535156	1.0	504.4688720703125	194.665771484375	0.00088462233543396	27	008
221	511.4954833984375	202.36146545410156	6.246566772460938e-5	306.22991943359375	78.6799545288086	0.5537797212600708	505.14788818359375	194.6500701904297	1.0	504.4212951660156	195.29547119140625	0.005108267068862915	27	008
222	501.2928771972656	196.55299377441406	0.00012806057929992676	307.885009765625	82.52171325683594	0.6769208908081055	504.30938720703125	194.49363708496094	0.9999999403953552	503.43963623046875	194.18299865722656	0.0014284849166870117	27	008
223	33.58782958984375	302.54150390625	0.8290493488311768	309.0765075683594	80.33846282958984	0.9994380474090576	504.3210144042969	194.7114715576172	1.0	503.96795654296875	195.39903259277344	0.0010557770729064941	27	008
224	33.849365234375	304.5520935058594	0.3068510890007019	307.2397766113281	80.71175384521484	0.0007717013359069824	503.8753662109375	193.7998046875	0.9999999403953552	503.8240661621094	194.39808654785156	0.0016752183437347412	27	008
225	511.10504150390625	201.80245971679688	9.369850158691406e-5	505.02850341796875	197.5916748046875	0.00011444091796875	505.36138916015625	193.9299774169922	1.0	502.5916442871094	194.97581481933594	0.0006855130195617676	27	008
226	319.8240966796875	78.38312530517578	0.00037869811058044434	307.6053161621094	80.1961441040039	0.9999387264251709	502.3260498046875	194.5062713623047	1.0	501.4808349609375	194.57464599609375	0.0010996460914611816	27	008
227	320.4660339355469	77.83736419677734	0.0007908642292022705	306.6898193359375	81.23246002197266	0.9986746311187744	505.3370666503906	194.4267120361328	1.0	504.5146179199219	195.19200134277344	0.0010700225830078125	27	008
228	321.4761657714844	79.4441146850586	8.7738037109375e-5	308.6778259277344	81.4499740600586	0.984957218170166	502.7610778808594	194.161376953125	1.0	500.42559814453125	195.15159606933594	0.0007048845291137695	27	008
229	33.98252868652344	301.8318786621094	0.9993740320205688	307.3324890136719	81.25083923339844	0.9980041980743408	506.1491394042969	194.02000427246094	1.0	504.8863525390625	194.49549865722656	0.0010470747947692871	27	008
230	34.84564971923828	304.1461486816406	0.29001712799072266	307.2254333496094	80.16683959960938	0.00015610456466674805	503.7688293457031	194.6368865966797	1.0	503.0225830078125	195.56541442871094	0.0006899535655975342	27	008
231	505.6034240722656	198.5017547607422	6.303191184997559e-5	307.79986572265625	81.20573425292969	0.013376951217651367	504.63848876953125	193.85179138183594	1.0	502.1665954589844	194.79196166992188	0.0013093650341033936	27	008
232	365.6409912109375	34.82560729980469	0.00019559264183044434	504.76495361328125	198.165283203125	0.00010848045349121094	504.84527587890625	194.93641662597656	1.0	504.0531311035156	194.65438842773438	0.0005280673503875732	27	008
233	33.427734375	303.78424072265625	0.0013533830642700195	504.8764953613281	197.35357666015625	0.00014668703079223633	504.7754821777344	194.33055114746094	1.0	504.7113952636719	194.5260772705078	0.0019145309925079346	27	008
234	507.0124206542969	198.95407104492188	0.00011268258094787598	307.3455810546875	81.24126434326172	0.047332823276519775	504.4769287109375	194.29296875	1.0	503.9501037597656	194.46510314941406	0.0009312927722930908	27	008
235	506.5460205078125	199.15274047851562	0.0001310110092163086	309.0980224609375	80.87948608398438	0.002206653356552124	503.7478332519531	194.4623565673828	0.9999999403953552	503.32257080078125	194.60235595703125	0.0006663203239440918	27	008
236	33.95379638671875	300.8496398925781	0.9946016073226929	307.3132629394531	79.09101867675781	0.493124395608902	505.78106689453125	194.8941192626953	1.0	505.29736328125	195.41598510742188	0.002100229263305664	27	008
237	503.84844970703125	199.62234497070312	0.0001023709774017334	503.71612548828125	196.677490234375	0.0002378523349761963	503.2135314941406	194.95034790039062	1.0	502.92022705078125	194.99513244628906	0.0016371607780456543	27	008
238	508.006591796875	199.3028564453125	0.0001462996006011963	505.2483825683594	195.30914306640625	0.00010803341865539551	505.4634704589844	194.42333984375	0.9999998807907104	505.4267883300781	197.0102996826172	0.0018442273139953613	27	008
239	33.8735237121582	302.4403381347656	0.9052966237068176	503.9955749511719	196.33636474609375	0.00016495585441589355	503.10394287109375	194.63229370117188	1.0	502.0869140625	194.6608123779297	0.0008651316165924072	27	008
240	34.716552734375	304.359130859375	0.003253847360610962	307.60595703125	81.16910552978516	0.013978749513626099	504.18438720703125	194.5086669921875	1.0	503.8852233886719	194.67788696289062	0.001543194055557251	27	008
241	510.4438171386719	201.9016876220703	6.622076034545898e-5	307.58050537109375	80.92613983154297	0.6116864681243896	503.91522216796875	195.1610870361328	1.0	503.72100830078125	195.37570190429688	0.0022248029708862305	27	008
242	34.656707763671875	304.0643310546875	0.032739460468292236	503.85223388671875	194.85108947753906	0.00028187036514282227	504.0429382324219	194.00071716308594	1.0	501.669677734375	194.75726318359375	0.004030585289001465	27	008
243	33.5120849609375	302.8713073730469	0.592740535736084	305.0664978027344	80.06076049804688	0.011192798614501953	505.3343200683594	194.81988525390625	0.9999998807907104	504.8562927246094	195.13558959960938	0.002227574586868286	27	008
244	36.481510162353516	302.9432678222656	0.0006980299949645996	306.5897521972656	81.1496810913086	0.0006684958934783936	503.87518310546875	194.7517547607422	1.0	503.7307434082031	194.86874389648438	0.002324432134628296	27	008
245	34.07326126098633	304.7403869628906	0.001136094331741333	309.3900451660156	80.24046325683594	0.12762805819511414	505.41143798828125	194.90350341796875	1.0	504.348388671875	195.1565704345703	0.0019563138484954834	27	008
246	33.89665222167969	304.4488525390625	0.0005557537078857422	307.2483825683594	79.5818862915039	0.9565098285675049	504.7252502441406	194.54261779785156	1.0	502.5760803222656	195.3712158203125	0.0009088218212127686	27	008
247	33.667755126953125	302.4502258300781	0.9774935245513916	306.0505065917969	79.95049285888672	0.30159491300582886	504.9330749511719	194.9471435546875	1.0	504.8091735839844	195.166259765625	0.002868473529815674	27	008
248	33.598384857177734	305.1379089355469	0.0013914108276367188	504.5887451171875	195.33668518066406	0.00012955069541931152	505.2412109375	194.08216857910156	0.9999998807907104	502.9596252441406	194.9398193359375	0.0014959871768951416	27	008
249	33.534950256347656	304.0738830566406	0.00013184547424316406	306.7154235839844	80.44821166992188	0.0003942251205444336	504.34716796875	195.070068359375	1.0	503.9241638183594	195.4204864501953	0.0033432841300964355	27	008
250	500.42437744140625	196.599365234375	6.538629531860352e-5	307.0256652832031	80.00530242919922	0.0005349814891815186	504.02716064453125	194.67413330078125	1.0	503.44635009765625	195.29803466796875	0.0008228719234466553	27	008
251	35.719390869140625	302.74969482421875	0.008551269769668579	306.4154357910156	81.26144409179688	0.9999103546142578	504.3241882324219	194.21949768066406	1.0	504.0336608886719	194.57363891601562	0.0014500319957733154	27	008
252	33.858970642089844	305.15435791015625	0.020553767681121826	307.42156982421875	80.29772186279297	0.006337553262710571	505.31536865234375	194.64479064941406	1.0	504.3265686035156	193.89955139160156	0.0006759166717529297	27	008
253	34.300384521484375	302.4476318359375	0.7464646100997925	306.4638671875	80.6259536743164	0.0018303990364074707	504.2270202636719	193.49801635742188	1.0	501.472900390625	194.5092315673828	0.0023270845413208008	27	008
254	34.51593780517578	301.9710998535156	0.5833011865615845	307.5914306640625	81.1748275756836	0.9992298483848572	501.8773498535156	195.12583923339844	1.0	501.47491455078125	195.59255981445312	0.0007801949977874756	27	008
255	375.26513671875	34.97835922241211	5.9038400650024414e-5	310.169921875	81.78004455566406	0.0009056925773620605	505.1206970214844	194.78765869140625	0.9999998807907104	502.80316162109375	195.6836700439453	0.008122414350509644	27	008
256	35.40146255493164	302.710205078125	0.04955655336380005	504.5041809082031	195.9051513671875	5.9217214584350586e-5	504.725830078125	194.62693786621094	1.0	503.60272216796875	195.6477508544922	0.0007987320423126221	27	008
257	35.1602897644043	302.2278137207031	0.26830625534057617	306.0829772949219	81.16059875488281	0.9999287128448486	502.82830810546875	194.20272827148438	1.0	502.6282653808594	194.4376983642578	0.0014197230339050293	27	008
258	34.96294403076172	304.0484924316406	0.0010678768157958984	304.1175537109375	80.37510681152344	0.9056162238121033	505.19476318359375	194.38421630859375	0.9999999403953552	502.49652099609375	195.35360717773438	0.0009924471378326416	27	008
259	34.28348159790039	304.53118896484375	0.0005239248275756836	306.11175537109375	80.18850708007812	0.7099388241767883	504.33154296875	194.59442138671875	1.0	504.1839904785156	194.630126953125	0.003154456615447998	27	008
260	36.28419494628906	301.5687561035156	0.0011021196842193604	505.4515686035156	197.5907745361328	8.991360664367676e-5	505.876708984375	194.75120544433594	1.0	505.0814208984375	193.5272216796875	0.0005342364311218262	27	008
261	506.8632507324219	198.94534301757812	0.00013133883476257324	506.5492248535156	195.27980041503906	0.00018987059593200684	504.090576171875	194.32608032226562	1.0	501.7101745605469	195.3015594482422	0.0009932219982147217	27	008
262	33.23767852783203	304.3739318847656	0.0017343759536743164	305.8181457519531	80.18265533447266	0.0077047646045684814	503.716796875	194.13255310058594	1.0	501.73486328125	195.00698852539062	0.004012495279312134	27	008
263	34.62753677368164	304.0085754394531	0.0595490038394928	504.7834777832031	197.91102600097656	0.00014516711235046387	504.99951171875	194.99449157714844	1.0	504.7861328125	195.3262939453125	0.001747220754623413	27	008
264	34.506797790527344	302.7538757324219	0.017296671867370605	306.0220031738281	80.04727935791016	0.9999327659606934	504.7789001464844	194.4333038330078	1.0	504.4396057128906	195.0467529296875	0.0010638236999511719	27	008
265	34.67060470581055	302.00958251953125	0.9581844210624695	306.80535888671875	80.93470764160156	0.6373530030250549	504.4402770996094	194.12283325195312	1.0	504.45623779296875	194.51095581054688	0.0014603734016418457	27	008
266	505.6405334472656	198.65719604492188	7.912516593933105e-5	307.090576171875	80.30204772949219	0.013764619827270508	504.8512878417969	194.0220184326172	0.9999998807907104	503.0201110839844	195.18353271484375	0.0015070438385009766	27	008
267	34.718196868896484	304.4798889160156	0.18971842527389526	506.9914855957031	195.9757080078125	0.00014159083366394043	504.32080078125	194.8085174560547	1.0	504.2049560546875	195.30224609375	0.0013244152069091797	27	008
268	35.42068099975586	302.7036437988281	0.0034670233726501465	305.3283386230469	80.00303649902344	0.44351914525032043	505.23114013671875	195.12599182128906	1.0	504.85418701171875	195.55555725097656	0.0008614957332611084	27	008
269	34.026546478271484	305.4487609863281	7.021427154541016e-5	306.9393615722656	79.76344299316406	0.28626078367233276	504.3292236328125	194.21310424804688	1.0	504.1869812011719	194.4282989501953	0.0029715299606323242	27	008
270	500.1510314941406	196.3743133544922	0.00011706352233886719	308.0881652832031	80.2818603515625	0.4159329831600189	503.85784912109375	194.40794372558594	1.0	503.1368408203125	194.67239379882812	0.0006014704704284668	27	008
271	504.350341796875	199.38507080078125	5.21540641784668e-5	306.3138732910156	79.35062408447266	0.0005432367324829102	502.187744140625	193.39453125	1.0	502.8454895019531	193.87918090820312	0.004415780305862427	27	008
272	504.6165771484375	199.93304443359375	7.009506225585938e-5	306.3655090332031	79.85897827148438	0.040345698595047	503.6214294433594	195.31040954589844	1.0	502.8799133300781	196.01937866210938	0.0021683871746063232	27	008
273	34.35890579223633	301.7304992675781	0.9155664443969727	306.8309326171875	80.02778625488281	0.004894673824310303	503.37200927734375	193.474609375	1.0	502.4869689941406	193.14828491210938	0.0008345544338226318	27	008
274	505.1429443359375	199.39678955078125	5.671381950378418e-5	306.2677307128906	79.28460693359375	0.028892487287521362	504.21441650390625	194.4464569091797	1.0	501.7242431640625	195.27285766601562	0.0024519264698028564	27	008
275	34.254737854003906	303.9544982910156	0.0041697025299072266	308.55633544921875	80.0319595336914	0.0001679062843322754	504.6440124511719	194.07810974121094	1.0	503.6029052734375	193.79579162597656	0.0007576942443847656	27	008
276	504.4804382324219	199.5565185546875	9.85860824584961e-5	305.3949279785156	81.30165100097656	0.22871655225753784	503.86944580078125	194.57318115234375	1.0	501.75469970703125	195.28257751464844	0.0009140074253082275	27	008
277	34.92169189453125	303.916748046875	0.0007886886596679688	305.8946228027344	79.859375	0.0013483762741088867	504.14495849609375	194.64755249023438	0.9999998807907104	503.8937072753906	194.9739532470703	0.0019968152046203613	27	008
278	35.55168533325195	302.478515625	0.04111185669898987	306.2852478027344	79.58749389648438	0.8882389068603516	505.70941162109375	193.97528076171875	1.0	503.3581237792969	194.98751831054688	0.0015107989311218262	27	008
279	35.26835632324219	303.1096496582031	0.0678759217262268	305.5356140136719	79.46192169189453	0.9127236604690552	502.0577392578125	194.0867919921875	1.0	501.3122253417969	194.00363159179688	0.0015600323677062988	27	008
280	34.63026428222656	304.2348327636719	0.0028004050254821777	306.0435791015625	79.84335327148438	0.862659215927124	505.04730224609375	195.07327270507812	1.0	504.4941101074219	195.49325561523438	0.0026182830333709717	27	008
281	34.20929718017578	303.9344787597656	0.0033697783946990967	307.11932373046875	79.96611785888672	0.00013527274131774902	504.8163146972656	194.27871704101562	1.0	504.51837158203125	194.53846740722656	0.0011059939861297607	27	008
282	34.47665023803711	303.14276123046875	0.005724012851715088	505.27203369140625	196.86375427246094	0.00011110305786132812	505.7731628417969	193.99122619628906	1.0	503.04058837890625	195.1361083984375	0.0012723803520202637	27	008
283	35.360633850097656	302.9125061035156	0.012544959783554077	503.58123779296875	195.66531372070312	0.000110626220703125	503.4492492675781	193.77699279785156	1.0	503.1307373046875	194.69215393066406	0.0008156001567840576	27	008
284	34.40034866333008	304.3382873535156	0.42044830322265625	304.83197021484375	79.53571319580078	0.0939587950706482	504.5132751464844	194.04893493652344	0.9999998807907104	504.4039306640625	193.8090057373047	0.002070486545562744	27	008
285	33.70212173461914	305.5621643066406	0.02179253101348877	307.8916015625	81.81431579589844	0.22551360726356506	505.37042236328125	194.20416259765625	1.0	504.4454040527344	193.53440856933594	0.0007209479808807373	27	008
286	33.620182037353516	304.1771240234375	0.00014984607696533203	305.8443603515625	78.92190551757812	0.0034921467304229736	505.1662292480469	193.87393188476562	1.0	503.0310974121094	195.02810668945312	0.0012511014938354492	27	008
287	34.90896224975586	301.67083740234375	0.7772414684295654	503.5003356933594	195.31729125976562	0.0001538097858428955	503.91204833984375	193.65782165527344	1.0	501.4892272949219	194.94570922851562	0.0007141828536987305	27	008
288	33.415836334228516	303.8023376464844	9.387731552124023e-5	305.1548156738281	80.07752990722656	9.950995445251465e-5	505.5817565917969	194.19589233398438	1.0	505.1056213378906	194.9486846923828	0.0016784965991973877	27	008
289	504.4412536621094	198.9090576171875	0.00012028217315673828	304.60980224609375	80.56149291992188	0.9980167150497437	503.5965576171875	194.0845489501953	0.9999998807907104	503.16064453125	194.0687255859375	0.0008537173271179199	27	008
290	506.0679626464844	199.07186889648438	5.364418029785156e-5	504.5750732421875	195.75344848632812	9.641051292419434e-5	504.9450988769531	194.5628204345703	1.0	504.8131408691406	195.1966552734375	0.0023668408393859863	27	008
291	35.14710235595703	300.58465576171875	0.9195461869239807	308.7394104003906	80.66474914550781	0.9191912412643433	503.556640625	195.3632354736328	1.0	503.4653625488281	195.50924682617188	0.0016075968742370605	27	008
292	505.591796875	198.9234619140625	8.186697959899902e-5	305.3728942871094	79.91474914550781	0.0058755576610565186	504.4407653808594	194.165771484375	1.0	504.3003845214844	195.0782470703125	0.002074003219604492	27	008
293	32.873558044433594	301.1785583496094	0.9998442530632019	307.27239990234375	78.9282455444336	0.0002778470516204834	503.6125793457031	195.23329162597656	0.9999999403953552	501.3487548828125	195.7851104736328	0.0015083849430084229	27	008
294	33.752113342285156	302.053955078125	0.9909296035766602	369.4295349121094	83.37989044189453	0.1049271821975708	504.6207275390625	194.215576171875	1.0	504.3849792480469	194.5269775390625	0.003205925226211548	27	008
295	506.971435546875	199.29739379882812	0.00010603666305541992	506.89630126953125	195.7783966064453	0.00015926361083984375	504.43310546875	194.61489868164062	1.0	502.1253356933594	195.44003295898438	0.0008341073989868164	27	008
296	34.647132873535156	304.18133544921875	0.02764958143234253	503.7149658203125	195.36802673339844	0.0001450181007385254	503.53143310546875	193.52545166015625	1.0	501.2489929199219	194.5913848876953	0.0011937320232391357	27	008
297	33.37332534790039	304.6351013183594	0.00012767314910888672	504.6807861328125	196.15353393554688	8.90195369720459e-5	504.9761657714844	194.8690185546875	1.0	504.3460388183594	195.6751251220703	0.0014806389808654785	27	008
298	507.13873291015625	199.04898071289062	7.402896881103516e-5	306.9973449707031	79.89815521240234	0.9950176477432251	504.9249572753906	194.8876953125	1.0	504.26654052734375	195.46044921875	0.0006589889526367188	27	008
299	33.5558967590332	301.9034118652344	0.9990766048431396	308.8680419921875	80.83853912353516	0.992938756942749	505.4088439941406	194.70799255371094	1.0	503.24932861328125	195.6480255126953	0.0011951923370361328	27	008
300	35.10218048095703	304.6859130859375	0.0030907094478607178	306.63128662109375	81.07166290283203	0.9995611906051636	503.6876220703125	194.18397521972656	1.0	503.4112548828125	194.38446044921875	0.0009823441505432129	27	008
301	35.49571228027344	301.5756530761719	0.1819700300693512	305.86669921875	80.07782745361328	0.7987699508666992	505.0524597167969	193.90321350097656	0.9999998807907104	502.75823974609375	195.05801391601562	0.0014522373676300049	27	008
302	33.71540832519531	304.3916015625	0.006889820098876953	306.1392517089844	79.29805755615234	0.11697903275489807	503.7200622558594	194.4162139892578	1.0	503.5447692871094	194.63780212402344	0.0009830594062805176	27	008
303	34.06441879272461	302.571044921875	0.9918273687362671	305.9865417480469	79.79901123046875	0.0005822479724884033	505.34112548828125	194.0653839111328	1.0	504.6339416503906	194.4893798828125	0.002084702253341675	27	008
304	33.5413818359375	303.7960510253906	0.0009969472885131836	306.17950439453125	79.96852111816406	0.8793447017669678	503.9566650390625	193.4722900390625	1.0	501.34478759765625	194.30105590820312	0.0016439557075500488	27	008
305	33.336158752441406	304.3902893066406	0.010889977216720581	306.8491516113281	79.91382598876953	0.07370790839195251	504.8678283691406	193.88604736328125	1.0	504.51947021484375	194.9189910888672	0.0017118453979492188	27	008
306	33.754154205322266	303.9959411621094	0.0018839240074157715	502.0138854980469	195.31173706054688	0.0003503262996673584	501.79803466796875	193.76058959960938	1.0	500.96893310546875	193.84828186035156	0.0011148154735565186	27	008
307	363.8380126953125	36.1762809753418	0.04905781149864197	366.6777648925781	36.53963088989258	0.00029352307319641113	505.2300109863281	193.80575561523438	1.0	502.322265625	195.07394409179688	0.0008816421031951904	27	008
308	35.45426940917969	304.0062561035156	0.03158655762672424	303.9172058105469	81.00128936767578	0.7289516925811768	503.263671875	194.2862091064453	1.0	502.754638671875	194.55653381347656	0.0009649991989135742	27	008
309	34.03633499145508	302.9568176269531	0.19663402438163757	306.50445556640625	80.8649673461914	0.0010584890842437744	504.4124755859375	193.97454833984375	0.9999998807907104	504.55621337890625	194.67294311523438	0.0035789310932159424	27	008
310	34.908199310302734	302.00384521484375	0.7399858236312866	305.75726318359375	78.81790161132812	0.9267202615737915	504.5764465332031	194.1263427734375	1.0	504.4042053222656	194.33737182617188	0.0008639097213745117	27	008
311	34.190589904785156	301.6996154785156	0.7415565252304077	307.1430969238281	80.4828872680664	0.011468619108200073	504.9703369140625	194.69454956054688	1.0	502.4446716308594	195.69699096679688	0.0007626116275787354	27	008
312	34.64971923828125	304.7865905761719	0.05333894491195679	305.5345153808594	80.60305786132812	0.9864580631256104	504.38543701171875	194.8024139404297	1.0	504.172119140625	195.16677856445312	0.0029487013816833496	27	008
313	511.02740478515625	201.42514038085938	0.00010144710540771484	306.17779541015625	80.50698852539062	0.007822811603546143	504.94952392578125	194.23977661132812	0.9999999403953552	504.7244567871094	194.3660125732422	0.0032445192337036133	27	008
314	34.052608489990234	304.6737976074219	0.0062965452671051025	307.7637023925781	80.22509765625	0.9974439740180969	504.7817077636719	193.93289184570312	1.0	504.75030517578125	194.06655883789062	0.0015149712562561035	27	008
315	34.84605407714844	303.1748352050781	0.00032073259353637695	504.22296142578125	196.99224853515625	7.402896881103516e-5	504.0051574707031	195.02117919921875	1.0	503.4560546875	195.9733428955078	0.0007342994213104248	27	008
316	503.828125	197.9104766845703	0.0001232922077178955	307.19720458984375	80.0886459350586	0.9997727870941162	503.33355712890625	193.61892700195312	1.0	500.7498779296875	194.48550415039062	0.0018070042133331299	27	008
317	33.66516876220703	301.62408447265625	0.41360223293304443	305.59716796875	79.45986938476562	0.7140322327613831	504.7815856933594	193.77706909179688	1.0	502.30206298828125	194.8655548095703	0.0012460947036743164	27	008
318	506.92803955078125	199.23814392089844	0.00012111663818359375	306.3685302734375	80.14240264892578	0.00017505884170532227	504.3298034667969	194.87948608398438	1.0	503.4952392578125	194.9435272216797	0.0006200671195983887	27	008
319	34.479671478271484	302.41754150390625	0.9827951192855835	306.88665771484375	80.11449432373047	0.0002232193946838379	504.8597717285156	194.0502471923828	0.9999998807907104	502.3132629394531	194.81375122070312	0.003278493881225586	27	008
320	33.91946029663086	304.5727844238281	0.00029218196868896484	503.80853271484375	195.47027587890625	0.0002110302448272705	504.17755126953125	194.3533935546875	0.9999999403953552	501.7957763671875	195.2323760986328	0.0008394420146942139	27	008
321	33.6077880859375	304.29412841796875	0.0006540119647979736	306.8915710449219	80.2840805053711	0.00014644861221313477	505.1669616699219	194.17849731445312	1.0	502.6943054199219	194.98057556152344	0.0012581944465637207	27	008
322	34.1568603515625	302.2483215332031	0.5321675539016724	304.46514892578125	79.78730010986328	0.011261582374572754	504.5350036621094	194.3768310546875	0.9999999403953552	502.1758728027344	195.1345672607422	0.0015365779399871826	27	008
323	33.98417282104492	304.435791015625	0.00019118189811706543	307.2143859863281	80.71208190917969	0.004444241523742676	504.9130554199219	194.1577911376953	0.9999998211860657	502.68170166015625	195.0099334716797	0.0020813941955566406	27	008
324	34.443695068359375	302.1097106933594	0.4775928854942322	305.5602111816406	81.00205993652344	0.9901628494262695	503.8168029785156	193.48081970214844	1.0	503.9849853515625	194.12205505371094	0.0009986460208892822	27	008
325	33.644290924072266	302.29052734375	0.13378998637199402	306.752197265625	79.80924224853516	0.00941881537437439	504.8083190917969	194.39779663085938	0.9999998807907104	503.947998046875	194.36822509765625	0.0006799697875976562	27	008
326	33.470855712890625	302.0650329589844	0.987086296081543	307.0217590332031	81.64717864990234	0.0008953213691711426	504.11700439453125	194.01852416992188	1.0	503.66107177734375	193.90716552734375	0.0008842647075653076	27	008
327	34.95531463623047	302.5721435546875	0.0013374388217926025	306.30755615234375	79.97004699707031	0.00043526291847229004	505.4138488769531	194.1217498779297	1.0	504.560791015625	193.42034912109375	0.0007974207401275635	27	008
328	34.81591033935547	302.0523376464844	0.052224546670913696	306.4537048339844	79.67122650146484	0.1888568103313446	503.2774353027344	194.9095916748047	1.0	502.8250427246094	195.16783142089844	0.0007154941558837891	27	008
329	34.281593322753906	303.5837707519531	0.07584425806999207	506.07061767578125	198.49200439453125	0.00011593103408813477	505.6085510253906	195.46621704101562	1.0	505.4406433105469	196.19944763183594	0.007061183452606201	27	008
330	35.380165100097656	302.05712890625	0.00433465838432312	504.4512023925781	196.10110473632812	0.0001989305019378662	504.84942626953125	195.15895080566406	0.9999999403953552	504.4891662597656	195.10861206054688	0.006733447313308716	27	008
331	319.1151123046875	77.71863555908203	0.0003794729709625244	305.7723083496094	79.96784210205078	0.9999983906745911	503.7631530761719	195.53506469726562	1.0	503.5363464355469	195.81829833984375	0.003825843334197998	27	008
332	35.02406692504883	302.33001708984375	0.09253647923469543	304.4945373535156	77.95439910888672	0.2742791771888733	505.0561828613281	194.36520385742188	1.0	502.5667419433594	195.1778564453125	0.0009701251983642578	27	008
333	33.77916717529297	304.23101806640625	0.00012072920799255371	306.31011962890625	79.57926177978516	0.00010639429092407227	505.7610168457031	194.69497680664062	1.0	505.0622863769531	195.99192810058594	0.0019426345825195312	27	008
334	34.30483627319336	304.00115966796875	0.017327815294265747	304.0409851074219	78.8458023071289	0.5294491052627563	503.9585876464844	194.7273406982422	1.0	503.8405456542969	194.81895446777344	0.003808140754699707	27	008
335	507.4296875	198.98233032226562	0.00010207295417785645	362.4818420410156	86.80519104003906	0.00024402141571044922	504.7425231933594	193.9989013671875	0.9999998807907104	504.4386291503906	193.967041015625	0.0027785897254943848	27	008
336	506.43212890625	199.20115661621094	9.66787338256836e-5	306.8891296386719	81.01119232177734	0.9999961853027344	503.4302978515625	194.651611328125	1.0	501.4380798339844	195.56362915039062	0.0007011890411376953	27	008
337	33.616973876953125	302.7226867675781	0.594386100769043	504.18365478515625	195.0305938720703	0.00018426775932312012	505.029052734375	193.75941467285156	0.9999999403953552	502.4882507324219	194.61753845214844	0.0033927559852600098	27	008
338	33.93345260620117	303.1653747558594	0.8474302887916565	504.5747375488281	198.1841583251953	0.00020557641983032227	504.66143798828125	195.21847534179688	1.0	503.6415710449219	194.88331604003906	0.0009137392044067383	27	008
339	32.61458206176758	304.4750671386719	0.00014707446098327637	304.396240234375	79.0368423461914	0.9971984624862671	506.2122802734375	194.31211853027344	1.0	504.633544921875	194.79791259765625	0.0008712708950042725	27	008
340	34.63359069824219	301.869140625	0.2069089114665985	503.9892883300781	195.1577911376953	0.00016066431999206543	505.0020751953125	194.03350830078125	1.0	502.460205078125	194.8857879638672	0.0009828507900238037	27	008
341	33.96419143676758	300.6498107910156	0.9999314546585083	307.271728515625	80.63845825195312	0.9840583801269531	504.12353515625	194.46044921875	1.0	503.8326416015625	195.5230255126953	0.0006780028343200684	27	008
342	32.64379119873047	302.1697998046875	0.9999632835388184	306.9470520019531	80.88387298583984	0.00019818544387817383	504.411376953125	194.5016326904297	1.0	504.29779052734375	194.53573608398438	0.0031625032424926758	27	008
343	321.1288146972656	79.6185531616211	8.973479270935059e-5	308.122314453125	81.46540832519531	0.9912421703338623	504.9501953125	193.96298217773438	1.0	502.4615173339844	195.0395050048828	0.0027118921279907227	27	008
344	504.25201416015625	198.9873046875	7.447600364685059e-5	306.2576599121094	79.63897705078125	0.9802838563919067	503.1238708496094	194.03004455566406	1.0	503.1324768066406	194.16653442382812	0.0005300641059875488	27	008
345	34.81283950805664	302.85162353515625	0.0539495050907135	307.0419921875	80.64627838134766	0.20342755317687988	505.4547424316406	194.7461700439453	1.0	503.0390930175781	195.4122314453125	0.0008879005908966064	27	008
346	307.311767578125	79.51620483398438	9.396672248840332e-5	304.1478576660156	79.10273742675781	0.808958888053894	504.9200439453125	195.10281372070312	1.0	504.5296936035156	195.66799926757812	0.0008342266082763672	27	008
347	33.961212158203125	300.3464050292969	0.9999328851699829	506.83843994140625	194.6767578125	0.00013238191604614258	504.5311584472656	193.91949462890625	1.0	502.05633544921875	194.79434204101562	0.0009350478649139404	27	008
348	35.773372650146484	301.9591979980469	0.0001163184642791748	307.0633850097656	80.46440887451172	0.00040227174758911133	504.3779296875	194.61810302734375	1.0	504.13677978515625	195.04067993164062	0.0010308623313903809	27	008
349	33.21188735961914	302.0622863769531	0.9989469051361084	305.6164855957031	78.30062103271484	0.9999418258666992	504.5204162597656	193.7339630126953	1.0	502.08111572265625	194.88624572753906	0.0007813572883605957	27	008
350	32.6453857421875	303.94854736328125	0.0002529025077819824	308.41748046875	80.50843811035156	0.411248117685318	503.4492492675781	195.3933563232422	1.0	503.2115173339844	196.1278839111328	0.0011900067329406738	27	008
351	506.04815673828125	197.66326904296875	9.453296661376953e-5	307.8800964355469	81.54107666015625	0.981724739074707	505.1722412109375	193.23570251464844	0.9999999403953552	503.77862548828125	194.46783447265625	0.0024049878120422363	27	008
352	33.99197769165039	302.3038635253906	0.9682906866073608	504.2938232421875	195.95933532714844	0.00012245774269104004	504.5109558105469	194.60252380371094	1.0	503.6764831542969	194.10037231445312	0.0005660057067871094	27	008
353	34.67331314086914	304.10015869140625	0.0006845295429229736	307.3163757324219	80.66812896728516	0.9088427424430847	504.0789794921875	193.95973205566406	1.0	502.0286560058594	195.0091552734375	0.0016771554946899414	27	008
354	375.266357421875	33.241455078125	0.008196264505386353	306.9263000488281	80.26602172851562	0.9369644522666931	504.75439453125	194.8519287109375	1.0	503.9188232421875	195.73548889160156	0.000621408224105835	27	008
355	34.88785171508789	303.63409423828125	0.12026959657669067	305.69000244140625	79.69514465332031	0.990357518196106	504.7643737792969	194.43605041503906	1.0	502.8271179199219	195.34439086914062	0.002688199281692505	27	008
356	507.05865478515625	199.5686492919922	0.00011557340621948242	306.67828369140625	79.42649841308594	0.9953977465629578	504.60406494140625	194.97149658203125	1.0	504.0290222167969	194.5191650390625	0.0006069839000701904	27	008
357	34.588199615478516	304.9103088378906	0.008724421262741089	307.5951232910156	80.91289520263672	0.9909247159957886	504.56591796875	194.7020263671875	1.0	504.28631591796875	195.20706176757812	0.0018004179000854492	27	008
358	33.19370651245117	304.1520080566406	0.008086740970611572	309.0608825683594	80.22541809082031	0.9503594636917114	503.64813232421875	194.1984405517578	1.0	501.597900390625	195.05589294433594	0.0011681020259857178	27	008
359	33.778587341308594	304.0399169921875	0.031708717346191406	305.81365966796875	80.4072036743164	0.000604093074798584	504.53399658203125	194.00350952148438	1.0	504.4686279296875	193.9365234375	0.002604186534881592	27	008
360	510.6292724609375	202.16766357421875	5.173683166503906e-5	307.4089050292969	80.49829864501953	0.7795539498329163	504.4037780761719	194.31326293945312	1.0	503.9383850097656	194.825927734375	0.0024560093879699707	27	008
361	34.29540252685547	301.7958984375	0.9682443141937256	306.3002624511719	79.13983154296875	0.008864939212799072	503.297607421875	194.41842651367188	1.0	502.6183776855469	194.42958068847656	0.0006942451000213623	27	008
362	34.17533874511719	303.36773681640625	6.848573684692383e-5	306.1531677246094	79.28079986572266	0.9534928202629089	505.293212890625	194.44342041015625	1.0	504.7540283203125	194.349365234375	0.003572613000869751	27	008
363	33.99176788330078	302.16729736328125	0.14159256219863892	306.7862243652344	81.78266906738281	0.5163857340812683	503.7939147949219	194.7147979736328	1.0	503.5458679199219	194.83363342285156	0.0007543265819549561	27	008
364	34.774200439453125	304.1565246582031	0.0005383789539337158	504.8789367675781	197.23849487304688	0.00019061565399169922	505.3006591796875	194.2896728515625	0.9999998807907104	504.08551025390625	195.1429443359375	0.0018717944622039795	27	008
365	505.94415283203125	198.55722045898438	6.276369094848633e-5	307.9154357910156	79.02204132080078	0.0052221715450286865	504.8446350097656	193.94894409179688	1.0	502.7593994140625	194.8127899169922	0.0021743178367614746	27	008
366	34.01640319824219	301.8462829589844	0.9976117610931396	308.5025634765625	80.45382690429688	0.004977196455001831	505.11383056640625	193.81622314453125	1.0	504.39166259765625	193.14959716796875	0.0006020665168762207	27	008
367	34.96183776855469	304.5281982421875	0.2502780556678772	307.10540771484375	80.09040069580078	0.5538152456283569	503.9991149902344	193.98696899414062	0.9999998807907104	503.66607666015625	193.47265625	0.0008775591850280762	27	008
368	34.046627044677734	301.8677673339844	0.9955710172653198	307.1472473144531	80.91232299804688	0.9591951966285706	504.5264587402344	194.25543212890625	1.0	504.4073791503906	194.496826171875	0.0019298195838928223	27	008
369	33.96528244018555	303.9532470703125	0.0016935765743255615	308.17388916015625	79.56095886230469	0.996926486492157	503.9832763671875	194.117431640625	0.9999998807907104	503.3605651855469	194.06939697265625	0.0008800327777862549	27	008
370	376.4872741699219	35.001121520996094	0.819341778755188	305.353759765625	79.20945739746094	0.029785990715026855	504.556396484375	194.7680206298828	1.0	504.6528015136719	195.44937133789062	0.0008130967617034912	27	008
371	35.38770294189453	303.58575439453125	0.2685883641242981	305.17559814453125	80.56012725830078	0.9979326725006104	505.59136962890625	194.13587951660156	1.0	502.571533203125	195.1079864501953	0.0010328888893127441	27	008
372	34.40154266357422	303.3901062011719	0.05781880021095276	504.2086181640625	195.89462280273438	0.00021728873252868652	503.82257080078125	194.6269073486328	1.0	503.6202087402344	195.19337463378906	0.0012896955013275146	27	008
373	504.75201416015625	199.78012084960938	0.00012198090553283691	306.1961975097656	79.59523010253906	0.0010028183460235596	504.2613525390625	194.8538360595703	1.0	504.2547302246094	195.13812255859375	0.0027639567852020264	27	008
374	34.472312927246094	304.8563232421875	0.00038695335388183594	308.24737548828125	80.22883605957031	0.9999989867210388	504.8475646972656	195.41635131835938	1.0	504.50921630859375	195.8392333984375	0.005972415208816528	27	008
375	506.8145446777344	199.15283203125	0.00017148256301879883	504.16845703125	196.02198791503906	0.00015050172805786133	504.0303955078125	194.40997314453125	1.0	503.81060791015625	194.57406616210938	0.0010316669940948486	27	008
376	32.1297492980957	303.7783203125	0.0025097131729125977	306.1895751953125	81.34950256347656	0.4206989109516144	505.5273742675781	194.1295928955078	0.9999998807907104	504.6867980957031	194.3563995361328	0.002552717924118042	27	008
377	33.57627868652344	305.0249938964844	0.020475775003433228	309.2436218261719	81.57196807861328	0.999912679195404	503.6971435546875	194.54241943359375	1.0	503.3601379394531	194.905517578125	0.0004207193851470947	27	008
378	34.86072540283203	303.95458984375	0.005950897932052612	308.76556396484375	80.0936508178711	0.0812234878540039	504.73126220703125	193.80792236328125	1.0	502.3292236328125	194.74131774902344	0.001428365707397461	27	008
379	511.1214599609375	202.3728790283203	9.062886238098145e-5	306.19793701171875	80.59688568115234	0.0006787478923797607	504.869140625	194.51463317871094	1.0	504.4933166503906	195.1815643310547	0.0016189515590667725	27	008
380	35.29753494262695	304.07037353515625	0.650610089302063	302.91412353515625	82.3128433227539	0.0006541311740875244	504.71875	194.31353759765625	1.0	504.5960998535156	194.45542907714844	0.0036062002182006836	27	008
381	34.99401092529297	302.96258544921875	0.010438352823257446	306.73309326171875	79.58543395996094	0.57952481508255	505.0020751953125	194.86634826660156	1.0	504.3706359863281	195.22854614257812	0.0007827579975128174	27	008
382	35.40742111206055	305.3807373046875	0.09762692451477051	306.7010803222656	79.70108795166016	0.5158065557479858	504.32843017578125	195.3184356689453	1.0	502.6244201660156	196.09600830078125	0.0013714730739593506	27	008
383	33.620689392089844	302.9857177734375	0.9325438141822815	307.29852294921875	79.8890609741211	0.0012275278568267822	504.9432373046875	195.26278686523438	0.9999999403953552	502.5367736816406	196.17347717285156	0.0007053911685943604	27	008
384	34.24971008300781	303.35443115234375	0.6909907460212708	307.7520446777344	80.31035614013672	0.00016286969184875488	505.2068176269531	194.4975128173828	1.0	504.7781677246094	194.74755859375	0.006167382001876831	27	008
385	34.439632415771484	301.3041076660156	0.9880192279815674	305.8538513183594	81.28296661376953	0.4481549561023712	502.1422424316406	194.90478515625	1.0	501.27142333984375	195.46665954589844	0.0024958252906799316	27	008
386	34.72021484375	305.1353759765625	0.2946423590183258	307.3986511230469	80.27159118652344	0.00287434458732605	504.7235107421875	193.7713165283203	1.0	502.38555908203125	194.8591766357422	0.002057582139968872	27	008
387	32.75740051269531	301.0868225097656	0.9925473928451538	304.2291259765625	79.11553192138672	0.3745318055152893	503.5707702636719	195.04225158691406	1.0	502.8618469238281	195.1226348876953	0.0005131959915161133	27	008
388	34.45846939086914	303.1058044433594	0.0019920170307159424	305.02972412109375	80.4849853515625	0.02406632900238037	505.3122253417969	194.34066772460938	1.0	502.70733642578125	195.21292114257812	0.0006554722785949707	27	008
389	34.694053649902344	304.03326416015625	0.0436612069606781	305.9090881347656	81.6813735961914	0.9998445510864258	503.7084655761719	194.63536071777344	1.0	503.0279235839844	195.48997497558594	0.001968473196029663	27	008
390	34.74531555175781	304.1679382324219	0.0001823902130126953	305.3515625	79.61859893798828	0.027897953987121582	505.6971130371094	195.05572509765625	1.0	504.94281005859375	195.87132263183594	0.001080334186553955	27	008
391	33.74854278564453	303.17266845703125	0.7650876045227051	307.4731750488281	80.14070129394531	0.9937729239463806	503.9725646972656	194.50320434570312	1.0	503.6869201660156	194.9102020263672	0.004387259483337402	27	008
392	34.882450103759766	302.9276123046875	0.00476422905921936	307.2502136230469	82.154541015625	0.004031836986541748	504.27484130859375	194.6637420654297	1.0	503.968505859375	195.13412475585938	0.002671182155609131	27	008
393	375.5228271484375	34.33070373535156	0.09708940982818604	307.9814453125	79.95834350585938	0.013030588626861572	503.65789794921875	194.06954956054688	1.0	503.7041015625	194.2268524169922	0.004094183444976807	27	008
394	34.03807830810547	303.10614013671875	0.5532423257827759	307.1865539550781	79.59705352783203	0.0016461312770843506	505.3473815917969	194.66049194335938	1.0	504.64642333984375	195.605224609375	0.0021605193614959717	27	008
395	506.5441589355469	199.3456573486328	0.00012323260307312012	306.3353576660156	79.85710906982422	0.9916923642158508	504.1187744140625	194.88958740234375	1.0	503.8385314941406	194.81591796875	0.0012039542198181152	27	008
396	35.27177047729492	302.5098876953125	0.01316806674003601	308.5513000488281	79.98976135253906	0.43846577405929565	505.1573791503906	194.49737548828125	1.0	504.6907043457031	195.0226593017578	0.0012586712837219238	27	008
397	506.64532470703125	199.33123779296875	7.033348083496094e-5	306.8368835449219	79.05992126464844	0.07929423451423645	503.8082275390625	194.51248168945312	1.0	503.65191650390625	194.8824005126953	0.0007008910179138184	27	008
398	33.68903732299805	302.95843505859375	0.0036267340183258057	306.11126708984375	82.02845764160156	0.014634042978286743	505.7552795410156	194.3840789794922	0.9999999403953552	503.73492431640625	195.44668579101562	0.003860652446746826	27	008
399	35.00746536254883	301.6057434082031	0.9103315472602844	306.5224609375	79.23248291015625	0.9849057197570801	503.6793212890625	195.00624084472656	1.0	502.8460693359375	194.89305114746094	0.000572502613067627	27	008
400	34.47111129760742	304.4653015136719	0.006867885589599609	305.67120361328125	79.70504760742188	0.9506869316101074	505.37579345703125	193.8898162841797	1.0	504.7376708984375	194.4994354248047	0.0013188719749450684	27	008
401	33.21772384643555	304.25177001953125	0.00029164552688598633	503.67547607421875	195.32131958007812	0.00017535686492919922	504.0861511230469	194.3133544921875	1.0	503.2833251953125	193.9285125732422	0.0006429851055145264	27	008
402	35.77829360961914	302.08251953125	0.9206314086914062	307.7001953125	80.29452514648438	0.4886572062969208	504.81317138671875	194.10301208496094	0.9999998211860657	502.34185791015625	194.89251708984375	0.004058808088302612	27	008
403	6.034974098205566	3.7882213592529297	3.3676624298095703e-6	307.29150390625	79.29093933105469	1.7523765563964844e-5	531.2147216796875	228.1545867919922	0.4238237142562866	554.872802734375	3.8381948471069336	4.798173904418945e-6	27	008
404	35.42751693725586	303.64947509765625	0.38255128264427185	304.2370910644531	80.22782897949219	0.9185587167739868	529.9273071289062	228.7362518310547	0.8059569597244263	306.230712890625	77.10980224609375	2.9981136322021484e-5	27	008
405	33.69017028808594	304.7095947265625	1.633167266845703e-5	307.35321044921875	79.76842498779297	2.7745962142944336e-5	531.674072265625	227.43887329101562	0.7588338851928711	3.474273204803467	1.8256995677947998	2.8312206268310547e-6	27	008
406	34.01556396484375	304.5922546386719	0.00021946430206298828	306.9254455566406	80.20936584472656	0.9999831914901733	530.7872314453125	228.3185577392578	0.7851427793502808	305.17474365234375	80.90400695800781	0.00017464160919189453	27	008
407	34.63151931762695	303.5125732421875	0.006529390811920166	306.3272705078125	81.50534057617188	0.0004321634769439697	530.1446533203125	226.1432647705078	0.6847163438796997	1.616816520690918	0.9624423980712891	4.112720489501953e-6	27	008
408	35.00725555419922	302.44085693359375	0.7080963850021362	306.4408264160156	80.00251770019531	0.9028525352478027	529.8558349609375	227.10350036621094	0.0002703368663787842	304.9398193359375	80.46578216552734	1.1980533599853516e-5	27	008
409	32.86768341064453	303.70623779296875	9.849667549133301e-5	305.6788635253906	78.9240951538086	0.7523507475852966	530.6919555664062	227.40341186523438	0.7811453342437744	304.5810546875	79.48394775390625	2.816319465637207e-5	27	008
410	34.75851058959961	305.0948791503906	0.0001488029956817627	307.969970703125	80.10209655761719	0.6392433643341064	529.68115234375	227.66810607910156	0.9113266468048096	306.3586730957031	81.86181640625	1.2218952178955078e-5	27	008
411	34.307044982910156	304.9595642089844	0.00010398030281066895	306.3063049316406	80.17227935791016	0.0009258091449737549	529.5311889648438	228.0164031982422	0.33411258459091187	2.7789359092712402	1.826244831085205	1.8477439880371094e-6	27	008
412	35.777244567871094	302.45220947265625	0.9583388566970825	305.64520263671875	79.95388793945312	0.007356584072113037	609.8486328125	227.24122619628906	0.9444383382797241	27.506790161132812	306.7608947753906	3.844499588012695e-6	27	008
413	6.144392013549805	5.311649799346924	7.867813110351562e-6	427.15704345703125	3.9485392570495605	3.6656856536865234e-5	529.5618896484375	226.4999237060547	0.3043960928916931	427.89453125	3.0665481090545654	1.475214958190918e-5	27	008
414	33.73220443725586	304.124267578125	0.0024891793727874756	308.88323974609375	82.6551513671875	0.009502410888671875	611.6913452148438	228.63809204101562	0.17608943581581116	3.193561553955078	2.4406991004943848	2.0265579223632812e-6	27	008
415	6.570015907287598	4.645840167999268	2.631545066833496e-5	305.98431396484375	80.06884765625	0.0005581378936767578	529.9692993164062	227.83148193359375	0.0008059442043304443	3.5806925296783447	2.6387887001037598	5.364418029785156e-6	27	008
416	35.00982666015625	305.2706604003906	0.03821191191673279	304.34228515625	79.91707611083984	0.7309685945510864	529.4419555664062	227.17970275878906	0.02604740858078003	303.0982360839844	79.83859252929688	2.5779008865356445e-5	27	008
417	34.29755401611328	301.54083251953125	0.9317687153816223	305.849365234375	80.85971069335938	0.0019512772560119629	530.1508178710938	225.98428344726562	0.6827784776687622	2.910090446472168	2.0295605659484863	6.8247318267822266e-6	27	008
418	32.95326232910156	304.1316833496094	0.0002498328685760498	307.1333312988281	81.46168518066406	0.9341663122177124	610.6795043945312	228.13783264160156	0.4777557849884033	304.03497314453125	81.2303466796875	8.732080459594727e-6	27	008
419	5.405582904815674	4.536516189575195	1.3470649719238281e-5	307.912841796875	81.54289245605469	0.047251492738723755	530.1087036132812	228.1483917236328	0.3836427927017212	1.7375400066375732	1.512012243270874	8.314847946166992e-6	27	008
420	35.071533203125	304.5094909667969	0.00366133451461792	305.9290466308594	80.21963500976562	0.00027251243591308594	531.46484375	227.59559631347656	0.8117762207984924	361.43646240234375	5.401217460632324	1.290440559387207e-5	27	008
421	33.0959358215332	302.62310791015625	0.9569828510284424	307.3959655761719	79.74090576171875	0.0005315840244293213	530.1712646484375	227.56610107421875	0.8158494830131531	3.3133842945098877	299.7377624511719	4.112720489501953e-6	27	008
422	33.772865295410156	304.3438720703125	0.007633686065673828	306.39453125	81.14449310302734	0.2661500573158264	530.6104125976562	227.66587829589844	0.9937208890914917	361.4559020996094	4.0658416748046875	1.0281801223754883e-5	27	008
423	33.25178909301758	301.8680114746094	0.94473797082901	306.3968505859375	80.00179290771484	0.0006866455078125	531.1967163085938	227.56137084960938	0.044779837131500244	554.8898315429688	3.106228828430176	8.64267349243164e-6	27	008
424	33.941810607910156	301.99908447265625	0.9951102137565613	304.38665771484375	79.01756286621094	0.011778146028518677	530.293701171875	227.96942138671875	0.9667964577674866	360.7415771484375	4.688485622406006	2.142786979675293e-5	27	008
425	33.99207305908203	302.12884521484375	0.9972447752952576	305.2874450683594	78.59955596923828	0.02030390501022339	530.3828735351562	227.04864501953125	0.2106279730796814	27.969419479370117	306.8255310058594	8.046627044677734e-6	27	008
426	33.15255355834961	303.61529541015625	0.0006358325481414795	307.2809753417969	78.52716064453125	0.013372838497161865	529.8011474609375	227.26333618164062	0.6644166707992554	3.021019458770752	2.403085231781006	3.993511199951172e-6	27	008
427	6.784101486206055	4.893562316894531	1.71661376953125e-5	305.13201904296875	81.09639739990234	0.9203436374664307	609.5360107421875	229.2640380859375	0.016947627067565918	303.4473876953125	79.66714477539062	1.2636184692382812e-5	27	008
428	34.05093765258789	303.298828125	0.000813603401184082	305.22802734375	80.44532775878906	0.004812896251678467	529.713134765625	228.19540405273438	0.8877111673355103	572.1531982421875	3.9336369037628174	4.112720489501953e-6	27	008
429	34.884098052978516	302.0299377441406	0.5974739193916321	307.610107421875	81.29817962646484	4.100799560546875e-5	530.4952392578125	227.9108123779297	0.9683291912078857	360.7227478027344	4.406445503234863	7.3015689849853516e-6	27	008
430	35.06071472167969	303.7005310058594	0.0011140704154968262	306.841796875	80.79691314697266	0.025904983282089233	531.3873291015625	228.3311004638672	0.21199122071266174	361.6595764160156	3.705216646194458	1.0341405868530273e-5	27	008
431	33.6320915222168	305.0259704589844	0.0006552636623382568	307.92108154296875	81.04876708984375	0.0006616115570068359	530.3656616210938	228.33236694335938	0.9757825136184692	361.61004638671875	4.056063652038574	1.4901161193847656e-6	27	008
432	33.882957458496094	303.6905822753906	0.6841344833374023	3.7983827590942383	5.189872741699219	9.655952453613281e-6	530.100341796875	228.66793823242188	0.29580146074295044	0.608457088470459	284.0493469238281	2.950429916381836e-6	27	008
433	5.9118971824646	3.00834321975708	9.208917617797852e-6	306.312255859375	80.48651123046875	0.006349682807922363	531.4116821289062	227.72073364257812	0.00400620698928833	361.0228271484375	4.570335388183594	3.68952751159668e-5	27	008
434	34.78672409057617	304.1635437011719	0.006276816129684448	305.92645263671875	80.05069732666016	0.033857136964797974	531.2409057617188	227.2469024658203	0.2072780728340149	3.3552639484405518	2.362152338027954	2.7418136596679688e-6	27	008
435	33.26755142211914	303.5797119140625	0.2043784260749817	307.3084411621094	79.6859130859375	0.004159510135650635	530.8064575195312	227.84451293945312	0.0019311606884002686	362.0472412109375	4.833112716674805	5.0961971282958984e-6	27	008
436	33.70975875854492	302.0118103027344	0.9499664306640625	308.271240234375	79.8321304321289	5.933642387390137e-5	530.295166015625	229.10606384277344	0.015950292348861694	361.338134765625	5.296918869018555	5.036592483520508e-6	27	008
437	33.63763427734375	303.2050476074219	0.00024518370628356934	306.0260925292969	80.2745132446289	0.006726354360580444	530.7944946289062	228.46681213378906	0.20011141896247864	361.361572265625	4.436201095581055	1.6689300537109375e-5	27	008
438	6.0287017822265625	4.388476848602295	3.2901763916015625e-5	305.8960266113281	80.109375	0.003741621971130371	531.0308227539062	228.09701538085938	0.016950368881225586	2.931678056716919	1.5442509651184082	5.0067901611328125e-6	27	008
439	6.2387375831604	4.392313003540039	7.450580596923828e-6	307.41473388671875	79.45811462402344	0.00146484375	610.416748046875	227.84036254882812	0.41562527418136597	361.6221923828125	5.628334045410156	5.125999450683594e-6	27	008
440	34.765750885009766	302.6803283691406	0.0013704001903533936	305.8479919433594	81.36653137207031	0.9975454211235046	529.5886840820312	227.93739318847656	0.14035409688949585	306.7273864746094	79.15740966796875	0.00013071298599243164	27	008
441	33.62782287597656	304.7073974609375	0.039569705724716187	306.6728820800781	79.91902923583984	0.0276528000831604	530.1419677734375	227.9347381591797	0.462202787399292	308.83685302734375	79.98542785644531	8.970499038696289e-6	27	008
442	33.35484313964844	304.9068908691406	0.0002821981906890869	305.8598327636719	81.61550903320312	7.69197940826416e-5	530.4835205078125	227.73915100097656	0.9257289171218872	362.86212158203125	4.73640775680542	1.0132789611816406e-5	27	008
443	34.293033599853516	304.03057861328125	0.0008384287357330322	308.65203857421875	79.99714660644531	2.5659799575805664e-5	529.3297119140625	227.2068634033203	0.9976959228515625	526.9644165039062	226.9733428955078	2.3484230041503906e-5	27	008
444	31.91697883605957	304.17987060546875	2.396106719970703e-5	305.6349792480469	81.12061309814453	0.0007689893245697021	530.931640625	226.55224609375	0.687825083732605	361.57110595703125	5.156915187835693	4.798173904418945e-6	27	008
445	320.03265380859375	78.28132629394531	2.333521842956543e-5	306.0754699707031	79.0782241821289	0.2182958722114563	531.9894409179688	228.4505615234375	0.9581702351570129	303.5557556152344	79.99716186523438	4.6193599700927734e-6	27	008
446	34.00366973876953	303.3170166015625	0.00021955370903015137	345.3607482910156	86.10725402832031	3.930926322937012e-5	530.1563110351562	227.7523651123047	0.9193612337112427	3.752871036529541	2.58894944190979	4.559755325317383e-6	27	008
447	32.04003143310547	305.8905334472656	6.765127182006836e-6	306.83599853515625	80.5699691772461	0.0037419497966766357	530.798828125	226.4551239013672	0.013714909553527832	360.6486511230469	5.2466630935668945	1.0639429092407227e-5	27	008
448	33.81631088256836	303.6443176269531	0.0010053515434265137	308.82794189453125	80.4913101196289	0.9841936230659485	531.0147705078125	229.44187927246094	0.8345092535018921	306.4842529296875	81.59799194335938	2.3543834686279297e-5	27	008
449	33.706275939941406	303.5580749511719	0.0016095340251922607	307.9244079589844	81.92516326904297	0.03608745336532593	530.56005859375	228.03488159179688	0.916223406791687	360.61749267578125	5.409949779510498	6.645917892456055e-6	27	008
450	31.93929672241211	304.8815002441406	5.990266799926758e-6	304.86212158203125	79.68446350097656	0.19813251495361328	530.3438110351562	227.77072143554688	0.40573179721832275	307.0662536621094	76.90226745605469	1.4334917068481445e-5	27	008
451	33.371620178222656	304.90625	3.4481287002563477e-5	305.660888671875	79.16814422607422	0.05133518576622009	530.205322265625	227.5788116455078	0.9358404874801636	304.3580017089844	80.55262756347656	7.450580596923828e-6	27	008
452	32.434139251708984	303.83184814453125	0.0010517537593841553	306.07733154296875	80.87844848632812	0.10394352674484253	530.5023193359375	227.76626586914062	0.8731778860092163	360.92218017578125	4.0522027015686035	5.364418029785156e-6	27	008
453	6.872152328491211	3.2913007736206055	1.3440847396850586e-5	305.6099548339844	80.71772003173828	0.12348687648773193	528.4581909179688	227.62405395507812	0.9588615894317627	513.3571166992188	229.0148162841797	4.26173210144043e-6	27	008
454	33.47013473510742	304.31024169921875	3.1441450119018555e-5	306.13568115234375	80.24893951416016	0.00013297796249389648	610.7266845703125	227.8320770263672	0.0064528584480285645	361.0677490234375	5.099504470825195	3.2454729080200195e-5	27	008
455	32.97859191894531	304.8765563964844	0.004812836647033691	308.04547119140625	80.04551696777344	0.22359049320220947	529.3350830078125	227.73861694335938	0.9996156096458435	527.2244262695312	227.72735595703125	1.1205673217773438e-5	27	008
456	323.1273193359375	78.95941925048828	7.033348083496094e-6	307.6698913574219	80.63436889648438	0.0011750757694244385	529.2769165039062	228.09146118164062	0.00017687678337097168	362.55914306640625	3.7775328159332275	5.066394805908203e-6	27	008
457	33.50007629394531	305.3331298828125	6.070733070373535e-5	306.14892578125	78.67823791503906	0.0018759369850158691	530.5265502929688	228.01409912109375	0.748171329498291	3.7222068309783936	1.657322883605957	2.771615982055664e-6	27	008
458	7.102504253387451	4.330693244934082	9.119510650634766e-6	305.6006774902344	79.01094055175781	0.9732166528701782	530.5379638671875	226.86085510253906	0.6784656643867493	304.88665771484375	79.24272155761719	4.0471553802490234e-5	27	008
459	33.13795471191406	304.1944580078125	3.316998481750488e-5	306.927490234375	79.1474609375	0.45641541481018066	529.124267578125	227.56448364257812	0.8930823802947998	304.6797790527344	80.2936782836914	7.033348083496094e-6	27	008
460	31.733476638793945	305.3301086425781	5.841255187988281e-6	307.276123046875	79.95602416992188	0.0019395649433135986	530.1056518554688	227.92408752441406	0.42355796694755554	2.8588294982910156	0.6948158740997314	2.384185791015625e-6	27	008
461	34.781124114990234	304.2408447265625	0.11261069774627686	304.2959899902344	80.3933334350586	0.9996523857116699	530.5989990234375	227.98353576660156	0.8761395812034607	302.6980285644531	79.9350814819336	7.328391075134277e-5	27	008
462	6.733480453491211	4.710738182067871	9.149312973022461e-6	304.8134765625	78.50608825683594	0.12434327602386475	529.9268188476562	227.0352325439453	0.2891400456428528	361.81585693359375	4.510412216186523	1.2516975402832031e-5	27	008
463	311.38800048828125	80.13101196289062	5.900859832763672e-6	307.6584167480469	80.07962799072266	0.10825279355049133	530.1890869140625	227.7807159423828	0.9967816472053528	308.6632995605469	78.14761352539062	3.5762786865234375e-6	27	008
464	320.5622253417969	80.43077087402344	4.3392181396484375e-5	307.6690979003906	81.75824737548828	0.6151910424232483	529.41259765625	227.35914611816406	0.9968529939651489	303.9524841308594	84.22049713134766	2.0176172256469727e-5	27	008
465	310.791015625	81.99724578857422	8.314847946166992e-6	306.56951904296875	80.54520416259766	0.8096534013748169	611.2122192382812	228.77232360839844	0.1313464343547821	305.0442199707031	80.54540252685547	7.987022399902344e-5	27	008
466	33.99330139160156	303.1306457519531	0.0015507936477661133	308.3765563964844	80.66940307617188	0.04144328832626343	530.4876708984375	227.07518005371094	0.601105272769928	361.0157470703125	4.991366386413574	8.821487426757812e-6	27	008
467	32.12639617919922	304.5824890136719	9.59634780883789e-6	307.0816955566406	79.55070495605469	0.00010308623313903809	529.635009765625	228.6710662841797	0.7162796258926392	362.82012939453125	4.868739128112793	6.616115570068359e-6	27	008
468	5.851637840270996	4.622570514678955	7.361173629760742e-6	304.4889221191406	79.24191284179688	0.0004000663757324219	531.3809814453125	228.4683837890625	0.8180941343307495	2.463392972946167	1.9395711421966553	4.172325134277344e-6	27	008
469	308.06463623046875	79.18276977539062	4.118680953979492e-5	305.0552062988281	79.61727142333984	0.9922751784324646	529.2793579101562	227.9801025390625	0.1039482057094574	304.13330078125	79.19207000732422	4.5686960220336914e-5	27	008
470	310.0193786621094	80.52030944824219	7.462501525878906e-5	306.9988098144531	80.51763916015625	0.05231645703315735	610.870849609375	226.40866088867188	0.001180201768875122	308.3580627441406	80.97046661376953	8.821487426757812e-6	27	008
471	34.6595344543457	304.3274841308594	0.1806640625	306.39306640625	80.08734893798828	0.15642625093460083	530.94189453125	227.40322875976562	0.9063645005226135	360.76318359375	3.607818841934204	1.6063451766967773e-5	27	008
472	6.776956558227539	4.243286609649658	2.154707908630371e-5	305.5013732910156	80.67998504638672	0.00015291571617126465	529.263671875	227.7609100341797	0.8245860934257507	3.3918991088867188	2.01267147064209	7.12275505065918e-6	27	008
473	34.92463684082031	302.6179504394531	0.0045671164989471436	305.2652282714844	79.9828872680664	0.023648709058761597	530.1358032226562	228.10372924804688	0.12931647896766663	361.7909240722656	5.698381423950195	1.385807991027832e-5	27	008
474	309.1055908203125	80.31426239013672	7.62641429901123e-5	306.1030578613281	81.1867904663086	0.9975459575653076	530.1430053710938	227.4547576904297	0.9439213275909424	303.9898376464844	79.69306182861328	3.960728645324707e-5	27	008
475	32.70906066894531	304.59088134765625	9.238719940185547e-6	304.0014343261719	78.6665267944336	0.004534423351287842	529.2662963867188	228.39125061035156	0.0018265843391418457	572.5983276367188	3.2694029808044434	2.9802322387695312e-6	27	008
476	33.57295227050781	304.9761962890625	9.045004844665527e-5	306.7154541015625	78.99417114257812	0.0001493692398071289	530.5975952148438	227.49862670898438	0.003550797700881958	361.9862060546875	5.523735523223877	4.351139068603516e-6	27	008
477	33.49114227294922	304.6273498535156	8.39531421661377e-5	305.0250549316406	79.96715545654297	0.9988701343536377	530.1171875	226.43032836914062	0.020803242921829224	303.624755859375	79.73097229003906	5.319714546203613e-5	27	008
478	33.96278381347656	305.0134582519531	0.04598575830459595	306.00323486328125	81.54904174804688	0.005977243185043335	531.1416015625	228.08192443847656	0.5631093978881836	360.21270751953125	5.142902374267578	1.7583370208740234e-6	27	008
479	365.59027099609375	32.168392181396484	0.0016178786754608154	308.2207946777344	80.51451873779297	0.9999909996986389	530.1393432617188	227.11227416992188	0.8581881523132324	305.6275939941406	81.74742889404297	0.00029274821281433105	27	008
480	309.1542053222656	79.23008728027344	4.351139068603516e-6	305.4098205566406	79.35407257080078	0.04782143235206604	531.3533935546875	227.2466583251953	0.8527859449386597	360.6809997558594	4.808675289154053	3.3080577850341797e-6	27	008
481	6.772390365600586	5.01747465133667	9.387731552124023e-6	307.06884765625	80.86956024169922	0.007594674825668335	529.8456420898438	227.8754119873047	0.7747230529785156	361.1968994140625	4.509298324584961	1.043081283569336e-5	27	008
482	32.615760803222656	303.99884033203125	0.0002784430980682373	307.1090393066406	80.56655883789062	0.9991555213928223	530.9641723632812	228.70689392089844	0.18959671258926392	305.1399230957031	80.86805725097656	0.00012111663818359375	27	008
483	7.151187419891357	4.410359859466553	1.0877847671508789e-5	306.98193359375	79.70454406738281	0.006052285432815552	530.541748046875	229.4422607421875	0.005371183156967163	476.6127624511719	4.384142875671387	7.569789886474609e-6	27	008
484	33.85502243041992	304.52899169921875	0.000429302453994751	306.1361999511719	81.11302185058594	0.7449230551719666	529.1607666015625	229.0679931640625	0.8289837837219238	303.04852294921875	80.96782684326172	7.867813110351562e-6	27	008
485	34.47642517089844	304.0023193359375	0.0004951357841491699	305.7162170410156	79.44141387939453	0.0010769963264465332	530.4938354492188	227.83950805664062	0.5242511630058289	361.62451171875	4.589817523956299	2.142786979675293e-5	27	008
486	33.17510986328125	302.55712890625	0.00021982192993164062	305.4780578613281	78.92522430419922	7.43865966796875e-5	530.5161743164062	227.58291625976562	0.5961131453514099	3.2622437477111816	2.570249319076538	7.361173629760742e-6	27	008
487	307.29986572265625	79.43302917480469	9.128451347351074e-5	304.4090881347656	79.16868591308594	0.8785541653633118	530.0177612304688	227.369140625	0.33585917949676514	301.38739013671875	78.86605834960938	2.0205974578857422e-5	27	008
488	34.165771484375	304.07073974609375	0.07145524024963379	304.4601745605469	78.54231262207031	0.0013393163681030273	531.49267578125	228.78143310546875	0.8406431674957275	2.860788345336914	313.3893127441406	1.817941665649414e-6	27	008
489	34.88673400878906	302.1826171875	0.04159355163574219	303.23358154296875	80.75035095214844	0.016983002424240112	530.3272705078125	228.32583618164062	0.9678735136985779	360.49420166015625	4.40886926651001	5.364418029785156e-6	27	008
490	307.8501281738281	79.35610961914062	5.221366882324219e-5	304.33660888671875	79.74162292480469	0.0706624984741211	528.6083984375	227.21644592285156	0.9914979934692383	360.5418395996094	4.9859395027160645	1.093745231628418e-5	27	008
491	5.540721893310547	4.237057209014893	1.0281801223754883e-5	304.2132568359375	79.08409881591797	0.002000749111175537	610.364013671875	228.58547973632812	0.021981239318847656	360.9801025390625	4.589826583862305	3.248453140258789e-6	27	008
492	34.51430892944336	301.43804931640625	0.522252082824707	306.0245361328125	79.76087951660156	3.412365913391113e-5	531.7938842773438	228.56719970703125	0.8701843023300171	555.8556518554688	4.590844631195068	6.645917892456055e-6	27	008
493	34.17525100708008	302.8684997558594	0.015003561973571777	303.2281494140625	79.75399780273438	0.836844265460968	529.7128295898438	227.79110717773438	0.09764969348907471	301.7976989746094	79.00650024414062	8.895993232727051e-5	27	008
494	305.5879821777344	78.93275451660156	6.92903995513916e-5	300.6072692871094	79.90335845947266	0.5356543064117432	531.0921020507812	228.30477905273438	0.4112985134124756	300.37591552734375	78.18434143066406	2.7179718017578125e-5	27	008
495	33.56001663208008	304.06854248046875	0.0006565451622009277	303.906494140625	79.29061889648438	0.2958746552467346	529.9620971679688	228.25804138183594	0.3961213231086731	301.65423583984375	79.09392547607422	1.475214958190918e-5	27	008
496	34.44212341308594	304.23406982421875	0.02535143494606018	305.3183898925781	79.87381744384766	0.014258056879043579	531.6998291015625	227.9379119873047	0.7353114485740662	302.4113464355469	80.54036712646484	1.4036893844604492e-5	27	008
497	35.289432525634766	302.9136962890625	0.01783546805381775	303.88275146484375	79.08165740966797	0.0022436678409576416	529.6617431640625	227.4613037109375	0.7626069784164429	301.2171325683594	79.60892486572266	3.4570693969726562e-6	27	008
498	33.14226531982422	304.0666809082031	0.0003616511821746826	303.16796875	81.02349853515625	0.33518463373184204	530.0813598632812	227.7700653076172	0.4915362298488617	302.0060119628906	80.033203125	1.1146068572998047e-5	27	008
499	34.8588752746582	303.7373046875	0.018607258796691895	300.649169921875	81.46036529541016	0.5544782876968384	530.7281494140625	227.4812469482422	0.020113706588745117	302.3732604980469	79.00513458251953	1.5020370483398438e-5	27	008
500	305.29534912109375	81.73713684082031	0.0005761384963989258	301.00225830078125	81.12564849853516	0.02539193630218506	530.387451171875	227.81565856933594	0.4237280488014221	361.9718322753906	4.818997383117676	1.2069940567016602e-5	27	008
501	32.90214920043945	305.8765563964844	0.06660613417625427	299.6748352050781	80.56985473632812	0.6911112666130066	529.2799682617188	226.29347229003906	0.0015670955181121826	302.0440979003906	81.99706268310547	1.7464160919189453e-5	27	008
502	33.452064514160156	306.37017822265625	0.05347234010696411	302.49505615234375	79.0993423461914	0.048346370458602905	530.7322998046875	226.8528289794922	0.02990025281906128	299.3827209472656	72.15715026855469	1.0699033737182617e-5	27	008
503	34.91724395751953	302.1748352050781	0.016492456197738647	301.269775390625	80.35653686523438	0.012461423873901367	530.5078735351562	228.8167266845703	0.9050478935241699	376.8939514160156	4.976330757141113	4.112720489501953e-6	27	008
504	34.25398254394531	303.92236328125	0.003753662109375	301.2042541503906	78.92510223388672	0.948208212852478	530.5626831054688	227.0994415283203	0.246544748544693	302.4687805175781	79.5134506225586	0.00011849403381347656	27	008
505	34.02790451049805	302.5491027832031	0.896134614944458	302.0005798339844	80.90530395507812	0.009893536567687988	529.6827392578125	227.19876098632812	0.0204218327999115	27.010427474975586	308.900634765625	3.129243850708008e-6	27	008
506	34.211299896240234	305.36602783203125	0.0036323964595794678	299.0653991699219	80.30198669433594	0.917698860168457	530.7095947265625	227.87887573242188	0.07226961851119995	360.6772155761719	4.3947834968566895	3.069639205932617e-5	27	008
507	305.4458923339844	80.16541290283203	0.001269608736038208	300.701416015625	80.66775512695312	0.2979339361190796	530.5208740234375	227.53994750976562	0.11005887389183044	301.8837890625	78.63462829589844	3.600120544433594e-5	27	008
508	305.0151062011719	79.74041748046875	0.0005512237548828125	299.5567321777344	81.52340698242188	0.9993908405303955	609.7528686523438	229.88107299804688	0.0021774470806121826	300.1807861328125	80.20745086669922	8.627772331237793e-5	27	008
509	304.9587097167969	80.4610824584961	0.025833696126937866	302.21441650390625	80.73745727539062	0.0015574097633361816	530.963134765625	229.22610473632812	0.768380880355835	2.9260144233703613	2.480844259262085	8.106231689453125e-6	27	008
510	33.75574493408203	304.8619384765625	0.003222167491912842	300.45648193359375	79.92243957519531	0.0003681480884552002	530.9371948242188	227.58961486816406	0.013501763343811035	360.1407775878906	5.112523555755615	4.264712333679199e-5	27	008
511	34.11537170410156	304.9674987792969	0.005442619323730469	298.7568664550781	81.68779754638672	0.001578301191329956	531.345947265625	227.82879638671875	0.7526459693908691	303.0279541015625	78.10304260253906	6.556510925292969e-6	27	008
512	33.463478088378906	304.5603332519531	0.0003006160259246826	295.9574890136719	82.35086059570312	0.00022530555725097656	530.97802734375	227.14710998535156	0.016833722591400146	360.3879699707031	4.326160430908203	1.1205673217773438e-5	27	008
513	33.85603332519531	304.4486999511719	0.0011666715145111084	298.11871337890625	81.6319808959961	0.3982875943183899	529.5086059570312	227.8699188232422	0.3574124574661255	301.7655029296875	79.32828521728516	2.92360782623291e-5	27	008
514	35.04674530029297	304.2082214355469	0.0017980337142944336	296.7725524902344	82.6330795288086	0.0033022165298461914	532.4314575195312	227.27647399902344	0.008274853229522705	360.07391357421875	4.96013879776001	3.7282705307006836e-5	27	008
515	364.0001525878906	36.44413757324219	0.6063007712364197	301.36767578125	80.19696044921875	0.0004807710647583008	531.4813232421875	227.72161865234375	0.7338943481445312	375.33013916015625	5.243332862854004	1.5735626220703125e-5	27	008
516	33.56853485107422	304.5816955566406	0.000728607177734375	301.5746154785156	81.86833190917969	0.0005064308643341064	530.37890625	229.53355407714844	0.0408613383769989	360.16717529296875	4.732608795166016	4.112720489501953e-6	27	008
517	33.29460906982422	302.79736328125	0.9133004546165466	297.48114013671875	80.76124572753906	0.7457184195518494	530.992431640625	227.99722290039062	0.0355394184589386	301.5000305175781	79.09628295898438	0.0001150369644165039	27	008
518	33.10151672363281	304.9080810546875	2.092123031616211e-5	430.72259521484375	72.4012680053711	0.014495134353637695	610.2894287109375	227.0694580078125	0.4470686614513397	303.67999267578125	78.14432525634766	5.0961971282958984e-6	27	008
519	34.38520050048828	304.0487976074219	0.002050936222076416	299.9668884277344	81.56327819824219	0.005178570747375488	529.1607055664062	227.24887084960938	0.0174618661403656	302.0133972167969	78.07624053955078	2.5391578674316406e-5	27	008
520	34.03819274902344	303.6606750488281	0.08411523699760437	296.6407775878906	81.90345001220703	0.01344364881515503	531.1407470703125	228.73475646972656	0.029542595148086548	302.2629089355469	77.9231185913086	1.3232231140136719e-5	27	008
521	35.155303955078125	303.7740478515625	0.002270519733428955	296.6676940917969	80.92021942138672	0.7508044242858887	530.5023193359375	227.8671875	0.9959649443626404	300.8861999511719	77.39303588867188	2.199411392211914e-5	27	008
522	304.7320251464844	79.5363540649414	0.0022112131118774414	300.2076416015625	80.45519256591797	0.06880250573158264	530.529052734375	227.7607421875	0.04100355505943298	302.12127685546875	78.30713653564453	3.737211227416992e-5	27	008
523	34.56968307495117	302.3431396484375	0.21752965450286865	299.7757568359375	81.98116302490234	0.9985954761505127	530.4567260742188	227.25094604492188	0.5532776713371277	302.58197021484375	79.82649993896484	0.00010421872138977051	27	008
524	306.6776123046875	80.20982360839844	1.3530254364013672e-5	302.5296936035156	81.11182403564453	1.0311603546142578e-5	530.5455322265625	228.59202575683594	0.17655527591705322	346.300048828125	3.520703077316284	3.3676624298095703e-6	27	008
525	304.6298522949219	80.36650848388672	0.15321943163871765	300.5403747558594	81.3750991821289	0.013505607843399048	530.906494140625	227.6451416015625	0.9882718324661255	303.4909362792969	81.7572021484375	1.9073486328125e-5	27	008
526	33.596492767333984	302.38934326171875	0.003978371620178223	299.3146667480469	81.08206939697266	0.00035893917083740234	529.3624267578125	228.42120361328125	0.013989031314849854	302.44744873046875	77.6766128540039	7.450580596923828e-6	27	008
527	34.37178039550781	304.33648681640625	0.00029164552688598633	299.20196533203125	82.12535095214844	0.4736812114715576	530.512451171875	227.9203643798828	0.5339434742927551	302.10968017578125	79.35799407958984	1.558661460876465e-5	27	008
528	33.29460525512695	301.625	0.9997754693031311	300.57440185546875	80.06709289550781	0.0006131231784820557	531.2483520507812	228.3124237060547	0.05373486876487732	360.9526672363281	4.772668838500977	2.6226043701171875e-5	27	008
529	305.8310852050781	79.36302185058594	3.9070844650268555e-5	301.55224609375	80.24787139892578	0.3023626506328583	530.2896728515625	228.02615356445312	0.9546183347702026	360.629150390625	4.4179487228393555	2.3573637008666992e-5	27	008
530	34.51768493652344	304.5588684082031	0.005551785230636597	303.5186767578125	79.77155303955078	3.7670135498046875e-5	528.9347534179688	227.48231506347656	0.38042765855789185	362.01824951171875	4.957549095153809	1.0341405868530273e-5	27	008
531	33.48847579956055	304.900146484375	0.00018608570098876953	301.87158203125	80.84053802490234	0.022395014762878418	528.9860229492188	229.01698303222656	0.547731876373291	361.0636901855469	3.2912864685058594	4.470348358154297e-6	27	008
532	306.2936706542969	81.57268524169922	4.488229751586914e-5	302.009521484375	80.78522491455078	0.002609461545944214	528.8076171875	227.54364013671875	0.8927412629127502	361.66204833984375	5.460671901702881	1.4185905456542969e-5	27	008
533	34.692440032958984	304.1808166503906	0.0067254602909088135	300.53302001953125	82.45143127441406	0.011295944452285767	530.5003051757812	228.11138916015625	0.48609471321105957	302.4515686035156	78.00457763671875	6.16908073425293e-6	27	008
534	35.32258605957031	304.02783203125	0.06662246584892273	303.0585021972656	80.32635498046875	0.00041624903678894043	529.9109497070312	229.0477294921875	0.8067757487297058	2.430661201477051	0.6667037010192871	3.0994415283203125e-6	27	008
535	34.96196746826172	305.0766906738281	0.09359943866729736	302.420166015625	80.53907012939453	0.0027937889099121094	531.4072875976562	227.08872985839844	0.056516826152801514	2.7651820182800293	1.3532204627990723	3.7848949432373047e-6	27	008
536	32.541831970214844	305.6211853027344	1.6391277313232422e-5	4.380436897277832	4.243106365203857	5.185604095458984e-6	530.4284057617188	227.14410400390625	0.3618101179599762	361.1996765136719	4.572192668914795	4.76837158203125e-6	27	008
537	304.08514404296875	81.44680786132812	0.021127015352249146	301.8939208984375	80.94693756103516	0.5343278646469116	531.7686767578125	227.609375	0.6123491525650024	302.48895263671875	82.40516662597656	1.65402889251709e-5	27	008
538	305.5391845703125	79.77702331542969	0.0005867183208465576	301.0899963378906	80.0384521484375	0.026219666004180908	531.6790771484375	229.4852752685547	0.8091448545455933	302.46441650390625	76.93365478515625	8.52346420288086e-6	27	008
539	34.843833923339844	304.4596862792969	0.00014835596084594727	304.5071716308594	79.63981628417969	9.134411811828613e-5	530.7471313476562	227.8212890625	0.003533393144607544	362.7380065917969	4.169256687164307	3.844499588012695e-6	27	008
540	34.48717498779297	303.0160827636719	0.0020820796489715576	303.2713623046875	79.1281967163086	0.004283696413040161	530.1155395507812	228.30313110351562	0.9623540043830872	361.4583435058594	4.168525695800781	5.9604644775390625e-6	27	008
541	6.824901103973389	5.207947254180908	1.710653305053711e-5	305.75372314453125	80.17529296875	1.2040138244628906e-5	530.3604736328125	227.95101928710938	0.5331505537033081	4.569005012512207	2.310149908065796	3.2186508178710938e-6	27	008
542	6.216657638549805	3.502770185470581	2.3812055587768555e-5	303.705322265625	79.79652404785156	0.00037339329719543457	530.8054809570312	228.0967254638672	0.004116743803024292	3.422849178314209	1.5525643825531006	2.9802322387695312e-6	27	008
