# Supplementary material for: An automated feeding system for the African killifish reveals the impact of diet on lifespan and allows scalable assessment of associative learning
Source: eLife. 2022 Nov 10;11:e69008. doi: 10.7554/eLife.69008 (PMC9788828; doi:10.7554/eLife.69008)
Supplement: Figure 6—source data 2. [file elife-69008-fig6-data2.zip › Training Trajectories/t22_REC000DLC_resnet50_TrainAllTheThingsJun28shuffle1_1030000.csv]

bodyparts_coords	fishhead_x	fishhead_y	fishhead_likelihood	fishtail_x	fishtail_y	fishtail_likelihood	redlight_x	redlight_y	redlight_likelihood	fooddrop_x	fooddrop_y	fooddrop_likelihood	fishnum	recordingnum
0	3.3705081939697266	480.72186279296875	5.543231964111328e-6	5.506478786468506	95.49093627929688	5.0067901611328125e-6	531.3986206054688	217.79673767089844	0.41348111629486084	201.43392944335938	5.869298934936523	6.943941116333008e-6	22	000
1	3.2246103286743164	482.06280517578125	4.887580871582031e-6	4.346539497375488	479.0686950683594	3.814697265625e-6	530.1585693359375	218.32931518554688	0.14485126733779907	185.7861328125	6.037899017333984	1.5497207641601562e-6	22	000
2	2.920933246612549	481.1334228515625	2.6792287826538086e-5	4.802908897399902	478.5840759277344	1.0192394256591797e-5	531.9616088867188	217.92355346679688	0.911344051361084	186.31802368164062	6.076197147369385	2.8312206268310547e-6	22	000
3	2.9451889991760254	481.0617980957031	5.841255187988281e-6	6.25402307510376	95.55950164794922	7.450580596923828e-6	532.2421264648438	217.5869140625	0.04654639959335327	201.04849243164062	4.55732536315918	3.039836883544922e-6	22	000
4	3.05185866355896	480.9100646972656	3.606081008911133e-6	5.0280656814575195	478.8030700683594	4.589557647705078e-6	533.5775756835938	216.5086669921875	0.01769179105758667	202.08302307128906	6.468360424041748	4.380941390991211e-6	22	000
5	3.137861728668213	480.335693359375	7.033348083496094e-6	6.381162643432617	97.37721252441406	7.3909759521484375e-6	531.9285888671875	216.5684051513672	0.002951294183731079	202.01657104492188	6.197607040405273	2.5987625122070312e-5	22	000
6	3.035466432571411	480.5750427246094	2.4616718292236328e-5	5.458309173583984	478.8060607910156	2.4050474166870117e-5	533.800048828125	216.66363525390625	0.0012100636959075928	217.73744201660156	5.431536674499512	2.384185791015625e-6	22	000
7	3.4865975379943848	480.5064392089844	2.2709369659423828e-5	6.277185440063477	478.87213134765625	4.419684410095215e-5	532.2286987304688	216.7079620361328	0.40704280138015747	201.89817810058594	5.263200283050537	4.023313522338867e-6	22	000
8	3.1568613052368164	480.6466979980469	7.4803829193115234e-6	6.170921802520752	97.065673828125	6.705522537231445e-6	532.9344482421875	216.978515625	0.0017018020153045654	201.21121215820312	5.458409309387207	2.148747444152832e-5	22	000
9	2.2792510986328125	480.15216064453125	1.6391277313232422e-6	5.258512496948242	96.48241424560547	3.2782554626464844e-6	533.2373046875	216.48040771484375	0.004070758819580078	186.3633270263672	7.229823112487793	4.5299530029296875e-6	22	000
10	2.698500633239746	481.71014404296875	3.9637088775634766e-6	4.70520544052124	479.3927307128906	3.2186508178710938e-6	532.0131225585938	217.90138244628906	0.008155614137649536	186.85931396484375	6.106967926025391	6.467103958129883e-6	22	000
11	3.36472487449646	463.7407531738281	1.049041748046875e-5	172.63858032226562	4.069135665893555	1.3709068298339844e-6	534.2080688476562	217.09327697753906	0.5262090563774109	186.88543701171875	5.2294111251831055	5.155801773071289e-6	22	000
12	2.3663482666015625	480.14776611328125	2.175569534301758e-6	4.852229595184326	477.3021545410156	3.427267074584961e-6	532.7237548828125	218.0966796875	0.41469332575798035	202.27577209472656	5.807675361633301	2.3543834686279297e-6	22	000
13	2.8884801864624023	480.61907958984375	5.692243576049805e-6	5.091927528381348	477.86773681640625	1.1354684829711914e-5	534.2578125	217.7576141357422	0.10654798150062561	202.67408752441406	6.709988594055176	1.0728836059570312e-5	22	000
14	2.813175678253174	480.2001037597656	5.632638931274414e-6	5.150187015533447	477.34814453125	6.407499313354492e-6	531.4708251953125	217.85079956054688	0.017596960067749023	186.51344299316406	5.241649627685547	5.841255187988281e-6	22	000
15	2.79394793510437	480.4613952636719	1.055002212524414e-5	4.939309120178223	478.5252990722656	1.4215707778930664e-5	533.7591552734375	216.19873046875	0.007941961288452148	187.21559143066406	5.54708194732666	2.7418136596679688e-6	22	000
16	2.8596158027648926	481.34478759765625	9.804964065551758e-6	4.744838714599609	478.6115417480469	8.463859558105469e-6	531.8077392578125	217.00709533691406	0.0004514455795288086	187.43505859375	5.6953043937683105	4.5299530029296875e-6	22	000
17	2.6654000282287598	480.4301452636719	1.2069940567016602e-5	4.339019298553467	477.6009216308594	1.1801719665527344e-5	531.0189819335938	217.4577178955078	0.07189872860908508	202.5411834716797	6.290262222290039	4.947185516357422e-6	22	000
18	3.13449764251709	480.9266662597656	2.652406692504883e-6	3.880735397338867	121.31648254394531	5.692243576049805e-6	534.3929443359375	216.0724334716797	0.1663496196269989	201.9134979248047	6.117715835571289	5.602836608886719e-6	22	000
19	3.308535099029541	481.04345703125	5.930662155151367e-6	172.29258728027344	4.896927833557129	4.857778549194336e-6	532.0435180664062	216.95191955566406	0.002995789051055908	171.0467529296875	6.532839775085449	8.285045623779297e-6	22	000
20	2.7034692764282227	481.2509765625	6.884336471557617e-6	4.402857780456543	478.5538330078125	7.62939453125e-6	532.9479370117188	216.94696044921875	0.021208465099334717	186.00820922851562	6.8333635330200195	3.546476364135742e-6	22	000
21	2.745798110961914	464.4737854003906	2.384185791015625e-6	188.0349884033203	4.15900182723999	1.7285346984863281e-6	532.8461303710938	217.44566345214844	3.787875175476074e-5	186.60250854492188	5.297719955444336	4.023313522338867e-6	22	000
22	2.6347384452819824	481.8702697753906	3.3080577850341797e-6	5.065430641174316	96.81864929199219	2.8312206268310547e-6	532.0799560546875	217.12667846679688	0.8725863695144653	186.75572204589844	5.774120807647705	2.950429916381836e-6	22	000
23	2.8714938163757324	481.77728271484375	4.762411117553711e-5	4.643418788909912	479.14251708984375	6.747245788574219e-5	532.4862670898438	217.624267578125	0.001774132251739502	171.1056671142578	5.611000061035156	2.7120113372802734e-6	22	000
24	2.8475801944732666	479.9017639160156	5.3942203521728516e-6	5.444786071777344	477.4897155761719	3.4570693969726562e-6	531.2156982421875	216.7757568359375	0.18032658100128174	186.10621643066406	7.030458450317383	2.592802047729492e-6	22	000
25	3.3604135513305664	480.16949462890625	2.0176172256469727e-5	5.312889099121094	477.75982666015625	1.9669532775878906e-5	533.7510986328125	217.65675354003906	0.5339858531951904	185.95013427734375	6.448440074920654	2.3245811462402344e-6	22	000
26	2.8658926486968994	481.0694274902344	7.718801498413086e-6	5.1694769859313965	478.86572265625	8.016824722290039e-6	532.7709350585938	216.22604370117188	0.14791083335876465	187.18246459960938	5.813701629638672	5.602836608886719e-6	22	000
27	2.961684226989746	481.0860290527344	1.0758638381958008e-5	519.76904296875	200.35594177246094	1.3083219528198242e-5	521.1869506835938	200.04208374023438	0.9999914169311523	518.2525634765625	198.6275634765625	0.003465592861175537	22	000
28	519.1157836914062	202.618408203125	3.787875175476074e-5	518.6424560546875	199.00624084472656	0.00012180209159851074	519.083740234375	198.43069458007812	0.9999998807907104	517.265380859375	198.41835021972656	0.05856245756149292	22	000
29	520.8648681640625	202.09800720214844	2.3156404495239258e-5	519.0570068359375	198.35781860351562	5.367398262023926e-5	520.4127807617188	197.6533966064453	0.9999999403953552	518.7958984375	197.12161254882812	0.010328859090805054	22	000
30	520.0144653320312	202.6680145263672	4.0858983993530273e-5	518.706787109375	199.0702362060547	0.00011676549911499023	518.8568115234375	198.02923583984375	0.9999998807907104	517.6846923828125	198.18807983398438	0.06142449378967285	22	000
31	520.840576171875	201.63925170898438	2.4497509002685547e-5	519.376220703125	198.30087280273438	5.415081977844238e-5	520.25146484375	197.09494018554688	0.9999997615814209	518.9697875976562	197.13653564453125	0.008675873279571533	22	000
32	520.56396484375	202.55682373046875	3.3020973205566406e-5	519.1486206054688	199.2750701904297	6.982684135437012e-5	520.2373046875	198.37313842773438	0.9999998807907104	518.6838989257812	198.04112243652344	0.010445713996887207	22	000
33	519.1187133789062	202.65673828125	2.1755695343017578e-5	518.6805419921875	199.61817932128906	6.195902824401855e-5	520.1937866210938	198.85923767089844	0.9999995827674866	518.3468017578125	198.0983428955078	0.005695939064025879	22	000
34	520.0866088867188	203.1927490234375	2.5987625122070312e-5	518.7669067382812	199.7995147705078	7.107853889465332e-5	519.9174194335938	199.1983642578125	0.9999992847442627	518.2315063476562	198.74496459960938	0.012036025524139404	22	000
35	519.6842651367188	202.32888793945312	4.222989082336426e-5	518.744140625	198.83055114746094	0.00013637542724609375	519.269287109375	197.76348876953125	1.0	518.5888061523438	197.839599609375	0.017466038465499878	22	000
36	519.2199096679688	203.3216552734375	2.0205974578857422e-5	518.4348754882812	199.73675537109375	5.4717063903808594e-5	519.0247192382812	198.97557067871094	0.9999997615814209	517.2177124023438	199.02796936035156	0.11145532131195068	22	000
37	520.74951171875	201.97625732421875	2.1785497665405273e-5	518.8895874023438	198.33082580566406	4.461407661437988e-5	520.3416137695312	197.85484313964844	0.9999997019767761	518.1619873046875	197.53321838378906	0.01724618673324585	22	000
38	520.0028076171875	201.87139892578125	3.057718276977539e-5	518.5491333007812	198.08119201660156	7.316470146179199e-5	519.5911865234375	197.5244140625	0.9999998807907104	517.6802368164062	197.3992919921875	0.026959657669067383	22	000
39	520.7462768554688	201.953369140625	3.603100776672363e-5	519.4655151367188	198.53541564941406	7.575750350952148e-5	520.0718383789062	197.67225646972656	1.0	518.435302734375	197.55043029785156	0.007751941680908203	22	000
40	519.255859375	202.383056640625	3.927946090698242e-5	518.089599609375	198.7743682861328	0.0001265406608581543	518.91259765625	198.00535583496094	1.0	517.7781372070312	197.78338623046875	0.04859858751296997	22	000
41	520.9093017578125	201.72677612304688	2.2351741790771484e-5	519.4563598632812	198.68275451660156	3.4332275390625e-5	520.0184936523438	197.896240234375	0.9999998807907104	518.1312255859375	197.65966796875	0.0030038058757781982	22	000
42	519.8545532226562	203.13189697265625	3.68952751159668e-5	518.7498168945312	199.34585571289062	0.00014021992683410645	518.9672241210938	198.67181396484375	0.9999997615814209	517.6556396484375	198.34754943847656	0.1875883936882019	22	000
43	520.1148681640625	201.6913299560547	4.437565803527832e-5	518.6970825195312	197.74411010742188	0.00012245774269104004	519.6194458007812	197.15391540527344	0.9999998807907104	518.4243774414062	197.00527954101562	0.028566837310791016	22	000
44	519.7996215820312	203.99658203125	2.7447938919067383e-5	518.2536010742188	200.2557830810547	0.00012072920799255371	518.6906127929688	199.43301391601562	0.9999997615814209	517.8515014648438	199.40525817871094	0.12689131498336792	22	000
45	520.7047729492188	201.0767059326172	2.0384788513183594e-5	519.116455078125	197.34451293945312	3.331899642944336e-5	520.8705444335938	197.1812286376953	0.9999994039535522	518.9624633789062	196.03488159179688	0.001879960298538208	22	000
46	520.3198852539062	201.74221801757812	2.4050474166870117e-5	518.8880004882812	198.3339080810547	4.2498111724853516e-5	519.9005126953125	197.49273681640625	0.9999999403953552	518.2424926757812	196.98056030273438	0.0060347020626068115	22	000
47	520.2081909179688	201.7621612548828	4.0918588638305664e-5	518.8472290039062	198.0126953125	0.00011795759201049805	519.4725341796875	197.48280334472656	0.9999999403953552	518.4323120117188	197.5060577392578	0.02625289559364319	22	000
48	521.102783203125	202.53182983398438	2.6881694793701172e-5	519.549560546875	198.74456787109375	5.906820297241211e-5	520.0445556640625	198.18772888183594	0.9999998807907104	518.345947265625	198.1552276611328	0.04675772786140442	22	000
49	519.8863525390625	201.90953063964844	3.045797348022461e-5	518.6387939453125	198.19454956054688	9.351968765258789e-5	519.2123413085938	197.3142547607422	1.0	518.0081176757812	197.27105712890625	0.025244474411010742	22	000
50	521.4706420898438	202.45330810546875	1.7076730728149414e-5	520.0006103515625	198.89840698242188	3.314018249511719e-5	521.3663330078125	198.36488342285156	0.9999977350234985	519.1535034179688	197.89723205566406	0.006014078855514526	22	000
51	519.9384155273438	202.35337829589844	2.2649765014648438e-5	518.3590087890625	198.6450653076172	7.006525993347168e-5	519.447998046875	198.29283142089844	0.9999997615814209	517.74267578125	197.91024780273438	0.07694801688194275	22	000
52	519.7463989257812	202.8164520263672	2.2590160369873047e-5	519.6768188476562	199.41200256347656	5.143880844116211e-5	520.0339965820312	199.07186889648438	0.9999995231628418	518.17822265625	198.835205078125	0.03708893060684204	22	000
53	519.53173828125	202.15252685546875	1.4901161193847656e-5	519.3745727539062	199.07151794433594	3.170967102050781e-5	520.8825073242188	198.39373779296875	0.9999989867210388	518.948974609375	197.59645080566406	0.002473503351211548	22	000
54	520.5950317382812	201.53004455566406	4.735589027404785e-5	518.7520141601562	198.13238525390625	0.00010567903518676758	519.9847412109375	197.0457305908203	1.0	518.887939453125	197.09500122070312	0.013885289430618286	22	000
55	519.3192749023438	202.35923767089844	3.2961368560791016e-5	518.7743530273438	198.94850158691406	0.00010734796524047852	519.6805419921875	198.290771484375	0.9999996423721313	518.1159057617188	198.16697692871094	0.05905082821846008	22	000
56	520.193115234375	202.6007080078125	3.081560134887695e-5	518.7742309570312	198.88258361816406	8.842349052429199e-5	519.5617065429688	198.87904357910156	0.9999991655349731	517.767333984375	198.34539794921875	0.08823338150978088	22	000
57	3.5125927925109863	481.46246337890625	1.4930963516235352e-5	519.2376708984375	197.4644317626953	2.250075340270996e-5	520.2794799804688	197.297119140625	0.9999990463256836	518.2711181640625	196.4714813232422	0.0061476826667785645	22	000
58	519.9967041015625	202.33766174316406	4.744529724121094e-5	518.6359252929688	198.78387451171875	0.00016310811042785645	519.514892578125	197.9281463623047	0.9999998807907104	518.651611328125	197.60073852539062	0.04192402958869934	22	000
59	520.7626342773438	201.50747680664062	3.078579902648926e-5	519.1240844726562	197.80322265625	7.69197940826416e-5	520.3253784179688	196.97036743164062	0.9999998807907104	519.1151123046875	196.5196075439453	0.0037845373153686523	22	000
60	520.1461791992188	201.8713836669922	3.972649574279785e-5	518.7965698242188	197.97434997558594	0.00012305378913879395	519.9856567382812	197.3740997314453	0.9999998211860657	518.7814331054688	196.76870727539062	0.012454748153686523	22	000
61	520.3321533203125	201.7980194091797	3.159046173095703e-5	518.8399047851562	198.0784149169922	7.078051567077637e-5	519.521484375	197.36102294921875	1.0	518.0113525390625	197.09523010253906	0.012988120317459106	22	000
62	520.707275390625	202.27365112304688	2.816319465637207e-5	518.7743530273438	198.6866455078125	8.26418399810791e-5	519.92041015625	198.2097930908203	0.9999998807907104	518.3682250976562	198.18101501464844	0.042495161294937134	22	000
63	520.3556518554688	202.25942993164062	2.866983413696289e-5	519.0994262695312	198.44775390625	7.528066635131836e-5	519.73291015625	197.80604553222656	0.9999998807907104	518.3439331054688	197.40750122070312	0.019139349460601807	22	000
64	520.1159057617188	202.28134155273438	3.102421760559082e-5	518.9684448242188	199.0220184326172	7.31050968170166e-5	519.6553955078125	198.3141632080078	1.0	517.6974487304688	198.27981567382812	0.02108466625213623	22	000
65	519.0834350585938	201.20677185058594	2.104043960571289e-5	518.8577270507812	197.97158813476562	3.018975257873535e-5	520.041748046875	197.6196746826172	0.9999994039535522	518.175048828125	197.01023864746094	0.0031197965145111084	22	000
66	520.3323364257812	203.8018798828125	1.52587890625e-5	519.000732421875	199.95729064941406	6.720423698425293e-5	519.5172729492188	199.1106414794922	0.9999996423721313	517.9365844726562	199.23690795898438	0.21510207653045654	22	000
67	520.8648071289062	202.87696838378906	2.3931264877319336e-5	519.8456420898438	199.2467498779297	5.3495168685913086e-5	520.2398681640625	198.00376892089844	0.9999998807907104	518.7700805664062	197.77175903320312	0.0156438946723938	22	000
68	519.5560302734375	201.54653930664062	2.130866050720215e-5	519.4074096679688	197.86770629882812	5.0514936447143555e-5	520.391845703125	197.37794494628906	0.9999997615814209	518.778564453125	196.80799865722656	0.019401729106903076	22	000
69	519.778076171875	201.97314453125	2.709031105041504e-5	518.50537109375	198.1615447998047	8.213520050048828e-5	519.0569458007812	197.7311248779297	0.9999998807907104	517.7824096679688	197.3750457763672	0.012422651052474976	22	000
70	520.4806518554688	203.6972198486328	2.7924776077270508e-5	519.300537109375	200.38153076171875	8.293986320495605e-5	520.0125122070312	199.74407958984375	0.9999995231628418	517.944580078125	199.92657470703125	0.04770752787590027	22	000
71	520.568115234375	202.11700439453125	3.4362077713012695e-5	518.9822998046875	198.28028869628906	9.745359420776367e-5	520.23681640625	198.02285766601562	0.9999997615814209	518.376953125	197.42051696777344	0.03107774257659912	22	000
72	519.8569946289062	201.99725341796875	3.421306610107422e-5	518.4725952148438	198.08563232421875	0.0001093149185180664	519.6407470703125	197.42904663085938	1.0	518.1426391601562	197.1092987060547	0.036041438579559326	22	000
73	519.9129028320312	202.42543029785156	2.637505531311035e-5	518.509765625	198.59442138671875	9.119510650634766e-5	519.527099609375	197.825439453125	0.9999997615814209	518.2218627929688	197.3182830810547	0.030148297548294067	22	000
74	520.1368408203125	202.9541473388672	3.457069396972656e-5	518.7689819335938	199.90573120117188	9.974837303161621e-5	519.2545166015625	198.85147094726562	0.9999999403953552	517.7188720703125	199.1851043701172	0.05315917730331421	22	000
75	520.3377685546875	201.85330200195312	4.756450653076172e-5	519.018798828125	198.52223205566406	0.00011220574378967285	519.7286376953125	197.5062713623047	1.0	518.6632690429688	197.78555297851562	0.007575899362564087	22	000
76	520.1688232421875	201.4864044189453	4.5299530029296875e-5	518.51806640625	197.88914489746094	9.313225746154785e-5	519.5718994140625	197.3946990966797	1.0	518.00439453125	196.88687133789062	0.012554019689559937	22	000
77	520.6134033203125	202.0543975830078	3.078579902648926e-5	519.1956176757812	198.274169921875	7.417798042297363e-5	520.1985473632812	197.80018615722656	0.9999999403953552	518.2724609375	197.51089477539062	0.015997469425201416	22	000
78	520.3975830078125	201.8489227294922	1.2725591659545898e-5	518.9270629882812	198.1799774169922	2.3603439331054688e-5	519.9116821289062	197.3797149658203	0.9999997615814209	518.0498046875	197.37185668945312	0.005033761262893677	22	000
79	520.470703125	202.6416473388672	2.446770668029785e-5	519.05322265625	199.17332458496094	5.8323144912719727e-5	519.837646484375	198.9204559326172	0.9999992847442627	517.7521362304688	198.34671020507812	0.05408623814582825	22	000
80	520.7345581054688	202.31629943847656	3.0279159545898438e-5	519.2106323242188	198.86990356445312	7.62939453125e-5	520.2008666992188	198.31442260742188	0.9999998807907104	518.7348022460938	197.9873046875	0.01693093776702881	22	000
81	520.56396484375	202.45962524414062	3.36766242980957e-5	519.607177734375	199.22589111328125	8.210539817810059e-5	520.044189453125	198.4645538330078	0.9999998807907104	518.2632446289062	198.71578979492188	0.025207489728927612	22	000
82	519.7702026367188	202.97628784179688	3.108382225036621e-5	518.1322021484375	198.9931182861328	0.00010883808135986328	519.1201171875	198.88339233398438	0.9999994039535522	517.8558349609375	198.11143493652344	0.05030164122581482	22	000
83	520.712158203125	202.3188934326172	2.4616718292236328e-5	519.4781494140625	198.6606903076172	5.888938903808594e-5	520.6106567382812	197.9757843017578	0.9999996423721313	518.9409790039062	197.73899841308594	0.005917251110076904	22	000
84	2.6772396564483643	481.0060119628906	1.7702579498291016e-5	4.430970668792725	478.35992431640625	1.806020736694336e-5	520.6820068359375	197.7881622314453	0.9999997615814209	518.5220947265625	197.70533752441406	0.0006061196327209473	22	000
85	520.1766967773438	202.91162109375	2.4944543838500977e-5	518.8067626953125	199.43374633789062	7.283687591552734e-5	519.4606323242188	198.9430389404297	0.9999997019767761	517.5966796875	199.11355590820312	0.06214466691017151	22	000
86	519.4930419921875	202.20408630371094	3.129243850708008e-5	518.470947265625	198.41038513183594	8.401274681091309e-5	519.043701171875	198.14614868164062	0.9999998807907104	518.0126953125	197.62779235839844	0.0483228862285614	22	000
87	520.4204711914062	201.6214599609375	2.7120113372802734e-5	518.84814453125	197.9215545654297	6.246566772460938e-5	520.0753173828125	197.62759399414062	0.9999999403953552	517.8967895507812	197.27088928222656	0.024761497974395752	22	000
88	519.78271484375	202.2058868408203	4.252791404724121e-5	518.7324829101562	198.53753662109375	0.00010913610458374023	519.5266723632812	198.32763671875	0.9999997615814209	517.7001953125	198.13864135742188	0.03504061698913574	22	000
89	520.9695434570312	202.18495178222656	1.2099742889404297e-5	519.4874877929688	198.80003356933594	1.9222497940063477e-5	520.4943237304688	198.22665405273438	0.9999987483024597	519.0864868164062	197.80899047851562	0.0025283098220825195	22	000
90	86.24456787109375	343.85357666015625	0.020910292863845825	91.02012634277344	341.14715576171875	0.00019109249114990234	520.0819091796875	198.36900329589844	0.9999997615814209	518.3243408203125	197.94764709472656	0.015603095293045044	22	000
91	82.01007080078125	353.052978515625	0.00040525197982788086	518.5596923828125	198.49855041503906	3.382563591003418e-5	519.9379272460938	198.31124877929688	0.9999998807907104	518.25244140625	197.4357452392578	0.007586836814880371	22	000
92	80.4853744506836	345.581787109375	0.00176239013671875	83.34493255615234	342.3014831542969	0.001555323600769043	520.3350830078125	197.74807739257812	0.9999997019767761	518.4803466796875	197.28994750976562	0.015884578227996826	22	000
93	81.56658172607422	341.1659851074219	0.0047082602977752686	83.1255874633789	340.0272521972656	0.9988412857055664	520.7055053710938	197.43597412109375	0.9999996423721313	518.8197021484375	197.27163696289062	0.003428548574447632	22	000
94	80.82710266113281	340.3578186035156	0.00017198920249938965	519.1029052734375	198.2701416015625	7.75754451751709e-5	519.8421020507812	197.53895568847656	0.9999998807907104	519.0192260742188	197.2734375	0.008453518152236938	22	000
95	521.0936889648438	203.4134063720703	1.811981201171875e-5	519.8776245117188	200.53074645996094	4.8995018005371094e-5	520.5034790039062	199.53677368164062	0.9999997615814209	518.3424682617188	199.5415496826172	0.031995683908462524	22	000
96	78.98894500732422	341.7682189941406	0.0009879767894744873	518.96142578125	198.40658569335938	8.997321128845215e-5	519.968994140625	198.2323455810547	0.9999998807907104	518.0166015625	198.02139282226562	0.0934247374534607	22	000
97	80.43167114257812	340.0092468261719	0.06289291381835938	82.98200988769531	338.1964111328125	0.8082602024078369	520.3423461914062	198.0504150390625	0.9999998211860657	518.5249633789062	197.89920043945312	0.025405853986740112	22	000
98	520.2763061523438	201.61631774902344	3.5315752029418945e-5	519.0516967773438	198.1667938232422	6.80685043334961e-5	519.44677734375	197.38612365722656	0.9999998807907104	518.0235595703125	197.48001098632812	0.018382608890533447	22	000
99	78.10847473144531	340.4368896484375	8.490681648254395e-5	81.63774108886719	337.4307861328125	0.00019925832748413086	519.8592529296875	197.7501220703125	0.9999998807907104	518.3595581054688	197.4254913330078	0.009745866060256958	22	000
100	520.693359375	202.01853942871094	4.032254219055176e-5	519.285888671875	198.34779357910156	0.00010791420936584473	520.0289916992188	197.8423614501953	0.9999998807907104	518.9440307617188	197.42124938964844	0.022231251001358032	22	000
101	77.84080505371094	341.16351318359375	0.0009107291698455811	80.42975616455078	339.4271240234375	0.003692060708999634	520.2059326171875	198.12220764160156	0.9999998807907104	518.7225952148438	197.8155975341797	0.00817406177520752	22	000
102	75.01705932617188	341.9007263183594	0.9590380191802979	519.0521240234375	199.23377990722656	7.095932960510254e-5	519.6293334960938	198.0565185546875	0.9999998807907104	518.30322265625	197.80906677246094	0.013771295547485352	22	000
103	520.5917358398438	202.17138671875	3.361701965332031e-5	519.5413208007812	198.74435424804688	8.130073547363281e-5	520.0811767578125	197.88336181640625	0.9999998807907104	518.429931640625	198.20416259765625	0.013011932373046875	22	000
104	76.49124908447266	342.0970764160156	0.5421229600906372	519.1693115234375	199.1451873779297	7.101893424987793e-5	519.8576049804688	198.29161071777344	0.9999998807907104	518.2570190429688	198.4021453857422	0.05233490467071533	22	000
105	75.58970642089844	342.203125	7.867813110351562e-5	519.375244140625	199.0041961669922	0.0001042485237121582	520.22509765625	198.8240203857422	0.9999998211860657	518.0663452148438	198.3996124267578	0.03807622194290161	22	000
106	77.40826416015625	341.2041320800781	0.9884376525878906	518.8905029296875	200.1278533935547	4.073977470397949e-5	520.1622924804688	199.5259246826172	0.9999992847442627	518.2039794921875	198.99722290039062	0.05989369750022888	22	000
107	519.0341186523438	201.18997192382812	2.849102020263672e-5	519.0053100585938	198.28146362304688	5.671381950378418e-5	519.9681396484375	197.1751708984375	0.9999999403953552	518.45947265625	197.18380737304688	0.006973087787628174	22	000
108	526.562255859375	204.00599670410156	3.11434268951416e-5	519.193115234375	198.6515655517578	9.53376293182373e-5	519.8818359375	197.71714782714844	0.9999997615814209	518.9064331054688	197.4796905517578	0.05144652724266052	22	000
109	520.777099609375	202.5338592529297	1.519918441772461e-5	518.90966796875	198.64056396484375	3.835558891296387e-5	520.252685546875	197.91529846191406	0.9999998807907104	518.4946899414062	197.6414794921875	0.008664578199386597	22	000
110	78.36264038085938	340.36572265625	0.015285462141036987	80.99551391601562	338.7843322753906	0.04027637839317322	519.7947998046875	198.92523193359375	0.9999995827674866	518.434814453125	198.459228515625	0.06533315777778625	22	000
111	520.4716796875	202.91322326660156	3.0994415283203125e-5	518.9586791992188	199.2030487060547	8.499622344970703e-5	519.7042846679688	198.43418884277344	0.9999998807907104	518.2657470703125	198.4553680419922	0.04799371957778931	22	000
112	520.7791748046875	201.39907836914062	4.550814628601074e-5	519.2303466796875	197.66256713867188	9.384751319885254e-5	519.6232299804688	197.17242431640625	1.0	517.5278930664062	197.17221069335938	0.056751400232315063	22	000
113	519.8671875	203.04641723632812	2.6345252990722656e-5	518.4657592773438	199.3805694580078	9.745359420776367e-5	519.3592529296875	198.95167541503906	0.9999996423721313	517.41796875	198.634765625	0.16347774863243103	22	000
114	520.1367797851562	201.8408203125	3.096461296081543e-5	518.8544921875	198.27166748046875	8.574128150939941e-5	519.7975463867188	197.6064453125	0.9999998807907104	518.5770874023438	197.39047241210938	0.007730752229690552	22	000
115	520.4047241210938	202.2015380859375	1.2010335922241211e-5	518.7432250976562	198.38919067382812	2.467632293701172e-5	520.3887939453125	198.05877685546875	0.9999994039535522	518.383056640625	197.1457061767578	0.005360424518585205	22	000
116	519.9846801757812	202.42221069335938	3.936886787414551e-5	518.5592041015625	198.81968688964844	9.241700172424316e-5	519.6678466796875	198.08973693847656	0.9999998807907104	518.6495971679688	197.90826416015625	0.009482890367507935	22	000
117	520.3745727539062	203.47781372070312	1.3947486877441406e-5	518.8052368164062	199.66915893554688	4.3958425521850586e-5	519.695556640625	198.75071716308594	0.9999997019767761	517.577392578125	199.0487060546875	0.07637923955917358	22	000
118	520.0499267578125	202.01397705078125	2.9295682907104492e-5	518.7573852539062	198.5478973388672	5.8770179748535156e-5	519.6015014648438	197.86209106445312	0.9999998807907104	517.8269653320312	197.4810028076172	0.007526993751525879	22	000
119	520.6660766601562	202.26449584960938	2.5063753128051758e-5	519.1763916015625	198.92637634277344	6.461143493652344e-5	520.1253662109375	197.6851806640625	0.9999999403953552	518.7281494140625	197.94302368164062	0.01337665319442749	22	000
120	520.2440185546875	202.0387725830078	4.0143728256225586e-5	518.8157958984375	198.8319854736328	0.00010573863983154297	519.9010009765625	197.91136169433594	0.9999999403953552	518.2841186523438	197.42132568359375	0.020408153533935547	22	000
121	520.3103637695312	202.80027770996094	2.8342008590698242e-5	519.4144287109375	198.83258056640625	9.205937385559082e-5	519.6608276367188	198.3601531982422	0.9999998211860657	518.10400390625	198.23672485351562	0.06873655319213867	22	000
122	3.004467725753784	480.824462890625	3.555417060852051e-5	518.699951171875	199.45069885253906	4.0084123611450195e-5	519.5240478515625	199.15394592285156	0.9999994039535522	517.6068725585938	198.11619567871094	0.01046609878540039	22	000
123	520.7445068359375	201.46774291992188	3.5762786865234375e-5	519.17431640625	197.9679718017578	8.043646812438965e-5	520.7207641601562	196.89732360839844	0.9999998211860657	518.7506713867188	196.9451904296875	0.007943987846374512	22	000
124	521.0326538085938	202.71621704101562	2.3037195205688477e-5	519.1767578125	199.23448181152344	4.9561262130737305e-5	520.1434936523438	198.93511962890625	0.9999998211860657	518.0036010742188	198.71096801757812	0.04486009478569031	22	000
125	519.9862060546875	201.23829650878906	3.865361213684082e-5	518.476318359375	197.798583984375	7.975101470947266e-5	519.4448852539062	196.6945037841797	1.0	517.870849609375	196.7798614501953	0.019274026155471802	22	000
126	520.4327392578125	202.49453735351562	3.758072853088379e-5	519.2080688476562	199.11260986328125	0.0001004934310913086	519.7962036132812	198.45126342773438	0.9999998211860657	517.825439453125	198.63502502441406	0.038745224475860596	22	000
127	520.43603515625	203.1309356689453	4.0203332901000977e-5	519.3011474609375	199.6920928955078	0.00013080239295959473	519.8574829101562	198.65603637695312	0.9999998807907104	518.6190185546875	198.7328338623047	0.06241577863693237	22	000
128	520.433837890625	201.9379425048828	3.701448440551758e-5	518.8641967773438	198.2188720703125	8.863210678100586e-5	519.8050537109375	197.47100830078125	0.9999998807907104	518.5476684570312	197.2409210205078	0.019281744956970215	22	000
129	519.885986328125	202.44923400878906	3.451108932495117e-5	518.6159057617188	198.94546508789062	0.00011026859283447266	519.5792846679688	198.41246032714844	0.9999996423721313	517.9652099609375	198.40777587890625	0.021856456995010376	22	000
130	3.1308209896087646	481.3764953613281	2.8342008590698242e-5	519.1032104492188	198.70135498046875	7.098913192749023e-5	520.111328125	198.1710662841797	0.9999999403953552	518.3966674804688	197.86761474609375	0.02680566906929016	22	000
131	3.001190662384033	481.0997314453125	4.780292510986328e-5	4.9001240730285645	478.7534484863281	9.626150131225586e-5	520.7819213867188	197.03529357910156	0.9999998807907104	518.8129272460938	196.7177734375	0.0020548105239868164	22	000
132	3.3834311962127686	481.2730407714844	5.435943603515625e-5	5.089054584503174	479.1343688964844	3.549456596374512e-5	520.3952026367188	198.12911987304688	0.9999996423721313	518.1764526367188	197.45042419433594	0.02042904496192932	22	000
133	71.44436645507812	337.734375	0.0015041530132293701	519.3994140625	198.9546661376953	4.112720489501953e-5	520.3038330078125	198.19654846191406	0.9999998807907104	518.6054077148438	198.27139282226562	0.0020392537117004395	22	000
134	521.5794677734375	202.83074951171875	1.1712312698364258e-5	519.832763671875	199.0904998779297	2.759695053100586e-5	521.0303955078125	198.78463745117188	0.9999991655349731	518.3040161132812	198.60226440429688	0.034897804260253906	22	000
135	520.6419677734375	202.06060791015625	3.007054328918457e-5	519.0962524414062	198.79046630859375	6.726384162902832e-5	520.3153076171875	198.01976013183594	0.9999998807907104	518.5941772460938	197.88121032714844	0.008980214595794678	22	000
136	520.4832763671875	201.70176696777344	1.3023614883422852e-5	5.849285125732422	107.37403106689453	2.3096799850463867e-5	520.4647216796875	197.62196350097656	0.9999997615814209	518.5189208984375	197.55657958984375	0.0019926726818084717	22	000
137	519.9749145507812	203.03372192382812	3.516674041748047e-5	518.7871704101562	199.59268188476562	0.00011733174324035645	519.4517211914062	198.47926330566406	1.0	518.369140625	198.36911010742188	0.018951714038848877	22	000
138	520.3650512695312	202.15292358398438	2.2590160369873047e-5	518.6890869140625	198.87692260742188	5.602836608886719e-5	519.9215698242188	198.1314239501953	1.0	518.0060424804688	197.7340850830078	0.004230797290802002	22	000
139	520.6229858398438	202.1491241455078	3.1948089599609375e-5	519.1483764648438	198.4860076904297	8.660554885864258e-5	520.22998046875	197.59085083007812	0.9999998807907104	518.3641357421875	197.6282196044922	0.035256385803222656	22	000
140	3.24029803276062	481.3966064453125	5.295872688293457e-5	518.7982177734375	199.13870239257812	5.412101745605469e-5	520.0264282226562	198.52713012695312	0.9999997615814209	518.4234008789062	198.1627655029297	0.028518348932266235	22	000
141	520.0408935546875	202.50564575195312	3.314018249511719e-5	518.7450561523438	199.23524475097656	7.495284080505371e-5	519.549560546875	198.46835327148438	0.9999998807907104	517.1347045898438	198.6290283203125	0.04352709650993347	22	000
142	4.270394802093506	462.53216552734375	4.100799560546875e-5	518.9249877929688	199.1185760498047	9.733438491821289e-5	519.9034423828125	198.23275756835938	0.9999998807907104	518.7134399414062	197.97958374023438	0.03230598568916321	22	000
143	520.6104125976562	202.5551300048828	3.719329833984375e-5	519.0880126953125	199.14187622070312	0.00011041760444641113	520.1553344726562	198.5892791748047	0.9999998807907104	518.569580078125	198.2344207763672	0.03343760967254639	22	000
144	520.1730346679688	202.284423828125	2.917647361755371e-5	518.767822265625	198.93130493164062	6.604194641113281e-5	519.4163818359375	198.48130798339844	0.9999998211860657	517.680419921875	198.10768127441406	0.009149730205535889	22	000
145	520.162841796875	202.48936462402344	3.5822391510009766e-5	518.9447021484375	198.84295654296875	0.00011163949966430664	519.7297973632812	198.17898559570312	0.9999997615814209	518.45458984375	197.7376708984375	0.042922258377075195	22	000
146	520.7822265625	201.9740447998047	3.501772880554199e-5	519.3695068359375	198.61827087402344	9.110569953918457e-5	520.261474609375	197.63600158691406	1.0	518.2953491210938	197.7935791015625	0.026304036378860474	22	000
147	520.1300659179688	202.0585479736328	2.9206275939941406e-5	519.0574340820312	198.71226501464844	7.212162017822266e-5	519.4712524414062	197.7455596923828	1.0	517.83251953125	197.8852996826172	0.007819890975952148	22	000
148	520.418212890625	202.43814086914062	2.6971101760864258e-5	519.1560668945312	198.64186096191406	8.416175842285156e-5	520.1277465820312	198.1278533935547	0.9999998807907104	518.6232299804688	197.78773498535156	0.019679725170135498	22	000
149	519.740234375	202.20703125	3.55839729309082e-5	518.2589111328125	198.8693084716797	8.252263069152832e-5	519.455078125	198.25714111328125	0.9999999403953552	517.567138671875	198.2745819091797	0.015977442264556885	22	000
150	519.4358520507812	202.6473388671875	3.731250762939453e-5	518.999755859375	199.30691528320312	0.00012987852096557617	519.4569702148438	198.786865234375	0.9999997615814209	518.4057006835938	198.3914031982422	0.10867342352867126	22	000
151	519.658935546875	201.7862548828125	4.228949546813965e-5	518.3822021484375	197.93894958496094	0.0001195371150970459	518.8863525390625	197.5591278076172	1.0	517.2092895507812	197.187744140625	0.041295379400253296	22	000
152	3.285020589828491	480.91033935546875	3.8117170333862305e-5	518.8528442382812	199.49679565429688	0.00010028481483459473	519.6529541015625	198.76853942871094	0.9999995827674866	518.03271484375	198.60665893554688	0.1085602343082428	22	000
153	520.15771484375	202.65809631347656	4.5299530029296875e-5	518.7367553710938	198.98016357421875	0.00012794137001037598	519.3583984375	198.18966674804688	0.9999999403953552	517.9486694335938	197.8660430908203	0.022610008716583252	22	000
154	519.8564453125	202.41732788085938	3.62396240234375e-5	518.877197265625	199.0469207763672	0.0001112818717956543	519.5302734375	198.24818420410156	1.0	517.92138671875	198.3325958251953	0.025011450052261353	22	000
155	520.4116821289062	201.52886962890625	2.5570392608642578e-5	518.6176147460938	197.779541015625	5.7697296142578125e-5	519.8215942382812	197.36514282226562	0.9999999403953552	518.2223510742188	196.6791534423828	0.018894284963607788	22	000
156	520.7957763671875	201.46475219726562	3.191828727722168e-5	519.3084716796875	197.90602111816406	6.309151649475098e-5	520.3824462890625	197.3011474609375	0.9999998807907104	518.6703491210938	197.08575439453125	0.007495373487472534	22	000
157	519.8399658203125	202.58180236816406	3.2275915145874023e-5	518.6734619140625	198.76112365722656	9.629130363464355e-5	519.4865112304688	198.2690887451172	0.9999998807907104	518.0887451171875	197.804931640625	0.024432897567749023	22	000
158	519.093017578125	201.23597717285156	3.999471664428711e-5	518.402099609375	198.4969940185547	8.624792098999023e-5	519.6405639648438	197.71026611328125	1.0	518.4208374023438	197.20484924316406	0.006999671459197998	22	000
159	520.2904052734375	201.42529296875	5.739927291870117e-5	518.9378662109375	197.90232849121094	0.00015363097190856934	519.7418823242188	197.0760040283203	0.9999998807907104	518.5079345703125	196.89559936523438	0.015897661447525024	22	000
160	520.2965087890625	202.7401123046875	3.153085708618164e-5	518.6856079101562	199.0653839111328	9.968876838684082e-5	519.587890625	198.57870483398438	0.9999998211860657	517.910888671875	197.89666748046875	0.0760679841041565	22	000
161	520.1417846679688	201.37322998046875	3.072619438171387e-5	518.8206787109375	197.88624572753906	5.3882598876953125e-5	519.5968017578125	197.3720703125	0.9999998807907104	517.4083251953125	197.27789306640625	0.02547284960746765	22	000
162	519.577392578125	202.31051635742188	5.53131103515625e-5	518.1820678710938	198.45167541503906	0.00019887089729309082	518.631591796875	197.4484405517578	0.9999998807907104	517.496826171875	197.17335510253906	0.12469512224197388	22	000
163	520.1907958984375	201.7584228515625	3.507733345031738e-5	518.9694213867188	197.83580017089844	9.161233901977539e-5	519.8031616210938	197.20701599121094	0.9999998807907104	518.9281005859375	196.81541442871094	0.007804065942764282	22	000
164	520.0203857421875	202.58404541015625	3.0159950256347656e-5	518.9668579101562	199.03121948242188	8.83340835571289e-5	519.3817138671875	198.4072265625	0.9999998807907104	517.6639404296875	198.40652465820312	0.046960651874542236	22	000
165	519.5292358398438	203.04510498046875	2.6047229766845703e-5	519.0297241210938	199.75784301757812	6.93202018737793e-5	520.0220947265625	199.01889038085938	0.9999997019767761	518.1565551757812	199.07968139648438	0.08382603526115417	22	000
166	520.9119873046875	202.55075073242188	2.2977590560913086e-5	519.4008178710938	198.56219482421875	6.246566772460938e-5	520.7555541992188	198.1601104736328	0.9999995231628418	518.9485473632812	197.36517333984375	0.018680542707443237	22	000
167	2.8272156715393066	481.70770263671875	2.8640031814575195e-5	519.4939575195312	199.70062255859375	9.435415267944336e-5	519.8892822265625	199.1551971435547	0.9999994039535522	518.5336303710938	199.130615234375	0.06447961926460266	22	000
168	521.003662109375	202.1835174560547	2.676248550415039e-5	519.5345458984375	198.64614868164062	5.8144330978393555e-5	520.669921875	198.30319213867188	0.9999995827674866	519.080322265625	197.7232666015625	0.013280004262924194	22	000
169	520.2902221679688	202.19839477539062	3.7044286727905273e-5	518.8165893554688	198.7061767578125	0.00010767579078674316	520.0636596679688	198.20526123046875	0.9999998211860657	518.30322265625	197.43704223632812	0.02190658450126648	22	000
170	75.67266845703125	353.7986145019531	3.1560659408569336e-5	519.0794677734375	200.10813903808594	9.468197822570801e-5	519.4535522460938	199.41432189941406	0.9999998807907104	517.4597778320312	199.31434631347656	0.0904998779296875	22	000
171	3.48868465423584	481.2278137207031	5.143880844116211e-5	519.5361938476562	198.7290802001953	7.230043411254883e-5	520.0205078125	197.9206085205078	0.9999999403953552	518.9301147460938	197.79595947265625	0.009295880794525146	22	000
172	3.3260087966918945	481.69073486328125	2.664327621459961e-5	518.8193359375	198.88189697265625	6.788969039916992e-5	519.8091430664062	197.9188995361328	0.9999998807907104	518.2825927734375	198.05213928222656	0.024001657962799072	22	000
173	520.2061157226562	202.2681884765625	1.2665987014770508e-5	518.576416015625	198.16683959960938	2.9921531677246094e-5	519.78662109375	197.92279052734375	0.9999995827674866	518.6076049804688	197.958740234375	0.011859387159347534	22	000
174	520.78955078125	201.74403381347656	2.22623348236084e-5	519.0458374023438	197.86070251464844	5.0574541091918945e-5	519.9827270507812	197.57508850097656	0.9999999403953552	518.4620971679688	197.33355712890625	0.05118122696876526	22	000
175	519.62353515625	202.2047576904297	2.714991569519043e-5	518.2041015625	198.09713745117188	9.587407112121582e-5	519.2982788085938	197.79603576660156	0.9999998807907104	518.0261840820312	197.04953002929688	0.06502372026443481	22	000
176	520.0387573242188	201.7018280029297	6.034970283508301e-5	518.8400268554688	198.4112091064453	0.00013455748558044434	519.085205078125	198.01968383789062	1.0	517.4784545898438	198.00735473632812	0.054086893796920776	22	000
177	521.093994140625	202.7344207763672	2.4139881134033203e-5	519.603759765625	199.11927795410156	6.276369094848633e-5	520.4329833984375	198.51979064941406	0.9999997615814209	518.4861450195312	198.43966674804688	0.035386472940444946	22	000
178	519.30078125	202.2805633544922	2.580881118774414e-5	518.301025390625	198.58328247070312	5.1081180572509766e-5	519.7274780273438	198.48583984375	0.9999998211860657	518.1463012695312	197.87344360351562	0.03306034207344055	22	000
179	520.8377075195312	203.11236572265625	5.4836273193359375e-6	519.4605102539062	199.79159545898438	7.539987564086914e-6	520.4422607421875	199.2408447265625	0.9999980926513672	518.1547241210938	198.2309112548828	0.004846692085266113	22	000
180	520.0717163085938	201.83468627929688	3.0547380447387695e-5	518.6209716796875	198.05441284179688	9.5367431640625e-5	519.426025390625	197.26023864746094	0.9999998807907104	518.29931640625	197.0213165283203	0.007559835910797119	22	000
181	520.4487915039062	202.5164337158203	2.6702880859375e-5	518.9077758789062	198.49972534179688	8.100271224975586e-5	519.7620849609375	198.25198364257812	0.9999997615814209	518.3782348632812	198.03236389160156	0.06307408213615417	22	000
182	520.5909423828125	202.93551635742188	2.8252601623535156e-5	519.2123413085938	199.53567504882812	8.779764175415039e-5	520.0138549804688	198.65380859375	0.9999999403953552	518.366455078125	198.75611877441406	0.05324748158454895	22	000
183	520.8607788085938	202.34005737304688	1.8388032913208008e-5	519.1633911132812	198.47389221191406	4.89652156829834e-5	520.09521484375	197.7201690673828	0.9999998807907104	518.228271484375	197.83004760742188	0.04448145627975464	22	000
184	519.9727783203125	203.47756958007812	1.8596649169921875e-5	518.499267578125	199.75051879882812	6.780028343200684e-5	519.0523071289062	199.1059112548828	0.9999997615814209	517.261474609375	198.828125	0.09531331062316895	22	000
185	521.1041870117188	201.7296905517578	3.1054019927978516e-5	519.5446166992188	198.45350646972656	5.456805229187012e-5	520.5518188476562	197.80133056640625	0.9999999403953552	518.6345825195312	197.72007751464844	0.00772857666015625	22	000
186	519.2950439453125	201.33314514160156	4.0650367736816406e-5	519.0234375	197.57052612304688	0.000102996826171875	520.1768188476562	197.21463012695312	0.9999998807907104	518.7393798828125	196.58241271972656	0.016307562589645386	22	000
187	520.4072875976562	202.25466918945312	3.406405448913574e-5	519.0768432617188	198.46420288085938	0.00011307001113891602	519.58203125	198.1308135986328	0.9999999403953552	518.4657592773438	197.6641387939453	0.03657069802284241	22	000
188	520.5447387695312	202.71527099609375	2.4050474166870117e-5	519.2654418945312	198.83236694335938	6.857514381408691e-5	519.432861328125	198.1489715576172	0.9999997615814209	517.9405517578125	198.04527282714844	0.05474236607551575	22	000
189	87.577880859375	349.76171875	7.069110870361328e-5	518.9713745117188	197.9127960205078	7.686018943786621e-5	520.1666870117188	197.1138458251953	1.0	518.9090576171875	196.8340606689453	0.003944575786590576	22	000
190	520.5914306640625	202.74761962890625	2.3037195205688477e-5	519.0254516601562	199.6950225830078	6.827712059020996e-5	519.6832885742188	198.70013427734375	1.0	517.9613037109375	198.74456787109375	0.023394912481307983	22	000
191	86.39948272705078	346.8990783691406	0.7472509741783142	518.81884765625	199.86546325683594	0.00013175606727600098	519.3030395507812	198.7731170654297	1.0	518.0818481445312	198.44393920898438	0.0309542715549469	22	000
192	520.2926025390625	201.56436157226562	3.272294998168945e-5	518.9560546875	198.17715454101562	7.465481758117676e-5	520.09912109375	197.3441925048828	0.9999998807907104	518.2918090820312	197.22589111328125	0.007752776145935059	22	000
193	520.00390625	201.96275329589844	3.159046173095703e-5	518.6528930664062	198.2606658935547	9.59932804107666e-5	520.1387329101562	197.64634704589844	0.9999997615814209	518.754638671875	197.03848266601562	0.010892689228057861	22	000
194	520.0487060546875	202.61619567871094	3.4928321838378906e-5	519.1973266601562	199.29505920410156	0.00010445713996887207	519.5374145507812	198.60086059570312	0.9999998807907104	518.3270874023438	198.07876586914062	0.031412750482559204	22	000
195	521.404541015625	201.8569793701172	2.9206275939941406e-5	519.76953125	198.46038818359375	7.492303848266602e-5	520.645751953125	197.5882568359375	0.9999998807907104	519.3701171875	197.4666748046875	0.007556289434432983	22	000
196	3.2559783458709717	480.4940490722656	4.202127456665039e-5	519.5018920898438	198.65879821777344	6.99162483215332e-5	520.0633544921875	198.11927795410156	0.9999997615814209	518.6072998046875	198.20843505859375	0.03421846032142639	22	000
197	520.423583984375	203.18283081054688	1.2040138244628906e-5	518.9811401367188	199.32440185546875	4.32431697845459e-5	520.1182250976562	198.5354461669922	0.9999997019767761	517.8489379882812	198.42965698242188	0.05671954154968262	22	000
198	520.9817504882812	203.28236389160156	2.6673078536987305e-5	519.2739868164062	200.12266540527344	7.039308547973633e-5	520.1614379882812	199.32308959960938	0.9999995827674866	518.1725463867188	199.3710174560547	0.057028114795684814	22	000
199	519.7651977539062	203.34112548828125	2.518296241760254e-5	518.460205078125	199.53274536132812	8.422136306762695e-5	519.2364501953125	198.54928588867188	0.9999997615814209	518.1038818359375	198.4433135986328	0.04840594530105591	22	000
200	520.5804443359375	201.37686157226562	3.6388635635375977e-5	519.1195678710938	198.21157836914062	6.780028343200684e-5	520.06298828125	197.07650756835938	0.9999998807907104	518.6927490234375	196.84628295898438	0.003925800323486328	22	000
201	526.5936889648438	204.33761596679688	2.9534101486206055e-5	519.3222045898438	198.97781372070312	7.766485214233398e-5	520.3198852539062	198.70570373535156	0.9999996423721313	518.5477294921875	198.36752319335938	0.05637511610984802	22	000
202	520.1526489257812	203.119140625	3.8743019104003906e-5	518.9849853515625	199.9827117919922	0.00013631582260131836	519.5648193359375	199.05645751953125	0.9999998807907104	518.2302856445312	198.9346923828125	0.04596865177154541	22	000
203	520.371826171875	202.0757598876953	4.8220157623291016e-5	519.0924072265625	198.5572052001953	0.00010251998901367188	520.3517456054688	197.9424591064453	0.9999999403953552	518.947509765625	197.27029418945312	0.011712729930877686	22	000
204	519.6937866210938	202.1062469482422	3.7282705307006836e-5	518.3473510742188	198.4525604248047	0.0001170039176940918	518.8585205078125	198.22979736328125	0.9999998807907104	517.169189453125	198.10971069335938	0.11612319946289062	22	000
205	520.4461669921875	202.22769165039062	2.199411392211914e-5	519.41455078125	199.00892639160156	3.758072853088379e-5	520.49609375	197.90097045898438	0.9999998807907104	519.0503540039062	197.9600067138672	0.003957301378250122	22	000
206	520.4983520507812	202.3258819580078	1.874566078186035e-5	519.1840209960938	198.76756286621094	3.898143768310547e-5	520.0883178710938	198.0717010498047	0.9999998807907104	517.8525390625	197.87220764160156	0.008419990539550781	22	000
207	520.404052734375	201.47952270507812	5.239248275756836e-5	519.3096923828125	198.119384765625	8.824467658996582e-5	519.8575439453125	197.16650390625	1.0	518.3804321289062	196.91384887695312	0.0059912800788879395	22	000
208	519.4187622070312	201.99627685546875	3.9190053939819336e-5	518.486572265625	198.55630493164062	9.53972339630127e-5	519.3900756835938	198.0693359375	0.9999998807907104	517.8394165039062	197.8998260498047	0.02940252423286438	22	000
209	520.23583984375	203.19834899902344	3.3468008041381836e-5	519.0780029296875	199.593994140625	0.00012606382369995117	519.8047485351562	199.2935333251953	0.9999997615814209	517.92919921875	198.8498077392578	0.1146172285079956	22	000
210	520.5558471679688	202.8054656982422	3.1322240829467773e-5	519.1178588867188	199.49916076660156	0.00010135769844055176	519.9673461914062	198.484375	0.9999998211860657	518.3809204101562	198.50863647460938	0.03495702147483826	22	000
211	90.50682067871094	339.641845703125	0.0024431943893432617	518.2421264648438	199.31747436523438	9.295344352722168e-5	519.4937744140625	198.58660888671875	0.9999998807907104	518.0814819335938	198.36117553710938	0.11019623279571533	22	000
212	520.0819091796875	202.74693298339844	2.6851892471313477e-5	518.8828735351562	198.61614990234375	9.173154830932617e-5	519.5863647460938	198.1072235107422	0.9999997615814209	518.7620239257812	197.55157470703125	0.08875030279159546	22	000
213	520.0167846679688	202.12564086914062	3.275275230407715e-5	518.5675659179688	198.75201416015625	6.598234176635742e-5	519.7832641601562	197.90570068359375	0.9999999403953552	518.1837768554688	197.98655700683594	0.014632761478424072	22	000
214	520.4911499023438	201.8583984375	4.920363426208496e-5	519.1497192382812	198.30435180664062	0.00011816620826721191	519.58740234375	197.1700897216797	1.0	518.0684204101562	197.13650512695312	0.03351214528083801	22	000
215	520.343505859375	201.53724670410156	3.93986701965332e-5	518.9410400390625	197.9684600830078	8.374452590942383e-5	519.6256713867188	197.31375122070312	1.0	518.5388793945312	197.2565460205078	0.008618861436843872	22	000
216	520.2490844726562	202.76376342773438	2.2292137145996094e-5	109.997314453125	328.03228759765625	0.13049325346946716	520.0330200195312	198.44615173339844	0.9999998211860657	518.5076293945312	198.004150390625	0.00786501169204712	22	000
217	520.6416015625	202.35165405273438	3.2514333724975586e-5	518.9970703125	198.64659118652344	0.0001068115234375	519.76171875	197.986328125	0.9999998807907104	518.4299926757812	197.77674865722656	0.04118409752845764	22	000
218	520.0435180664062	202.76437377929688	3.2514333724975586e-5	518.74658203125	199.5585174560547	8.556246757507324e-5	519.8936157226562	198.77084350585938	0.9999997615814209	518.4518432617188	198.74575805664062	0.011861860752105713	22	000
219	521.2614135742188	202.16754150390625	1.2606382369995117e-5	519.4462280273438	198.6168975830078	2.828240394592285e-5	520.6041870117188	198.01429748535156	0.9999998807907104	518.7139892578125	197.69757080078125	0.006865382194519043	22	000
220	520.077392578125	202.006103515625	2.676248550415039e-5	518.8096313476562	198.26548767089844	6.854534149169922e-5	519.5315551757812	197.91087341308594	0.9999998807907104	518.1157836914062	197.69003295898438	0.02011716365814209	22	000
221	520.6710205078125	201.75991821289062	3.209710121154785e-5	519.130126953125	198.20022583007812	6.327033042907715e-5	520.093505859375	197.5792236328125	0.9999998211860657	518.84912109375	197.5285186767578	0.011322885751724243	22	000
222	520.4193725585938	201.98849487304688	2.703070640563965e-5	518.9854736328125	198.6271514892578	6.0886144638061523e-5	520.0577392578125	197.5984344482422	0.9999999403953552	518.7653198242188	197.548095703125	0.009217321872711182	22	000
223	519.8829345703125	202.61842346191406	3.266334533691406e-5	518.5824584960938	198.92320251464844	0.00011023879051208496	519.3842163085938	197.94818115234375	0.9999998807907104	518.1602172851562	198.12820434570312	0.020692527294158936	22	000
224	520.6368408203125	202.0765838623047	2.849102020263672e-5	518.8159790039062	198.03546142578125	7.69197940826416e-5	519.9013061523438	197.75933837890625	0.9999998807907104	518.1972045898438	197.6336669921875	0.06350129842758179	22	000
225	520.24267578125	202.9623260498047	2.7626752853393555e-5	518.9292602539062	199.4597625732422	9.819865226745605e-5	520.0164184570312	198.8958282470703	0.9999996423721313	518.0997924804688	198.23179626464844	0.02686414122581482	22	000
226	520.4544067382812	201.84466552734375	2.6106834411621094e-5	519.2943115234375	198.1870574951172	6.338953971862793e-5	519.8587646484375	197.41477966308594	0.9999998807907104	518.5691528320312	197.02670288085938	0.006104320287704468	22	000
227	520.155029296875	202.33168029785156	3.93986701965332e-5	518.7893676757812	198.9829864501953	0.00013184547424316406	519.4677124023438	198.15057373046875	0.9999998807907104	518.1716918945312	197.94400024414062	0.040812909603118896	22	000
228	519.951171875	201.92678833007812	3.9577484130859375e-5	518.54052734375	198.07472229003906	0.00013527274131774902	519.6777954101562	197.36643981933594	1.0	518.7785034179688	197.13421630859375	0.02594512701034546	22	000
229	520.2343139648438	202.22808837890625	2.765655517578125e-5	518.9102172851562	198.33753967285156	8.881092071533203e-5	519.8587036132812	197.81509399414062	0.9999998211860657	518.7567138671875	197.27381896972656	0.024530351161956787	22	000
230	519.3909912109375	202.73744201660156	7.036328315734863e-5	518.2657470703125	199.02944946289062	0.00023734569549560547	518.5838012695312	198.6208038330078	0.9999998211860657	517.3755493164062	198.2743377685547	0.16267311573028564	22	000
231	3.157735824584961	481.9249267578125	2.518296241760254e-5	520.0218505859375	199.314208984375	4.1097402572631836e-5	520.5650634765625	198.34922790527344	0.9999999403953552	518.6346435546875	197.65318298339844	0.004025101661682129	22	000
232	3.184140205383301	481.9883117675781	1.2755393981933594e-5	4.417987823486328	479.2630920410156	6.318092346191406e-6	520.2833251953125	198.06626892089844	0.9999983906745911	518.2203979492188	196.72964477539062	0.001043558120727539	22	000
233	520.5191040039062	202.10350036621094	2.03549861907959e-5	519.0715942382812	198.21597290039062	4.9740076065063477e-5	520.3948364257812	197.8514862060547	0.999998927116394	518.2560424804688	197.04989624023438	0.013944447040557861	22	000
234	520.330078125	202.12852478027344	1.3023614883422852e-5	518.625	199.09698486328125	1.9609928131103516e-5	520.5352172851562	198.25868225097656	0.9999997615814209	518.0226440429688	197.75543212890625	0.0017534196376800537	22	000
235	520.161376953125	202.5088348388672	3.0249357223510742e-5	518.97216796875	199.18446350097656	7.641315460205078e-5	519.7230224609375	198.73062133789062	0.9999999403953552	517.9970703125	198.3924102783203	0.035714924335479736	22	000
236	520.3448486328125	202.11541748046875	4.166364669799805e-5	519.0632934570312	198.99917602539062	9.28342342376709e-5	519.6421508789062	198.3015899658203	1.0	517.6275634765625	197.62869262695312	0.027725189924240112	22	000
237	519.8455810546875	202.31997680664062	4.0203332901000977e-5	518.7715454101562	198.7461395263672	0.0001417994499206543	519.76123046875	198.37779235839844	0.9999998807907104	518.3414306640625	197.8937530517578	0.06578776240348816	22	000
238	520.4625244140625	201.636474609375	2.6434659957885742e-5	519.1357421875	198.2521514892578	4.9620866775512695e-5	520.0855712890625	197.7325439453125	0.9999998807907104	518.5079345703125	197.4456024169922	0.00845324993133545	22	000
239	519.66064453125	203.14427185058594	3.415346145629883e-5	518.6495361328125	199.8673095703125	9.658932685852051e-5	518.8197021484375	199.21437072753906	0.9999998807907104	516.6355590820312	199.4536895751953	0.11535575985908508	22	000
240	520.6551513671875	201.93299865722656	3.045797348022461e-5	519.06298828125	198.62271118164062	6.4849853515625e-5	520.3388671875	198.19590759277344	0.9999998807907104	518.3578491210938	197.6545867919922	0.00686413049697876	22	000
241	520.7103271484375	201.9873046875	4.029273986816406e-5	519.632568359375	199.15667724609375	6.61313533782959e-5	520.3359375	197.7557373046875	1.0	519.1339721679688	197.27284240722656	0.002003014087677002	22	000
242	519.46533203125	203.12107849121094	3.263354301452637e-5	519.1945190429688	200.1618194580078	9.831786155700684e-5	519.9144287109375	199.42849731445312	0.9999995231628418	517.627197265625	198.7014923095703	0.05858737230300903	22	000
243	520.8286743164062	202.1466522216797	2.0503997802734375e-5	519.4176635742188	198.44183349609375	5.21540641784668e-5	520.41162109375	197.8612823486328	0.9999998807907104	518.9124755859375	197.03170776367188	0.0061910152435302734	22	000
244	521.1751708984375	202.6812744140625	2.8073787689208984e-5	520.2131958007812	199.56556701660156	6.026029586791992e-5	521.1583862304688	198.7448272705078	0.9999998807907104	518.958251953125	198.50599670410156	0.007520943880081177	22	000
245	520.9176025390625	202.5380859375	1.6391277313232422e-5	519.3657836914062	199.53614807128906	2.3990869522094727e-5	520.90771484375	198.7062530517578	0.9999997615814209	518.6049194335938	198.54539489746094	0.0027042031288146973	22	000
246	3.551888942718506	481.4430236816406	2.956390380859375e-5	519.5017700195312	199.3057098388672	4.8220157623291016e-5	520.7670288085938	198.4551239013672	0.9999998211860657	518.3485717773438	198.41151428222656	0.02078947424888611	22	000
247	520.5038452148438	202.27479553222656	2.530217170715332e-5	132.80079650878906	305.78411865234375	9.530782699584961e-5	520.21337890625	198.23095703125	0.9999998807907104	517.8412475585938	197.9874267578125	0.011267542839050293	22	000
248	144.16690063476562	307.9023132324219	0.0012012720108032227	137.10906982421875	306.2643127441406	0.003887355327606201	520.201904296875	197.8533935546875	0.9999998807907104	519.3585205078125	197.8408203125	0.018908023834228516	22	000
249	521.209228515625	201.924560546875	2.276897430419922e-5	519.6078491210938	198.43435668945312	4.4852495193481445e-5	520.7280883789062	197.83029174804688	0.9999999403953552	518.7198486328125	197.61451721191406	0.008196264505386353	22	000
250	520.6458129882812	202.01145935058594	2.7000904083251953e-5	519.303466796875	198.5951385498047	5.701184272766113e-5	520.4486694335938	198.38824462890625	0.9999989867210388	518.1755981445312	197.54612731933594	0.007812917232513428	22	000
251	520.6475830078125	202.65658569335938	2.5719404220581055e-5	519.40576171875	199.21478271484375	5.474686622619629e-5	520.5015869140625	198.2965545654297	0.9999999403953552	519.2481689453125	198.16546630859375	0.004237622022628784	22	000
252	520.470458984375	201.66827392578125	4.062056541442871e-5	519.3771362304688	198.47653198242188	6.67572021484375e-5	520.4201049804688	197.88278198242188	1.0	519.3980712890625	198.04983520507812	0.004879087209701538	22	000
253	3.162557601928711	480.86431884765625	8.016824722290039e-6	6.691911697387695	96.36508178710938	7.957220077514648e-6	520.3563842773438	198.30807495117188	0.9999998807907104	518.6141967773438	197.80641174316406	0.00037914514541625977	22	000
254	521.497802734375	202.47303771972656	1.8864870071411133e-5	519.8766479492188	198.81459045410156	3.427267074584961e-5	521.0025634765625	198.2344207763672	0.9999997019767761	519.681396484375	197.80979919433594	0.0022239387035369873	22	000
255	520.6290283203125	201.57334899902344	4.151463508605957e-5	519.7193603515625	198.30274963378906	7.63237476348877e-5	519.9551391601562	197.5797882080078	0.9999999403953552	518.7001342773438	197.04771423339844	0.005796253681182861	22	000
256	520.27099609375	202.1514129638672	2.9027462005615234e-5	519.2088623046875	198.74403381347656	4.678964614868164e-5	519.753173828125	197.95213317871094	0.9999998807907104	518.3610229492188	197.70114135742188	0.005570471286773682	22	000
257	520.785888671875	200.82090759277344	2.110004425048828e-5	519.5067749023438	197.5811309814453	2.753734588623047e-5	520.2560424804688	196.90553283691406	1.0	518.4151611328125	196.51669311523438	0.0005581974983215332	22	000
258	520.6072998046875	202.2816925048828	2.09808349609375e-5	519.3394165039062	199.1243896484375	4.13358211517334e-5	519.94775390625	198.0890350341797	0.9999998807907104	518.4202880859375	197.56307983398438	0.005741029977798462	22	000
259	520.9049682617188	201.2135009765625	2.6524066925048828e-5	519.4912109375	197.83177185058594	3.9517879486083984e-5	520.629638671875	197.53457641601562	0.9999997019767761	518.3616943359375	196.70782470703125	0.002485215663909912	22	000
260	519.4116821289062	202.03390502929688	2.7894973754882812e-5	518.7891235351562	198.99081420898438	6.893277168273926e-5	519.8499145507812	198.27088928222656	0.9999999403953552	518.668701171875	197.71466064453125	0.024549901485443115	22	000
261	521.4991455078125	202.57106018066406	1.710653305053711e-5	519.9580078125	199.1027069091797	3.120303153991699e-5	520.8452758789062	198.0984344482422	0.9999997615814209	519.2403564453125	197.8229217529297	0.002202451229095459	22	000
262	521.0067138671875	202.18190002441406	1.9073486328125e-5	519.1854858398438	198.5916290283203	3.635883331298828e-5	520.5921630859375	198.58261108398438	0.9999997615814209	518.5618896484375	198.38055419921875	0.011751323938369751	22	000
263	520.4569091796875	202.16049194335938	4.4673681259155273e-5	519.101806640625	198.51800537109375	0.00011992454528808594	519.7040405273438	198.02098083496094	0.9999999403953552	517.9267578125	197.70025634765625	0.08509048819541931	22	000
264	519.9096069335938	201.5415802001953	3.2454729080200195e-5	518.7885131835938	198.0799560546875	7.003545761108398e-5	519.53564453125	197.40135192871094	0.9999998807907104	517.8310546875	196.39544677734375	0.013739258050918579	22	000
265	520.1119995117188	201.94268798828125	1.4543533325195312e-5	519.9288940429688	198.86160278320312	2.199411392211914e-5	520.0828247070312	198.7792510986328	0.9999983906745911	518.2239990234375	198.10076904296875	0.007376313209533691	22	000
266	150.36822509765625	293.0105895996094	0.9987448453903198	165.50534057617188	270.7017822265625	0.999930739402771	519.5125122070312	198.6519012451172	0.9999995231628418	517.5270385742188	198.1488494873047	0.09173017740249634	22	000
267	172.00552368164062	259.4249267578125	0.0017823874950408936	174.41920471191406	258.7042541503906	0.00011810660362243652	519.7361450195312	197.9402313232422	0.9999997615814209	517.6467895507812	197.27053833007812	0.0106583833694458	22	000
268	178.32008361816406	253.29229736328125	0.7128652334213257	179.42124938964844	250.5355682373047	0.014606386423110962	519.2489624023438	197.69081115722656	0.9999997615814209	517.3072509765625	196.6772003173828	0.015250027179718018	22	000
269	180.5070037841797	248.54917907714844	0.09909307956695557	179.7581024169922	248.8979949951172	0.00011670589447021484	520.4774780273438	197.86456298828125	1.0	518.9481811523438	197.67860412597656	0.005711644887924194	22	000
270	182.5680694580078	244.86123657226562	0.918016254901886	181.616455078125	244.8448486328125	0.00140419602394104	520.7489624023438	197.60130310058594	0.9999998807907104	518.5403442382812	197.06124877929688	0.0023492276668548584	22	000
271	184.52377319335938	241.4056854248047	0.11538439989089966	183.98960876464844	242.1160430908203	0.9207242727279663	520.0346069335938	197.79299926757812	1.0	518.7649536132812	196.93319702148438	0.004533231258392334	22	000
272	184.02499389648438	239.49639892578125	0.957091212272644	184.3834991455078	241.11810302734375	0.002349853515625	520.2288208007812	197.3507080078125	0.9999999403953552	518.6956176757812	196.95010375976562	0.0360698401927948	22	000
273	183.5259552001953	238.36056518554688	0.0059576332569122314	185.39967346191406	239.6349334716797	0.006323128938674927	520.1419067382812	197.17071533203125	1.0	518.2667846679688	196.3343505859375	0.005624562501907349	22	000
274	186.3292694091797	234.46878051757812	0.0016351640224456787	187.3897705078125	239.46875	0.0008427798748016357	519.4945678710938	197.9647674560547	1.0	518.0894165039062	197.95225524902344	0.04365348815917969	22	000
275	186.80609130859375	234.1685333251953	0.11148199439048767	190.7861328125	234.0030059814453	0.0011257827281951904	520.178955078125	197.63772583007812	0.9999999403953552	518.8858642578125	197.5134735107422	0.009663879871368408	22	000
276	188.76809692382812	232.70240783691406	0.014839917421340942	192.0509490966797	231.70176696777344	0.0005570054054260254	520.3974609375	198.5165557861328	0.9999997615814209	518.9972534179688	197.92062377929688	0.004022568464279175	22	000
277	190.55796813964844	235.23928833007812	0.9999895095825195	193.47711181640625	233.1026153564453	0.02739715576171875	519.7625732421875	198.51576232910156	0.9999998807907104	517.4297485351562	197.88587951660156	0.027015119791030884	22	000
278	189.8843536376953	231.64395141601562	0.9995149374008179	192.05291748046875	232.4534912109375	0.0177919864654541	519.56787109375	198.20484924316406	0.9999998807907104	518.0599365234375	197.71726989746094	0.01605910062789917	22	000
279	192.68914794921875	228.62464904785156	0.9999836087226868	192.4814910888672	229.59881591796875	0.2654297351837158	521.5211181640625	198.94140625	0.9999977350234985	518.3571166992188	197.83213806152344	0.0011272132396697998	22	000
280	197.86056518554688	225.46194458007812	0.9999997615814209	198.23744201660156	227.88572692871094	0.010532468557357788	521.3570556640625	198.44522094726562	0.9999997019767761	518.6964721679688	197.5865020751953	0.006381362676620483	22	000
281	205.59677124023438	215.6782989501953	0.999981164932251	206.08518981933594	216.72874450683594	0.5327388048171997	519.87060546875	198.47389221191406	1.0	518.083740234375	198.15093994140625	0.01990872621536255	22	000
282	210.21861267089844	207.77333068847656	0.9999992251396179	211.0147247314453	208.91831970214844	0.7423266172409058	519.9386596679688	199.4104461669922	0.9999997615814209	518.4209594726562	199.0123291015625	0.023528844118118286	22	000
283	216.52944946289062	200.2364044189453	0.9999994039535522	190.75732421875	240.8542022705078	0.7138036489486694	520.2648315429688	198.47219848632812	0.9999997615814209	518.4249267578125	197.69918823242188	0.01497611403465271	22	000
284	221.37997436523438	193.44898986816406	1.0	200.06634521484375	231.4349365234375	0.5275470614433289	520.2379760742188	197.84803771972656	0.9999998807907104	518.09814453125	197.07305908203125	0.014634430408477783	22	000
285	223.88018798828125	189.08676147460938	1.0	202.60784912109375	226.86782836914062	0.9988002181053162	520.0453491210938	198.1036834716797	0.9999998807907104	518.3196411132812	198.2651824951172	0.016939938068389893	22	000
286	227.508544921875	184.642333984375	0.9999960660934448	228.18057250976562	185.2388458251953	0.007438540458679199	520.1861572265625	197.937744140625	0.9999998807907104	517.9999389648438	196.8536376953125	0.004309028387069702	22	000
287	234.05711364746094	176.64576721191406	0.9999935626983643	212.06695556640625	217.64093017578125	0.9997919797897339	519.8560180664062	198.2749786376953	1.0	518.6101684570312	198.36643981933594	0.013696521520614624	22	000
288	241.7405242919922	166.18040466308594	0.9980013370513916	241.5279541015625	168.52059936523438	0.7542110681533813	519.9345703125	197.0183868408203	1.0	518.015625	196.4344940185547	0.009195327758789062	22	000
289	250.85421752929688	155.5863800048828	0.9999998807907104	248.38514709472656	159.85836791992188	0.003691166639328003	519.228759765625	197.96426391601562	0.9999998807907104	518.0613403320312	197.8729248046875	0.08807897567749023	22	000
290	257.0099182128906	145.1936492919922	1.0	235.6193389892578	187.97662353515625	0.000804215669631958	520.703857421875	199.49932861328125	0.9999988079071045	518.9498291015625	198.84765625	0.0653390884399414	22	000
291	263.27508544921875	139.29795837402344	1.0	262.0269775390625	143.97433471679688	0.00015029311180114746	520.9213256835938	198.8209686279297	0.9999996423721313	519.1070556640625	198.5327911376953	0.006222903728485107	22	000
292	268.1347351074219	130.6709442138672	1.0	271.08544921875	135.62203979492188	0.00012981891632080078	520.6204833984375	196.81907653808594	1.0	518.7955322265625	196.56369018554688	0.004085183143615723	22	000
293	271.406005859375	122.1490478515625	0.9999998807907104	274.26873779296875	124.43862915039062	0.0005003213882446289	520.2212524414062	199.02508544921875	0.9999999403953552	518.1444702148438	198.95211791992188	0.019447505474090576	22	000
294	274.5537414550781	118.60814666748047	0.9999988079071045	275.4154968261719	119.96794128417969	0.14428791403770447	519.98193359375	198.32772827148438	0.9999998807907104	518.550537109375	198.0160675048828	0.03363963961601257	22	000
295	278.738525390625	114.2239990234375	0.9998378753662109	261.00164794921875	153.00006103515625	0.9989784955978394	520.9414672851562	198.01194763183594	1.0	518.78076171875	197.7908477783203	0.009657472372055054	22	000
296	281.46795654296875	112.14861297607422	0.9999997615814209	262.66510009765625	152.34974670410156	0.9998348355293274	519.9456787109375	198.28343200683594	0.9999995827674866	517.8342895507812	197.6149444580078	0.004816710948944092	22	000
297	283.2725830078125	111.93865203857422	0.9999961853027344	264.3190002441406	150.0524444580078	0.3746470808982849	520.0465698242188	196.82762145996094	0.9999999403953552	518.2557983398438	196.5924530029297	0.013666123151779175	22	000
298	283.4988098144531	111.54840087890625	0.9999997019767761	265.4217224121094	150.2123260498047	0.8198912143707275	519.6893310546875	198.1903533935547	0.9999997019767761	518.4102172851562	197.96279907226562	0.05166393518447876	22	000
299	286.0024108886719	111.46358489990234	0.9999998807907104	266.941650390625	151.04006958007812	0.9999960660934448	519.65625	197.63002014160156	1.0	517.8187866210938	197.14483642578125	0.016798794269561768	22	000
300	287.05712890625	110.5880355834961	0.9999997615814209	268.3594055175781	148.7406463623047	1.0	520.00244140625	198.70382690429688	0.9999997615814209	518.0467529296875	198.31459045410156	0.03002527356147766	22	000
301	287.95074462890625	110.82032012939453	1.0	267.531494140625	148.542236328125	0.9999991655349731	520.5722045898438	198.36753845214844	0.999999463558197	518.5216674804688	197.7039337158203	0.034205079078674316	22	000
302	289.39862060546875	109.69076538085938	0.9999999403953552	269.0373840332031	149.53176879882812	0.9999778270721436	520.89453125	197.7707061767578	1.0	518.6488037109375	197.22372436523438	0.0017152726650238037	22	000
303	296.75262451171875	101.01637268066406	0.9999943971633911	271.5552062988281	140.56309509277344	0.9999969005584717	519.215576171875	198.34722900390625	0.9999997615814209	518.135498046875	197.71978759765625	0.01665845513343811	22	000
304	308.6562805175781	84.07377624511719	1.0	309.822265625	86.70499420166016	0.00032126903533935547	520.6373901367188	197.390380859375	0.9999999403953552	518.59228515625	196.66323852539062	0.012188643217086792	22	000
305	316.8881530761719	81.76359558105469	1.0	320.74658203125	85.57765197753906	0.00020897388458251953	520.664794921875	199.293701171875	0.9999992847442627	518.650146484375	199.39047241210938	0.01778528094291687	22	000
306	322.6737365722656	82.83474731445312	1.0	324.5311279296875	85.92581176757812	6.92605972290039e-5	520.0469360351562	198.92214965820312	1.0	518.3484497070312	198.65431213378906	0.007865577936172485	22	000
307	326.3417053222656	80.48895263671875	1.0	323.48382568359375	83.90302276611328	9.748339653015137e-5	519.6834716796875	198.09408569335938	0.9999998807907104	518.1199340820312	197.8966064453125	0.03411900997161865	22	000
308	329.603759765625	80.44435119628906	1.0	518.9625244140625	197.48899841308594	0.00012201070785522461	520.0497436523438	197.02249145507812	0.9999998807907104	518.9559326171875	196.22337341308594	0.010060697793960571	22	000
309	332.6959533691406	79.10957336425781	1.0	333.0487365722656	82.00601959228516	0.00013375282287597656	520.3521118164062	198.18124389648438	1.0	518.388916015625	197.96255493164062	0.00610014796257019	22	000
310	344.70654296875	76.63533020019531	1.0	342.9963073730469	80.33543395996094	9.34898853302002e-5	520.5430908203125	197.59483337402344	1.0	518.7042236328125	197.4824981689453	0.011132985353469849	22	000
311	353.65234375	76.34969329833984	1.0	352.1414489746094	78.6605224609375	0.001328587532043457	520.3858032226562	198.6254425048828	0.9999998807907104	518.642333984375	198.05429077148438	0.015826523303985596	22	000
312	363.6689758300781	75.26091766357422	1.0	342.58209228515625	114.36980438232422	0.0015044808387756348	520.3931274414062	197.99754333496094	0.9999998807907104	518.1338500976562	197.60739135742188	0.009634256362915039	22	000
313	372.9871826171875	72.5048828125	0.9999994039535522	349.643798828125	113.4749984741211	0.00728219747543335	520.128173828125	197.6200714111328	0.9999998807907104	518.4614868164062	196.8022918701172	0.016360968351364136	22	000
314	382.573974609375	69.82925415039062	1.0	519.3341674804688	198.3374481201172	6.249547004699707e-5	520.8067016601562	197.81082153320312	0.9999998807907104	519.1780395507812	197.672119140625	0.0021452009677886963	22	000
315	407.30206298828125	65.49742126464844	0.17149421572685242	519.6611938476562	198.95095825195312	4.932284355163574e-5	521.0388793945312	198.0841064453125	0.9999998807907104	518.625244140625	197.4420623779297	0.005696892738342285	22	000
316	428.4324951171875	61.881004333496094	0.999999463558197	519.51904296875	198.022216796875	8.83638858795166e-5	520.1452026367188	197.54298400878906	0.9999998807907104	518.8604736328125	197.2947540283203	0.0455135703086853	22	000
317	436.8183288574219	59.73373794555664	1.0	402.0487976074219	98.13665771484375	0.004158377647399902	520.2750854492188	199.97889709472656	0.9999986886978149	518.1002197265625	199.5678253173828	0.012390315532684326	22	000
318	439.7057800292969	59.986663818359375	1.0	519.5965576171875	199.33465576171875	5.480647087097168e-5	520.4244384765625	198.97596740722656	0.9999984502792358	518.23876953125	198.17738342285156	0.027063071727752686	22	000
319	441.6011657714844	58.947715759277344	0.9999996423721313	520.3015747070312	198.51231384277344	2.086162567138672e-5	520.1251220703125	198.24192810058594	0.9999990463256836	518.75830078125	197.1858673095703	0.0021742284297943115	22	000
320	441.11358642578125	59.461158752441406	0.9999558925628662	417.2749938964844	101.65896606445312	0.0005760490894317627	519.753173828125	198.06700134277344	0.9999999403953552	518.5706176757812	197.9707794189453	0.015744566917419434	22	000
321	442.2329406738281	57.79753112792969	0.9999997615814209	518.9725952148438	198.06887817382812	0.00011715292930603027	519.3803100585938	197.59495544433594	1.0	518.1434326171875	196.93373107910156	0.02012816071510315	22	000
322	519.6627807617188	203.6898651123047	2.4527311325073242e-5	519.5137939453125	200.6928253173828	5.352497100830078e-5	520.1289672851562	199.6995086669922	0.9999992847442627	518.4238891601562	199.38323974609375	0.033816754817962646	22	000
323	520.7230224609375	201.7545928955078	2.962350845336914e-5	519.1388549804688	198.2935791015625	4.285573959350586e-5	520.1506958007812	197.3184356689453	1.0	518.914794921875	197.22015380859375	0.005109161138534546	22	000
324	520.3906860351562	201.4171142578125	3.501772880554199e-5	518.7213134765625	198.24429321289062	6.48200511932373e-5	519.7903442382812	197.2750701904297	0.9999998807907104	517.8933715820312	197.5244140625	0.02334219217300415	22	000
325	521.1947631835938	201.31222534179688	2.4646520614624023e-5	519.9473266601562	197.69664001464844	4.2945146560668945e-5	520.4495849609375	197.0430450439453	0.9999998807907104	519.2705078125	196.69216918945312	0.005963742733001709	22	000
326	522.3008422851562	201.92880249023438	7.897615432739258e-6	520.1355590820312	198.46253967285156	1.0311603546142578e-5	520.7188720703125	198.2289581298828	0.9999997019767761	519.4674072265625	197.69439697265625	0.001767665147781372	22	000
327	404.3570251464844	68.23436737060547	0.06175631284713745	417.86663818359375	99.31685638427734	0.5449013113975525	519.5557250976562	198.0020294189453	0.9999999403953552	518.0119018554688	197.44094848632812	0.03857561945915222	22	000
328	521.166015625	201.96153259277344	3.316998481750488e-5	519.7144165039062	198.5867462158203	6.16312026977539e-5	520.5774536132812	197.63951110839844	0.9999999403953552	519.4583740234375	197.8697509765625	0.0060613155364990234	22	000
329	519.572265625	201.15826416015625	2.092123031616211e-5	518.3521118164062	197.8900146484375	4.1484832763671875e-5	519.7967529296875	197.4005584716797	0.9999998211860657	518.485595703125	197.35040283203125	0.005149871110916138	22	000
330	406.6495361328125	66.01969909667969	0.00040581822395324707	518.9153442382812	198.05271911621094	3.5822391510009766e-5	519.31787109375	197.2233123779297	0.9999998807907104	517.7880859375	197.02285766601562	0.004652082920074463	22	000
331	520.4229125976562	200.64381408691406	3.123283386230469e-5	519.357666015625	197.29331970214844	5.2303075790405273e-5	520.1089477539062	196.9565887451172	0.9999998807907104	518.3751220703125	196.1901092529297	0.0017386972904205322	22	000
332	519.7151489257812	202.04905700683594	1.7017126083374023e-5	518.69091796875	198.1806640625	3.361701965332031e-5	519.1475830078125	197.56663513183594	0.9999998807907104	517.83984375	196.8852081298828	0.009914219379425049	22	000
333	521.2865600585938	202.3478240966797	2.8073787689208984e-5	465.853515625	94.18140411376953	0.0895734429359436	521.1828002929688	198.72227478027344	0.9999992847442627	518.758056640625	197.94151306152344	0.0046968162059783936	22	000
334	519.849853515625	202.69618225097656	3.316998481750488e-5	518.4904174804688	199.66036987304688	0.00010526180267333984	519.6200561523438	199.12149047851562	0.9999998807907104	518.3448486328125	198.78321838378906	0.02764260768890381	22	000
335	519.5131225585938	201.318115234375	2.8252601623535156e-5	519.166748046875	198.15667724609375	5.435943603515625e-5	520.2294921875	197.64842224121094	0.9999998211860657	518.2355346679688	196.65159606933594	0.017226189374923706	22	000
336	520.740234375	202.3876953125	1.1682510375976562e-5	519.3265991210938	199.03924560546875	1.9341707229614258e-5	520.7130126953125	198.28228759765625	0.9999996423721313	518.258056640625	197.5234375	0.0036335885524749756	22	000
337	406.25494384765625	49.959232330322266	0.03505241870880127	519.6008911132812	199.7088623046875	3.9517879486083984e-5	520.3175659179688	198.7802734375	0.9999998807907104	518.4654541015625	199.07986450195312	0.013932764530181885	22	000
338	405.8275146484375	50.35919189453125	0.22400009632110596	405.3756408691406	49.418643951416016	0.00769081711769104	519.6385498046875	198.21702575683594	0.9999997615814209	518.2772827148438	197.48194885253906	0.049838751554489136	22	000
339	404.9697570800781	49.1954345703125	0.04661867022514343	403.48541259765625	49.35771560668945	0.03386446833610535	520.0503540039062	197.66299438476562	1.0	518.3280029296875	197.04934692382812	0.015690326690673828	22	000
340	407.24090576171875	50.533164978027344	0.998991847038269	519.1776123046875	198.97549438476562	8.13901424407959e-5	520.2451171875	198.44564819335938	0.9999999403953552	518.986572265625	197.87283325195312	0.007888764142990112	22	000
341	406.8556823730469	51.309356689453125	0.693253755569458	519.4635620117188	197.96514892578125	3.9577484130859375e-5	520.435791015625	197.22955322265625	1.0	518.7642211914062	196.49404907226562	0.003311336040496826	22	000
342	520.7718505859375	203.34764099121094	1.3172626495361328e-5	401.89996337890625	47.681884765625	0.23765620589256287	520.0396118164062	199.40626525878906	0.9999992847442627	518.1448364257812	198.39393615722656	0.005127400159835815	22	000
343	518.6785278320312	200.42774963378906	0.0001112222671508789	518.2005615234375	197.5720672607422	0.00014978647232055664	519.153076171875	197.13999938964844	0.9999998807907104	517.33984375	196.8470001220703	0.020464777946472168	22	000
344	520.2757568359375	201.5803985595703	2.8878450393676758e-5	519.218017578125	198.43443298339844	5.370378494262695e-5	520.3803100585938	197.6966094970703	0.9999998807907104	518.6934814453125	197.0502166748047	0.0023830533027648926	22	000
345	388.4953308105469	51.598365783691406	6.22868537902832e-5	519.1484375	198.59075927734375	3.647804260253906e-5	519.9164428710938	198.17127990722656	0.9999998807907104	518.3975830078125	197.56802368164062	0.0009541511535644531	22	000
346	387.10833740234375	56.14366149902344	0.0010584890842437744	359.07952880859375	103.3670883178711	0.0004818439483642578	519.8839721679688	197.94801330566406	1.0	518.2329711914062	198.02175903320312	0.02062124013900757	22	000
347	378.6175231933594	66.77130126953125	0.9674522280693054	354.64129638671875	111.88885498046875	0.9997888803482056	520.629150390625	198.12213134765625	1.0	518.8240966796875	197.5108642578125	0.003961056470870972	22	000
348	351.41510009765625	117.44285583496094	0.00013065338134765625	352.6318359375	116.82488250732422	0.9999999403953552	519.7991943359375	198.7986297607422	0.999999463558197	517.4733276367188	197.6239013671875	0.0005289316177368164	22	000
349	363.44122314453125	83.88898468017578	0.9681034088134766	350.90313720703125	118.65501403808594	0.9999752044677734	520.6569213867188	198.63735961914062	0.9999995231628418	518.6975708007812	198.2599639892578	0.03336191177368164	22	000
350	365.3307800292969	84.48579406738281	0.9999998807907104	351.5580139160156	119.5873794555664	0.00028011202812194824	520.9589233398438	198.26266479492188	0.9999995231628418	518.096435546875	197.02243041992188	0.0004666447639465332	22	000
351	360.54669189453125	86.8911361694336	0.9999338388442993	360.3091735839844	87.57560729980469	0.016501635313034058	520.18994140625	196.9681396484375	0.9999999403953552	518.2461547851562	196.72337341308594	0.004727154970169067	22	000
352	360.6041259765625	84.0559310913086	0.9999934434890747	359.9717102050781	85.2184066772461	0.004622220993041992	520.083740234375	198.298095703125	0.9999998807907104	518.4308471679688	197.66781616210938	0.01914188265800476	22	000
353	357.95111083984375	87.88047790527344	0.9994621872901917	357.3793029785156	89.38799285888672	0.0034804046154022217	521.1286010742188	197.6207733154297	0.9999998807907104	518.7353515625	197.32179260253906	0.0007098913192749023	22	000
354	356.92279052734375	89.95266723632812	0.9999999403953552	357.91705322265625	92.34556579589844	0.00013205409049987793	520.4151611328125	198.1768341064453	0.9999998807907104	518.9303588867188	198.11766052246094	0.008187025785446167	22	000
355	356.1186218261719	90.13614654541016	0.9999998807907104	357.09808349609375	91.97315979003906	0.0003159046173095703	520.9315185546875	198.8589630126953	0.9999992251396179	518.6563720703125	198.17520141601562	0.00118979811668396	22	000
356	355.5647277832031	91.33164978027344	0.9999958872795105	355.27752685546875	92.17684173583984	0.0008059144020080566	520.370361328125	198.48727416992188	0.9999998807907104	518.5725708007812	198.73434448242188	0.00574493408203125	22	000
357	354.728515625	89.173095703125	0.9999874830245972	355.5177917480469	89.36930847167969	0.0014826059341430664	520.2601928710938	199.06028747558594	0.9999990463256836	518.47021484375	198.32492065429688	0.03363305330276489	22	000
358	354.6675109863281	91.73570251464844	0.9999997615814209	355.06854248046875	92.83091735839844	0.0010297596454620361	520.4555053710938	197.5831756591797	0.9999998807907104	518.36279296875	197.03504943847656	0.0016348659992218018	22	000
359	355.9632263183594	91.13018035888672	0.9999998807907104	356.0511474609375	92.48332214355469	0.0001856684684753418	520.8264770507812	197.97010803222656	0.9999996423721313	518.78759765625	197.30706787109375	0.004723608493804932	22	000
360	355.0141906738281	91.06436157226562	0.999999463558197	355.1258850097656	91.90068054199219	0.001674354076385498	520.9674072265625	198.1708221435547	0.9999997019767761	518.4105224609375	197.613525390625	0.004302680492401123	22	000
361	356.7707214355469	89.62732696533203	0.9997639656066895	356.1344299316406	89.22795867919922	0.674423098564148	519.4617309570312	197.21234130859375	1.0	518.2710571289062	196.84902954101562	0.0033703744411468506	22	000
362	356.43450927734375	91.57894134521484	0.9892252683639526	354.6777648925781	91.86492919921875	0.009450465440750122	520.0018310546875	199.31785583496094	0.9999996423721313	518.5910034179688	198.74510192871094	0.07992103695869446	22	000
363	356.3890075683594	89.89292907714844	0.9837579727172852	355.6932678222656	89.07040405273438	0.9827735424041748	519.6268310546875	198.44366455078125	0.9999998807907104	517.9327392578125	198.5572509765625	0.00527578592300415	22	000
364	356.0936584472656	90.38336181640625	0.9998674392700195	355.24200439453125	89.73523712158203	0.0594610869884491	520.53515625	199.3508758544922	0.9999977350234985	518.7354125976562	198.99005126953125	0.12784060835838318	22	000
365	356.44952392578125	87.61753845214844	0.9987413287162781	356.8874816894531	88.58543395996094	0.02936503291130066	520.0328979492188	199.30718994140625	0.9999997615814209	518.4155883789062	199.25575256347656	0.035999804735183716	22	000
366	355.7010192871094	89.9675064086914	0.9999535083770752	355.4283142089844	89.56814575195312	0.05534100532531738	519.8294677734375	199.01950073242188	0.9999998807907104	518.1337280273438	199.09188842773438	0.02036544680595398	22	000
367	357.26837158203125	91.5291519165039	0.9999631643295288	356.8356628417969	92.69197845458984	0.013210028409957886	520.8565673828125	197.77415466308594	0.9999998807907104	519.106689453125	197.5139617919922	0.00431939959526062	22	000
368	358.7254638671875	87.30372619628906	0.9999747276306152	358.3445129394531	88.5047378540039	0.013773590326309204	520.322998046875	197.7396240234375	0.9999999403953552	518.8283081054688	197.32325744628906	0.0017449557781219482	22	000
369	358.0061340332031	89.61969757080078	0.993371307849884	357.8514099121094	89.45858764648438	0.05552929639816284	520.2037353515625	198.3375701904297	0.9999998807907104	518.9700927734375	198.2962646484375	0.017292559146881104	22	000
370	359.6374206542969	87.36809539794922	0.9999814033508301	358.869140625	90.49130249023438	0.0013797581195831299	519.779296875	197.6346435546875	0.9999999403953552	517.8073120117188	197.31008911132812	0.0036422312259674072	22	000
371	357.6841125488281	92.3429183959961	0.999988317489624	356.3038024902344	93.4434814453125	0.0066276490688323975	520.2337036132812	198.64047241210938	0.9999999403953552	518.3611450195312	197.93283081054688	0.009211808443069458	22	000
372	357.75341796875	92.24935150146484	0.999998927116394	336.2423400878906	134.62039184570312	0.9960511922836304	520.8457641601562	197.65867614746094	1.0	518.4248046875	197.78045654296875	0.0023613572120666504	22	000
373	352.4336853027344	101.85259246826172	0.9998512268066406	352.2659606933594	103.52198028564453	0.01058468222618103	520.3233642578125	198.31866455078125	0.9999998807907104	518.4013061523438	198.09085083007812	0.0021347999572753906	22	000
374	313.57781982421875	201.2900390625	0.5344879031181335	318.61846923828125	201.38275146484375	0.009075343608856201	520.4689331054688	197.58155822753906	0.9999998211860657	518.7553100585938	196.6634063720703	0.005340635776519775	22	000
375	302.0340270996094	228.96702575683594	0.18426069617271423	302.83746337890625	229.58633422851562	0.943117618560791	520.2839965820312	198.2681121826172	0.9999996423721313	518.557373046875	197.61117553710938	0.030333340167999268	22	000
376	289.6625671386719	249.56390380859375	0.999999463558197	292.219482421875	252.35939025878906	0.0016440749168395996	520.0023803710938	199.22695922851562	0.9999995827674866	517.697021484375	199.2731475830078	0.021061211824417114	22	000
377	282.4888000488281	265.5522766113281	1.0	288.1209716796875	268.6466064453125	0.005574226379394531	520.0487670898438	197.03231811523438	1.0	518.6874389648438	197.0321044921875	0.0018290877342224121	22	000
378	272.06243896484375	280.5986633300781	0.9999790191650391	275.4425048828125	280.9430847167969	0.9515882134437561	520.5186157226562	197.0923309326172	0.9999998807907104	518.6452026367188	197.1252899169922	0.001996248960494995	22	000
379	298.2716979980469	246.2196502685547	0.9802607297897339	298.0456237792969	247.08082580566406	0.5206305980682373	519.788818359375	198.72601318359375	1.0	518.3430786132812	198.7877197265625	0.012927830219268799	22	000
380	235.3763885498047	323.8954162597656	0.7219949960708618	281.8136901855469	268.0346984863281	0.9956257343292236	520.7379150390625	198.255615234375	0.9999994039535522	518.7669677734375	197.37306213378906	0.004081994295120239	22	000
381	269.499755859375	281.4908142089844	0.9947302937507629	268.9339599609375	282.6658020019531	0.9373006820678711	520.5155029296875	198.50958251953125	0.9999997615814209	518.5816650390625	197.63424682617188	0.0016668438911437988	22	000
382	214.00759887695312	342.7060852050781	0.9993301630020142	258.7970275878906	293.1144714355469	0.9996715188026428	520.1588745117188	197.45074462890625	0.9999997615814209	518.3273315429688	196.7379150390625	0.0009711384773254395	22	000
383	203.01687622070312	350.3973693847656	0.9811314344406128	205.67015075683594	349.96185302734375	0.014703810214996338	520.236328125	197.48928833007812	0.9999998807907104	518.4141845703125	197.2977294921875	0.004108607769012451	22	000
384	193.49880981445312	359.5736083984375	0.9999933242797852	237.3809051513672	318.2998352050781	0.11447668075561523	520.0993041992188	197.8922576904297	0.9999996423721313	518.6857299804688	197.28521728515625	0.02691429853439331	22	000
385	184.40879821777344	366.09417724609375	0.9999967217445374	519.29541015625	199.31777954101562	7.155537605285645e-5	520.3722534179688	198.97674560546875	0.9999997615814209	518.5530395507812	198.16220092773438	0.01087537407875061	22	000
386	176.49078369140625	362.6033935546875	0.9999997019767761	519.5803833007812	198.43177795410156	5.078315734863281e-5	520.2081909179688	197.78799438476562	0.9999997019767761	518.5646362304688	197.4519500732422	0.017020732164382935	22	000
387	168.552978515625	349.9734191894531	0.0006619095802307129	16.0875186920166	97.62875366210938	2.5033950805664062e-5	520.9767456054688	198.42112731933594	0.9999984502792358	518.7314453125	197.1617889404297	0.0011635422706604004	22	000
388	162.68154907226562	346.5225830078125	0.018137186765670776	519.4732666015625	198.96722412109375	6.35981559753418e-5	521.0303955078125	198.47572326660156	0.9999997019767761	518.0271606445312	197.26284790039062	0.005525380373001099	22	000
389	154.5472869873047	340.3816833496094	0.5498497486114502	156.05104064941406	340.85601806640625	0.0037322938442230225	520.4636840820312	199.57369995117188	0.999998927116394	518.1010131835938	198.48794555664062	0.01770433783531189	22	000
390	148.56399536132812	340.2720947265625	0.009844541549682617	150.84011840820312	339.2475280761719	0.3105059862136841	521.3135986328125	197.27088928222656	0.9999990463256836	518.2363891601562	196.03941345214844	0.00010025501251220703	22	000
391	144.13035583496094	338.7445373535156	1.9818544387817383e-5	147.33645629882812	339.5557861328125	0.0012092292308807373	520.8798217773438	197.73126220703125	0.9999996423721313	518.7286376953125	196.96641540527344	0.0013981759548187256	22	000
392	139.79058837890625	335.8255310058594	0.0036773383617401123	144.06973266601562	335.6283264160156	0.009039640426635742	520.4586791992188	198.9370880126953	0.9999998807907104	518.5301513671875	197.86668395996094	0.007843166589736938	22	000
393	521.064697265625	202.10748291015625	3.933906555175781e-5	519.3490600585938	198.4629669189453	0.00010472536087036133	520.0855102539062	198.0155792236328	0.9999997615814209	518.4388427734375	197.9691162109375	0.03832396864891052	22	000
394	521.2920532226562	203.20228576660156	8.13603401184082e-6	519.7488403320312	199.2939453125	1.4334917068481445e-5	521.0672607421875	199.1195526123047	0.9999973773956299	519.251708984375	197.88589477539062	0.004377514123916626	22	000
395	521.323974609375	202.63719177246094	2.849102020263672e-5	520.088623046875	199.52426147460938	5.772709846496582e-5	520.919677734375	198.383056640625	0.9999998807907104	519.1580200195312	198.4290313720703	0.007504820823669434	22	000
396	520.412109375	202.85926818847656	2.059340476989746e-5	519.4269409179688	199.8126678466797	3.218650817871094e-5	519.8273315429688	198.76058959960938	0.9999998807907104	517.9589233398438	198.5078125	0.0028699934482574463	22	000
397	520.7920532226562	202.76336669921875	1.8388032913208008e-5	519.0686645507812	199.17628479003906	4.309415817260742e-5	520.1656494140625	198.69125366210938	0.9999997615814209	518.3485717773438	198.478271484375	0.010002613067626953	22	000
398	521.7806396484375	202.50889587402344	1.4990568161010742e-5	520.0558471679688	199.3866729736328	1.5079975128173828e-5	521.2823486328125	198.5953369140625	0.9999998807907104	518.5643310546875	198.3487091064453	0.002398967742919922	22	000
399	520.8165893554688	201.6211700439453	4.252791404724121e-5	519.7369995117188	198.22314453125	0.00010475516319274902	520.1771240234375	197.73817443847656	0.9999998807907104	518.6372680664062	197.47299194335938	0.00902286171913147	22	000
400	519.513671875	202.99526977539062	1.8984079360961914e-5	518.8843383789062	199.2708740234375	5.5670738220214844e-5	519.9737548828125	198.8846435546875	0.9999992847442627	518.720947265625	198.22015380859375	0.03386959433555603	22	000
401	521.3733520507812	202.151123046875	1.7136335372924805e-5	519.9515380859375	198.54905700683594	3.126263618469238e-5	521.1140747070312	197.95118713378906	0.9999991655349731	518.7556762695312	196.9664306640625	0.003368377685546875	22	000
402	520.25439453125	202.14341735839844	2.86102294921875e-5	518.8436889648438	198.51824951171875	6.586313247680664e-5	519.4727172851562	197.85964965820312	0.9999998807907104	517.906005859375	197.69435119628906	0.012533962726593018	22	000
403	520.2071533203125	203.13377380371094	3.123283386230469e-5	518.7476806640625	199.6962127685547	9.202957153320312e-5	519.5778198242188	198.9376983642578	0.9999997615814209	518.1389770507812	198.70663452148438	0.05656766891479492	22	000
404	520.2808227539062	203.18505859375	2.3066997528076172e-5	518.9346923828125	199.50692749023438	7.489323616027832e-5	519.5244750976562	198.9036102294922	0.9999998807907104	518.053955078125	198.697265625	0.04533299803733826	22	000
405	520.6744384765625	201.8427734375	2.714991569519043e-5	519.1988525390625	198.51065063476562	6.0886144638061523e-5	520.3630981445312	197.8521270751953	0.9999998807907104	518.6196899414062	197.39797973632812	0.011245548725128174	22	000
406	520.64794921875	203.02145385742188	3.11732292175293e-5	519.3372192382812	199.8941650390625	8.460879325866699e-5	520.3171997070312	198.67666625976562	1.0	519.0952758789062	198.38673400878906	0.01280239224433899	22	000
407	520.2960205078125	202.81304931640625	1.609325408935547e-5	518.908935546875	199.38079833984375	4.00543212890625e-5	519.4913330078125	198.56219482421875	0.9999998807907104	517.9241333007812	198.1102294921875	0.009051382541656494	22	000
408	520.3589477539062	202.16856384277344	3.018975257873535e-5	519.0009765625	198.60195922851562	8.192658424377441e-5	519.7683715820312	198.3802490234375	0.9999996423721313	518.3067016601562	197.4752655029297	0.011249363422393799	22	000
409	521.56201171875	201.35714721679688	2.0772218704223633e-5	520.0624389648438	197.97410583496094	3.886222839355469e-5	521.3397827148438	197.51266479492188	0.9999996423721313	518.7415161132812	196.7474822998047	0.002612173557281494	22	000
410	520.2765502929688	200.7716827392578	4.228949546813965e-5	518.5300903320312	197.30638122558594	6.0439109802246094e-5	519.6163940429688	196.92234802246094	0.9999998807907104	518.2155151367188	196.37501525878906	0.00486794114112854	22	000
411	2.6472229957580566	482.61370849609375	1.9282102584838867e-5	3.7026190757751465	479.6697998046875	1.0341405868530273e-5	521.6343383789062	198.2703094482422	0.9994860887527466	518.3985595703125	196.79335021972656	0.00010341405868530273	22	000
412	2.94447660446167	481.36090087890625	2.6285648345947266e-5	4.490845680236816	478.589599609375	1.138448715209961e-5	533.5657348632812	217.05258178710938	0.07777374982833862	201.34121704101562	5.799259185791016	3.129243850708008e-6	22	000
413	2.608858108520508	480.7204895019531	2.2351741790771484e-6	6.504999160766602	96.3994140625	3.3676624298095703e-6	533.5283813476562	217.72994995117188	0.002931535243988037	185.88575744628906	6.269131660461426	8.642673492431641e-7	22	000
414	3.116244077682495	481.33612060546875	9.775161743164062e-6	5.5836896896362305	96.08259582519531	8.225440979003906e-6	531.7125244140625	216.1652374267578	0.053686559200286865	186.0453643798828	5.676346302032471	2.205371856689453e-6	22	000
415	3.092794418334961	481.7953796386719	1.0281801223754883e-5	4.949602127075195	478.9546813964844	5.990266799926758e-6	532.565673828125	217.24974060058594	0.44209346175193787	186.02781677246094	5.910499095916748	1.1086463928222656e-5	22	000
416	2.898711681365967	482.021728515625	3.248453140258789e-6	4.556811332702637	122.33873748779297	5.453824996948242e-6	533.6547241210938	216.8287811279297	0.0002531111240386963	201.7708740234375	5.227732181549072	3.5762786865234375e-6	22	000
417	2.8973422050476074	481.894287109375	2.0325183868408203e-5	4.325921058654785	479.2358093261719	1.4096498489379883e-5	534.0786743164062	216.76771545410156	0.026646524667739868	185.75198364257812	6.649620532989502	2.7120113372802734e-6	22	000
418	2.9413504600524902	482.2142028808594	1.0579824447631836e-5	4.698791980743408	479.916015625	1.150369644165039e-5	533.8258056640625	217.81387329101562	0.0030676722526550293	186.60385131835938	6.92974328994751	3.069639205932617e-6	22	000
419	3.2481017112731934	482.0580139160156	1.7017126083374023e-5	4.064254283905029	479.2216796875	8.732080459594727e-6	531.9244384765625	217.59423828125	0.2640102505683899	186.34239196777344	6.284369945526123	1.9371509552001953e-6	22	000
420	2.885122299194336	481.81036376953125	1.0460615158081055e-5	4.355389595031738	478.85980224609375	1.099705696105957e-5	534.0067138671875	216.5807647705078	0.14851677417755127	201.6461181640625	5.8532280921936035	5.930662155151367e-6	22	000
421	2.7389607429504395	480.219970703125	1.1086463928222656e-5	4.986062526702881	477.2359924316406	7.987022399902344e-6	532.7631225585938	215.61761474609375	0.00039780139923095703	202.32040405273438	6.367065906524658	3.3080577850341797e-6	22	000
422	3.021214485168457	481.59613037109375	7.271766662597656e-6	6.446652412414551	96.16666412353516	3.635883331298828e-6	531.607177734375	217.0708770751953	0.5936217308044434	170.80242919921875	5.3506317138671875	1.6987323760986328e-6	22	000
423	2.981966972351074	481.9812316894531	1.8924474716186523e-5	4.4494476318359375	479.1068115234375	2.3305416107177734e-5	532.791015625	216.806396484375	0.013518363237380981	186.8961639404297	5.604732990264893	7.063150405883789e-6	22	000
424	2.6344127655029297	479.75103759765625	7.450580596923828e-6	5.6618428230285645	94.14485168457031	5.036592483520508e-6	532.4403076171875	217.60838317871094	0.05981403589248657	201.4508819580078	5.64191198348999	2.3245811462402344e-6	22	000
425	2.8206543922424316	481.9795227050781	1.1324882507324219e-5	4.496912956237793	478.98809814453125	1.6003847122192383e-5	532.8942260742188	217.51718139648438	0.0018127858638763428	186.17153930664062	5.769064903259277	2.950429916381836e-6	22	000
426	3.1680493354797363	481.2685852050781	6.0498714447021484e-6	5.004762649536133	478.7752380371094	5.453824996948242e-6	533.8972778320312	217.12350463867188	0.314505934715271	186.17953491210938	6.2970733642578125	6.467103958129883e-6	22	000
427	3.1220245361328125	480.6978454589844	2.1219253540039062e-5	4.862363338470459	477.9565124511719	1.2367963790893555e-5	532.3051147460938	216.06546020507812	0.9447709321975708	187.43055725097656	7.19079065322876	2.5331974029541016e-6	22	000
428	2.600609540939331	481.3729248046875	3.6954879760742188e-6	188.06727600097656	5.003137111663818	3.069639205932617e-6	533.4699096679688	217.2005615234375	0.017778873443603516	186.343994140625	6.2970380783081055	5.543231964111328e-6	22	000
429	3.2705869674682617	481.24603271484375	9.387731552124023e-6	4.460719108581543	478.5508117675781	6.020069122314453e-6	533.6195678710938	217.10723876953125	0.020735353231430054	185.55259704589844	5.889396667480469	2.086162567138672e-6	22	000
430	2.839055061340332	482.2952880859375	1.958012580871582e-5	4.181761264801025	479.1446838378906	9.745359420776367e-6	535.1550903320312	216.88763427734375	0.9257574081420898	201.33567810058594	5.821643352508545	2.0563602447509766e-6	22	000
431	2.7068042755126953	480.8035888671875	1.2814998626708984e-6	639.4667358398438	5.358359336853027	1.430511474609375e-6	533.0320434570312	217.8450469970703	0.9771114587783813	105.4864501953125	6.757194519042969	6.854534149169922e-7	22	000
432	3.050201892852783	463.7682800292969	1.996755599975586e-6	7.481256008148193	96.78703308105469	9.953975677490234e-6	532.8660278320312	217.60031127929688	0.0005903542041778564	186.4994659423828	5.899229526519775	3.3080577850341797e-6	22	000
433	3.1859359741210938	480.77117919921875	5.900859832763672e-6	4.8212361335754395	96.3764877319336	6.467103958129883e-6	532.7236328125	217.49464416503906	0.048525869846343994	186.42031860351562	6.086709022521973	2.205371856689453e-6	22	000
434	2.8285393714904785	481.4366760253906	6.4373016357421875e-6	4.8401618003845215	478.88165283203125	4.1425228118896484e-6	531.341796875	217.87950134277344	0.22494933009147644	186.8166961669922	6.595760345458984	6.854534149169922e-6	22	000
435	2.825714588165283	482.1127624511719	9.894371032714844e-6	4.49066686630249	479.05224609375	1.6301870346069336e-5	533.2297973632812	215.32777404785156	0.0022365152835845947	187.09329223632812	5.297883987426758	5.21540641784668e-6	22	000
436	3.061436653137207	481.3349304199219	9.566545486450195e-6	6.422056198120117	95.57199096679688	7.778406143188477e-6	533.4371948242188	216.06051635742188	0.015167385339736938	185.83346557617188	6.751626014709473	9.834766387939453e-7	22	000
437	3.0629732608795166	482.92010498046875	4.649162292480469e-6	4.393378734588623	479.4830627441406	2.562999725341797e-6	533.03125	218.3816680908203	0.20400255918502808	202.1624298095703	6.573369026184082	1.817941665649414e-6	22	000
438	2.5828323364257812	481.7763366699219	5.4836273193359375e-6	4.623938083648682	478.7969970703125	3.933906555175781e-6	531.5071411132812	216.93991088867188	0.0034565627574920654	185.96347045898438	6.286121368408203	2.205371856689453e-6	22	000
439	2.6420507431030273	481.4532165527344	5.751848220825195e-6	4.796762943267822	478.5668640136719	6.794929504394531e-6	533.87451171875	216.8453369140625	0.010080873966217041	186.3907012939453	6.187209129333496	3.6954879760742188e-6	22	000
440	2.9993958473205566	481.6477355957031	9.357929229736328e-6	4.018876552581787	478.91015625	6.3478946685791016e-6	533.8716430664062	217.67138671875	0.14555135369300842	186.45091247558594	5.264862537384033	4.76837158203125e-6	22	000
441	2.8356573581695557	481.82989501953125	1.2695789337158203e-5	4.3279643058776855	479.182373046875	4.5299530029296875e-6	533.1077880859375	217.4308319091797	0.2693718671798706	200.78721618652344	5.200866222381592	3.2186508178710938e-6	22	000
442	2.978687047958374	481.6075439453125	8.314847946166992e-6	4.649204730987549	479.03790283203125	7.68899917602539e-6	532.638671875	217.3285675048828	0.0029346346855163574	185.19004821777344	6.138764381408691	5.543231964111328e-6	22	000
443	2.6958370208740234	481.3650817871094	8.255243301391602e-6	4.01362943649292	478.1654052734375	5.245208740234375e-6	532.1768798828125	217.49203491210938	0.6138305068016052	186.34710693359375	6.320607662200928	7.867813110351562e-6	22	000
444	3.2291998863220215	481.655517578125	8.553266525268555e-6	4.781127452850342	95.58892822265625	2.682209014892578e-6	533.5478515625	217.44097900390625	0.040031999349594116	201.65126037597656	5.205849647521973	2.682209014892578e-6	22	000
445	3.212754487991333	481.6345520019531	1.3500452041625977e-5	3.7757861614227295	478.4278869628906	3.5762786865234375e-6	532.1375732421875	216.32752990722656	0.02054673433303833	185.84303283691406	5.323515892028809	3.0100345611572266e-6	22	000
446	3.356416702270508	481.9034729003906	7.12275505065918e-6	188.5017852783203	4.934796333312988	3.725290298461914e-6	533.8331298828125	217.19195556640625	0.0030477046966552734	186.068359375	5.99044132232666	7.420778274536133e-6	22	000
447	2.9375576972961426	480.2898254394531	3.635883331298828e-6	4.7253313064575195	477.2418212890625	2.2351741790771484e-6	533.0733032226562	217.64215087890625	0.8078979849815369	186.1981201171875	6.177373886108398	3.9637088775634766e-6	22	000
448	3.1519174575805664	481.5936279296875	8.225440979003906e-6	5.911741256713867	95.89351654052734	5.066394805908203e-6	532.2998657226562	217.1130828857422	0.02651900053024292	201.82168579101562	5.088071346282959	2.3245811462402344e-6	22	000
449	3.0350418090820312	481.2288818359375	2.4050474166870117e-5	4.391855716705322	478.64727783203125	9.775161743164062e-6	532.2258911132812	216.21578979492188	0.3741458058357239	185.3278350830078	5.058888912200928	3.129243850708008e-6	22	000
450	3.2299962043762207	481.0531311035156	4.32133674621582e-6	4.798853397369385	478.2077941894531	3.337860107421875e-6	533.3846435546875	216.44017028808594	0.005622565746307373	201.7796630859375	5.068670749664307	2.205371856689453e-6	22	000
451	2.910714626312256	481.6329345703125	8.910894393920898e-6	4.439776420593262	478.9603576660156	5.245208740234375e-6	533.8916015625	215.90504455566406	0.0010146796703338623	185.98667907714844	7.027637004852295	1.1026859283447266e-6	22	000
452	3.027630090713501	481.97003173828125	1.0460615158081055e-5	4.060072422027588	478.8969421386719	5.990266799926758e-6	533.1709594726562	217.40072631835938	0.00021755695343017578	186.07363891601562	5.4516921043396	3.2186508178710938e-6	22	000
453	2.8512420654296875	464.6517028808594	1.7285346984863281e-6	6.554826259613037	95.10896301269531	2.562999725341797e-6	531.8309326171875	217.13099670410156	0.004708468914031982	202.00559997558594	6.256614685058594	2.205371856689453e-6	22	000
454	3.027280807495117	464.86993408203125	1.519918441772461e-6	7.023477554321289	96.04278564453125	4.798173904418945e-6	532.5671997070312	216.62355041503906	0.8851833343505859	186.48394775390625	6.376238822937012	2.9802322387695312e-6	22	000
455	3.391274929046631	482.70672607421875	2.4586915969848633e-5	131.7089385986328	295.416259765625	1.6868114471435547e-5	643.691162109375	7.556217193603516	1.3768672943115234e-5	186.41156005859375	5.3446044921875	3.5762786865234375e-6	22	000
456	2.6005496978759766	480.9083251953125	1.5795230865478516e-6	204.0784454345703	5.567708969116211	3.0100345611572266e-6	534.233154296875	217.653564453125	0.490910142660141	202.3109588623047	5.915183067321777	5.602836608886719e-6	22	000
457	144.74098205566406	292.546875	0.0001818835735321045	142.0147705078125	289.3830871582031	0.00031644105911254883	531.9824829101562	216.792236328125	0.008852005004882812	201.2383575439453	4.999021053314209	2.2649765014648438e-6	22	000
458	137.8326873779297	294.1441650390625	2.333521842956543e-5	4.341125965118408	478.7053527832031	2.771615982055664e-6	532.1942749023438	217.8558349609375	0.03739461302757263	201.37254333496094	6.3839263916015625	3.0994415283203125e-6	22	000
459	136.0032501220703	291.10968017578125	0.0012019872665405273	134.1934356689453	293.6981201171875	0.013681590557098389	533.1307373046875	216.98512268066406	0.022890567779541016	201.30946350097656	5.275669574737549	6.377696990966797e-6	22	000
460	2.913517475128174	481.02728271484375	1.2129545211791992e-5	5.046172142028809	478.5367431640625	1.671910285949707e-5	531.732177734375	216.65284729003906	0.010685175657272339	186.7066192626953	5.404932498931885	3.606081008911133e-6	22	000
461	2.8626320362091064	481.8299560546875	3.606081008911133e-6	5.425951957702637	95.11244201660156	4.231929779052734e-6	532.9531860351562	217.98184204101562	0.39513763785362244	203.35044860839844	6.5558552742004395	2.2649765014648438e-6	22	000
462	2.826186418533325	481.3019714355469	1.2010335922241211e-5	4.551896572113037	478.94268798828125	1.1205673217773438e-5	533.9679565429688	216.91046142578125	0.004317730665206909	185.24769592285156	5.904202938079834	1.341104507446289e-6	22	000
463	3.286749839782715	481.7504577636719	2.771615982055664e-6	6.121184349060059	95.79956817626953	5.930662155151367e-6	532.9376831054688	217.92730712890625	0.1135377585887909	186.25827026367188	5.689324378967285	8.07642936706543e-6	22	000
464	2.858285903930664	482.4494323730469	5.9604644775390625e-6	3.7411506175994873	479.3653869628906	6.22868537902832e-6	532.8526611328125	216.66085815429688	0.012186646461486816	201.13421630859375	4.773486137390137	3.6656856536865234e-6	22	000
465	2.8909733295440674	481.6900329589844	7.778406143188477e-6	4.526726245880127	478.7080383300781	7.778406143188477e-6	531.2728271484375	216.7422637939453	0.18272829055786133	200.71728515625	5.377552509307861	7.3015689849853516e-6	22	000
466	2.5182831287384033	481.5744323730469	2.1457672119140625e-6	188.20077514648438	4.967383861541748	4.231929779052734e-6	532.3790893554688	216.62936401367188	0.0001310408115386963	186.19578552246094	6.154446601867676	1.3262033462524414e-5	22	000
467	2.664440155029297	480.9765625	6.884336471557617e-6	4.509159088134766	478.134521484375	5.781650543212891e-6	533.5756225585938	217.28515625	0.002430170774459839	185.9036865234375	5.698581695556641	3.4868717193603516e-6	22	000
468	3.087028741836548	481.1544494628906	2.175569534301758e-6	639.560546875	5.374733924865723	3.814697265625e-6	533.8550415039062	216.4172821044922	0.0015492141246795654	202.1091766357422	6.743173122406006	1.1920928955078125e-6	22	000
469	2.555628538131714	481.4811096191406	1.6450881958007812e-5	4.290657043457031	478.40887451171875	1.683831214904785e-5	533.0238647460938	217.4664306640625	0.043200016021728516	185.89817810058594	6.986725807189941	2.1457672119140625e-6	22	000
470	2.768515110015869	481.7709655761719	9.775161743164062e-6	4.886913776397705	479.58502197265625	1.2695789337158203e-5	532.0366821289062	216.48104858398438	0.0018280744552612305	185.66067504882812	5.910948753356934	1.5795230865478516e-6	22	000
471	3.017223358154297	481.6158752441406	5.751848220825195e-6	5.172116279602051	478.7711181640625	4.947185516357422e-6	532.0676879882812	216.80943298339844	0.08971697092056274	200.81935119628906	5.84243106842041	1.3113021850585938e-6	22	000
472	2.559573173522949	481.3920593261719	2.6226043701171875e-6	5.454873085021973	479.1278381347656	3.904104232788086e-6	534.5098876953125	216.0230712890625	0.031230568885803223	186.9778289794922	5.93369197845459	4.32133674621582e-6	22	000
473	2.8518099784851074	482.06744384765625	7.510185241699219e-6	4.338045120239258	479.0776062011719	6.467103958129883e-6	532.8181762695312	217.66461181640625	0.001566767692565918	202.05001831054688	6.1887593269348145	4.172325134277344e-6	22	000
474	3.053223133087158	481.4358825683594	6.22868537902832e-6	4.479473114013672	477.95037841796875	2.652406692504883e-6	532.4788818359375	216.27525329589844	6.660819053649902e-5	186.0412139892578	6.839911937713623	8.344650268554688e-7	22	000
475	2.912611246109009	481.6894226074219	2.092123031616211e-5	4.793566703796387	478.840087890625	1.0669231414794922e-5	532.4889526367188	217.6660919189453	0.05705291032791138	186.1854248046875	6.144034385681152	7.271766662597656e-6	22	000
476	2.9801578521728516	481.94293212890625	4.6193599700927734e-6	4.360367774963379	479.3554992675781	4.112720489501953e-6	533.3444213867188	216.44296264648438	0.02706080675125122	201.6360626220703	6.3376078605651855	1.1026859283447266e-6	22	000
477	3.2130637168884277	481.6512145996094	1.245737075805664e-5	4.480714321136475	478.8063659667969	1.043081283569336e-5	533.15625	216.83753967285156	0.34089887142181396	200.87840270996094	5.298371315002441	1.9669532775878906e-6	22	000
478	3.10554838180542	481.14752197265625	1.1920928955078125e-5	4.928037166595459	478.8874206542969	1.6808509826660156e-5	534.066650390625	216.85572814941406	0.014497637748718262	185.93377685546875	5.207475662231445	8.285045623779297e-6	22	000
479	3.1581473350524902	481.2435607910156	8.195638656616211e-6	4.02419900894165	478.01226806640625	3.2782554626464844e-6	531.42578125	217.48007202148438	0.0003953874111175537	186.44619750976562	5.839503288269043	1.189112663269043e-5	22	000
480	2.948019504547119	481.1703186035156	7.033348083496094e-6	4.822770118713379	478.4764404296875	4.172325134277344e-6	533.5685424804688	217.69537353515625	0.07933005690574646	201.63414001464844	6.663647651672363	7.152557373046875e-7	22	000
481	2.650052547454834	481.8664855957031	1.0758638381958008e-5	4.27642822265625	479.2275695800781	1.245737075805664e-5	532.8243408203125	216.54937744140625	0.025054365396499634	202.21731567382812	5.940752029418945	4.231929779052734e-6	22	000
482	2.7200679779052734	480.4761047363281	8.314847946166992e-6	4.551170825958252	477.8027038574219	5.751848220825195e-6	533.7736206054688	216.30018615722656	0.014189213514328003	170.90145874023438	6.108763694763184	1.4901161193847656e-6	22	000
483	2.7223379611968994	481.1986389160156	2.8312206268310547e-6	4.961574077606201	478.7422790527344	3.069639205932617e-6	532.64794921875	217.4333038330078	0.6242250800132751	186.31703186035156	5.690840721130371	2.8908252716064453e-6	22	000
484	3.2091455459594727	481.9250793457031	1.3381242752075195e-5	4.1978535652160645	478.2549133300781	5.27501106262207e-6	533.3170166015625	216.9676055908203	0.852715253829956	155.8621063232422	5.732298851013184	9.5367431640625e-7	22	000
485	2.837193489074707	482.3349304199219	3.129243850708008e-6	4.3620710372924805	479.57537841796875	3.3974647521972656e-6	532.623291015625	216.8373260498047	0.00016829371452331543	186.50039672851562	5.485508441925049	2.175569534301758e-6	22	000
486	2.6286628246307373	481.7470703125	6.22868537902832e-6	4.639988422393799	479.2913513183594	7.4803829193115234e-6	533.8103637695312	217.65150451660156	0.1888299584388733	186.29116821289062	6.122178077697754	7.897615432739258e-6	22	000
487	2.887925624847412	482.1820068359375	4.857778549194336e-6	4.90458345413208	479.409912109375	4.678964614868164e-6	533.5235595703125	216.15478515625	0.03158828616142273	185.86627197265625	6.4153852462768555	7.748603820800781e-7	22	000
488	2.820803642272949	482.48773193359375	1.8477439880371094e-5	4.004369258880615	479.59161376953125	1.3500452041625977e-5	534.9581298828125	216.08053588867188	0.0011130571365356445	185.9064178466797	5.719671249389648	1.9669532775878906e-6	22	000
489	2.6447041034698486	482.16326904296875	3.3974647521972656e-6	4.668349266052246	479.5055847167969	7.957220077514648e-6	530.416015625	217.91835021972656	0.00150221586227417	186.6367645263672	6.556864261627197	5.930662155151367e-6	22	000
490	2.8142948150634766	481.1511535644531	4.589557647705078e-6	5.0666046142578125	478.5511169433594	6.318092346191406e-6	532.6708374023438	217.6350860595703	0.233946293592453	186.5726318359375	5.447227954864502	3.2782554626464844e-6	22	000
491	2.6833319664001465	482.08526611328125	6.556510925292969e-6	3.987304449081421	479.15814208984375	7.897615432739258e-6	531.2745971679688	218.0844268798828	0.7498962879180908	186.71221923828125	5.804283142089844	1.6689300537109375e-6	22	000
492	3.0337026119232178	481.9692687988281	8.314847946166992e-6	5.339910507202148	479.06146240234375	1.1712312698364258e-5	531.793212890625	217.4006805419922	0.17469018697738647	186.12342834472656	5.686192989349365	4.678964614868164e-6	22	000
493	2.9632484912872314	481.8633117675781	3.4570693969726562e-6	203.2747344970703	5.296773433685303	2.2649765014648438e-6	532.6036376953125	215.41790771484375	0.013401716947555542	200.76303100585938	5.165063858032227	4.4405460357666016e-6	22	000
494	2.7594823837280273	479.970947265625	4.827976226806641e-6	5.807641983032227	477.8316955566406	4.380941390991211e-6	531.9034423828125	216.99119567871094	0.0003396272659301758	185.45913696289062	5.177746295928955	4.202127456665039e-6	22	000
495	2.895534038543701	481.68890380859375	1.2308359146118164e-5	4.286011695861816	478.8706970214844	9.655952453613281e-6	532.902587890625	216.4775848388672	0.09473848342895508	186.52911376953125	6.544225692749023	4.589557647705078e-6	22	000
496	2.8482327461242676	481.3511657714844	2.9027462005615234e-5	4.032834053039551	478.5040283203125	1.1652708053588867e-5	532.1449584960938	216.97251892089844	0.023965954780578613	185.5079803466797	6.164297103881836	9.834766387939453e-7	22	000
497	2.932983160018921	482.3685607910156	4.380941390991211e-6	4.393024921417236	479.226806640625	3.3676624298095703e-6	533.6722412109375	216.29022216796875	0.06575092673301697	186.47137451171875	6.429469108581543	4.082918167114258e-6	22	000
498	2.953460216522217	481.2252502441406	7.3015689849853516e-6	5.112404823303223	478.7785949707031	4.887580871582031e-6	532.4400634765625	216.76039123535156	0.4311695992946625	186.06756591796875	6.465956687927246	4.738569259643555e-6	22	000
499	2.865156412124634	482.5296936035156	3.3974647521972656e-6	172.8699188232422	5.029254913330078	3.159046173095703e-6	532.4326171875	216.68038940429688	0.016062408685684204	187.47718811035156	4.997390270233154	6.467103958129883e-6	22	000
500	639.716552734375	5.640873908996582	6.258487701416016e-7	5.459078788757324	96.10953521728516	3.069639205932617e-6	532.9596557617188	217.8105010986328	0.009678095579147339	200.7278594970703	5.526265621185303	4.0531158447265625e-6	22	000
501	106.20750427246094	266.2085266113281	0.0002754628658294678	129.62274169921875	282.02777099609375	4.6372413635253906e-5	534.1695556640625	216.1622314453125	0.04904332756996155	105.07095336914062	260.5107116699219	4.112720489501953e-6	22	000
502	2.7395436763763428	481.4275817871094	6.794929504394531e-6	125.44678497314453	283.0181884765625	0.0002212226390838623	532.55712890625	218.6586151123047	0.548557698726654	185.2105712890625	6.655503749847412	8.732080459594727e-6	22	000
503	2.670931816101074	481.206298828125	2.9206275939941406e-6	129.63406372070312	288.5710754394531	4.2378902435302734e-5	533.0111083984375	217.14146423339844	0.853753387928009	186.09609985351562	6.193685054779053	4.6193599700927734e-6	22	000
504	3.073227643966675	481.94140625	1.8477439880371094e-6	6.443183422088623	96.67512512207031	9.387731552124023e-6	532.4177856445312	218.3878936767578	0.2367863953113556	201.80108642578125	6.516138076782227	9.179115295410156e-6	22	000
505	2.7050106525421143	481.5116882324219	1.430511474609375e-6	128.93344116210938	289.7281494140625	0.007996082305908203	533.2587280273438	216.97889709472656	0.9943857192993164	201.41909790039062	6.347131729125977	2.4437904357910156e-6	22	000
506	2.8027515411376953	481.36456298828125	4.4405460357666016e-6	4.4406657218933105	478.5481872558594	5.751848220825195e-6	532.8461303710938	216.71922302246094	0.013307303190231323	202.82284545898438	6.247236728668213	3.1888484954833984e-6	22	000
507	3.1187493801116943	482.1779479980469	4.708766937255859e-6	4.163329601287842	478.6354064941406	3.7848949432373047e-6	533.39013671875	216.45535278320312	0.02617207169532776	185.89903259277344	4.854920387268066	7.361173629760742e-6	22	000
508	3.08286714553833	481.68572998046875	3.1888484954833984e-6	5.4297003746032715	95.95037841796875	3.546476364135742e-6	532.9601440429688	216.8912353515625	0.007655620574951172	202.55616760253906	5.2215070724487305	3.546476364135742e-6	22	000
509	2.699908494949341	481.9322204589844	5.0067901611328125e-6	4.482574939727783	479.7060546875	4.470348358154297e-6	532.0657348632812	216.7156524658203	0.7930740714073181	185.6465606689453	5.401263236999512	5.900859832763672e-6	22	000
510	2.469520092010498	481.0946044921875	3.7848949432373047e-6	4.794347763061523	479.01702880859375	3.2782554626464844e-6	533.1390991210938	217.61883544921875	0.0005136430263519287	186.79376220703125	6.7403435707092285	8.642673492431641e-7	22	000
511	2.5897552967071533	482.0586853027344	4.172325134277344e-6	4.19985294342041	479.1765441894531	4.857778549194336e-6	532.7053833007812	216.574462890625	0.02460646629333496	187.15234375	6.294921875	1.7881393432617188e-6	22	000
512	2.739691734313965	481.96563720703125	2.855062484741211e-5	4.615904808044434	479.70916748046875	3.3468008041381836e-5	531.9519653320312	217.87457275390625	0.07378873229026794	201.86451721191406	5.346067428588867	2.384185791015625e-6	22	000
513	2.3593289852142334	482.4093017578125	1.7583370208740234e-6	4.799093723297119	95.00947570800781	2.682209014892578e-6	533.9382934570312	217.2427978515625	0.008868306875228882	185.87527465820312	5.971904754638672	2.6226043701171875e-6	22	000
514	3.141545057296753	481.3020324707031	1.4126300811767578e-5	5.094149589538574	478.8987731933594	1.4930963516235352e-5	532.9531860351562	216.61773681640625	0.0003381073474884033	186.5364990234375	5.042985439300537	4.082918167114258e-6	22	000
515	3.0773062705993652	480.43994140625	1.0579824447631836e-5	5.214990139007568	478.1571044921875	1.385807991027832e-5	533.703369140625	216.61959838867188	0.0018032193183898926	186.04653930664062	5.601001262664795	4.6193599700927734e-6	22	000
516	2.652562141418457	481.6394958496094	1.0132789611816406e-6	5.464795112609863	93.89588928222656	9.715557098388672e-6	533.656982421875	216.73638916015625	0.03626781702041626	185.29367065429688	5.979048728942871	5.304813385009766e-6	22	000
517	2.8869452476501465	481.8973083496094	6.794929504394531e-6	5.7639007568359375	96.47441101074219	9.47713851928711e-6	532.0252685546875	217.02513122558594	0.3020944595336914	4.482363700866699	92.8806381225586	1.7583370208740234e-6	22	000
518	3.1183695793151855	481.7333068847656	7.68899917602539e-6	4.54456901550293	478.7484436035156	3.933906555175781e-6	534.0849609375	217.34681701660156	0.023999691009521484	185.9911346435547	5.8426690101623535	2.8014183044433594e-6	22	000
519	3.1905386447906494	480.72064208984375	1.1086463928222656e-5	5.014074802398682	477.9822082519531	6.645917892456055e-6	532.87255859375	217.36541748046875	0.30990660190582275	186.4263153076172	6.846738815307617	1.2516975402832031e-6	22	000
520	3.043494701385498	481.6033935546875	5.2034854888916016e-5	4.4082512855529785	478.9117126464844	3.1113624572753906e-5	535.0023803710938	216.49513244628906	0.0039317309856414795	201.38623046875	5.801670074462891	2.3245811462402344e-6	22	000
521	2.9047579765319824	481.6971740722656	4.649162292480469e-6	4.812170028686523	478.8748779296875	7.450580596923828e-6	533.8601684570312	217.3181915283203	0.011285215616226196	200.43878173828125	5.452617168426514	4.0531158447265625e-6	22	000
522	3.0179834365844727	481.3536071777344	5.990266799926758e-6	4.447568416595459	478.506103515625	2.205371856689453e-6	534.2432250976562	215.94822692871094	0.06368854641914368	186.5347137451172	6.968183517456055	1.4007091522216797e-6	22	000
523	2.726588726043701	481.3668518066406	2.7418136596679688e-6	5.821454048156738	96.7425537109375	7.212162017822266e-6	532.6420288085938	217.26776123046875	0.709770679473877	187.13299560546875	5.109687805175781	6.884336471557617e-6	22	000
524	2.9424490928649902	482.75396728515625	7.152557373046875e-7	5.804261207580566	95.04451751708984	4.082918167114258e-6	533.23486328125	216.94805908203125	0.13355666399002075	186.50448608398438	6.3972978591918945	2.592802047729492e-6	22	000
525	2.457860231399536	481.95501708984375	2.8312206268310547e-6	4.239100456237793	478.95526123046875	2.175569534301758e-6	533.17626953125	217.2261505126953	0.0011962652206420898	185.86300659179688	6.397620677947998	5.900859832763672e-6	22	000
526	2.5885586738586426	481.6773681640625	1.1026859283447266e-5	4.347334384918213	479.09246826171875	1.895427703857422e-5	533.5451049804688	216.42555236816406	0.0012579858303070068	201.27259826660156	6.134037971496582	3.129243850708008e-6	22	000
527	2.9495351314544678	481.5248107910156	3.4570693969726562e-6	5.042497634887695	478.80767822265625	2.4437904357910156e-6	531.8745727539062	216.68026733398438	0.02372264862060547	186.2886199951172	5.99526309967041	5.751848220825195e-6	22	000
528	3.446826457977295	482.1222839355469	4.082918167114258e-6	7.843460559844971	3.8538451194763184	3.248453140258789e-6	532.33544921875	216.9207305908203	0.002597421407699585	186.12452697753906	6.624185562133789	4.0531158447265625e-6	22	000
529	2.7547080516815186	482.26092529296875	3.516674041748047e-6	3.73884916305542	479.1435241699219	3.069639205932617e-6	531.9359130859375	217.6748046875	0.12578654289245605	201.72413635253906	6.013444900512695	4.708766937255859e-6	22	000
530	3.0455005168914795	482.5636291503906	4.1425228118896484e-6	5.672334671020508	93.7872314453125	2.205371856689453e-6	533.497802734375	217.493408203125	0.13940757513046265	201.24810791015625	5.638502597808838	1.8775463104248047e-6	22	000
531	2.6811375617980957	480.651611328125	1.1026859283447266e-6	187.15701293945312	4.745845317840576	1.7285346984863281e-6	532.9164428710938	216.35519409179688	0.04780745506286621	201.6824951171875	6.033929824829102	3.4570693969726562e-6	22	000
532	2.663435459136963	482.1582336425781	1.4603137969970703e-6	171.69850158691406	4.4237775802612305	2.3245811462402344e-6	533.4354248046875	217.09783935546875	0.005176424980163574	185.6131134033203	5.532253265380859	2.7418136596679688e-6	22	000
533	2.6895766258239746	482.2982177734375	1.2099742889404297e-5	3.9843897819519043	479.1473693847656	7.659196853637695e-6	532.887451171875	216.6136016845703	0.00010657310485839844	171.2610321044922	5.965993881225586	4.380941390991211e-6	22	000
534	2.8724424839019775	481.9227600097656	6.020069122314453e-6	5.111558437347412	95.00298309326172	3.933906555175781e-6	532.613525390625	217.8157501220703	0.9917557239532471	186.56532287597656	6.128442764282227	6.884336471557617e-6	22	000
535	2.9030954837799072	481.79736328125	2.9206275939941406e-6	4.656562805175781	95.32988739013672	3.4570693969726562e-6	533.4733276367188	217.05685424804688	0.0009479224681854248	185.8948516845703	6.256923198699951	5.4836273193359375e-6	22	000
536	3.0684432983398438	481.7154541015625	3.6954879760742188e-6	4.418763160705566	478.76263427734375	3.0994415283203125e-6	532.6224975585938	217.04405212402344	0.0045690834522247314	171.47415161132812	6.19781494140625	1.2814998626708984e-6	22	000
537	2.72269868850708	482.5811462402344	2.3186206817626953e-5	4.523726463317871	480.0264892578125	2.8371810913085938e-5	532.8689575195312	217.2099151611328	0.07316663861274719	187.16136169433594	6.958209037780762	2.562999725341797e-6	22	000
538	3.354886293411255	480.8070068359375	5.334615707397461e-6	3.5771048069000244	109.47645568847656	5.900859832763672e-6	532.8125610351562	216.4661102294922	0.029687225818634033	186.54071044921875	6.151598930358887	2.592802047729492e-6	22	000
539	2.4721295833587646	482.1451721191406	4.112720489501953e-6	171.7369384765625	4.14442777633667	5.662441253662109e-6	533.7301635742188	217.1686553955078	0.002055436372756958	170.36093139648438	4.754162788391113	5.453824996948242e-6	22	000
540	2.6900014877319336	481.05767822265625	3.5762786865234375e-6	4.696791648864746	478.1669616699219	2.7120113372802734e-6	532.7796020507812	217.9964599609375	0.3766491413116455	201.45724487304688	4.932831287384033	4.857778549194336e-6	22	000
541	3.033604145050049	481.8191833496094	1.3053417205810547e-5	4.559635162353516	478.6256103515625	5.841255187988281e-6	533.1824951171875	216.74293518066406	0.013122200965881348	186.22271728515625	5.525554656982422	3.9637088775634766e-6	22	000
542	2.2995619773864746	480.6858215332031	2.205371856689453e-6	131.26364135742188	173.7903594970703	6.645917892456055e-6	532.1602783203125	218.18734741210938	0.1829034388065338	200.91226196289062	5.503313064575195	1.6093254089355469e-6	22	000
543	2.8113651275634766	481.1192626953125	3.725290298461914e-6	5.10764741897583	478.71795654296875	3.635883331298828e-6	534.230712890625	217.7765350341797	0.9813160300254822	170.99049377441406	6.417335510253906	1.6391277313232422e-6	22	000
544	2.490705966949463	481.84735107421875	2.5331974029541016e-6	6.427438735961914	96.65701293945312	5.3942203521728516e-6	531.21337890625	216.7992401123047	0.13377156853675842	186.7660369873047	5.64707088470459	6.854534149169922e-6	22	000
545	3.035214900970459	482.4586181640625	1.3917684555053711e-5	4.805457592010498	480.0499572753906	1.4275312423706055e-5	531.6541748046875	217.23583984375	0.05220341682434082	186.8338623046875	6.329427719116211	1.0311603546142578e-5	22	000
546	2.562100410461426	482.28759765625	2.682209014892578e-6	4.359589576721191	479.5174255371094	4.380941390991211e-6	532.7278442382812	217.44911193847656	0.038425564765930176	187.44134521484375	4.831053733825684	3.427267074584961e-6	22	000
547	3.2159690856933594	481.0925598144531	1.4215707778930664e-5	5.154061317443848	478.9023742675781	1.1354684829711914e-5	532.1028442382812	217.6138916015625	0.047081828117370605	186.11923217773438	5.839870929718018	2.4437904357910156e-6	22	000
548	2.904524326324463	482.0369873046875	2.771615982055664e-6	4.419309139251709	478.9884948730469	4.410743713378906e-6	533.158447265625	217.1781005859375	0.0012820065021514893	5.707169532775879	91.89559936523438	1.2516975402832031e-6	22	000
549	135.63661193847656	177.59962463378906	4.997849464416504e-5	134.13525390625	175.3322296142578	1.0	531.2725830078125	218.54840087890625	0.026821374893188477	133.826904296875	174.72079467773438	0.0009207427501678467	22	000
550	2.7754502296447754	465.0100402832031	3.069639205932617e-6	136.60353088378906	180.07530212402344	0.001955389976501465	533.22412109375	217.42312622070312	0.029416412115097046	186.7422332763672	5.579752445220947	3.7848949432373047e-6	22	000
