# Supplementary material for: An automated feeding system for the African killifish reveals the impact of diet on lifespan and allows scalable assessment of associative learning
Source: eLife. 2022 Nov 10;11:e69008. doi: 10.7554/eLife.69008 (PMC9788828; doi:10.7554/eLife.69008)
Supplement: Figure 6—source data 2. [file elife-69008-fig6-data2.zip › Training Trajectories/t3_REC043DLC_resnet50_TrainAllTheThingsJun28shuffle1_1030000.csv]

bodyparts_coords	fishhead_x	fishhead_y	fishhead_likelihood	fishtail_x	fishtail_y	fishtail_likelihood	redlight_x	redlight_y	redlight_likelihood	fooddrop_x	fooddrop_y	fooddrop_likelihood	fishnum	recordingnum
0	294.0152893066406	61.59912872314453	1.0	239.3478240966797	100.01712036132812	1.0	272.00274658203125	5.984776496887207	0.00027617812156677246	266.95452880859375	2.824493885040283	0.0001455843448638916	3	043
1	295.119873046875	62.47384262084961	1.0	240.8332977294922	100.5949935913086	1.0	271.8748779296875	6.026874542236328	0.0004896223545074463	262.7087707519531	1.2010531425476074	0.0004450082778930664	3	043
2	294.69964599609375	62.69489669799805	1.0	240.24295043945312	99.85087585449219	1.0	647.9502563476562	268.5703125	0.0003914833068847656	266.9905090332031	3.396395206451416	0.00019872188568115234	3	043
3	294.16864013671875	62.35120391845703	1.0	242.93650817871094	98.35050964355469	1.0	647.2286987304688	284.8670654296875	0.000448077917098999	241.8249969482422	98.63102722167969	0.00037986040115356445	3	043
4	294.1291809082031	60.871315002441406	0.9999957084655762	237.0839080810547	99.88105010986328	1.0	647.94677734375	282.5149230957031	0.002124279737472534	262.2203674316406	1.3606338500976562	0.00043314695358276367	3	043
5	293.86181640625	62.30177307128906	0.9995315074920654	238.55279541015625	101.56304168701172	1.0	647.4509887695312	303.8197326660156	0.0005678236484527588	291.9329833984375	53.42499923706055	0.00015977025032043457	3	043
6	293.7449035644531	62.081119537353516	0.9999990463256836	246.2372589111328	103.74517059326172	1.0	647.6251831054688	301.8406677246094	0.0003084838390350342	284.2331237792969	53.2513427734375	0.00012943148612976074	3	043
7	295.26885986328125	61.79292297363281	0.9999999403953552	245.85670471191406	103.84736633300781	1.0	284.0587463378906	6.001708030700684	0.00023362040519714355	279.854248046875	1.2735042572021484	0.0001423954963684082	3	043
8	296.0655517578125	62.638301849365234	1.0	243.59730529785156	103.55915069580078	1.0	647.8935546875	302.1025695800781	0.001247495412826538	260.60211181640625	1.2467236518859863	0.00014418363571166992	3	043
9	294.9266357421875	61.72946548461914	1.0	241.20993041992188	103.69820404052734	1.0	648.1194458007812	302.6971740722656	0.0004868507385253906	260.72222900390625	1.205986738204956	0.00015026330947875977	3	043
10	295.62347412109375	62.50701904296875	1.0	241.79734802246094	102.2785873413086	1.0	647.629638671875	304.8879089355469	0.0005597770214080811	261.62432861328125	1.731809377670288	0.00031635165214538574	3	043
11	294.8384094238281	62.416893005371094	1.0	238.2554168701172	103.5680923461914	1.0	648.9869384765625	269.8337097167969	0.0001658797264099121	262.9072265625	1.2328956127166748	0.00011450052261352539	3	043
12	294.6338195800781	61.85319900512695	1.0	238.10629272460938	103.8048095703125	1.0	648.36572265625	301.86737060546875	0.0006087422370910645	236.1394805908203	108.06757354736328	0.0001729428768157959	3	043
13	294.8340148925781	62.35094451904297	1.0	241.2172088623047	103.06756591796875	1.0	648.0432739257812	284.510986328125	0.0015864670276641846	261.42071533203125	0.06602311134338379	9.006261825561523e-5	3	043
14	293.9637451171875	62.60004425048828	0.9999999403953552	241.23890686035156	103.78670501708984	0.9999998807907104	271.6482849121094	6.864490509033203	0.00015023350715637207	262.2912292480469	1.13340425491333	0.00017309188842773438	3	043
15	295.8913879394531	62.33766555786133	0.9999995231628418	243.47608947753906	103.75365447998047	1.0	647.9722290039062	305.3190002441406	0.00023669004440307617	241.04324340820312	109.7071304321289	0.00011426210403442383	3	043
16	300.55865478515625	58.28815460205078	0.9999959468841553	243.83248901367188	104.15231323242188	1.0	299.1387023925781	59.03113555908203	0.00033536553382873535	266.62249755859375	3.545959949493408	0.0002994835376739502	3	043
17	311.02752685546875	48.977455139160156	1.0	263.8099670410156	98.54961395263672	1.0	649.6898803710938	171.31382751464844	0.0013973712921142578	295.29931640625	38.018829345703125	0.0001703798770904541	3	043
18	319.2367858886719	39.43383026123047	1.0	273.8580017089844	103.55155181884766	0.9999991655349731	646.1558227539062	307.8431091308594	0.01827406883239746	278.5340576171875	108.89366912841797	0.00037974119186401367	3	043
19	324.2447509765625	36.540802001953125	1.0	271.2029113769531	110.56048583984375	0.9999077320098877	647.5410766601562	282.3951110839844	0.0051881372928619385	263.1217956542969	106.75126647949219	0.00020629167556762695	3	043
20	331.3632507324219	33.99224090576172	1.0	271.953125	119.92794799804688	1.0	331.0442199707031	12.314682006835938	0.0006341934204101562	328.7464599609375	5.9522385597229	0.0023950934410095215	3	043
21	340.6775207519531	34.209224700927734	1.0	271.4252014160156	128.53599548339844	1.0	335.52703857421875	9.49152946472168	0.00040471553802490234	330.1590576171875	6.8448286056518555	0.0008437931537628174	3	043
22	349.196044921875	32.831260681152344	1.0	281.1357116699219	129.94158935546875	1.0	348.2138366699219	13.119721412658691	0.0014182031154632568	343.9298095703125	6.0998125076293945	0.004543602466583252	3	043
23	359.48370361328125	30.52590560913086	1.0	301.7532043457031	119.34929656982422	1.0	649.290283203125	286.45001220703125	0.005789399147033691	358.3849182128906	4.698175430297852	0.010539084672927856	3	043
24	372.7146301269531	26.316890716552734	1.0	309.53472900390625	118.19135284423828	1.0	356.0597839355469	6.471798896789551	0.0014763176441192627	373.1826477050781	2.601759910583496	0.004825860261917114	3	043
25	385.58074951171875	23.534727096557617	1.0	321.55926513671875	109.93824768066406	1.0	622.3583984375	185.81591796875	0.9999998807907104	362.0177001953125	5.787489891052246	0.00260007381439209	3	043
26	398.3870849609375	20.34954071044922	1.0	327.89990234375	105.87210845947266	1.0	622.114013671875	185.0972137451172	0.9999998807907104	387.953857421875	1.4525809288024902	0.0012508928775787354	3	043
27	413.37176513671875	13.575149536132812	1.0	348.9743347167969	87.96775817871094	1.0	622.3074340820312	184.86647033691406	1.0	404.0475158691406	0.5279335975646973	0.002269744873046875	3	043
28	424.6121826171875	17.009681701660156	1.0	355.4913635253906	86.41951751708984	1.0	622.5009155273438	184.8465118408203	1.0	435.7840881347656	3.11185622215271	0.003557056188583374	3	043
29	433.0183410644531	18.665868759155273	1.0	363.9966735839844	85.60958862304688	1.0	622.1624755859375	185.07106018066406	1.0	421.0257873535156	2.5084519386291504	0.002644091844558716	3	043
30	438.673095703125	19.148195266723633	1.0	368.90106201171875	92.66083526611328	1.0	622.0810546875	185.80728149414062	1.0	424.0266418457031	1.6741931438446045	0.0015212595462799072	3	043
31	452.821044921875	30.252809524536133	0.9999998807907104	377.4330139160156	99.73917388916016	1.0	622.1146850585938	183.88255310058594	1.0	436.6700744628906	3.853588104248047	0.014199137687683105	3	043
32	478.99029541015625	41.74100112915039	1.0	385.71990966796875	80.81139373779297	0.0017721056938171387	622.2640380859375	184.57427978515625	1.0	619.75439453125	184.3841552734375	0.00032517313957214355	3	043
33	492.3788757324219	45.51476287841797	0.9999857544898987	452.6755676269531	322.33612060546875	0.07962456345558167	622.6668090820312	185.25498962402344	1.0	486.57269287109375	37.930458068847656	0.00047531723976135254	3	043
34	510.2967834472656	61.75492858886719	1.0	402.6912841796875	55.55284881591797	0.9900728464126587	621.8052368164062	184.5300750732422	1.0	621.1056518554688	185.43260192871094	0.0004214644432067871	3	043
35	564.4194946289062	31.189300537109375	1.0	430.2624206542969	30.892534255981445	0.9999998807907104	622.5343017578125	185.5392303466797	0.9999999403953552	424.7947082519531	8.059700012207031	0.003413677215576172	3	043
36	560.6865844726562	30.793516159057617	1.0	436.8511962890625	29.631980895996094	0.9999998807907104	621.6258544921875	184.722412109375	1.0	438.0816650390625	8.32395076751709	0.010917365550994873	3	043
37	512.038330078125	127.0293197631836	1.0	446.6632385253906	33.602806091308594	1.0	621.8350219726562	184.25390625	1.0	441.9232482910156	9.252983093261719	0.0036603212356567383	3	043
38	513.6722412109375	138.52789306640625	1.0	449.5605773925781	28.97820281982422	1.0	621.9051513671875	184.96498107910156	0.9999998807907104	441.2627258300781	9.420869827270508	0.0035628676414489746	3	043
39	512.6207275390625	150.07850646972656	1.0	447.0360107421875	31.875755310058594	0.9999904632568359	621.5009155273438	184.92184448242188	0.9999999403953552	441.2498779296875	9.946107864379883	0.013407289981842041	3	043
40	557.2220458984375	51.515464782714844	1.0	441.7732238769531	49.65507888793945	0.999994158744812	622.220458984375	184.4010009765625	1.0	440.4003601074219	5.529253959655762	0.0012736022472381592	3	043
41	512.3491821289062	171.29225158691406	1.0	447.92034912109375	51.74824523925781	1.0	622.043212890625	184.28843688964844	1.0	619.5703125	183.68643188476562	0.0003266632556915283	3	043
42	510.4703369140625	177.81875610351562	1.0	448.0462646484375	49.255332946777344	0.9999998211860657	622.3381958007812	184.4875030517578	1.0	621.8270263671875	185.5001983642578	0.0002866685390472412	3	043
43	508.7912292480469	184.148193359375	1.0	14.445968627929688	482.9798889160156	0.0005286633968353271	622.247802734375	184.49232482910156	0.9999999403953552	621.9600830078125	185.8555450439453	0.0003527402877807617	3	043
44	505.9914855957031	191.04017639160156	1.0	442.7619323730469	70.25565338134766	0.026140481233596802	623.064208984375	183.62757873535156	1.0	619.4039306640625	184.95394897460938	0.00037288665771484375	3	043
45	505.8962707519531	197.01942443847656	1.0	436.3345031738281	69.42304229736328	0.0003993809223175049	622.3161010742188	183.76205444335938	1.0	618.7135620117188	184.7503662109375	0.0005143880844116211	3	043
46	509.2000427246094	203.61288452148438	1.0	509.20928955078125	207.39808654785156	5.492568016052246e-5	622.2451171875	183.82960510253906	1.0	619.3084106445312	185.3579864501953	0.000159531831741333	3	043
47	508.5555114746094	211.40435791015625	1.0	462.5438537597656	85.47774505615234	0.9994379878044128	621.9258422851562	184.3055419921875	1.0	619.1842651367188	185.63893127441406	0.00022605061531066895	3	043
48	506.0614318847656	216.8621063232422	1.0	436.7597351074219	103.00381469726562	1.0	622.343505859375	184.33419799804688	1.0	619.3600463867188	185.61463928222656	0.00025984644889831543	3	043
49	507.5453186035156	223.2506561279297	1.0	435.9237060546875	116.45160675048828	0.0014712512493133545	622.2247314453125	184.1868133544922	1.0	622.5440063476562	185.53704833984375	0.00024390220642089844	3	043
50	507.6945495605469	227.33200073242188	1.0	440.870361328125	124.10433197021484	0.019076675176620483	622.4169921875	184.39573669433594	1.0	622.3027954101562	185.69627380371094	0.00020506978034973145	3	043
51	506.9059143066406	230.4925994873047	1.0	625.8602905273438	187.34005737304688	8.353590965270996e-5	622.1293334960938	183.5726318359375	1.0	622.1845092773438	185.42984008789062	0.0003477931022644043	3	043
52	505.78045654296875	232.18785095214844	0.9999798536300659	502.2549743652344	227.69789123535156	0.0002789497375488281	622.33740234375	184.97850036621094	1.0	622.1456909179688	185.90692138671875	0.00026491284370422363	3	043
53	510.243896484375	240.13453674316406	1.0	419.35711669921875	180.28402709960938	0.0004272758960723877	622.3358154296875	184.25469970703125	1.0	621.8177490234375	185.54165649414062	0.0003851652145385742	3	043
54	510.7109069824219	246.28079223632812	0.9999979138374329	413.2339172363281	173.5299072265625	0.6950961947441101	621.8958740234375	183.86349487304688	1.0	621.8719482421875	185.22547912597656	0.0005372762680053711	3	043
55	563.5193481445312	218.6903839111328	0.0013492703437805176	417.3684997558594	173.10256958007812	0.9999487400054932	622.5316162109375	185.45849609375	1.0	618.6383666992188	186.3980712890625	0.0007008910179138184	3	043
56	404.53997802734375	197.6220703125	0.8635498285293579	407.5290222167969	197.8505401611328	0.9887599349021912	621.9091186523438	185.60838317871094	1.0	621.5421752929688	186.03639221191406	0.0005957484245300293	3	043
57	390.4746398925781	210.3127899169922	0.00041291117668151855	396.2149963378906	208.72421264648438	1.0	622.5565185546875	185.6470489501953	1.0	621.9196166992188	186.2850799560547	0.00040966272354125977	3	043
58	565.2555541992188	240.15667724609375	0.993698000907898	398.0135498046875	205.37713623046875	1.0	622.2274169921875	185.41165161132812	1.0	618.791015625	186.5060577392578	0.0004494190216064453	3	043
59	568.1981811523438	236.32562255859375	0.9999876022338867	388.07537841796875	218.062255859375	0.9998346567153931	622.3861694335938	185.11380004882812	1.0	618.6431884765625	186.1157684326172	0.00045180320739746094	3	043
60	560.0457763671875	252.4317169189453	0.0017024874687194824	378.92578125	231.0514678955078	0.9999996423721313	623.0205688476562	184.79681396484375	1.0	622.0464477539062	185.5205078125	0.0004112720489501953	3	043
61	508.72039794921875	253.03611755371094	1.0	375.07537841796875	226.29449462890625	1.0	622.6001586914062	185.2815399169922	1.0	618.4298706054688	186.26495361328125	0.000359952449798584	3	043
62	510.67633056640625	248.63539123535156	1.0	379.0569152832031	218.48519897460938	1.0	622.6152954101562	185.05615234375	0.9999999403953552	618.8897094726562	186.36441040039062	0.0004196465015411377	3	043
63	569.2315063476562	253.3421173095703	1.0	382.9859924316406	224.65261840820312	0.669549286365509	622.1965942382812	185.63641357421875	1.0	618.3748779296875	186.6378631591797	0.0005263090133666992	3	043
64	569.2999267578125	253.7470703125	1.0	378.64300537109375	256.5229187011719	0.11274152994155884	622.5982055664062	185.2349395751953	1.0	622.2298583984375	186.0155029296875	0.0004716813564300537	3	043
65	569.940185546875	253.932861328125	1.0	375.49822998046875	260.0841979980469	1.0	622.98291015625	184.559814453125	1.0	619.2030639648438	186.0806121826172	0.0005505084991455078	3	043
66	569.87890625	254.7131805419922	1.0	376.23687744140625	260.0250549316406	0.9978569149971008	622.9345703125	185.08238220214844	1.0	619.0657348632812	186.09719848632812	0.0004013478755950928	3	043
67	507.6041564941406	236.50128173828125	1.0	371.10784912109375	267.6786193847656	1.0	622.4766845703125	185.05548095703125	0.9999999403953552	618.8992309570312	185.78819274902344	0.0005616247653961182	3	043
68	507.4989318847656	225.2091522216797	1.0	376.782470703125	254.92852783203125	0.9999979734420776	622.791015625	184.14039611816406	1.0	619.2325439453125	185.0731658935547	0.0005303025245666504	3	043
69	508.1963195800781	217.2930145263672	1.0	377.05126953125	246.6895294189453	0.9999735951423645	622.2784423828125	184.75857543945312	1.0	621.3807983398438	185.71380615234375	0.0006678998470306396	3	043
70	512.421630859375	214.38363647460938	1.0	390.4856262207031	267.1185302734375	0.9946698546409607	622.2705078125	184.38504028320312	1.0	621.5755004882812	185.51869201660156	0.0005262196063995361	3	043
71	514.6618041992188	210.66641235351562	1.0	392.7610778808594	273.6146545410156	1.0	622.8409423828125	184.3157501220703	0.9999998807907104	619.0606079101562	185.5773162841797	0.0005568563938140869	3	043
72	513.9541015625	210.34365844726562	1.0	386.7534484863281	277.40802001953125	1.0	622.8467407226562	185.05181884765625	1.0	618.7991943359375	185.9952392578125	0.0004741251468658447	3	043
73	516.002685546875	207.3102264404297	1.0	389.8665771484375	273.9820556640625	1.0	622.9432373046875	185.03553771972656	0.9999999403953552	619.1337280273438	185.98202514648438	0.0005019903182983398	3	043
74	511.4570007324219	205.08554077148438	1.0	392.0197448730469	275.85302734375	1.0	622.6109008789062	184.54898071289062	1.0	622.156005859375	185.83033752441406	0.0005652010440826416	3	043
75	515.9293823242188	197.69654846191406	1.0	404.31573486328125	266.6334533691406	0.9999997615814209	623.297607421875	184.5279083251953	0.9999999403953552	619.5706176757812	185.45460510253906	0.0006031990051269531	3	043
76	513.7574462890625	188.70729064941406	1.0	391.79547119140625	257.2877502441406	0.9999289512634277	622.272216796875	184.39418029785156	0.9999998807907104	618.464599609375	185.5872344970703	0.000448375940322876	3	043
77	515.07421875	184.82423400878906	1.0	409.28436279296875	260.5693054199219	0.9999985694885254	623.170166015625	185.17721557617188	0.9999998807907104	622.43359375	185.97317504882812	0.0006497204303741455	3	043
78	517.7710571289062	181.91717529296875	1.0	413.88507080078125	263.3224792480469	0.9999998807907104	623.0875854492188	184.61459350585938	1.0	622.4031372070312	185.9279022216797	0.00033527612686157227	3	043
79	515.54150390625	175.3310089111328	1.0	406.7415771484375	246.51071166992188	1.0	623.1162109375	184.63035583496094	1.0	619.14453125	185.94200134277344	0.0003814697265625	3	043
80	514.8612670898438	171.41429138183594	1.0	393.8285217285156	236.00387573242188	0.9259848594665527	623.0958862304688	184.97705078125	0.9999998807907104	622.2696533203125	185.5598602294922	0.0004940629005432129	3	043
81	517.5137939453125	167.44773864746094	1.0	416.25592041015625	244.6158447265625	1.0	622.841552734375	184.65609741210938	1.0	618.6859130859375	185.75328063964844	0.0005283355712890625	3	043
82	522.0577392578125	163.0325164794922	1.0	410.3879089355469	247.9315643310547	1.0	623.98876953125	184.40313720703125	0.9999998807907104	410.2799987792969	250.34005737304688	0.000538259744644165	3	043
83	519.8245239257812	156.6520233154297	0.999976396560669	401.7562561035156	228.93438720703125	1.0	623.968017578125	184.76177978515625	1.0	621.9733276367188	185.70980834960938	0.0004987716674804688	3	043
84	521.6366577148438	153.0631561279297	0.917981743812561	391.21893310546875	228.2548065185547	1.0	622.833740234375	183.41561889648438	1.0	619.3058471679688	185.07525634765625	0.00029164552688598633	3	043
85	526.1911010742188	150.79962158203125	0.02890247106552124	400.2197570800781	232.7213134765625	1.0	622.7802734375	184.19854736328125	1.0	619.0573120117188	185.10382080078125	0.000353395938873291	3	043
86	523.6340942382812	146.69375610351562	0.9999998807907104	406.1892395019531	225.7549591064453	1.0	623.0596313476562	183.69522094726562	1.0	622.1685791015625	184.9979705810547	0.0004526078701019287	3	043
87	520.6022338867188	141.09915161132812	1.0	397.8304748535156	210.23025512695312	1.0	622.7916259765625	183.83714294433594	1.0	618.9009399414062	185.2648468017578	0.00038179755210876465	3	043
88	520.6991577148438	137.93869018554688	1.0	402.2745361328125	206.58714294433594	0.671570897102356	622.9420166015625	184.38565063476562	1.0	618.965087890625	185.23484802246094	0.00039079785346984863	3	043
89	522.3756103515625	135.05206298828125	1.0	401.2230224609375	210.8351593017578	1.0	623.0274658203125	184.00148010253906	1.0	619.0411987304688	185.66305541992188	0.0004010200500488281	3	043
90	400.70635986328125	188.54566955566406	0.00978076457977295	402.1761169433594	184.42813110351562	0.999968409538269	622.6610107421875	184.13526916503906	1.0	621.8028564453125	185.44146728515625	0.0005009770393371582	3	043
91	566.3514404296875	144.99749755859375	0.9984369277954102	410.4744873046875	183.60092163085938	0.9999998211860657	622.852783203125	185.30796813964844	1.0	621.9153442382812	186.03268432617188	0.0005042850971221924	3	043
92	567.0986328125	140.23899841308594	1.0	403.69635009765625	182.45571899414062	0.9999973773956299	622.7579345703125	184.02325439453125	0.9999999403953552	619.383544921875	185.2808380126953	0.000339508056640625	3	043
93	568.98388671875	141.9729461669922	0.9999998807907104	408.1227722167969	162.13992309570312	1.0	622.7489624023438	184.12509155273438	1.0	619.255859375	185.8563690185547	0.0002713501453399658	3	043
94	525.9967041015625	131.3224334716797	0.01995939016342163	396.66461181640625	153.98951721191406	1.0	622.8143310546875	185.06732177734375	1.0	618.6046142578125	186.06027221679688	0.00036010146141052246	3	043
95	520.81298828125	134.3343963623047	1.0	377.4162292480469	144.63865661621094	0.9996786117553711	622.4879150390625	185.489501953125	1.0	618.5418090820312	186.56631469726562	0.00037279725074768066	3	043
96	518.1657104492188	136.2389373779297	1.0	378.69415283203125	150.5482635498047	0.9999977946281433	622.3319091796875	185.642822265625	1.0	618.637939453125	186.68148803710938	0.000491797924041748	3	043
97	520.6677856445312	136.0018310546875	1.0	377.5944519042969	155.69818115234375	0.9999999403953552	622.85986328125	185.39320373535156	1.0	618.6995849609375	186.40684509277344	0.00047013163566589355	3	043
98	573.5574340820312	137.66966247558594	0.9999963641166687	380.5565490722656	134.58973693847656	0.9999996423721313	622.5618896484375	184.30999755859375	1.0	618.8574829101562	185.6578369140625	0.0005220770835876465	3	043
99	571.0816650390625	135.7681121826172	0.999998927116394	375.7811279296875	128.76573181152344	0.9999915361404419	622.5155639648438	184.72500610351562	1.0	618.9988403320312	185.92799377441406	0.0003522038459777832	3	043
100	569.35498046875	133.49244689941406	1.0	381.84051513671875	147.8169403076172	0.9999998807907104	622.56396484375	185.4442138671875	0.9999998807907104	618.9451904296875	186.6387939453125	0.0005262792110443115	3	043
101	571.2060546875	135.56939697265625	1.0	374.4786682128906	146.14651489257812	0.9999839067459106	622.6981201171875	184.73153686523438	0.9999998807907104	619.0828247070312	185.99990844726562	0.0003032684326171875	3	043
102	570.5470581054688	133.33387756347656	0.9999977946281433	379.36981201171875	126.84862518310547	0.9999999403953552	623.041748046875	184.8903045654297	1.0	618.8276977539062	185.8605194091797	0.0004096031188964844	3	043
103	522.1136474609375	131.6268310546875	1.0	375.364990234375	121.84158325195312	0.9999836087226868	622.5592651367188	185.34718322753906	1.0	618.7638549804688	186.29827880859375	0.0003922581672668457	3	043
104	521.00390625	137.84909057617188	1.0	371.3418884277344	140.55184936523438	0.8558122515678406	621.872802734375	185.14244079589844	1.0	618.6488647460938	186.21656799316406	0.00034499168395996094	3	043
105	523.2636108398438	143.66815185546875	1.0	371.668701171875	146.27500915527344	1.0	622.621826171875	185.1364288330078	1.0	620.0403442382812	184.0782470703125	0.00033158063888549805	3	043
106	572.031494140625	120.48603057861328	0.9932817816734314	384.3155822753906	122.2252426147461	0.9999951124191284	623.1969604492188	184.82162475585938	1.0	621.9558715820312	185.41964721679688	0.000386655330657959	3	043
107	528.3173828125	157.22149658203125	0.999872088432312	386.73504638671875	112.2689437866211	1.0	622.47412109375	184.20069885253906	1.0	618.9008178710938	185.53387451171875	0.00030487775802612305	3	043
108	522.6283569335938	164.32521057128906	1.0	385.68634033203125	111.14942932128906	1.0	621.5673828125	183.99298095703125	1.0	618.4471435546875	185.34201049804688	0.00043487548828125	3	043
109	519.0322265625	166.6254425048828	1.0	381.494384765625	108.47542572021484	0.9999954104423523	621.9371948242188	183.9732208251953	1.0	382.9433288574219	112.3310546875	0.0006070733070373535	3	043
110	517.708984375	168.33096313476562	1.0	377.5622863769531	108.63043975830078	1.0	621.93359375	184.5803985595703	0.9999998807907104	619.7090454101562	183.92640686035156	0.0002580583095550537	3	043
111	518.2098388671875	171.1632843017578	1.0	376.8160400390625	99.55784606933594	1.0	622.046875	184.50868225097656	1.0	618.9479370117188	185.91033935546875	0.0003923475742340088	3	043
112	517.7184448242188	171.39764404296875	1.0	371.155517578125	92.25847625732422	1.0	621.9119262695312	184.70681762695312	1.0	619.7485961914062	184.1118621826172	0.00034880638122558594	3	043
113	517.4627075195312	172.82977294921875	1.0	367.1675109863281	91.97312927246094	0.9999217987060547	622.2161865234375	184.99183654785156	0.9999999403953552	619.847900390625	184.5045623779297	0.0004083216190338135	3	043
114	518.0391235351562	174.8834686279297	1.0	374.5616455078125	99.5064468383789	0.9937789440155029	621.7201538085938	183.56837463378906	1.0	619.1325073242188	185.17205810546875	0.00020876526832580566	3	043
115	517.4989013671875	177.05775451660156	1.0	376.8612365722656	104.16732788085938	1.0	622.5241088867188	183.6699676513672	1.0	622.258056640625	185.35694885253906	0.00022736191749572754	3	043
116	517.2847900390625	177.0996551513672	0.9999392032623291	373.4275207519531	103.8028335571289	1.0	622.666748046875	184.98129272460938	0.9999999403953552	619.4475708007812	185.76869201660156	0.00014224648475646973	3	043
117	514.1651611328125	177.63368225097656	0.9995371103286743	379.3466796875	97.06085968017578	1.0	623.3261108398438	184.0867919921875	1.0	371.99420166015625	100.26812744140625	0.0002326369285583496	3	043
118	514.7466430664062	179.60400390625	0.9974334239959717	381.94427490234375	100.08533477783203	0.05899757146835327	622.8873291015625	183.78297424316406	1.0	619.1768798828125	184.87525939941406	0.00024366378784179688	3	043
119	518.5858764648438	178.5691680908203	0.9997885227203369	384.1152038574219	119.80683898925781	0.016207247972488403	623.2169799804688	184.207275390625	1.0	622.6781616210938	185.65953063964844	0.00016373395919799805	3	043
120	517.9668579101562	177.95860290527344	0.9999897480010986	384.2006530761719	122.15252685546875	0.9999996423721313	623.6378784179688	183.9228973388672	1.0	619.7830200195312	184.98583984375	0.0001901090145111084	3	043
121	512.963134765625	175.27072143554688	0.971509575843811	370.9831237792969	115.95111846923828	1.0	623.5259399414062	183.68162536621094	1.0	619.8358154296875	184.80088806152344	0.00018858909606933594	3	043
122	508.79217529296875	181.62567138671875	0.023833900690078735	373.9495849609375	112.17366790771484	0.9594966173171997	624.573486328125	184.16368103027344	1.0	620.0972290039062	185.5029296875	0.0001627206802368164	3	043
123	516.3927001953125	188.31619262695312	0.999933123588562	391.3355407714844	121.33804321289062	0.13648787140846252	623.240478515625	184.47837829589844	1.0	619.7836303710938	185.66131591796875	0.0002582073211669922	3	043
124	513.689453125	203.1892852783203	0.9999998211860657	399.4854431152344	112.53926086425781	1.0	624.1162719726562	184.54470825195312	1.0	620.37451171875	185.71829223632812	0.00024518370628356934	3	043
125	517.9381713867188	207.56846618652344	0.9999997615814209	400.21893310546875	100.45537567138672	0.5999101996421814	622.8109130859375	184.8567657470703	1.0	506.9603271484375	199.7676544189453	0.0002493858337402344	3	043
126	514.4083862304688	212.01541137695312	0.999997615814209	396.6142578125	107.60563659667969	0.9999955296516418	623.7752685546875	184.8026580810547	1.0	620.0549926757812	185.83139038085938	0.00028628110885620117	3	043
127	515.8548583984375	212.08924865722656	1.0	396.2331237792969	106.54977416992188	0.9993424415588379	622.9638061523438	183.89813232421875	1.0	619.851318359375	184.96743774414062	0.00043258070945739746	3	043
128	391.5395202636719	99.93937683105469	0.00022032856941223145	391.7782287597656	101.83474731445312	0.9388421773910522	622.4390258789062	184.25428771972656	0.9999999403953552	619.788818359375	185.08209228515625	0.0004260241985321045	3	043
129	426.7159118652344	163.29798889160156	0.694038987159729	404.2643737792969	104.76119232177734	1.0	622.46435546875	184.22389221191406	1.0	619.5640258789062	185.07369995117188	0.0003879964351654053	3	043
130	516.6655883789062	215.58938598632812	0.9999997019767761	397.179443359375	102.92313385009766	1.0	622.1605834960938	184.6771697998047	1.0	619.4212646484375	185.78021240234375	0.00034439563751220703	3	043
131	426.13018798828125	165.11618041992188	0.00013813376426696777	399.1600341796875	103.91925048828125	0.9999997615814209	623.1332397460938	184.01100158691406	1.0	619.7703247070312	186.009521484375	0.00022935867309570312	3	043
132	421.56817626953125	168.900634765625	0.10646370053291321	398.3957824707031	106.04229736328125	0.9999997019767761	622.8838500976562	184.26210021972656	1.0	619.70849609375	185.618896484375	0.0004309415817260742	3	043
133	516.8820190429688	211.9733123779297	0.9963192939758301	396.0368347167969	106.09806060791016	1.0	622.244873046875	185.01907348632812	1.0	619.3284301757812	186.43524169921875	0.0002327561378479004	3	043
134	512.3817749023438	218.10389709472656	0.9999997615814209	392.48406982421875	110.13397979736328	1.0	621.8787841796875	183.802490234375	1.0	619.4324340820312	185.22213745117188	0.0003771185874938965	3	043
135	508.4057312011719	219.74398803710938	1.0	389.032470703125	110.54478454589844	1.0	622.6975708007812	184.3992919921875	0.9999998807907104	619.3621826171875	185.5990447998047	0.00031045079231262207	3	043
136	506.2793273925781	222.9599609375	0.9999980926513672	387.78253173828125	115.73926544189453	0.9999994039535522	621.8967895507812	183.37759399414062	1.0	619.23291015625	185.16085815429688	0.00041729211807250977	3	043
137	505.2254333496094	224.4460906982422	1.0	388.4139404296875	117.03614044189453	0.9999998807907104	622.6807861328125	184.67642211914062	1.0	619.0147705078125	186.0445098876953	0.00030726194381713867	3	043
138	501.6669921875	223.44146728515625	1.0	501.5269470214844	225.4178009033203	0.000517427921295166	622.833251953125	183.85325622558594	1.0	619.5197143554688	185.63876342773438	0.0002853274345397949	3	043
139	498.9607849121094	221.6292266845703	0.9999997615814209	383.1573486328125	110.61540985107422	0.9996650218963623	622.1024780273438	185.37890625	0.9999999403953552	619.0077514648438	186.32994079589844	0.00029161572456359863	3	043
140	497.23291015625	216.27691650390625	1.0	399.46112060546875	110.02946472167969	1.0	622.6152954101562	184.061279296875	1.0	400.1808776855469	110.4512939453125	0.00034365057945251465	3	043
141	498.16217041015625	207.33306884765625	1.0	400.65325927734375	114.04615020751953	0.999995768070221	621.6162109375	184.0806121826172	1.0	619.0709838867188	183.20602416992188	0.00021466612815856934	3	043
142	496.614501953125	201.77017211914062	1.0	401.3410339355469	119.0873794555664	0.9999999403953552	622.2142333984375	184.94032287597656	0.9999998807907104	619.3361206054688	183.63336181640625	0.0002783238887786865	3	043
143	491.9957275390625	198.26719665527344	1.0	391.4430236816406	132.0531005859375	0.0030522942543029785	622.1102905273438	184.86109924316406	0.9999998807907104	618.9098510742188	184.15353393554688	0.00021022558212280273	3	043
144	490.08984375	196.9230194091797	1.0	371.7001953125	147.19378662109375	0.003416508436203003	622.104736328125	184.81898498535156	0.9999999403953552	621.8788452148438	185.66481018066406	0.00026172399520874023	3	043
145	488.55194091796875	195.69834899902344	1.0	359.0884704589844	152.47735595703125	0.003431648015975952	621.6148071289062	184.81756591796875	0.9999998807907104	619.3472290039062	183.78016662597656	0.00032389163970947266	3	043
146	487.85467529296875	193.51759338378906	1.0	378.1227722167969	152.56207275390625	0.7520660161972046	622.0113525390625	184.46302795410156	0.9999998807907104	618.8893432617188	185.31961059570312	0.0003438591957092285	3	043
147	486.25439453125	189.60072326660156	1.0	332.8780517578125	149.21812438964844	1.0	621.2604370117188	185.2831268310547	0.9999998807907104	618.6959838867188	184.17669677734375	0.0005163848400115967	3	043
148	487.80303955078125	185.53477478027344	1.0	341.0312805175781	146.5292510986328	0.9999600648880005	622.2459106445312	185.2622833251953	0.9999998807907104	618.9404907226562	186.1178741455078	0.0006388425827026367	3	043
149	491.76263427734375	182.14349365234375	1.0	358.42327880859375	180.55323791503906	0.008249402046203613	622.3511352539062	186.20126342773438	0.9999998211860657	619.43505859375	185.11541748046875	0.0005197525024414062	3	043
150	495.0399169921875	178.3214111328125	1.0	354.5559387207031	194.75709533691406	0.9829267859458923	622.5493774414062	185.2031707763672	0.9999998211860657	619.7704467773438	184.48365783691406	0.0004723668098449707	3	043
151	499.59503173828125	175.97265625	1.0	357.00164794921875	201.6346893310547	0.9999994039535522	621.94921875	185.1039581298828	0.9999999403953552	619.478271484375	184.4196014404297	0.0004011988639831543	3	043
152	499.4082336425781	173.5887451171875	1.0	453.4505615234375	188.61599731445312	0.9999706745147705	622.5390625	184.81570434570312	0.9999999403953552	620.1339721679688	184.02198791503906	0.0002765059471130371	3	043
153	499.1851806640625	172.93402099609375	1.0	367.0613098144531	211.14913940429688	1.0	622.560302734375	185.2539520263672	0.9999999403953552	620.007080078125	184.73544311523438	0.00037726759910583496	3	043
154	498.4101867675781	172.8997344970703	1.0	371.02789306640625	209.5487060546875	1.0	623.2297973632812	185.1831512451172	1.0	370.7772216796875	208.04689025878906	0.0004884600639343262	3	043
155	498.86822509765625	173.44935607910156	1.0	501.5491943359375	177.20770263671875	0.0010819435119628906	622.8877563476562	185.3137664794922	0.9999998807907104	622.2671508789062	185.86398315429688	0.0005485415458679199	3	043
156	497.9461364746094	173.46142578125	1.0	376.65740966796875	183.59042358398438	0.04725643992424011	622.771728515625	184.7108612060547	1.0	620.3409423828125	184.18316650390625	0.00032836198806762695	3	043
157	499.52044677734375	174.02781677246094	1.0	367.3575134277344	183.33628845214844	0.9999771118164062	622.22265625	184.1869354248047	0.9999998807907104	619.6932373046875	183.53012084960938	0.00032514333724975586	3	043
158	502.57891845703125	172.81199645996094	1.0	361.4010314941406	184.1273193359375	0.9999997615814209	622.793212890625	184.390869140625	0.9999999403953552	619.000244140625	185.55104064941406	0.0004350244998931885	3	043
159	503.7803649902344	172.84959411621094	1.0	365.2525634765625	182.8345184326172	1.0	622.5186767578125	185.43678283691406	0.9999998807907104	620.1668090820312	184.93116760253906	0.0004000365734100342	3	043
160	506.0870056152344	172.75930786132812	1.0	373.7279357910156	183.3383331298828	1.0	622.6583862304688	185.93125915527344	1.0	619.8676147460938	184.9282684326172	0.00027763843536376953	3	043
161	504.7937316894531	174.835693359375	1.0	375.7802734375	186.2544403076172	1.0	622.8245849609375	184.33717346191406	0.9999999403953552	373.4263000488281	187.4228973388672	0.00039586424827575684	3	043
162	504.5260314941406	175.7985076904297	1.0	379.6596374511719	185.0173797607422	1.0	623.121826171875	184.432861328125	0.9999998807907104	379.1302795410156	185.94998168945312	0.0004489421844482422	3	043
163	503.51751708984375	176.5997772216797	1.0	379.1044006347656	180.69566345214844	0.9986852407455444	622.5211181640625	184.50328063964844	0.9999998807907104	620.1641235351562	183.77769470214844	0.00025767087936401367	3	043
164	502.56170654296875	177.10760498046875	1.0	381.9837341308594	160.5385284423828	1.0	622.6903686523438	185.44091796875	1.0	618.8115844726562	186.2324676513672	0.0003407597541809082	3	043
165	500.7498474121094	179.2728729248047	1.0	382.52239990234375	154.18499755859375	1.0	622.4213256835938	184.1344451904297	1.0	382.2182312011719	158.3385772705078	0.0003033280372619629	3	043
166	499.1776428222656	179.86776733398438	1.0	381.001220703125	154.18319702148438	1.0	622.9886474609375	183.86415100097656	0.9999998807907104	619.6639404296875	185.76016235351562	0.0004490315914154053	3	043
167	498.1453857421875	181.13449096679688	1.0	377.95025634765625	158.27491760253906	0.9999999403953552	622.5001220703125	183.9468231201172	0.9999999403953552	619.2659301757812	186.00723266601562	0.000311046838760376	3	043
168	496.0545959472656	183.00485229492188	1.0	372.7599182128906	162.1834259033203	1.0	622.76171875	183.61293029785156	0.9999999403953552	370.06842041015625	160.18775939941406	0.0009280145168304443	3	043
169	494.55145263671875	183.79824829101562	1.0	377.998291015625	148.13995361328125	1.0	622.8502197265625	184.81871032714844	0.9999998807907104	620.032470703125	183.22767639160156	0.00030750036239624023	3	043
170	493.89813232421875	184.77828979492188	1.0	376.3800048828125	150.2427520751953	1.0	623.2913818359375	183.8123779296875	0.9999999403953552	619.5573120117188	185.00233459472656	0.00043699145317077637	3	043
171	495.42193603515625	190.550537109375	1.0	376.89337158203125	144.93649291992188	1.0	623.845947265625	185.05679321289062	0.9999998807907104	488.8351745605469	181.29806518554688	0.0003898143768310547	3	043
172	496.0283203125	192.8177032470703	1.0	376.14166259765625	152.597412109375	0.9999955892562866	622.5244750976562	184.04383850097656	0.9999999403953552	619.6575927734375	185.42184448242188	0.00044158101081848145	3	043
173	497.8405456542969	195.25091552734375	1.0	382.0227355957031	152.23443603515625	1.0	622.4476318359375	184.06924438476562	1.0	380.0489501953125	154.32049560546875	0.0004070103168487549	3	043
174	499.0594177246094	195.74449157714844	1.0	392.3585510253906	144.19696044921875	1.0	622.9149780273438	184.52328491210938	0.9999998807907104	387.40081787109375	148.6946258544922	0.00034478306770324707	3	043
175	498.81256103515625	196.55116271972656	1.0	394.57928466796875	138.65399169921875	1.0	622.4649658203125	183.73577880859375	1.0	619.5944213867188	184.82830810546875	0.0003267824649810791	3	043
176	499.9161682128906	197.81935119628906	1.0	382.2110290527344	151.57583618164062	0.9999995231628418	623.4013061523438	183.55450439453125	1.0	619.969482421875	184.94032287597656	0.0004074275493621826	3	043
177	501.7672424316406	198.48733520507812	1.0	385.20989990234375	149.4464111328125	1.0	623.0661010742188	184.00538635253906	0.9999998807907104	620.0392456054688	184.86138916015625	0.00022155046463012695	3	043
178	503.41265869140625	199.6492156982422	1.0	394.90997314453125	155.20469665527344	1.0	622.8641967773438	184.1636199951172	0.9999999403953552	392.4709167480469	156.11888122558594	0.00023347139358520508	3	043
179	506.2450866699219	199.7209014892578	1.0	403.0744934082031	160.76800537109375	1.0	622.6697998046875	184.1529541015625	0.9999999403953552	401.0912170410156	161.3853759765625	0.0003693997859954834	3	043
180	508.777099609375	199.3655548095703	1.0	403.9443359375	167.1688690185547	1.0	623.1906127929688	184.62966918945312	0.9999999403953552	401.5943298339844	172.42974853515625	0.0008331537246704102	3	043
181	512.107666015625	200.7857208251953	1.0	404.1952209472656	169.3490447998047	0.9999992847442627	623.0360717773438	183.98292541503906	1.0	399.1470642089844	176.2893829345703	0.0004742145538330078	3	043
182	512.9633178710938	200.8858184814453	1.0	403.8211975097656	173.93014526367188	0.9999992251396179	622.4856567382812	184.1804962158203	1.0	402.3321838378906	175.39620971679688	0.00046181678771972656	3	043
183	514.1930541992188	201.18228149414062	1.0	413.9806823730469	165.13320922851562	0.9998078346252441	622.5882568359375	183.99417114257812	1.0	402.00115966796875	177.37588500976562	0.0007597208023071289	3	043
184	514.955078125	194.21568298339844	1.0	424.2448425292969	155.26934814453125	1.0	622.1936645507812	184.3886260986328	1.0	618.792236328125	185.908935546875	0.0003574490547180176	3	043
185	438.590087890625	153.4399871826172	0.9999999403953552	445.45440673828125	151.48658752441406	0.02615848183631897	623.5654907226562	184.76913452148438	1.0	619.8054809570312	186.14292907714844	0.00038492679595947266	3	043
186	519.9890747070312	221.7981719970703	1.0	435.2110900878906	132.7295379638672	1.0	623.4458618164062	184.50714111328125	1.0	517.3609008789062	211.9933319091797	0.0005114972591400146	3	043
187	519.9224853515625	222.0622100830078	1.0	438.7364807128906	122.21085357666016	0.9999868869781494	622.687744140625	183.90786743164062	0.9999999403953552	522.3203735351562	294.4411315917969	0.0009295940399169922	3	043
188	519.8939819335938	221.3910675048828	1.0	438.2610168457031	112.69670104980469	0.3051745295524597	623.5540771484375	184.27163696289062	1.0	527.98779296875	302.6791687011719	0.0036484599113464355	3	043
189	523.5178833007812	221.57901000976562	1.0	446.61688232421875	109.0936050415039	0.9998056888580322	622.7193603515625	185.00216674804688	0.9999998807907104	446.4000244140625	112.42992401123047	0.0004499852657318115	3	043
190	520.5404052734375	219.42025756835938	1.0	530.6025390625	219.8973846435547	0.000457078218460083	622.4280395507812	184.9960479736328	0.9999999403953552	619.4534301757812	185.95611572265625	0.00022733211517333984	3	043
191	516.8864135742188	216.535888671875	0.9999997615814209	463.4518737792969	108.28459167480469	0.9991058111190796	622.767578125	184.28692626953125	0.9999999403953552	619.7457275390625	185.234130859375	0.00034561753273010254	3	043
192	516.52783203125	214.40658569335938	1.0	457.4197082519531	110.95588684082031	0.9999984502792358	623.2520751953125	184.27101135253906	0.9999999403953552	452.5706481933594	110.19527435302734	0.0002924203872680664	3	043
193	515.2723999023438	212.7544708251953	1.0	447.88690185546875	112.66326904296875	0.9999996423721313	624.0850830078125	184.0274658203125	1.0	623.7174072265625	185.5819549560547	0.00023183226585388184	3	043
194	516.3734741210938	217.9080352783203	1.0	429.1228942871094	173.6227569580078	0.02182912826538086	622.8115234375	184.68309020996094	0.9999999403953552	619.5126342773438	185.69700622558594	0.0003852248191833496	3	043
195	518.3244018554688	220.96434020996094	1.0	438.2379150390625	122.2264404296875	0.2788483500480652	622.3657836914062	184.14515686035156	1.0	619.3729858398438	185.3789520263672	0.00028017163276672363	3	043
196	518.8541259765625	220.9657745361328	1.0	433.1958923339844	118.533935546875	0.9999852180480957	623.0027465820312	183.506103515625	1.0	620.378662109375	185.19168090820312	0.00016939640045166016	3	043
197	517.84228515625	217.51266479492188	1.0	435.2972106933594	115.5564193725586	1.0	622.9480590820312	184.29710388183594	1.0	619.7702026367188	185.880126953125	0.00021380186080932617	3	043
198	512.92431640625	213.16244506835938	1.0	432.0389099121094	110.87599182128906	1.0	623.4623413085938	183.6481475830078	1.0	432.354736328125	113.38653564453125	0.0005418956279754639	3	043
199	509.2386474609375	211.4686279296875	1.0	428.6883239746094	106.9344711303711	1.0	623.57763671875	184.1026153564453	0.9999999403953552	429.848388671875	112.89739227294922	0.0005589127540588379	3	043
200	507.5418395996094	207.4040985107422	1.0	429.48333740234375	107.16057586669922	1.0	623.6454467773438	183.69464111328125	0.9999999403953552	433.5109558105469	107.04012298583984	0.00029215216636657715	3	043
201	505.07586669921875	204.54910278320312	1.0	425.5823059082031	106.3779067993164	1.0	622.398193359375	184.50656127929688	0.9999998807907104	499.80462646484375	196.104248046875	0.0002898275852203369	3	043
202	500.6553649902344	202.57583618164062	1.0	418.42425537109375	104.94940948486328	1.0	622.494873046875	183.1603240966797	0.9999998807907104	619.28466796875	184.2963409423828	0.00022208690643310547	3	043
203	498.4065856933594	200.8509521484375	1.0	413.6872253417969	97.39751434326172	1.0	622.8541259765625	184.40704345703125	0.9999998807907104	619.466552734375	185.59902954101562	0.00039207935333251953	3	043
204	496.86981201171875	197.55364990234375	1.0	414.7586975097656	93.64511108398438	1.0	623.0657348632812	184.4219970703125	0.9999998807907104	619.5784912109375	185.84535217285156	0.00017145276069641113	3	043
205	495.0256652832031	193.0838623046875	1.0	411.5007019042969	90.90692138671875	1.0	623.0023803710938	183.57315063476562	0.9999999403953552	620.0885009765625	184.75888061523438	0.00021460652351379395	3	043
206	494.144287109375	190.61837768554688	1.0	412.4217529296875	85.3163070678711	1.0	622.5658569335938	183.4871368408203	0.9999999403953552	488.7135925292969	183.1172637939453	0.00038126111030578613	3	043
207	494.0302429199219	189.10296630859375	1.0	408.3629150390625	81.38609313964844	1.0	622.7179565429688	183.0648193359375	1.0	487.7523498535156	180.20335388183594	0.00038996338844299316	3	043
208	493.06170654296875	189.484375	1.0	400.5223388671875	78.11614990234375	1.0	622.5753173828125	183.28799438476562	1.0	486.1693115234375	177.7887420654297	0.0003821253776550293	3	043
209	492.3092956542969	189.2049560546875	1.0	391.3607482910156	76.84544372558594	0.9942032694816589	623.72607421875	184.58935546875	1.0	620.0463256835938	185.9297637939453	0.0002307593822479248	3	043
210	492.5185852050781	188.14646911621094	1.0	400.2910461425781	82.33049011230469	1.0	623.0542602539062	184.24227905273438	0.9999998807907104	486.14739990234375	177.13790893554688	0.0005509853363037109	3	043
211	494.41180419921875	188.3811492919922	1.0	397.7789001464844	82.96493530273438	1.0	622.2447509765625	183.49853515625	1.0	486.8439636230469	177.10848999023438	0.0003656446933746338	3	043
212	495.42987060546875	189.0183563232422	1.0	400.7327575683594	80.9974136352539	1.0	622.8967895507812	183.61293029785156	0.9999998807907104	493.8044128417969	177.3557891845703	0.0002333223819732666	3	043
213	495.2125244140625	189.71136474609375	1.0	398.9438781738281	81.27090454101562	0.9996987581253052	622.4981079101562	184.0657501220703	0.9999999403953552	488.481201171875	179.9483642578125	0.00037994980812072754	3	043
214	493.8785705566406	191.855224609375	1.0	401.63323974609375	97.29443359375	0.007318943738937378	623.5843505859375	184.21798706054688	0.9999999403953552	620.0572509765625	185.73089599609375	0.00014260411262512207	3	043
215	494.7154846191406	193.54971313476562	1.0	400.5243225097656	96.86903381347656	1.0	622.6314697265625	184.19284057617188	0.9999999403953552	619.6030883789062	185.69854736328125	0.0002625584602355957	3	043
216	495.74700927734375	195.74168395996094	1.0	396.724365234375	103.85116577148438	1.0	623.3799438476562	184.3776092529297	0.9999999403953552	619.772705078125	185.1375732421875	0.00022545456886291504	3	043
217	496.8477783203125	196.94415283203125	1.0	407.0104675292969	108.04320526123047	0.9999999403953552	622.4642333984375	183.702880859375	1.0	408.9715576171875	112.36570739746094	0.0006760954856872559	3	043
218	497.9349365234375	197.36351013183594	1.0	393.81524658203125	108.04902648925781	1.0	621.9283447265625	183.92982482910156	0.9999998807907104	389.8995666503906	109.72637939453125	0.00029984116554260254	3	043
219	497.5096130371094	198.2668914794922	1.0	393.4423522949219	107.3568344116211	1.0	623.3367309570312	183.59146118164062	0.9999998807907104	619.8807983398438	184.87013244628906	0.00015795230865478516	3	043
220	495.6559753417969	198.9833984375	1.0	396.2533874511719	104.77536010742188	1.0	623.139892578125	183.51466369628906	1.0	622.6434936523438	185.03953552246094	0.0001316070556640625	3	043
221	490.172607421875	201.74893188476562	1.0	399.0669860839844	102.17928314208984	1.0	622.6517944335938	184.0408172607422	0.9999999403953552	485.37200927734375	185.01242065429688	0.00025403499603271484	3	043
222	488.4298400878906	207.10232543945312	1.0	408.0624084472656	110.99195861816406	1.0	622.0573120117188	183.51678466796875	0.9999998807907104	619.2095947265625	184.59323120117188	0.0003033876419067383	3	043
223	489.04217529296875	213.412841796875	1.0	422.9171447753906	105.90731048583984	1.0	622.6173706054688	184.10206604003906	1.0	619.759765625	185.50108337402344	0.0002447366714477539	3	043
224	490.5733947753906	216.6570281982422	1.0	425.53778076171875	103.0399398803711	1.0	621.5919189453125	183.23931884765625	1.0	619.2920532226562	185.13986206054688	0.0001761913299560547	3	043
225	491.7772521972656	218.41163635253906	1.0	426.66864013671875	101.46112823486328	0.003933340311050415	621.7069091796875	183.12677001953125	1.0	619.3591918945312	184.94268798828125	0.00020185112953186035	3	043
226	490.359375	218.99594116210938	1.0	426.837890625	107.26669311523438	0.07684320211410522	621.6089477539062	183.28041076660156	1.0	619.5226440429688	183.09274291992188	0.00018009543418884277	3	043
227	488.82501220703125	219.6102294921875	1.0	424.6379089355469	110.41582489013672	0.10462883114814758	621.7488403320312	183.76571655273438	1.0	619.07080078125	185.58407592773438	0.0002389848232269287	3	043
228	487.9370422363281	220.77597045898438	1.0	424.3770751953125	109.28236389160156	0.9999710321426392	621.7466430664062	183.42604064941406	0.9999998807907104	619.602783203125	182.8847198486328	0.00018334388732910156	3	043
229	488.28173828125	220.2836456298828	1.0	418.4405822753906	112.97352600097656	0.00046190619468688965	622.1372680664062	183.46005249023438	1.0	619.2587890625	185.11849975585938	0.00023692846298217773	3	043
230	487.1957092285156	221.37257385253906	1.0	421.75274658203125	112.30525207519531	0.18862077593803406	622.095458984375	183.03330993652344	1.0	619.4874877929688	184.59323120117188	0.0002721548080444336	3	043
231	486.6488037109375	221.53216552734375	1.0	416.67205810546875	112.60799407958984	0.8199201822280884	622.0540161132812	183.2100067138672	1.0	482.5953063964844	211.87428283691406	0.00021645426750183105	3	043
232	487.8161926269531	223.1414031982422	1.0	412.2331848144531	110.81999206542969	0.579169750213623	622.5899047851562	182.84259033203125	1.0	619.6996459960938	184.65989685058594	0.00024452805519104004	3	043
233	487.5639343261719	223.70603942871094	1.0	404.49920654296875	114.31854248046875	0.19943436980247498	622.0283813476562	183.45863342285156	1.0	483.23529052734375	213.14158630371094	0.00029271841049194336	3	043
234	491.6701965332031	224.1837921142578	1.0	400.7392883300781	110.95787048339844	0.9983161687850952	622.4955444335938	183.7252197265625	1.0	619.8621215820312	183.08543395996094	0.00024208426475524902	3	043
235	495.4216613769531	224.2227020263672	1.0	489.47381591796875	224.46986389160156	0.00014340877532958984	622.2186889648438	183.70712280273438	1.0	618.9231567382812	185.16287231445312	0.0002993941307067871	3	043
236	500.6214599609375	226.9097137451172	1.0	10.115921020507812	481.004150390625	0.00012791156768798828	622.4432983398438	184.6563262939453	1.0	622.3636474609375	185.64886474609375	0.0002880394458770752	3	043
237	504.7396240234375	230.50550842285156	1.0	12.398456573486328	481.8581848144531	0.0005743801593780518	622.6117553710938	184.64039611816406	0.9999999403953552	619.259521484375	185.64427185058594	0.00022432208061218262	3	043
238	509.6595458984375	232.09149169921875	1.0	404.84759521484375	164.81732177734375	0.8939141035079956	623.8112182617188	184.42987060546875	1.0	619.8621826171875	185.7794189453125	0.0002906620502471924	3	043
239	513.6446533203125	233.97979736328125	1.0	416.3106384277344	170.9664306640625	1.0	623.3646240234375	184.0007781982422	1.0	619.3665771484375	185.18223571777344	0.000277101993560791	3	043
240	516.2732543945312	236.48001098632812	1.0	418.9846496582031	174.15756225585938	1.0	623.3743286132812	183.8175506591797	1.0	619.3101196289062	184.8208465576172	0.00031575560569763184	3	043
241	518.2365112304688	239.46961975097656	1.0	413.9651794433594	179.48793029785156	1.0	622.4923095703125	183.83164978027344	1.0	621.9593505859375	185.29983520507812	0.0005562901496887207	3	043
242	521.3392944335938	241.46102905273438	1.0	416.57879638671875	189.2788848876953	1.0	621.8029174804688	184.170166015625	1.0	621.7846069335938	185.4264373779297	0.0002669394016265869	3	043
243	522.6664428710938	244.0413360595703	1.0	421.2783508300781	186.95669555664062	1.0	621.9973754882812	183.54815673828125	1.0	544.6448974609375	180.6912078857422	0.00841483473777771	3	043
244	525.6487426757812	244.9143524169922	1.0	426.49981689453125	183.90382385253906	0.9999963045120239	622.54345703125	183.94564819335938	1.0	542.9345703125	180.0805206298828	0.00491255521774292	3	043
245	528.0423583984375	245.87277221679688	1.0	426.8845520019531	183.4632568359375	1.0	622.9271850585938	184.2581329345703	1.0	622.3304443359375	185.26840209960938	0.0005380213260650635	3	043
246	529.7720336914062	241.58465576171875	1.0	428.30328369140625	182.1067352294922	1.0	622.2644653320312	183.69932556152344	0.9999999403953552	621.3467407226562	184.8217315673828	0.0006591677665710449	3	043
247	525.96630859375	237.0384979248047	1.0	429.3479919433594	176.24978637695312	1.0	622.9751586914062	183.9376678466797	1.0	622.1813354492188	184.87527465820312	0.00034111738204956055	3	043
248	529.591796875	231.24156188964844	1.0	430.05230712890625	172.23989868164062	1.0	623.2245483398438	184.3853302001953	1.0	622.6893310546875	185.73095703125	0.0003020763397216797	3	043
249	527.9581909179688	225.0450439453125	1.0	431.3820495605469	172.7312469482422	1.0	623.381591796875	185.015869140625	1.0	521.6211547851562	210.53341674804688	0.0005714297294616699	3	043
250	527.0762329101562	222.46539306640625	1.0	428.781005859375	175.12425231933594	0.9696605801582336	624.1444091796875	184.2777862548828	1.0	519.5216064453125	212.55467224121094	0.00037661194801330566	3	043
251	526.0765380859375	219.61643981933594	1.0	423.4919128417969	178.16029357910156	0.9999978542327881	622.795166015625	184.07093811035156	1.0	621.93310546875	185.3835906982422	0.00033470988273620605	3	043
252	524.5608520507812	219.63864135742188	1.0	416.1787414550781	181.5673370361328	1.0	622.5208740234375	183.75730895996094	1.0	621.7030029296875	185.18016052246094	0.0005055367946624756	3	043
253	524.18359375	220.17333984375	1.0	415.2492370605469	180.68850708007812	1.0	623.20947265625	183.32029724121094	1.0	547.4495849609375	167.2541046142578	0.9606017470359802	3	043
254	523.9927368164062	220.32598876953125	1.0	415.63336181640625	180.89060974121094	1.0	622.8690795898438	183.58251953125	1.0	621.904296875	185.03768920898438	0.0004628896713256836	3	043
255	522.0350341796875	220.2151641845703	1.0	414.4635314941406	183.4006805419922	1.0	622.1075439453125	184.40049743652344	1.0	621.8271484375	185.51766967773438	0.0007090568542480469	3	043
256	522.2717895507812	220.41683959960938	1.0	411.3631286621094	185.78042602539062	0.9999995827674866	622.3966674804688	183.76547241210938	1.0	621.6988525390625	185.26234436035156	0.00043144822120666504	3	043
257	524.09375	220.9767303466797	1.0	407.05029296875	192.04449462890625	0.9994343519210815	622.992919921875	184.16549682617188	1.0	622.2557983398438	185.5584716796875	0.0005130767822265625	3	043
258	523.9688110351562	226.33551025390625	1.0	399.5677185058594	194.55564880371094	0.553419828414917	622.8255615234375	183.998779296875	1.0	621.9048461914062	185.38133239746094	0.0005126595497131348	3	043
259	523.7018432617188	230.03807067871094	1.0	402.4298095703125	192.27789306640625	0.9999675750732422	622.246826171875	184.1480712890625	1.0	622.0302124023438	185.61534118652344	0.0003269612789154053	3	043
260	524.025390625	233.95877075195312	1.0	408.6704406738281	189.4068603515625	0.9999750256538391	622.0668334960938	183.7447052001953	1.0	547.0482177734375	174.73959350585938	0.2936142086982727	3	043
261	521.9097290039062	237.38279724121094	1.0	375.94866943359375	211.79501342773438	0.9999666213989258	622.4868774414062	184.6080780029297	1.0	549.3092651367188	180.82154846191406	0.003645569086074829	3	043
262	524.263671875	243.26002502441406	1.0	409.1965026855469	199.07598876953125	0.9999999403953552	622.6134033203125	184.64169311523438	1.0	551.0331420898438	185.21372985839844	0.010531812906265259	3	043
263	523.134765625	249.4449005126953	0.9998726844787598	389.8194885253906	210.47044372558594	0.9999934434890747	622.646240234375	184.85638427734375	1.0	621.6679077148438	186.158935546875	0.0003508925437927246	3	043
264	569.0616455078125	235.39370727539062	0.7712396383285522	381.3942565917969	215.73764038085938	0.9999973773956299	623.117431640625	184.49349975585938	1.0	550.257080078125	183.24066162109375	0.0005038976669311523	3	043
265	567.8349609375	241.5713653564453	0.9999706745147705	396.7737731933594	204.8603973388672	1.0	623.0328369140625	185.16412353515625	1.0	554.9427490234375	195.72708129882812	0.0013426542282104492	3	043
266	525.3837280273438	273.8475341796875	0.6354060173034668	395.5716857910156	206.74969482421875	1.0	622.6849975585938	184.8491973876953	1.0	621.8135375976562	185.8573760986328	0.00034043192863464355	3	043
267	519.9362182617188	274.7908020019531	1.0	389.62548828125	206.81520080566406	1.0	622.7592163085938	185.76124572753906	0.9999999403953552	622.0191040039062	186.805908203125	0.000669628381729126	3	043
268	516.48388671875	276.8249816894531	1.0	392.5391845703125	206.6730499267578	1.0	623.1094970703125	185.56854248046875	1.0	619.0409545898438	186.40261840820312	0.00045546889305114746	3	043
269	517.8704223632812	276.9176940917969	1.0	398.4072570800781	204.3136749267578	1.0	622.0740356445312	184.66702270507812	1.0	618.7254028320312	185.912109375	0.00046440958976745605	3	043
270	520.9312133789062	279.0279846191406	0.9999805092811584	392.4786071777344	208.49896240234375	1.0	622.4119262695312	185.1269073486328	0.9999998807907104	618.8490600585938	185.73944091796875	0.0006119608879089355	3	043
271	521.5761108398438	285.57745361328125	0.999998927116394	395.139892578125	218.47828674316406	1.0	623.2332763671875	185.0841064453125	1.0	619.173095703125	186.14878845214844	0.0002891123294830322	3	043
272	522.1082763671875	288.65081787109375	1.0	396.41912841796875	221.8488006591797	1.0	622.6539306640625	184.76773071289062	1.0	618.9241943359375	185.60462951660156	0.0004901587963104248	3	043
273	519.2985229492188	288.9768981933594	1.0	396.25714111328125	222.69158935546875	1.0	622.6185302734375	184.86410522460938	1.0	548.512939453125	179.92051696777344	0.002111494541168213	3	043
274	519.6828002929688	290.0828857421875	1.0	393.6044006347656	219.7209930419922	1.0	622.4011840820312	185.91859436035156	1.0	618.6337890625	186.49383544921875	0.0006958842277526855	3	043
275	518.9572143554688	290.5116882324219	1.0	391.06488037109375	215.8273162841797	1.0	622.7049560546875	185.19432067871094	1.0	622.0953369140625	185.98419189453125	0.000449448823928833	3	043
276	517.651611328125	291.5613708496094	1.0	388.7165832519531	215.69842529296875	0.9999997615814209	621.67138671875	185.05616760253906	1.0	620.837890625	185.7314910888672	0.00039267539978027344	3	043
277	516.6263427734375	293.0658874511719	1.0	386.24609375	216.4080047607422	0.9920758008956909	622.2323608398438	185.72967529296875	1.0	618.6469116210938	186.0718231201172	0.0005407929420471191	3	043
278	516.6663818359375	293.57659912109375	1.0	381.82720947265625	220.9761505126953	1.0	622.2362060546875	185.25070190429688	0.9999998807907104	618.6470947265625	186.01812744140625	0.00038254261016845703	3	043
279	517.562255859375	293.3095703125	1.0	387.35333251953125	220.58657836914062	1.0	622.3507690429688	184.0609588623047	1.0	621.658935546875	185.2231903076172	0.0006117522716522217	3	043
280	520.2761840820312	295.6911315917969	1.0	389.1552429199219	220.39996337890625	1.0	622.0089111328125	184.80743408203125	0.9999999403953552	618.3630981445312	185.70977783203125	0.00047659873962402344	3	043
281	567.15478515625	271.7020568847656	0.9999862909317017	397.1693420410156	224.67735290527344	0.9976107478141785	623.0354614257812	185.0821075439453	1.0	619.0526733398438	185.88807678222656	0.0003801286220550537	3	043
282	522.664794921875	298.9031677246094	0.9999994039535522	392.43511962890625	227.1559295654297	0.9999986886978149	622.1461791992188	185.30384826660156	0.9999998807907104	618.5101928710938	185.7111358642578	0.0004950463771820068	3	043
283	521.4305419921875	298.0504150390625	1.0	392.1913146972656	233.14906311035156	1.0	622.2981567382812	185.17135620117188	1.0	621.5237426757812	186.08645629882812	0.0003147125244140625	3	043
284	519.0370483398438	296.4242248535156	1.0	390.7494812011719	233.50511169433594	1.0	622.4827270507812	184.79541015625	0.9999998807907104	618.5432739257812	185.64959716796875	0.0004597902297973633	3	043
285	517.812255859375	297.12664794921875	1.0	387.01434326171875	227.11009216308594	1.0	622.7202758789062	185.36183166503906	0.9999998807907104	619.15478515625	185.71832275390625	0.0006121695041656494	3	043
286	520.4307861328125	298.2292175292969	1.0	387.6930236816406	229.5968780517578	0.9369276165962219	622.0452880859375	184.3807373046875	0.9999999403953552	618.5263671875	185.1224365234375	0.000696033239364624	3	043
287	521.418701171875	299.3585205078125	1.0	385.3516540527344	235.16490173339844	0.12768831849098206	622.44287109375	185.5922088623047	0.9999998807907104	618.51123046875	186.39981079101562	0.0005237460136413574	3	043
288	565.7169189453125	276.9051208496094	0.9998764395713806	386.095458984375	237.25392150878906	0.9999999403953552	622.2103881835938	185.50929260253906	1.0	618.44580078125	186.22093200683594	0.0006585419178009033	3	043
289	520.3826293945312	302.2618713378906	0.999995231628418	385.61029052734375	241.28952026367188	1.0	622.452392578125	184.0955047607422	1.0	621.8906860351562	185.40966796875	0.00041559338569641113	3	043
290	519.0838012695312	302.24603271484375	1.0	386.2778625488281	241.45602416992188	1.0	622.6720581054688	184.94418334960938	1.0	618.7280883789062	185.69163513183594	0.0005364418029785156	3	043
291	517.6591796875	300.36956787109375	1.0	385.130859375	234.96897888183594	1.0	622.4777221679688	184.3072052001953	1.0	621.7560424804688	185.4908447265625	0.00034931302070617676	3	043
292	519.4332885742188	302.9516906738281	1.0	385.98138427734375	238.0491180419922	0.9999607801437378	622.5006103515625	185.02618408203125	1.0	621.710693359375	185.89794921875	0.00042369961738586426	3	043
293	519.5946044921875	305.9869384765625	0.9999995231628418	385.7105712890625	248.39346313476562	1.0	622.0369262695312	184.69790649414062	1.0	618.827880859375	185.21055603027344	0.0004223287105560303	3	043
294	565.4404296875	279.2181701660156	0.9999860525131226	389.2415466308594	246.6107635498047	1.0	622.5589599609375	185.2168731689453	0.9999999403953552	621.9240112304688	185.65065002441406	0.0004190206527709961	3	043
295	564.4728393554688	276.22393798828125	1.0	388.3581848144531	239.68560791015625	0.9970422983169556	621.9290771484375	184.99594116210938	0.9999998807907104	618.6160278320312	185.1226806640625	0.0006479322910308838	3	043
296	519.9268188476562	320.5846862792969	1.0	425.7701110839844	289.8346252441406	0.08432844281196594	622.1128540039062	185.64700317382812	1.0	618.5418701171875	186.029052734375	0.000516057014465332	3	043
297	509.7429504394531	319.4542236328125	1.0	395.165771484375	237.17868041992188	0.10267496109008789	622.4041137695312	185.51922607421875	1.0	549.5772094726562	175.19313049316406	0.06217312812805176	3	043
298	505.2964782714844	324.73016357421875	1.0	414.2208557128906	272.6275329589844	0.012679457664489746	622.2626953125	184.566162109375	1.0	621.4420166015625	185.62225341796875	0.0003833174705505371	3	043
299	497.6693420410156	329.1755065917969	1.0	393.96319580078125	256.60723876953125	0.8664388656616211	622.9305419921875	185.75750732421875	1.0	621.9928588867188	186.46153259277344	0.00041916966438293457	3	043
300	494.65179443359375	329.46063232421875	1.0	392.5980224609375	251.10360717773438	1.0	623.4083251953125	184.27296447753906	1.0	619.3417358398438	185.25601196289062	0.0004163086414337158	3	043
301	491.62347412109375	328.263916015625	1.0	388.39483642578125	245.34454345703125	1.0	622.111083984375	186.32135009765625	0.9999998807907104	618.3890380859375	186.58432006835938	0.0006832778453826904	3	043
302	487.9012756347656	328.12591552734375	1.0	388.105224609375	240.91297912597656	1.0	622.593017578125	185.10308837890625	0.9999999403953552	621.6216430664062	185.91221618652344	0.0007382631301879883	3	043
303	483.0564270019531	324.8526611328125	1.0	390.94647216796875	236.46578979492188	1.0	622.4439697265625	185.15774536132812	1.0	547.2424926757812	167.17489624023438	0.00047394633293151855	3	043
304	478.0416259765625	321.6767272949219	1.0	392.2651672363281	233.47972106933594	1.0	622.3560791015625	184.4556427001953	0.9999999403953552	621.531494140625	185.49815368652344	0.0004870295524597168	3	043
305	474.3509521484375	319.2544250488281	1.0	392.0990295410156	229.40725708007812	1.0	622.5169677734375	185.956787109375	0.9999999403953552	621.6837768554688	186.32106018066406	0.0007378458976745605	3	043
306	390.88873291015625	228.4504852294922	1.0	395.84771728515625	227.54058837890625	0.0058348774909973145	622.72509765625	185.45314025878906	1.0	619.0298461914062	186.1735076904297	0.0002943575382232666	3	043
307	471.8493347167969	311.9943542480469	1.0	385.9150390625	221.1522216796875	1.0	622.1123657226562	185.09796142578125	1.0	618.487548828125	186.31845092773438	0.0004585087299346924	3	043
308	470.3735656738281	309.20025634765625	1.0	381.47320556640625	220.2790985107422	1.0	621.8597412109375	185.5092010498047	1.0	618.3966064453125	186.3093719482422	0.0008966922760009766	3	043
309	469.7161865234375	307.7726135253906	1.0	377.56719970703125	217.34475708007812	1.0	621.8944091796875	185.31350708007812	0.9999999403953552	618.3528442382812	186.22145080566406	0.000672072172164917	3	043
310	469.5731201171875	306.1878356933594	1.0	374.7821960449219	214.0223846435547	1.0	622.079833984375	185.9107208251953	0.9999998807907104	620.0241088867188	185.46859741210938	0.0005002617835998535	3	043
311	470.8316955566406	304.9484558105469	1.0	375.5555725097656	216.7625732421875	1.0	622.20751953125	185.39122009277344	0.9999998807907104	618.4302978515625	186.25413513183594	0.0005334019660949707	3	043
312	470.6678161621094	304.38702392578125	1.0	372.9715881347656	216.31561279296875	1.0	622.2755737304688	185.31552124023438	1.0	618.4967041015625	186.19432067871094	0.000361025333404541	3	043
313	470.604248046875	304.176513671875	1.0	369.10772705078125	216.31317138671875	1.0	621.8392944335938	185.30885314941406	1.0	621.3973388671875	186.1402130126953	0.0005044043064117432	3	043
314	470.9773864746094	303.5315246582031	1.0	366.20635986328125	217.3307647705078	1.0	622.4304809570312	185.32635498046875	1.0	618.6278686523438	186.23489379882812	0.0003986060619354248	3	043
315	472.3609924316406	301.6705322265625	1.0	367.1869812011719	212.97515869140625	0.999924898147583	622.0567626953125	184.60694885253906	1.0	618.6223754882812	185.8769073486328	0.0005308985710144043	3	043
316	475.6117858886719	301.2767028808594	1.0	376.63067626953125	216.6466064453125	0.9999998807907104	621.5208740234375	184.78460693359375	1.0	620.824951171875	185.5899200439453	0.00035822391510009766	3	043
317	478.49432373046875	302.19122314453125	1.0	376.5242004394531	214.5817413330078	1.0	622.6007690429688	186.6700897216797	1.0	621.7943115234375	186.67050170898438	0.0004182159900665283	3	043
318	480.6871643066406	302.3489990234375	1.0	370.6585998535156	217.24014282226562	1.0	621.7608642578125	185.23915100097656	1.0	618.6222534179688	186.28184509277344	0.0004417896270751953	3	043
319	483.4322814941406	301.6072692871094	1.0	380.19488525390625	216.54075622558594	0.9999743103981018	622.9241333007812	186.19711303710938	1.0	482.21875	292.85009765625	0.00041475892066955566	3	043
320	486.5306396484375	302.51129150390625	1.0	390.57305908203125	217.01571655273438	1.0	622.7501220703125	185.46401977539062	0.9999998807907104	484.41015625	293.06585693359375	0.0008229613304138184	3	043
321	489.15625	303.42962646484375	1.0	390.8295593261719	212.9107666015625	1.0	622.4951171875	185.27149963378906	1.0	485.5974426269531	293.24310302734375	0.0009091496467590332	3	043
322	490.5122375488281	304.1737976074219	1.0	392.53387451171875	210.12342834472656	1.0	622.855224609375	185.9866485595703	1.0	487.7083435058594	294.2014465332031	0.0011216998100280762	3	043
323	493.1199645996094	303.2324523925781	1.0	392.8768615722656	207.09942626953125	1.0	622.585693359375	186.03570556640625	1.0	487.98291015625	294.0955505371094	0.0009258687496185303	3	043
324	494.1084289550781	302.789794921875	1.0	396.8472595214844	207.9169158935547	1.0	622.7246704101562	185.43545532226562	1.0	494.9996643066406	293.01416015625	0.0007648468017578125	3	043
325	493.7648620605469	301.56817626953125	1.0	401.1943664550781	207.63345336914062	0.9999944567680359	622.572265625	186.04920959472656	1.0	494.62091064453125	291.18145751953125	0.0006423890590667725	3	043
326	492.0074462890625	301.734619140625	1.0	401.1208801269531	206.2870635986328	1.0	622.7472534179688	184.9970245361328	1.0	621.8251342773438	185.95619201660156	0.0004920661449432373	3	043
327	492.9241943359375	300.56134033203125	1.0	403.121337890625	205.32901000976562	1.0	622.5482177734375	185.63404846191406	1.0	621.520263671875	186.15325927734375	0.0003604590892791748	3	043
328	493.6429443359375	300.5993347167969	1.0	401.1817321777344	203.56607055664062	1.0	622.3290405273438	186.2923583984375	1.0	618.2894287109375	186.65457153320312	0.0003834664821624756	3	043
329	493.04840087890625	299.95050048828125	1.0	400.5626525878906	201.0825653076172	1.0	622.1182861328125	186.0966796875	1.0	618.1793212890625	186.43531799316406	0.0006321966648101807	3	043
330	492.9098815917969	299.2230529785156	1.0	401.52777099609375	200.1920928955078	1.0	622.6270751953125	186.7259521484375	0.9999999403953552	621.8240356445312	186.96693420410156	0.0009119808673858643	3	043
331	493.4794616699219	298.35467529296875	1.0	400.57086181640625	198.20814514160156	1.0	622.5265502929688	185.92169189453125	1.0	621.5670166015625	186.2658233642578	0.000537574291229248	3	043
332	493.0203552246094	298.3744201660156	1.0	398.9037780761719	200.3518524169922	1.0	622.3912353515625	186.29486083984375	1.0	618.4044799804688	187.0792694091797	0.0003561079502105713	3	043
333	494.26141357421875	297.0389099121094	1.0	400.3125915527344	202.5413360595703	1.0	622.2579345703125	185.33407592773438	1.0	618.4786987304688	186.4053955078125	0.0003148317337036133	3	043
334	494.04156494140625	296.63507080078125	1.0	398.21148681640625	205.51414489746094	1.0	622.216064453125	185.1939239501953	1.0	621.5433959960938	186.08558654785156	0.00039774179458618164	3	043
335	494.9969787597656	296.4956970214844	1.0	395.2010803222656	209.22732543945312	1.0	623.0398559570312	186.20132446289062	1.0	387.67730712890625	212.8163299560547	0.00039824843406677246	3	043
336	494.60699462890625	296.0955810546875	1.0	396.6011962890625	206.69595336914062	1.0	623.1339111328125	184.52926635742188	1.0	621.9757690429688	185.73043823242188	0.0004970133304595947	3	043
337	493.7068786621094	293.876953125	1.0	403.0426940917969	204.54627990722656	1.0	622.6652221679688	186.01438903808594	0.9999999403953552	621.8771362304688	186.43150329589844	0.0004239976406097412	3	043
338	491.5487365722656	291.7782287597656	1.0	403.3709411621094	202.04220581054688	1.0	621.9288940429688	184.97337341308594	1.0	490.1042785644531	279.7193908691406	0.0007442235946655273	3	043
339	492.558349609375	289.0693054199219	1.0	400.1151123046875	190.4366912841797	1.0	622.605712890625	185.64816284179688	1.0	488.2279052734375	278.6970520019531	0.0016275644302368164	3	043
340	492.4896240234375	287.6617736816406	1.0	397.64471435546875	187.2888946533203	1.0	622.353515625	186.1007080078125	1.0	486.9674987792969	277.50799560546875	0.00122031569480896	3	043
341	493.7022399902344	286.74114990234375	1.0	406.08502197265625	203.68722534179688	0.9994831681251526	622.02490234375	185.42929077148438	1.0	621.3866577148438	185.999755859375	0.0006658434867858887	3	043
342	497.21826171875	285.95684814453125	1.0	411.326904296875	204.69540405273438	1.0	622.1930541992188	185.32334899902344	1.0	621.6202392578125	185.8978729248047	0.0004775524139404297	3	043
343	496.6603088378906	283.9305419921875	1.0	404.8204040527344	200.58184814453125	1.0	622.220458984375	185.58018493652344	1.0	621.663330078125	185.8509521484375	0.0006982982158660889	3	043
344	492.4351806640625	284.85906982421875	1.0	411.2845764160156	204.94235229492188	1.0	621.6478881835938	185.87295532226562	0.9999999403953552	621.2366333007812	186.04763793945312	0.0005120635032653809	3	043
345	497.7298278808594	287.923828125	1.0	405.12469482421875	213.22024536132812	0.9999997019767761	622.0301513671875	185.73361206054688	1.0	618.0578002929688	186.452880859375	0.0005016326904296875	3	043
346	492.8056945800781	284.7203369140625	1.0	417.2720947265625	207.0946044921875	0.9975519180297852	622.1434326171875	185.80287170410156	0.9999998807907104	618.4447021484375	186.55880737304688	0.00047910213470458984	3	043
347	490.4839172363281	281.2037048339844	1.0	419.7060241699219	206.4341278076172	0.9865168333053589	622.4219970703125	185.0111083984375	1.0	621.5912475585938	185.41024780273438	0.0006698369979858398	3	043
348	485.2435302734375	279.87188720703125	1.0	419.17535400390625	200.2306365966797	0.9999850988388062	622.0794067382812	185.43150329589844	1.0	621.524169921875	186.16220092773438	0.000560373067855835	3	043
349	483.2117614746094	276.54248046875	1.0	528.2672729492188	279.3445129394531	1.0	621.9129028320312	185.6663360595703	1.0	621.5137939453125	186.06900024414062	0.00035056471824645996	3	043
350	481.313720703125	272.4017333984375	1.0	527.9268798828125	279.7204895019531	0.9999555349349976	621.922119140625	186.25941467285156	1.0	621.77587890625	186.28912353515625	0.0005486607551574707	3	043
351	480.5805969238281	271.3468017578125	1.0	530.5366821289062	280.99359130859375	1.0	621.9705200195312	185.7490692138672	1.0	531.4891357421875	283.4474792480469	0.000345081090927124	3	043
352	480.58245849609375	270.6428527832031	1.0	422.7955627441406	189.45445251464844	0.9999979734420776	622.1531372070312	185.69285583496094	1.0	621.6671142578125	186.19528198242188	0.0006455481052398682	3	043
353	480.6604309082031	270.9332580566406	1.0	420.56842041015625	188.78182983398438	0.9999855160713196	621.5411376953125	185.62644958496094	1.0	621.4666137695312	186.28604125976562	0.0007125437259674072	3	043
354	480.581298828125	270.0896911621094	1.0	418.9327392578125	189.72280883789062	1.0	621.771728515625	184.8316192626953	1.0	621.4058227539062	185.59768676757812	0.0006511509418487549	3	043
355	478.6436767578125	275.1955871582031	1.0	417.6764221191406	194.22146606445312	1.0	621.4544067382812	184.9793243408203	0.9999999403953552	620.9097290039062	185.85450744628906	0.0005607306957244873	3	043
356	479.7510986328125	282.9018859863281	1.0	431.12103271484375	200.78977966308594	1.0	621.3809204101562	186.13633728027344	1.0	621.0397338867188	186.34437561035156	0.0006676018238067627	3	043
357	479.8816223144531	289.6454162597656	1.0	439.1668395996094	195.76991271972656	1.0	621.0050048828125	185.14796447753906	1.0	620.563232421875	185.6649932861328	0.00043448805809020996	3	043
358	483.22576904296875	296.6566162109375	1.0	437.90728759765625	190.11697387695312	1.0	621.607421875	184.84779357910156	1.0	522.7139892578125	301.87255859375	0.001326441764831543	3	043
359	486.84710693359375	301.8340759277344	1.0	434.80615234375	194.02333068847656	0.007592946290969849	621.8815307617188	185.02310180664062	1.0	483.9833679199219	291.6700134277344	0.000476151704788208	3	043
360	490.8681335449219	308.4618835449219	1.0	438.1808776855469	198.06100463867188	1.0	621.4793090820312	186.14166259765625	1.0	621.4971923828125	186.30392456054688	0.0007394552230834961	3	043
361	491.096435546875	315.3726806640625	1.0	436.11004638671875	200.4059295654297	1.0	621.9815673828125	185.3414306640625	1.0	621.8153076171875	186.18429565429688	0.0006724894046783447	3	043
362	493.5291442871094	321.3163757324219	1.0	435.6344909667969	204.07408142089844	0.9999999403953552	622.1946411132812	184.8629913330078	1.0	621.7921142578125	185.96224975585938	0.000490039587020874	3	043
363	494.3629455566406	327.9673767089844	1.0	440.9256896972656	212.4414520263672	0.42466023564338684	621.6719360351562	185.95281982421875	1.0	618.0970458984375	186.8299560546875	0.0005083680152893066	3	043
364	491.9089660644531	337.87030029296875	0.9999998211860657	455.9962463378906	225.96371459960938	0.040732115507125854	621.9017333984375	185.71873474121094	1.0	505.9063415527344	325.0348815917969	0.0005842447280883789	3	043
365	480.5328674316406	332.6558532714844	1.0	483.90478515625	336.4622497558594	0.0010751187801361084	622.7877807617188	184.90260314941406	1.0	622.030029296875	186.19480895996094	0.00048083066940307617	3	043
366	477.14154052734375	327.316162109375	1.0	448.2769470214844	217.1095428466797	0.45655155181884766	621.3361206054688	184.97744750976562	1.0	621.263671875	185.9584503173828	0.0006906688213348389	3	043
367	476.0137939453125	323.6349792480469	1.0	445.2547912597656	216.85330200195312	0.031549692153930664	621.6925659179688	184.83786010742188	1.0	618.0450439453125	185.93023681640625	0.0004725456237792969	3	043
368	472.7152404785156	322.9045104980469	1.0	478.4726867675781	326.8297119140625	0.0009995996952056885	621.3900756835938	184.9470977783203	0.9999998807907104	621.1444702148438	185.98361206054688	0.0006523728370666504	3	043
369	472.6462097167969	318.1820068359375	1.0	448.9220275878906	203.71884155273438	0.06291958689689636	621.383544921875	184.96836853027344	1.0	620.9551391601562	185.8960723876953	0.0005110502243041992	3	043
370	472.5987243652344	315.434326171875	1.0	446.4710998535156	201.3583221435547	0.8048496842384338	621.7005615234375	184.8553466796875	1.0	621.1599731445312	185.6636962890625	0.0008387267589569092	3	043
371	471.096923828125	315.1831359863281	1.0	445.3529968261719	198.92645263671875	1.0	621.766845703125	185.17796325683594	1.0	549.0632934570312	151.09962463378906	0.0006239712238311768	3	043
372	468.532470703125	313.0590515136719	1.0	442.7431640625	191.1684112548828	0.9999995827674866	621.6180419921875	185.2370147705078	1.0	619.4165649414062	184.07232666015625	0.00036591291427612305	3	043
373	464.1603698730469	311.01361083984375	1.0	441.99517822265625	184.66265869140625	0.9851665496826172	622.15625	184.80715942382812	1.0	618.64697265625	185.67718505859375	0.00034743547439575195	3	043
374	462.0683898925781	303.4021911621094	1.0	453.476806640625	191.24842834472656	1.0	621.4163208007812	184.73513793945312	1.0	618.5360717773438	185.9165802001953	0.0003705322742462158	3	043
375	461.8873291015625	298.28851318359375	1.0	456.6971435546875	193.7072296142578	1.0	621.4739379882812	184.79039001464844	1.0	541.53125	301.5517272949219	0.029613792896270752	3	043
376	458.57122802734375	296.593994140625	1.0	455.6399230957031	189.5222625732422	1.0	622.313232421875	185.3126983642578	0.9999999403953552	539.3939208984375	302.3698425292969	0.012931466102600098	3	043
377	456.0141296386719	295.634521484375	1.0	452.9847106933594	183.49578857421875	1.0	621.512939453125	184.663818359375	1.0	543.6264038085938	299.92626953125	0.07572165131568909	3	043
378	454.5689392089844	295.4366760253906	1.0	447.7313232421875	179.20550537109375	0.9975107908248901	621.1226806640625	184.07882690429688	0.9999998807907104	542.0806274414062	301.69549560546875	0.06007930636405945	3	043
379	454.88519287109375	294.3946228027344	1.0	447.056640625	184.50323486328125	0.9882527589797974	620.6803588867188	184.20904541015625	0.9999998807907104	544.6133422851562	299.8590087890625	0.06871598958969116	3	043
380	454.1376953125	294.01214599609375	1.0	445.6256408691406	190.24801635742188	0.9947278499603271	620.9600830078125	184.76058959960938	0.9999998807907104	552.7274169921875	148.53045654296875	0.000729292631149292	3	043
381	455.07373046875	288.778564453125	1.0	444.8269348144531	188.85186767578125	0.999934196472168	620.6460571289062	184.76943969726562	0.9999998807907104	618.6647338867188	183.66822814941406	0.0003066062927246094	3	043
382	457.6455078125	282.183837890625	1.0	471.2057800292969	274.662109375	0.0010379552841186523	620.5249633789062	184.52947998046875	1.0	618.5191650390625	183.8962860107422	0.0005920827388763428	3	043
383	463.0175476074219	279.7908020019531	1.0	446.7286682128906	214.8646240234375	0.041158586740493774	621.189697265625	184.51638793945312	0.9999998807907104	618.3184204101562	185.99954223632812	0.000467151403427124	3	043
384	465.4705810546875	279.3210754394531	1.0	437.62939453125	224.23963928222656	0.0005491971969604492	621.3798828125	183.69781494140625	0.9999999403953552	554.5635986328125	288.9860534667969	0.00044661760330200195	3	043
385	469.9436950683594	281.09088134765625	1.0	437.8126220703125	231.01490783691406	0.007085859775543213	621.0767822265625	184.5302734375	0.9999998807907104	620.9638671875	185.5496063232422	0.0005009472370147705	3	043
386	474.4979553222656	283.4451904296875	1.0	435.2383117675781	231.56381225585938	0.057406216859817505	622.0792236328125	184.21873474121094	0.9999999403953552	619.9181518554688	183.2420654296875	0.00037366151809692383	3	043
387	478.0771789550781	282.68182373046875	1.0	427.70611572265625	243.2987060546875	0.05486151576042175	621.302978515625	184.68310546875	1.0	619.0379028320312	183.9391326904297	0.0003764927387237549	3	043
388	481.4305114746094	280.57989501953125	1.0	434.2561950683594	231.66183471679688	0.00019603967666625977	621.5015869140625	184.31182861328125	1.0	618.4212646484375	185.71832275390625	0.0005207061767578125	3	043
389	482.1280822753906	276.6026916503906	1.0	443.38507080078125	227.1468048095703	0.9920728206634521	621.9546508789062	184.04989624023438	1.0	618.828369140625	185.55308532714844	0.00045925378799438477	3	043
390	482.0317077636719	268.7336730957031	1.0	480.3911437988281	272.4000244140625	0.0007818639278411865	621.1103515625	184.28245544433594	1.0	472.7749328613281	261.35205078125	0.0006427168846130371	3	043
391	484.2745056152344	266.74456787109375	1.0	480.189453125	271.4541931152344	0.00020423531532287598	621.721923828125	185.12228393554688	1.0	552.750244140625	258.5147399902344	0.00041559338569641113	3	043
392	558.0985107421875	268.46221923828125	1.0	446.74432373046875	252.86602783203125	0.0006502866744995117	621.5059814453125	183.92074584960938	1.0	552.5347900390625	257.8576354980469	0.0009480416774749756	3	043
393	556.7286987304688	268.5172424316406	1.0	506.58087158203125	259.958740234375	0.0002256631851196289	621.931396484375	184.72686767578125	1.0	552.0114135742188	258.1651611328125	0.0005882084369659424	3	043
394	496.64501953125	264.7645263671875	1.0	446.527099609375	257.45953369140625	0.8341193795204163	621.7444458007812	184.70553588867188	1.0	621.651611328125	185.56590270996094	0.0005230307579040527	3	043
395	555.250244140625	268.68505859375	1.0	447.18389892578125	256.9262390136719	0.9999893307685852	621.6592407226562	185.16880798339844	0.9999999403953552	447.3041076660156	259.3184814453125	0.0007323622703552246	3	043
396	556.6329345703125	268.0939025878906	1.0	448.59576416015625	258.0640869140625	0.07141372561454773	621.5933837890625	184.61044311523438	1.0	618.5540161132812	186.0429229736328	0.0005500912666320801	3	043
397	555.0829467773438	268.170166015625	1.0	454.28424072265625	241.20388793945312	0.0028319954872131348	621.2578735351562	184.66421508789062	1.0	549.8224487304688	258.1591491699219	0.00042173266410827637	3	043
398	493.5763244628906	268.3848571777344	1.0	510.2588806152344	260.6706237792969	0.0001995563507080078	621.8433227539062	184.84873962402344	1.0	618.5224609375	186.20916748046875	0.00045692920684814453	3	043
399	493.7995910644531	267.0054931640625	1.0	454.87701416015625	235.41050720214844	0.00050392746925354	622.1166381835938	184.561767578125	1.0	621.542724609375	185.3652801513672	0.000496208667755127	3	043
400	552.7664184570312	268.751220703125	0.9999998807907104	619.074462890625	190.22354125976562	0.00011426210403442383	621.551025390625	184.5811309814453	0.9999999403953552	618.1627197265625	185.77365112304688	0.0004030466079711914	3	043
401	500.7122802734375	265.7125244140625	1.0	452.99444580078125	243.87803649902344	0.9672204256057739	621.8790283203125	184.50027465820312	1.0	448.96502685546875	253.67263793945312	0.0017454028129577637	3	043
402	502.20843505859375	266.3241882324219	0.9999998807907104	450.4588928222656	239.78353881835938	0.9999936819076538	621.7969970703125	184.36062622070312	1.0	447.7945861816406	241.43405151367188	0.006166368722915649	3	043
403	506.5416564941406	266.2818603515625	1.0	448.00518798828125	241.77232360839844	0.9999982118606567	621.764892578125	185.02911376953125	1.0	445.6176452636719	243.25384521484375	0.0030891597270965576	3	043
404	504.8080139160156	267.28265380859375	0.9999998807907104	449.4216613769531	243.63441467285156	0.9999998807907104	621.6768188476562	184.97967529296875	1.0	446.42449951171875	244.0502471923828	0.006797820329666138	3	043
405	517.26904296875	272.7705993652344	0.9999997615814209	448.8193054199219	254.2552032470703	1.0	622.0532836914062	185.1776580810547	1.0	618.5196533203125	186.30555725097656	0.0003434419631958008	3	043
406	552.8980102539062	260.7154541015625	0.999403178691864	452.8831787109375	248.85072326660156	0.9996126890182495	621.6239624023438	185.223876953125	1.0	618.3233032226562	186.4008026123047	0.0004891455173492432	3	043
407	550.9537353515625	270.0002746582031	0.9970918893814087	618.6565551757812	186.4732666015625	0.00014957785606384277	621.8704833984375	184.08311462402344	1.0	618.5496215820312	185.0951690673828	0.000501781702041626	3	043
408	556.8344116210938	271.6947937011719	1.0	465.27081298828125	248.9276885986328	0.015840470790863037	621.8988037109375	185.10003662109375	1.0	618.5716552734375	185.79885864257812	0.0004399418830871582	3	043
409	559.0451049804688	269.1560974121094	1.0	510.90863037109375	270.7765808105469	0.0001265108585357666	646.8338623046875	284.0162048339844	0.000547945499420166	551.9679565429688	262.2652893066406	0.0003781914710998535	3	043
410	560.7486572265625	272.1403503417969	0.9999784231185913	452.7908935546875	258.995849609375	0.0061379075050354	646.120849609375	303.0684509277344	0.012129157781600952	642.7782592773438	302.89361572265625	6.031990051269531e-5	3	043
411	558.9669189453125	274.5940246582031	0.9998535513877869	445.1107482910156	261.2153625488281	0.04148492217063904	647.9214477539062	301.20587158203125	0.0030406415462493896	486.1566467285156	271.1722717285156	2.6941299438476562e-5	3	043
412	493.2879333496094	283.464599609375	0.9999998807907104	441.24237060546875	254.35910034179688	0.004339635372161865	646.774658203125	282.09246826171875	0.0005358457565307617	550.4315185546875	273.3197021484375	0.0002549290657043457	3	043
413	561.0520629882812	282.95196533203125	1.0	440.07000732421875	254.4778594970703	0.9687994718551636	647.7464599609375	282.6832275390625	0.0035615861415863037	551.1864624023438	273.6141662597656	0.00022646784782409668	3	043
414	490.5999755859375	284.556640625	1.0	529.3804321289062	243.9888458251953	0.9230473637580872	645.4966430664062	306.62335205078125	0.0007642507553100586	553.0511474609375	277.5501708984375	0.00028756260871887207	3	043
415	488.96575927734375	285.5233459472656	1.0	528.5509033203125	242.53765869140625	0.280356764793396	646.9790649414062	300.200927734375	0.00045880675315856934	552.7950439453125	276.0511474609375	0.00036975741386413574	3	043
416	491.6766357421875	284.4168701171875	1.0	443.2205505371094	246.52352905273438	0.3785390257835388	646.7855224609375	300.321533203125	0.0012927651405334473	554.0741577148438	277.7683410644531	0.00027370452880859375	3	043
417	561.2425537109375	283.70574951171875	1.0	446.84710693359375	243.908935546875	0.057935625314712524	646.0995483398438	304.3073425292969	0.0036787092685699463	554.2706298828125	290.5844421386719	0.00018107891082763672	3	043
418	560.6931762695312	283.7481994628906	1.0	450.46636962890625	237.6681365966797	0.9999932646751404	646.7754516601562	283.7823486328125	0.003973126411437988	448.5203857421875	241.11273193359375	0.0005312263965606689	3	043
419	489.13226318359375	285.1927795410156	1.0	450.1228332519531	237.77371215820312	1.0	647.358642578125	300.5	0.0009980201721191406	449.8356018066406	240.07611083984375	0.006689518690109253	3	043
420	490.65869140625	285.5129699707031	1.0	450.5400085449219	240.42587280273438	1.0	645.1700439453125	303.9170837402344	0.0011826157569885254	449.2596435546875	241.3100128173828	0.0034378468990325928	3	043
421	487.0435791015625	288.6873779296875	1.0	448.12310791015625	240.267822265625	1.0	646.6682739257812	303.426025390625	0.0008037388324737549	447.9988098144531	241.86529541015625	0.0012577474117279053	3	043
422	493.3177185058594	286.6059265136719	1.0	448.586181640625	239.5863800048828	1.0	645.7958374023438	282.4822082519531	0.0003743469715118408	552.3743286132812	278.0106201171875	0.004266500473022461	3	043
423	490.9276428222656	286.4862060546875	1.0	447.4314270019531	237.27676391601562	1.0	647.370361328125	284.8806457519531	0.00469440221786499	449.3679504394531	238.35781860351562	0.0022415220737457275	3	043
424	490.84832763671875	285.727783203125	1.0	445.01971435546875	239.40113830566406	1.0	648.0650634765625	302.2557373046875	0.006230592727661133	447.6031188964844	240.01927185058594	0.0026830732822418213	3	043
425	493.3763427734375	284.8887939453125	1.0	442.8904113769531	239.38394165039062	1.0	647.3646240234375	298.6837158203125	0.002186208963394165	447.0531311035156	240.5098876953125	0.0004526376724243164	3	043
426	493.2497863769531	285.2922058105469	1.0	443.9491271972656	246.42306518554688	1.0	647.359619140625	284.4102783203125	0.0007123649120330811	444.6008605957031	247.33200073242188	0.0006811916828155518	3	043
427	494.3232116699219	289.4214782714844	1.0	443.7793273925781	246.9905548095703	0.9999985694885254	645.645751953125	275.0692138671875	0.0017278790473937988	444.5311279296875	245.19456481933594	0.00013145804405212402	3	043
428	495.7944641113281	290.3913269042969	1.0	447.4695739746094	237.41273498535156	1.0	645.977294921875	280.66107177734375	0.0003485381603240967	444.1792907714844	241.11849975585938	0.00014731287956237793	3	043
429	499.0153503417969	291.2021789550781	1.0	450.5909729003906	246.1048126220703	1.0	647.20654296875	301.3690185546875	0.004635870456695557	447.78826904296875	251.7900390625	0.0006594359874725342	3	043
430	502.55377197265625	293.53851318359375	1.0	448.4259033203125	250.20635986328125	1.0	646.9208984375	301.8392028808594	0.00018286705017089844	446.30908203125	255.7314910888672	0.00022241473197937012	3	043
431	506.1160583496094	296.9788818359375	1.0	448.2877197265625	250.3219451904297	1.0	646.3270263671875	284.597900390625	0.0007447004318237305	490.87860107421875	292.626220703125	0.00011146068572998047	3	043
432	509.8408508300781	299.85693359375	1.0	450.46490478515625	247.48928833007812	1.0	646.90771484375	283.06707763671875	0.0001957416534423828	514.1552124023438	291.77630615234375	0.0001996755599975586	3	043
433	509.72015380859375	300.4146728515625	1.0	449.10906982421875	242.8447723388672	1.0	647.01220703125	283.8340148925781	0.003884255886077881	515.0892333984375	292.51287841796875	0.00015032291412353516	3	043
434	511.1797180175781	302.05535888671875	1.0	450.1440124511719	239.45855712890625	1.0	646.6454467773438	282.7984619140625	0.0002655982971191406	515.633544921875	292.5138854980469	0.00018858909606933594	3	043
435	512.2954711914062	301.80224609375	1.0	451.6119689941406	233.5304718017578	1.0	647.9290161132812	302.0740661621094	0.001061767339706421	506.2370300292969	292.0787658691406	9.173154830932617e-5	3	043
436	512.755615234375	302.0101013183594	1.0	451.59368896484375	230.37782287597656	1.0	647.4993286132812	284.4635009765625	0.0007313787937164307	515.18359375	293.6187744140625	0.00025004148483276367	3	043
437	512.9160766601562	301.0984191894531	1.0	450.3046875	229.87132263183594	1.0	647.1651611328125	276.9004821777344	0.0003355741500854492	447.1297607421875	235.63636779785156	0.00022217631340026855	3	043
438	512.1295166015625	301.7839050292969	1.0	447.3714599609375	229.80606079101562	1.0	647.3082885742188	286.2177734375	0.0071464478969573975	446.18963623046875	235.90402221679688	0.00020244717597961426	3	043
439	511.6922302246094	305.53106689453125	1.0	450.957275390625	233.53773498535156	1.0	646.7932739257812	283.7833251953125	0.001239180564880371	450.866455078125	235.77737426757812	0.00046497583389282227	3	043
440	513.0399780273438	308.18572998046875	1.0	451.68658447265625	231.30653381347656	1.0	647.2169189453125	282.040771484375	9.655952453613281e-5	446.7271728515625	237.8152618408203	0.0003516077995300293	3	043
441	515.1553344726562	312.4134216308594	1.0	451.89935302734375	229.81370544433594	1.0	647.5599365234375	281.7544250488281	0.01055532693862915	446.8763122558594	236.46604919433594	0.0007423162460327148	3	043
442	518.2752075195312	317.85858154296875	1.0	456.28436279296875	236.62326049804688	1.0	647.5446166992188	283.85394287109375	0.000330120325088501	515.807373046875	306.2892150878906	0.0006348192691802979	3	043
443	522.3727416992188	326.6332092285156	1.0	453.5436706542969	233.34437561035156	1.0	562.1402587890625	232.36056518554688	0.00011292099952697754	521.5846557617188	312.2882995605469	0.0003553628921508789	3	043
444	530.525146484375	333.0670471191406	1.0	455.4664611816406	227.80227661132812	1.0	647.3580932617188	297.5938720703125	0.002604156732559204	519.3410034179688	311.2516784667969	0.0008750259876251221	3	043
445	505.7735290527344	326.1351318359375	1.0	560.2062377929688	232.16737365722656	0.9980834126472473	646.9105224609375	302.0046081542969	0.0004297494888305664	502.4847412109375	310.9878234863281	0.00011843442916870117	3	043
446	501.7603759765625	326.5718994140625	1.0	555.8426513671875	234.22438049316406	0.9819557666778564	647.1170043945312	302.829833984375	0.00014325976371765137	556.0392456054688	231.7562713623047	9.691715240478516e-5	3	043
447	500.8169860839844	326.40545654296875	1.0	458.4891662597656	228.7542724609375	0.9999582171440125	647.2548217773438	284.7138671875	0.0008893907070159912	462.6048889160156	241.26231384277344	0.0013902783393859863	3	043
448	499.2972717285156	327.0512390136719	1.0	456.4493713378906	231.13941955566406	1.0	647.8810424804688	281.89605712890625	9.751319885253906e-5	452.21929931640625	237.16184997558594	0.001406937837600708	3	043
449	500.3236999511719	327.08544921875	1.0	454.093017578125	231.28396606445312	1.0	646.9088134765625	304.1067810058594	0.004222303628921509	447.43475341796875	239.28240966796875	0.0005964040756225586	3	043
450	501.11065673828125	319.3243713378906	1.0	451.7752685546875	231.84754943847656	1.0	647.4485473632812	306.2043151855469	0.0004495084285736084	501.7515563964844	308.1503601074219	0.00026670098304748535	3	043
451	490.87420654296875	310.143798828125	1.0	487.1672668457031	312.110595703125	0.00047463178634643555	646.8458251953125	303.28143310546875	0.0010564923286437988	475.6114807128906	309.7313537597656	0.00026467442512512207	3	043
452	497.078857421875	295.20050048828125	1.0	503.6167297363281	293.63818359375	0.00011110305786132812	646.8661499023438	284.975830078125	0.00014701485633850098	487.41571044921875	279.9909362792969	0.00012192130088806152	3	043
453	488.64642333984375	265.7887878417969	0.9999904632568359	451.78057861328125	306.9368896484375	0.026868760585784912	497.7853088378906	263.6580810546875	0.00012889504432678223	495.5537109375	261.0589904785156	0.0002021491527557373	3	043
454	489.1444091796875	253.46316528320312	1.0	448.7515869140625	310.4665222167969	1.0	647.3397827148438	291.50469970703125	0.0004150271415710449	492.3066101074219	257.8962097167969	0.00013449788093566895	3	043
455	489.7494812011719	250.03875732421875	1.0	451.1233825683594	307.5560607910156	0.9999966025352478	646.9347534179688	307.22760009765625	0.0006011724472045898	490.67437744140625	256.0986022949219	0.0033349990844726562	3	043
456	492.7716369628906	248.52676391601562	1.0	449.0987243652344	305.83642578125	0.9996498823165894	496.4228820800781	245.03887939453125	0.00017577409744262695	490.42578125	256.1688537597656	0.0003266632556915283	3	043
457	493.1537780761719	241.33489990234375	1.0	453.4659118652344	307.7068786621094	0.9920342564582825	647.4215698242188	284.2225341796875	8.043646812438965e-5	456.0212097167969	295.1103820800781	2.4020671844482422e-5	3	043
458	495.5421447753906	233.17880249023438	0.9999967813491821	15.012649536132812	482.6460876464844	0.0002270340919494629	492.4176940917969	217.4464874267578	0.0010338127613067627	477.3286437988281	222.5419464111328	7.578730583190918e-5	3	043
459	497.517578125	211.83985900878906	1.0	453.1520690917969	291.0992126464844	0.0028735697269439697	500.94183349609375	215.85519409179688	0.0002206265926361084	498.92669677734375	222.32785034179688	0.00011649727821350098	3	043
460	502.5063171386719	203.51495361328125	1.0	501.3624572753906	200.08395385742188	0.011199980974197388	647.0010986328125	284.1700744628906	0.0003706514835357666	504.2547912597656	210.73118591308594	9.736418724060059e-5	3	043
461	507.73974609375	195.82057189941406	1.0	470.9908142089844	297.2849426269531	1.0	646.4471435546875	274.6656188964844	0.0009403228759765625	466.44140625	301.05670166015625	0.0013763010501861572	3	043
462	514.5986328125	187.7066650390625	1.0	470.9168701171875	301.4228820800781	0.9999998807907104	475.2003479003906	300.5711669921875	0.00020489096641540527	467.4632568359375	297.3699951171875	0.00042957067489624023	3	043
463	519.3031616210938	181.59146118164062	1.0	526.8867797851562	185.84536743164062	0.0008124411106109619	647.7891845703125	303.2196960449219	0.0019645988941192627	527.0280151367188	193.5734405517578	7.426738739013672e-5	3	043
464	522.3968505859375	179.06190490722656	1.0	565.0028686523438	178.4293670654297	0.01500728726387024	645.6694946289062	304.08502197265625	0.021471112966537476	554.3048095703125	180.956787109375	0.00022214651107788086	3	043
465	524.4281005859375	177.1644287109375	1.0	531.3052978515625	181.8485870361328	0.001870661973953247	647.6356811523438	283.9126892089844	0.0070982277393341064	4.653946876525879	476.5918884277344	3.197789192199707e-5	3	043
466	526.0635986328125	174.05044555664062	1.0	561.27880859375	170.52870178222656	0.004506528377532959	647.0160522460938	304.0871276855469	0.0007598698139190674	526.2506713867188	162.41847229003906	0.00010767579078674316	3	043
467	526.943115234375	170.17176818847656	1.0	561.4933471679688	168.91957092285156	0.0021436214447021484	647.89306640625	300.94818115234375	7.212162017822266e-5	527.4873657226562	176.38771057128906	7.870793342590332e-5	3	043
468	529.8097534179688	163.41819763183594	1.0	473.0778503417969	288.4324951171875	0.9999998807907104	533.0262451171875	170.17794799804688	0.0001773834228515625	471.6686096191406	280.83197021484375	0.00022345781326293945	3	043
469	533.0010375976562	156.75286865234375	1.0	471.46539306640625	285.5214538574219	1.0	648.0952758789062	298.3769836425781	0.000545203685760498	469.6562805175781	286.04156494140625	0.00025537610054016113	3	043
470	536.398193359375	150.06764221191406	1.0	467.59027099609375	284.71209716796875	1.0	647.96533203125	283.7381286621094	0.0007690787315368652	467.3716125488281	286.0787048339844	0.0006225407123565674	3	043
471	538.6278686523438	142.5481719970703	1.0	467.34442138671875	277.1558837890625	0.9999245405197144	546.0882568359375	144.72605895996094	0.0002072155475616455	536.1495361328125	157.0048065185547	7.05718994140625e-5	3	043
472	540.5413818359375	127.68934631347656	1.0	547.5701904296875	129.1748809814453	0.0005948841571807861	647.99560546875	300.58123779296875	0.0007797181606292725	545.621337890625	134.42813110351562	6.437301635742188e-5	3	043
473	527.3408203125	134.41177368164062	1.0	469.5756530761719	263.4065856933594	0.9863483905792236	648.156494140625	272.494140625	0.0001493692398071289	468.4910583496094	263.65478515625	0.00013059377670288086	3	043
474	518.2476806640625	133.80442810058594	1.0	526.8631591796875	140.19869995117188	0.0048097968101501465	647.7606811523438	301.89739990234375	0.00015714764595031738	526.0545654296875	141.41220092773438	0.0001474320888519287	3	043
475	515.5452270507812	132.4842071533203	1.0	468.1067199707031	260.7705078125	0.0038049817085266113	647.8905639648438	282.6341247558594	0.002303987741470337	515.6753540039062	144.60748291015625	4.4792890548706055e-5	3	043
476	515.4210205078125	133.9188690185547	1.0	468.1487731933594	270.01104736328125	0.9983415603637695	647.6174926757812	304.4967041015625	0.004724711179733276	518.6073608398438	144.8765106201172	0.0001378953456878662	3	043
477	517.8776245117188	132.11827087402344	1.0	467.3539123535156	270.9859313964844	0.9996519088745117	647.9745483398438	277.0423889160156	0.0013793110847473145	469.6468200683594	264.0423278808594	0.00020042061805725098	3	043
478	517.42236328125	140.30235290527344	1.0	465.8835144042969	268.88165283203125	0.9999982118606567	647.6826782226562	302.13568115234375	0.0004132688045501709	467.1106872558594	268.9720458984375	0.00019875168800354004	3	043
479	515.1805419921875	143.41549682617188	1.0	464.89227294921875	269.35650634765625	1.0	647.764892578125	279.0078125	0.004545748233795166	465.112548828125	269.62725830078125	0.0017574727535247803	3	043
480	512.39111328125	146.50083923339844	1.0	458.76953125	271.38360595703125	0.9999998807907104	649.0682373046875	283.2472839355469	0.00046503543853759766	462.5618591308594	271.89642333984375	0.0003790855407714844	3	043
481	508.7054138183594	146.28993225097656	1.0	460.6230163574219	271.1421203613281	1.0	649.0067138671875	283.78338623046875	0.0014282464981079102	456.2908020019531	266.31817626953125	0.00037786364555358887	3	043
482	508.7335205078125	146.82858276367188	1.0	461.90643310546875	268.6199035644531	0.9999999403953552	647.3877563476562	283.02703857421875	0.0004883110523223877	460.3861999511719	272.33526611328125	0.0008705854415893555	3	043
483	507.9663391113281	150.94886779785156	1.0	466.539794921875	265.738525390625	0.9999972581863403	647.858642578125	290.0581970214844	0.0017016232013702393	463.4441833496094	271.5564270019531	0.00027060508728027344	3	043
484	508.11163330078125	154.34767150878906	1.0	465.0555114746094	266.700927734375	0.9999987483024597	647.0280151367188	284.3399963378906	0.00018033385276794434	466.5898132324219	269.87921142578125	0.0004626810550689697	3	043
485	507.6304016113281	155.61541748046875	1.0	465.00030517578125	266.23828125	1.0	647.8832397460938	300.01409912109375	0.0003891885280609131	465.7126159667969	266.6343994140625	0.0006345808506011963	3	043
486	508.1773376464844	159.63453674316406	1.0	464.71038818359375	268.54315185546875	1.0	468.3247375488281	267.4346923828125	0.00010767579078674316	465.39361572265625	268.3486022949219	0.004089683294296265	3	043
487	510.8564147949219	166.2452392578125	1.0	459.2091979980469	272.82989501953125	0.9999806880950928	648.5223388671875	283.5296325683594	0.002291470766067505	457.16302490234375	265.394287109375	0.0001538693904876709	3	043
488	513.5850219726562	173.27825927734375	1.0	456.916259765625	280.3109436035156	1.0	647.1295776367188	280.1862487792969	0.0007089972496032715	456.56353759765625	284.7814636230469	0.0015456974506378174	3	043
489	514.538818359375	179.02169799804688	1.0	454.4956359863281	285.81744384765625	1.0	647.579833984375	281.50323486328125	0.0005665123462677002	451.61505126953125	286.00067138671875	0.00039774179458618164	3	043
490	514.1098022460938	183.42413330078125	1.0	449.7723388671875	289.2904968261719	1.0	647.6074829101562	302.92474365234375	0.00024208426475524902	447.5429382324219	289.2578430175781	0.00043386220932006836	3	043
491	514.2243041992188	185.8690948486328	1.0	439.7315368652344	269.40447998046875	0.853836178779602	511.0009460449219	188.84164428710938	0.00023177266120910645	436.2117614746094	262.17767333984375	0.0005986392498016357	3	043
492	516.560546875	187.96766662597656	1.0	434.955810546875	273.0069885253906	0.997128963470459	518.169921875	187.8674774169922	0.0001176595687866211	424.1270446777344	262.5191345214844	0.0001550614833831787	3	043
493	521.9888305664062	188.6858367919922	1.0	428.2899475097656	278.2318115234375	1.0	648.0712280273438	302.0190124511719	0.0038639307022094727	426.9598693847656	282.1618957519531	0.00018292665481567383	3	043
494	525.8873901367188	190.3138885498047	1.0	433.3113708496094	269.5704345703125	0.01082262396812439	647.2273559570312	301.3367919921875	0.002282649278640747	429.0255432128906	271.03851318359375	0.00013962388038635254	3	043
495	525.9102783203125	190.87281799316406	1.0	433.97967529296875	261.048828125	1.0	648.1046142578125	304.281494140625	0.0034007132053375244	438.099365234375	268.3294982910156	0.00030729174613952637	3	043
496	527.5509643554688	190.6694793701172	1.0	432.482177734375	255.68569946289062	0.9995588064193726	647.3138427734375	302.43951416015625	0.00025412440299987793	422.59552001953125	246.5936279296875	0.00023368000984191895	3	043
497	531.4974365234375	194.25146484375	1.0	424.8030090332031	255.54978942871094	0.2276778519153595	422.9941101074219	252.062744140625	0.00033864378929138184	419.0777282714844	245.13287353515625	0.0010944604873657227	3	043
498	534.87109375	194.46841430664062	1.0	419.75030517578125	256.2772521972656	0.07163682579994202	421.73779296875	251.50360107421875	9.119510650634766e-5	418.3608703613281	245.5258026123047	0.0003241896629333496	3	043
499	537.2918701171875	195.10841369628906	1.0	417.59197998046875	254.69927978515625	0.24185168743133545	648.1206665039062	286.18280029296875	0.00012969970703125	408.4784851074219	246.49441528320312	0.00014328956604003906	3	043
500	541.4562377929688	193.1844024658203	1.0	428.7249755859375	240.992919921875	0.8683023452758789	646.2998046875	282.5311584472656	0.0013048648834228516	427.70831298828125	240.14837646484375	8.809566497802734e-5	3	043
501	546.2447509765625	195.51194763183594	1.0	427.2893371582031	242.30007934570312	0.9874764680862427	648.0894775390625	284.00347900390625	9.170174598693848e-5	428.4024963378906	240.76113891601562	5.790591239929199e-5	3	043
502	548.7236938476562	194.63233947753906	1.0	559.69921875	195.4654998779297	0.003017634153366089	649.0792846679688	218.99618530273438	0.00012999773025512695	553.4752197265625	184.8856964111328	1.5079975128173828e-5	3	043
503	434.9768981933594	242.77108764648438	0.9957836270332336	436.3757019042969	243.737060546875	0.9999738931655884	647.5404663085938	299.0799865722656	0.0006770193576812744	186.06825256347656	4.760687828063965	1.1473894119262695e-5	3	043
504	545.2134399414062	198.1619110107422	0.35165780782699585	432.98394775390625	239.15176391601562	0.09053382277488708	647.9525756835938	286.48028564453125	9.140372276306152e-5	186.0835418701172	3.6529173851013184	1.2636184692382812e-5	3	043
505	538.1273803710938	195.92710876464844	1.0	438.8870849609375	235.61367797851562	0.9992591142654419	649.1437377929688	187.94496154785156	0.00012224912643432617	436.8678894042969	231.8297119140625	6.586313247680664e-5	3	043
506	537.5907592773438	197.12237548828125	1.0	440.8121337890625	233.6140594482422	1.0	647.337890625	276.841064453125	0.003855288028717041	441.3913879394531	236.42941284179688	0.00048595666885375977	3	043
507	535.664306640625	195.7368621826172	0.9999999403953552	441.168212890625	235.6553192138672	0.9999994039535522	648.5194091796875	275.6872863769531	0.000721275806427002	440.6194152832031	236.90072631835938	6.35981559753418e-5	3	043
508	534.7590942382812	194.5048065185547	0.9999992847442627	453.203857421875	236.1265411376953	0.5978347659111023	647.1781005859375	303.537353515625	0.0012968778610229492	520.4841918945312	200.59548950195312	1.8805265426635742e-5	3	043
509	535.2029418945312	196.17164611816406	0.9999117851257324	551.8196411132812	227.03652954101562	0.0006062686443328857	647.7481079101562	303.4532470703125	0.0002821981906890869	548.0338745117188	225.85205078125	1.4007091522216797e-5	3	043
510	535.77490234375	198.10780334472656	0.9999940395355225	551.6828002929688	226.17652893066406	0.0061411261558532715	647.6591796875	300.7073669433594	0.0005424916744232178	519.7207641601562	203.1822509765625	1.245737075805664e-5	3	043
511	536.0559692382812	195.5879669189453	1.0	553.8845825195312	223.6924285888672	0.00024437904357910156	647.8612670898438	302.4910888671875	5.5342912673950195e-5	4.023957252502441	477.10357666015625	1.379847526550293e-5	3	043
512	536.2648315429688	195.8152618408203	1.0	451.80499267578125	217.81390380859375	0.00642046332359314	647.2432861328125	303.8753662109375	0.000561147928237915	439.24224853515625	211.99786376953125	4.7534704208374023e-5	3	043
513	537.2587280273438	196.0000457763672	1.0	552.9595336914062	225.73805236816406	0.0017046928405761719	647.8170776367188	299.5957336425781	3.7044286727905273e-5	549.1654052734375	224.86480712890625	1.767277717590332e-5	3	043
514	538.4086303710938	196.2229766845703	1.0	451.7666320800781	219.39468383789062	0.002911001443862915	649.2163696289062	173.70094299316406	6.29723072052002e-5	439.400634765625	213.8519744873047	4.044175148010254e-5	3	043
515	537.7350463867188	195.48492431640625	0.9999997615814209	554.6752319335938	228.5526580810547	0.0017594695091247559	647.0738525390625	301.9228515625	0.0035968124866485596	640.177978515625	302.1883239746094	8.240342140197754e-5	3	043
516	534.3126220703125	186.63038635253906	1.0	447.81878662109375	213.50521850585938	0.006160706281661987	647.0473022460938	284.0158386230469	0.0003736913204193115	534.4033813476562	193.16990661621094	5.963444709777832e-5	3	043
517	531.1591796875	172.96640014648438	1.0	476.4700012207031	225.49327087402344	0.0011341571807861328	647.5105590820312	301.4739990234375	0.00023740530014038086	522.5264892578125	165.26193237304688	0.00010320544242858887	3	043
518	531.0684814453125	158.55322265625	1.0	533.1617431640625	153.87672424316406	0.00450626015663147	533.42333984375	157.5233612060547	0.00019183754920959473	532.8787231445312	163.26284790039062	6.568431854248047e-5	3	043
519	531.1882934570312	147.7605743408203	1.0	469.13885498046875	246.8966064453125	0.007642120122909546	647.6837768554688	282.9521179199219	8.541345596313477e-5	469.276611328125	256.2394104003906	3.8564205169677734e-5	3	043
520	531.5086669921875	139.49298095703125	1.0	475.525146484375	246.20359802246094	0.006125599145889282	647.1124877929688	303.13714599609375	0.00022965669631958008	534.1063842773438	147.28985595703125	0.00012218952178955078	3	043
521	531.1502075195312	129.4306640625	1.0	478.2174377441406	259.11688232421875	0.00647658109664917	647.7615966796875	275.4022216796875	0.0006042122840881348	471.9215393066406	249.12271118164062	0.00019022822380065918	3	043
522	532.18310546875	121.167724609375	1.0	477.2738952636719	260.37841796875	1.0	647.9345092773438	301.87298583984375	0.0003057122230529785	472.64825439453125	266.8127746582031	0.0006544589996337891	3	043
523	534.951416015625	110.947509765625	1.0	484.7977600097656	263.37078857421875	1.0	647.3570556640625	301.96905517578125	0.00048109889030456543	481.1397399902344	269.16265869140625	0.00026094913482666016	3	043
524	538.2869262695312	106.5128402709961	1.0	480.8401184082031	267.6328430175781	1.0	647.690185546875	285.24853515625	0.006798148155212402	481.5296325683594	267.470947265625	0.0007121562957763672	3	043
525	540.4935302734375	102.07449340820312	1.0	482.06011962890625	270.16229248046875	1.0	648.087646484375	306.0401306152344	0.0006773173809051514	481.803955078125	270.2147521972656	0.0007112026214599609	3	043
526	536.345947265625	102.00582885742188	1.0	479.3213195800781	273.87255859375	0.9999998807907104	647.9387817382812	300.8443908691406	0.0004767775535583496	479.5154113769531	272.489013671875	0.0002963840961456299	3	043
527	538.6304931640625	96.57156372070312	1.0	485.75396728515625	261.5555114746094	0.9999998807907104	647.7544555664062	303.67431640625	0.0002741813659667969	482.5134582519531	267.22479248046875	0.00021654367446899414	3	043
528	541.0927734375	88.44975280761719	1.0	482.8511657714844	260.2556457519531	1.0	648.7889404296875	300.133544921875	0.0006892085075378418	480.93524169921875	260.20404052734375	0.0001481771469116211	3	043
529	529.5321655273438	87.70975494384766	1.0	479.993408203125	254.9512939453125	0.9400663375854492	646.8467407226562	282.4298400878906	0.00013008713722229004	480.391845703125	254.9868621826172	0.0002776682376861572	3	043
530	520.753173828125	94.7719955444336	1.0	474.54241943359375	250.8888702392578	0.9999998807907104	647.6030883789062	285.4653015136719	0.0005145668983459473	477.57958984375	254.08663940429688	0.0009653866291046143	3	043
531	515.8491821289062	92.85195922851562	1.0	474.4297180175781	250.1511993408203	1.0	648.355712890625	303.6144714355469	0.006320595741271973	474.6068115234375	251.6837921142578	0.0007080137729644775	3	043
532	516.6650390625	93.86630249023438	1.0	473.3281555175781	254.44247436523438	1.0	648.66357421875	304.6553649902344	0.0015600621700286865	477.7458801269531	254.99130249023438	0.00022089481353759766	3	043
533	517.350341796875	94.70194244384766	1.0	464.6999816894531	256.4526062011719	1.0	647.5741577148438	283.65228271484375	0.0012069940567016602	464.36285400390625	255.61062622070312	0.0003516674041748047	3	043
534	518.2005615234375	94.14738464355469	1.0	463.5681457519531	253.8865203857422	1.0	648.8690185546875	301.8199157714844	0.0023086071014404297	464.0025634765625	253.59664916992188	0.00021594762802124023	3	043
535	519.2392578125	93.1412582397461	1.0	462.4503173828125	256.6294250488281	1.0	648.5263061523438	283.8209533691406	0.001716017723083496	463.7585144042969	254.80589294433594	0.0008838176727294922	3	043
536	521.6925048828125	91.82676696777344	1.0	459.4448547363281	251.9066925048828	1.0	648.1634521484375	284.969970703125	0.0004718005657196045	462.6562805175781	252.34674072265625	0.0008215904235839844	3	043
537	525.2334594726562	87.07049560546875	1.0	461.6711120605469	246.44395446777344	1.0	524.7026977539062	93.52603149414062	7.43567943572998e-5	463.51788330078125	252.60516357421875	0.0001049339771270752	3	043
538	523.4471435546875	84.63568115234375	1.0	457.6818542480469	248.33641052246094	1.0	648.6483154296875	284.031982421875	0.0021812021732330322	458.1443176269531	251.31576538085938	0.00013977289199829102	3	043
539	524.5592651367188	86.88578033447266	1.0	454.179931640625	242.1590576171875	1.0	648.3358764648438	287.2489929199219	0.0016287565231323242	460.99151611328125	244.4839324951172	0.0002544224262237549	3	043
540	527.7977905273438	85.2232437133789	1.0	453.7281188964844	241.25982666015625	1.0	648.3742065429688	277.602294921875	0.0024701952934265137	461.77301025390625	243.30824279785156	0.00013706088066101074	3	043
541	528.3854370117188	85.45433807373047	1.0	452.7740478515625	242.22360229492188	1.0	648.185546875	283.263671875	0.00016817450523376465	450.31475830078125	241.6708221435547	8.594989776611328e-5	3	043
542	528.1424560546875	85.53163146972656	1.0	452.33514404296875	243.43435668945312	1.0	647.1298828125	280.4434509277344	0.0027818679809570312	461.31085205078125	245.48843383789062	5.742907524108887e-5	3	043
543	527.841064453125	86.38385009765625	1.0	449.7568664550781	248.6649627685547	0.009566336870193481	648.0872802734375	303.5851135253906	0.00013706088066101074	531.9296264648438	99.49400329589844	3.8057565689086914e-5	3	043
544	528.7913818359375	88.26221466064453	1.0	449.1006164550781	250.94984436035156	1.0	648.1502685546875	269.6300964355469	0.0003274381160736084	453.2911071777344	253.50637817382812	0.00042507052421569824	3	043
545	530.511962890625	88.72501373291016	1.0	454.8372497558594	253.1408233642578	1.0	648.6134643554688	300.997314453125	0.000940471887588501	454.51214599609375	254.37420654296875	0.0008587539196014404	3	043
546	530.861572265625	91.63074493408203	1.0	453.12396240234375	248.47996520996094	0.9999998807907104	647.9894409179688	303.12628173828125	0.0008323490619659424	521.7095947265625	99.88835906982422	7.423758506774902e-5	3	043
547	532.874755859375	90.15989685058594	1.0	449.4621887207031	249.48904418945312	1.0	647.1488647460938	300.6929626464844	0.00038754940032958984	448.142822265625	254.26197814941406	0.0003895759582519531	3	043
548	531.8694458007812	91.57239532470703	1.0	445.78179931640625	251.4656219482422	0.9999987483024597	534.8895263671875	93.44371795654297	0.0002110302448272705	534.4589233398438	99.33712768554688	0.0001926124095916748	3	043
