# Supplementary material for: An automated feeding system for the African killifish reveals the impact of diet on lifespan and allows scalable assessment of associative learning
Source: eLife. 2022 Nov 10;11:e69008. doi: 10.7554/eLife.69008 (PMC9788828; doi:10.7554/eLife.69008)
Supplement: Figure 6—source data 2. [file elife-69008-fig6-data2.zip › Training Trajectories/t7_REC010DLC_resnet50_TrainAllTheThingsJun28shuffle1_1030000.csv]

bodyparts_coords	fishhead_x	fishhead_y	fishhead_likelihood	fishtail_x	fishtail_y	fishtail_likelihood	redlight_x	redlight_y	redlight_likelihood	fooddrop_x	fooddrop_y	fooddrop_likelihood	fishnum	recordingnum
0	252.93275451660156	123.10333251953125	1.0	204.36328125	178.16049194335938	1.0	253.1322784423828	125.28211212158203	0.00023472309112548828	251.5169219970703	129.5374755859375	0.00012022256851196289	7	010
1	261.54522705078125	121.87213134765625	1.0	208.53131103515625	174.02520751953125	1.0	212.6454315185547	171.98663330078125	0.00013273954391479492	209.37864685058594	174.20753479003906	0.0001507103443145752	7	010
2	287.5992431640625	145.4490203857422	0.18836483359336853	218.4998321533203	169.6561279296875	0.9999968409538269	284.8954162597656	144.6856689453125	0.00016704201698303223	219.89385986328125	172.5266571044922	0.00024515390396118164	7	010
3	305.57440185546875	148.6353759765625	0.9999977946281433	223.35400390625	135.8354034423828	1.0	305.7995910644531	149.2327423095703	0.00013130903244018555	219.35372924804688	142.2875518798828	3.451108932495117e-5	7	010
4	324.7366943359375	167.4090576171875	0.5440320372581482	252.3011474609375	129.4484405517578	0.9999990463256836	327.7869873046875	166.84304809570312	8.684396743774414e-5	328.1169738769531	172.44590759277344	0.00035384297370910645	7	010
5	265.0226135253906	120.76918029785156	0.9999972581863403	347.48223876953125	173.37274169921875	0.999998152256012	348.0211181640625	172.22064208984375	0.00021323561668395996	343.8214111328125	174.51708984375	0.00016352534294128418	7	010
6	363.7308654785156	182.95343017578125	0.9998317956924438	279.4586181640625	136.8694305419922	1.0	367.3031311035156	181.39306640625	8.672475814819336e-5	272.82342529296875	137.21170043945312	9.712576866149902e-5	7	010
7	375.3479309082031	192.4788818359375	0.9999995827674866	291.0733337402344	141.79776000976562	1.0	380.35284423828125	191.8783721923828	0.0002409219741821289	290.3943786621094	141.99082946777344	0.0003122687339782715	7	010
8	388.2518615722656	196.19094848632812	1.0	300.7218322753906	140.4987030029297	1.0	394.3349914550781	195.76113891601562	0.00011464953422546387	300.3758850097656	141.5499725341797	9.799003601074219e-5	7	010
9	400.2347106933594	200.750244140625	1.0	316.5721130371094	155.817138671875	0.9999698400497437	402.6247863769531	201.8043212890625	4.8786401748657227e-5	392.1046142578125	190.7689208984375	2.822279930114746e-5	7	010
10	408.7713623046875	202.389892578125	1.0	321.43792724609375	159.82460021972656	0.9998243451118469	409.494873046875	204.36378479003906	7.584691047668457e-5	409.4909973144531	209.585205078125	5.3882598876953125e-5	7	010
11	412.8289794921875	205.00961303710938	1.0	412.69500732421875	208.28909301757812	0.0002918243408203125	412.787841796875	206.960205078125	0.00013342499732971191	411.1457214355469	211.2845916748047	6.240606307983398e-5	7	010
12	413.5404357910156	206.7480010986328	1.0	335.60882568359375	168.3182373046875	0.9991649389266968	413.1679992675781	207.73065185546875	7.56978988647461e-5	410.8287048339844	211.49855041503906	3.865361213684082e-5	7	010
13	416.1568298339844	207.2406005859375	1.0	342.5531311035156	168.3459930419922	0.0016055107116699219	415.0421142578125	208.54103088378906	9.298324584960938e-5	409.7856750488281	212.0955352783203	4.079937934875488e-5	7	010
14	418.0622253417969	209.13766479492188	1.0	348.1201477050781	173.14743041992188	0.041926294565200806	415.8448791503906	209.75587463378906	6.964802742004395e-5	409.1603088378906	213.54725646972656	3.37064266204834e-5	7	010
15	418.85577392578125	209.17276000976562	1.0	352.4962463378906	176.10125732421875	0.00033536553382873535	416.1885986328125	209.90655517578125	9.086728096008301e-5	408.4647521972656	214.2469024658203	4.455447196960449e-5	7	010
16	418.843017578125	209.32972717285156	1.0	348.2435607910156	178.634033203125	0.9983115196228027	416.4462585449219	209.72286987304688	8.386373519897461e-5	409.05364990234375	213.82110595703125	3.740191459655762e-5	7	010
17	418.5081787109375	209.45574951171875	1.0	349.9112548828125	182.55081176757812	0.9999998807907104	416.3067932128906	209.89703369140625	0.00012162327766418457	347.4963073730469	182.52139282226562	7.489323616027832e-5	7	010
18	419.5220947265625	208.4737091064453	1.0	349.6950378417969	183.075927734375	0.9999994039535522	416.9605407714844	209.1935272216797	0.00016325712203979492	409.13214111328125	214.28684997558594	7.763504981994629e-5	7	010
19	419.9065856933594	195.72109985351562	1.0	349.9246826171875	178.40194702148438	1.0	426.03192138671875	195.5682373046875	0.00013893842697143555	351.19696044921875	179.8157958984375	0.0003764331340789795	7	010
20	418.90838623046875	175.01222229003906	1.0	374.3495178222656	215.122802734375	0.9990139603614807	422.3486633300781	175.23062133789062	0.0002556443214416504	367.2185974121094	215.9232635498047	0.0006675422191619873	7	010
21	422.0052490234375	164.91720581054688	1.0	374.88397216796875	216.57391357421875	1.0	425.65692138671875	169.50489807128906	6.347894668579102e-5	374.95001220703125	220.21395874023438	0.0001119077205657959	7	010
22	421.9873962402344	156.09913635253906	0.9999999403953552	390.4762878417969	215.3497772216797	0.9999996423721313	424.3998107910156	156.47439575195312	0.00030550360679626465	424.0267333984375	160.95944213867188	0.00016757845878601074	7	010
23	422.07086181640625	141.5794219970703	0.9999998807907104	391.35052490234375	222.21580505371094	1.0	392.7589416503906	221.4522705078125	0.00041481852531433105	390.7279052734375	224.08982849121094	0.0001620948314666748	7	010
24	417.7715759277344	131.5390167236328	0.25920748710632324	401.01397705078125	214.2556610107422	1.0	419.5809631347656	129.0015869140625	0.0001678168773651123	414.87786865234375	130.90211486816406	0.000367581844329834	7	010
25	418.0592041015625	203.5458984375	0.9998183250427246	406.6986389160156	114.47395324707031	0.9992592930793762	420.55010986328125	203.8035888671875	0.0003274083137512207	415.0693664550781	206.449462890625	0.0005083680152893066	7	010
26	421.1779479980469	184.0470733642578	0.8715670108795166	421.7998962402344	191.7321014404297	0.0006527900695800781	527.9391479492188	208.4954833984375	0.9999998807907104	527.3460693359375	210.09532165527344	0.0007153153419494629	7	010
27	399.5540771484375	81.67414855957031	1.0	402.39898681640625	84.93073272705078	0.0011278986930847168	528.6363525390625	208.1806640625	1.0	527.2166137695312	210.2595672607422	0.0005020797252655029	7	010
28	400.1019287109375	74.18382263183594	1.0	415.6120300292969	176.83770751953125	0.0028945207595825195	529.2063598632812	207.5623779296875	1.0	527.7936401367188	209.94842529296875	0.00035840272903442383	7	010
29	400.35174560546875	70.55595397949219	1.0	414.57708740234375	167.46453857421875	0.00015363097190856934	529.191650390625	207.99032592773438	1.0	527.7251586914062	209.14712524414062	0.00029525160789489746	7	010
30	401.622802734375	68.98314666748047	1.0	404.3565673828125	71.79252624511719	0.0002814829349517822	528.4063110351562	208.24874877929688	1.0	526.5646362304688	207.46102905273438	0.00047346949577331543	7	010
31	401.559326171875	66.89644622802734	1.0	403.90863037109375	70.02477264404297	0.0011279582977294922	529.0724487304688	208.06240844726562	1.0	527.022216796875	210.40467834472656	0.0004883408546447754	7	010
32	401.80181884765625	67.17375946044922	1.0	404.4078063964844	69.99365997314453	0.00024694204330444336	528.6520385742188	207.77175903320312	1.0	527.3089599609375	209.9968719482422	0.0005460083484649658	7	010
33	401.8692321777344	67.4236068725586	1.0	401.11468505859375	68.36612701416016	0.07525902986526489	528.9765625	207.8476104736328	1.0	526.921630859375	207.70704650878906	0.0006006062030792236	7	010
34	401.8435363769531	66.9383544921875	1.0	403.8189697265625	69.64160919189453	0.0029577016830444336	529.36083984375	207.73165893554688	1.0	527.6956787109375	210.00018310546875	0.00035503506660461426	7	010
35	402.32373046875	67.73955535888672	1.0	401.9252624511719	68.63228607177734	0.018353253602981567	529.3128662109375	207.48831176757812	1.0	527.70703125	209.50616455078125	0.00043335556983947754	7	010
36	401.6401062011719	68.15555572509766	1.0	403.8824462890625	70.67141723632812	0.005785316228866577	529.2613525390625	207.96444702148438	1.0	527.1592407226562	210.52349853515625	0.000421673059463501	7	010
37	402.15850830078125	68.24298858642578	1.0	404.67303466796875	70.650634765625	0.009842723608016968	528.5992431640625	208.3441162109375	1.0	526.8947143554688	210.6170654296875	0.0004995167255401611	7	010
38	401.8791198730469	68.75899505615234	1.0	399.0378112792969	161.30392456054688	0.3144600987434387	528.553955078125	207.91226196289062	1.0	396.18853759765625	161.4007568359375	0.0006867349147796631	7	010
39	397.8591003417969	68.28398895263672	1.0	402.0154113769531	71.47822570800781	0.0002581179141998291	529.3399047851562	207.88330078125	1.0	527.25244140625	210.5070343017578	0.0003476142883300781	7	010
40	391.69561767578125	60.44256591796875	0.9999998211860657	391.0825500488281	63.13126754760742	0.03350767493247986	528.7384033203125	207.87890625	1.0	527.2081298828125	210.34912109375	0.000619351863861084	7	010
41	385.4836120605469	57.354393005371094	1.0	399.63946533203125	138.87071228027344	0.999970555305481	529.709228515625	207.88246154785156	1.0	399.6506652832031	144.3263397216797	0.0004935860633850098	7	010
42	372.12384033203125	52.26095199584961	1.0	405.2135009765625	131.2396697998047	0.7688925862312317	528.9248046875	207.5791778564453	1.0	527.2848510742188	209.99107360839844	0.0005364716053009033	7	010
43	355.4748229980469	51.028053283691406	1.0	410.4266052246094	113.36077880859375	0.002033054828643799	530.08056640625	208.46153259277344	1.0	527.8796997070312	210.631591796875	0.0003809928894042969	7	010
44	342.74029541015625	59.780975341796875	0.9999476671218872	343.2257995605469	61.270145416259766	0.957100510597229	529.55810546875	208.6658935546875	1.0	527.5902099609375	210.5366973876953	0.0005158782005310059	7	010
45	335.0418701171875	84.99307250976562	0.9999977350234985	334.98651123046875	86.12691497802734	0.16938301920890808	529.9388427734375	208.0516815185547	1.0	527.8798217773438	210.23907470703125	0.0003070235252380371	7	010
46	330.2130126953125	96.03034973144531	0.9999945759773254	392.6498718261719	68.40702819824219	0.2166549563407898	529.1575927734375	208.15570068359375	1.0	527.3665161132812	210.59628295898438	0.0004966855049133301	7	010
47	320.0244445800781	103.73721313476562	1.0	387.2938232421875	71.58360290527344	1.0	529.5696411132812	207.7200164794922	1.0	527.6051635742188	210.52719116210938	0.0007245838642120361	7	010
48	313.1781311035156	115.62979125976562	0.9999999403953552	373.5176696777344	74.71195220947266	0.9999977350234985	528.7235717773438	208.38682556152344	1.0	527.1002197265625	210.73362731933594	0.0004929006099700928	7	010
49	293.38427734375	118.85309600830078	0.9999997615814209	367.4612121582031	86.05281829833984	0.06611394882202148	529.2242431640625	207.79994201660156	1.0	527.3563842773438	207.13331604003906	0.0004457235336303711	7	010
50	274.22265625	129.90174865722656	1.0	369.35809326171875	91.38999938964844	0.9999998807907104	529.0643310546875	208.09095764160156	1.0	527.6135864257812	210.72027587890625	0.00043129920959472656	7	010
51	261.3802185058594	137.68170166015625	1.0	366.6387023925781	93.62442779541016	1.0	529.5096435546875	208.0665283203125	1.0	527.528564453125	210.28726196289062	0.0004939734935760498	7	010
52	250.2581329345703	142.2155303955078	1.0	344.0956115722656	106.72145080566406	1.0	529.0059204101562	208.3098907470703	1.0	527.000244140625	208.12484741210938	0.00046050548553466797	7	010
53	241.0834197998047	145.5161895751953	1.0	332.0378723144531	121.23210906982422	1.0	528.9486083984375	207.9556121826172	1.0	527.2443237304688	210.4132537841797	0.00041791796684265137	7	010
54	240.14927673339844	147.00677490234375	1.0	329.49224853515625	123.4298324584961	1.0	529.2134399414062	207.55491638183594	1.0	527.5798950195312	210.2583465576172	0.00043839216232299805	7	010
55	238.4041748046875	147.56982421875	1.0	327.72650146484375	125.01553344726562	1.0	528.911376953125	207.70896911621094	1.0	325.4469909667969	127.36793518066406	0.0006866455078125	7	010
56	236.16165161132812	148.29087829589844	1.0	323.796142578125	127.10752868652344	1.0	529.1746826171875	207.6463165283203	1.0	323.5799865722656	128.7443389892578	0.0010674595832824707	7	010
57	235.06326293945312	148.97486877441406	1.0	319.7945861816406	128.39559936523438	1.0	529.520263671875	208.05682373046875	1.0	527.9171142578125	210.5525665283203	0.000450819730758667	7	010
58	232.96905517578125	148.81759643554688	1.0	322.6651306152344	129.08255004882812	1.0	528.4747924804688	207.22633361816406	1.0	322.5631103515625	130.92886352539062	0.0006826221942901611	7	010
59	232.23068237304688	149.5913543701172	1.0	327.8180847167969	128.9820556640625	1.0	529.3059692382812	207.70663452148438	1.0	527.1986083984375	210.2420196533203	0.00052642822265625	7	010
60	231.70010375976562	147.71408081054688	1.0	326.3796691894531	128.05303955078125	1.0	528.9083862304688	207.98074340820312	1.0	324.7220764160156	128.29922485351562	0.0006550252437591553	7	010
61	233.48043823242188	147.4190216064453	1.0	320.1288146972656	132.3689422607422	1.0	528.7454223632812	208.17735290527344	1.0	527.7128295898438	210.0662078857422	0.0004208087921142578	7	010
62	234.7408905029297	146.7367706298828	1.0	328.6551208496094	134.83935546875	1.0	528.8453369140625	208.30152893066406	1.0	526.5069580078125	207.34866333007812	0.0004032552242279053	7	010
63	235.99365234375	145.91159057617188	1.0	327.6887512207031	133.60838317871094	0.9999998807907104	528.6591796875	207.4801483154297	1.0	527.60107421875	209.7191162109375	0.00047701597213745117	7	010
64	241.6244659423828	144.46690368652344	1.0	320.27764892578125	139.94699096679688	0.995033860206604	527.9539794921875	208.44625854492188	1.0	526.61181640625	210.9015655517578	0.0006768405437469482	7	010
65	248.23728942871094	140.82028198242188	1.0	328.13690185546875	143.77127075195312	0.9999998807907104	529.03271484375	207.28512573242188	1.0	527.0506591796875	210.02767944335938	0.00043827295303344727	7	010
66	252.43739318847656	137.8204803466797	1.0	329.3876037597656	144.11721801757812	0.9999951124191284	528.5811767578125	208.2567138671875	1.0	526.4012451171875	210.4720458984375	0.00036022067070007324	7	010
67	254.5303955078125	136.009765625	1.0	261.6423034667969	136.94406127929688	0.00011718273162841797	529.3599243164062	208.2260284423828	1.0	527.7459106445312	210.1473388671875	0.0003510713577270508	7	010
68	257.7373046875	133.11380004882812	1.0	528.4478759765625	209.7490234375	9.009242057800293e-5	529.4376220703125	207.76148986816406	1.0	527.880859375	209.5494842529297	0.00037473440170288086	7	010
69	259.5408935546875	131.3341064453125	1.0	307.3719787597656	116.5934829711914	0.003798574209213257	529.2831420898438	207.90402221679688	1.0	527.4122924804688	209.74676513671875	0.00036013126373291016	7	010
70	261.8764953613281	127.95333862304688	1.0	317.7366027832031	120.21221160888672	0.9851261377334595	529.6553955078125	207.84933471679688	1.0	527.6508178710938	209.97508239746094	0.000530540943145752	7	010
71	262.4935607910156	128.30580139160156	1.0	320.8995056152344	121.01844024658203	0.9999910593032837	528.8961791992188	207.6857147216797	1.0	526.9989624023438	207.26123046875	0.0004082024097442627	7	010
72	263.9612731933594	129.00958251953125	1.0	301.60968017578125	98.5226821899414	0.9999996423721313	529.3078002929688	207.22059631347656	1.0	528.0916137695312	208.91082763671875	0.0003260970115661621	7	010
73	265.1202697753906	129.28665161132812	1.0	301.06201171875	95.91588592529297	0.9999845027923584	528.9808959960938	207.8367919921875	1.0	527.2523193359375	210.23123168945312	0.0003909468650817871	7	010
74	266.16546630859375	128.34043884277344	1.0	306.18853759765625	95.19712829589844	1.0	529.6146850585938	208.12985229492188	1.0	527.1426391601562	209.9007568359375	0.0004291236400604248	7	010
75	267.8687744140625	128.4310302734375	1.0	305.2383117675781	93.10533905029297	1.0	528.7963256835938	208.25779724121094	1.0	526.6708374023438	210.28933715820312	0.00041297078132629395	7	010
76	268.0683898925781	126.69129943847656	1.0	306.41473388671875	91.84820556640625	1.0	528.4819946289062	207.2725830078125	1.0	526.8998413085938	209.78973388671875	0.00057259202003479	7	010
77	268.7772216796875	126.2771224975586	1.0	306.05242919921875	90.26770782470703	0.9999984502792358	529.1346435546875	207.82321166992188	1.0	527.4612426757812	209.8361358642578	0.0006009340286254883	7	010
78	269.92578125	125.64473724365234	1.0	307.7565612792969	87.32599639892578	1.0	528.4701538085938	207.87442016601562	1.0	526.8849487304688	210.15478515625	0.0004093945026397705	7	010
79	271.0648193359375	125.30802917480469	1.0	309.52435302734375	85.6544418334961	1.0	529.6211547851562	208.33607482910156	1.0	527.3216552734375	210.05575561523438	0.0005996227264404297	7	010
80	270.8112487792969	125.87345886230469	1.0	310.4359130859375	84.40513610839844	1.0	529.119384765625	207.95814514160156	1.0	527.4025268554688	210.13693237304688	0.00036597251892089844	7	010
81	270.7442321777344	125.62496185302734	1.0	311.3018798828125	83.3721694946289	1.0	529.2655639648438	208.40628051757812	1.0	527.1958618164062	211.0863494873047	0.00046712160110473633	7	010
82	270.7282409667969	127.33306121826172	1.0	311.57159423828125	83.03714752197266	1.0	529.1925659179688	208.1277618408203	1.0	527.2809448242188	210.6876983642578	0.00039055943489074707	7	010
83	271.5331115722656	126.71244812011719	1.0	310.6399230957031	82.47357940673828	1.0	529.382568359375	207.89547729492188	1.0	528.0907592773438	209.4615478515625	0.00046566128730773926	7	010
84	273.35198974609375	127.74620819091797	1.0	309.71697998046875	80.52794647216797	1.0	529.035400390625	207.7555694580078	1.0	527.2367553710938	209.93727111816406	0.00046965479850769043	7	010
85	273.4906005859375	126.96194458007812	1.0	311.27435302734375	78.86627197265625	1.0	528.8887939453125	207.9971160888672	1.0	527.4261474609375	210.66627502441406	0.0006727278232574463	7	010
86	275.3825988769531	127.64826965332031	1.0	311.9916076660156	78.1133041381836	0.9999996423721313	529.2621459960938	207.5154571533203	1.0	527.414794921875	209.87149047851562	0.0005196928977966309	7	010
87	276.1439514160156	128.37265014648438	1.0	311.3210754394531	77.6974105834961	0.9999990463256836	528.576416015625	207.39183044433594	1.0	526.5591430664062	206.4288330078125	0.00029164552688598633	7	010
88	276.6927795410156	128.1232147216797	1.0	313.1981506347656	75.02495574951172	0.9999998807907104	529.5396118164062	207.24417114257812	1.0	527.7800903320312	210.05014038085938	0.0004093647003173828	7	010
89	276.71173095703125	127.57459259033203	1.0	314.2344970703125	73.10374450683594	0.9999997615814209	528.4767456054688	207.6199188232422	1.0	527.0352783203125	209.86129760742188	0.000586777925491333	7	010
90	276.7369689941406	127.58706665039062	1.0	313.4095764160156	72.75418090820312	0.9999994039535522	528.929443359375	207.88412475585938	1.0	527.8599243164062	209.95196533203125	0.000287860631942749	7	010
91	270.5784912109375	121.7555923461914	0.9999998807907104	313.1726379394531	71.49052429199219	0.9999999403953552	529.964599609375	208.31666564941406	1.0	268.7052917480469	127.91497802734375	0.00042617321014404297	7	010
92	247.2174530029297	104.87293243408203	0.24533438682556152	307.4599304199219	90.01310729980469	0.001871347427368164	529.9090576171875	208.37924194335938	1.0	527.4659423828125	211.04135131835938	0.0003921985626220703	7	010
93	231.96246337890625	100.91365814208984	0.9987673163414001	307.9756774902344	101.84964752197266	1.0	529.166259765625	208.18060302734375	1.0	527.4473876953125	210.43878173828125	0.0003871023654937744	7	010
94	219.5900115966797	95.50406646728516	0.9995752573013306	305.8952941894531	102.1827163696289	1.0	529.080810546875	208.3245391845703	1.0	527.0714111328125	209.9906768798828	0.0004590153694152832	7	010
95	214.52813720703125	93.60746002197266	1.0	301.1966857910156	108.45297241210938	1.0	529.2977905273438	208.20960998535156	1.0	527.3690185546875	210.83277893066406	0.00036728382110595703	7	010
96	212.36492919921875	95.7037353515625	1.0	300.4923095703125	117.8631591796875	1.0	528.878662109375	207.7501220703125	1.0	526.7955932617188	210.70533752441406	0.0004544854164123535	7	010
97	210.7265625	95.94451904296875	1.0	299.8226623535156	124.20909881591797	1.0	529.225830078125	208.04830932617188	1.0	527.1592407226562	210.13995361328125	0.0005491673946380615	7	010
98	212.0033416748047	95.40836334228516	1.0	300.57720947265625	127.68319702148438	1.0	529.0237426757812	208.19573974609375	1.0	527.3361206054688	210.38645935058594	0.00043016672134399414	7	010
99	209.96971130371094	94.45838928222656	1.0	297.8897705078125	128.6001739501953	1.0	529.2936401367188	208.662841796875	1.0	527.046142578125	210.72540283203125	0.0007539987564086914	7	010
100	209.5200653076172	93.10188293457031	1.0	297.81280517578125	132.2552490234375	1.0	529.0530395507812	208.37908935546875	1.0	526.8914184570312	210.7231903076172	0.00039565563201904297	7	010
101	210.6228790283203	93.59223937988281	1.0	295.9574279785156	133.6157684326172	1.0	528.9097290039062	207.62229919433594	1.0	526.9977416992188	210.47129821777344	0.00043842196464538574	7	010
102	209.77731323242188	93.45028686523438	1.0	297.0657653808594	135.06610107421875	1.0	529.5111694335938	207.75949096679688	1.0	527.441650390625	209.84971618652344	0.00044348835945129395	7	010
103	210.1504669189453	89.23181915283203	1.0	296.0563659667969	133.669677734375	0.9999996423721313	529.1160888671875	208.17410278320312	1.0	526.8137817382812	210.23780822753906	0.00045606493949890137	7	010
104	208.12020874023438	88.38493347167969	1.0	296.7666931152344	133.31040954589844	0.9999967217445374	528.8359375	207.74319458007812	1.0	527.3821411132812	210.29566955566406	0.0003591179847717285	7	010
105	209.7099609375	87.4603042602539	1.0	298.8600158691406	133.47564697265625	1.0	529.156494140625	208.68075561523438	1.0	527.2147827148438	211.05592346191406	0.0005642175674438477	7	010
106	209.38572692871094	86.55352020263672	1.0	298.7757873535156	134.10513305664062	1.0	529.5598754882812	207.66574096679688	1.0	527.3479614257812	210.76698303222656	0.00041741132736206055	7	010
107	208.16998291015625	86.27257537841797	1.0	298.4659118652344	133.48452758789062	1.0	528.2879638671875	208.0172119140625	1.0	526.329345703125	210.0762481689453	0.000661998987197876	7	010
108	206.94970703125	87.25984191894531	1.0	295.24383544921875	131.82891845703125	1.0	529.3377685546875	208.2284698486328	1.0	527.249755859375	210.2924041748047	0.00046902894973754883	7	010
109	207.0951690673828	87.05384063720703	1.0	294.9076843261719	132.0002899169922	1.0	529.3140258789062	207.943603515625	1.0	527.3118896484375	210.53907775878906	0.00037294626235961914	7	010
110	206.80226135253906	88.63780212402344	1.0	292.83966064453125	132.0528564453125	1.0	529.2286987304688	208.1059112548828	1.0	527.1334838867188	210.4552459716797	0.0004725158214569092	7	010
111	205.7188262939453	88.7777328491211	1.0	291.172607421875	134.85939025878906	1.0	529.6295776367188	208.03224182128906	1.0	527.5538330078125	210.36776733398438	0.0003782212734222412	7	010
112	205.35870361328125	88.65052795410156	1.0	290.6434631347656	133.01824951171875	1.0	528.9103393554688	207.7775115966797	1.0	527.4888305664062	209.96182250976562	0.0005068480968475342	7	010
113	205.7406768798828	88.23515319824219	1.0	292.11224365234375	132.6130828857422	1.0	528.8590087890625	207.76058959960938	1.0	526.6102294921875	207.28872680664062	0.0003527700901031494	7	010
114	204.90098571777344	88.37722778320312	1.0	289.0536804199219	133.31045532226562	1.0	528.6044921875	207.23300170898438	1.0	527.0665893554688	209.62551879882812	0.00048032402992248535	7	010
115	204.99179077148438	88.54109954833984	1.0	287.34698486328125	133.4560546875	1.0	529.380859375	207.72821044921875	1.0	527.202392578125	209.3349151611328	0.0005022585391998291	7	010
116	205.3111572265625	88.07371520996094	1.0	287.49053955078125	131.25624084472656	1.0	529.4607543945312	208.3444366455078	1.0	527.0878295898438	210.52011108398438	0.0005614757537841797	7	010
117	202.910888671875	84.71739959716797	1.0	279.00177001953125	136.80014038085938	1.0	529.2721557617188	207.74400329589844	1.0	527.3005981445312	209.5125274658203	0.00045683979988098145	7	010
118	200.41162109375	80.94075012207031	1.0	274.5320739746094	141.66339111328125	1.0	528.9092407226562	207.91146850585938	1.0	274.3641052246094	142.2864532470703	0.0013827085494995117	7	010
119	200.25729370117188	79.56861114501953	1.0	273.6227722167969	144.49720764160156	1.0	528.851806640625	208.04212951660156	1.0	272.63519287109375	145.20191955566406	0.0006347298622131348	7	010
120	200.96820068359375	80.09429931640625	1.0	273.64801025390625	145.53680419921875	1.0	529.332275390625	208.06419372558594	1.0	272.0299987792969	146.00091552734375	0.0006082355976104736	7	010
121	202.4765167236328	80.14142608642578	1.0	271.3990478515625	145.12942504882812	1.0	529.4848022460938	208.32728576660156	1.0	527.3215942382812	210.53451538085938	0.0005190670490264893	7	010
122	201.6536865234375	80.81194305419922	1.0	268.4861755371094	145.21363830566406	1.0	529.3102416992188	208.00686645507812	1.0	527.6629028320312	210.4004669189453	0.0005355775356292725	7	010
123	202.11798095703125	79.67122650146484	1.0	268.7322998046875	145.6012725830078	1.0	528.6868896484375	207.36524963378906	1.0	527.1209716796875	210.45999145507812	0.0006542801856994629	7	010
124	203.39674377441406	79.88557434082031	1.0	265.2186584472656	145.96484375	1.0	528.985107421875	208.32606506347656	1.0	526.4776611328125	210.75469970703125	0.0006804168224334717	7	010
125	201.97225952148438	78.97684478759766	1.0	263.349609375	146.22921752929688	1.0	528.82177734375	207.8262176513672	1.0	527.2627563476562	210.01739501953125	0.0005919039249420166	7	010
126	202.3513641357422	78.73433685302734	1.0	262.5064392089844	147.2821502685547	1.0	529.1692504882812	208.09950256347656	1.0	527.4390869140625	210.26670837402344	0.00038549304008483887	7	010
127	202.83639526367188	79.58658599853516	1.0	262.783447265625	149.37217712402344	1.0	529.1522827148438	207.2255401611328	1.0	527.7781982421875	210.04930114746094	0.0007176697254180908	7	010
128	203.4759979248047	79.72114562988281	1.0	261.12176513671875	148.1155548095703	1.0	529.1531982421875	207.5963897705078	1.0	527.6366577148438	209.5369415283203	0.0003573000431060791	7	010
129	203.52188110351562	79.792724609375	1.0	260.7776794433594	148.12857055664062	1.0	529.289306640625	207.4913787841797	1.0	527.0997924804688	210.35894775390625	0.00030171871185302734	7	010
130	203.42074584960938	79.43293762207031	1.0	259.3583679199219	148.37939453125	1.0	529.4874267578125	208.13345336914062	1.0	527.619873046875	210.5854034423828	0.000460207462310791	7	010
131	203.3368682861328	80.15384674072266	1.0	259.1689758300781	149.9927978515625	1.0	529.85986328125	208.02015686035156	1.0	527.0664672851562	207.68328857421875	0.00038909912109375	7	010
132	204.3394775390625	79.8828125	1.0	258.9821472167969	150.81495666503906	1.0	529.6492309570312	208.12213134765625	1.0	527.4854736328125	210.47181701660156	0.00042364001274108887	7	010
133	198.84268188476562	83.61770629882812	1.0	256.6616516113281	153.31906127929688	1.0	529.3217163085938	207.76809692382812	1.0	527.1848754882812	210.52679443359375	0.000745624303817749	7	010
134	190.294921875	81.45267486572266	1.0	251.48826599121094	138.70188903808594	0.999998152256012	529.0758666992188	207.98028564453125	1.0	254.2290802001953	143.61212158203125	0.001167893409729004	7	010
135	186.5114288330078	78.27193450927734	1.0	249.46163940429688	133.69151306152344	0.9996852874755859	529.7294311523438	207.92904663085938	1.0	527.0777587890625	210.35084533691406	0.00034236907958984375	7	010
136	180.52655029296875	74.21807861328125	1.0	245.81765747070312	133.39476013183594	1.0	529.0071411132812	207.8170623779297	1.0	527.5592041015625	210.25413513183594	0.0004933178424835205	7	010
137	172.88153076171875	69.00045013427734	1.0	240.13490295410156	129.61895751953125	1.0	529.2368774414062	208.12799072265625	1.0	527.2055053710938	209.67958068847656	0.0005030930042266846	7	010
138	164.2002410888672	66.11483764648438	1.0	233.76715087890625	124.4341812133789	1.0	529.2898559570312	207.59732055664062	1.0	234.23626708984375	125.39739990234375	0.0005519092082977295	7	010
139	161.37315368652344	69.45894622802734	0.00030928850173950195	155.21287536621094	72.79072570800781	1.0	529.0087280273438	208.1632080078125	1.0	226.02003479003906	125.24324035644531	0.0008823275566101074	7	010
140	140.5928497314453	85.32238006591797	0.9995297789573669	215.92298889160156	104.78449249267578	0.9999717473983765	529.6739501953125	208.66622924804688	1.0	526.9630737304688	210.7068328857422	0.00031366944313049316	7	010
141	131.47756958007812	86.83541107177734	0.9996141791343689	216.58255004882812	97.78877258300781	0.9999998807907104	529.4039916992188	207.7293243408203	1.0	527.4193725585938	209.83262634277344	0.00043892860412597656	7	010
142	530.1631469726562	212.68373107910156	0.0001970529556274414	528.2410278320312	210.4177703857422	8.249282836914062e-5	528.7633056640625	207.80982971191406	1.0	527.3720703125	210.16903686523438	0.0005221366882324219	7	010
143	530.3024291992188	213.0768280029297	0.00011017918586730957	528.4490356445312	211.38812255859375	6.350874900817871e-5	529.0629272460938	208.31434631347656	1.0	527.1047973632812	210.65391540527344	0.0005677342414855957	7	010
144	104.31298065185547	135.6529541015625	0.9999971389770508	188.9626007080078	75.5546646118164	0.9999996423721313	529.253662109375	207.85299682617188	1.0	527.5089721679688	209.66802978515625	0.00044861435890197754	7	010
145	94.4419937133789	160.7022247314453	0.999552845954895	97.40843200683594	162.11607360839844	0.9327791333198547	528.8233642578125	207.96246337890625	1.0	527.1917114257812	210.31698608398438	0.0005969107151031494	7	010
146	85.8380355834961	181.75054931640625	0.9998847246170044	146.09559631347656	95.19034576416016	0.9999998807907104	528.6661376953125	207.94577026367188	1.0	526.7719116210938	210.11009216308594	0.000378340482711792	7	010
147	82.38880157470703	207.4518280029297	0.9998303651809692	133.5186004638672	110.0601577758789	0.999999463558197	529.334716796875	207.99862670898438	1.0	526.995849609375	210.44117736816406	0.00041800737380981445	7	010
148	70.73696899414062	228.83343505859375	0.9999998807907104	74.14545440673828	227.70419311523438	0.43100905418395996	529.4384155273438	207.59591674804688	1.0	526.9093017578125	209.75079345703125	0.0005064010620117188	7	010
149	65.95413208007812	251.8440399169922	0.999999463558197	111.62255859375	153.5079803466797	1.0	529.0223388671875	207.62991333007812	1.0	527.19287109375	209.6729278564453	0.0004188418388366699	7	010
150	58.23371124267578	274.7618103027344	0.9632316827774048	99.45951843261719	175.4764404296875	1.0	529.2346801757812	207.56504821777344	1.0	96.74691009521484	177.23419189453125	0.0007349550724029541	7	010
151	50.17661666870117	305.9098815917969	0.9999990463256836	94.21932983398438	199.29164123535156	1.0	529.3590087890625	208.58740234375	1.0	526.9605102539062	207.94729614257812	0.00043323636054992676	7	010
152	50.67630386352539	316.1355895996094	1.0	90.45499420166016	212.54815673828125	1.0	529.7651977539062	208.4701385498047	1.0	527.2915649414062	210.66064453125	0.0004935264587402344	7	010
153	47.90754318237305	327.39434814453125	0.9994924068450928	81.34690856933594	233.22105407714844	1.0	530.0089721679688	208.43157958984375	1.0	527.218505859375	210.20999145507812	0.0005289316177368164	7	010
154	36.80022430419922	334.6796569824219	0.6719579100608826	79.73529052734375	248.00135803222656	1.0	529.60595703125	208.0203399658203	1.0	527.152587890625	210.31710815429688	0.0003941953182220459	7	010
155	36.84565734863281	339.0675048828125	0.021646976470947266	78.41291046142578	255.17095947265625	1.0	529.4086303710938	208.0464630126953	1.0	79.22877502441406	255.60452270507812	0.0008680224418640137	7	010
156	34.115142822265625	340.5770568847656	1.0	79.37229919433594	259.77911376953125	1.0	528.4796142578125	207.45272827148438	1.0	527.7348022460938	209.96531677246094	0.0003434717655181885	7	010
157	34.07316970825195	343.04010009765625	1.0	79.35516357421875	261.3787841796875	1.0	528.9915771484375	208.0760498046875	1.0	527.0571899414062	210.5325469970703	0.0005283355712890625	7	010
158	30.599491119384766	348.78472900390625	0.9774155616760254	78.04508972167969	266.99462890625	1.0	528.8781127929688	208.44554138183594	1.0	6.734125137329102	349.0498352050781	0.00080832839012146	7	010
159	25.867778778076172	354.5995788574219	0.9996999502182007	76.5342025756836	270.4008483886719	1.0	529.0160522460938	207.9217987060547	1.0	7.087394714355469	360.2553405761719	0.0008363425731658936	7	010
160	19.953378677368164	361.9347839355469	0.969931960105896	76.55229949951172	284.48321533203125	1.0	528.4437255859375	208.33396911621094	1.0	5.4151291847229	351.8988342285156	0.0008969604969024658	7	010
161	21.282196044921875	363.9324035644531	0.9999999403953552	78.10517883300781	290.0877990722656	1.0	528.980224609375	207.87831115722656	1.0	4.26617431640625	352.07232666015625	0.0007327795028686523	7	010
162	21.98122215270996	366.0287170410156	0.9998849630355835	80.37112426757812	290.8155212402344	1.0	529.5680541992188	207.96096801757812	1.0	527.5708618164062	210.7031707763672	0.0004515349864959717	7	010
163	21.105581283569336	363.2336120605469	1.0	79.60948944091797	293.85662841796875	1.0	529.67138671875	208.23971557617188	1.0	3.143683671951294	351.6554870605469	0.0009081363677978516	7	010
164	19.396196365356445	357.02984619140625	0.4890940487384796	79.70724487304688	296.9751281738281	1.0	529.3772583007812	208.43809509277344	1.0	5.724099159240723	348.95343017578125	0.0004763603210449219	7	010
165	70.58989715576172	321.22686767578125	0.0023013055324554443	76.91775512695312	304.9270324707031	0.0006253421306610107	529.5205078125	208.12509155273438	1.0	527.1594848632812	210.85232543945312	0.00048214197158813477	7	010
166	25.298669815063477	319.0733947753906	0.9999844431877136	80.27114868164062	326.21929931640625	0.0010668039321899414	528.1796875	207.65121459960938	1.0	527.2125244140625	209.35707092285156	0.0006885826587677002	7	010
167	19.079166412353516	311.4983825683594	0.9999948143959045	84.40986633300781	322.201171875	1.0	529.8512573242188	208.09197998046875	1.0	5.721048355102539	302.59185791015625	0.0018877685070037842	7	010
168	54.150508880615234	339.6116943359375	0.9999998211860657	76.3487777709961	330.5371398925781	0.9994469285011292	528.685546875	208.3439178466797	1.0	4.9439263343811035	286.89501953125	0.0007078945636749268	7	010
169	14.895942687988281	277.3143005371094	1.0	59.58047866821289	342.0080261230469	1.0	528.8123779296875	207.50894165039062	1.0	0.37525105476379395	266.3782653808594	0.0007329285144805908	7	010
170	21.600976943969727	256.3918151855469	0.8494452238082886	54.186737060546875	331.4293212890625	1.0	528.8972778320312	207.51736450195312	1.0	526.4124755859375	206.8443603515625	0.00034731626510620117	7	010
171	25.130355834960938	237.9975128173828	0.989815354347229	38.79652404785156	326.97711181640625	0.03473976254463196	529.6034545898438	208.46881103515625	1.0	527.2711181640625	210.3668212890625	0.0008592903614044189	7	010
172	30.490497589111328	220.8113555908203	0.9998697638511658	529.322509765625	210.6991729736328	6.273388862609863e-5	529.8027954101562	208.33006286621094	1.0	528.0084838867188	210.35557556152344	0.0003044307231903076	7	010
173	40.107303619384766	205.12071228027344	0.9999995231628418	36.118587493896484	210.41383361816406	0.00022810697555541992	529.9384765625	207.75526428222656	1.0	528.2008666992188	209.7574920654297	0.0003777444362640381	7	010
174	47.97432327270508	191.68804931640625	0.9999153017997742	30.34673309326172	258.02764892578125	9.864568710327148e-5	529.49365234375	208.1343231201172	1.0	527.9185180664062	210.59375	0.0003134608268737793	7	010
175	67.25457000732422	168.19459533691406	0.0010946094989776611	32.31862258911133	252.60511779785156	1.0	528.72509765625	207.9183349609375	1.0	7.85002326965332	253.1186981201172	0.000721275806427002	7	010
176	74.85295104980469	152.1300048828125	1.0	31.350370407104492	236.8385467529297	1.0	529.3672485351562	207.71563720703125	1.0	527.3263549804688	210.5159912109375	0.00041615962982177734	7	010
177	83.13302612304688	136.25570678710938	1.0	82.5461654663086	143.84266662597656	0.0005020201206207275	529.4577026367188	207.98683166503906	1.0	527.5450439453125	210.3645782470703	0.0005340576171875	7	010
178	94.40177917480469	124.65087890625	1.0	58.153350830078125	200.47628784179688	0.9638959169387817	529.862548828125	207.94212341308594	1.0	527.8160400390625	209.88803100585938	0.0003053247928619385	7	010
179	111.7834701538086	119.24639892578125	0.5603538155555725	113.14285278320312	116.1521987915039	1.0	529.5640258789062	207.67254638671875	1.0	527.5379028320312	210.52679443359375	0.0004920065402984619	7	010
180	138.42042541503906	117.94149780273438	0.9999993443489075	69.39366149902344	160.83848571777344	0.8603147864341736	528.1876831054688	207.91973876953125	1.0	527.1598510742188	210.35060119628906	0.000661700963973999	7	010
181	177.6923828125	137.3231201171875	0.0010509490966796875	173.02647399902344	138.7965545654297	0.9998241662979126	529.6851806640625	208.09620666503906	1.0	527.5996704101562	209.6510009765625	0.0002320706844329834	7	010
182	207.35145568847656	142.8809814453125	0.029545724391937256	130.89573669433594	122.95128631591797	0.9999891519546509	528.5716552734375	208.34535217285156	1.0	526.5272827148438	210.4864501953125	0.0003924071788787842	7	010
183	229.08926391601562	147.14813232421875	0.999997615814209	143.6967010498047	134.1612091064453	0.9999997615814209	529.7645874023438	208.09519958496094	1.0	528.10107421875	210.21786499023438	0.0004329979419708252	7	010
184	251.96710205078125	147.8266143798828	1.0	167.01177978515625	136.63998413085938	1.0	528.912841796875	207.69281005859375	1.0	527.2619018554688	209.48960876464844	0.00044459104537963867	7	010
185	273.00799560546875	155.98399353027344	0.9991180896759033	273.4420471191406	155.95001220703125	0.8322372436523438	529.1529541015625	207.8426055908203	1.0	527.5791015625	209.87557983398438	0.00039565563201904297	7	010
186	294.1446228027344	158.8197479248047	0.999970555305481	206.54127502441406	142.9827880859375	0.9999563694000244	528.6644897460938	207.6101837158203	1.0	527.1613159179688	209.8333282470703	0.0005810260772705078	7	010
187	313.5650634765625	162.78955078125	0.9991472959518433	224.21746826171875	147.7582550048828	0.9354546070098877	529.4013671875	208.46469116210938	1.0	527.4393310546875	210.78817749023438	0.0004572570323944092	7	010
188	336.2660827636719	163.00363159179688	0.9997024536132812	238.0501251220703	151.69039916992188	1.0	529.770263671875	208.40396118164062	1.0	527.429931640625	210.5987091064453	0.0005965828895568848	7	010
189	350.6315002441406	173.39256286621094	0.997526228427887	349.683837890625	174.7694854736328	0.9173870086669922	529.5142211914062	207.78541564941406	1.0	527.6508178710938	210.3079071044922	0.00046896934509277344	7	010
190	357.9461364746094	193.7002410888672	0.9828898310661316	292.32342529296875	153.092041015625	0.9999996423721313	529.53564453125	207.94943237304688	1.0	527.34814453125	209.77947998046875	0.0004290342330932617	7	010
191	374.7308349609375	202.38587951660156	0.9999999403953552	304.47711181640625	145.14822387695312	1.0	529.385009765625	207.8316192626953	1.0	527.5762329101562	209.76583862304688	0.0005115866661071777	7	010
192	384.09649658203125	220.6450958251953	0.9999998211860657	325.83734130859375	155.22515869140625	0.9999135732650757	529.3073120117188	208.35397338867188	1.0	527.3463134765625	209.9892578125	0.0005766451358795166	7	010
193	393.1991271972656	233.8776092529297	0.9999997615814209	345.35308837890625	154.9318389892578	1.0	529.5653076171875	208.7982940673828	1.0	462.2901611328125	206.75343322753906	0.0025418102741241455	7	010
194	400.21343994140625	247.41636657714844	0.9999998807907104	346.93719482421875	158.31871032714844	0.9995764493942261	529.6937866210938	209.3126220703125	1.0	527.6077880859375	211.06246948242188	0.0004184246063232422	7	010
195	401.39599609375	252.813720703125	1.0	352.97235107421875	170.9694061279297	0.9999998807907104	530.7322387695312	208.01284790039062	1.0	528.5012817382812	209.9739532470703	0.00045222043991088867	7	010
196	403.58453369140625	257.4020690917969	1.0	355.0706481933594	179.0215301513672	0.6170884370803833	529.7786865234375	209.01116943359375	1.0	528.2992553710938	211.00009155273438	0.00047776103019714355	7	010
197	403.7273864746094	260.33306884765625	1.0	357.12591552734375	188.87350463867188	0.5736138224601746	530.2930908203125	208.4669189453125	1.0	528.3245849609375	210.4198455810547	0.000254899263381958	7	010
198	404.21783447265625	261.80462646484375	1.0	356.9774169921875	204.0479278564453	1.0	528.9200439453125	208.62063598632812	1.0	527.3025512695312	210.94786071777344	0.00044789910316467285	7	010
199	404.3608703613281	262.5271301269531	1.0	352.0176696777344	203.7493133544922	0.9999998807907104	530.1481323242188	208.07254028320312	1.0	528.2344970703125	210.5836639404297	0.0002835988998413086	7	010
200	404.6285095214844	262.1259460449219	1.0	351.2469177246094	205.52853393554688	1.0	530.15380859375	207.98219299316406	1.0	528.185546875	210.06930541992188	0.0002745389938354492	7	010
201	403.7416076660156	262.49298095703125	1.0	352.2604675292969	204.6150360107422	1.0	529.8838500976562	208.0775604248047	1.0	528.102783203125	210.29351806640625	0.00033417344093322754	7	010
202	404.4826354980469	260.77239990234375	1.0	350.36163330078125	204.91116333007812	1.0	529.9620971679688	207.58494567871094	1.0	527.9216918945312	209.02064514160156	0.00023743510246276855	7	010
203	404.54254150390625	261.40673828125	1.0	348.46209716796875	208.92919921875	1.0	529.2055053710938	207.59228515625	1.0	527.4955444335938	209.75555419921875	0.00024172663688659668	7	010
204	405.0217590332031	261.2232971191406	1.0	347.78912353515625	211.30628967285156	1.0	529.4525146484375	207.30860900878906	1.0	528.5180053710938	209.47181701660156	0.00032529234886169434	7	010
205	406.2288818359375	257.77093505859375	1.0	346.7499694824219	210.1894989013672	1.0	529.545166015625	208.2301025390625	1.0	527.4853515625	210.1552276611328	0.00036141276359558105	7	010
206	410.7802429199219	253.91062927246094	1.0	349.8039855957031	218.63912963867188	0.9999998807907104	529.2681884765625	207.5206756591797	1.0	527.5103759765625	209.88380432128906	0.0004200935363769531	7	010
207	413.171142578125	240.370849609375	1.0	349.7247314453125	220.2943878173828	0.9999997019767761	529.1803588867188	207.95907592773438	1.0	527.2227172851562	210.44140625	0.0003444254398345947	7	010
208	417.11468505859375	219.46485900878906	1.0	365.2779846191406	259.1800537109375	0.9999969005584717	529.5301513671875	207.8053741455078	1.0	527.6348876953125	210.01388549804688	0.0003174245357513428	7	010
209	426.0359802246094	210.52662658691406	1.0	358.7696228027344	263.47332763671875	1.0	529.5885620117188	208.65249633789062	1.0	527.802001953125	210.68214416503906	0.0003978312015533447	7	010
210	424.44671630859375	191.48175048828125	1.0	389.15533447265625	260.6434326171875	1.0	529.2255249023438	208.2227325439453	1.0	528.4118041992188	210.39523315429688	0.0003845393657684326	7	010
211	429.2109069824219	170.73483276367188	1.0	395.6387023925781	266.86065673828125	1.0	529.723388671875	208.81109619140625	1.0	428.7113037109375	177.09449768066406	0.0007969141006469727	7	010
212	428.3711853027344	152.30953979492188	0.9999918937683105	411.0569763183594	245.6961212158203	0.9999997615814209	529.3259887695312	209.17581176757812	1.0	526.3369140625	207.29481506347656	0.0003281235694885254	7	010
213	427.24676513671875	135.30287170410156	0.9999574422836304	420.5474853515625	238.9342498779297	0.9449901580810547	528.2865600585938	208.41285705566406	1.0	526.1069946289062	207.32740783691406	0.0003249645233154297	7	010
214	417.2751159667969	115.46318817138672	0.9847316741943359	416.6941223144531	116.5761489868164	0.9996267557144165	528.2427368164062	208.153076171875	1.0	433.4224548339844	217.1337432861328	0.0010951757431030273	7	010
215	407.1900939941406	102.6260986328125	0.9999998211860657	437.6050720214844	198.0941925048828	0.3947025537490845	528.160888671875	208.106689453125	1.0	436.82135009765625	204.43789672851562	0.01207306981086731	7	010
216	393.34930419921875	91.62740325927734	0.9865114092826843	396.4638977050781	92.235595703125	0.010587573051452637	528.634765625	208.30699157714844	1.0	527.37548828125	210.01429748535156	0.0006809532642364502	7	010
217	380.4423828125	87.09747314453125	1.0	384.90472412109375	90.39523315429688	0.005393266677856445	528.3078002929688	207.4603271484375	1.0	526.6268310546875	209.22406005859375	0.000670701265335083	7	010
218	365.283203125	85.548583984375	1.0	368.64593505859375	88.6560287475586	0.36795520782470703	529.2084350585938	208.55348205566406	1.0	527.4841918945312	210.54788208007812	0.00042948126792907715	7	010
219	344.1366271972656	83.77395629882812	0.005689650774002075	341.8447570800781	86.04670715332031	0.9999998807907104	529.1930541992188	208.0371551513672	1.0	526.7683715820312	210.56163024902344	0.000568389892578125	7	010
220	322.0323791503906	88.60906219482422	0.005505174398422241	321.79803466796875	94.42562103271484	0.9999998807907104	529.5516967773438	208.23011779785156	1.0	527.5928344726562	210.19656372070312	0.0004285573959350586	7	010
221	305.90008544921875	99.5153579711914	1.0	305.50994873046875	101.13861083984375	0.00037300586700439453	528.5955200195312	208.1529998779297	1.0	526.9603271484375	210.15602111816406	0.0007579326629638672	7	010
222	281.867431640625	100.8282699584961	0.9681949615478516	278.7447814941406	103.52488708496094	0.12759244441986084	529.2700805664062	208.18458557128906	1.0	527.1624755859375	210.53810119628906	0.000653684139251709	7	010
223	263.46173095703125	102.1454086303711	0.6829020977020264	262.333740234375	103.23583221435547	0.9999715685844421	529.6642456054688	208.28173828125	1.0	527.6221923828125	210.62811279296875	0.00039955973625183105	7	010
224	241.8289337158203	117.40560913085938	0.9951403141021729	345.8747253417969	114.9127197265625	0.9999901056289673	529.2479858398438	208.15106201171875	1.0	527.203369140625	210.35987854003906	0.0004571676254272461	7	010
225	215.0731201171875	128.14511108398438	0.9999960660934448	312.02691650390625	100.07305145263672	1.0	528.8309326171875	208.086181640625	1.0	527.439208984375	210.15158081054688	0.00044351816177368164	7	010
226	196.88037109375	152.21812438964844	0.9999935626983643	199.2415008544922	152.71624755859375	0.8406472206115723	529.2664794921875	207.74502563476562	1.0	527.2783813476562	209.9069061279297	0.0005021989345550537	7	010
227	178.2201385498047	169.48440551757812	1.0	181.44772338867188	170.8697509765625	0.4877314567565918	529.1677856445312	207.4185791015625	1.0	526.6307373046875	207.55699157714844	0.0003482401371002197	7	010
228	165.4572296142578	186.42494201660156	1.0	244.39698791503906	123.42412567138672	0.7024725079536438	529.5087890625	207.60983276367188	1.0	527.875244140625	209.61593627929688	0.0004629194736480713	7	010
229	151.16778564453125	204.4437255859375	0.999991774559021	219.31419372558594	136.14474487304688	0.9999998807907104	529.0558471679688	207.135986328125	1.0	152.41563415527344	207.12002563476562	0.0003471076488494873	7	010
230	135.53323364257812	223.07887268066406	0.9999278783798218	210.30296325683594	157.65567016601562	1.0	529.6259155273438	207.77928161621094	1.0	137.76144409179688	223.56106567382812	0.0006702244281768799	7	010
231	122.6943359375	242.36863708496094	1.0	190.91433715820312	166.521728515625	0.9999997019767761	529.4020385742188	208.5199737548828	1.0	527.6614990234375	210.70948791503906	0.0003401339054107666	7	010
232	112.3292007446289	257.65350341796875	1.0	177.1347198486328	191.32260131835938	0.9996025562286377	529.3027954101562	208.2014923095703	1.0	527.000732421875	210.35336303710938	0.000652998685836792	7	010
233	104.0155029296875	272.26629638671875	1.0	174.91290283203125	194.3126983642578	1.0	529.2432250976562	208.74948120117188	1.0	527.0059204101562	210.9014129638672	0.00039270520210266113	7	010
234	97.41925048828125	288.3175964355469	1.0	162.95028686523438	203.28224182128906	0.9999977350234985	529.1570434570312	208.09207153320312	1.0	157.4114532470703	218.24098205566406	0.000517725944519043	7	010
235	99.65372467041016	316.8924865722656	1.0	137.23699951171875	229.7034149169922	0.9999472498893738	529.0234985351562	208.29339599609375	1.0	527.0514526367188	211.19737243652344	0.0007140636444091797	7	010
236	99.9604263305664	344.3724365234375	0.022499531507492065	100.58425903320312	344.4193115234375	1.0	528.0308837890625	208.81927490234375	1.0	126.34085083007812	249.57264709472656	0.0012926161289215088	7	010
237	97.7956314086914	361.22613525390625	1.0	120.72367095947266	257.9056396484375	1.0	529.0962524414062	208.09017944335938	1.0	527.510498046875	210.4397735595703	0.00041604042053222656	7	010
238	95.89724731445312	378.04473876953125	1.0	107.73977661132812	285.68475341796875	0.9999961256980896	529.2706298828125	208.29473876953125	1.0	527.0	210.5379638671875	0.0004654526710510254	7	010
239	96.12703704833984	389.3365783691406	1.0	111.00548553466797	301.015625	0.9999963045120239	529.3139038085938	208.04580688476562	1.0	526.7596435546875	207.7356719970703	0.0006625354290008545	7	010
240	90.96373748779297	387.9363708496094	0.9999996423721313	114.03578186035156	298.895751953125	1.0	529.4755249023438	207.89776611328125	1.0	527.6417846679688	209.9980926513672	0.00037679076194763184	7	010
241	530.4114990234375	212.9571533203125	8.45789909362793e-5	107.4367904663086	304.2510986328125	0.25571370124816895	529.0708618164062	208.1059112548828	1.0	527.191162109375	210.38258361816406	0.0004461705684661865	7	010
242	131.7481231689453	347.40032958984375	0.9934448003768921	134.7800750732422	344.8091735839844	0.9997634887695312	529.4036254882812	208.32772827148438	1.0	526.9249877929688	209.60745239257812	0.0005255937576293945	7	010
243	50.42366409301758	325.0242614746094	0.002010136842727661	139.68849182128906	349.83599853515625	1.0	529.4959716796875	208.32986450195312	1.0	527.2166137695312	210.31626892089844	0.0004653036594390869	7	010
244	132.42303466796875	341.9604187011719	0.000633925199508667	129.42022705078125	344.54718017578125	1.0	528.9835205078125	207.74745178222656	1.0	527.113525390625	210.092041015625	0.0006360709667205811	7	010
245	109.78214263916016	345.2112731933594	0.00020810961723327637	110.37104034423828	352.922607421875	1.0	529.5548706054688	208.11090087890625	1.0	527.3497924804688	210.2030792236328	0.0005916953086853027	7	010
246	30.28530502319336	269.9085388183594	0.9638279676437378	90.85169982910156	343.09930419921875	1.0	529.2439575195312	208.148193359375	1.0	526.9193115234375	210.56277465820312	0.0004133284091949463	7	010
247	20.673616409301758	248.2655029296875	0.2856639623641968	71.4643325805664	333.3360595703125	1.0	529.3558959960938	207.86135864257812	1.0	76.85910034179688	335.9682312011719	0.0009034276008605957	7	010
248	5.4083428382873535	237.62045288085938	0.8955274820327759	55.79743194580078	314.4370422363281	0.9998958110809326	528.92822265625	208.41371154785156	1.0	526.70703125	210.96902465820312	0.00045880675315856934	7	010
249	3.901768684387207	222.41180419921875	0.9999825358390808	2.7515311241149902	227.26109313964844	0.009285420179367065	527.8705444335938	207.86639404296875	1.0	526.39794921875	210.2372589111328	0.0008572638034820557	7	010
250	0.24059486389160156	210.926513671875	0.015217453241348267	48.55291748046875	289.7707824707031	1.0	529.0817260742188	208.49952697753906	1.0	47.85798645019531	289.775390625	0.0017934739589691162	7	010
251	33.19016647338867	257.77728271484375	9.402632713317871e-5	-0.658137321472168	195.95899963378906	0.00022590160369873047	529.0177612304688	208.04478454589844	1.0	527.4395141601562	210.7213134765625	0.0004398524761199951	7	010
252	38.03305435180664	259.3919372558594	0.002243131399154663	41.95732116699219	261.4532775878906	0.9999977946281433	529.0039672851562	207.91188049316406	1.0	526.9586181640625	210.2264404296875	0.0005943775177001953	7	010
253	0.9474539756774902	162.00323486328125	0.0026234090328216553	0.08477044105529785	161.4525604248047	0.005072653293609619	528.9743041992188	208.43978881835938	1.0	526.8182983398438	210.5816650390625	0.00045546889305114746	7	010
254	18.034343719482422	228.28656005859375	0.0030214786529541016	16.084508895874023	229.26136779785156	0.9699548482894897	528.7958374023438	207.658203125	1.0	527.04150390625	209.8842315673828	0.0005862414836883545	7	010
255	15.906147003173828	129.24363708496094	0.9999439120292664	7.0713019371032715	133.80908203125	0.00013434886932373047	529.811279296875	208.27664184570312	1.0	527.2789306640625	211.0386962890625	0.00035569071769714355	7	010
256	30.430192947387695	115.18587493896484	0.9999994039535522	31.650819778442383	116.8011474609375	0.004124075174331665	528.9764404296875	207.78941345214844	1.0	526.9999389648438	209.3948516845703	0.0006943047046661377	7	010
257	35.52949142456055	106.7579116821289	1.0	8.755767822265625	181.81924438476562	0.9998526573181152	529.1278686523438	208.54737854003906	1.0	526.9022216796875	210.66749572753906	0.0007387399673461914	7	010
258	54.70547866821289	104.043701171875	1.0	55.787322998046875	106.28030395507812	0.026888936758041382	529.2852172851562	207.8068084716797	1.0	526.9685668945312	209.96946716308594	0.0003597140312194824	7	010
259	76.07584381103516	93.726806640625	1.0	26.212783813476562	137.24595642089844	0.9999995827674866	529.2291259765625	207.57289123535156	1.0	11.49673080444336	138.1176300048828	0.0006077885627746582	7	010
260	530.6672973632812	212.98471069335938	0.00011143088340759277	528.7451782226562	210.77394104003906	7.94827938079834e-5	529.720458984375	207.71066284179688	1.0	527.2822265625	210.13116455078125	0.000710904598236084	7	010
261	58.286434173583984	97.68595123291016	0.00044777989387512207	59.20941925048828	99.17021942138672	0.24225255846977234	529.0006713867188	208.4494171142578	1.0	526.6016845703125	210.55621337890625	0.0005345046520233154	7	010
262	144.1465301513672	100.49837493896484	0.30504706501960754	73.32263946533203	107.66822052001953	0.9984609484672546	529.0064697265625	207.95790100097656	1.0	526.4743041992188	210.28030395507812	0.0004820823669433594	7	010
263	96.4885482788086	101.41474914550781	0.013822346925735474	95.23109436035156	105.34217071533203	0.9996899962425232	529.3399658203125	207.97084045410156	1.0	527.0169677734375	210.4392852783203	0.0004655420780181885	7	010
264	193.25588989257812	116.40469360351562	0.0010973215103149414	190.9774932861328	117.22134399414062	1.0	528.9183349609375	207.482421875	1.0	527.468994140625	209.827392578125	0.00045308470726013184	7	010
265	218.2781982421875	131.78236389160156	0.9719905853271484	218.9656219482422	132.73147583007812	0.9992765188217163	529.1014404296875	207.84902954101562	1.0	527.7275390625	209.64151000976562	0.00037536025047302246	7	010
266	243.7385711669922	145.47994995117188	0.9999994039535522	245.4824676513672	146.99819946289062	0.2828264534473419	529.240966796875	208.12969970703125	1.0	526.6434326171875	210.6224365234375	0.0005742907524108887	7	010
267	265.0924072265625	154.96875	0.2090013325214386	263.0059814453125	158.62362670898438	0.9999992847442627	529.1018676757812	208.27685546875	1.0	262.3803405761719	159.8256072998047	0.0004813671112060547	7	010
268	285.61907958984375	163.5102996826172	0.9999814629554749	283.30181884765625	167.32940673828125	0.8192392587661743	529.1171875	207.73272705078125	1.0	526.99267578125	210.56646728515625	0.00046378374099731445	7	010
269	302.3139953613281	175.6341552734375	1.0	207.35150146484375	129.55445861816406	0.9999983310699463	528.960693359375	208.35098266601562	1.0	527.1624145507812	210.76734924316406	0.0005343258380889893	7	010
270	321.15386962890625	182.05291748046875	1.0	228.2535858154297	126.4351577758789	1.0	529.0105590820312	208.5219268798828	1.0	526.9351806640625	210.7462158203125	0.0005040168762207031	7	010
271	333.9725646972656	187.27696228027344	0.9999999403953552	241.3755340576172	129.76390075683594	0.45295092463493347	529.15625	207.79734802246094	1.0	526.8475341796875	210.01150512695312	0.0005198121070861816	7	010
272	346.8209533691406	191.80751037597656	0.9999997019767761	253.88189697265625	147.7529296875	0.9999406337738037	529.8572998046875	208.3902587890625	1.0	527.0541381835938	210.79510498046875	0.0005996823310852051	7	010
273	357.43524169921875	195.29312133789062	0.9999994039535522	269.6197204589844	153.82806396484375	1.0	530.0574340820312	207.97938537597656	1.0	527.4580688476562	210.00531005859375	0.00023105740547180176	7	010
274	368.2288818359375	199.4916534423828	1.0	277.48992919921875	151.29583740234375	1.0	529.5709228515625	208.64447021484375	1.0	527.0052490234375	210.65158081054688	0.0005638301372528076	7	010
275	378.0068664550781	203.91891479492188	1.0	286.4208984375	163.3300323486328	0.9999999403953552	529.323974609375	207.7835693359375	1.0	287.7452087402344	163.9495391845703	0.00047907233238220215	7	010
276	384.1720275878906	207.75753784179688	1.0	294.82080078125	164.6279754638672	1.0	528.7586059570312	207.7430877685547	1.0	527.2141723632812	210.06210327148438	0.0008283257484436035	7	010
277	390.38165283203125	210.29006958007812	1.0	307.24591064453125	163.80104064941406	1.0	528.7462158203125	207.9863739013672	1.0	527.2650756835938	210.22122192382812	0.00045308470726013184	7	010
278	394.3560791015625	213.50718688964844	1.0	312.6734313964844	162.7567901611328	1.0	530.14599609375	208.5510711669922	1.0	527.9151000976562	210.51837158203125	0.0006222128868103027	7	010
279	396.5238342285156	213.61119079589844	1.0	315.0909118652344	162.5380096435547	1.0	529.2615966796875	207.57106018066406	1.0	527.2947387695312	210.27964782714844	0.0006103515625	7	010
280	397.4678955078125	213.89942932128906	1.0	320.1346435546875	163.57701110839844	1.0	528.9816284179688	207.98251342773438	1.0	526.8356323242188	210.573974609375	0.0008393228054046631	7	010
281	397.38720703125	215.1343994140625	1.0	321.87738037109375	163.27862548828125	1.0	528.5377197265625	208.50807189941406	1.0	526.9741821289062	209.96734619140625	0.0008386075496673584	7	010
282	397.15411376953125	214.4121551513672	1.0	320.5367431640625	162.0871124267578	0.9986305832862854	529.461669921875	208.47227478027344	1.0	527.3992919921875	210.7158203125	0.0008907020092010498	7	010
283	397.3252868652344	214.4405059814453	1.0	320.4423522949219	155.43038940429688	0.9999979138374329	529.335693359375	208.65255737304688	1.0	527.7904663085938	210.37033081054688	0.0010838508605957031	7	010
284	394.3080139160156	227.66073608398438	0.9938820600509644	333.53045654296875	171.65838623046875	1.0	529.5842895507812	209.15626525878906	1.0	527.4931640625	211.1341552734375	0.0007101893424987793	7	010
285	396.03948974609375	248.84237670898438	0.9999998807907104	350.7333068847656	167.51707458496094	1.0	529.9810791015625	209.14544677734375	1.0	395.85992431640625	254.36949157714844	0.0008435845375061035	7	010
286	400.72613525390625	267.6667785644531	1.0	355.887939453125	161.22811889648438	1.0	530.1652221679688	209.1320343017578	1.0	396.13427734375	273.4964294433594	0.0013335943222045898	7	010
287	407.5041198730469	278.6603088378906	1.0	414.25848388671875	280.932861328125	0.0005456507205963135	529.7455444335938	209.49343872070312	1.0	527.497802734375	211.4506072998047	0.0004106462001800537	7	010
288	411.7167663574219	294.3033142089844	1.0	372.8714904785156	196.20782470703125	1.0	530.036865234375	208.45626831054688	1.0	528.0057983398438	210.1359405517578	0.00044417381286621094	7	010
289	414.5137634277344	304.1270751953125	1.0	383.31646728515625	210.26773071289062	1.0	529.3643798828125	208.38690185546875	1.0	527.2947998046875	210.11404418945312	0.00035887956619262695	7	010
290	417.8363037109375	309.26513671875	1.0	387.9602355957031	215.79908752441406	1.0	528.7322387695312	207.26681518554688	1.0	527.963134765625	209.4658203125	0.0007165372371673584	7	010
291	418.5445861816406	309.9612121582031	1.0	391.56256103515625	218.89794921875	1.0	529.1112060546875	208.08226013183594	1.0	526.8482666015625	207.05923461914062	0.0006451308727264404	7	010
292	418.69134521484375	311.4166259765625	1.0	389.8774719238281	215.11817932128906	1.0	528.7903442382812	208.3958282470703	1.0	527.3487548828125	210.2221221923828	0.00047773122787475586	7	010
293	419.359130859375	312.2087707519531	1.0	390.0652770996094	217.39559936523438	1.0	529.08642578125	208.7974090576172	1.0	388.7491149902344	222.9351806640625	0.0006715655326843262	7	010
294	421.0862731933594	312.1350402832031	1.0	387.82281494140625	217.3565673828125	1.0	528.5845336914062	208.1038818359375	1.0	526.53515625	207.76197814941406	0.0005011856555938721	7	010
295	423.36920166015625	310.25518798828125	1.0	386.18896484375	233.93475341796875	1.0	528.8093872070312	208.9478302001953	1.0	526.41259765625	208.98365783691406	0.0007596313953399658	7	010
296	429.1887512207031	314.5695495605469	1.0	391.4352111816406	256.55517578125	0.9999999403953552	528.9901733398438	207.705322265625	1.0	526.3469848632812	207.09634399414062	0.0005498230457305908	7	010
297	432.8033447265625	320.7414855957031	1.0	397.23626708984375	263.0210266113281	1.0	528.142578125	208.66160583496094	1.0	526.5304565429688	210.62673950195312	0.0005903244018554688	7	010
298	436.42779541015625	324.1302795410156	1.0	401.5700378417969	277.27154541015625	1.0	528.9237670898438	208.14950561523438	1.0	399.2924499511719	279.009033203125	0.0006045401096343994	7	010
299	443.5066833496094	331.8480224609375	1.0	406.6020812988281	289.0352783203125	1.0	529.1088256835938	207.6959686279297	1.0	526.8004760742188	207.7959747314453	0.0005896389484405518	7	010
300	448.34124755859375	333.0328674316406	1.0	408.1003112792969	286.56103515625	1.0	529.2886962890625	208.503662109375	1.0	526.740966796875	207.91812133789062	0.0005998015403747559	7	010
301	450.98175048828125	336.7738342285156	1.0	417.5727233886719	302.0320129394531	1.0	528.9862670898438	207.47293090820312	1.0	527.1019897460938	209.9073944091797	0.000619053840637207	7	010
302	450.21746826171875	341.89508056640625	1.0	416.90863037109375	307.8498229980469	1.0	528.9921264648438	208.45501708984375	1.0	416.89935302734375	308.7403869628906	0.0008566081523895264	7	010
303	448.72845458984375	343.01361083984375	0.9999996423721313	422.7963562011719	304.3534240722656	0.9983289241790771	528.538330078125	208.09413146972656	1.0	526.7224731445312	210.34228515625	0.0009248852729797363	7	010
304	530.6267700195312	213.19468688964844	0.00011721253395080566	528.933349609375	211.0438995361328	0.00012227892875671387	529.43359375	208.38494873046875	1.0	527.6096801757812	210.52720642089844	0.0006747543811798096	7	010
305	530.745849609375	213.0757598876953	0.0001232624053955078	528.8301391601562	210.9490203857422	8.77082347869873e-5	529.876953125	208.228515625	1.0	527.3848876953125	210.34471130371094	0.00041815638542175293	7	010
306	636.8040771484375	6.429078578948975	0.00013336539268493652	637.2250366210938	5.882762432098389	0.000336378812789917	528.5580444335938	207.92974853515625	1.0	526.9039306640625	210.49293518066406	0.0005807280540466309	7	010
307	451.25726318359375	332.05767822265625	0.003962278366088867	530.7302856445312	210.47560119628906	9.918212890625e-5	529.8873901367188	207.68777465820312	1.0	527.5476684570312	210.1705780029297	0.0005537867546081543	7	010
308	446.9409484863281	335.22930908203125	0.00221368670463562	406.6043701171875	336.11236572265625	0.000395357608795166	529.1874389648438	208.2625274658203	1.0	526.993408203125	210.7543487548828	0.00041979551315307617	7	010
309	452.5006103515625	335.3666687011719	0.005982071161270142	529.443115234375	210.08180236816406	6.267428398132324e-5	529.2662963867188	207.82827758789062	1.0	527.2947998046875	210.04779052734375	0.0005320310592651367	7	010
310	452.7613220214844	336.47088623046875	0.0005013942718505859	528.081787109375	210.93690490722656	8.744001388549805e-5	529.2412719726562	208.42813110351562	1.0	526.5685424804688	207.11659240722656	0.00041028857231140137	7	010
311	530.3582763671875	212.97332763671875	0.0001404881477355957	405.3447570800781	323.4411926269531	0.0009692013263702393	529.1350708007812	208.1721649169922	1.0	527.4200439453125	210.3373260498047	0.0003876686096191406	7	010
312	530.16357421875	213.5136260986328	6.780028343200684e-5	402.4814147949219	326.3656311035156	6.595253944396973e-5	529.3840942382812	208.78866577148438	1.0	526.9534912109375	210.91323852539062	0.00041607022285461426	7	010
313	451.5290832519531	334.7384338378906	0.6724640727043152	529.6292114257812	210.68894958496094	7.542967796325684e-5	529.6502685546875	208.46755981445312	1.0	527.8182983398438	210.8452911376953	0.0005428194999694824	7	010
314	530.5565795898438	213.178955078125	0.00012549757957458496	401.4766845703125	326.9503479003906	0.0011776089668273926	529.217529296875	207.9649200439453	1.0	527.5894165039062	210.54446411132812	0.0006512105464935303	7	010
315	449.5852966308594	336.6468505859375	0.9999624490737915	401.5500183105469	325.39971923828125	0.35704338550567627	528.8701782226562	207.6829376220703	1.0	526.9458618164062	209.9446258544922	0.0005876719951629639	7	010
316	449.09844970703125	337.1427307128906	0.058529555797576904	399.13165283203125	329.3155517578125	0.020529597997665405	528.9905395507812	207.68087768554688	1.0	527.6368408203125	210.348388671875	0.0007045865058898926	7	010
317	448.34356689453125	337.6124572753906	0.5009061694145203	398.0632019042969	327.1880187988281	0.005084186792373657	529.1246337890625	208.2476043701172	1.0	526.3781127929688	208.5157012939453	0.0005444586277008057	7	010
318	450.0278015136719	339.34576416015625	0.11626878380775452	527.6903686523438	210.1187744140625	0.00011408329010009766	528.0838012695312	207.64791870117188	1.0	527.2240600585938	209.74208068847656	0.000574946403503418	7	010
319	449.57861328125	339.7582092285156	0.04053068161010742	398.762451171875	325.268798828125	0.011841267347335815	529.2098388671875	208.0674591064453	1.0	526.9622802734375	211.03680419921875	0.000410228967666626	7	010
320	449.8027648925781	338.93048095703125	0.016051113605499268	398.4912414550781	326.19586181640625	0.0008236467838287354	529.7651977539062	208.3662109375	1.0	527.7069702148438	210.67840576171875	0.0005112290382385254	7	010
321	450.7625732421875	338.53021240234375	0.006418853998184204	396.73638916015625	324.9189453125	0.7946993112564087	529.0326538085938	208.32054138183594	1.0	527.1482543945312	210.83602905273438	0.0005354881286621094	7	010
322	449.9765930175781	339.9151611328125	0.0701248049736023	400.15606689453125	325.384033203125	0.009937912225723267	529.4423828125	207.68377685546875	1.0	527.3629760742188	210.26174926757812	0.0005815029144287109	7	010
323	451.3313293457031	339.6748046875	0.10396793484687805	399.1011657714844	325.12750244140625	0.8958609104156494	528.9877319335938	207.8680877685547	1.0	527.1090698242188	210.71334838867188	0.0004571974277496338	7	010
324	452.1358642578125	340.53948974609375	0.2020028531551361	400.6607971191406	325.74652099609375	0.0009102821350097656	528.9895629882812	207.61624145507812	1.0	527.6400146484375	210.130615234375	0.0004424452781677246	7	010
325	450.8688659667969	340.85504150390625	0.9303049445152283	396.6986083984375	324.150634765625	0.9999778270721436	529.282470703125	207.96005249023438	1.0	527.433837890625	210.20872497558594	0.00048157572746276855	7	010
326	451.5248107910156	341.12420654296875	0.9301637411117554	400.9940490722656	323.80535888671875	0.8253210783004761	529.6687622070312	207.9415283203125	1.0	527.2245483398438	210.972412109375	0.0006019473075866699	7	010
327	452.1387023925781	338.6988525390625	0.16300225257873535	399.0097351074219	323.9396667480469	0.0033330023288726807	529.6536865234375	208.13233947753906	1.0	527.2664184570312	210.90032958984375	0.0006656944751739502	7	010
328	451.3042297363281	341.1946105957031	0.060955196619033813	530.1334228515625	210.00640869140625	0.00010129809379577637	528.9130249023438	207.79100036621094	1.0	526.9716796875	210.15081787109375	0.0005567967891693115	7	010
329	449.4260559082031	339.5644836425781	0.9999977350234985	391.64093017578125	323.0293273925781	0.11642447113990784	528.7893676757812	208.0965576171875	1.0	526.79443359375	210.15321350097656	0.0005814731121063232	7	010
330	450.19140625	340.87969970703125	0.9815373420715332	397.6086120605469	322.3304138183594	0.9978158473968506	529.1988525390625	207.65316772460938	1.0	526.8804321289062	210.2874755859375	0.0005163848400115967	7	010
331	449.8938293457031	340.1387634277344	0.8186006546020508	392.31695556640625	322.428466796875	0.9999975562095642	528.85009765625	207.53997802734375	1.0	527.353759765625	210.1366424560547	0.000436246395111084	7	010
332	428.6317443847656	307.2814025878906	1.0	402.8477478027344	360.7802734375	1.0	529.076171875	208.11000061035156	1.0	526.8546142578125	210.25787353515625	0.0005210936069488525	7	010
333	428.5909118652344	307.5311279296875	1.0	401.871826171875	361.7294921875	0.9999998807907104	529.4235229492188	208.5478973388672	1.0	526.4730834960938	210.97607421875	0.0006000101566314697	7	010
334	428.7305908203125	307.93505859375	1.0	400.03900146484375	362.6588439941406	0.9999998807907104	529.7498779296875	207.69683837890625	1.0	528.1128540039062	210.03973388671875	0.000443190336227417	7	010
335	427.9974670410156	307.74945068359375	1.0	398.3899230957031	362.468505859375	0.999999463558197	528.9189453125	208.58111572265625	1.0	526.4239501953125	210.42906188964844	0.0005808770656585693	7	010
336	427.3489990234375	308.20928955078125	1.0	397.34539794921875	360.7308349609375	0.9999947547912598	528.9789428710938	207.72850036621094	1.0	526.5682983398438	206.30482482910156	0.00034427642822265625	7	010
337	428.52569580078125	307.6170654296875	1.0	396.4544372558594	361.56622314453125	0.9998067617416382	529.773193359375	207.41001892089844	1.0	527.7244873046875	210.19107055664062	0.00040853023529052734	7	010
338	424.7409973144531	308.1485900878906	1.0	395.7600402832031	361.0761413574219	0.999976634979248	528.0693969726562	208.16824340820312	1.0	526.9530639648438	210.13418579101562	0.00044536590576171875	7	010
339	425.2962951660156	308.6621398925781	1.0	394.64288330078125	360.3743896484375	0.9999991059303284	529.7747802734375	208.27438354492188	1.0	527.3807373046875	210.34854125976562	0.00033602118492126465	7	010
340	426.7264404296875	309.5653381347656	1.0	395.29766845703125	361.018310546875	0.9999987483024597	529.728271484375	208.06044006347656	1.0	527.7386474609375	210.55157470703125	0.0005617737770080566	7	010
341	424.5297546386719	309.7247009277344	1.0	394.49530029296875	361.17559814453125	0.9999979734420776	529.0745849609375	208.0873565673828	1.0	527.0567016601562	210.33900451660156	0.0007544457912445068	7	010
342	422.5578308105469	312.9222717285156	1.0	394.3757019042969	364.04730224609375	0.9999997615814209	529.1406860351562	208.1735382080078	1.0	526.4713134765625	207.97056579589844	0.0005075931549072266	7	010
343	426.5081481933594	321.4811706542969	1.0	408.45977783203125	323.1338806152344	0.00021222233772277832	529.6444702148438	208.0968017578125	1.0	527.1365966796875	210.49623107910156	0.0004347562789916992	7	010
344	433.5184020996094	324.85748291015625	0.02647462487220764	404.1354064941406	324.5874938964844	0.05361521244049072	529.2412719726562	208.70541381835938	1.0	526.8980712890625	210.9768829345703	0.000489354133605957	7	010
345	530.2163696289062	212.76712036132812	0.00014984607696533203	401.44012451171875	323.0877380371094	0.9316835999488831	528.7752685546875	207.969970703125	1.0	527.2425537109375	210.1450653076172	0.0005517005920410156	7	010
346	530.4979248046875	212.5310821533203	0.00014260411262512207	396.3230285644531	320.1181335449219	0.9999427795410156	529.5545043945312	207.38333129882812	1.0	527.5182495117188	209.93130493164062	0.00047528743743896484	7	010
347	406.05389404296875	324.1624755859375	0.007011979818344116	401.1912841796875	324.000732421875	0.3438720107078552	530.2102661132812	207.46905517578125	1.0	528.2665405273438	210.10841369628906	0.0005614757537841797	7	010
348	404.19384765625	320.90234375	0.008054584264755249	399.32012939453125	322.123046875	0.18188312649726868	528.9398193359375	208.12026977539062	1.0	526.7210693359375	210.02597045898438	0.0004639923572540283	7	010
349	416.6293029785156	316.8187561035156	0.7155208587646484	459.8523864746094	328.5484313964844	0.9979045391082764	529.781494140625	208.51272583007812	1.0	527.110107421875	208.0963592529297	0.0004024207592010498	7	010
350	415.8037109375	317.34820556640625	0.9993249177932739	392.99005126953125	321.8944091796875	0.9999628663063049	528.9932861328125	207.94485473632812	1.0	527.4739990234375	209.78482055664062	0.0005304217338562012	7	010
351	408.6172180175781	316.0937194824219	0.002227872610092163	390.3743896484375	318.9316101074219	0.33070024847984314	528.8853149414062	207.76206970214844	1.0	526.7806396484375	210.22364807128906	0.00046521425247192383	7	010
352	530.3455200195312	212.9744873046875	0.00012940168380737305	389.851806640625	312.5909423828125	0.9999686479568481	529.3541259765625	208.21287536621094	1.0	526.8220825195312	207.26644897460938	0.0003917515277862549	7	010
353	452.7025146484375	317.240478515625	0.0002199709415435791	384.88726806640625	312.0941467285156	0.9999996423721313	529.0193481445312	208.05331420898438	1.0	527.135986328125	210.65228271484375	0.0005731582641601562	7	010
354	391.5368957519531	310.18707275390625	0.00017133355140686035	387.41925048828125	311.83697509765625	0.9999831914901733	528.4827880859375	208.02093505859375	1.0	525.9259033203125	207.21875	0.00044214725494384766	7	010
355	450.82220458984375	309.07269287109375	0.0016498565673828125	383.40374755859375	310.9571228027344	1.0	528.9072875976562	208.25267028808594	1.0	526.88916015625	210.16635131835938	0.0008187294006347656	7	010
356	420.1368408203125	317.77886962890625	0.0010970234870910645	383.5456237792969	309.63092041015625	1.0	528.709228515625	208.45263671875	1.0	381.81146240234375	310.23492431640625	0.0009849369525909424	7	010
357	386.7533264160156	306.40106201171875	0.00031176209449768066	383.72088623046875	308.73382568359375	0.9999998807907104	528.8444213867188	207.7079620361328	1.0	381.089111328125	308.3647155761719	0.0005404055118560791	7	010
358	450.9684143066406	308.8839111328125	0.0005674362182617188	383.5623779296875	309.5820617675781	0.9999998807907104	528.420166015625	208.09510803222656	1.0	526.8223266601562	211.2436981201172	0.0006418228149414062	7	010
359	413.3463439941406	318.4836730957031	0.6632237434387207	382.8467102050781	310.04083251953125	0.9999998807907104	529.7408447265625	208.22796630859375	1.0	384.62542724609375	309.2178649902344	0.0005304217338562012	7	010
360	409.8948059082031	318.71759033203125	0.6335709095001221	379.97186279296875	309.8203125	1.0	528.8187255859375	208.18312072753906	1.0	383.0302734375	305.82708740234375	0.0007928311824798584	7	010
361	408.90032958984375	317.4022216796875	0.07020303606987	382.1376953125	310.18505859375	0.9999999403953552	529.246826171875	208.61834716796875	1.0	526.68115234375	210.86669921875	0.0004711747169494629	7	010
362	412.4986572265625	317.6177673339844	0.004781782627105713	381.2232666015625	310.720947265625	0.9999997019767761	529.3208618164062	208.24496459960938	1.0	383.7726745605469	311.2027282714844	0.0013608336448669434	7	010
363	410.3023681640625	318.4730529785156	0.9995924234390259	379.65771484375	310.9090881347656	0.9999998807907104	529.1991577148438	208.16357421875	1.0	527.6505737304688	209.9102325439453	0.000414043664932251	7	010
364	413.38726806640625	318.01483154296875	0.9849691390991211	380.1782531738281	310.078125	1.0	530.4085083007812	207.79151916503906	1.0	383.53350830078125	310.82904052734375	0.0006923377513885498	7	010
365	411.7601623535156	318.7402648925781	0.9998555183410645	379.4213562011719	311.1160583496094	0.9999992847442627	529.0870971679688	207.6353759765625	1.0	527.5863037109375	209.63961791992188	0.0004952549934387207	7	010
366	416.375732421875	324.1548767089844	0.9999960660934448	455.315673828125	309.4084167480469	0.983578085899353	528.8793334960938	207.03384399414062	1.0	527.474365234375	209.57901000976562	0.0006768107414245605	7	010
367	408.63580322265625	328.0503234863281	0.999994695186615	451.5266418457031	304.77008056640625	1.0	529.4703979492188	207.9753875732422	1.0	528.6624755859375	210.10057067871094	0.00047257542610168457	7	010
368	429.6692810058594	334.0094909667969	0.9999927282333374	446.0626525878906	308.8467102050781	0.9999713897705078	529.80419921875	207.73983764648438	1.0	527.9712524414062	209.88490295410156	0.0006035566329956055	7	010
369	429.7031555175781	336.706787109375	1.0	528.560546875	211.35287475585938	8.96155834197998e-5	529.4329833984375	208.26559448242188	1.0	526.9496459960938	207.91143798828125	0.00047788023948669434	7	010
370	430.1712951660156	343.4068298339844	0.9999998807907104	435.6290588378906	301.6488037109375	0.0024422407150268555	529.1610107421875	208.59954833984375	1.0	526.7184448242188	210.7953643798828	0.0006251335144042969	7	010
371	388.7344970703125	346.6926574707031	1.0	430.83563232421875	298.8589782714844	0.7198110818862915	529.2970581054688	208.8635711669922	1.0	526.9491577148438	210.90928649902344	0.0005162954330444336	7	010
372	388.6743469238281	350.4558410644531	1.0	430.3895568847656	297.3031921386719	0.6797714233398438	529.8745727539062	208.4571990966797	1.0	527.7943115234375	210.5789337158203	0.0004042983055114746	7	010
373	388.31427001953125	353.5209655761719	1.0	428.87164306640625	297.4659118652344	0.909284770488739	529.6753540039062	207.4424285888672	1.0	528.1747436523438	209.5473175048828	0.00040224194526672363	7	010
374	389.1662292480469	355.0823059082031	1.0	430.74713134765625	297.720703125	0.997421145439148	529.6587524414062	208.02481079101562	1.0	527.5723876953125	210.86305236816406	0.0003992915153503418	7	010
375	432.10638427734375	354.8437805175781	0.9999999403953552	430.7459411621094	296.2129821777344	0.9998489022254944	529.0137939453125	208.3842315673828	1.0	527.13720703125	210.56851196289062	0.00056418776512146	7	010
376	432.18927001953125	354.9732971191406	1.0	432.36871337890625	297.4945373535156	0.9999969005584717	529.380615234375	208.0240478515625	1.0	527.5582275390625	210.20828247070312	0.0008211433887481689	7	010
377	388.994873046875	356.6681823730469	1.0	432.9552307128906	296.9079284667969	0.9999991655349731	529.93408203125	207.91041564941406	1.0	528.1859130859375	209.7764892578125	0.00037407875061035156	7	010
378	432.2569580078125	355.4717712402344	1.0	434.11865234375	297.07916259765625	0.9999995827674866	529.2264404296875	207.59768676757812	1.0	526.76611328125	206.4220733642578	0.0003574192523956299	7	010
379	388.84765625	357.3992919921875	1.0	434.4479675292969	296.94464111328125	0.9999966025352478	528.731689453125	208.0265350341797	1.0	526.6113891601562	206.98721313476562	0.000394284725189209	7	010
380	388.9494934082031	356.6358642578125	1.0	436.1625061035156	297.6180725097656	0.9999990463256836	529.2528686523438	208.11656188964844	1.0	526.6690063476562	210.54600524902344	0.0006023049354553223	7	010
381	390.395751953125	358.5445556640625	1.0	438.2635498046875	299.5685119628906	0.9999606609344482	529.1851196289062	207.77352905273438	1.0	527.6454467773438	210.19007873535156	0.0005462169647216797	7	010
382	390.6351623535156	361.2423400878906	0.9999999403953552	380.086181640625	302.5990905761719	1.0	529.1703491210938	207.67869567871094	1.0	379.5577392578125	302.97259521484375	0.0006309747695922852	7	010
383	390.0027770996094	363.21728515625	1.0	436.44659423828125	298.60687255859375	0.9999998807907104	388.8473205566406	359.4745788574219	7.274746894836426e-5	383.6119079589844	298.67181396484375	0.0001418590545654297	7	010
384	389.4296875	363.7206115722656	1.0	433.6874084472656	301.22003173828125	0.9939377307891846	390.4688720703125	364.31134033203125	0.00013932585716247559	390.41253662109375	356.00457763671875	3.933906555175781e-5	7	010
385	388.4931640625	365.3790283203125	1.0	432.35809326171875	301.46197509765625	0.6768103837966919	389.9870300292969	365.1125183105469	8.594989776611328e-5	392.6004333496094	371.9487609863281	1.5795230865478516e-5	7	010
386	388.19171142578125	368.57330322265625	1.0	433.1435852050781	304.9984436035156	0.0026915371417999268	387.94122314453125	368.3526916503906	0.000239640474319458	378.22576904296875	374.0169677734375	0.00013574957847595215	7	010
387	388.3446350097656	368.18035888671875	1.0	394.4494323730469	366.8737487792969	9.02414321899414e-5	387.91131591796875	368.36358642578125	0.00021216273307800293	378.4815673828125	374.0462341308594	0.00013500452041625977	7	010
388	387.690673828125	367.79547119140625	1.0	428.0315246582031	303.9386901855469	0.9973172545433044	387.2258605957031	368.19482421875	0.00014090538024902344	378.12530517578125	374.111572265625	7.969141006469727e-5	7	010
389	386.69952392578125	367.89837646484375	1.0	393.26287841796875	300.791015625	0.999991774559021	386.2198181152344	368.0297546386719	0.0001283586025238037	377.9721374511719	373.66064453125	6.532669067382812e-5	7	010
390	386.3175354003906	365.86126708984375	1.0	404.12408447265625	297.0286560058594	0.9745068550109863	385.6965637207031	366.84478759765625	0.00023502111434936523	378.88238525390625	372.6954040527344	5.760788917541504e-5	7	010
391	385.6484375	364.2909240722656	1.0	400.16607666015625	297.2871398925781	0.9990697503089905	385.3172607421875	365.9515380859375	0.00018101930618286133	407.779052734375	294.69921875	0.0001214742660522461	7	010
392	386.101318359375	364.0328369140625	1.0	420.76458740234375	293.6065979003906	0.9768434762954712	387.0752868652344	361.3296203613281	0.00020548701286315918	389.6899719238281	355.8981018066406	3.7282705307006836e-5	7	010
393	386.5372619628906	362.7467041015625	1.0	424.5348815917969	295.465576171875	0.7848076820373535	387.0341796875	360.0069580078125	9.104609489440918e-5	426.57977294921875	351.5785217285156	6.508827209472656e-5	7	010
394	386.3123779296875	361.5070495605469	1.0	391.5442199707031	361.93963623046875	0.00014847517013549805	387.3763427734375	360.61907958984375	0.0001283884048461914	375.58282470703125	354.1904296875	3.0875205993652344e-5	7	010
395	386.0293884277344	363.0030517578125	1.0	423.9224853515625	291.3864440917969	0.005992472171783447	386.7351989746094	359.9030456542969	8.887052536010742e-5	379.7747802734375	353.2878112792969	7.197260856628418e-5	7	010
396	434.1624755859375	357.1783752441406	1.0	425.3145446777344	293.52508544921875	0.9952188730239868	386.89215087890625	359.3874206542969	0.00014632940292358398	424.8249206542969	348.5296936035156	4.747509956359863e-5	7	010
397	386.3921813964844	359.8742980957031	1.0	425.923583984375	290.84722900390625	0.00042432546615600586	387.1829833984375	358.39288330078125	0.00024014711380004883	387.60552978515625	352.5208435058594	0.0001119375228881836	7	010
398	433.432373046875	356.72698974609375	1.0	426.19842529296875	290.26593017578125	0.0009629428386688232	387.1515808105469	358.1160888671875	0.00020873546600341797	387.732666015625	351.9776306152344	0.00013697147369384766	7	010
399	386.1361999511719	357.20025634765625	1.0	427.1988525390625	292.8849792480469	0.704836368560791	649.6095581054688	221.96046447753906	4.2438507080078125e-5	375.8312683105469	358.4686279296875	2.3156404495239258e-5	7	010
400	387.5420837402344	354.43719482421875	1.0	383.46533203125	287.84783935546875	0.9999953508377075	387.31719970703125	353.5478210449219	3.7550926208496094e-5	382.48956298828125	288.03546142578125	6.648898124694824e-5	7	010
401	389.45050048828125	347.4308166503906	0.9999999403953552	379.35516357421875	290.3579406738281	1.0	435.3814392089844	348.98944091796875	5.1975250244140625e-5	376.1080322265625	291.0953369140625	0.00037363171577453613	7	010
402	390.63214111328125	343.4383544921875	1.0	378.0245361328125	291.7019348144531	0.9427406191825867	389.1805114746094	341.3651428222656	0.00010779500007629395	375.9212646484375	338.0486145019531	8.052587509155273e-5	7	010
403	388.9407958984375	348.09759521484375	0.9999999403953552	380.42852783203125	295.5076599121094	0.0020244717597961426	439.6851806640625	349.3600769042969	0.00013342499732971191	442.68914794921875	353.9127502441406	4.693865776062012e-5	7	010
404	388.28228759765625	350.9934997558594	1.0	423.1706848144531	300.5936279296875	0.9999722242355347	447.94390869140625	351.9345703125	0.00020360946655273438	377.97308349609375	357.84521484375	0.00014761090278625488	7	010
405	388.1427917480469	355.15264892578125	1.0	383.1295166015625	311.8525390625	0.9999392628669739	450.4744873046875	353.5443420410156	0.00011757016181945801	382.0416564941406	310.359130859375	0.0022123754024505615	7	010
406	388.3382568359375	353.64093017578125	1.0	428.6011047363281	316.2027282714844	0.9984445571899414	451.1192626953125	352.6810302734375	0.00011479854583740234	388.51055908203125	322.3506774902344	0.0002396106719970703	7	010
407	452.1452331542969	352.3560791015625	0.9999990463256836	449.52392578125	354.8779602050781	8.487701416015625e-5	451.8382263183594	351.7545166015625	0.00012159347534179688	443.2107849121094	357.5889587402344	2.4318695068359375e-5	7	010
408	456.38616943359375	355.7698669433594	0.9999998807907104	437.94586181640625	342.0524597167969	2.5480985641479492e-5	453.8863525390625	354.13970947265625	2.154707908630371e-5	374.96392822265625	351.68414306640625	2.2649765014648438e-5	7	010
409	460.021240234375	359.3686828613281	0.9999999403953552	376.564697265625	342.286376953125	0.0008605420589447021	460.3457336425781	358.34405517578125	5.3554773330688477e-5	387.3821105957031	349.5567932128906	0.00023427605628967285	7	010
410	462.7127380371094	363.1220397949219	0.9999997615814209	372.7745666503906	345.1415710449219	0.2091144323348999	462.6064453125	365.066650390625	0.00010213255882263184	457.5928955078125	353.6248474121094	0.0001564323902130127	7	010
411	463.5469055175781	372.44140625	1.0	372.8948669433594	344.593505859375	0.9963663816452026	393.63092041015625	379.72894287109375	0.00022020936012268066	389.9433288574219	369.758544921875	0.0001283586025238037	7	010
412	390.88525390625	383.89862060546875	1.0	378.3523864746094	340.7109375	0.9983379244804382	390.25885009765625	384.66363525390625	0.0002015829086303711	377.8714599609375	392.4022216796875	0.0001392066478729248	7	010
413	389.6688232421875	388.50628662109375	1.0	383.4266357421875	335.7584533691406	0.9999899864196777	389.29296875	387.23388671875	8.103251457214355e-5	381.3774108886719	336.0574645996094	0.00011172890663146973	7	010
414	388.1484069824219	389.485595703125	1.0	385.6527404785156	334.4873962402344	1.0	387.767333984375	387.5038757324219	5.751848220825195e-5	386.0682373046875	336.0827941894531	0.00013431906700134277	7	010
415	386.911376953125	391.1807556152344	1.0	387.5387878417969	345.1987609863281	0.9999998807907104	394.2789611816406	343.87042236328125	4.45246696472168e-5	388.20037841796875	342.61627197265625	5.6117773056030273e-5	7	010
416	384.2672119140625	391.8450927734375	1.0	391.6101379394531	344.0497131347656	0.999992311000824	396.02398681640625	344.6723327636719	4.547834396362305e-5	387.4240417480469	346.3766174316406	5.7637691497802734e-5	7	010
417	377.9444885253906	393.0860290527344	1.0	396.3414306640625	356.7025451660156	0.9999649524688721	376.1253356933594	394.21832275390625	3.236532211303711e-5	380.23797607421875	370.365478515625	3.17692756652832e-5	7	010
418	369.3992919921875	394.08929443359375	1.0	455.58349609375	349.25030517578125	0.9997095465660095	371.83465576171875	396.10577392578125	8.854269981384277e-5	451.1278991699219	349.7561340332031	4.881620407104492e-5	7	010
419	363.98004150390625	394.54791259765625	1.0	399.0664978027344	351.4130554199219	0.9982627630233765	368.2012634277344	396.8980712890625	6.479024887084961e-5	398.2535705566406	351.6741638183594	5.5730342864990234e-5	7	010
420	361.2149658203125	394.2963562011719	1.0	390.04949951171875	353.9862060546875	1.0	392.775146484375	352.77740478515625	3.311038017272949e-5	383.6755676269531	356.1555480957031	4.112720489501953e-5	7	010
421	359.4344482421875	389.9246826171875	0.01565214991569519	638.8504638671875	3.778902769088745	2.4020671844482422e-5	647.5900268554688	61.533504486083984	1.6361474990844727e-5	620.1267700195312	2.2226500511169434	5.185604095458984e-6	7	010
422	648.2822265625	220.92433166503906	6.139278411865234e-6	648.7283325195312	220.64500427246094	4.348158836364746e-5	650.5501708984375	221.70663452148438	6.0170888900756836e-5	644.0075073242188	222.35911560058594	8.344650268554688e-7	7	010
423	645.5345458984375	301.21185302734375	1.4007091522216797e-5	646.4639282226562	300.4313049316406	1.862645149230957e-5	648.9441528320312	329.7110290527344	4.5180320739746094e-5	622.388671875	329.05572509765625	1.7583370208740234e-6	7	010
424	353.9707946777344	370.7090148925781	0.05935561656951904	638.1170043945312	4.996333122253418	8.404254913330078e-6	650.2722778320312	220.20452880859375	5.692243576049805e-6	0.4891982078552246	380.01361083984375	7.748603820800781e-7	7	010
425	355.05279541015625	371.5577697753906	0.004377096891403198	0.7783758640289307	362.2457275390625	5.841255187988281e-6	648.1893310546875	122.54427337646484	1.7076730728149414e-5	414.2159423828125	4.484151363372803	3.248453140258789e-6	7	010
426	353.9058532714844	371.6279602050781	0.9934583902359009	643.991455078125	28.870141983032227	8.374452590942383e-6	354.4039001464844	371.30767822265625	0.00010791420936584473	427.44744873046875	3.194650650024414	1.6093254089355469e-6	7	010
427	1.8894996643066406	362.9819641113281	2.5331974029541016e-6	637.349609375	5.453601837158203	1.195073127746582e-5	646.8654174804688	94.7531967163086	4.887580871582031e-6	637.3958129882812	3.027224540710449	7.450580596923828e-7	7	010
428	356.5889587402344	366.81683349609375	3.2186508178710938e-6	648.1571655273438	221.001953125	3.0100345611572266e-6	647.7931518554688	269.78436279296875	3.993511199951172e-6	639.3028564453125	2.746382236480713	7.748603820800781e-7	7	010
429	4.873983383178711	1.1277399063110352	3.3080577850341797e-6	648.7713623046875	220.5350799560547	6.109476089477539e-6	650.351806640625	220.62562561035156	4.0650367736816406e-5	621.87939453125	0.9043512344360352	6.258487701416016e-7	7	010
430	360.8509216308594	366.0242004394531	0.010021001100540161	339.72186279296875	362.0521240234375	5.683302879333496e-5	641.01953125	8.271387100219727	1.9103288650512695e-5	639.0858154296875	3.0857644081115723	1.1026859283447266e-6	7	010
431	358.05584716796875	367.2529602050781	0.001704096794128418	646.9020385742188	267.5556335449219	1.7851591110229492e-5	649.3880004882812	250.79673767089844	1.7523765563964844e-5	604.5493774414062	1.368340253829956	2.771615982055664e-6	7	010
432	359.4550476074219	368.1966552734375	0.16501891613006592	619.0756225585938	3.359834671020508	7.18235969543457e-6	641.3486328125	477.65850830078125	6.556510925292969e-6	619.3619995117188	1.6209211349487305	2.205371856689453e-6	7	010
433	359.4155578613281	368.9592590332031	0.3960787355899811	639.0515747070312	4.245422840118408	9.387731552124023e-6	647.8491821289062	248.94728088378906	1.0102987289428711e-5	343.033935546875	366.3038024902344	1.2814998626708984e-6	7	010
434	360.76104736328125	365.452392578125	0.9882016181945801	343.1055603027344	358.0909729003906	1.5050172805786133e-5	362.76666259765625	363.8860778808594	3.7848949432373047e-6	361.1860046386719	356.39520263671875	7.12275505065918e-6	7	010
435	363.314697265625	365.14862060546875	0.9610916376113892	637.961181640625	4.6281890869140625	3.2573938369750977e-5	641.1727294921875	8.296053886413574	1.385807991027832e-5	361.8348693847656	356.1661376953125	1.9848346710205078e-5	7	010
436	361.2252502441406	365.4737548828125	0.9922758340835571	639.1603393554688	3.675913095474243	1.385807991027832e-5	648.2355346679688	333.8448486328125	1.5467405319213867e-5	362.19940185546875	356.23736572265625	5.21540641784668e-6	7	010
437	357.59039306640625	369.8714294433594	0.0002849698066711426	355.7499084472656	338.05078125	0.03269237279891968	648.3036499023438	124.3618392944336	1.6301870346069336e-5	351.8816223144531	342.0345458984375	2.104043960571289e-5	7	010
438	352.829833984375	327.9486999511719	1.0	362.6564636230469	373.58209228515625	0.9983085989952087	363.936279296875	373.7225036621094	0.00011676549911499023	354.7572326660156	336.4219055175781	0.00010749697685241699	7	010
439	345.4248046875	317.8406677246094	0.9999516606330872	362.1047668457031	356.16363525390625	0.999997615814209	347.03314208984375	317.7053527832031	0.00036340951919555664	341.6504211425781	311.2469482421875	0.00026789307594299316	7	010
440	343.7528076171875	305.5758361816406	1.0	364.2300720214844	357.3027648925781	0.9999997615814209	365.00238037109375	356.0292663574219	0.00010269880294799805	367.328125	357.85107421875	0.00010263919830322266	7	010
441	338.2747497558594	297.614990234375	1.0	356.32183837890625	341.8875732421875	1.0	341.5679931640625	298.4094543457031	7.703900337219238e-5	338.6997375488281	304.2746276855469	5.698204040527344e-5	7	010
442	337.243896484375	285.7823181152344	1.0	355.2033996582031	337.5518493652344	1.0	357.4358825683594	337.0150451660156	0.00031954050064086914	353.53436279296875	338.3387756347656	0.0004311501979827881	7	010
443	333.87872314453125	274.4580993652344	1.0	347.4433898925781	320.09759521484375	0.9966105222702026	348.3558044433594	320.0693359375	0.0002503395080566406	351.17974853515625	321.03839111328125	0.0006816089153289795	7	010
444	334.8315734863281	251.79078674316406	0.9999997019767761	344.7608642578125	317.38824462890625	0.9999998807907104	334.15350341796875	253.03952026367188	0.0003889799118041992	344.3609619140625	317.6609191894531	0.0004635751247406006	7	010
445	335.3772888183594	235.4546356201172	0.9999998807907104	336.71002197265625	319.28570556640625	1.0	334.39227294921875	237.45030212402344	0.0005674958229064941	333.1772155761719	241.13246154785156	0.0004943013191223145	7	010
446	334.4573059082031	219.35824584960938	1.0	336.32806396484375	307.2786865234375	0.9999999403953552	338.3085632324219	221.37652587890625	0.0003929734230041504	332.76226806640625	225.89739990234375	0.00019553303718566895	7	010
447	335.9158935546875	202.56683349609375	1.0	331.74432373046875	309.0356750488281	1.0	331.42645263671875	203.3155517578125	0.00017654895782470703	334.2007751464844	311.0962219238281	0.0002408921718597412	7	010
448	335.9337463378906	188.12547302246094	1.0	331.8191223144531	289.5540771484375	0.48061394691467285	334.96832275390625	189.35208129882812	0.0007133185863494873	333.7471008300781	192.35397338867188	0.0006057620048522949	7	010
449	335.2578125	174.11288452148438	0.9999994039535522	332.5071716308594	274.9164123535156	1.0	334.4447326660156	175.0730743408203	0.0003050267696380615	332.8847961425781	177.88270568847656	0.00021633505821228027	7	010
450	337.0853576660156	156.31985473632812	0.9999948740005493	335.6183166503906	258.85894775390625	0.9914617538452148	334.93157958984375	158.1809844970703	0.00033739209175109863	330.3739929199219	258.9954528808594	0.0009250938892364502	7	010
451	325.86529541015625	141.8997039794922	0.9964984655380249	335.5228576660156	238.38087463378906	0.9999892711639404	331.0928039550781	140.31124877929688	0.0003838837146759033	336.29730224609375	237.67471313476562	0.0018438398838043213	7	010
452	318.1253662109375	125.61617279052734	1.0	320.60614013671875	128.05145263671875	0.014711946249008179	317.3695983886719	125.91246795654297	0.00019875168800354004	316.0697326660156	130.24441528320312	9.605288505554199e-5	7	010
453	305.3619384765625	108.0225830078125	1.0	348.3821716308594	188.76263427734375	0.9927705526351929	346.23126220703125	187.5545196533203	0.00017017126083374023	347.6471862792969	189.53244018554688	0.0012339353561401367	7	010
454	291.5489501953125	97.03203582763672	0.9999804496765137	348.0367431640625	181.85060119628906	1.0	345.0357971191406	182.54049682617188	0.0002059340476989746	340.4853210449219	184.81578063964844	0.00035071372985839844	7	010
455	354.3860168457031	179.64561462402344	0.0015009045600891113	277.1203918457031	96.34764862060547	1.0	279.8997497558594	94.6638412475586	7.224082946777344e-5	349.714599609375	178.64866638183594	0.005940735340118408	7	010
456	261.5337219238281	98.4107666015625	0.9992687702178955	263.46746826171875	99.31524658203125	0.999843955039978	266.16851806640625	98.6463851928711	0.00014203786849975586	269.0297546386719	96.54877471923828	6.562471389770508e-5	7	010
457	250.42294311523438	102.6677017211914	1.0	342.6481628417969	146.0591583251953	1.0	255.3225860595703	102.73186492919922	0.00023955106735229492	339.3634338378906	147.23147583007812	0.00035813450813293457	7	010
458	234.29135131835938	112.85089111328125	1.0	332.2845764160156	133.95687866210938	0.001450657844543457	240.4176025390625	111.66537475585938	0.00011202692985534668	236.11195373535156	112.30992126464844	3.466010093688965e-5	7	010
459	216.0543670654297	111.58216857910156	0.9999967217445374	321.6087951660156	119.39053344726562	1.0	321.0938415527344	121.6678466796875	0.00018158555030822754	213.48805236816406	102.28484344482422	0.00013870000839233398	7	010
460	197.87075805664062	111.72997283935547	0.9992427825927734	303.01702880859375	124.81661224365234	0.9278796315193176	649.4998168945312	219.87094116210938	8.33272933959961e-5	197.8513641357422	102.35408782958984	6.303191184997559e-5	7	010
461	182.55593872070312	104.352783203125	0.0037308335304260254	282.2481384277344	122.55929565429688	1.0	281.346923828125	121.25797271728516	0.00016075372695922852	285.6778564453125	128.2452850341797	0.00012120604515075684	7	010
462	164.2661895751953	113.71764373779297	0.00030794739723205566	262.4722595214844	130.7386016845703	0.9999997615814209	262.42437744140625	130.71163940429688	1.5079975128173828e-5	261.28656005859375	130.68666076660156	2.828240394592285e-5	7	010
463	241.02481079101562	119.42340087890625	0.00013136863708496094	241.86752319335938	123.69485473632812	1.0	242.58518981933594	121.51541137695312	6.452202796936035e-5	243.22007751464844	124.76710510253906	0.00013375282287597656	7	010
464	220.66868591308594	121.89610290527344	2.9146671295166016e-5	220.38821411132812	127.148681640625	0.9999830722808838	222.91827392578125	123.2680892944336	2.6434659957885742e-5	218.7149200439453	121.71340942382812	1.5407800674438477e-5	7	010
465	201.5631103515625	116.15953826904297	3.081560134887695e-5	200.60861206054688	118.4395980834961	1.0	199.11981201171875	118.09185028076172	3.236532211303711e-5	205.67027282714844	124.96627807617188	4.1037797927856445e-5	7	010
466	78.84027099609375	123.18718719482422	0.2498456835746765	180.33055114746094	120.83714294433594	0.9169576168060303	645.8660888671875	29.067121505737305	9.5367431640625e-6	74.25680541992188	115.78828430175781	1.1920928955078125e-6	7	010
467	68.07685089111328	137.1765594482422	0.001267462968826294	1.003706693649292	362.93853759765625	9.268522262573242e-6	649.23095703125	204.52931213378906	5.179643630981445e-5	621.2898559570312	2.516026020050049	2.8312206268310547e-6	7	010
468	49.713890075683594	161.5544891357422	1.65402889251709e-5	48.384193420410156	163.67002868652344	0.02955639362335205	649.403564453125	205.57821655273438	4.589557647705078e-6	33.984458923339844	169.2937774658203	2.294778823852539e-6	7	010
469	40.27760314941406	176.27772521972656	0.887963056564331	39.35504913330078	179.6163787841797	0.0002117455005645752	650.6683349609375	219.10984802246094	1.4871358871459961e-5	28.20484161376953	175.039794921875	2.7954578399658203e-5	7	010
470	91.16714477539062	130.33370971679688	0.0004191100597381592	87.74552154541016	131.84140014648438	0.0009679496288299561	650.0029296875	219.16246032714844	1.379847526550293e-5	622.0970458984375	1.8158907890319824	2.4139881134033203e-6	7	010
471	33.0287971496582	227.33233642578125	0.9671308994293213	33.14857864379883	228.1143341064453	0.98891681432724	33.803096771240234	223.75982666015625	0.00011676549911499023	28.325603485107422	226.09718322753906	0.00016868114471435547	7	010
472	53.367576599121094	160.81881713867188	7.396936416625977e-5	64.03557586669922	159.0679168701172	1.0	66.0123291015625	160.79983520507812	0.00010466575622558594	61.75956726074219	160.95970153808594	0.0004214644432067871	7	010
473	0.3202674388885498	301.08636474609375	7.867813110351562e-6	647.463134765625	221.915283203125	2.3573637008666992e-5	648.0881958007812	141.13180541992188	4.357099533081055e-5	622.1557006835938	2.8289384841918945	2.5033950805664062e-6	7	010
474	50.27458190917969	313.9175720214844	0.0023858845233917236	51.073150634765625	311.5059814453125	0.06436452269554138	641.5189819335938	478.23602294921875	1.150369644165039e-5	47.37611770629883	312.56439208984375	1.3500452041625977e-5	7	010
475	51.42995071411133	314.12188720703125	0.9999992251396179	53.02526092529297	315.9735412597656	0.6454434394836426	54.16004180908203	315.8688659667969	7.343292236328125e-5	50.676753997802734	308.81536865234375	6.026029586791992e-5	7	010
476	50.874759674072266	322.79998779296875	1.0	52.83962631225586	326.1473083496094	0.002542555332183838	52.827369689941406	322.874267578125	0.00010898709297180176	51.56465148925781	326.75653076171875	1.9073486328125e-5	7	010
477	51.96979904174805	328.2914123535156	0.9999921321868896	52.96501159667969	327.1409606933594	0.06468212604522705	54.85594177246094	330.1203308105469	0.00010052323341369629	50.94406509399414	322.90716552734375	7.170438766479492e-5	7	010
478	55.67170333862305	337.323974609375	0.9999982118606567	39.36524963378906	246.55580139160156	0.9858216643333435	60.42509460449219	337.5780334472656	8.955597877502441e-5	56.2405891418457	327.3360900878906	7.101893424987793e-5	7	010
479	61.271339416503906	342.5361633300781	0.9556968808174133	61.89622497558594	342.6741027832031	0.9999961853027344	65.21075439453125	340.7967834472656	0.00012087821960449219	63.05502700805664	347.4111328125	0.00013589859008789062	7	010
480	66.40531158447266	353.0359191894531	0.9931234121322632	69.37278747558594	352.31689453125	0.9999125003814697	70.79256439208984	349.4910888671875	0.0002684295177459717	69.52493286132812	344.5352783203125	0.0006032288074493408	7	010
481	75.54634094238281	364.780029296875	1.0	44.365333557128906	269.456787109375	0.05642431974411011	75.5828857421875	365.14581298828125	0.0005018711090087891	71.48275756835938	356.49981689453125	0.0006555616855621338	7	010
482	79.39215850830078	376.6595458984375	1.0	85.8804702758789	378.0689697265625	0.0004172027111053467	82.27803802490234	379.1953125	0.00025773048400878906	81.00740051269531	370.41595458984375	0.0001423954963684082	7	010
483	82.14610290527344	382.4875793457031	1.0	86.24537658691406	384.1644592285156	0.00017789006233215332	81.25714874267578	384.04693603515625	9.942054748535156e-5	73.49781036376953	387.826904296875	9.590387344360352e-5	7	010
484	84.50227355957031	386.0443115234375	1.0	87.5522689819336	388.4075012207031	7.429718971252441e-5	82.83485412597656	387.1606750488281	2.872943878173828e-5	72.55313110351562	390.5702209472656	3.069639205932617e-5	7	010
485	86.22654724121094	387.09222412109375	1.0	80.65776062011719	294.98553466796875	0.0027022063732147217	84.09001922607422	388.14874267578125	3.406405448913574e-5	73.1368637084961	392.1546936035156	3.3915042877197266e-5	7	010
486	88.50791931152344	383.3038330078125	1.0	82.7635269165039	295.47515869140625	1.0	84.96820068359375	386.0205078125	6.201863288879395e-5	75.41509246826172	390.5058288574219	7.411837577819824e-5	7	010
487	89.87430572509766	370.40911865234375	1.0	81.6572265625	296.59906005859375	0.9999346733093262	93.68317413330078	370.1100769042969	0.0003490149974822998	94.05726623535156	367.3072509765625	0.00014278292655944824	7	010
488	92.5079345703125	354.3663024902344	1.0	84.30079650878906	304.9398498535156	1.0	95.83563995361328	353.5011901855469	0.007573574781417847	82.4983139038086	305.9011535644531	0.00016561150550842285	7	010
489	103.04279327392578	314.6506652832031	0.9999865293502808	100.77680206298828	322.2930908203125	0.015114516019821167	105.1455307006836	317.78753662109375	0.0001329183578491211	103.75980377197266	321.1850891113281	0.00010731816291809082	7	010
490	121.328857421875	302.0357360839844	1.0	127.35984802246094	303.45660400390625	0.0025167763233184814	122.10881042480469	303.25140380859375	0.00046187639236450195	121.55785369873047	306.9086608886719	0.00018793344497680664	7	010
491	132.69793701171875	282.4267883300781	1.0	102.99617767333984	340.9087219238281	1.0	134.59747314453125	283.4047546386719	0.00011208653450012207	104.78975677490234	345.9526672363281	0.000770866870880127	7	010
492	145.06329345703125	265.2211608886719	1.0	109.599609375	341.18682861328125	1.0	148.16207885742188	265.7661437988281	0.00029906630516052246	110.61405944824219	349.14129638671875	0.0006195306777954102	7	010
493	158.79978942871094	248.49652099609375	1.0	124.30116271972656	319.4532775878906	1.0	161.8130645751953	250.2657470703125	0.00017887353897094727	122.77976989746094	321.75775146484375	7.206201553344727e-5	7	010
494	184.54605102539062	238.35806274414062	1.0	132.9586639404297	288.06085205078125	1.0	186.66201782226562	237.7930450439453	0.00025460124015808105	130.2236785888672	288.4371337890625	0.00031638145446777344	7	010
495	199.19117736816406	230.14125061035156	0.25718048214912415	142.95730590820312	276.98626708984375	1.0	146.5839080810547	275.3553466796875	0.00012359023094177246	144.2848358154297	284.6985778808594	0.0001894831657409668	7	010
496	243.45193481445312	243.1283721923828	0.9999990463256836	160.66844177246094	242.18447875976562	1.0	244.9681854248047	242.9344482421875	7.751584053039551e-5	160.40921020507812	243.56448364257812	7.271766662597656e-5	7	010
497	271.40875244140625	245.2356414794922	0.9999999403953552	174.68490600585938	223.946044921875	1.0	177.48431396484375	223.6377716064453	6.645917892456055e-5	174.55978393554688	227.21041870117188	0.00034058094024658203	7	010
498	292.6846008300781	255.1360626220703	0.9999727010726929	204.45657348632812	231.1110076904297	0.9999999403953552	296.78143310546875	252.35092163085938	0.00043380260467529297	292.1412658691406	246.4244842529297	0.0004968643188476562	7	010
499	310.4893798828125	257.0101623535156	0.9987230896949768	218.66619873046875	226.83523559570312	1.0	314.4341125488281	254.09280395507812	0.00010895729064941406	310.6289978027344	249.35215759277344	0.00029402971267700195	7	010
500	327.5224609375	257.90374755859375	1.0	230.4599609375	224.50234985351562	1.0	325.55816650390625	259.11785888671875	0.0001258552074432373	228.22352600097656	224.69955444335938	5.501508712768555e-5	7	010
501	337.5504150390625	261.1609191894531	1.0	245.31442260742188	229.94580078125	1.0	249.02235412597656	229.20004272460938	3.7282705307006836e-5	241.87149047851562	229.26168823242188	6.0886144638061523e-5	7	010
502	346.2002868652344	262.53460693359375	1.0	254.87838745117188	233.2209014892578	1.0	344.7044677734375	263.30255126953125	0.00027498602867126465	254.37689208984375	238.23208618164062	0.00012382864952087402	7	010
503	353.3155212402344	264.3976135253906	1.0	262.1792297363281	231.75531005859375	1.0	355.3841552734375	266.3363952636719	6.815791130065918e-5	258.71380615234375	231.26199340820312	7.936358451843262e-5	7	010
504	359.8255310058594	264.3963317871094	1.0	272.2853698730469	230.78936767578125	1.0	364.6802062988281	263.4110412597656	0.00011417269706726074	347.5879211425781	259.79571533203125	7.611513137817383e-5	7	010
505	367.03863525390625	264.34051513671875	1.0	281.7098083496094	230.9183349609375	1.0	281.4830627441406	230.36001586914062	9.369850158691406e-5	276.3304748535156	232.88804626464844	9.697675704956055e-5	7	010
506	378.3788146972656	268.2987976074219	0.9999814033508301	287.4005126953125	234.3740692138672	1.0	379.5351867675781	268.39886474609375	0.0005196928977966309	373.9704895019531	261.2477111816406	0.00018903613090515137	7	010
507	386.38323974609375	268.8306884765625	1.0	299.1256408691406	227.23561096191406	1.0	385.1026916503906	271.32586669921875	0.00036394596099853516	380.0899353027344	275.72088623046875	0.00018036365509033203	7	010
508	396.2831726074219	270.1063537597656	1.0	301.4471130371094	225.2211456298828	1.0	396.8097229003906	272.2475280761719	0.00017184019088745117	302.2359619140625	227.08705139160156	0.00024265050888061523	7	010
509	401.1372375488281	271.2482604980469	1.0	313.254150390625	224.5809326171875	1.0	400.6123046875	273.00848388671875	0.00013574957847595215	314.8971252441406	226.78465270996094	0.00012090802192687988	7	010
510	407.0901794433594	272.01031494140625	1.0	319.7108459472656	225.70904541015625	1.0	404.65350341796875	275.2764892578125	0.0001544356346130371	319.2945556640625	228.3379669189453	0.00011366605758666992	7	010
511	410.1982727050781	273.0155944824219	0.9999998211860657	322.933837890625	225.6881866455078	1.0	411.1355285644531	271.64532470703125	0.00017526745796203613	406.7821044921875	264.2130126953125	4.89354133605957e-5	7	010
512	409.9549560546875	273.6443786621094	1.0	328.8972473144531	223.1195831298828	1.0	410.6553039550781	271.6051940917969	0.00018024444580078125	331.3424987792969	224.376220703125	9.378790855407715e-5	7	010
513	411.1790466308594	273.85845947265625	1.0	331.2439880371094	220.79371643066406	1.0	410.9233093261719	271.9435729980469	0.0001328587532043457	332.1400146484375	222.6991729736328	0.0001410841941833496	7	010
514	411.3143310546875	274.5971374511719	1.0	332.7502136230469	220.05833435058594	0.9999998807907104	408.3121032714844	277.8336181640625	0.00017914175987243652	332.22125244140625	225.40573120117188	0.0002446472644805908	7	010
515	410.0104675292969	273.5640563964844	1.0	334.52471923828125	217.94131469726562	1.0	410.5601501464844	271.9484558105469	0.00012555718421936035	333.72723388671875	222.45062255859375	0.0003527700901031494	7	010
516	410.0876159667969	274.2729797363281	1.0	331.7209167480469	215.76866149902344	0.9999995827674866	410.3894348144531	272.55645751953125	0.00019741058349609375	323.2984924316406	217.72189331054688	9.334087371826172e-5	7	010
517	409.6122131347656	274.1384582519531	1.0	335.7241516113281	216.15457153320312	0.41511115431785583	410.03485107421875	271.85760498046875	0.0002174079418182373	395.9058532714844	270.8436584472656	7.468461990356445e-5	7	010
518	408.54669189453125	273.0073547363281	1.0	330.974365234375	211.70742797851562	0.999999463558197	406.57464599609375	275.9742736816406	0.00025793910026550293	331.6229248046875	212.24380493164062	0.00011244416236877441	7	010
519	408.49224853515625	272.7266540527344	1.0	330.4483947753906	210.7088623046875	0.9974032640457153	405.78985595703125	275.21844482421875	0.0001919269561767578	395.07415771484375	280.23046875	7.271766662597656e-5	7	010
520	408.57940673828125	271.9393310546875	1.0	331.6273498535156	212.37185668945312	0.9994803667068481	405.9342041015625	274.45257568359375	0.00023940205574035645	405.17315673828125	263.84429931640625	0.00015681982040405273	7	010
521	406.85003662109375	271.5147399902344	1.0	329.7915344238281	209.17349243164062	0.9999998807907104	404.341064453125	274.007080078125	0.0002606511116027832	331.2548522949219	209.64251708984375	0.0002716183662414551	7	010
