# Supplementary material for: An automated feeding system for the African killifish reveals the impact of diet on lifespan and allows scalable assessment of associative learning
Source: eLife. 2022 Nov 10;11:e69008. doi: 10.7554/eLife.69008 (PMC9788828; doi:10.7554/eLife.69008)
Supplement: Figure 6—source data 2. [file elife-69008-fig6-data2.zip › Training Trajectories/t2_REC027DLC_resnet50_TrainAllTheThingsJun28shuffle1_1030000.csv]

bodyparts_coords	fishhead_x	fishhead_y	fishhead_likelihood	fishtail_x	fishtail_y	fishtail_likelihood	redlight_x	redlight_y	redlight_likelihood	fooddrop_x	fooddrop_y	fooddrop_likelihood	fishnum	recordingnum
0	468.1250305175781	121.26422119140625	1.0	395.18695068359375	214.1640167236328	1.0	472.1044921875	123.01936340332031	4.565715789794922e-5	387.98919677734375	214.44825744628906	6.902217864990234e-5	2	027
1	467.6805419921875	121.5389175415039	1.0	392.7796630859375	215.2505340576172	1.0	471.42559814453125	123.92132568359375	5.626678466796875e-5	464.4246826171875	114.07221984863281	7.69197940826416e-5	2	027
2	467.60321044921875	122.25756072998047	1.0	392.1540222167969	211.49398803710938	1.0	470.9618835449219	124.74739074707031	8.490681648254395e-5	471.12786865234375	129.23109436035156	0.00010642409324645996	2	027
3	466.9245910644531	120.69768524169922	0.999972939491272	390.8027038574219	213.9488525390625	1.0	389.9418640136719	213.7535858154297	7.620453834533691e-5	388.08953857421875	213.9278106689453	0.00014126300811767578	2	027
4	467.45599365234375	122.0700912475586	1.0	389.49554443359375	214.287353515625	1.0	392.41888427734375	213.04086303710938	0.00011527538299560547	471.6501770019531	128.8311004638672	0.00014021992683410645	2	027
5	467.9848937988281	124.02543640136719	1.0	388.6250305175781	214.11329650878906	1.0	471.3243103027344	125.30166625976562	0.00013309717178344727	471.0853576660156	129.75912475585938	0.0001245737075805664	2	027
6	468.4122619628906	123.92536926269531	1.0	388.6119384765625	213.6212158203125	1.0	470.6812744140625	124.7920150756836	0.00013497471809387207	470.98687744140625	130.47027587890625	8.660554885864258e-5	2	027
7	467.41925048828125	124.50260162353516	1.0	385.9765930175781	212.30111694335938	1.0	388.4895935058594	210.99331665039062	0.00016236305236816406	384.4936218261719	212.548583984375	0.00016802549362182617	2	027
8	468.1822509765625	125.44235229492188	1.0	384.8388671875	211.92132568359375	1.0	471.4781799316406	126.03600311279297	8.496642112731934e-5	384.4135437011719	212.14418029785156	0.0001760721206665039	2	027
9	468.90924072265625	124.7347640991211	1.0	391.7882995605469	208.80947875976562	0.9996738433837891	471.586181640625	125.52944946289062	0.0001030266284942627	471.2736511230469	130.41729736328125	5.805492401123047e-5	2	027
10	467.6755676269531	125.20713806152344	1.0	389.0234375	211.29273986816406	1.0	391.9267578125	210.1509246826172	7.966160774230957e-5	387.6009826660156	210.77960205078125	0.00010451674461364746	2	027
11	466.7403259277344	123.40349578857422	1.0	387.4401550292969	208.76380920410156	1.0	389.2804260253906	208.15707397460938	0.00014767050743103027	386.3013000488281	209.04962158203125	0.00016289949417114258	2	027
12	466.48602294921875	121.51246643066406	1.0	387.522216796875	204.72850036621094	1.0	390.58331298828125	201.9154815673828	0.0001297593116760254	387.7470703125	206.13394165039062	0.00018927454948425293	2	027
13	468.7908935546875	118.9349594116211	0.9996055364608765	387.8427734375	204.04098510742188	1.0	391.25543212890625	200.9789581298828	0.00010943412780761719	389.8652648925781	205.70741271972656	7.37607479095459e-5	2	027
14	470.2660217285156	116.93672943115234	0.9999992847442627	392.0086975097656	200.51853942871094	1.0	469.36761474609375	118.84957885742188	9.253621101379395e-5	457.7995300292969	121.99974822998047	6.347894668579102e-5	2	027
15	469.1631774902344	117.2456283569336	1.0	397.5968322753906	200.85372924804688	0.9999999403953552	468.4466857910156	117.52799987792969	0.00010204315185546875	456.880126953125	119.48035430908203	5.85019588470459e-5	2	027
16	470.13153076171875	118.03743743896484	1.0	397.6062927246094	201.91273498535156	0.9999997019767761	469.00616455078125	118.97019958496094	2.917647361755371e-5	394.2238464355469	207.68484497070312	2.0444393157958984e-5	2	027
17	468.9339599609375	115.96046447753906	1.0	393.5999755859375	203.89541625976562	1.0	395.5743713378906	203.76377868652344	8.037686347961426e-5	394.8970031738281	204.7882537841797	0.00014090538024902344	2	027
18	471.8568420410156	115.56464385986328	0.9999998807907104	390.26336669921875	204.19070434570312	1.0	484.1802062988281	114.85843658447266	0.0001970827579498291	391.01348876953125	205.79061889648438	7.593631744384766e-5	2	027
19	471.0758972167969	114.21798706054688	0.9999983310699463	388.4660949707031	203.8101043701172	1.0	391.51116943359375	200.705810546875	0.00013715028762817383	389.9383239746094	206.17872619628906	7.197260856628418e-5	2	027
20	470.15655517578125	114.96902465820312	1.0	387.746826171875	204.5380096435547	1.0	390.5697326660156	201.26370239257812	9.962916374206543e-5	389.5668029785156	207.00634765625	4.735589027404785e-5	2	027
21	467.8438720703125	118.44588470458984	1.0	388.3031921386719	206.9403839111328	1.0	389.9866027832031	206.98216247558594	9.936094284057617e-5	387.7089538574219	207.91171264648438	0.00022733211517333984	2	027
22	462.6793212890625	126.0823974609375	1.0	389.468505859375	210.46852111816406	1.0	391.3937683105469	208.7245635986328	0.00012692809104919434	387.59637451171875	209.78057861328125	7.024407386779785e-5	2	027
23	454.79779052734375	136.60165405273438	0.8776731491088867	390.5192565917969	213.30654907226562	1.0	393.2326965332031	211.7942352294922	4.3332576751708984e-5	439.275390625	134.22373962402344	0.00011840462684631348	2	027
24	436.356689453125	142.53375244140625	0.7237945795059204	394.12567138671875	214.34112548828125	1.0	431.2864685058594	139.0174102783203	3.4421682357788086e-5	388.4945983886719	215.0681610107422	7.82310962677002e-5	2	027
25	467.6614990234375	155.43714904785156	0.9987472891807556	428.228271484375	146.3629608154297	0.00010251998901367188	512.9725341796875	205.4641571044922	0.9933750629425049	509.92578125	204.8833465576172	6.633996963500977e-5	2	027
26	467.3616943359375	158.48313903808594	1.0	515.3431396484375	205.0504913330078	0.00015467405319213867	512.984375	202.30303955078125	1.0	509.2431335449219	203.44711303710938	0.0015217065811157227	2	027
27	467.47479248046875	162.7603302001953	1.0	515.3387451171875	205.75436401367188	0.00013583898544311523	513.0475463867188	202.4364776611328	1.0	509.7364501953125	203.93936157226562	0.000871121883392334	2	027
28	466.48162841796875	165.1143035888672	1.0	515.7064208984375	205.83799743652344	0.0001226961612701416	513.2503662109375	202.7626190185547	1.0	509.5670166015625	204.144287109375	0.0006916821002960205	2	027
29	465.65765380859375	166.21714782714844	1.0	385.3576354980469	157.34390258789062	0.06468486785888672	513.4430541992188	201.8976287841797	1.0	512.4892578125	202.41339111328125	0.0011669695377349854	2	027
30	465.7938232421875	168.067626953125	1.0	384.8191833496094	161.0958709716797	0.9999997019767761	513.2151489257812	202.3905487060547	1.0	511.7037048339844	203.0404815673828	0.0008785724639892578	2	027
31	464.41278076171875	169.5152587890625	1.0	384.94366455078125	158.9514617919922	0.9999998807907104	513.100341796875	202.17245483398438	1.0	509.7862854003906	203.6433868408203	0.0011178255081176758	2	027
32	464.3131103515625	170.3827362060547	1.0	389.9627990722656	153.55906677246094	1.0	513.0562744140625	202.49945068359375	1.0	510.0122375488281	203.75709533691406	0.0006717145442962646	2	027
33	463.5625915527344	171.9192352294922	1.0	385.4056091308594	153.5120391845703	1.0	513.0319213867188	201.86907958984375	1.0	511.9268493652344	202.30169677734375	0.0007030069828033447	2	027
34	463.19927978515625	171.5959930419922	1.0	383.66656494140625	151.7359619140625	1.0	513.6222534179688	202.90040588378906	1.0	509.9951171875	204.01272583007812	0.000678330659866333	2	027
35	462.3247985839844	172.919189453125	1.0	379.99664306640625	145.02822875976562	1.0	512.9691162109375	202.00267028808594	1.0	509.9015808105469	203.55628967285156	0.0006734728813171387	2	027
36	462.65924072265625	172.05943298339844	1.0	388.01568603515625	142.92724609375	1.0	513.3644409179688	202.12350463867188	1.0	510.2616271972656	203.72679138183594	0.0006075203418731689	2	027
37	462.47857666015625	172.9124298095703	1.0	388.3270568847656	140.9857940673828	1.0	513.0546264648438	202.3508758544922	1.0	509.80908203125	203.6869659423828	0.0009598433971405029	2	027
38	463.82293701171875	172.66659545898438	1.0	386.2500915527344	138.99302673339844	1.0	512.9911499023438	201.98033142089844	1.0	509.8203430175781	203.34231567382812	0.0006770193576812744	2	027
39	462.261474609375	173.18511962890625	1.0	385.0868225097656	136.70220947265625	1.0	513.0139770507812	201.5679473876953	1.0	512.239501953125	202.47242736816406	0.0007996261119842529	2	027
40	462.6478576660156	172.66439819335938	1.0	383.2828063964844	134.87255859375	1.0	513.7791748046875	202.74908447265625	1.0	512.1912841796875	203.02215576171875	0.0034177005290985107	2	027
41	462.833984375	173.4738006591797	1.0	380.3541259765625	136.70431518554688	1.0	513.1765747070312	202.05982971191406	1.0	511.7994689941406	202.8590850830078	0.0011092424392700195	2	027
42	462.8746643066406	173.56307983398438	1.0	379.0747985839844	137.65467834472656	1.0	513.2633056640625	202.25001525878906	1.0	512.0272216796875	202.98818969726562	0.0009159743785858154	2	027
43	462.4666442871094	174.4422607421875	1.0	378.5148620605469	135.65028381347656	1.0	513.212158203125	201.79942321777344	1.0	512.4217529296875	202.67861938476562	0.0008981823921203613	2	027
44	462.2874755859375	176.0585479736328	1.0	379.7037658691406	138.7494659423828	1.0	513.112060546875	202.37413024902344	1.0	511.9953918457031	202.84307861328125	0.002975285053253174	2	027
45	463.6082458496094	178.70294189453125	1.0	378.4049987792969	142.7579803466797	1.0	512.8883666992188	202.249267578125	1.0	509.46185302734375	203.43533325195312	0.0009824633598327637	2	027
46	462.4671630859375	179.49761962890625	1.0	380.75469970703125	148.61688232421875	1.0	513.5589599609375	202.1029815673828	1.0	509.95269775390625	203.42019653320312	0.0006784796714782715	2	027
47	463.7182922363281	181.09188842773438	1.0	383.7992858886719	144.77439880371094	0.9999999403953552	512.7718505859375	201.91407775878906	1.0	509.403076171875	203.83949279785156	0.0005688965320587158	2	027
48	463.51422119140625	181.31028747558594	1.0	381.9680480957031	142.93572998046875	1.0	513.0357666015625	202.40084838867188	1.0	509.66107177734375	203.63426208496094	0.0010452568531036377	2	027
49	464.36578369140625	182.38522338867188	1.0	383.3250732421875	141.49996948242188	1.0	513.3384399414062	202.5390167236328	1.0	509.82708740234375	203.83694458007812	0.000670015811920166	2	027
50	464.0835266113281	183.88697814941406	1.0	381.3907470703125	140.44512939453125	1.0	512.852294921875	202.20077514648438	1.0	509.5748596191406	203.8368377685547	0.0008224546909332275	2	027
51	463.5828857421875	183.68792724609375	1.0	383.3415832519531	135.79981994628906	1.0	513.2373046875	202.38841247558594	1.0	509.432861328125	203.7345733642578	0.0005722939968109131	2	027
52	463.2641906738281	183.5806427001953	1.0	386.1511535644531	132.55177307128906	1.0	512.991455078125	201.9600830078125	1.0	509.4114990234375	203.4472198486328	0.0006130337715148926	2	027
53	463.2666015625	184.7949981689453	1.0	386.1255187988281	131.50613403320312	1.0	513.0132446289062	202.16201782226562	1.0	509.6292724609375	203.9021759033203	0.0005503296852111816	2	027
54	460.81292724609375	186.2653350830078	1.0	382.8097839355469	129.34262084960938	1.0	513.0189819335938	202.434814453125	1.0	509.6678466796875	203.50067138671875	0.0008487701416015625	2	027
55	456.90625	190.89279174804688	1.0	384.5506591796875	129.19140625	1.0	513.4417724609375	202.48269653320312	1.0	509.676025390625	203.92233276367188	0.0007160604000091553	2	027
56	457.9481201171875	197.572998046875	1.0	386.0165710449219	139.65029907226562	1.0	513.3744506835938	202.17745971679688	1.0	511.9707336425781	203.00083923339844	0.0008195340633392334	2	027
57	458.26373291015625	203.6624755859375	1.0	395.51824951171875	131.81080627441406	1.0	513.5989990234375	202.23199462890625	1.0	512.013916015625	202.99314880371094	0.0008296966552734375	2	027
58	457.65484619140625	214.46852111816406	1.0	398.8680725097656	132.02825927734375	1.0	513.207275390625	202.5338592529297	1.0	510.8817138671875	203.63450622558594	0.000604778528213501	2	027
59	456.2113037109375	226.39186096191406	0.9282435178756714	413.61700439453125	126.40404510498047	1.0	513.1633911132812	202.21908569335938	1.0	412.0042724609375	126.8681869506836	0.0006701946258544922	2	027
60	455.2132873535156	236.5540771484375	0.9998792409896851	419.607421875	133.84373474121094	0.00035759806632995605	512.8750610351562	202.46194458007812	1.0	510.68292236328125	203.32582092285156	0.000601649284362793	2	027
61	455.02410888671875	247.9922332763672	0.9650047421455383	514.5870361328125	205.48106384277344	0.0001933276653289795	512.41943359375	203.10401916503906	1.0	509.11846923828125	203.3389434814453	0.0014304518699645996	2	027
62	454.97564697265625	257.32342529296875	0.9999998211860657	420.2197570800781	152.44834899902344	0.00017502903938293457	512.7745971679688	202.5830535888672	1.0	509.27764892578125	203.6582794189453	0.0005843639373779297	2	027
63	454.494140625	259.0726013183594	0.11155632138252258	415.03466796875	161.5482940673828	0.9999945163726807	513.0401000976562	203.00918579101562	1.0	509.7704772949219	203.70603942871094	0.0010159611701965332	2	027
64	459.2527160644531	253.15786743164062	0.2487718164920807	512.125732421875	204.12777709960938	0.0003796815872192383	513.1227416992188	203.33038330078125	1.0	511.06610107421875	203.3878936767578	0.0011699199676513672	2	027
65	511.3556213378906	208.51222229003906	0.0004011392593383789	511.8386535644531	203.42385864257812	0.0004704594612121582	512.660400390625	203.2639923095703	1.0	509.2459411621094	203.02285766601562	0.0016346871852874756	2	027
66	463.7472229003906	213.81158447265625	0.0014436841011047363	515.25830078125	203.90008544921875	0.00041562318801879883	512.9015502929688	202.43124389648438	1.0	509.6332702636719	202.42442321777344	0.0008068084716796875	2	027
67	511.56134033203125	208.9187774658203	9.399652481079102e-5	512.2553100585938	204.6150360107422	0.0001482069492340088	513.0300903320312	202.7624053955078	1.0	508.9575500488281	203.3705596923828	0.0008472204208374023	2	027
68	459.1553649902344	169.76832580566406	0.9981826543807983	515.5172119140625	205.99156188964844	0.00012028217315673828	513.4110717773438	203.09617614746094	1.0	511.56634521484375	203.27334594726562	0.0007037818431854248	2	027
69	451.09130859375	155.82894897460938	0.9999957084655762	430.33892822265625	253.93606567382812	0.9999999403953552	512.7955322265625	203.38143920898438	1.0	432.2928161621094	254.0117950439453	0.0020107626914978027	2	027
70	457.7555236816406	144.7606658935547	0.9999927282333374	513.5140380859375	206.3986358642578	0.00011131167411804199	512.0706787109375	203.6847686767578	1.0	508.9029541015625	204.0419158935547	0.0016739964485168457	2	027
71	462.3128967285156	134.3888397216797	0.00031387805938720703	513.7735595703125	206.03994750976562	0.0001919865608215332	512.8659057617188	203.0148468017578	1.0	509.3830261230469	203.7855987548828	0.0017959773540496826	2	027
72	515.88916015625	209.56838989257812	0.00013116002082824707	510.46441650390625	204.1818389892578	0.00033229589462280273	513.7314453125	203.52096557617188	1.0	510.2859802246094	204.1517791748047	0.002140045166015625	2	027
73	477.253662109375	167.24041748046875	0.00034612417221069336	511.726318359375	204.46446228027344	0.00010663270950317383	513.1282348632812	202.98797607421875	1.0	508.70025634765625	203.24009704589844	0.0010984539985656738	2	027
74	462.0711975097656	169.8826446533203	0.002076178789138794	515.0236206054688	205.7620849609375	0.00029414892196655273	513.2039794921875	203.3645477294922	0.9999998807907104	509.66937255859375	202.74542236328125	0.002262622117996216	2	027
75	453.9864807128906	179.91529846191406	1.0	512.0350952148438	203.29896545410156	0.00012889504432678223	512.9440307617188	202.87454223632812	1.0	509.9813537597656	203.42991638183594	0.0023574233055114746	2	027
76	455.0233459472656	183.10797119140625	0.9999972581863403	433.9957275390625	99.69701385498047	0.005260050296783447	512.7611083984375	203.09121704101562	1.0	509.21600341796875	203.57879638671875	0.0022851526737213135	2	027
77	455.5430908203125	185.12423706054688	0.9999957084655762	432.2564392089844	98.20355224609375	1.0	513.1553344726562	203.66897583007812	1.0	509.540283203125	204.2010498046875	0.002766162157058716	2	027
78	457.50469970703125	189.99996948242188	1.0	426.0326843261719	109.74266052246094	0.9999998807907104	513.2138061523438	202.92364501953125	1.0	509.6810302734375	204.04978942871094	0.0024251341819763184	2	027
79	462.2870788574219	196.94546508789062	0.7983839511871338	420.8035583496094	113.38348388671875	0.9999998807907104	513.233154296875	203.1601104736328	1.0	509.5793762207031	203.4446258544922	0.001441866159439087	2	027
80	512.951904296875	205.64710998535156	0.024675726890563965	512.818359375	206.36083984375	0.0007358193397521973	514.0970458984375	203.6602020263672	0.9999992251396179	512.7760009765625	205.3767852783203	0.002052217721939087	2	027
81	512.1357421875	208.0524139404297	0.002645432949066162	437.492431640625	150.62481689453125	0.0045378804206848145	513.28271484375	203.89328002929688	0.9999999403953552	510.6019287109375	203.69786071777344	0.000994563102722168	2	027
82	511.4730224609375	206.48968505859375	0.06520271301269531	514.6459350585938	207.3726806640625	0.0008381903171539307	512.9722900390625	202.3697052001953	0.999997079372406	513.9468383789062	203.94761657714844	0.001568913459777832	2	027
83	511.5318298339844	207.40921020507812	0.016725122928619385	511.4932861328125	205.22703552246094	0.0008446872234344482	513.1324462890625	203.0718536376953	0.9999998807907104	513.0328369140625	204.1023406982422	0.0012884438037872314	2	027
84	514.7191162109375	206.19773864746094	7.486343383789062e-5	514.2377319335938	205.99478149414062	0.00014266371726989746	512.9396362304688	202.95106506347656	1.0	509.0930480957031	203.74581909179688	0.0010619759559631348	2	027
85	434.6743469238281	233.8067626953125	0.012755483388900757	511.6511535644531	203.7864227294922	0.0003198683261871338	512.015625	203.42999267578125	1.0	508.5536193847656	203.47146606445312	0.002599745988845825	2	027
86	511.93463134765625	207.63723754882812	0.0007075071334838867	512.7573852539062	202.87582397460938	0.00048795342445373535	513.0433349609375	202.63766479492188	1.0	511.298583984375	202.9689483642578	0.0012060999870300293	2	027
87	512.2476196289062	204.15245056152344	0.19400793313980103	415.0588684082031	250.22836303710938	1.0	514.1123657226562	201.3367919921875	0.9999973773956299	513.987060546875	203.6653594970703	0.001689136028289795	2	027
88	512.548828125	208.0697784423828	0.001982450485229492	515.3680419921875	208.18814086914062	0.0007106959819793701	514.1206665039062	203.6230010986328	0.9999995231628418	514.0941162109375	204.2244415283203	0.0023314356803894043	2	027
89	512.4214477539062	208.73094177246094	0.0010347962379455566	513.4274291992188	204.31292724609375	0.00109100341796875	513.7867431640625	203.9299774169922	0.9999989867210388	510.9232177734375	202.32073974609375	0.0029819905757904053	2	027
90	511.31585693359375	208.47862243652344	0.00021412968635559082	512.017578125	204.05572509765625	0.0003497600555419922	512.9727172851562	203.15267944335938	0.9999999403953552	509.8393249511719	203.2915496826172	0.0016198158264160156	2	027
91	511.61749267578125	208.23854064941406	0.00020524859428405762	513.8031005859375	208.37562561035156	0.00026535987854003906	513.2039794921875	202.78111267089844	1.0	509.99676513671875	202.9213409423828	0.002609938383102417	2	027
92	511.6163024902344	208.02066040039062	0.00043767690658569336	514.5910034179688	205.7864532470703	0.00021469593048095703	513.5830688476562	203.46646118164062	0.9999998807907104	511.24969482421875	203.09535217285156	0.0009796619415283203	2	027
93	477.66400146484375	166.11143493652344	0.8865675926208496	511.7274169921875	202.59320068359375	0.0013584792613983154	512.1929321289062	202.90371704101562	0.9999995231628418	510.1007080078125	202.02059936523438	0.0028599202632904053	2	027
94	515.639404296875	206.36766052246094	3.8057565689086914e-5	514.9683837890625	206.57069396972656	6.762146949768066e-5	513.7269287109375	204.00491333007812	1.0	509.9008483886719	204.39044189453125	0.0005446672439575195	2	027
95	450.13677978515625	178.11697387695312	0.48617273569107056	514.27392578125	205.65821838378906	0.00010851025581359863	513.4032592773438	202.73974609375	1.0	509.6796569824219	203.9843292236328	0.0005775690078735352	2	027
96	512.0833740234375	208.90463256835938	0.00028964877128601074	514.7081909179688	206.8230743408203	0.000319749116897583	513.4439697265625	204.26724243164062	0.9999999403953552	511.2030029296875	204.3229522705078	0.002054274082183838	2	027
97	511.1784973144531	208.06849670410156	0.0009768903255462646	511.6902160644531	203.17715454101562	0.0003350973129272461	512.3892822265625	203.03955078125	0.9999998807907104	510.7482604980469	203.01138305664062	0.002104520797729492	2	027
98	511.0226135253906	208.36151123046875	0.0005072653293609619	514.395751953125	206.01318359375	0.00020879507064819336	512.9258422851562	203.6307830810547	1.0	508.9638366699219	202.99252319335938	0.0006701350212097168	2	027
99	515.892822265625	206.88026428222656	0.00017583370208740234	514.379638671875	204.7989501953125	0.00021153688430786133	513.0975952148438	202.43966674804688	1.0	511.08740234375	202.33079528808594	0.0006336569786071777	2	027
100	515.6375732421875	208.78567504882812	0.00012892484664916992	509.73333740234375	202.8468017578125	0.00022855401039123535	513.2399291992188	202.997314453125	1.0	509.6587219238281	202.97140502929688	0.0006676316261291504	2	027
101	515.2222290039062	205.72023010253906	0.00011435151100158691	514.8577880859375	205.42884826660156	0.00019663572311401367	513.3280029296875	202.79446411132812	1.0	511.3286437988281	202.99273681640625	0.0006466209888458252	2	027
102	514.8843994140625	205.1637725830078	0.00010594725608825684	514.3251342773438	204.4538116455078	0.0002136826515197754	512.8243408203125	201.73721313476562	1.0	509.6481018066406	202.19485473632812	0.000914841890335083	2	027
103	515.3036499023438	205.71926879882812	9.679794311523438e-5	514.83984375	205.0079803466797	0.00020489096641540527	513.3236083984375	202.41896057128906	1.0	511.5931396484375	202.681396484375	0.0013111233711242676	2	027
104	515.7229614257812	205.52699279785156	6.61015510559082e-5	515.2113647460938	205.0240478515625	0.00012111663818359375	513.6184692382812	202.18394470214844	1.0	511.9049377441406	202.35202026367188	0.000737994909286499	2	027
105	515.5813598632812	205.86099243164062	0.00010573863983154297	515.0051879882812	205.8163604736328	0.00019118189811706543	513.6145629882812	202.7310333251953	1.0	511.72979736328125	203.20327758789062	0.000741422176361084	2	027
106	515.4620361328125	209.0441436767578	0.000171661376953125	514.7850341796875	205.7695770263672	0.00027167797088623047	513.3875122070312	203.03883361816406	1.0	511.1791687011719	203.51019287109375	0.0011697709560394287	2	027
107	515.3150634765625	205.5037841796875	0.00011998414993286133	514.96826171875	204.98330688476562	0.0002250373363494873	513.4501342773438	202.39064025878906	1.0	511.5722961425781	202.55638122558594	0.0011925697326660156	2	027
108	515.3179321289062	205.5631561279297	8.654594421386719e-5	514.7398681640625	205.1894989013672	0.0001507103443145752	513.3704223632812	202.2451171875	1.0	509.84393310546875	202.9781036376953	0.0006594955921173096	2	027
109	515.3922729492188	205.9757080078125	0.00010317564010620117	515.0599975585938	205.2883758544922	0.00021842122077941895	513.3980102539062	202.56417846679688	1.0	511.82830810546875	202.82015991210938	0.0014313459396362305	2	027
110	515.051513671875	206.0316162109375	8.779764175415039e-5	515.00244140625	205.0580596923828	0.00019693374633789062	513.376220703125	202.64706420898438	1.0	511.391357421875	202.7618865966797	0.001895993947982788	2	027
111	515.6511840820312	206.85906982421875	9.423494338989258e-5	515.6763916015625	206.48976135253906	0.0002090930938720703	514.0255126953125	203.9436798095703	1.0	512.0787353515625	203.9220428466797	0.002064526081085205	2	027
112	515.1454467773438	206.20404052734375	9.414553642272949e-5	515.1117553710938	206.07846069335938	0.00016939640045166016	513.6139526367188	203.2216339111328	1.0	511.2406921386719	203.38418579101562	0.0007911920547485352	2	027
113	515.2013549804688	205.51528930664062	7.104873657226562e-5	514.6029663085938	204.89202880859375	0.00014346837997436523	513.57421875	202.11434936523438	1.0	511.3202209472656	202.4119110107422	0.0009697377681732178	2	027
114	515.5059814453125	205.33885192871094	6.866455078125e-5	514.9962768554688	204.69236755371094	0.00013241171836853027	513.9382934570312	201.64471435546875	1.0	511.84637451171875	201.96493530273438	0.0007571876049041748	2	027
115	515.1873779296875	206.1359100341797	0.00010704994201660156	515.3076171875	205.59677124023438	0.00020444393157958984	513.5781860351562	202.66604614257812	1.0	511.5489807128906	203.04733276367188	0.0014435648918151855	2	027
116	515.318115234375	205.91673278808594	0.00011715292930603027	366.9998779296875	341.0223388671875	0.035225480794906616	513.7634887695312	202.5740509033203	1.0	511.4366455078125	203.13119506835938	0.0008680224418640137	2	027
117	515.44482421875	206.6425018310547	0.00011375546455383301	364.75640869140625	339.6971130371094	0.014884382486343384	513.8408203125	202.77899169921875	1.0	512.1156005859375	203.17678833007812	0.003200620412826538	2	027
118	371.37237548828125	333.2857360839844	0.00022977590560913086	364.0036315917969	339.1116638183594	0.8809559345245361	514.1674194335938	203.08595275878906	1.0	511.9519958496094	203.46609497070312	0.002779543399810791	2	027
119	373.1904296875	335.04779052734375	0.0003090202808380127	360.1959533691406	339.1611022949219	0.9998908042907715	513.4229125976562	202.6160888671875	1.0	511.193115234375	202.82427978515625	0.0005221664905548096	2	027
120	423.7210388183594	339.03265380859375	0.0019164681434631348	358.78826904296875	335.9001770019531	0.9999998211860657	513.1575927734375	202.18309020996094	1.0	511.3466491699219	202.85617065429688	0.0009846687316894531	2	027
121	355.4203186035156	336.2784423828125	0.0005801916122436523	353.6247253417969	336.64202880859375	1.0	514.14794921875	202.22247314453125	1.0	512.0140380859375	202.817626953125	0.0005890727043151855	2	027
122	356.419189453125	330.5199279785156	0.0003196597099304199	352.3871765136719	334.8510437011719	0.9999978542327881	513.7554321289062	202.5901641845703	1.0	511.60186767578125	203.29925537109375	0.0009960830211639404	2	027
123	515.3385620117188	206.20782470703125	9.933114051818848e-5	351.6096496582031	333.829345703125	0.015963345766067505	513.3359985351562	202.55615234375	1.0	511.64520263671875	203.21261596679688	0.002001732587814331	2	027
124	516.0232543945312	205.99293518066406	6.979703903198242e-5	515.5847778320312	206.06277465820312	0.00011116266250610352	514.1969604492188	203.1503143310547	1.0	511.8035888671875	203.10877990722656	0.0005884766578674316	2	027
125	515.8734741210938	205.25067138671875	9.074807167053223e-5	515.2254028320312	205.0594024658203	0.00015023350715637207	513.8555908203125	201.86268615722656	1.0	512.17529296875	202.37738037109375	0.0005804896354675293	2	027
126	515.35009765625	205.8352508544922	8.037686347961426e-5	514.552490234375	205.64599609375	0.0001557767391204834	513.2018432617188	202.2729034423828	1.0	511.1929626464844	203.06993103027344	0.0008113980293273926	2	027
127	515.8377075195312	205.77383422851562	9.459257125854492e-5	515.2021484375	205.82968139648438	0.0001748800277709961	513.7149658203125	202.7202911376953	1.0	511.8705749511719	203.1397705078125	0.0006842911243438721	2	027
128	339.8521423339844	326.2925720214844	0.001978576183319092	343.63134765625	330.686767578125	0.9999998807907104	513.3319702148438	202.0390167236328	1.0	511.4656982421875	202.35948181152344	0.000507742166519165	2	027
129	342.5844421386719	328.1073303222656	0.0006025433540344238	342.25689697265625	330.7389221191406	1.0	514.0283203125	202.89669799804688	1.0	511.7488708496094	203.05113220214844	0.0011571049690246582	2	027
130	347.2876892089844	329.3502197265625	0.0005065500736236572	346.9600524902344	332.0777893066406	0.9979602694511414	513.6394653320312	202.6066131591797	1.0	511.63653564453125	202.84844970703125	0.0011836588382720947	2	027
131	348.25390625	329.31591796875	0.00038677453994750977	348.8975830078125	331.3912353515625	0.049165427684783936	513.4818115234375	202.79217529296875	1.0	511.624755859375	203.13323974609375	0.0010044872760772705	2	027
132	342.4040222167969	328.7297668457031	0.0008836090564727783	346.4764709472656	329.49285888671875	0.999984085559845	513.5384521484375	202.36691284179688	1.0	511.7063903808594	202.76205444335938	0.0006476342678070068	2	027
133	345.28173828125	327.5953369140625	0.0003122687339782715	343.5271301269531	327.9831848144531	0.9987241625785828	513.712890625	203.431640625	1.0	511.8294982910156	203.6811981201172	0.0007436275482177734	2	027
134	339.88525390625	325.5638122558594	0.0005809962749481201	342.4068908691406	326.26873779296875	0.9999948740005493	513.5881958007812	202.38865661621094	1.0	511.87799072265625	202.9277801513672	0.0009562671184539795	2	027
135	337.7332763671875	326.4573974609375	0.0025568604469299316	336.9183654785156	327.40020751953125	1.0	513.69189453125	202.58070373535156	1.0	512.1753540039062	203.0577850341797	0.0016499757766723633	2	027
136	385.7779235839844	351.5181579589844	0.00120621919631958	338.91693115234375	330.947265625	0.9999998807907104	513.5902709960938	202.98007202148438	1.0	511.7200622558594	203.21603393554688	0.0009274780750274658	2	027
137	421.0896911621094	322.02569580078125	0.02241724729537964	515.1226806640625	205.70767211914062	0.00018453598022460938	513.3397216796875	202.52149963378906	1.0	511.561767578125	203.13121032714844	0.0009316205978393555	2	027
138	424.9338073730469	308.6315612792969	1.0	424.3194580078125	309.7744140625	0.0009964406490325928	513.4031372070312	202.15542602539062	1.0	511.21307373046875	202.7377166748047	0.0008234083652496338	2	027
139	433.48687744140625	298.46502685546875	1.0	378.6087951660156	339.6773681640625	0.9516542553901672	513.4905395507812	202.42933654785156	1.0	511.6959228515625	202.98252868652344	0.0007744133472442627	2	027
140	448.49591064453125	284.2813720703125	0.9569317102432251	382.6010437011719	347.6260070800781	0.9999998807907104	513.1760864257812	203.01351928710938	1.0	511.3568420410156	203.26222229003906	0.0012492537498474121	2	027
141	462.1461486816406	256.97216796875	0.9905839562416077	454.5832824707031	257.8028259277344	0.0007810294628143311	513.283203125	201.899169921875	1.0	511.1708068847656	202.63552856445312	0.0027826428413391113	2	027
142	511.7255554199219	208.21803283691406	0.0002956688404083252	511.89013671875	205.22511291503906	0.0001780688762664795	512.95166015625	202.66107177734375	1.0	509.0245056152344	203.30197143554688	0.0004959404468536377	2	027
143	511.4972229003906	208.13388061523438	0.00014257431030273438	511.7121276855469	203.1732177734375	0.00018793344497680664	513.2564697265625	202.58465576171875	1.0	509.55810546875	202.813232421875	0.0006538331508636475	2	027
144	515.2600708007812	205.14407348632812	8.115172386169434e-5	514.7528686523438	204.86302185058594	0.00011309981346130371	513.3963012695312	201.77381896972656	1.0	509.74365234375	202.90408325195312	0.0004481673240661621	2	027
145	515.4429321289062	205.45248413085938	6.29425048828125e-5	509.84307861328125	202.74124145507812	0.00013002753257751465	513.3543090820312	202.2041015625	1.0	509.9570007324219	203.13890075683594	0.0006067454814910889	2	027
146	515.7208251953125	206.0912322998047	7.337331771850586e-5	514.8177490234375	205.7711944580078	0.00016021728515625	513.9833984375	203.4761199951172	1.0	511.5747375488281	203.05642700195312	0.0013619065284729004	2	027
147	515.5490112304688	205.16464233398438	0.00011706352233886719	514.7008666992188	204.84976196289062	0.00019112229347229004	513.5399169921875	202.38026428222656	1.0	510.30181884765625	202.85389709472656	0.0007911920547485352	2	027
148	514.7485961914062	205.57083129882812	0.00012791156768798828	422.61737060546875	133.3586883544922	0.0009801983833312988	512.4259033203125	202.48342895507812	1.0	509.3337707519531	202.9635009765625	0.001107335090637207	2	027
149	511.97900390625	208.38677978515625	0.00014269351959228516	515.4345703125	204.3621063232422	0.00029921531677246094	513.3270874023438	202.27915954589844	1.0	510.4835510253906	202.2829132080078	0.0020695924758911133	2	027
150	514.99462890625	206.13467407226562	7.387995719909668e-5	514.5933837890625	205.58447265625	0.00014272332191467285	513.0537109375	203.19015502929688	1.0	511.0602111816406	202.96766662597656	0.0009411275386810303	2	027
151	515.3184204101562	205.212646484375	6.893277168273926e-5	514.5200805664062	205.0942840576172	0.00010979175567626953	513.2421875	202.2340545654297	1.0	509.2431335449219	203.348388671875	0.0004794299602508545	2	027
152	515.72802734375	209.48353576660156	0.0001888275146484375	514.7918090820312	205.9644775390625	0.00032329559326171875	513.0186767578125	203.35317993164062	1.0	510.087646484375	203.2833251953125	0.003552556037902832	2	027
153	439.5777282714844	171.49290466308594	0.9826898574829102	511.9335632324219	203.89227294921875	0.0001316666603088379	512.9236450195312	202.34788513183594	1.0	509.43988037109375	203.4178009033203	0.0012369751930236816	2	027
154	436.91888427734375	173.7456817626953	1.0	439.1645202636719	177.09225463867188	0.0001169443130493164	513.011474609375	202.26136779785156	1.0	509.54498291015625	203.74668884277344	0.0005658566951751709	2	027
155	438.7530822753906	180.7220458984375	1.0	514.5551147460938	206.32859802246094	7.143616676330566e-5	513.1031494140625	202.68995666503906	1.0	509.35101318359375	204.1812286376953	0.00046002864837646484	2	027
156	436.7896423339844	187.10366821289062	1.0	514.590087890625	205.497802734375	0.00019437074661254883	512.5953369140625	202.6081085205078	1.0	509.2207946777344	203.77584838867188	0.008135378360748291	2	027
157	438.2859802246094	190.16937255859375	1.0	437.00048828125	194.06170654296875	0.0003313422203063965	512.9677734375	203.39297485351562	1.0	509.73333740234375	204.27731323242188	0.0019542276859283447	2	027
158	512.0716552734375	209.22195434570312	0.0002250969409942627	510.7553405761719	205.02706909179688	0.00014734268188476562	513.8840942382812	204.02923583984375	1.0	510.2373962402344	203.9755859375	0.001279979944229126	2	027
159	511.7870178222656	208.56138610839844	0.000537186861038208	426.8619079589844	223.4071044921875	0.01698330044746399	514.016357421875	203.58872985839844	0.9999997615814209	510.6099853515625	202.9322052001953	0.0010759830474853516	2	027
160	515.19091796875	208.97317504882812	0.00011393427848815918	515.0254516601562	204.89512634277344	0.0002968907356262207	513.363525390625	203.00637817382812	1.0	509.4136962890625	203.39122009277344	0.0023565590381622314	2	027
161	516.3046875	206.57655334472656	0.00011351704597473145	514.2695922851562	204.66146850585938	0.00020873546600341797	513.7730712890625	201.83755493164062	1.0	511.4284973144531	202.3183135986328	0.001827836036682129	2	027
162	515.0970458984375	205.61378479003906	9.420514106750488e-5	514.4430541992188	205.30609130859375	0.0001583397388458252	513.4032592773438	202.7765655517578	1.0	511.0722351074219	202.77886962890625	0.0007418990135192871	2	027
163	515.8583984375	205.95164489746094	6.020069122314453e-5	515.4861450195312	206.14651489257812	8.299946784973145e-5	514.2442626953125	203.21849060058594	1.0	511.7637939453125	203.19627380371094	0.0003317594528198242	2	027
164	516.3217163085938	207.0107421875	0.00020885467529296875	432.5820007324219	60.22118377685547	0.007517755031585693	513.8629760742188	202.4559783935547	0.9999999403953552	511.32940673828125	202.66000366210938	0.001323103904724121	2	027
165	511.6158752441406	207.77386474609375	0.00035327672958374023	514.5076904296875	205.804931640625	0.00021055340766906738	513.1380004882812	202.9972686767578	1.0	509.64990234375	202.48886108398438	0.0007028281688690186	2	027
166	516.2390747070312	206.5759735107422	0.00019887089729309082	514.3140869140625	205.35397338867188	0.00020036101341247559	513.243408203125	202.60130310058594	0.9999998807907104	509.7838134765625	202.10133361816406	0.0008934736251831055	2	027
167	515.5958251953125	206.0540313720703	0.0002168715000152588	514.0784912109375	204.2645263671875	0.00020495057106018066	512.2404174804688	201.8693389892578	0.9999999403953552	511.11322021484375	201.96751403808594	0.0005963444709777832	2	027
168	450.63861083984375	53.2164421081543	0.9848382472991943	512.77197265625	207.48268127441406	0.00026419758796691895	512.1456909179688	202.3699951171875	1.0	508.8670349121094	202.556884765625	0.0007331967353820801	2	027
169	451.93292236328125	49.69512939453125	0.9998251795768738	513.9365234375	205.24197387695312	0.000229567289352417	511.76544189453125	202.6011199951172	0.9999999403953552	508.7477111816406	202.57766723632812	0.0008685290813446045	2	027
170	450.5528564453125	45.62934494018555	1.0	514.7687377929688	205.4249725341797	0.00020316243171691895	513.0087280273438	202.6634979248047	1.0	511.2699890136719	202.7386474609375	0.0007050037384033203	2	027
171	515.4115600585938	205.5184326171875	8.305907249450684e-5	515.0761108398438	205.3649139404297	0.00012364983558654785	512.257568359375	202.0966796875	1.0	509.3133850097656	203.2863006591797	0.0006280839443206787	2	027
172	514.9481201171875	205.0403289794922	9.012222290039062e-5	514.0157470703125	204.6009521484375	0.00015619397163391113	512.7442626953125	201.587158203125	1.0	509.77294921875	202.17495727539062	0.0007016658782958984	2	027
173	514.8579711914062	205.9131622314453	0.00013467669486999512	512.449951171875	207.27183532714844	0.0003593266010284424	512.0968627929688	202.26748657226562	0.9999998807907104	509.2054443359375	201.91317749023438	0.0015897154808044434	2	027
174	514.8644409179688	205.6414031982422	9.003281593322754e-5	514.3526611328125	205.843505859375	0.00012832880020141602	512.494140625	202.79974365234375	1.0	508.83270263671875	202.69027709960938	0.0009195804595947266	2	027
175	514.7490234375	205.43310546875	0.0001309514045715332	511.13604736328125	202.18936157226562	0.00021338462829589844	512.6396484375	201.8873291015625	1.0	509.36456298828125	202.2788543701172	0.001005321741104126	2	027
176	515.3768310546875	205.4850616455078	9.971857070922852e-5	515.090576171875	205.2600555419922	0.0001474618911743164	513.5267944335938	201.95632934570312	1.0	509.8644104003906	202.26673889160156	0.0006074607372283936	2	027
177	516.0352783203125	206.4889678955078	0.00015807151794433594	514.56689453125	205.07598876953125	0.0002301931381225586	512.5010986328125	201.83706665039062	1.0	509.4347839355469	202.06594848632812	0.001305699348449707	2	027
178	514.6277465820312	205.87059020996094	0.00012880563735961914	514.2720947265625	205.4348907470703	0.00021961331367492676	512.1798706054688	202.43582153320312	1.0	508.92926025390625	202.5609130859375	0.0018040835857391357	2	027
179	514.7810668945312	205.1233673095703	9.232759475708008e-5	514.4686889648438	204.7012939453125	0.00013020634651184082	512.4239501953125	201.1931610107422	1.0	509.0129089355469	201.8779754638672	0.0005803406238555908	2	027
180	401.6605224609375	93.75926208496094	0.017375171184539795	399.7266540527344	96.81761932373047	0.00016742944717407227	512.7333374023438	202.16854858398438	1.0	509.30657958984375	202.4982452392578	0.0010805130004882812	2	027
181	425.5376281738281	113.67741394042969	0.0019189119338989258	426.0291748046875	113.33998107910156	0.99102783203125	512.0087280273438	201.37521362304688	1.0	508.80975341796875	202.5441436767578	0.0004544258117675781	2	027
182	447.9596252441406	131.3636474609375	0.0001379549503326416	513.8359375	204.848388671875	0.00015309453010559082	512.1656494140625	201.67555236816406	1.0	508.7159729003906	201.96180725097656	0.0005888044834136963	2	027
183	515.1609497070312	205.4143829345703	4.938244819641113e-5	510.81451416015625	202.2201385498047	8.01384449005127e-5	512.9202270507812	202.31866455078125	1.0	508.713623046875	203.10638427734375	0.0007220208644866943	2	027
184	512.2142333984375	208.4083709716797	0.0005519390106201172	515.1275634765625	207.936279296875	0.0005932450294494629	514.1017456054688	203.4036865234375	0.999999463558197	511.91009521484375	203.5456085205078	0.004170924425125122	2	027
185	510.7951965332031	207.1842803955078	0.0019434988498687744	510.97943115234375	202.20974731445312	0.0007100105285644531	511.854736328125	202.3942413330078	0.9999994039535522	509.4248352050781	200.94126892089844	0.0011276602745056152	2	027
186	516.0914306640625	206.52694702148438	0.00012412667274475098	511.05596923828125	204.45318603515625	0.00013712048530578613	512.9373168945312	202.72618103027344	1.0	509.522216796875	202.40682983398438	0.0008551180362701416	2	027
187	429.87701416015625	227.19822692871094	0.9975621700286865	511.5410461425781	205.2801971435547	0.00028228759765625	513.236328125	203.87384033203125	0.9999999403953552	511.2080078125	203.46902465820312	0.0011989474296569824	2	027
188	434.6347351074219	240.94261169433594	0.9999987483024597	514.7644653320312	204.67861938476562	0.00032258033752441406	513.2017211914062	202.4759979248047	0.9999998807907104	510.906494140625	202.3006134033203	0.0028520524501800537	2	027
189	515.5569458007812	207.4188995361328	0.00041985511779785156	432.2887268066406	54.803165435791016	0.022222399711608887	512.3247680664062	203.21780395507812	0.9999998807907104	510.0342712402344	202.7876739501953	0.0008808374404907227	2	027
190	427.1162414550781	65.41826629638672	0.007223576307296753	428.3197021484375	66.76206970214844	0.0013001561164855957	512.602783203125	202.62216186523438	1.0	509.034912109375	202.97792053222656	0.0006358027458190918	2	027
191	516.1317749023438	206.7467498779297	0.0005072653293609619	514.09716796875	207.6288299560547	0.0005632936954498291	513.2648315429688	202.67526245117188	0.9999997615814209	511.632080078125	202.85597229003906	0.0018433332443237305	2	027
192	516.02197265625	206.8869171142578	0.0002499520778656006	514.6700439453125	205.46405029296875	0.00026047229766845703	513.1268310546875	202.62368774414062	0.9999998807907104	511.31219482421875	202.8192901611328	0.0008981823921203613	2	027
193	516.4596557617188	206.5029754638672	0.0001259148120880127	514.8194580078125	205.04331970214844	0.00018256902694702148	513.7332763671875	202.4917449951172	1.0	510.5196838378906	202.23898315429688	0.0006525218486785889	2	027
194	516.234130859375	206.8679962158203	0.00011372566223144531	514.9440307617188	205.57012939453125	0.00016880035400390625	513.5497436523438	202.6499786376953	0.9999999403953552	510.13214111328125	202.6260528564453	0.000577092170715332	2	027
195	515.7225952148438	207.0531768798828	0.0001321732997894287	515.067138671875	205.1070098876953	0.0002123117446899414	512.7810668945312	202.55752563476562	0.9999999403953552	511.43865966796875	202.5286102294922	0.0007714629173278809	2	027
196	515.5458984375	205.54454040527344	9.524822235107422e-5	515.0037231445312	205.53150939941406	0.00013580918312072754	513.9885864257812	202.6246795654297	1.0	510.12762451171875	203.07627868652344	0.0005161166191101074	2	027
197	515.5611572265625	205.01853942871094	6.014108657836914e-5	514.515869140625	204.7455291748047	0.00011026859283447266	513.5986938476562	201.90240478515625	1.0	511.49505615234375	202.08401489257812	0.0004271268844604492	2	027
198	515.6964111328125	206.2364044189453	0.00017064809799194336	514.1044921875	204.83441162109375	0.00016948580741882324	512.7666625976562	202.10260009765625	1.0	511.01300048828125	202.2528076171875	0.0005399584770202637	2	027
199	515.7870483398438	207.09036254882812	8.779764175415039e-5	514.1195678710938	205.9822998046875	0.00010970234870910645	512.9690551757812	203.2982940673828	1.0	509.34759521484375	203.38392639160156	0.0005410611629486084	2	027
200	515.4354248046875	206.02743530273438	8.353590965270996e-5	514.8165283203125	206.29574584960938	0.00011044740676879883	513.5022583007812	203.6787109375	1.0	509.3379211425781	203.54978942871094	0.00047329068183898926	2	027
201	514.877197265625	205.4211883544922	9.649991989135742e-5	514.3118896484375	205.2375946044922	0.0001322031021118164	513.2482299804688	202.6090545654297	1.0	509.34716796875	203.10157775878906	0.0005779266357421875	2	027
202	514.8890380859375	205.54527282714844	6.625056266784668e-5	514.2763671875	205.40232849121094	8.928775787353516e-5	513.0987548828125	202.56019592285156	1.0	509.3006896972656	203.1999053955078	0.000561058521270752	2	027
203	515.8480224609375	206.27806091308594	0.00010183453559875488	515.3551025390625	205.87890625	0.00019696354866027832	513.88916015625	203.42019653320312	1.0	510.4676818847656	203.36329650878906	0.0015083849430084229	2	027
204	515.0603637695312	206.29953002929688	0.00012636184692382812	514.5436401367188	206.69642639160156	0.00015166401863098145	512.7826538085938	204.13534545898438	1.0	508.62054443359375	203.937255859375	0.0009049177169799805	2	027
205	454.8958740234375	352.866943359375	0.13079100847244263	514.5841674804688	205.34938049316406	0.00011268258094787598	512.9849853515625	202.62095642089844	1.0	509.2376403808594	203.066650390625	0.0004875063896179199	2	027
206	514.7943115234375	206.34548950195312	9.414553642272949e-5	514.4853515625	205.96519470214844	0.00014850497245788574	513.2592163085938	203.357421875	1.0	509.511474609375	203.19964599609375	0.0009859800338745117	2	027
207	453.18658447265625	353.4839172363281	0.9999961256980896	514.3679809570312	206.25230407714844	0.00012490153312683105	512.8934326171875	203.59686279296875	1.0	509.00457763671875	203.6544952392578	0.0006466209888458252	2	027
208	453.4875183105469	352.9521179199219	0.9274721741676331	514.5496215820312	205.89483642578125	0.00012227892875671387	513.1112060546875	202.81118774414062	1.0	508.98321533203125	203.3492431640625	0.0006239414215087891	2	027
209	514.8814086914062	205.58106994628906	7.387995719909668e-5	514.3850708007812	205.52352905273438	9.304285049438477e-5	513.3099365234375	202.73184204101562	1.0	509.136962890625	202.84715270996094	0.00044214725494384766	2	027
210	514.9108276367188	205.65684509277344	0.0001074373722076416	514.4561767578125	205.58554077148438	0.0001405179500579834	512.9014282226562	202.7303466796875	1.0	509.0425109863281	203.30174255371094	0.0005666613578796387	2	027
211	452.7559509277344	343.14007568359375	0.9216062426567078	514.85107421875	206.1741485595703	0.0001761019229888916	513.3967895507812	203.32110595703125	1.0	509.227294921875	203.2830810546875	0.0007083714008331299	2	027
212	515.4532470703125	205.79635620117188	0.0001303255558013916	514.8519287109375	205.65859985351562	0.00022205710411071777	513.9891967773438	202.55125427246094	1.0	511.5101318359375	202.7843780517578	0.0008284449577331543	2	027
213	515.2222290039062	205.65621948242188	8.112192153930664e-5	514.9983520507812	205.32821655273438	0.00012451410293579102	513.2811279296875	202.11764526367188	1.0	509.596923828125	202.8101043701172	0.0008717477321624756	2	027
214	459.82427978515625	344.2552490234375	0.037142425775527954	514.8405151367188	205.57638549804688	0.0001226961612701416	513.1482543945312	202.65345764160156	1.0	509.3064270019531	203.23402404785156	0.000678330659866333	2	027
215	459.6093444824219	343.9814758300781	0.571644127368927	514.4691772460938	204.75473022460938	0.00015422701835632324	512.8231811523438	201.89486694335938	1.0	509.52667236328125	202.67465209960938	0.0010413825511932373	2	027
216	514.9933471679688	205.51979064941406	0.00011184811592102051	514.2603149414062	205.093994140625	0.00018960237503051758	512.5381469726562	202.37913513183594	1.0	509.0668029785156	202.6612091064453	0.0014491081237792969	2	027
217	459.6580810546875	345.97540283203125	0.6531821489334106	514.5511474609375	205.27078247070312	0.0002587735652923584	513.1038818359375	202.54031372070312	1.0	509.6294860839844	202.48988342285156	0.0019628405570983887	2	027
218	515.4085083007812	205.96554565429688	0.00010278820991516113	515.4715576171875	205.30601501464844	0.0001887977123260498	513.3106689453125	202.66754150390625	1.0	509.5003662109375	202.99818420410156	0.0016347765922546387	2	027
219	515.0242309570312	205.3868408203125	0.00015303492546081543	514.7830810546875	205.05255126953125	0.00019973516464233398	513.0628662109375	202.122802734375	1.0	511.0896301269531	202.45884704589844	0.0006102323532104492	2	027
220	515.1986694335938	205.86227416992188	0.00010895729064941406	515.1616821289062	205.72869873046875	0.00014790892601013184	513.1323852539062	203.025146484375	1.0	509.3760986328125	202.9646759033203	0.000661700963973999	2	027
221	463.8763427734375	318.26947021484375	0.9916816353797913	515.130615234375	205.4786376953125	0.00015464425086975098	512.6484985351562	202.43516540527344	1.0	509.3508605957031	202.9369659423828	0.0011374950408935547	2	027
222	467.57611083984375	307.4454650878906	1.0	458.7746276855469	311.7581787109375	0.00021007657051086426	513.6454467773438	202.01527404785156	1.0	511.76348876953125	202.40829467773438	0.00093841552734375	2	027
223	466.7750244140625	301.6358642578125	1.0	515.001708984375	205.9766845703125	0.00023978948593139648	513.0140380859375	202.91712951660156	1.0	509.4566650390625	203.37503051757812	0.001494675874710083	2	027
224	466.7032165527344	300.18896484375	1.0	515.1902465820312	205.71217346191406	0.00015431642532348633	513.6248168945312	202.4598388671875	1.0	511.3641662597656	203.02456665039062	0.0005204975605010986	2	027
225	467.0578308105469	298.7804870605469	1.0	514.5636596679688	205.62644958496094	0.0001977384090423584	512.5444946289062	202.4290771484375	1.0	509.0428771972656	202.59686279296875	0.0010406076908111572	2	027
226	468.4426574707031	297.8111267089844	1.0	515.364501953125	205.1938934326172	0.00015553832054138184	513.6093139648438	202.31134033203125	1.0	509.783203125	202.84056091308594	0.0008810758590698242	2	027
227	468.90374755859375	296.4521484375	1.0	515.3038330078125	206.08546447753906	0.00013440847396850586	513.0196533203125	202.8866729736328	1.0	509.2778625488281	203.4677276611328	0.001645416021347046	2	027
228	470.3047790527344	295.79779052734375	1.0	514.9337768554688	205.63067626953125	0.00020503997802734375	512.6587524414062	202.8029022216797	1.0	509.5096130371094	203.05279541015625	0.0015127360820770264	2	027
229	472.8282470703125	293.836181640625	1.0	420.34259033203125	353.3650207519531	0.9880052804946899	514.358642578125	202.92587280273438	1.0	512.0327758789062	203.10372924804688	0.0007174313068389893	2	027
230	470.9259948730469	292.658935546875	1.0	418.5273742675781	355.3836669921875	0.4531363248825073	512.5889282226562	202.06138610839844	1.0	508.9939880371094	202.4698486328125	0.0009198486804962158	2	027
231	471.9019470214844	291.9125671386719	1.0	417.6131286621094	354.7963562011719	0.9992541074752808	512.4214477539062	202.09454345703125	1.0	508.97833251953125	202.48599243164062	0.0022803544998168945	2	027
232	471.1091613769531	290.46258544921875	1.0	515.2403564453125	205.05380249023438	0.00026929378509521484	513.234375	202.16090393066406	1.0	509.87066650390625	202.47540283203125	0.000997990369796753	2	027
233	472.36236572265625	288.33074951171875	1.0	416.2538146972656	348.9915466308594	0.001955270767211914	513.0384521484375	202.859619140625	1.0	511.2400817871094	203.2892608642578	0.0007254481315612793	2	027
234	470.7508850097656	291.20867919921875	1.0	515.1961669921875	205.0104522705078	0.0002200603485107422	513.302978515625	202.20526123046875	1.0	511.6930847167969	202.39291381835938	0.0008749663829803467	2	027
235	469.0091247558594	289.34814453125	1.0	515.2897338867188	205.87074279785156	0.00013116002082824707	513.78466796875	202.92047119140625	1.0	509.6796569824219	203.08203125	0.0005878210067749023	2	027
236	468.98651123046875	290.0985412597656	1.0	515.6701049804688	205.07220458984375	0.0002427995204925537	514.1187133789062	202.13845825195312	1.0	512.0064086914062	202.3424530029297	0.001017153263092041	2	027
237	469.5923156738281	288.8900451660156	1.0	514.8067626953125	205.22076416015625	0.00022029876708984375	512.5086059570312	202.3720245361328	1.0	509.0326843261719	202.36578369140625	0.002568840980529785	2	027
238	470.12432861328125	289.7789611816406	1.0	514.9633178710938	205.2978515625	0.0002683103084564209	513.072265625	202.11460876464844	1.0	509.52288818359375	202.3743133544922	0.0015762746334075928	2	027
239	472.63812255859375	291.07928466796875	1.0	515.0510864257812	205.10281372070312	0.0002365410327911377	513.089599609375	202.09042358398438	1.0	511.38031005859375	202.5231475830078	0.0009805262088775635	2	027
240	469.34478759765625	290.0953369140625	1.0	515.4595947265625	205.64682006835938	0.00021192431449890137	513.5686645507812	202.12681579589844	1.0	511.7303161621094	202.89697265625	0.0007515549659729004	2	027
241	467.2452392578125	287.7424011230469	1.0	406.7231140136719	345.8041687011719	1.0	512.70703125	202.96511840820312	1.0	509.1015930175781	203.4338836669922	0.0009011328220367432	2	027
242	466.4064025878906	288.5046081542969	1.0	403.23626708984375	344.43621826171875	1.0	513.3016357421875	202.4431610107422	1.0	509.6715087890625	202.72142028808594	0.0009850859642028809	2	027
243	466.3278503417969	289.0771789550781	1.0	515.058349609375	205.6544189453125	0.0001958906650543213	512.9793701171875	202.54269409179688	1.0	509.2472839355469	202.926513671875	0.0007138848304748535	2	027
244	466.5721435546875	290.36871337890625	1.0	515.1881103515625	205.7414093017578	0.00017446279525756836	512.8380126953125	202.60427856445312	1.0	509.3913879394531	203.1806640625	0.0007623732089996338	2	027
245	466.40411376953125	288.0223693847656	1.0	514.75439453125	205.0109405517578	0.00021734833717346191	512.5610961914062	202.1216583251953	1.0	509.3072814941406	202.56629943847656	0.0010251998901367188	2	027
246	465.4244384765625	277.4709167480469	1.0	457.8593444824219	280.8475341796875	0.00019791722297668457	513.4972534179688	201.8924102783203	1.0	509.9048767089844	201.92689514160156	0.0008759796619415283	2	027
247	465.27490234375	261.4228820800781	0.4950784146785736	512.063232421875	203.38906860351562	0.0001849830150604248	513.0381469726562	202.48939514160156	1.0	509.38720703125	202.9771728515625	0.0006026327610015869	2	027
248	511.37359619140625	207.6903076171875	0.00010520219802856445	511.2515869140625	202.6480712890625	0.0001537799835205078	512.730224609375	201.92515563964844	1.0	509.35589599609375	202.19322204589844	0.0005609095096588135	2	027
249	510.8111572265625	208.38015747070312	0.00017589330673217773	510.9342041015625	204.224609375	0.00013014674186706543	512.650146484375	202.27322387695312	1.0	508.5100402832031	202.65122985839844	0.000664442777633667	2	027
250	510.16351318359375	208.40464782714844	0.0002727508544921875	510.3526306152344	204.26199340820312	0.0002911686897277832	511.9348449707031	203.05397033691406	1.0	508.4864807128906	202.59413146972656	0.0007275640964508057	2	027
251	515.4436645507812	207.38490295410156	0.00020518898963928223	435.0287780761719	194.46446228027344	0.16426882147789001	512.4724731445312	203.2921600341797	1.0	508.7584228515625	202.5362548828125	0.0005830526351928711	2	027
252	515.7279052734375	206.9488067626953	0.00025451183319091797	511.50665283203125	203.87185668945312	0.00026363134384155273	512.947998046875	202.85928344726562	1.0	509.3180847167969	202.48704528808594	0.0009522736072540283	2	027
253	515.90283203125	207.4588165283203	0.00014781951904296875	514.3408203125	205.97010803222656	0.00015038251876831055	512.97900390625	203.5102081298828	1.0	508.857421875	203.212890625	0.0008314251899719238	2	027
254	516.0582275390625	207.62330627441406	0.00013068318367004395	515.19384765625	205.712646484375	0.0001685619354248047	513.3028564453125	203.1851348876953	1.0	509.9292907714844	202.94473266601562	0.0010644793510437012	2	027
255	516.277587890625	207.31661987304688	0.00013771653175354004	514.8443603515625	205.72695922851562	0.00017380714416503906	513.4444580078125	203.274658203125	1.0	511.3232116699219	203.0827178955078	0.0006115734577178955	2	027
256	490.97088623046875	289.1899719238281	0.0005477666854858398	514.8636474609375	205.45086669921875	0.0003813803195953369	513.4257202148438	202.49244689941406	0.9999998807907104	511.4793395996094	202.98179626464844	0.0022161006927490234	2	027
257	515.7868041992188	208.7261505126953	0.00033482909202575684	513.8450927734375	208.02853393554688	0.00045603513717651367	513.1594848632812	202.3634796142578	0.9999998211860657	511.80279541015625	202.5716094970703	0.005282402038574219	2	027
258	515.4818725585938	206.2136993408203	0.00011584162712097168	430.55035400390625	257.600341796875	0.0020231008529663086	513.7872924804688	203.0456085205078	1.0	510.0680847167969	202.74386596679688	0.002267509698867798	2	027
259	446.5450134277344	333.9510498046875	0.24193504452705383	514.82666015625	205.91061401367188	0.00013688206672668457	512.7009887695312	203.34109497070312	1.0	509.10736083984375	203.34982299804688	0.00066414475440979	2	027
260	432.4080810546875	253.22352600097656	0.7622318267822266	514.552734375	205.485595703125	0.00018399953842163086	513.09375	202.7541046142578	1.0	509.68145751953125	202.70985412597656	0.001393139362335205	2	027
261	515.2343139648438	209.17098999023438	0.0002713501453399658	511.1575012207031	203.7642822265625	0.0003458857536315918	512.4230346679688	203.0186767578125	0.9999999403953552	511.6445617675781	202.90818786621094	0.0015648305416107178	2	027
262	516.065185546875	206.65744018554688	0.00012615323066711426	511.345458984375	203.7262725830078	0.00017848610877990723	512.8460083007812	202.71669006347656	1.0	509.2735900878906	202.5894775390625	0.0008501112461090088	2	027
263	439.81951904296875	234.31198120117188	0.04052335023880005	514.8365478515625	205.9296875	0.00013518333435058594	513.7605590820312	202.75889587402344	1.0	509.91729736328125	202.98899841308594	0.0006065666675567627	2	027
264	515.3330688476562	207.16470336914062	0.00012791156768798828	510.5838928222656	203.51947021484375	0.00027880072593688965	511.4566955566406	202.68133544921875	1.0	508.78997802734375	202.53053283691406	0.0011463463306427002	2	027
265	512.0192260742188	207.9125518798828	0.0005704760551452637	514.50927734375	207.8972625732422	0.0004502832889556885	513.916015625	203.1895294189453	0.9999997615814209	511.8329162597656	202.9175567626953	0.002311408519744873	2	027
266	515.2833251953125	207.0455780029297	0.002690225839614868	513.7295532226562	207.11190795898438	0.0008232593536376953	512.8009643554688	202.93649291992188	0.9999979138374329	511.50250244140625	202.7918243408203	0.0014610886573791504	2	027
267	511.1432800292969	206.34014892578125	0.0004025399684906006	511.49468994140625	201.7095489501953	0.00056496262550354	513.2666015625	201.70518493652344	0.9999996423721313	511.509765625	201.72254943847656	0.002493739128112793	2	027
268	511.58941650390625	207.3079833984375	0.000191420316696167	511.8599548339844	202.12686157226562	0.00045794248580932617	512.8507080078125	202.1116485595703	0.9999997615814209	511.7087707519531	202.10086059570312	0.0015683770179748535	2	027
269	442.5015869140625	197.08316040039062	0.9999808073043823	411.73681640625	125.2145004272461	1.0	512.5181274414062	203.03021240234375	1.0	509.57806396484375	203.14273071289062	0.0027596652507781982	2	027
270	451.36822509765625	202.0302734375	1.0	406.2685852050781	122.49317932128906	0.7713072896003723	513.232177734375	202.69480895996094	0.9999999403953552	510.03057861328125	202.58070373535156	0.0009146034717559814	2	027
271	456.19317626953125	207.7493438720703	1.0	409.4575500488281	141.14639282226562	0.010020732879638672	512.9921875	202.7815399169922	0.9999999403953552	511.26934814453125	202.7046356201172	0.0006093382835388184	2	027
272	511.4151611328125	207.13967895507812	0.020186185836791992	510.20941162109375	203.8542022705078	0.0021754801273345947	512.2893676757812	203.65818786621094	0.9999691843986511	510.86328125	202.98318481445312	0.004496723413467407	2	027
273	510.19769287109375	207.7034149169922	0.0022689402103424072	514.6002197265625	204.79763793945312	0.0004909336566925049	512.2233276367188	203.02517700195312	0.9999985694885254	510.8239440917969	202.48516845703125	0.0018081367015838623	2	027
274	510.52679443359375	208.3671875	0.0012390315532684326	511.15289306640625	203.64837646484375	0.000550687313079834	511.75103759765625	203.3833465576172	0.9999998807907104	509.1437072753906	202.32290649414062	0.0007576942443847656	2	027
275	510.87982177734375	208.5896759033203	0.000742793083190918	514.5181884765625	205.88177490234375	0.0005292296409606934	512.48046875	203.5123748779297	0.9999997615814209	510.7840270996094	203.15679931640625	0.002058267593383789	2	027
276	515.8909301757812	207.44967651367188	0.0001220703125	514.926025390625	205.59793090820312	0.00014021992683410645	512.9589233398438	203.0899200439453	1.0	511.15692138671875	202.68460083007812	0.0004892945289611816	2	027
277	514.747314453125	209.03720092773438	0.00025349855422973633	514.3732299804688	205.18333435058594	0.0003858804702758789	511.58416748046875	202.9916229248047	0.9999996423721313	509.34332275390625	202.03134155273438	0.0027334094047546387	2	027
278	515.8247680664062	207.1005401611328	0.00020238757133483887	513.356201171875	208.0872802734375	0.00020647048950195312	512.8157348632812	203.20556640625	0.9999998807907104	509.3931884765625	202.37086486816406	0.0006216168403625488	2	027
279	515.9177856445312	206.76583862304688	0.00011467933654785156	514.638427734375	205.26800537109375	0.00015160441398620605	512.8416137695312	202.34886169433594	1.0	509.4043273925781	202.16294860839844	0.0006777644157409668	2	027
280	516.2830810546875	208.3921661376953	0.00015813112258911133	515.718017578125	204.9175262451172	0.0002853274345397949	514.0767211914062	202.12718200683594	1.0	512.4511108398438	202.57528686523438	0.0014016032218933105	2	027
281	511.6756286621094	207.4241485595703	0.0006911158561706543	511.99822998046875	202.71705627441406	0.0005389750003814697	512.82177734375	202.4763641357422	0.9999995827674866	511.71380615234375	202.4428253173828	0.0018365979194641113	2	027
282	515.791015625	206.52223205566406	6.416440010070801e-5	514.1803588867188	205.2467041015625	5.805492401123047e-5	512.8294677734375	202.34445190429688	1.0	508.9888916015625	202.54505920410156	0.00033411383628845215	2	027
283	516.0355834960938	206.67489624023438	9.897351264953613e-5	514.6581420898438	205.0193634033203	0.0001760721206665039	512.6219482421875	202.42630004882812	1.0	509.3827819824219	202.00262451171875	0.0017228126525878906	2	027
284	515.55712890625	208.7516326904297	0.0001296699047088623	514.470703125	205.0068359375	0.00024372339248657227	513.2650756835938	202.63662719726562	1.0	511.29827880859375	202.5496063232422	0.0010414719581604004	2	027
285	450.9239501953125	352.46942138671875	0.9704131484031677	515.0570068359375	206.18399047851562	0.0001690387725830078	513.1262817382812	203.693115234375	1.0	510.0343322753906	203.62901306152344	0.001359105110168457	2	027
286	515.8323364257812	207.0438232421875	0.00015935301780700684	514.4629516601562	205.53648376464844	0.00019109249114990234	512.5151977539062	202.72308349609375	1.0	508.9369812011719	202.38075256347656	0.0006844103336334229	2	027
287	436.8520202636719	338.7203063964844	0.9986507296562195	514.8134765625	205.2432861328125	0.000261157751083374	512.7843627929688	202.41403198242188	1.0	509.46942138671875	202.45852661132812	0.002079993486404419	2	027
288	514.8600463867188	206.82203674316406	0.0001480579376220703	514.9628295898438	205.8617401123047	0.00032466650009155273	512.2056884765625	203.31622314453125	1.0	511.1894836425781	203.4116973876953	0.0030533671379089355	2	027
289	452.8717346191406	293.2129211425781	0.974516749382019	451.9570007324219	292.68597412109375	0.023202329874038696	513.3054809570312	202.481689453125	1.0	509.25665283203125	202.89877319335938	0.0010025203227996826	2	027
290	469.2868347167969	276.0350036621094	0.9999597072601318	466.899658203125	276.9641418457031	0.0005463957786560059	512.9072875976562	202.31849670410156	1.0	509.201171875	202.53802490234375	0.0009940266609191895	2	027
291	514.6204223632812	205.90988159179688	0.00010007619857788086	514.2319946289062	205.35581970214844	0.00019124150276184082	512.9224243164062	202.5535430908203	1.0	509.42462158203125	202.7896728515625	0.0010440647602081299	2	027
292	516.045654296875	208.14675903320312	0.00011166930198669434	514.0824584960938	208.8424072265625	0.0002022087574005127	513.6756591796875	203.77272033691406	1.0	511.51849365234375	203.4110870361328	0.0014648735523223877	2	027
293	515.9280395507812	207.24290466308594	0.0001855790615081787	514.9010009765625	205.32923889160156	0.00019565224647521973	513.2327270507812	203.26231384277344	0.9999999403953552	511.0389404296875	202.70948791503906	0.0006263852119445801	2	027
294	515.2506103515625	206.60606384277344	0.00017118453979492188	513.9664306640625	204.31654357910156	0.00022116303443908691	511.91082763671875	202.06097412109375	0.9999998807907104	510.8992004394531	201.8666229248047	0.001153707504272461	2	027
295	514.9622192382812	206.3817138671875	9.694695472717285e-5	514.215576171875	206.736083984375	0.00013643503189086914	513.4727783203125	203.87380981445312	1.0	509.4167175292969	203.80899047851562	0.0006431043148040771	2	027
296	515.8301391601562	206.26220703125	0.00016114115715026855	514.2742919921875	204.74806213378906	0.0001348257064819336	512.6788940429688	202.1223907470703	0.9999998807907104	511.24615478515625	202.25762939453125	0.0006916821002960205	2	027
297	516.26416015625	206.76654052734375	0.0003020167350769043	514.988037109375	204.97779846191406	0.0002415776252746582	514.0521850585938	202.71229553222656	0.9999998807907104	511.49090576171875	202.48800659179688	0.0009785294532775879	2	027
298	515.3294677734375	205.35986328125	8.746981620788574e-5	511.3694763183594	203.02655029296875	0.00014391541481018066	512.7914428710938	202.53558349609375	1.0	509.42047119140625	202.59237670898438	0.0012135207653045654	2	027
299	514.8223876953125	205.92376708984375	0.00012171268463134766	514.5087890625	205.31048583984375	0.0002199411392211914	513.0177612304688	202.8252410888672	1.0	509.60186767578125	202.422119140625	0.0011565089225769043	2	027
300	514.568359375	206.15960693359375	8.925795555114746e-5	514.128662109375	206.07119750976562	0.000149458646774292	512.41650390625	203.21029663085938	1.0	508.710693359375	203.45840454101562	0.001248091459274292	2	027
301	515.3885498046875	207.1673583984375	7.18832015991211e-5	514.08935546875	205.7477264404297	9.873509407043457e-5	511.96295166015625	203.1660919189453	1.0	508.491455078125	203.11160278320312	0.0006923973560333252	2	027
302	515.3992309570312	209.3189697265625	9.232759475708008e-5	514.60205078125	205.3995819091797	0.0002256929874420166	512.4470825195312	202.6985321044922	1.0	509.51727294921875	202.55917358398438	0.004454165697097778	2	027
303	514.957763671875	205.66087341308594	0.00011283159255981445	514.7909545898438	204.7194061279297	0.0002415180206298828	513.0039672851562	202.21083068847656	1.0	509.5857238769531	202.02630615234375	0.0015876591205596924	2	027
304	400.80584716796875	308.5765686035156	0.004071950912475586	514.4666748046875	206.03518676757812	8.511543273925781e-5	512.332763671875	203.2572784423828	1.0	508.36187744140625	203.87380981445312	0.0009666085243225098	2	027
305	515.1503295898438	205.53912353515625	8.800625801086426e-5	514.6497802734375	205.31939697265625	0.00011840462684631348	512.6919555664062	202.4333038330078	1.0	508.9559326171875	202.4545440673828	0.0006223320960998535	2	027
306	514.9139404296875	206.17893981933594	0.00014606118202209473	514.5965576171875	205.3428955078125	0.000336378812789917	512.738037109375	202.84234619140625	1.0	509.6324462890625	202.7418975830078	0.0023148059844970703	2	027
307	515.540771484375	209.55242919921875	0.00015038251876831055	515.222900390625	205.42440795898438	0.0002498626708984375	513.2139282226562	203.10337829589844	1.0	509.865966796875	202.8394317626953	0.006247580051422119	2	027
308	458.04998779296875	341.3923645019531	0.009241849184036255	457.0484313964844	340.3093566894531	0.5275478363037109	511.98968505859375	203.1667022705078	0.9999999403953552	508.86041259765625	202.98614501953125	0.0018579065799713135	2	027
309	466.1098327636719	324.8230285644531	0.9999861717224121	514.697021484375	205.25015258789062	0.00018650293350219727	513.2525024414062	202.07275390625	1.0	509.2017517089844	202.72596740722656	0.0007101595401763916	2	027
310	465.5970458984375	314.1853942871094	0.9999999403953552	514.4535522460938	205.73617553710938	0.00027814507484436035	512.6917724609375	202.90057373046875	1.0	509.04949951171875	203.24876403808594	0.001493990421295166	2	027
311	464.7215576171875	305.42724609375	1.0	515.3178100585938	205.61891174316406	0.0003184676170349121	513.1483154296875	202.98155212402344	1.0	510.0077209472656	203.29995727539062	0.002745598554611206	2	027
312	467.085205078125	304.8644104003906	1.0	469.3829040527344	306.6090393066406	0.0002218782901763916	512.4249267578125	202.79254150390625	1.0	508.71881103515625	203.0470733642578	0.0006384849548339844	2	027
313	469.302001953125	303.4436950683594	0.9999995231628418	515.1930541992188	204.9032745361328	0.00016182661056518555	513.4935302734375	202.295166015625	1.0	510.3690185546875	202.5136260986328	0.0018257200717926025	2	027
314	471.0724182128906	294.77362060546875	0.99882972240448	514.1904296875	204.98611450195312	0.000515669584274292	511.9438171386719	202.1886444091797	0.9999998807907104	508.82171630859375	202.05679321289062	0.004698723554611206	2	027
315	467.2297668457031	282.6195983886719	0.9990473985671997	469.9089660644531	280.7534484863281	0.005904048681259155	512.7344360351562	203.0830078125	1.0	509.01129150390625	203.3868408203125	0.0017041563987731934	2	027
316	461.6830139160156	266.7055358886719	1.0	469.1778259277344	264.00927734375	0.004790276288986206	513.3262939453125	202.9012908935547	1.0	511.1832580566406	203.18971252441406	0.0006077587604522705	2	027
317	454.8008117675781	253.89340209960938	1.0	454.9639892578125	255.50013732910156	0.023049592971801758	512.9747924804688	202.76646423339844	1.0	509.87890625	202.8650360107422	0.0014359354972839355	2	027
318	451.2336120605469	250.73458862304688	1.0	387.5120544433594	356.6138916015625	0.00040584802627563477	513.2210083007812	201.69845581054688	1.0	509.7123107910156	202.7541046142578	0.00044840574264526367	2	027
319	449.8523864746094	247.49658203125	1.0	387.86859130859375	355.1658020019531	0.9999998211860657	512.46826171875	202.64892578125	1.0	508.69281005859375	202.78948974609375	0.0005072653293609619	2	027
320	449.8729248046875	243.61387634277344	1.0	383.03125	346.583984375	0.9999303817749023	512.2706298828125	201.64157104492188	1.0	508.7053527832031	202.82203674316406	0.0007689297199249268	2	027
321	453.93499755859375	238.75765991210938	1.0	386.70758056640625	336.646240234375	1.0	513.1768188476562	201.9684295654297	1.0	386.0605773925781	337.7005920410156	0.0005258917808532715	2	027
322	454.09674072265625	237.34727478027344	1.0	386.730224609375	336.8524475097656	0.9999998807907104	513.1178588867188	202.32798767089844	1.0	509.3892517089844	202.82431030273438	0.00046139955520629883	2	027
323	452.64422607421875	233.975341796875	1.0	454.0639953613281	232.6205596923828	0.0002818107604980469	513.0761108398438	201.82821655273438	1.0	509.02105712890625	202.18203735351562	0.00043389201164245605	2	027
324	445.75970458984375	227.79718017578125	0.9999821186065674	514.2733154296875	205.76904296875	0.0001321732997894287	512.9401245117188	202.55868530273438	1.0	508.94659423828125	202.76455688476562	0.0004652738571166992	2	027
325	444.6621398925781	224.4183807373047	0.07310190796852112	440.0518493652344	225.13597106933594	0.000691533088684082	512.1670532226562	202.8262481689453	1.0	508.22265625	202.6586151123047	0.0005088150501251221	2	027
326	445.7032470703125	219.1226043701172	0.9999884366989136	442.117919921875	220.7005157470703	0.0763278603553772	511.97955322265625	202.4877166748047	1.0	508.763916015625	203.2145233154297	0.0008012652397155762	2	027
327	442.7423095703125	218.6707305908203	1.0	441.07000732421875	220.36964416503906	0.0010557770729064941	512.5631713867188	202.92449951171875	1.0	508.9696350097656	203.18435668945312	0.0006911754608154297	2	027
328	443.0792236328125	218.4130859375	1.0	440.8468017578125	215.045166015625	0.0017372667789459229	512.6298828125	202.98358154296875	1.0	508.6638488769531	203.5594024658203	0.0004385709762573242	2	027
329	441.4271240234375	220.42042541503906	1.0	441.4630126953125	48.883609771728516	0.02332085371017456	512.5716552734375	202.7928466796875	1.0	508.65313720703125	203.28721618652344	0.00035831332206726074	2	027
330	440.8894958496094	221.37586975097656	0.9999991059303284	404.8992614746094	305.6563415527344	0.06642046570777893	512.1641235351562	202.86294555664062	1.0	508.37542724609375	203.33309936523438	0.00044667720794677734	2	027
331	443.1289367675781	219.20376586914062	1.0	406.48455810546875	294.6777038574219	0.8708738088607788	512.2921142578125	202.2732391357422	1.0	508.6315612792969	203.2874755859375	0.00033590197563171387	2	027
332	444.6258239746094	218.02215576171875	1.0	400.0625	289.50689697265625	0.00021755695343017578	512.787841796875	202.29713439941406	1.0	509.19970703125	203.36241149902344	0.00037661194801330566	2	027
333	441.2499694824219	216.05792236328125	1.0	399.5404968261719	290.7799987792969	0.006424516439437866	512.811279296875	201.9236602783203	1.0	509.43963623046875	202.7667999267578	0.00037783384323120117	2	027
334	440.12005615234375	214.5945281982422	1.0	446.98651123046875	217.2758026123047	0.0002987980842590332	512.503662109375	202.9286346435547	1.0	509.0088806152344	203.4357452392578	0.0006892383098602295	2	027
335	443.16302490234375	213.79371643066406	1.0	395.5622253417969	291.9779052734375	1.0	512.68798828125	202.52085876464844	1.0	508.9180603027344	202.66262817382812	0.0005421638488769531	2	027
336	442.8485107421875	215.46339416503906	1.0	390.4089050292969	292.00347900390625	1.0	512.3639526367188	202.9207000732422	1.0	508.76068115234375	202.9086456298828	0.0005021095275878906	2	027
337	443.6016540527344	216.85072326660156	1.0	386.69036865234375	298.03082275390625	0.9990769624710083	512.7801513671875	201.3541259765625	1.0	509.0484313964844	202.57022094726562	0.0002733469009399414	2	027
338	442.91900634765625	214.38430786132812	1.0	442.0444641113281	49.94041442871094	0.0035690367221832275	512.572509765625	201.7740936279297	1.0	508.9692077636719	202.55484008789062	0.0003446340560913086	2	027
339	442.5185241699219	214.81314086914062	1.0	440.01605224609375	215.46658325195312	0.00020363926887512207	511.99713134765625	202.08587646484375	1.0	508.3975830078125	203.08877563476562	0.00037661194801330566	2	027
340	441.29840087890625	215.45455932617188	1.0	448.1263427734375	218.4192352294922	0.00011014938354492188	512.7769775390625	202.46311950683594	1.0	509.0423583984375	202.55690002441406	0.00035178661346435547	2	027
341	444.6770935058594	216.20626831054688	1.0	514.8336181640625	205.25852966308594	6.410479545593262e-5	512.9221801757812	202.15382385253906	1.0	509.064208984375	202.7386932373047	0.0002557039260864258	2	027
342	443.70892333984375	218.1272430419922	1.0	389.4447937011719	308.4952697753906	0.0003139376640319824	512.6262817382812	202.6119842529297	1.0	508.8561706542969	203.2834930419922	0.0003541409969329834	2	027
343	443.6893310546875	217.52203369140625	1.0	389.19647216796875	308.57061767578125	0.005526989698410034	512.6531372070312	201.5255889892578	1.0	508.8296813964844	202.67897033691406	0.0004667937755584717	2	027
344	440.353759765625	218.1663055419922	1.0	385.2014465332031	315.99237060546875	0.9999998807907104	512.7694091796875	201.5189666748047	1.0	508.900390625	202.21981811523438	0.00039267539978027344	2	027
345	440.85845947265625	219.87860107421875	1.0	383.55511474609375	315.0242919921875	1.0	512.7896118164062	202.316162109375	1.0	508.9061584472656	202.85072326660156	0.00040966272354125977	2	027
346	441.1263122558594	219.73410034179688	1.0	383.84637451171875	315.261962890625	1.0	512.3017578125	203.07601928710938	1.0	508.5052490234375	203.0310821533203	0.0006069839000701904	2	027
347	443.1954345703125	221.08189392089844	1.0	381.939453125	314.0849609375	1.0	512.34033203125	202.0301513671875	1.0	508.7808837890625	202.24139404296875	0.0006687045097351074	2	027
348	443.2105712890625	222.14447021484375	1.0	383.6680908203125	316.0616455078125	1.0	512.9065551757812	201.79995727539062	1.0	509.4316101074219	202.53941345214844	0.0005938112735748291	2	027
349	442.3612060546875	223.2910919189453	1.0	382.7345275878906	314.94976806640625	1.0	513.417236328125	201.9902801513672	1.0	511.205810546875	202.22091674804688	0.0011066794395446777	2	027
350	441.5979309082031	223.84071350097656	1.0	380.7675476074219	313.2143859863281	1.0	512.9313354492188	201.81117248535156	1.0	380.6654357910156	316.5569763183594	0.0004127323627471924	2	027
351	439.2979736328125	223.82150268554688	1.0	379.9386291503906	313.3864440917969	0.9999557733535767	512.5299072265625	201.73406982421875	1.0	508.7715759277344	202.24940490722656	0.0006055533885955811	2	027
352	438.1026306152344	224.07858276367188	1.0	378.32586669921875	315.12921142578125	1.0	512.509521484375	202.1505889892578	1.0	508.80889892578125	202.60191345214844	0.0005041062831878662	2	027
353	440.3918762207031	225.45974731445312	1.0	378.3710021972656	316.6806335449219	1.0	511.781494140625	202.33248901367188	1.0	508.3261413574219	202.48870849609375	0.0008865594863891602	2	027
354	439.33135986328125	226.67544555664062	1.0	377.15478515625	315.8464050292969	1.0	512.9163818359375	202.34994506835938	1.0	376.7929382324219	317.6533508300781	0.0006698369979858398	2	027
355	440.9925842285156	227.3439483642578	1.0	376.4187316894531	316.9672546386719	1.0	513.191162109375	201.72796630859375	1.0	375.76397705078125	318.2921142578125	0.00042131543159484863	2	027
356	441.322021484375	226.0775909423828	1.0	372.802734375	318.1259765625	1.0	513.6864013671875	201.15101623535156	1.0	511.18865966796875	201.84107971191406	0.00038611888885498047	2	027
357	439.3500671386719	229.40122985839844	1.0	370.85943603515625	317.2332458496094	1.0	513.0451049804688	201.94960021972656	1.0	370.2485656738281	318.3661193847656	0.0007484257221221924	2	027
358	439.7981872558594	232.6903839111328	1.0	373.6860046386719	320.1248779296875	1.0	512.7874145507812	201.70396423339844	1.0	509.265380859375	202.24441528320312	0.00040528178215026855	2	027
359	440.978271484375	234.6231689453125	1.0	447.63494873046875	236.19602966308594	0.00018039345741271973	512.6492309570312	201.8725128173828	1.0	509.0030822753906	202.4879608154297	0.0008840262889862061	2	027
360	443.96221923828125	232.68719482421875	1.0	379.0337829589844	309.60235595703125	1.0	513.4065551757812	201.86526489257812	1.0	509.87451171875	202.4112091064453	0.0004362165927886963	2	027
361	442.5406494140625	230.75155639648438	1.0	377.53216552734375	316.3196105957031	1.0	513.2664184570312	202.3797149658203	1.0	375.5538024902344	317.64422607421875	0.0011371076107025146	2	027
362	445.3935852050781	225.83999633789062	1.0	373.7747497558594	321.58880615234375	0.0012996494770050049	513.0488891601562	202.29910278320312	1.0	509.3290100097656	203.09103393554688	0.00041371583938598633	2	027
363	443.4792175292969	225.4395294189453	1.0	376.6510925292969	333.15972900390625	0.9999915361404419	512.9567260742188	201.5596160888672	1.0	509.36297607421875	202.23681640625	0.0003917813301086426	2	027
364	443.37969970703125	224.38211059570312	1.0	380.68505859375	338.99468994140625	1.0	513.16748046875	202.0192413330078	1.0	509.640869140625	202.9055633544922	0.0005423426628112793	2	027
365	441.76397705078125	222.90103149414062	1.0	378.4848327636719	338.8818359375	1.0	512.829345703125	201.6387176513672	1.0	509.2583923339844	202.4339599609375	0.00035315752029418945	2	027
366	441.51031494140625	221.8491668701172	1.0	376.2610778808594	337.7635803222656	1.0	512.4332275390625	201.94500732421875	1.0	508.85198974609375	202.77667236328125	0.000431060791015625	2	027
367	441.0958557128906	221.82766723632812	1.0	373.7685852050781	336.2186584472656	1.0	513.0243530273438	202.02503967285156	1.0	509.5120544433594	202.6278076171875	0.0003826320171356201	2	027
368	440.2109680175781	222.43084716796875	1.0	372.9057922363281	335.4757080078125	1.0	512.3674926757812	202.25479125976562	1.0	508.50494384765625	202.74424743652344	0.0004855692386627197	2	027
369	443.0051574707031	223.6710662841797	1.0	369.9847717285156	333.8634338378906	1.0	512.6721801757812	202.29115295410156	1.0	369.7100524902344	334.62225341796875	0.0010520219802856445	2	027
370	440.89068603515625	223.88414001464844	1.0	370.6811218261719	332.7037353515625	1.0	512.2239379882812	201.23045349121094	1.0	370.8191223144531	333.0397033691406	0.0006527900695800781	2	027
371	442.1026916503906	222.29344177246094	1.0	370.25384521484375	329.2917175292969	1.0	513.02001953125	201.29627990722656	1.0	509.4646911621094	201.99505615234375	0.0003402233123779297	2	027
372	440.6111755371094	221.39772033691406	1.0	369.6015625	330.03521728515625	1.0	512.9571533203125	202.2801971435547	1.0	509.4161071777344	203.07261657714844	0.00032761693000793457	2	027
373	443.23358154296875	220.56568908691406	1.0	375.857421875	332.592041015625	1.0	512.574951171875	202.14321899414062	1.0	509.2040710449219	202.9354705810547	0.00041350722312927246	2	027
374	440.14678955078125	223.33743286132812	1.0	379.9031982421875	332.8244934082031	0.07363265752792358	512.6389770507812	201.76210021972656	1.0	509.14764404296875	202.05934143066406	0.0005329549312591553	2	027
375	439.9241943359375	222.88058471679688	1.0	378.1409606933594	326.6109619140625	1.0	512.9423828125	201.92005920410156	1.0	511.13604736328125	202.2576446533203	0.0005402863025665283	2	027
376	438.03131103515625	224.2135009765625	1.0	373.1991882324219	324.09625244140625	1.0	512.840087890625	201.77322387695312	1.0	510.7977600097656	202.32513427734375	0.0005598962306976318	2	027
377	437.00286865234375	222.83155822753906	1.0	369.8942565917969	323.2314453125	1.0	512.878173828125	202.09902954101562	1.0	509.02685546875	202.2327423095703	0.0005691051483154297	2	027
378	438.8231201171875	221.31332397460938	1.0	367.9099426269531	321.4192199707031	1.0	512.8645629882812	202.0697021484375	1.0	509.216552734375	202.12640380859375	0.0004113912582397461	2	027
379	438.4433288574219	221.4278564453125	1.0	365.7441711425781	320.2392272949219	1.0	512.6124877929688	202.01318359375	1.0	508.88507080078125	202.2739715576172	0.00043824315071105957	2	027
380	437.39141845703125	221.4432830810547	1.0	366.5049743652344	318.703857421875	1.0	513.3914184570312	202.54177856445312	1.0	367.817138671875	319.6839904785156	0.0004520714282989502	2	027
381	438.50238037109375	221.7192840576172	1.0	364.93121337890625	314.9111022949219	1.0	512.9183349609375	201.82530212402344	1.0	509.2548828125	202.57211303710938	0.00038820505142211914	2	027
382	436.85833740234375	221.24513244628906	1.0	363.68951416015625	312.4419250488281	1.0	512.7224731445312	201.78929138183594	1.0	509.1827392578125	202.1731414794922	0.0005683600902557373	2	027
383	436.3758239746094	221.5482940673828	1.0	362.95062255859375	310.5333251953125	1.0	512.7672729492188	201.92330932617188	1.0	509.0392761230469	202.488525390625	0.0004337728023529053	2	027
384	436.1953125	221.7291717529297	1.0	361.1597900390625	306.90167236328125	1.0	512.6802368164062	201.78062438964844	1.0	509.0782470703125	202.5089569091797	0.00046309828758239746	2	027
385	436.0706481933594	222.04248046875	1.0	360.7832946777344	307.5032958984375	0.9999999403953552	512.65771484375	202.11277770996094	1.0	508.98455810546875	202.460205078125	0.0005213916301727295	2	027
386	436.4772033691406	224.06488037109375	1.0	361.1235046386719	310.0633850097656	1.0	512.8001708984375	202.20443725585938	1.0	508.80908203125	202.5391387939453	0.00045171380043029785	2	027
387	435.2244873046875	228.11708068847656	1.0	361.6594543457031	308.877197265625	1.0	512.6378784179688	201.89512634277344	1.0	509.0690002441406	202.5931396484375	0.0004107952117919922	2	027
388	435.9190368652344	228.37091064453125	1.0	360.783203125	307.60888671875	1.0	512.8672485351562	202.03152465820312	1.0	508.90374755859375	202.1109619140625	0.0005092322826385498	2	027
389	437.7171325683594	229.45611572265625	1.0	358.0821533203125	307.7048034667969	1.0	513.0969848632812	201.95053100585938	1.0	509.3087158203125	202.28196716308594	0.00036647915840148926	2	027
390	436.7440185546875	230.2869110107422	1.0	358.5880432128906	308.67059326171875	1.0	512.6007690429688	202.26161193847656	1.0	509.0707092285156	202.38034057617188	0.0006425976753234863	2	027
391	437.0357360839844	232.371826171875	1.0	358.0603332519531	310.17724609375	1.0	513.55712890625	202.056396484375	1.0	509.89678955078125	202.01425170898438	0.0004973411560058594	2	027
392	433.8353576660156	234.21717834472656	1.0	359.96044921875	311.5831298828125	1.0	512.7049560546875	201.1761474609375	1.0	509.3174133300781	201.49134826660156	0.0006655752658843994	2	027
393	435.06695556640625	234.56480407714844	1.0	360.17425537109375	310.64898681640625	1.0	512.972900390625	201.3911590576172	1.0	509.4403381347656	201.71725463867188	0.0006242096424102783	2	027
394	434.0115966796875	234.60418701171875	1.0	361.86077880859375	311.25140380859375	1.0	513.4110717773438	201.58197021484375	1.0	511.4412536621094	202.403564453125	0.0005499720573425293	2	027
395	433.43060302734375	235.19342041015625	1.0	361.006103515625	309.4156494140625	1.0	512.9119262695312	201.21775817871094	1.0	509.2386474609375	202.3112030029297	0.00045803189277648926	2	027
396	434.26702880859375	237.40780639648438	1.0	362.7805480957031	307.42376708984375	1.0	512.8023071289062	202.4633026123047	1.0	509.1598815917969	203.0020294189453	0.0009337067604064941	2	027
397	436.2939147949219	239.28836059570312	1.0	369.46124267578125	303.8794860839844	0.9999999403953552	513.0199584960938	202.2218475341797	1.0	509.5509338378906	202.45004272460938	0.0005998909473419189	2	027
398	435.85491943359375	241.62606811523438	1.0	368.372314453125	311.1247253417969	0.02344563603401184	513.1012573242188	201.81402587890625	1.0	509.6044616699219	202.65066528320312	0.0006988942623138428	2	027
399	435.7394714355469	239.14024353027344	1.0	368.7719421386719	314.2219543457031	1.0	513.8275146484375	201.56947326660156	1.0	510.22979736328125	202.1385040283203	0.0004094839096069336	2	027
400	434.2327575683594	239.16749572753906	1.0	368.1449890136719	315.5263977050781	1.0	513.068115234375	201.64578247070312	1.0	509.3533020019531	201.86924743652344	0.000823289155960083	2	027
401	432.7235412597656	239.9961700439453	1.0	368.3347473144531	316.27947998046875	1.0	512.7708740234375	201.4911346435547	1.0	509.226806640625	201.58863830566406	0.0006379485130310059	2	027
402	433.08624267578125	239.48031616210938	1.0	366.79986572265625	313.556640625	0.9999996423721313	513.0721435546875	201.80532836914062	1.0	509.40399169921875	202.36451721191406	0.0005678832530975342	2	027
403	430.70855712890625	240.344482421875	1.0	370.43011474609375	310.31591796875	0.9939446449279785	512.4652709960938	202.1322021484375	1.0	509.58099365234375	203.24368286132812	0.0005131661891937256	2	027
404	431.822265625	241.52943420410156	1.0	371.5010681152344	304.4168701171875	0.18110045790672302	435.8677062988281	239.94876098632812	3.126263618469238e-5	421.9040832519531	229.29148864746094	2.422928810119629e-5	2	027
405	431.2112731933594	242.6575164794922	1.0	369.3927307128906	303.1888427734375	0.061644911766052246	435.11114501953125	241.2915802001953	2.3931264877319336e-5	421.6604919433594	229.95709228515625	1.627206802368164e-5	2	027
406	431.2605895996094	243.00453186035156	1.0	364.9473876953125	302.9402160644531	1.0	365.70391845703125	302.4601745605469	3.88026237487793e-5	366.74298095703125	303.768798828125	0.00034302473068237305	2	027
407	431.23468017578125	244.20347595214844	1.0	364.0534973144531	303.02105712890625	1.0	365.8486022949219	302.6777648925781	5.0574541091918945e-5	365.9920654296875	304.64453125	0.0001513361930847168	2	027
408	431.5133972167969	243.74163818359375	1.0	367.2117919921875	300.6877746582031	1.0	367.6839904785156	301.0505676269531	0.0002225637435913086	368.1988525390625	301.5867004394531	0.0007323324680328369	2	027
409	430.5357971191406	242.8474884033203	1.0	367.7529296875	298.0443115234375	1.0	371.3699645996094	297.56048583984375	5.8084726333618164e-5	368.9086608886719	299.933349609375	0.00020754337310791016	2	027
410	432.536865234375	242.26312255859375	1.0	364.6839904785156	299.32891845703125	0.9999997615814209	362.6413879394531	300.8047790527344	0.00010827183723449707	364.06256103515625	301.31365966796875	0.00020244717597961426	2	027
411	432.1806640625	239.57493591308594	1.0	376.6439208984375	295.0097961425781	1.0	378.4749755859375	293.5381774902344	7.453560829162598e-5	372.57366943359375	301.1974182128906	4.13060188293457e-5	2	027
412	431.4493713378906	236.76734924316406	1.0	376.9440002441406	294.88043212890625	1.0	431.2565002441406	238.53250122070312	0.00011107325553894043	424.3084716796875	225.5543975830078	0.0001271665096282959	2	027
413	431.3676452636719	235.27557373046875	1.0	375.9466857910156	299.95562744140625	1.0	376.9017639160156	300.4263000488281	0.000172346830368042	374.0873718261719	301.8057556152344	0.00017204880714416504	2	027
414	431.7384338378906	232.24041748046875	1.0	378.0770568847656	304.65380859375	1.0	435.7264709472656	234.8525390625	4.76837158203125e-5	376.4864196777344	304.831787109375	6.499886512756348e-5	2	027
415	431.6412353515625	231.6232452392578	1.0	374.31903076171875	305.978271484375	0.7156078219413757	435.3659362792969	234.61654663085938	3.74913215637207e-5	420.115234375	241.8220672607422	1.7702579498291016e-5	2	027
416	428.30523681640625	229.71656799316406	1.0	370.4922180175781	309.51300048828125	1.0	424.6981201171875	230.62559509277344	0.00014418363571166992	369.9632263183594	315.3417663574219	0.0002816617488861084	2	027
417	427.42279052734375	228.51409912109375	1.0	370.8878479003906	310.1557922363281	1.0	424.68267822265625	229.6462860107422	0.00016504526138305664	370.3452453613281	314.9455871582031	0.00032460689544677734	2	027
418	425.6312255859375	227.09817504882812	1.0	365.5562744140625	311.7065734863281	0.999697208404541	422.47259521484375	228.19261169433594	0.00013509392738342285	409.92431640625	232.6431121826172	5.1081180572509766e-5	2	027
419	427.0589904785156	227.74102783203125	1.0	365.31634521484375	310.05499267578125	0.9999999403953552	361.478515625	313.9019775390625	0.0002377033233642578	367.7447509765625	315.53790283203125	0.00018674135208129883	2	027
420	426.5259704589844	228.0279998779297	1.0	365.1271667480469	309.8507080078125	0.9999998211860657	360.5292053222656	313.84161376953125	9.900331497192383e-5	366.1234130859375	310.91412353515625	0.0001182854175567627	2	027
421	427.0541076660156	228.08090209960938	1.0	363.50689697265625	310.03265380859375	1.0	360.99176025390625	310.4563293457031	0.0002447366714477539	366.791015625	316.09503173828125	0.00023415684700012207	2	027
422	429.29400634765625	227.25978088378906	1.0	361.903076171875	307.2750244140625	1.0	424.16839599609375	229.8939208984375	9.781122207641602e-5	356.32781982421875	309.281982421875	7.659196853637695e-5	2	027
423	428.9300231933594	227.64508056640625	1.0	361.5224609375	302.2581481933594	1.0	363.322509765625	301.1764221191406	9.85264778137207e-5	359.8358154296875	302.8568115234375	0.00024333596229553223	2	027
424	430.91949462890625	229.70242309570312	1.0	366.5188903808594	301.6860656738281	1.0	367.9422607421875	300.6603698730469	7.24494457244873e-5	367.5891418457031	302.0456237792969	0.0004151463508605957	2	027
425	429.914794921875	229.51084899902344	1.0	363.8367919921875	300.2575378417969	1.0	366.43255615234375	300.7426452636719	9.399652481079102e-5	362.02105712890625	301.6624755859375	0.00011679530143737793	2	027
426	429.4771423339844	231.177001953125	1.0	362.1006164550781	305.6789855957031	1.0	358.5994873046875	309.9937438964844	0.00012612342834472656	354.05615234375	311.4432067871094	8.669495582580566e-5	2	027
427	429.88714599609375	231.2255859375	1.0	359.63525390625	306.3817443847656	1.0	357.9156494140625	308.48046875	7.486343383789062e-5	358.6087341308594	314.0113525390625	0.00011560320854187012	2	027
428	428.29571533203125	228.94227600097656	1.0	360.56488037109375	304.27044677734375	0.996545672416687	423.6746826171875	230.25856018066406	8.320808410644531e-5	409.10186767578125	235.05067443847656	3.230571746826172e-5	2	027
429	430.34063720703125	227.0459442138672	1.0	355.6796875	310.185791015625	1.0	359.3211364746094	309.531982421875	9.849667549133301e-5	354.5681457519531	317.3736877441406	0.0001615583896636963	2	027
430	430.6005554199219	223.54635620117188	1.0	358.4625244140625	311.2286071777344	1.0	361.5907287597656	309.7085876464844	0.00011658668518066406	355.52215576171875	318.7662048339844	5.8263540267944336e-5	2	027
431	426.985595703125	223.6681365966797	1.0	361.1649169921875	312.4342956542969	1.0	430.9928894042969	222.8946075439453	9.188055992126465e-5	361.5103454589844	315.9234313964844	0.00021445751190185547	2	027
432	428.41522216796875	221.9051055908203	1.0	361.356689453125	311.6331787109375	1.0	429.1488952636719	222.94712829589844	0.00019797682762145996	361.88897705078125	315.8431396484375	0.00013017654418945312	2	027
433	427.0303955078125	221.155029296875	1.0	360.1448669433594	309.0733337402344	1.0	428.2969055175781	222.68324279785156	0.00014775991439819336	357.3254699707031	317.0426330566406	0.00010687112808227539	2	027
434	427.6340026855469	219.24005126953125	1.0	358.4661560058594	308.3454895019531	1.0	432.4627685546875	220.9145965576172	0.00017765164375305176	357.1114196777344	316.1503601074219	0.0003082156181335449	2	027
435	427.4234619140625	220.3807373046875	1.0	357.1585998535156	308.5166931152344	1.0	427.7961730957031	222.0988006591797	0.0002060234546661377	355.9725646972656	316.0135192871094	0.00039005279541015625	2	027
436	425.9786071777344	221.99160766601562	1.0	355.0776062011719	309.54962158203125	1.0	427.3691711425781	223.05084228515625	0.00015088915824890137	354.1633605957031	316.9791564941406	0.0002554953098297119	2	027
437	425.0660400390625	222.37307739257812	1.0	353.8984069824219	305.56781005859375	1.0	357.08563232421875	305.3750305175781	0.000205308198928833	354.454345703125	307.6466064453125	0.00040268898010253906	2	027
438	424.8924560546875	222.99346923828125	1.0	352.1948547363281	307.49237060546875	1.0	429.6800231933594	223.21302795410156	0.00013461709022521973	354.2568054199219	314.9822082519531	0.00039061903953552246	2	027
439	425.45562744140625	223.35853576660156	1.0	350.7194519042969	307.56890869140625	1.0	430.2946472167969	223.24412536621094	0.00013712048530578613	353.21710205078125	315.6291809082031	0.00021156668663024902	2	027
440	424.47808837890625	223.66709899902344	1.0	349.4771728515625	306.8717041015625	1.0	432.7718811035156	222.68112182617188	9.635090827941895e-5	352.0635070800781	315.51287841796875	0.0001704394817352295	2	027
441	424.5	224.515625	1.0	350.7085266113281	307.6108703613281	1.0	432.38873291015625	223.16160583496094	0.0001372694969177246	352.62835693359375	314.8465270996094	0.0001080930233001709	2	027
442	424.47967529296875	224.70838928222656	1.0	350.8448181152344	305.50274658203125	1.0	429.9679260253906	223.97216796875	9.766221046447754e-5	351.239501953125	306.7839660644531	0.00010719895362854004	2	027
443	424.73974609375	224.74435424804688	1.0	350.7411804199219	304.5003356933594	1.0	432.68756103515625	223.82040405273438	0.00018534064292907715	351.2606506347656	304.740478515625	0.00015467405319213867	2	027
444	424.99615478515625	224.86761474609375	1.0	350.857666015625	307.15087890625	1.0	429.9303283691406	224.1344757080078	0.0002200305461883545	353.1202087402344	314.9488830566406	0.00020110607147216797	2	027
445	426.5756530761719	225.26092529296875	1.0	349.5311279296875	309.30841064453125	1.0	430.728271484375	223.98822021484375	0.00010940432548522949	351.8091125488281	317.10906982421875	0.000467836856842041	2	027
446	425.6783752441406	225.84361267089844	1.0	348.91357421875	309.9753723144531	1.0	430.3522033691406	224.6064910888672	8.222460746765137e-5	350.9505615234375	317.7367248535156	0.0003387331962585449	2	027
447	423.90618896484375	225.54910278320312	1.0	347.9596862792969	309.9538269042969	1.0	432.5665283203125	224.6791534423828	0.00015249848365783691	350.4798278808594	317.5483703613281	0.00014257431030273438	2	027
448	424.9998474121094	226.8826141357422	1.0	347.1228942871094	310.13507080078125	1.0	430.1057434082031	225.6641387939453	0.00011563301086425781	350.22479248046875	317.98583984375	0.00020170211791992188	2	027
449	423.7492370605469	226.29676818847656	1.0	346.0328369140625	309.3089599609375	1.0	429.4253234863281	225.5049591064453	0.00018417835235595703	350.88720703125	317.4100036621094	6.490945816040039e-5	2	027
450	421.7952880859375	226.65255737304688	1.0	347.28619384765625	307.947509765625	1.0	428.48602294921875	225.77151489257812	0.00012430548667907715	348.059814453125	305.27886962890625	5.570054054260254e-5	2	027
451	417.1357421875	232.6897430419922	1.0	359.0976867675781	305.1090087890625	0.14251708984375	408.8374328613281	227.83609008789062	6.99162483215332e-5	416.9192810058594	222.8700714111328	3.8504600524902344e-5	2	027
452	417.1646423339844	231.208251953125	1.0	427.7658996582031	230.974609375	0.0004639625549316406	424.6842346191406	228.587890625	7.650256156921387e-5	417.5513610839844	239.53468322753906	4.789233207702637e-5	2	027
453	414.6126708984375	231.1357421875	0.9999998807907104	409.3534240722656	230.60873413085938	0.0010995864868164062	409.1188659667969	231.46664428710938	6.511807441711426e-5	404.9803771972656	240.88314819335938	3.9517879486083984e-5	2	027
454	411.0147399902344	229.45066833496094	0.9999985694885254	383.0614318847656	279.09893798828125	0.9999947547912598	426.5421142578125	228.40997314453125	6.890296936035156e-5	383.11962890625	279.629638671875	4.6879053115844727e-5	2	027
455	414.7403869628906	230.7687225341797	1.0	385.8625793457031	272.13555908203125	0.9999998807907104	425.7037048339844	227.37464904785156	9.262561798095703e-5	385.4042053222656	271.5564880371094	0.0004436373710632324	2	027
456	415.904541015625	233.1319580078125	1.0	423.4340515136719	233.8932647705078	0.00011834502220153809	408.17840576171875	232.77976989746094	6.967782974243164e-5	393.2454833984375	236.87010192871094	3.9130449295043945e-5	2	027
457	414.1283264160156	231.5306396484375	1.0	407.5214538574219	233.36575317382812	0.00021594762802124023	408.1100158691406	231.9502716064453	5.8591365814208984e-5	394.3060302734375	235.79556274414062	3.421306610107422e-5	2	027
458	421.2998046875	231.71298217773438	1.0	389.5921936035156	261.8902282714844	1.0	428.1197204589844	230.50975036621094	4.616379737854004e-5	387.461669921875	268.7911682128906	0.0005299150943756104	2	027
459	421.5466003417969	233.25453186035156	1.0	388.265625	269.1572570800781	1.0	429.29315185546875	231.55746459960938	6.490945816040039e-5	388.2378234863281	268.6474914550781	0.00037613511085510254	2	027
460	421.291748046875	233.95138549804688	0.9999998211860657	388.74072265625	273.1931457519531	1.0	387.60406494140625	273.0066833496094	5.4836273193359375e-5	387.50146484375	271.78204345703125	0.0007633566856384277	2	027
461	415.4088439941406	234.2130126953125	0.9999908208847046	387.62579345703125	276.0881652832031	1.0	413.6074523925781	235.3537139892578	3.197789192199707e-5	385.4929504394531	275.0949401855469	0.0002429187297821045	2	027
462	415.88653564453125	234.66041564941406	0.9999948740005493	385.77105712890625	277.576904296875	1.0	407.35675048828125	233.08767700195312	5.6624412536621094e-5	384.9734191894531	283.5442810058594	0.0006810128688812256	2	027
463	416.1205749511719	235.14981079101562	0.9981719255447388	385.70849609375	278.0175476074219	1.0	388.8771057128906	278.6430969238281	4.392862319946289e-5	386.5276184082031	283.2164611816406	0.00016945600509643555	2	027
464	418.6095886230469	235.67666625976562	0.9994752407073975	385.7414245605469	279.336669921875	1.0	415.2868347167969	233.07083129882812	7.921457290649414e-5	384.0145568847656	284.9189453125	0.0002646148204803467	2	027
465	409.25006103515625	231.20057678222656	0.9996041059494019	384.5460510253906	282.6815490722656	1.0	385.8399353027344	282.22381591796875	9.799003601074219e-5	383.7716064453125	287.0534973144531	0.00022974610328674316	2	027
466	419.46966552734375	236.9897918701172	0.9946687817573547	383.95098876953125	283.9234619140625	1.0	383.3671569824219	284.64544677734375	8.26716423034668e-5	385.51513671875	285.0763854980469	0.0005045831203460693	2	027
467	418.349609375	236.76364135742188	0.9999837875366211	386.1710205078125	285.4754638671875	0.9999994039535522	427.189208984375	237.80528259277344	8.529424667358398e-5	381.9091796875	279.38525390625	0.00011485815048217773	2	027
468	418.3815612792969	238.59071350097656	0.9999921321868896	383.7820129394531	286.0439758300781	0.014544636011123657	426.5121154785156	239.88922119140625	5.099177360534668e-5	420.6549987792969	243.2168426513672	7.712841033935547e-5	2	027
469	416.55908203125	233.90518188476562	0.9999032020568848	386.5892028808594	289.769775390625	1.0	388.2601013183594	288.0184631347656	7.531046867370605e-5	384.3032531738281	288.8518981933594	0.0003408491611480713	2	027
470	419.18524169921875	230.75575256347656	0.9998904466629028	385.2287292480469	289.8803405761719	1.0	385.6932373046875	289.5074462890625	4.693865776062012e-5	384.4197692871094	289.22967529296875	0.0002815127372741699	2	027
471	411.0846252441406	229.40090942382812	1.0	387.5809326171875	292.1598205566406	0.99371337890625	414.7969055175781	228.4537811279297	0.0005910992622375488	394.6694030761719	234.20021057128906	1.5854835510253906e-5	2	027
472	414.5989990234375	224.56883239746094	1.0	384.5894775390625	295.1680908203125	1.0	465.5475769042969	294.5995788574219	0.00014218688011169434	384.79620361328125	300.9666748046875	6.29723072052002e-5	2	027
473	412.9521789550781	223.95977783203125	0.9999998807907104	379.82525634765625	300.3296813964844	0.9999996423721313	381.4593811035156	298.7644348144531	0.0002186894416809082	379.669189453125	301.6552734375	0.000277101993560791	2	027
474	414.07073974609375	220.2598114013672	1.0	379.6104431152344	309.0554504394531	1.0	418.39373779296875	221.91554260253906	6.67870044708252e-5	382.1485900878906	311.11138916015625	5.5402517318725586e-5	2	027
475	412.6488037109375	218.65838623046875	0.9999997615814209	375.7063293457031	311.47149658203125	0.6637547016143799	417.1107177734375	221.99078369140625	0.00017473101615905762	410.7519226074219	225.65069580078125	3.3855438232421875e-5	2	027
476	414.6670227050781	218.31063842773438	1.0	378.1376647949219	321.1971435546875	1.0	381.3623352050781	322.4418029785156	0.00015175342559814453	381.5968933105469	322.6883850097656	0.00015977025032043457	2	027
477	415.8648681640625	216.63951110839844	1.0	375.9379577636719	322.8344421386719	1.0	374.2932434082031	323.69342041015625	8.291006088256836e-5	381.6683044433594	325.59912109375	0.0002461075782775879	2	027
478	414.506591796875	216.7453155517578	1.0	374.9985656738281	324.07122802734375	1.0	418.05670166015625	220.41497802734375	0.0001157224178314209	370.02484130859375	325.985107421875	0.00037670135498046875	2	027
479	415.3131103515625	217.52708435058594	1.0	375.6974182128906	325.11431884765625	1.0	374.4231262207031	325.0627136230469	9.247660636901855e-5	370.94866943359375	325.71307373046875	0.00029602646827697754	2	027
480	413.1837463378906	218.82701110839844	0.9999998211860657	375.32916259765625	325.8641357421875	0.9999974966049194	417.14410400390625	221.42735290527344	0.00016117095947265625	369.67230224609375	328.4468078613281	5.742907524108887e-5	2	027
481	413.5080261230469	217.889892578125	0.9999995231628418	377.3560485839844	325.63897705078125	1.0	375.8243408203125	326.3702087402344	9.876489639282227e-5	370.295166015625	327.9865417480469	0.00013908743858337402	2	027
482	414.2290344238281	219.6021728515625	0.9999997019767761	375.9132080078125	325.0045471191406	1.0	417.67437744140625	221.7050323486328	0.0001125037670135498	371.370849609375	325.6367492675781	0.00021085143089294434	2	027
483	414.1075744628906	218.76162719726562	0.9999998807907104	375.0021057128906	325.4521789550781	1.0	417.5903625488281	221.7214813232422	0.00015932321548461914	371.1229553222656	325.87249755859375	0.00023105740547180176	2	027
484	415.2474060058594	219.90048217773438	0.9999998807907104	374.63507080078125	323.8174133300781	1.0	418.86175537109375	221.66842651367188	0.00020328164100646973	370.1605529785156	324.5726623535156	0.00023123621940612793	2	027
485	413.8835754394531	219.70111083984375	0.9999997615814209	372.7111511230469	324.0016784667969	1.0	375.6345520019531	322.7174072265625	0.00011068582534790039	369.651123046875	324.8917541503906	0.00016960501670837402	2	027
486	413.4504699707031	222.6859893798828	0.9999966025352478	370.55816650390625	321.0075988769531	1.0	373.4565124511719	320.10498046875	0.00025853514671325684	369.4281921386719	321.1009216308594	0.0005825459957122803	2	027
487	413.5740051269531	226.3977813720703	1.0	373.0429382324219	320.8396911621094	1.0	425.51019287109375	228.1724090576172	0.00018292665481567383	371.5968017578125	320.8166198730469	0.0005471706390380859	2	027
488	418.06097412109375	225.37266540527344	0.9999999403953552	377.67254638671875	320.3408508300781	1.0	426.5653991699219	226.5984344482422	0.00014448165893554688	371.7239685058594	325.24505615234375	0.000194549560546875	2	027
489	418.4529113769531	225.49183654785156	0.9999999403953552	424.350830078125	227.64010620117188	0.0009393095970153809	426.33001708984375	225.93186950683594	0.00018164515495300293	406.3761901855469	215.23968505859375	1.6003847122192383e-5	2	027
490	419.8809814453125	224.8092803955078	1.0	377.1453857421875	307.2674255371094	0.999998927116394	426.87542724609375	225.30545043945312	0.00022968649864196777	408.8565979003906	229.67837524414062	5.227327346801758e-5	2	027
491	419.4085693359375	224.51922607421875	1.0	379.0295715332031	301.29547119140625	0.024516195058822632	425.89453125	224.42100524902344	9.232759475708008e-5	378.1944274902344	294.72918701171875	1.958012580871582e-5	2	027
492	420.8565979003906	223.52122497558594	1.0	378.38153076171875	298.055908203125	0.999926745891571	427.2906799316406	223.58157348632812	8.52346420288086e-5	450.1639099121094	294.412353515625	0.0005770623683929443	2	027
493	419.34881591796875	224.8170166015625	1.0	378.4161376953125	295.4812927246094	1.0	453.1597595214844	293.0582275390625	0.00010141730308532715	449.32916259765625	293.123291015625	0.0009261369705200195	2	027
494	419.89288330078125	223.5062255859375	1.0	451.66424560546875	290.2956237792969	1.0	453.8558044433594	288.9736328125	0.00017917156219482422	450.0181579589844	289.9643859863281	0.0009424686431884766	2	027
495	420.463623046875	223.79733276367188	1.0	450.5610046386719	287.7649841308594	1.0	494.295654296875	129.75787353515625	0.0004290640354156494	451.21551513671875	289.454833984375	0.002147287130355835	2	027
496	419.0583190917969	224.46238708496094	1.0	451.4170227050781	284.5422668457031	1.0	454.64630126953125	282.8713684082031	0.0002091526985168457	452.8649597167969	286.7320556640625	0.0013482868671417236	2	027
497	419.63592529296875	223.1345672607422	1.0	451.71563720703125	283.2956848144531	0.9998093843460083	383.35821533203125	282.4046325683594	8.669495582580566e-5	380.22186279296875	279.68328857421875	0.00012174248695373535	2	027
498	419.1427307128906	222.9055938720703	1.0	382.2846984863281	286.55096435546875	0.9998124837875366	417.6186218261719	224.709228515625	5.6624412536621094e-5	408.7669372558594	229.08226013183594	6.699562072753906e-5	2	027
499	419.9760437011719	222.221923828125	1.0	385.2945556640625	287.209228515625	0.9999999403953552	426.8105163574219	222.31272888183594	7.337331771850586e-5	385.4566955566406	285.6475830078125	0.00015041232109069824	2	027
500	419.4592590332031	223.4106903076172	1.0	385.7127685546875	287.099853515625	0.9999992847442627	426.4384460449219	223.26930236816406	7.683038711547852e-5	384.4146728515625	286.4004211425781	5.6177377700805664e-5	2	027
501	418.6043395996094	223.12403869628906	1.0	383.81488037109375	287.837890625	1.0	384.4393005371094	286.0435791015625	8.216500282287598e-5	384.10101318359375	286.62060546875	0.00035506486892700195	2	027
502	420.3063049316406	223.43992614746094	1.0	382.15093994140625	288.8727722167969	1.0	452.8538818359375	288.5863342285156	0.0001742541790008545	449.24005126953125	289.6144714355469	0.0001894831657409668	2	027
503	418.3449401855469	223.86553955078125	1.0	381.70452880859375	290.0296325683594	1.0	383.91033935546875	291.4041748046875	8.58008861541748e-5	382.35089111328125	290.0057067871094	0.00012287497520446777	2	027
504	418.0238342285156	223.39361572265625	1.0	380.8713073730469	290.5873107910156	1.0	453.9237976074219	288.84625244140625	0.00014653801918029785	452.0126953125	291.5244445800781	0.00021442770957946777	2	027
505	418.3805236816406	223.24803161621094	1.0	376.1817321777344	292.0589904785156	1.0	417.8125	224.37831115722656	5.936622619628906e-5	409.18890380859375	228.39706420898438	0.00010219216346740723	2	027
506	420.8755798339844	223.8343963623047	1.0	376.5050048828125	292.9763488769531	1.0	374.97967529296875	292.55877685546875	5.7816505432128906e-5	454.39471435546875	291.6257019042969	0.000243455171585083	2	027
507	419.2928771972656	225.7665557861328	1.0	373.72314453125	291.02081298828125	1.0	426.0637512207031	225.00811767578125	5.689263343811035e-5	456.9339904785156	289.1248779296875	0.0011821389198303223	2	027
508	418.11090087890625	227.21678161621094	1.0	378.1025085449219	289.0614318847656	0.9999995827674866	425.2039794921875	225.0906982421875	5.957484245300293e-5	381.24786376953125	290.1314697265625	8.532404899597168e-5	2	027
509	418.4065856933594	223.7374725341797	1.0	379.13751220703125	292.2601013183594	1.0	426.03424072265625	224.4175262451172	4.3332576751708984e-5	408.6268005371094	228.97694396972656	4.947185516357422e-5	2	027
510	417.8857727050781	223.62918090820312	1.0	376.4048767089844	293.17694091796875	1.0	375.3455810546875	292.96234130859375	6.565451622009277e-5	452.2091369628906	295.32781982421875	0.00019127130508422852	2	027
511	417.7396240234375	223.4844207763672	1.0	376.567626953125	294.62158203125	1.0	456.26220703125	293.8539733886719	0.00022095441818237305	451.9260559082031	301.4692077636719	0.00042754411697387695	2	027
512	417.87353515625	223.76409912109375	1.0	377.1796875	295.0082092285156	1.0	456.2286376953125	292.91082763671875	0.00032338500022888184	452.4381408691406	299.9632873535156	0.0002219080924987793	2	027
513	420.6816101074219	224.7952880859375	1.0	453.958984375	290.5156555175781	1.0	427.3153076171875	223.82211303710938	8.699297904968262e-5	453.0679931640625	292.2119445800781	0.0001551210880279541	2	027
514	417.44329833984375	225.8408203125	1.0	378.2183837890625	291.7198791503906	1.0	378.9755554199219	290.36279296875	3.594160079956055e-5	381.0357360839844	293.06463623046875	4.51207160949707e-5	2	027
515	420.2757263183594	228.09768676757812	1.0	380.8011169433594	296.4521789550781	0.9388106465339661	427.42010498046875	227.5873565673828	5.075335502624512e-5	406.4679870605469	231.03517150878906	1.806020736694336e-5	2	027
516	420.36859130859375	228.2741241455078	1.0	388.1323547363281	277.40087890625	0.9976087808609009	419.0223083496094	229.053955078125	2.9474496841430664e-5	406.46527099609375	232.191650390625	2.822279930114746e-5	2	027
517	422.0516357421875	229.09666442871094	1.0	387.5496826171875	275.484619140625	1.0	443.9677429199219	278.0661315917969	6.568431854248047e-5	385.602783203125	276.5379943847656	0.00034859776496887207	2	027
518	422.6851806640625	231.0860137939453	0.9999278783798218	390.5982971191406	272.92144775390625	0.9999099373817444	389.3755798339844	275.61328125	3.9458274841308594e-5	387.63494873046875	274.96881103515625	5.111098289489746e-5	2	027
519	421.6717529296875	230.16883850097656	1.0	389.0144348144531	270.7544860839844	1.0	387.58258056640625	271.9996337890625	6.42240047454834e-5	387.6888427734375	269.42034912109375	0.0006022155284881592	2	027
520	424.9099426269531	226.98660278320312	1.0	386.3893737792969	262.43572998046875	1.0	423.6088562011719	226.17356872558594	6.03795051574707e-5	385.9442138671875	268.3927917480469	0.0002002716064453125	2	027
521	426.08453369140625	229.33071899414062	0.999868631362915	385.1405334472656	258.56109619140625	1.0	387.4996337890625	257.6314392089844	5.868077278137207e-5	383.1820068359375	259.0948791503906	0.00012949109077453613	2	027
522	425.4934387207031	230.22740173339844	0.9982230067253113	387.6461486816406	254.28659057617188	0.9999961256980896	387.0378112792969	254.83206176757812	0.00014230608940124512	384.3492431640625	256.1427001953125	0.00020182132720947266	2	027
523	426.71136474609375	230.80210876464844	0.9999929666519165	383.1046142578125	254.15518188476562	0.9998074769973755	384.123046875	253.67478942871094	0.0001188814640045166	383.7427062988281	254.73968505859375	9.295344352722168e-5	2	027
524	427.63287353515625	230.5774688720703	0.9999998807907104	381.78289794921875	255.3773956298828	0.9989098310470581	431.38323974609375	228.7332763671875	0.00018677115440368652	430.7295227050781	231.68783569335938	4.7206878662109375e-5	2	027
525	428.4499206542969	228.3895263671875	0.9999998807907104	385.93341064453125	255.5722198486328	0.997765064239502	431.32073974609375	226.90484619140625	0.0001302957534790039	430.66009521484375	229.28155517578125	9.176135063171387e-5	2	027
526	427.3359680175781	230.69711303710938	0.9999995231628418	385.4878234863281	257.2066955566406	0.9997637271881104	430.941162109375	228.67263793945312	9.66489315032959e-5	430.00787353515625	231.20848083496094	4.538893699645996e-5	2	027
527	428.35784912109375	229.6331329345703	0.9999998807907104	384.385498046875	259.5399475097656	0.999998927116394	431.798095703125	227.85556030273438	0.00012159347534179688	384.0302734375	262.0409851074219	0.0001818537712097168	2	027
528	427.9777526855469	230.5452423095703	1.0	383.17218017578125	260.7476806640625	0.9999957084655762	431.0389404296875	228.67958068847656	9.1552734375e-5	383.02557373046875	260.59576416015625	6.404519081115723e-5	2	027
529	429.16082763671875	230.2598419189453	1.0	381.80877685546875	261.3596496582031	0.999987006187439	423.9259948730469	232.75482177734375	9.846687316894531e-5	382.1863098144531	257.2096862792969	5.683302879333496e-5	2	027
530	428.6395263671875	229.95947265625	1.0	381.0379943847656	263.0574951171875	0.9999964237213135	424.1576232910156	231.27703857421875	0.00010520219802856445	408.7946472167969	235.766845703125	4.342198371887207e-5	2	027
531	429.37921142578125	229.90170288085938	1.0	383.10101318359375	264.17364501953125	0.9999998211860657	384.4110107421875	263.427001953125	8.940696716308594e-5	382.8806457519531	258.5582580566406	0.00016951560974121094	2	027
532	429.0278015136719	229.1931610107422	1.0	384.88104248046875	265.93951416015625	0.9999881386756897	386.2320556640625	265.6591491699219	0.00018706917762756348	384.2915344238281	259.0301513671875	0.0002327561378479004	2	027
533	428.1256103515625	227.8848114013672	1.0	385.8576354980469	266.559814453125	0.9999955296516418	389.0989074707031	264.8360290527344	0.00012180209159851074	389.37481689453125	268.8000793457031	0.0003058016300201416	2	027
534	429.0824279785156	230.58358764648438	1.0	381.7023620605469	267.5291748046875	0.9998109936714172	384.0111999511719	266.94952392578125	0.00019788742065429688	382.1006774902344	269.1279602050781	0.00039589405059814453	2	027
535	427.7641906738281	229.44065856933594	1.0	379.10235595703125	269.3132019042969	0.5121001601219177	424.3511047363281	230.70791625976562	0.00021591782569885254	408.89581298828125	235.96868896484375	0.00011900067329406738	2	027
536	427.41363525390625	229.4166717529297	1.0	383.0326843261719	269.36724853515625	0.141028493642807	424.1425476074219	230.68682861328125	0.00024446845054626465	409.2610778808594	235.70558166503906	0.00012543797492980957	2	027
537	427.24847412109375	230.32308959960938	1.0	382.506591796875	272.03125	0.9882924556732178	424.4085693359375	231.0928497314453	0.0001679062843322754	409.4910583496094	235.5343475341797	0.00011077523231506348	2	027
538	427.572998046875	229.049560546875	1.0	384.6216735839844	273.2534484863281	1.0	424.1286926269531	230.67999267578125	0.00012859702110290527	383.8365478515625	272.7014465332031	0.00014585256576538086	2	027
539	429.2391357421875	230.0599365234375	1.0	383.20355224609375	273.3963317871094	1.0	424.9458312988281	232.3257598876953	0.00011622905731201172	382.9969482421875	273.6626892089844	0.00011852383613586426	2	027
540	429.14996337890625	229.72015380859375	1.0	381.8929138183594	273.17266845703125	0.9206292629241943	379.9443359375	269.0281982421875	0.00014662742614746094	375.8006896972656	263.8970947265625	0.00022792816162109375	2	027
