# Supplementary material for: An automated feeding system for the African killifish reveals the impact of diet on lifespan and allows scalable assessment of associative learning
Source: eLife. 2022 Nov 10;11:e69008. doi: 10.7554/eLife.69008 (PMC9788828; doi:10.7554/eLife.69008)
Supplement: Figure 6—source data 2. [file elife-69008-fig6-data2.zip › Training Trajectories/t9_REC000DLC_resnet50_TrainAllTheThingsJun28shuffle1_1030000.csv]

bodyparts_coords	fishhead_x	fishhead_y	fishhead_likelihood	fishtail_x	fishtail_y	fishtail_likelihood	redlight_x	redlight_y	redlight_likelihood	fooddrop_x	fooddrop_y	fooddrop_likelihood	fishnum	recordingnum
0	477.582763671875	219.4043731689453	0.9999998807907104	496.1655578613281	187.13548278808594	0.0002327561378479004	646.8984985351562	205.7979278564453	0.005845069885253906	473.4266662597656	225.89756774902344	4.935264587402344e-5	9	000
1	477.3870544433594	218.89657592773438	1.0	644.4976196289062	205.15541076660156	0.00010064244270324707	646.0944213867188	206.3724822998047	0.01297670602798462	471.42852783203125	209.1695556640625	6.952881813049316e-5	9	000
2	478.0936584472656	219.8653106689453	1.0	495.2147216796875	192.77989196777344	0.5651776790618896	648.0845336914062	205.08251953125	0.002438485622406006	472.7705383300781	209.38636779785156	4.842877388000488e-5	9	000
3	475.66534423828125	220.5843505859375	1.0	496.23016357421875	192.86016845703125	0.0009138584136962891	647.0463256835938	204.8607177734375	0.010303020477294922	471.6663818359375	210.43521118164062	0.0001004636287689209	9	000
4	477.7373352050781	218.6492462158203	1.0	8.054206848144531	479.4172668457031	6.16312026977539e-5	646.10107421875	210.32931518554688	0.0021805167198181152	472.15557861328125	208.7383270263672	6.48200511932373e-5	9	000
5	477.7132568359375	219.177978515625	1.0	497.14764404296875	188.05215454101562	0.9443651437759399	647.4345703125	206.5958709716797	0.0012478828430175781	471.8720703125	208.4603271484375	3.293156623840332e-5	9	000
6	476.9377136230469	220.05743408203125	1.0	497.4242248535156	189.00819396972656	0.0026083290576934814	647.2739868164062	192.44093322753906	0.0013458728790283203	471.7583312988281	209.65074157714844	0.00014320015907287598	9	000
7	476.1500549316406	218.90383911132812	1.0	497.8108215332031	189.12255859375	0.010939419269561768	647.5792846679688	205.3305206298828	0.005243778228759766	471.5516052246094	207.86497497558594	6.020069122314453e-5	9	000
8	476.5816955566406	219.2166290283203	1.0	2.3976540565490723	80.07049560546875	0.0010416805744171143	648.2310791015625	204.41900634765625	0.002258986234664917	471.1253967285156	208.0084686279297	5.486607551574707e-5	9	000
9	477.02789306640625	218.4081573486328	1.0	1.9037001132965088	81.54696655273438	0.0015541315078735352	647.564453125	206.3676300048828	0.005976945161819458	473.0279235839844	225.82373046875	2.98917293548584e-5	9	000
10	477.2025146484375	218.70797729492188	1.0	2.962925910949707	80.12834167480469	0.0008148550987243652	646.6492309570312	209.7931671142578	0.0015090703964233398	471.1700134277344	207.93234252929688	9.265542030334473e-5	9	000
11	477.07061767578125	218.75390625	1.0	499.2130126953125	187.03443908691406	0.08490723371505737	647.1995849609375	200.1184539794922	0.007557392120361328	473.3435363769531	225.53785705566406	5.2481889724731445e-5	9	000
12	477.05010986328125	218.6171112060547	1.0	2.076751708984375	80.59845733642578	0.00010266900062561035	647.2505493164062	207.92990112304688	0.002684295177459717	471.38433837890625	208.1144561767578	0.00011834502220153809	9	000
13	475.70013427734375	219.93287658691406	1.0	496.1190185546875	188.63265991210938	0.00019153952598571777	646.3807373046875	210.6044158935547	0.0003383457660675049	471.2689208984375	209.2291717529297	0.00016194581985473633	9	000
14	476.02874755859375	219.60592651367188	1.0	8.014644622802734	480.7821044921875	0.00022476911544799805	647.6599731445312	206.71963500976562	0.0011978447437286377	471.2713623046875	207.9138641357422	9.414553642272949e-5	9	000
15	476.6392822265625	220.0527801513672	1.0	498.23236083984375	189.35699462890625	0.0003682374954223633	646.8632202148438	209.2264404296875	0.0031547248363494873	4.521435260772705	2.620786428451538	6.67572021484375e-5	9	000
16	477.3468017578125	220.09169006347656	1.0	476.646484375	224.31373596191406	0.00010672211647033691	647.13623046875	207.37625122070312	0.0016492009162902832	472.3907165527344	210.55543518066406	7.537007331848145e-5	9	000
17	477.3683776855469	220.31143188476562	1.0	497.9685363769531	188.49386596679688	0.002513796091079712	647.1045532226562	210.4119415283203	0.0005397200584411621	472.214111328125	209.980712890625	7.608532905578613e-5	9	000
18	477.2879943847656	221.1586151123047	1.0	2.5084104537963867	82.01117706298828	0.0002631545066833496	647.8567504882812	191.00611877441406	0.001126021146774292	472.9102783203125	210.9788055419922	0.00013574957847595215	9	000
19	476.7316589355469	221.33535766601562	1.0	495.9931640625	196.67649841308594	0.002578824758529663	646.8687133789062	208.67649841308594	0.008519172668457031	471.79718017578125	210.31695556640625	0.00014635920524597168	9	000
20	477.20574951171875	220.6022491455078	1.0	497.9433288574219	191.08750915527344	0.0041134655475616455	646.7211303710938	208.35516357421875	0.0023305416107177734	471.9336853027344	210.34365844726562	0.00013715028762817383	9	000
21	476.2227478027344	220.50184631347656	1.0	498.1167297363281	188.20968627929688	0.8171353340148926	647.0012817382812	207.66845703125	0.024169832468032837	471.213623046875	209.6039581298828	0.00010979175567626953	9	000
22	475.33319091796875	220.56729125976562	1.0	499.77923583984375	188.3332977294922	0.9994436502456665	647.0433959960938	209.7841033935547	0.005731761455535889	471.23077392578125	210.34359741210938	0.00011113286018371582	9	000
23	475.9767761230469	221.11053466796875	1.0	501.7101135253906	183.13760375976562	0.9999983310699463	647.7949829101562	204.38504028320312	0.019303828477859497	498.7310791015625	183.08856201171875	3.668665885925293e-5	9	000
24	476.1500244140625	219.72564697265625	1.0	499.4363708496094	182.2125244140625	0.9999998807907104	647.740478515625	207.8066864013672	0.004666268825531006	497.86480712890625	181.39553833007812	0.00011432170867919922	9	000
25	475.91229248046875	219.99017333984375	1.0	502.6549377441406	183.33363342285156	0.9999977350234985	646.9533081054688	206.71609497070312	0.009296059608459473	499.5850830078125	185.19207763671875	0.0001157522201538086	9	000
26	476.2009582519531	219.25100708007812	1.0	500.38214111328125	181.72015380859375	0.9999927282333374	647.73828125	209.0626220703125	0.0006347000598907471	471.18438720703125	209.8791961669922	0.00024506449699401855	9	000
27	475.9534606933594	219.97296142578125	1.0	500.8793640136719	182.9671173095703	0.9945089817047119	481.11859130859375	220.10409545898438	0.0005711913108825684	470.8993225097656	210.82327270507812	0.00013700127601623535	9	000
28	476.29962158203125	220.3166961669922	1.0	501.32830810546875	186.48497009277344	0.9998962879180908	647.208251953125	208.87179565429688	0.001976877450942993	471.6471252441406	210.67083740234375	0.0001628398895263672	9	000
29	475.7882385253906	221.17681884765625	1.0	501.00347900390625	179.94361877441406	0.9999999403953552	646.925537109375	208.41871643066406	0.0007975399494171143	498.36407470703125	181.384033203125	0.0002843141555786133	9	000
30	477.10491943359375	218.1399383544922	1.0	502.66748046875	182.75216674804688	0.3205186426639557	649.4027099609375	170.06591796875	0.006825864315032959	471.1170959472656	209.44142150878906	0.00020772218704223633	9	000
31	475.172119140625	220.80091857910156	1.0	500.82568359375	183.31947326660156	0.9999955892562866	646.3408203125	208.62684631347656	0.019824355840682983	471.6523742675781	210.35044860839844	0.000274658203125	9	000
32	474.1924743652344	220.9431915283203	0.999998927116394	501.5688781738281	177.41197204589844	1.0	647.8335571289062	188.87623596191406	0.002584517002105713	498.9311828613281	176.6540069580078	0.0006458461284637451	9	000
33	477.2775573730469	221.81338500976562	0.9999986886978149	503.9130859375	176.1042938232422	0.9999997615814209	482.4442138671875	220.9282989501953	0.0006914734840393066	501.1693420410156	176.66873168945312	0.00027686357498168945	9	000
34	475.2728271484375	223.87367248535156	1.0	498.7106628417969	178.03627014160156	1.0	647.2030639648438	209.6988067626953	0.005582869052886963	497.6611022949219	177.05101013183594	0.0002289414405822754	9	000
35	475.2675476074219	223.630615234375	1.0	499.6522216796875	178.92041015625	0.9999960064888	647.5441284179688	207.96954345703125	0.0010695159435272217	496.3115539550781	181.02647399902344	6.151199340820312e-5	9	000
36	476.0213317871094	222.7162628173828	1.0	500.8075866699219	177.1291046142578	1.0	646.9066772460938	208.33351135253906	0.00038307905197143555	498.5912170410156	176.9733428955078	0.0009594857692718506	9	000
37	475.00634765625	222.7920379638672	1.0	501.8722839355469	176.08888244628906	1.0	647.3453979492188	207.6296844482422	0.0025513172149658203	499.2666015625	175.9150848388672	0.0014326274394989014	9	000
38	474.79205322265625	223.65870666503906	0.9999995231628418	499.57415771484375	177.01498413085938	1.0	647.152099609375	207.285400390625	0.0038471519947052	497.6385498046875	176.2700958251953	0.000683218240737915	9	000
39	474.6063537597656	223.79339599609375	0.9999986886978149	498.51666259765625	179.03358459472656	1.0	647.9974365234375	195.04150390625	0.009381383657455444	495.61395263671875	178.5454559326172	0.00011661648750305176	9	000
40	476.2530822753906	222.90011596679688	0.9999995827674866	498.9451904296875	178.6437225341797	1.0	646.762939453125	208.89056396484375	0.008944839239120483	497.10888671875	178.31857299804688	0.00025603175163269043	9	000
41	474.2924499511719	222.45187377929688	0.9999910593032837	499.1484069824219	178.32850646972656	1.0	631.9915161132812	233.48046875	0.001600801944732666	497.3206787109375	178.0634765625	0.00036662817001342773	9	000
42	475.0677490234375	221.7233123779297	0.9996688365936279	501.37066650390625	175.69932556152344	1.0	645.1967163085938	211.7074737548828	0.0063713788986206055	498.88690185546875	176.34197998046875	0.001825779676437378	9	000
43	475.1700744628906	222.98895263671875	0.9999998807907104	501.3043518066406	177.6097412109375	1.0	647.7127685546875	206.38296508789062	0.015270054340362549	499.0431213378906	176.574951171875	0.0006650984287261963	9	000
44	473.9024353027344	223.36724853515625	0.9999930262565613	498.9385070800781	178.4127960205078	1.0	482.24151611328125	221.32176208496094	0.0019219517707824707	496.21514892578125	179.3263397216797	0.0003857910633087158	9	000
45	472.5443420410156	226.10240173339844	0.15028443932533264	499.00048828125	178.3138427734375	1.0	646.1238403320312	210.2967529296875	0.0012983083724975586	496.9985046386719	177.73741149902344	0.0002726614475250244	9	000
46	471.703125	228.81588745117188	0.09937828779220581	499.971923828125	180.02273559570312	1.0	483.4325256347656	225.51898193359375	0.006822079420089722	497.9527893066406	179.51727294921875	0.00022220611572265625	9	000
47	499.5083312988281	179.24929809570312	8.717179298400879e-5	496.325439453125	181.72779846191406	0.9999999403953552	646.5840454101562	208.46902465820312	0.0030313432216644287	495.2203369140625	181.28103637695312	0.0001068413257598877	9	000
48	631.518798828125	234.30718994140625	0.00020447373390197754	632.1679077148438	235.09835815429688	7.233023643493652e-5	646.6019897460938	209.46485900878906	0.020019829273223877	626.2330322265625	237.937744140625	2.7805566787719727e-5	9	000
49	630.1411743164062	228.58535766601562	0.0005272030830383301	631.90771484375	235.1253204345703	0.0002085864543914795	647.3065795898438	207.74607849121094	0.004112541675567627	626.959716796875	237.93017578125	0.0001011192798614502	9	000
50	4.0946221351623535	2.790161371231079	1.1831521987915039e-5	8.211971282958984	479.27349853515625	0.0007326006889343262	646.7459716796875	208.46646118164062	0.0031318962574005127	4.534018039703369	1.4935939311981201	1.004338264465332e-5	9	000
51	631.9368286132812	229.02279663085938	0.00014850497245788574	7.8569488525390625	480.4103088378906	0.00018575787544250488	647.7300415039062	190.2731170654297	0.0014514923095703125	640.6890258789062	243.89756774902344	5.042552947998047e-5	9	000
52	3.6449391841888428	481.4951171875	8.910894393920898e-6	2.2008025646209717	81.36103820800781	8.472800254821777e-5	648.391357421875	189.3011474609375	0.0022257864475250244	169.5243682861328	2.364905834197998	1.043081283569336e-5	9	000
53	470.49005126953125	242.10296630859375	0.025092601776123047	8.413568496704102	479.6573181152344	5.221366882324219e-5	647.9571533203125	205.17050170898438	0.016300469636917114	152.06405639648438	3.186549663543701	1.8835067749023438e-5	9	000
54	475.1309814453125	240.5424346923828	8.359551429748535e-5	7.388247966766357	479.725830078125	4.297494888305664e-5	648.5986938476562	189.2439422607422	0.004840970039367676	153.27374267578125	3.345181703567505	3.88026237487793e-5	9	000
55	631.52490234375	235.19235229492188	3.0428171157836914e-5	644.281494140625	188.80023193359375	8.702278137207031e-5	649.10205078125	174.16128540039062	0.0022219717502593994	185.16978454589844	3.776413917541504	1.5139579772949219e-5	9	000
56	471.4202575683594	242.99905395507812	0.010110855102539062	484.7113952636719	239.4790496826172	0.00036412477493286133	614.0894775390625	186.74893188476562	0.9999999403953552	612.4344482421875	186.40093994140625	0.001032114028930664	9	000
57	615.7913208007812	189.7705078125	6.970763206481934e-5	617.7919921875	189.48568725585938	0.00012236833572387695	615.1488037109375	186.67262268066406	0.9999998807907104	613.7888793945312	186.68724060058594	0.0010931193828582764	9	000
58	611.200439453125	192.06637573242188	9.748339653015137e-5	617.030517578125	189.62127685546875	0.00018230080604553223	614.896240234375	186.48446655273438	0.9999998807907104	612.7952880859375	186.88673400878906	0.0013072788715362549	9	000
59	616.2049560546875	189.5745391845703	5.8323144912719727e-5	618.0255126953125	189.79930114746094	8.183717727661133e-5	615.592529296875	186.9199981689453	1.0	613.7923583984375	186.77139282226562	0.0008113086223602295	9	000
60	615.1505126953125	189.65882873535156	8.398294448852539e-5	617.28076171875	189.31871032714844	0.0001392960548400879	614.7794799804688	186.41908264160156	0.9999998807907104	612.9962158203125	186.4939727783203	0.0012274682521820068	9	000
61	616.0061645507812	188.83154296875	6.0886144638061523e-5	617.7399291992188	188.43748474121094	9.682774543762207e-5	615.1942138671875	185.89437866210938	1.0	613.8685913085938	185.64895629882812	0.0007284283638000488	9	000
62	475.77532958984375	243.73651123046875	0.0014276504516601562	617.38720703125	189.6727294921875	0.0001322329044342041	614.73583984375	186.56512451171875	1.0	613.4812622070312	186.83912658691406	0.001278012990951538	9	000
63	470.3458557128906	245.54544067382812	0.3803529143333435	615.6722412109375	188.17274475097656	0.00014922022819519043	615.0038452148438	185.8518524169922	1.0	613.311767578125	186.21658325195312	0.001039266586303711	9	000
64	469.0257263183594	244.4297637939453	0.989775538444519	617.208740234375	188.30909729003906	0.00012853741645812988	614.6835327148438	185.8937225341797	1.0	613.348388671875	185.75460815429688	0.0010049641132354736	9	000
65	474.7001037597656	244.9526824951172	0.008726119995117188	615.5956420898438	188.63455200195312	0.00012812018394470215	615.1089477539062	186.78451538085938	1.0	613.7420043945312	186.67678833007812	0.0009454786777496338	9	000
66	470.0959167480469	243.99465942382812	0.017392098903656006	617.0105590820312	189.1239471435547	0.00012245774269104004	614.4331665039062	185.9616241455078	0.9999999403953552	612.84765625	186.45127868652344	0.0010272860527038574	9	000
67	469.7423095703125	245.28372192382812	0.08302801847457886	616.8993530273438	189.60032653808594	0.0001551508903503418	614.4955444335938	186.77310180664062	1.0	612.8435668945312	186.72146606445312	0.00112992525100708	9	000
68	615.0441284179688	189.3855438232422	0.0001035928726196289	616.8571166992188	188.74208068847656	0.00018548965454101562	614.3534545898438	185.92929077148438	0.9999999403953552	612.8361206054688	186.06716918945312	0.0012068450450897217	9	000
69	615.3512573242188	189.88414001464844	8.952617645263672e-5	6.809060096740723	479.763427734375	0.0001965165138244629	614.8245239257812	187.29730224609375	1.0	613.1708374023438	186.9174346923828	0.0008215904235839844	9	000
70	614.879150390625	190.18508911132812	0.00011718273162841797	499.92822265625	230.5071563720703	0.9998762607574463	614.3070068359375	186.89743041992188	0.9999999403953552	612.9215087890625	186.7180633544922	0.0017178356647491455	9	000
71	421.3196716308594	243.99806213378906	0.004106342792510986	514.3572387695312	236.7044677734375	0.9999997615814209	614.7257080078125	186.4264678955078	0.9999998807907104	612.6641235351562	186.3745574951172	0.0010675787925720215	9	000
72	409.03839111328125	251.15049743652344	0.9999686479568481	528.2828369140625	242.07203674316406	0.9999618530273438	614.8237915039062	186.71534729003906	1.0	612.8497924804688	186.33580017089844	0.001200348138809204	9	000
73	403.9666748046875	254.73876953125	1.0	445.0885925292969	217.11734008789062	1.0	615.3448486328125	186.082275390625	0.9999998807907104	613.631103515625	186.0006561279297	0.000979393720626831	9	000
74	397.47747802734375	259.9668884277344	1.0	436.4361877441406	218.515380859375	1.0	614.7737426757812	185.68731689453125	1.0	612.9927978515625	185.396240234375	0.0009705126285552979	9	000
75	394.749755859375	262.7856750488281	0.9999997615814209	431.744140625	219.98233032226562	1.0	614.7579345703125	186.17501831054688	0.9999999403953552	612.7725219726562	186.1805419921875	0.001051872968673706	9	000
76	390.3009033203125	265.7588806152344	1.0	429.1001892089844	219.6606903076172	1.0	614.857421875	185.41497802734375	1.0	613.3349609375	185.24032592773438	0.0011554062366485596	9	000
77	386.9948425292969	267.8900146484375	1.0	420.9516906738281	224.5250701904297	1.0	614.643798828125	185.1365203857422	1.0	613.3976440429688	185.09510803222656	0.0009592175483703613	9	000
78	384.7222900390625	270.1330871582031	1.0	418.4874267578125	223.51673889160156	1.0	615.0621337890625	186.4358673095703	1.0	418.5257568359375	225.99075317382812	0.004516571760177612	9	000
79	383.3855895996094	271.41656494140625	0.9999999403953552	414.82147216796875	224.90603637695312	1.0	615.2392578125	186.24525451660156	0.9999999403953552	613.3321533203125	186.30152893066406	0.0009836554527282715	9	000
80	380.7826843261719	272.6625061035156	1.0	412.220947265625	225.47608947753906	1.0	614.8684692382812	186.18807983398438	1.0	613.7494506835938	185.7273712158203	0.0013706386089324951	9	000
81	378.5660705566406	274.034912109375	1.0	409.1181640625	226.1220245361328	1.0	614.828369140625	185.82997131347656	0.9999999403953552	613.1329345703125	185.53538513183594	0.0012714564800262451	9	000
82	377.47021484375	273.8014221191406	1.0	407.26611328125	224.59388732910156	1.0	614.9676513671875	185.89730834960938	0.9999998807907104	614.189453125	185.8258514404297	0.0016692876815795898	9	000
83	376.288330078125	274.6773376464844	1.0	402.5317077636719	224.4582061767578	1.0	614.6448974609375	186.1746826171875	0.9999999403953552	613.3807373046875	185.99183654785156	0.0015070438385009766	9	000
84	373.8664245605469	275.7392883300781	1.0	401.80609130859375	222.989990234375	1.0	614.6580810546875	185.8297882080078	0.9999999403953552	613.1807861328125	185.6006317138672	0.0010909438133239746	9	000
85	373.02691650390625	275.582275390625	1.0	400.267578125	221.3337860107422	1.0	615.25146484375	185.544921875	1.0	613.7254028320312	185.28172302246094	0.0009937286376953125	9	000
86	371.53082275390625	275.7939147949219	1.0	398.5533142089844	223.6953582763672	0.9999998807907104	615.3258666992188	185.9842987060547	1.0	614.0863037109375	185.82814025878906	0.0008117556571960449	9	000
87	371.1160583496094	275.0920715332031	1.0	397.9172058105469	223.63201904296875	1.0	614.5419311523438	186.66896057128906	1.0	613.2142944335938	186.411376953125	0.0014609694480895996	9	000
88	369.1706237792969	276.4433288574219	1.0	398.1724548339844	221.06016540527344	1.0	614.6898803710938	185.5162353515625	0.9999999403953552	613.4519653320312	185.5151824951172	0.0017766058444976807	9	000
89	368.2114562988281	276.4214782714844	1.0	395.14971923828125	221.90560913085938	1.0	615.339111328125	186.43995666503906	0.9999999403953552	613.3049926757812	186.08592224121094	0.0012185871601104736	9	000
90	367.16162109375	276.5199890136719	1.0	394.53228759765625	222.71726989746094	1.0	615.2018432617188	185.79501342773438	0.9999999403953552	614.1502685546875	185.9496307373047	0.0011482834815979004	9	000
91	366.462646484375	275.2955627441406	0.9999985694885254	393.10467529296875	223.5519256591797	1.0	614.597412109375	184.48745727539062	1.0	613.8236694335938	184.30050659179688	0.0016901493072509766	9	000
92	364.7893371582031	275.15618896484375	1.0	391.5179443359375	223.9542999267578	1.0	614.9761962890625	185.5782012939453	1.0	613.6893920898438	185.4484405517578	0.0008003413677215576	9	000
93	363.07391357421875	274.6788024902344	0.9999985694885254	392.6888427734375	221.97816467285156	1.0	615.4780883789062	185.63613891601562	0.9999999403953552	614.3258056640625	185.57064819335938	0.0011801421642303467	9	000
94	360.9277038574219	274.1671447753906	1.0	388.91839599609375	221.54302978515625	1.0	615.0393676757812	185.64566040039062	0.9999998211860657	613.5716552734375	185.67001342773438	0.00193709135055542	9	000
95	360.694091796875	272.9147033691406	0.9999998211860657	389.3856506347656	219.95448303222656	1.0	614.695068359375	184.74945068359375	1.0	613.2843627929688	184.8050994873047	0.00117570161819458	9	000
96	359.53070068359375	272.99267578125	1.0	387.30810546875	220.86488342285156	1.0	614.8250732421875	185.4132537841797	0.9999999403953552	613.5184326171875	185.61795043945312	0.0017858147621154785	9	000
97	359.54400634765625	273.35748291015625	1.0	387.0940246582031	221.25437927246094	1.0	614.8707275390625	186.16946411132812	1.0	613.5935668945312	186.5692901611328	0.001546621322631836	9	000
98	358.7064514160156	272.520751953125	1.0	386.7734069824219	220.2604217529297	1.0	614.0752563476562	185.17115783691406	0.9999999403953552	613.2293090820312	184.73638916015625	0.0019103288650512695	9	000
99	357.8911437988281	270.91864013671875	1.0	385.4893493652344	220.68218994140625	1.0	615.2178955078125	185.05772399902344	1.0	613.8304443359375	185.22113037109375	0.0009574592113494873	9	000
100	356.38519287109375	270.4774475097656	1.0	384.1696472167969	220.87840270996094	1.0	614.8862915039062	186.08670043945312	0.9999998807907104	613.3900146484375	186.0901336669922	0.0010353922843933105	9	000
101	355.5072021484375	270.3437805175781	1.0	385.61834716796875	217.2869415283203	1.0	614.8092651367188	185.49765014648438	1.0	613.2216796875	185.5511474609375	0.0012359619140625	9	000
102	355.11029052734375	269.3794250488281	1.0	383.5551452636719	216.93197631835938	0.9999997615814209	614.9970703125	185.33297729492188	1.0	613.5740356445312	185.55662536621094	0.001137852668762207	9	000
103	355.56854248046875	268.8103942871094	1.0	382.1664733886719	217.36497497558594	0.9999963045120239	614.84033203125	185.91018676757812	0.9999999403953552	613.7098999023438	185.68450927734375	0.0011643469333648682	9	000
104	353.9299011230469	268.0623474121094	1.0	383.06268310546875	214.887939453125	1.0	614.4141235351562	185.50489807128906	1.0	613.3510131835938	185.87832641601562	0.0010195672512054443	9	000
105	353.4519348144531	268.4285888671875	1.0	380.96795654296875	216.05116271972656	0.9999935030937195	614.2520141601562	186.04005432128906	0.9999999403953552	613.0670166015625	186.44667053222656	0.001255810260772705	9	000
106	352.7149353027344	268.35888671875	1.0	378.75274658203125	217.3266143798828	0.9999999403953552	615.0970458984375	186.9678955078125	0.9999998807907104	614.513427734375	188.33692932128906	0.0010382533073425293	9	000
107	351.7970275878906	267.7922668457031	1.0	380.1379699707031	215.58782958984375	0.9999998807907104	614.7589111328125	185.6753387451172	0.9999999403953552	613.6406860351562	185.80828857421875	0.001179724931716919	9	000
108	351.31512451171875	266.51580810546875	1.0	380.38555908203125	214.14337158203125	1.0	614.8422241210938	185.1714324951172	0.9999998807907104	613.8776245117188	185.08200073242188	0.0011473000049591064	9	000
109	351.04327392578125	265.7930908203125	1.0	378.8286437988281	214.2664794921875	1.0	615.189697265625	186.01312255859375	0.9999999403953552	613.4619750976562	186.0297088623047	0.0011707544326782227	9	000
110	349.9981994628906	266.20806884765625	1.0	379.02874755859375	212.685791015625	0.9999998807907104	614.5531005859375	186.22296142578125	0.9999999403953552	613.051025390625	185.75515747070312	0.0009838342666625977	9	000
111	350.914306640625	265.0589294433594	1.0	379.30413818359375	212.3096466064453	1.0	614.8179931640625	186.8185272216797	0.9999999403953552	613.4376220703125	186.63560485839844	0.0012411177158355713	9	000
112	350.4883728027344	263.9417419433594	1.0	375.2867126464844	212.42001342773438	1.0	614.8265380859375	185.4783935546875	0.9999998807907104	613.4004516601562	185.4941864013672	0.0014490783214569092	9	000
113	349.8777770996094	264.2428894042969	1.0	373.19049072265625	212.8080596923828	1.0	614.1695556640625	186.69598388671875	1.0	613.0189819335938	186.322998046875	0.001425713300704956	9	000
114	350.1159362792969	264.0581359863281	1.0	370.6238708496094	214.83908081054688	0.9932284355163574	614.9175415039062	186.45159912109375	1.0	613.107177734375	186.5523681640625	0.0011407136917114258	9	000
115	349.8138732910156	263.49603271484375	1.0	368.771728515625	213.9662322998047	0.9999918341636658	615.1094360351562	185.74066162109375	0.9999998807907104	613.482177734375	185.48387145996094	0.0010547339916229248	9	000
116	349.7006530761719	263.0422058105469	1.0	371.159912109375	211.3007354736328	0.9999999403953552	615.080810546875	185.52210998535156	0.9999998807907104	613.8899536132812	185.32801818847656	0.0010776817798614502	9	000
117	349.3650817871094	263.06549072265625	1.0	368.0611267089844	213.35757446289062	0.9999587535858154	614.7601928710938	186.29412841796875	1.0	613.14208984375	186.1368865966797	0.001336604356765747	9	000
118	349.00677490234375	262.8800964355469	1.0	368.97137451171875	211.4078826904297	0.9973500370979309	614.9329223632812	186.1407012939453	0.9999999403953552	613.1250610351562	186.3990478515625	0.0016732215881347656	9	000
119	348.4816589355469	261.60614013671875	1.0	366.43585205078125	213.60984802246094	0.9999998211860657	615.4597778320312	186.22523498535156	0.9999999403953552	613.8665161132812	186.47178649902344	0.0010841786861419678	9	000
120	347.36248779296875	260.6065673828125	1.0	365.4031982421875	211.98789978027344	0.999999463558197	615.5165405273438	186.3073272705078	0.9999999403953552	613.7374267578125	186.57118225097656	0.0010140836238861084	9	000
121	346.50604248046875	260.7956848144531	1.0	365.1099853515625	211.8269805908203	0.9927623271942139	614.6464233398438	186.56373596191406	0.9999999403953552	613.171875	186.42295837402344	0.0011336803436279297	9	000
122	345.7069091796875	259.8553466796875	1.0	362.4021911621094	213.1818084716797	0.9998096227645874	615.6103515625	186.59060668945312	0.9999999403953552	613.76904296875	186.56312561035156	0.0012718141078948975	9	000
123	345.5053405761719	259.00738525390625	1.0	360.87786865234375	210.79078674316406	0.12830233573913574	614.9938354492188	186.14463806152344	0.9999998807907104	613.4735107421875	186.55184936523438	0.0013755559921264648	9	000
124	344.8726806640625	259.45977783203125	1.0	361.9970703125	210.51596069335938	0.9999996423721313	615.0213623046875	187.20513916015625	0.9999998807907104	613.4017944335938	186.79443359375	0.0012244582176208496	9	000
125	344.2474670410156	258.5376281738281	1.0	360.38018798828125	210.16064453125	0.7322157025337219	615.3108520507812	186.05043029785156	0.9999998807907104	613.4297485351562	186.11639404296875	0.0008585751056671143	9	000
126	344.8816833496094	257.6556701660156	1.0	359.2409362792969	210.5028533935547	0.9998409748077393	615.386474609375	185.78707885742188	1.0	613.6493530273438	186.08200073242188	0.0009893178939819336	9	000
127	343.6831970214844	256.5782470703125	1.0	356.5209045410156	210.84475708007812	0.9793336391448975	615.3065795898438	186.14190673828125	1.0	613.507080078125	186.4263458251953	0.0012626349925994873	9	000
128	343.03369140625	256.4658508300781	1.0	1.4556331634521484	81.658203125	0.0008487105369567871	615.296630859375	186.7128448486328	0.9999998807907104	613.5090942382812	186.8271484375	0.0014352202415466309	9	000
129	342.6027526855469	254.65106201171875	1.0	345.0850524902344	256.8233642578125	0.00022515654563903809	614.7389526367188	186.0357208251953	0.9999999403953552	343.2505187988281	245.9779052734375	0.001110851764678955	9	000
130	342.0508117675781	255.72756958007812	1.0	352.153564453125	210.2374267578125	0.024699091911315918	614.5164184570312	186.44064331054688	0.9999999403953552	613.1160278320312	186.7200927734375	0.001562952995300293	9	000
131	342.1032409667969	253.99525451660156	1.0	352.12054443359375	210.37098693847656	0.20382556319236755	614.9551391601562	185.9459686279297	1.0	342.640625	246.07481384277344	0.0015922784805297852	9	000
132	342.46429443359375	253.5507049560547	1.0	351.82379150390625	208.74729919433594	0.7263643741607666	614.6799926757812	185.38125610351562	1.0	613.3267211914062	185.34637451171875	0.0010384023189544678	9	000
133	341.4097595214844	252.85768127441406	1.0	352.0173645019531	208.98316955566406	0.007949769496917725	615.60498046875	185.4547882080078	1.0	342.78558349609375	246.0139617919922	0.0008009076118469238	9	000
134	340.4842529296875	253.65670776367188	1.0	350.9318542480469	211.621337890625	0.17448976635932922	614.8539428710938	186.07235717773438	0.9999999403953552	613.1670532226562	185.97201538085938	0.0010955631732940674	9	000
135	339.8298645019531	252.18504333496094	1.0	339.84576416015625	251.30038452148438	0.0004706084728240967	614.8917236328125	186.2338104248047	1.0	613.0565795898438	186.37826538085938	0.0010914504528045654	9	000
136	339.6669006347656	251.31842041015625	1.0	341.6885070800781	248.98057556152344	0.001782447099685669	614.9105834960938	186.0962677001953	1.0	613.5597534179688	185.78416442871094	0.0010512173175811768	9	000
137	339.7268371582031	251.3091278076172	1.0	348.3968505859375	207.26576232910156	0.42736393213272095	614.6747436523438	186.089599609375	0.9999998807907104	613.126953125	186.3054962158203	0.0010819435119628906	9	000
138	338.7098083496094	251.6057891845703	1.0	348.485107421875	207.62881469726562	0.017628073692321777	614.514404296875	185.87283325195312	1.0	613.1196899414062	185.7766876220703	0.0012582838535308838	9	000
139	338.2488098144531	250.64707946777344	1.0	348.4200134277344	204.0723419189453	0.9899255037307739	614.7554931640625	185.69366455078125	1.0	613.2421875	185.75575256347656	0.0013048648834228516	9	000
140	338.02197265625	251.1167755126953	1.0	344.9883728027344	205.06890869140625	0.7618964910507202	615.0614013671875	186.83575439453125	0.9999999403953552	613.1471557617188	186.90084838867188	0.0010821521282196045	9	000
141	338.44732666015625	250.93585205078125	1.0	345.91455078125	201.14337158203125	0.02829030156135559	615.4230346679688	186.12843322753906	0.9999999403953552	613.4541015625	185.85377502441406	0.000774085521697998	9	000
142	337.8267517089844	249.92379760742188	1.0	343.0347900390625	202.6418914794922	0.9395049810409546	615.0062255859375	186.9004364013672	1.0	613.5092163085938	186.49710083007812	0.0008087158203125	9	000
143	338.1504821777344	250.1958465576172	1.0	344.4794921875	202.06976318359375	0.9969412684440613	615.227294921875	186.56060791015625	0.9999999403953552	613.3683471679688	186.209716796875	0.0010057687759399414	9	000
144	338.42547607421875	250.28079223632812	1.0	343.0225524902344	200.31919860839844	0.4669059216976166	614.8091430664062	186.1002197265625	1.0	612.8045043945312	186.2657470703125	0.0011436641216278076	9	000
145	337.99920654296875	249.77676391601562	1.0	343.83795166015625	199.82611083984375	0.9999997019767761	615.5298461914062	186.291748046875	0.9999998807907104	613.5078735351562	186.34750366210938	0.0012265145778656006	9	000
146	337.3070068359375	249.96697998046875	1.0	341.8399353027344	200.0016632080078	0.9999024271965027	614.473388671875	186.8075714111328	1.0	612.7770385742188	186.58251953125	0.0014006495475769043	9	000
147	337.88623046875	249.4062957763672	1.0	342.27392578125	200.2910919189453	0.9983205795288086	614.4212646484375	185.71177673339844	1.0	612.803955078125	185.76609802246094	0.0013369619846343994	9	000
148	337.41168212890625	250.27682495117188	1.0	340.2949523925781	198.0531005859375	0.022875934839248657	615.2476196289062	185.83494567871094	0.9999998807907104	613.814697265625	185.95712280273438	0.0006968975067138672	9	000
149	337.0884704589844	248.8677215576172	0.9999997615814209	340.9580993652344	198.75250244140625	0.9515254497528076	615.3136596679688	185.8310546875	0.9999998807907104	613.3934936523438	185.98910522460938	0.0013535916805267334	9	000
150	336.9543762207031	248.94015502929688	1.0	339.6318664550781	198.3107147216797	0.9832372665405273	615.5696411132812	187.19863891601562	1.0	614.0802612304688	187.14390563964844	0.0008597671985626221	9	000
151	337.6409606933594	248.44036865234375	0.9999996423721313	340.0079345703125	197.40562438964844	0.9159166812896729	614.1531372070312	186.62896728515625	1.0	612.507080078125	186.1446990966797	0.001344144344329834	9	000
152	337.2283630371094	247.93389892578125	1.0	337.8539123535156	197.83091735839844	0.9999747276306152	615.19287109375	186.96971130371094	1.0	613.669189453125	186.57704162597656	0.0009107291698455811	9	000
153	336.75	248.34059143066406	0.9999989867210388	338.5963439941406	197.4359893798828	0.29279157519340515	614.7579345703125	186.49212646484375	0.9999998807907104	613.3928833007812	186.49667358398438	0.001096963882446289	9	000
154	336.113525390625	248.09994506835938	0.9999995827674866	338.216796875	199.16580200195312	0.999832272529602	615.1638793945312	186.7963104248047	1.0	613.486083984375	186.5635223388672	0.0009585916996002197	9	000
155	335.3262939453125	248.6446990966797	1.0	337.5165100097656	197.6312255859375	0.9999904632568359	614.474853515625	185.59349060058594	1.0	613.0337524414062	186.17230224609375	0.0011681616306304932	9	000
156	336.0091247558594	248.8194580078125	1.0	337.5691223144531	197.89456176757812	0.9999985098838806	615.6422119140625	187.18690490722656	1.0	613.4537963867188	186.75341796875	0.0010263025760650635	9	000
157	335.7372131347656	247.78958129882812	1.0	335.9217224121094	196.59519958496094	0.9999982714653015	614.806396484375	186.6440887451172	1.0	613.2923583984375	186.3485107421875	0.001175612211227417	9	000
158	336.0282287597656	247.81552124023438	0.9999995827674866	335.7429504394531	198.06117248535156	0.9999985694885254	615.4894409179688	185.68695068359375	0.9999998807907104	613.6021118164062	185.86825561523438	0.0008405447006225586	9	000
159	335.58251953125	247.28440856933594	1.0	335.9312438964844	197.15093994140625	0.9999990463256836	615.097900390625	185.49676513671875	1.0	613.6900024414062	185.32089233398438	0.0009162425994873047	9	000
160	336.15863037109375	246.9398956298828	0.9999999403953552	335.8250427246094	197.32118225097656	0.9999690055847168	615.26611328125	185.50314331054688	1.0	613.7093505859375	186.09701538085938	0.0009449124336242676	9	000
161	335.2185363769531	246.9888916015625	1.0	335.8312683105469	196.39218139648438	0.9999994039535522	615.4848022460938	186.22869873046875	0.9999999403953552	613.8192749023438	186.02830505371094	0.0008367598056793213	9	000
162	334.8505859375	247.33091735839844	1.0	335.50372314453125	196.74496459960938	0.9986253976821899	614.6988525390625	185.51339721679688	0.9999999403953552	613.3408813476562	185.75570678710938	0.0010902583599090576	9	000
163	334.6252746582031	246.8629608154297	1.0	336.7347106933594	197.18247985839844	0.999846875667572	615.0291748046875	185.98440551757812	1.0	613.3386840820312	186.1917724609375	0.0006283819675445557	9	000
164	334.82354736328125	246.62327575683594	1.0	336.4257507324219	195.58413696289062	0.9999973773956299	614.7518920898438	185.69583129882812	1.0	613.0494995117188	186.0276641845703	0.0011628568172454834	9	000
165	334.522705078125	246.84506225585938	1.0	335.51953125	196.72181701660156	0.999981164932251	615.3551025390625	186.12332153320312	0.9999998807907104	613.356201171875	186.21853637695312	0.000968247652053833	9	000
166	334.2984619140625	245.94631958007812	1.0	335.3455505371094	196.3931427001953	0.9993360638618469	614.9451904296875	185.8836212158203	0.9999998807907104	613.1092529296875	185.9114990234375	0.001119762659072876	9	000
167	333.97607421875	246.63453674316406	1.0	335.166748046875	196.3468475341797	0.9729427099227905	615.31689453125	185.75607299804688	0.9999998807907104	613.511962890625	185.7760467529297	0.0005863010883331299	9	000
168	333.97955322265625	245.67633056640625	1.0	335.8781433105469	194.3780975341797	0.9999984502792358	613.9938354492188	186.1790771484375	1.0	612.7147827148438	186.06414794921875	0.001068711280822754	9	000
169	334.1701354980469	245.86666870117188	1.0	335.5808410644531	194.75857543945312	0.9999679923057556	615.2173461914062	186.59657287597656	1.0	613.2548217773438	186.24905395507812	0.00090751051902771	9	000
170	334.1191101074219	245.27505493164062	1.0	334.4044189453125	194.3386688232422	0.9995144605636597	614.6982421875	186.4075469970703	1.0	613.2034301757812	186.04026794433594	0.0012315809726715088	9	000
171	334.04840087890625	245.9420623779297	1.0	332.62799072265625	195.50375366210938	0.9965473413467407	614.6064453125	186.3719482421875	1.0	613.381591796875	185.99539184570312	0.0011331439018249512	9	000
172	333.5166931152344	245.9206085205078	1.0	333.0126647949219	194.6980438232422	0.9823877811431885	615.027587890625	186.22434997558594	0.9999998807907104	613.2078247070312	185.9329071044922	0.0013613402843475342	9	000
173	333.3848571777344	245.66647338867188	1.0	333.1093444824219	193.92385864257812	0.9926186800003052	614.7044677734375	186.44920349121094	1.0	613.2274780273438	186.155029296875	0.0011212825775146484	9	000
174	334.13409423828125	245.0024871826172	1.0	333.28106689453125	194.12594604492188	0.9961775541305542	614.2452392578125	185.88990783691406	0.9999999403953552	612.8783569335938	185.81703186035156	0.001475304365158081	9	000
175	333.3452453613281	245.32766723632812	1.0	331.697021484375	194.05813598632812	0.9984248280525208	614.4429931640625	185.17344665527344	1.0	613.2766723632812	185.27670288085938	0.0008782744407653809	9	000
176	332.9241943359375	245.6981658935547	1.0	332.0360412597656	194.9315643310547	0.9999161958694458	614.6865234375	186.1985321044922	0.9999998807907104	613.0875854492188	186.17758178710938	0.0011814236640930176	9	000
177	332.671142578125	245.6375732421875	1.0	330.4651184082031	194.10487365722656	0.959530770778656	615.199951171875	186.87408447265625	1.0	613.6954345703125	186.4810791015625	0.001035243272781372	9	000
178	333.1687927246094	245.22328186035156	1.0	331.8773498535156	193.8349151611328	0.9649755358695984	615.1871948242188	186.44100952148438	1.0	613.3353271484375	186.2588653564453	0.0007027387619018555	9	000
179	332.9417419433594	244.76051330566406	0.9999999403953552	330.9585876464844	193.1431121826172	0.9988477230072021	615.2820434570312	186.11502075195312	1.0	613.2103271484375	186.42433166503906	0.0008762776851654053	9	000
180	332.50726318359375	245.2224884033203	1.0	332.5528259277344	193.20986938476562	0.9999186992645264	614.8694458007812	186.85525512695312	1.0	613.7518310546875	186.4010772705078	0.0011394619941711426	9	000
181	332.10205078125	245.6371307373047	1.0	331.4661865234375	194.65481567382812	0.016037970781326294	614.9957275390625	186.1483154296875	1.0	613.3206787109375	185.69607543945312	0.000738680362701416	9	000
182	332.1581726074219	245.09213256835938	1.0	329.82525634765625	193.82080078125	0.7725833654403687	615.5930786132812	185.7593994140625	0.9999999403953552	614.1168823242188	185.51524353027344	0.0009360611438751221	9	000
183	332.0664367675781	244.7745361328125	1.0	330.7266540527344	193.33990478515625	0.16035401821136475	615.0442504882812	186.22064208984375	0.9999998807907104	613.2467651367188	186.01016235351562	0.0009183287620544434	9	000
184	331.6659240722656	244.492919921875	1.0	330.28857421875	193.3396759033203	0.9814820289611816	614.7257690429688	186.23789978027344	1.0	613.2240600585938	186.20718383789062	0.0010328888893127441	9	000
185	331.0671081542969	243.8652801513672	1.0	331.447265625	194.00294494628906	0.7524850368499756	615.5289916992188	186.58743286132812	1.0	613.9547729492188	186.52523803710938	0.0009064376354217529	9	000
186	330.6483459472656	244.1580047607422	1.0	328.9631042480469	194.1658935546875	0.23587536811828613	614.9425048828125	186.26760864257812	1.0	613.3470458984375	185.8758544921875	0.0010843276977539062	9	000
187	331.667724609375	244.36895751953125	1.0	330.5521240234375	193.75363159179688	0.000656813383102417	615.0990600585938	186.00262451171875	0.9999999403953552	613.1162109375	186.4197998046875	0.0011398792266845703	9	000
188	331.6206970214844	243.92062377929688	1.0	329.9678649902344	192.12828063964844	0.9135314226150513	615.228515625	186.76171875	1.0	613.7485961914062	186.3800048828125	0.0007542073726654053	9	000
189	331.561767578125	244.4811553955078	1.0	328.87872314453125	193.55072021484375	0.0420573353767395	614.8876342773438	186.5248565673828	1.0	613.4886474609375	186.1930694580078	0.0010471343994140625	9	000
190	332.5664367675781	243.99972534179688	1.0	330.91131591796875	192.44581604003906	0.8086223006248474	614.9976196289062	186.58062744140625	1.0	613.1723022460938	186.3671112060547	0.0009758174419403076	9	000
191	331.6011962890625	245.04580688476562	1.0	328.76092529296875	192.91433715820312	0.006913304328918457	615.273193359375	186.23899841308594	0.9999999403953552	613.5900268554688	186.01535034179688	0.0010194778442382812	9	000
192	331.81768798828125	244.41799926757812	1.0	329.5387878417969	193.45480346679688	0.03155156970024109	615.1848754882812	185.8011016845703	0.9999999403953552	613.5584716796875	185.61788940429688	0.0007167458534240723	9	000
193	331.70361328125	244.2721405029297	1.0	328.4901428222656	191.50308227539062	0.041586875915527344	614.7493286132812	185.7530975341797	1.0	612.9536743164062	185.75282287597656	0.0009563565254211426	9	000
194	332.4341125488281	243.75115966796875	1.0	328.6278991699219	194.0460205078125	0.00753331184387207	615.1127319335938	185.2997283935547	1.0	613.2489013671875	185.69544982910156	0.0011605918407440186	9	000
195	331.28448486328125	244.77040100097656	1.0	336.16192626953125	246.3936309814453	0.0002493858337402344	614.4161376953125	186.02725219726562	1.0	612.7976684570312	185.9481964111328	0.0010727643966674805	9	000
196	331.02484130859375	244.4311065673828	1.0	328.9490661621094	191.8907012939453	0.0655396580696106	614.9149780273438	186.88926696777344	0.9999999403953552	613.4580688476562	186.47021484375	0.0011181831359863281	9	000
197	331.5257873535156	243.6936798095703	1.0	336.3149719238281	245.49935913085938	0.00021478533744812012	615.264892578125	186.6197509765625	0.9999998807907104	613.5036010742188	186.85745239257812	0.0009575188159942627	9	000
198	330.6887512207031	243.5111846923828	1.0	338.08740234375	243.04458618164062	0.00015461444854736328	615.0482177734375	185.80625915527344	1.0	613.5062255859375	186.25816345214844	0.0009140968322753906	9	000
199	331.3782958984375	243.43263244628906	1.0	336.35125732421875	245.46234130859375	0.0002219676971435547	615.08837890625	185.99476623535156	0.9999999403953552	613.6534423828125	186.09092712402344	0.0012732446193695068	9	000
200	331.09368896484375	243.4184112548828	1.0	328.5110778808594	193.23013305664062	0.8062629699707031	614.7964477539062	184.95216369628906	0.9999998807907104	613.1096801757812	184.95375061035156	0.000972747802734375	9	000
201	330.41107177734375	243.34689331054688	1.0	328.3708190917969	192.7880096435547	0.07401469349861145	615.1358642578125	185.51028442382812	0.9999998807907104	613.7062377929688	185.46408081054688	0.0010662674903869629	9	000
202	330.573974609375	243.11260986328125	1.0	335.9261169433594	244.97218322753906	0.00025665760040283203	615.0774536132812	186.6924285888672	1.0	613.4215698242188	186.2877197265625	0.0008227527141571045	9	000
203	329.83929443359375	242.7953643798828	1.0	329.03924560546875	193.12342834472656	0.4144773483276367	614.810302734375	187.03758239746094	1.0	613.058349609375	186.75164794921875	0.0009486377239227295	9	000
204	329.602294921875	241.8055419921875	1.0	328.4900817871094	193.26644897460938	0.09064951539039612	615.4957275390625	186.4160614013672	1.0	613.779296875	186.5623016357422	0.0007261037826538086	9	000
205	327.62091064453125	242.32049560546875	1.0	327.2162170410156	193.63124084472656	0.00504910945892334	615.0006103515625	186.79745483398438	1.0	613.1978759765625	186.41908264160156	0.0011849701404571533	9	000
206	327.2580261230469	241.93472290039062	1.0	327.9679260253906	192.5961456298828	0.05576753616333008	615.7470703125	186.40084838867188	0.9999999403953552	614.0958251953125	186.14639282226562	0.0008643865585327148	9	000
207	327.2696228027344	240.15121459960938	1.0	333.7054443359375	242.93798828125	0.0001677870750427246	615.1039428710938	186.08497619628906	0.9999998807907104	613.4065551757812	185.9174041748047	0.0011083483695983887	9	000
208	326.5583190917969	240.89987182617188	1.0	326.9999084472656	192.84368896484375	0.13347932696342468	615.2465209960938	185.70501708984375	0.9999998807907104	613.556640625	185.761962890625	0.0013534724712371826	9	000
209	326.9340515136719	240.68722534179688	1.0	327.5338439941406	191.70236206054688	0.9143699407577515	615.1697998046875	186.58721923828125	0.9999998807907104	613.3525390625	186.46218872070312	0.0011939704418182373	9	000
210	326.1097412109375	238.95921325683594	1.0	326.711669921875	192.1258087158203	0.15715309977531433	615.6296997070312	186.94683837890625	1.0	613.8003540039062	186.51138305664062	0.0008523166179656982	9	000
211	325.8609924316406	238.50392150878906	1.0	325.5762939453125	190.05198669433594	0.08543708920478821	615.3489379882812	186.49569702148438	0.9999998807907104	613.3785400390625	186.51976013183594	0.0009534060955047607	9	000
212	325.96905517578125	237.13658142089844	1.0	324.6874694824219	190.32656860351562	0.038411855697631836	615.0159301757812	187.4587860107422	0.9999999403953552	613.5723876953125	187.06375122070312	0.0007148683071136475	9	000
213	325.62689208984375	238.01300048828125	1.0	324.326904296875	190.46121215820312	0.43192389607429504	614.8917236328125	186.0991973876953	1.0	613.4848022460938	186.013427734375	0.0007393956184387207	9	000
214	325.1017761230469	238.37986755371094	1.0	324.10382080078125	190.2738037109375	0.9733297824859619	615.0873413085938	185.7750701904297	1.0	613.9094848632812	185.6956024169922	0.001160740852355957	9	000
215	324.7867126464844	237.01524353027344	1.0	324.7154846191406	191.1841278076172	0.962809681892395	615.3543701171875	186.942626953125	0.9999998807907104	613.7192993164062	186.7090301513672	0.001035839319229126	9	000
216	325.5897216796875	237.1878662109375	1.0	323.9921569824219	189.50477600097656	0.9907417297363281	615.19140625	186.044677734375	0.9999999403953552	613.8126220703125	185.78201293945312	0.0009503960609436035	9	000
217	324.3540344238281	236.58860778808594	1.0	324.788330078125	188.83099365234375	0.8708701133728027	615.5536499023438	186.3505401611328	1.0	613.6793212890625	186.30426025390625	0.0011167824268341064	9	000
218	324.3299560546875	237.09474182128906	1.0	324.23455810546875	188.3621368408203	0.9847204685211182	614.5018310546875	186.4443359375	1.0	612.8761596679688	186.097412109375	0.0010677874088287354	9	000
219	324.1007080078125	237.12362670898438	0.9999999403953552	323.5702819824219	189.74118041992188	0.8689286112785339	614.6517944335938	185.51589965820312	0.9999999403953552	613.2133178710938	185.34471130371094	0.0014336705207824707	9	000
220	323.61322021484375	237.07855224609375	1.0	323.78155517578125	190.06515502929688	0.0329323410987854	615.7197265625	186.18484497070312	1.0	614.14111328125	186.1280517578125	0.0011456310749053955	9	000
221	323.04046630859375	235.79080200195312	1.0	326.5384521484375	184.85687255859375	0.28967440128326416	615.5116577148438	186.18263244628906	0.9999998807907104	613.7312622070312	186.29307556152344	0.0010697245597839355	9	000
222	322.72357177734375	237.07745361328125	1.0	324.3963317871094	185.0486602783203	0.9700956344604492	615.6069946289062	186.95111083984375	0.9999998807907104	614.1028442382812	186.4812469482422	0.0008764863014221191	9	000
223	322.8190002441406	236.01263427734375	1.0	322.7667541503906	238.6946563720703	0.00016298890113830566	615.4176635742188	186.04052734375	0.9999998807907104	614.0338745117188	185.87100219726562	0.0008324682712554932	9	000
224	323.0699157714844	234.96109008789062	0.9999999403953552	324.7654724121094	182.4022216796875	0.01915276050567627	615.0143432617188	187.04246520996094	1.0	613.3643798828125	186.65505981445312	0.000863194465637207	9	000
225	323.72412109375	235.56207275390625	1.0	325.09014892578125	182.79403686523438	0.4466603398323059	614.6627197265625	186.36436462402344	1.0	613.5462036132812	185.8668212890625	0.0008395910263061523	9	000
226	322.95281982421875	235.27890014648438	1.0	321.3115539550781	187.88426208496094	0.12753015756607056	615.1775512695312	185.79649353027344	1.0	613.670166015625	185.55747985839844	0.0008992254734039307	9	000
227	323.06201171875	234.85726928710938	1.0	323.24853515625	233.77291870117188	0.00028702616691589355	615.2246704101562	186.45713806152344	0.9999998807907104	315.5564270019531	229.0485382080078	0.0018697082996368408	9	000
228	321.8003845214844	234.6183624267578	0.9999999403953552	325.1025695800781	183.22972106933594	0.0037570297718048096	614.54541015625	185.11497497558594	1.0	613.301513671875	185.10972595214844	0.0008979737758636475	9	000
229	321.9778747558594	235.26931762695312	1.0	325.23052978515625	183.4669647216797	0.8905854821205139	614.8892211914062	186.6074676513672	1.0	612.9270629882812	186.4789581298828	0.0010896921157836914	9	000
230	320.8163757324219	235.68678283691406	0.9999998211860657	1.300959587097168	80.77098083496094	0.00026664137840270996	615.2931518554688	187.05111694335938	1.0	613.60107421875	186.5821533203125	0.000772625207901001	9	000
231	321.196044921875	235.9210968017578	0.9999986886978149	617.9537963867188	188.07574462890625	0.0001291334629058838	615.1149291992188	185.36334228515625	1.0	613.9691162109375	185.36172485351562	0.0009478330612182617	9	000
232	320.9534606933594	235.4435577392578	0.9999998211860657	320.5386047363281	234.06288146972656	0.0008657872676849365	615.1362915039062	186.06039428710938	0.9999999403953552	613.2916870117188	185.75148010253906	0.0007532238960266113	9	000
233	320.7315979003906	234.12750244140625	0.9999999403953552	617.4837036132812	189.1814422607422	0.00017911195755004883	614.6012573242188	186.67068481445312	1.0	613.258056640625	186.44467163085938	0.001476377248764038	9	000
234	320.0744323730469	235.6876983642578	1.0	319.60687255859375	234.6667022705078	0.00040093064308166504	615.0847778320312	185.52293395996094	1.0	613.5054321289062	185.68685913085938	0.0008570551872253418	9	000
235	319.8066101074219	233.34613037109375	1.0	321.48095703125	184.13851928710938	0.03059518337249756	614.5530395507812	187.32931518554688	1.0	612.3565063476562	186.8665008544922	0.0010097324848175049	9	000
236	320.22845458984375	234.4381866455078	0.9999997615814209	318.43743896484375	232.2884521484375	0.00022208690643310547	614.6913452148438	185.6468505859375	1.0	612.8659057617188	185.70281982421875	0.0012101531028747559	9	000
237	319.3652648925781	234.63624572753906	1.0	319.88604736328125	186.82681274414062	0.04768127202987671	615.4119873046875	185.48410034179688	0.9999998807907104	613.7332153320312	185.41152954101562	0.0013446211814880371	9	000
238	319.2611389160156	233.94906616210938	1.0	319.6045227050781	185.89939880371094	0.006080061197280884	615.3025512695312	187.4021759033203	0.9999998807907104	613.7467651367188	186.88955688476562	0.0009930133819580078	9	000
239	317.2734375	233.8433837890625	1.0	616.9879150390625	187.8309783935547	0.0001793205738067627	614.775146484375	185.4368896484375	0.9999998807907104	612.8776245117188	185.22120666503906	0.0008921027183532715	9	000
240	315.4924011230469	234.03353881835938	1.0	318.509033203125	185.18869018554688	0.002034902572631836	614.9989013671875	186.15838623046875	1.0	613.6206665039062	185.8379364013672	0.0009755194187164307	9	000
241	315.8092346191406	234.18634033203125	1.0	316.0458679199219	237.9090576171875	0.00014275312423706055	615.4154052734375	186.17959594726562	0.9999999403953552	613.5538330078125	186.24496459960938	0.0010276734828948975	9	000
242	313.50079345703125	235.70045471191406	0.9999995231628418	315.40911865234375	238.99742126464844	0.0002174675464630127	614.6798095703125	186.12774658203125	1.0	310.6562805175781	228.60081481933594	0.0011369884014129639	9	000
243	313.4718322753906	234.8086700439453	1.0	618.320556640625	188.12835693359375	0.0001125037670135498	615.5299682617188	185.84146118164062	0.9999999403953552	614.0941772460938	185.45806884765625	0.000915825366973877	9	000
244	312.1955871582031	235.3603515625	0.9999997615814209	617.371337890625	188.43536376953125	0.00012862682342529297	614.80078125	185.71514892578125	1.0	613.2484130859375	185.81639099121094	0.0010116994380950928	9	000
245	312.4697570800781	235.71971130371094	0.9999917149543762	2.947448253631592	81.84657287597656	0.00022453069686889648	615.0220947265625	186.65972900390625	1.0	613.7188110351562	186.17869567871094	0.0012260973453521729	9	000
246	312.3702392578125	234.89620971679688	1.0	12.110672950744629	482.7718200683594	0.000924527645111084	615.3666381835938	186.11228942871094	1.0	613.7481079101562	185.73460388183594	0.0007187724113464355	9	000
247	312.2305603027344	234.544677734375	1.0	617.660400390625	188.96591186523438	0.00011226534843444824	614.926513671875	186.2650909423828	1.0	613.462646484375	186.25563049316406	0.0009431838989257812	9	000
248	311.18194580078125	235.06910705566406	1.0	617.1241455078125	189.2907257080078	0.0002257227897644043	614.71337890625	186.5054473876953	0.9999998807907104	612.9580078125	186.5244140625	0.0015648305416107178	9	000
249	311.5973815917969	234.91647338867188	1.0	312.25445556640625	186.5255126953125	0.001774430274963379	614.9912719726562	185.90988159179688	1.0	613.7647094726562	185.67776489257812	0.00128212571144104	9	000
250	311.1754455566406	235.04891967773438	1.0	310.3365173339844	190.23074340820312	0.006830185651779175	615.2291870117188	185.62335205078125	0.9999999403953552	613.6880493164062	185.5469207763672	0.0009736120700836182	9	000
251	311.3756408691406	235.61700439453125	1.0	310.2066650390625	190.7060546875	0.0017316341400146484	615.2537841796875	186.0229034423828	1.0	613.984375	185.80526733398438	0.0008221566677093506	9	000
252	310.66461181640625	235.62623596191406	1.0	308.6355895996094	191.11134338378906	0.0008900761604309082	615.03173828125	186.85923767089844	1.0	613.0174560546875	186.45860290527344	0.0008773505687713623	9	000
253	309.03570556640625	235.07237243652344	0.9999998807907104	310.30517578125	189.08535766601562	0.8990522623062134	614.4998168945312	185.93133544921875	0.9999999403953552	613.2323608398438	185.6755828857422	0.0016306638717651367	9	000
254	308.2230224609375	236.13909912109375	1.0	309.7087097167969	189.5221405029297	0.9980898499488831	615.0300903320312	186.26742553710938	1.0	613.5528564453125	185.8768768310547	0.0009834766387939453	9	000
255	308.4794616699219	235.54954528808594	0.9999998807907104	307.7183837890625	189.2106170654297	0.4943254590034485	615.114501953125	186.000732421875	0.9999999403953552	613.34326171875	185.8768310546875	0.0013886690139770508	9	000
256	307.19989013671875	235.1927947998047	1.0	307.5485534667969	189.11849975585938	0.6863334774971008	614.9528198242188	186.08731079101562	0.9999998807907104	613.3560180664062	186.1723175048828	0.0011011064052581787	9	000
257	306.26202392578125	234.9815216064453	1.0	306.81939697265625	192.1445770263672	0.0015803873538970947	615.1439819335938	187.1943359375	1.0	613.6884765625	186.54969787597656	0.0007417500019073486	9	000
258	305.94415283203125	235.96510314941406	1.0	307.6822814941406	190.9991912841797	0.4974138140678406	615.03955078125	186.1271209716797	0.9999999403953552	613.469482421875	186.05160522460938	0.0012878477573394775	9	000
259	304.9684143066406	235.53732299804688	1.0	309.1778564453125	185.22540283203125	0.384187787771225	614.8952026367188	186.12579345703125	0.9999998807907104	613.3822631835938	186.33949279785156	0.0010373592376708984	9	000
260	305.0281066894531	234.25047302246094	0.9999999403953552	305.6918029785156	189.4412384033203	0.7664585113525391	614.6041870117188	186.5510711669922	1.0	613.0838623046875	186.25057983398438	0.00126686692237854	9	000
261	305.66156005859375	234.432861328125	0.9999998807907104	308.0667419433594	185.5595703125	0.039221614599227905	615.4866943359375	186.1907196044922	1.0	613.5533447265625	186.00267028808594	0.0007693767547607422	9	000
262	303.84576416015625	234.96923828125	0.9999998807907104	308.789306640625	185.92359924316406	0.00033220648765563965	614.8248901367188	186.7205810546875	0.9999999403953552	613.1921997070312	186.3439178466797	0.0008864402770996094	9	000
263	303.7489318847656	234.52447509765625	0.9999999403953552	306.7928161621094	187.03512573242188	0.0064772069454193115	615.4716796875	186.4679412841797	1.0	613.9668579101562	186.14894104003906	0.0007980167865753174	9	000
264	303.5235290527344	233.63607788085938	0.9999998807907104	303.9012451171875	189.6453857421875	0.9838229417800903	614.7640991210938	186.2084197998047	1.0	613.4514770507812	186.01651000976562	0.0009926855564117432	9	000
265	302.4454650878906	233.55873107910156	1.0	302.8265075683594	188.2584686279297	0.06062406301498413	615.3146362304688	186.3640594482422	1.0	613.6871948242188	186.65480041503906	0.000932157039642334	9	000
266	300.67962646484375	233.95188903808594	1.0	304.6072082519531	189.50657653808594	0.10917982459068298	614.8087158203125	185.46383666992188	1.0	613.480224609375	185.63906860351562	0.001022428274154663	9	000
267	300.1118469238281	232.99508666992188	0.9999998807907104	1.4631781578063965	81.692626953125	0.0009059607982635498	615.0762329101562	186.44134521484375	1.0	613.81201171875	186.1539306640625	0.0009611248970031738	9	000
268	299.11248779296875	234.40188598632812	0.9999998807907104	304.08563232421875	186.04449462890625	0.002515852451324463	615.2980346679688	187.2930908203125	0.9999998807907104	613.4009399414062	187.1593780517578	0.0012030303478240967	9	000
269	297.5914611816406	233.88333129882812	0.9999998807907104	300.9512023925781	186.0497283935547	0.0011060833930969238	614.7623291015625	186.32200622558594	1.0	613.4329223632812	185.9886474609375	0.0011273622512817383	9	000
270	296.86993408203125	232.67364501953125	0.9999999403953552	301.30517578125	186.29824829101562	0.944634735584259	615.226806640625	186.71131896972656	1.0	613.7590942382812	186.44175720214844	0.0008522868156433105	9	000
271	296.9072570800781	232.53616333007812	0.9999998807907104	300.1412658691406	185.28866577148438	0.003968328237533569	615.586669921875	185.90008544921875	1.0	613.6956176757812	186.16278076171875	0.0006677508354187012	9	000
272	296.9360046386719	233.8903350830078	0.9999997615814209	297.9859313964844	184.44964599609375	0.0006281435489654541	614.8963012695312	186.05323791503906	0.9999999403953552	613.2252807617188	186.06227111816406	0.0011050403118133545	9	000
273	296.9981689453125	232.90142822265625	0.9999999403953552	297.9654235839844	185.23501586914062	0.0009128451347351074	615.2208862304688	185.78085327148438	0.9999998807907104	613.6442260742188	185.62554931640625	0.001326233148574829	9	000
274	295.9633483886719	232.1360626220703	0.9999994039535522	295.242431640625	185.1142578125	0.7194012403488159	614.923095703125	186.1988067626953	1.0	613.32177734375	186.1958770751953	0.0010116100311279297	9	000
275	294.9119873046875	232.64718627929688	0.9999939799308777	294.0317077636719	185.1027374267578	0.019793391227722168	615.4312744140625	185.5834503173828	0.9999999403953552	613.8604736328125	185.41131591796875	0.001221776008605957	9	000
276	294.7033386230469	233.34523010253906	0.9999997615814209	291.8271179199219	186.61997985839844	0.9998990297317505	614.8939208984375	185.8982391357422	0.9999998807907104	613.3067626953125	186.00791931152344	0.0011341571807861328	9	000
277	293.3099670410156	231.92111206054688	0.9999972581863403	293.1449890136719	185.26116943359375	0.7684714794158936	615.5824584960938	186.69647216796875	0.9999999403953552	614.4317016601562	186.32228088378906	0.0009403824806213379	9	000
278	291.8478698730469	232.34396362304688	0.9999996423721313	292.2901611328125	184.49488830566406	0.9832130670547485	615.2651977539062	186.46395874023438	1.0	613.6353759765625	186.29539489746094	0.0012780427932739258	9	000
279	292.1209716796875	231.81300354003906	1.0	292.32513427734375	184.80276489257812	0.2490057647228241	615.0992431640625	185.61585998535156	0.9999998807907104	613.5956420898438	185.30833435058594	0.0010946989059448242	9	000
280	290.8527526855469	231.4149932861328	0.9999997019767761	292.7176513671875	184.64175415039062	0.9998855590820312	615.0250244140625	185.15042114257812	1.0	613.2197875976562	185.2250518798828	0.0007937848567962646	9	000
281	290.0588073730469	232.74490356445312	0.9999991655349731	288.1846618652344	187.661865234375	0.9981642961502075	615.0391235351562	186.11245727539062	0.9999998807907104	613.446044921875	185.93394470214844	0.001317828893661499	9	000
282	288.7213439941406	231.4442138671875	0.9999986290931702	290.11083984375	185.16217041015625	0.9963253736495972	614.8209838867188	186.03895568847656	1.0	613.2259521484375	185.6417999267578	0.0008795857429504395	9	000
283	288.9674377441406	232.53199768066406	0.9999836683273315	291.2115173339844	186.33523559570312	0.02515748143196106	614.3544921875	185.36253356933594	1.0	613.2310180664062	185.56483459472656	0.0010235607624053955	9	000
284	288.0032043457031	232.06576538085938	0.9999997615814209	287.0274353027344	185.91061401367188	0.9258277416229248	614.3883666992188	186.31736755371094	1.0	613.4077758789062	186.0916748046875	0.0012983083724975586	9	000
285	289.0230407714844	232.65635681152344	1.0	286.7168884277344	185.7070770263672	0.3892369270324707	614.2526245117188	186.91058349609375	1.0	612.78125	186.5459442138672	0.0010620653629302979	9	000
286	288.31292724609375	233.30166625976562	1.0	284.4030456542969	187.46763610839844	0.4013219475746155	614.8135986328125	186.21636962890625	1.0	613.3607788085938	186.13140869140625	0.0010379552841186523	9	000
287	287.37652587890625	232.68283081054688	0.9999999403953552	286.3536376953125	187.90670776367188	0.9432847499847412	615.1561889648438	185.9212646484375	1.0	613.8330078125	185.52316284179688	0.00071755051612854	9	000
288	286.7057800292969	233.43063354492188	0.9999999403953552	286.423828125	187.3873748779297	0.9436355829238892	614.4874877929688	185.49850463867188	1.0	613.6575317382812	185.30235290527344	0.0015221834182739258	9	000
289	285.80322265625	233.12953186035156	0.9999998807907104	286.18536376953125	186.9065704345703	0.9997098445892334	614.6058349609375	186.27064514160156	1.0	613.3182373046875	185.9761199951172	0.0009833872318267822	9	000
290	285.4656677246094	233.02584838867188	0.9999998807907104	286.467529296875	184.95529174804688	0.037385523319244385	614.917236328125	185.79615783691406	1.0	613.8723754882812	185.83815002441406	0.0013236701488494873	9	000
291	285.23553466796875	232.76376342773438	0.9999998807907104	284.7135925292969	187.84085083007812	0.02375638484954834	614.8931274414062	186.3194580078125	1.0	613.3789672851562	186.60147094726562	0.0008213222026824951	9	000
292	283.6763916015625	232.84725952148438	1.0	283.1485290527344	187.40208435058594	0.027178794145584106	615.8648681640625	186.28330993652344	1.0	613.9550170898438	186.22377014160156	0.0006737112998962402	9	000
293	283.86883544921875	231.89739990234375	0.9999998807907104	282.64447021484375	187.259765625	0.00040143728256225586	615.275634765625	186.0448455810547	1.0	613.9094848632812	185.99935913085938	0.0005771815776824951	9	000
294	283.72161865234375	232.60508728027344	0.9999998211860657	281.1808776855469	185.15533447265625	0.9793056845664978	615.4600219726562	185.4101104736328	1.0	614.8606567382812	185.59576416015625	0.0004648268222808838	9	000
295	283.98931884765625	233.4274444580078	0.9999997615814209	278.8556823730469	184.98397827148438	0.9998726844787598	615.2437133789062	185.77134704589844	1.0	613.7168579101562	185.57904052734375	0.0006978511810302734	9	000
296	282.1348876953125	232.7979736328125	1.0	280.35406494140625	183.97601318359375	0.9999998807907104	614.710205078125	186.4406280517578	1.0	613.494873046875	185.98817443847656	0.0007993876934051514	9	000
297	282.6992492675781	231.97914123535156	0.9999998211860657	277.5003662109375	184.61216735839844	0.9999995827674866	615.0660400390625	186.08985900878906	1.0	613.548828125	186.11541748046875	0.0012850165367126465	9	000
298	281.9947509765625	233.57608032226562	0.9999980330467224	277.324951171875	184.87710571289062	0.9974209070205688	615.3514404296875	185.82757568359375	1.0	614.3145141601562	185.79800415039062	0.001135110855102539	9	000
299	279.6680603027344	233.01231384277344	0.9999998807907104	275.2491149902344	186.67001342773438	0.9999924898147583	615.2024536132812	186.6256561279297	1.0	613.1273193359375	186.7034912109375	0.0005463659763336182	9	000
300	279.8622131347656	233.0956268310547	0.9999995231628418	274.6769714355469	185.459228515625	1.0	615.0036010742188	186.6426239013672	1.0	613.6695556640625	186.1390380859375	0.0009677708148956299	9	000
301	279.085693359375	233.76486206054688	1.0	273.9686279296875	184.55303955078125	0.9999890327453613	615.3582153320312	186.25425720214844	1.0	613.9785766601562	185.75576782226562	0.0011587738990783691	9	000
302	278.7419128417969	232.86094665527344	0.9999998807907104	274.281494140625	183.5322723388672	1.0	614.7869262695312	186.26377868652344	0.9999998807907104	613.5042114257812	186.3650360107422	0.0016132593154907227	9	000
303	278.23583984375	232.4545135498047	0.9999998807907104	275.1024169921875	182.98028564453125	0.4043373763561249	613.879638671875	186.6505889892578	1.0	612.8927612304688	186.22032165527344	0.001758664846420288	9	000
304	278.1116027832031	232.47540283203125	0.9999997019767761	272.92218017578125	185.37815856933594	0.9999994039535522	614.9279174804688	185.77334594726562	0.9999998807907104	613.6520385742188	185.55801391601562	0.0011438727378845215	9	000
305	277.83453369140625	233.69061279296875	0.9999997615814209	271.8580017089844	187.02975463867188	0.6530665755271912	614.7275390625	185.91595458984375	0.9999999403953552	613.9186401367188	185.72467041015625	0.0018734931945800781	9	000
306	276.78936767578125	232.14488220214844	0.9999997615814209	273.00238037109375	185.4713592529297	0.9999884963035583	614.8569946289062	186.26504516601562	1.0	613.4447021484375	185.81761169433594	0.0008955895900726318	9	000
307	276.10760498046875	232.30348205566406	0.9999998807907104	272.2546081542969	184.90858459472656	0.999998927116394	614.984619140625	185.22723388671875	1.0	613.55859375	185.05975341796875	0.0009525120258331299	9	000
308	275.654052734375	232.96360778808594	1.0	272.35577392578125	184.55816650390625	0.9999105334281921	614.6153564453125	186.23846435546875	0.9999998807907104	613.365478515625	186.3359375	0.0013141930103302002	9	000
309	274.34564208984375	231.53125	1.0	270.4999084472656	183.72096252441406	0.9999998807907104	614.9032592773438	185.86734008789062	1.0	613.8531494140625	185.24758911132812	0.0004891455173492432	9	000
310	274.5431823730469	231.8638916015625	0.9999998807907104	270.97265625	184.1029510498047	0.9999955892562866	615.3121337890625	186.0191650390625	0.9999998807907104	613.3472290039062	185.8083038330078	0.0007032155990600586	9	000
311	274.3529357910156	232.44114685058594	0.9999999403953552	270.4150390625	184.1305694580078	0.9991893768310547	614.87451171875	185.5233917236328	0.9999999403953552	613.6287841796875	184.80982971191406	0.0009578466415405273	9	000
312	273.42962646484375	232.36183166503906	1.0	268.9755859375	185.10885620117188	0.9999212026596069	615.4946899414062	185.51744079589844	1.0	614.2047729492188	185.45877075195312	0.000996619462966919	9	000
313	272.6054382324219	232.51858520507812	0.9999997019767761	269.75018310546875	186.35520935058594	0.9987614750862122	614.9703979492188	186.25192260742188	1.0	613.6888427734375	185.48870849609375	0.0007379055023193359	9	000
314	272.4192199707031	231.90489196777344	0.9999998807907104	269.9840087890625	184.63037109375	0.9953874349594116	615.201171875	185.3123321533203	1.0	614.05224609375	185.51292419433594	0.0007899105548858643	9	000
315	272.6312561035156	231.8463134765625	0.9999995231628418	269.19873046875	184.79318237304688	0.98471999168396	614.7406005859375	185.22048950195312	1.0	613.70361328125	184.92100524902344	0.0009478330612182617	9	000
316	271.96124267578125	231.88790893554688	0.999999463558197	268.1571044921875	180.63491821289062	0.0011139214038848877	615.327880859375	185.6993408203125	1.0	614.0046997070312	185.3407745361328	0.0008848607540130615	9	000
317	271.19329833984375	232.83529663085938	0.9999999403953552	266.1380310058594	182.28492736816406	0.9999722242355347	614.711669921875	185.69615173339844	1.0	613.7531127929688	185.27503967285156	0.001030057668685913	9	000
318	267.4578552246094	238.30821228027344	0.98238205909729	269.42034912109375	236.62098693847656	0.9175336360931396	614.9066162109375	186.28164672851562	1.0	613.6060791015625	185.9154510498047	0.0009089112281799316	9	000
319	255.10035705566406	251.5366668701172	0.8621518611907959	259.19903564453125	249.11859130859375	0.999997079372406	615.1997680664062	186.41433715820312	0.9999999403953552	613.3804931640625	186.4957275390625	0.0011583566665649414	9	000
320	244.08164978027344	266.6850891113281	0.9986801147460938	280.4399719238281	210.36892700195312	1.0	614.7909545898438	185.77386474609375	1.0	613.3477783203125	185.83047485351562	0.0007798671722412109	9	000
321	238.77662658691406	273.96826171875	0.9999999403953552	277.19195556640625	217.61944580078125	1.0	614.1400146484375	186.27476501464844	1.0	612.7564697265625	186.1014404296875	0.0012128055095672607	9	000
322	232.91578674316406	283.0502014160156	0.9999995827674866	273.95599365234375	222.80421447753906	1.0	615.173828125	187.5062713623047	1.0	613.8944702148438	187.24652099609375	0.000864565372467041	9	000
323	228.76129150390625	290.563720703125	0.9999978542327881	269.6724853515625	231.87820434570312	1.0	615.1424560546875	185.58209228515625	1.0	613.7802124023438	185.79241943359375	0.0010881423950195312	9	000
324	226.50875854492188	295.2539978027344	0.9999809265136719	266.3337097167969	235.4300537109375	1.0	614.9580688476562	186.02464294433594	1.0	613.6216430664062	186.07765197753906	0.0011667907238006592	9	000
325	225.9671173095703	302.78118896484375	0.14222249388694763	263.57232666015625	241.87014770507812	1.0	615.2183837890625	185.78872680664062	1.0	613.6025390625	185.6278533935547	0.0010318756103515625	9	000
326	224.68597412109375	308.32232666015625	0.9998589158058167	258.016357421875	250.77926635742188	1.0	614.9654541015625	186.06365966796875	1.0	613.50732421875	186.15089416503906	0.0008132755756378174	9	000
327	221.92010498046875	312.1424865722656	0.9999997019767761	257.3658142089844	253.49468994140625	1.0	614.958984375	187.52264404296875	1.0	613.6610107421875	186.92825317382812	0.0011659860610961914	9	000
328	222.52113342285156	314.9415588378906	0.9999809265136719	256.5367126464844	255.34498596191406	1.0	615.0558471679688	186.4521026611328	1.0	613.697509765625	186.70619201660156	0.0011503398418426514	9	000
329	221.92872619628906	318.4066162109375	0.9999909996986389	255.98348999023438	258.8675231933594	1.0	615.3167114257812	185.2149658203125	1.0	614.4227294921875	185.11395263671875	0.0009711086750030518	9	000
330	221.8722686767578	320.54205322265625	0.9999998807907104	257.516357421875	258.5135192871094	1.0	614.7886962890625	186.6991729736328	1.0	613.2402954101562	186.17112731933594	0.0008386373519897461	9	000
331	222.1309356689453	322.26861572265625	0.9999998807907104	256.1980895996094	260.0713195800781	1.0	615.2487182617188	186.02264404296875	0.9999999403953552	613.8382568359375	186.00050354003906	0.001121222972869873	9	000
332	223.22665405273438	323.6983947753906	0.9999990463256836	255.7069549560547	262.5612487792969	1.0	615.103271484375	186.95713806152344	1.0	613.824462890625	186.38531494140625	0.0009340941905975342	9	000
333	223.66970825195312	325.49530029296875	1.0	256.5554504394531	262.837158203125	1.0	614.9002685546875	185.8308868408203	1.0	613.4912719726562	186.24786376953125	0.0012704730033874512	9	000
334	224.76663208007812	324.48687744140625	1.0	255.02084350585938	263.9923400878906	1.0	614.6551513671875	186.5718994140625	1.0	613.4203491210938	186.0928955078125	0.0014290213584899902	9	000
335	224.20606994628906	326.1062927246094	1.0	254.20811462402344	266.0065612792969	0.9999999403953552	614.9812622070312	186.11912536621094	0.9999999403953552	613.5860595703125	185.95266723632812	0.0009093582630157471	9	000
336	225.2108154296875	325.6756591796875	1.0	256.99444580078125	266.830078125	1.0	615.3370971679688	186.1633758544922	0.9999998807907104	613.9204711914062	186.1608428955078	0.0010880529880523682	9	000
337	226.38185119628906	326.1395263671875	1.0	256.99420166015625	266.32623291015625	1.0	614.9718017578125	186.95155334472656	0.9999999403953552	613.5183715820312	186.3179931640625	0.0008282065391540527	9	000
338	225.7530517578125	328.2262268066406	1.0	256.5601806640625	268.970947265625	1.0	614.6373901367188	185.6314697265625	1.0	613.8794555664062	185.9567108154297	0.0014301836490631104	9	000
339	227.12966918945312	329.1999206542969	1.0	257.5885009765625	268.83953857421875	1.0	614.5126953125	186.03546142578125	0.9999999403953552	613.2520751953125	185.64393615722656	0.0012879371643066406	9	000
340	227.9815216064453	329.6058654785156	1.0	257.5884704589844	269.67474365234375	0.9999818801879883	615.1917724609375	185.96002197265625	0.9999998807907104	613.8529663085938	185.8617706298828	0.0010258853435516357	9	000
341	228.985595703125	329.4082336425781	1.0	258.52850341796875	269.4833679199219	0.9976993799209595	615.1282348632812	186.25381469726562	0.9999999403953552	614.0471801757812	185.78262329101562	0.0012462437152862549	9	000
342	230.04566955566406	330.47235107421875	1.0	258.2889404296875	270.6435852050781	0.9980502128601074	615.0308227539062	186.36172485351562	1.0	613.7019653320312	186.26351928710938	0.0010003745555877686	9	000
343	230.3232421875	331.1062316894531	1.0	259.1920471191406	273.1135559082031	1.0	615.0956420898438	186.78004455566406	1.0	613.7803955078125	185.9923553466797	0.0010081231594085693	9	000
344	231.0892791748047	331.0519104003906	1.0	256.84698486328125	278.17291259765625	0.015133529901504517	614.8258666992188	186.23280334472656	1.0	613.4429931640625	185.87506103515625	0.0007436871528625488	9	000
345	231.50807189941406	332.0611877441406	0.9999999403953552	260.6898193359375	273.5952453613281	1.0	614.439453125	185.03909301757812	1.0	613.5470581054688	184.9576416015625	0.0011987388134002686	9	000
346	231.61167907714844	333.2063903808594	0.9999998807907104	257.6478576660156	278.3604431152344	0.9999992847442627	614.6135864257812	186.21743774414062	1.0	613.6962280273438	185.83517456054688	0.001751631498336792	9	000
347	232.48878479003906	333.83795166015625	0.9999996423721313	258.6293640136719	279.26776123046875	0.9999884366989136	614.9608764648438	186.016357421875	0.9999998807907104	613.6875	185.91281127929688	0.0011654496192932129	9	000
348	232.3551788330078	334.0052795410156	0.999991774559021	260.2301330566406	277.50665283203125	1.0	614.7627563476562	186.93446350097656	1.0	613.3290405273438	186.53038024902344	0.0010759234428405762	9	000
349	232.23477172851562	333.88592529296875	0.9999998807907104	259.6961669921875	279.8253173828125	0.9990906715393066	614.161865234375	186.42742919921875	1.0	612.8154296875	185.84864807128906	0.0008464455604553223	9	000
350	232.5948486328125	333.3282775878906	0.9999994039535522	260.5093078613281	277.3994140625	0.9982523918151855	615.25	185.26010131835938	1.0	613.9555053710938	184.76535034179688	0.0009889304637908936	9	000
351	232.304931640625	335.0261535644531	1.0	262.9817199707031	278.7332458496094	0.99998939037323	614.662841796875	185.52880859375	1.0	613.6412353515625	185.5728302001953	0.0009857416152954102	9	000
352	232.17715454101562	334.65338134765625	0.9999998807907104	262.2431945800781	277.1641845703125	0.9999831914901733	615.4149780273438	185.50048828125	0.9999999403953552	613.9094848632812	185.16812133789062	0.0008182823657989502	9	000
353	233.10867309570312	334.75555419921875	0.9999999403953552	263.7668762207031	278.0809631347656	0.9999996423721313	614.9779663085938	185.84896850585938	0.9999999403953552	613.8080444335938	185.58840942382812	0.0011903345584869385	9	000
354	232.39401245117188	334.7584533691406	0.9999980926513672	266.3081359863281	276.5393371582031	1.0	615.3859252929688	186.2112274169922	0.9999998807907104	614.0985717773438	185.49996948242188	0.0010049641132354736	9	000
355	232.38291931152344	334.4128112792969	0.9999995231628418	262.5851745605469	280.34906005859375	0.9999966025352478	615.3095703125	186.48207092285156	0.9999999403953552	614.0390014648438	185.87841796875	0.0010816752910614014	9	000
356	231.14610290527344	336.672119140625	0.9998801350593567	263.88055419921875	277.4692077636719	0.9999995827674866	615.0436401367188	185.5741729736328	1.0	613.83837890625	185.0718231201172	0.0008186399936676025	9	000
357	230.0101776123047	338.39666748046875	0.9999927282333374	263.6722717285156	279.66485595703125	1.0	614.9674072265625	186.0433349609375	1.0	613.6810302734375	186.22372436523438	0.0012020468711853027	9	000
358	228.68740844726562	337.696044921875	0.9999992847442627	264.4189147949219	280.77685546875	0.9999923706054688	614.503662109375	186.5906524658203	1.0	613.1900634765625	186.16209411621094	0.0009267032146453857	9	000
359	228.0225830078125	338.79547119140625	0.9999953508377075	267.675048828125	275.9624938964844	0.9999999403953552	614.6752319335938	185.3711700439453	1.0	613.4867553710938	185.43353271484375	0.0010973811149597168	9	000
360	226.16770935058594	337.9659729003906	0.999996542930603	265.1973876953125	279.75	0.9999997615814209	614.4159545898438	185.86697387695312	1.0	612.9146118164062	186.28358459472656	0.0012407004833221436	9	000
361	226.58010864257812	338.2377624511719	1.0	265.89788818359375	277.8370056152344	1.0	614.4887084960938	185.8500518798828	1.0	613.094970703125	185.84033203125	0.0010250508785247803	9	000
362	226.2830810546875	333.959228515625	1.0	262.07415771484375	282.5949401855469	0.9713729619979858	614.5491943359375	186.39222717285156	0.9999999403953552	613.42919921875	186.41529846191406	0.0012027919292449951	9	000
363	226.05723571777344	331.6060791015625	1.0	251.62315368652344	308.3599548339844	0.8707771301269531	615.0250854492188	184.78790283203125	1.0	614.136474609375	184.6404571533203	0.0007458031177520752	9	000
364	224.13011169433594	330.5682373046875	1.0	254.5867462158203	304.7288513183594	0.9999997615814209	615.0614624023438	186.33407592773438	1.0	613.3787231445312	185.9852294921875	0.000879138708114624	9	000
365	222.35826110839844	330.2198791503906	1.0	256.03448486328125	301.51605224609375	1.0	614.9410400390625	185.44424438476562	1.0	613.8129272460938	185.43759155273438	0.0008191764354705811	9	000
366	221.3616943359375	332.2231140136719	1.0	256.86029052734375	301.2711486816406	1.0	614.5708618164062	186.03164672851562	1.0	613.5083618164062	185.76129150390625	0.0008658170700073242	9	000
367	220.8133544921875	330.7405090332031	1.0	256.0155334472656	303.3965759277344	1.0	614.650634765625	185.75572204589844	1.0	613.6919555664062	185.71839904785156	0.0012056231498718262	9	000
368	220.45352172851562	331.8067321777344	1.0	253.09506225585938	306.5339050292969	1.0	614.4469604492188	186.00738525390625	1.0	613.4404907226562	185.6414794921875	0.0008639395236968994	9	000
369	219.49610900878906	329.4296569824219	1.0	251.77915954589844	308.05438232421875	1.0	615.0537109375	186.9334716796875	0.9999998807907104	613.828369140625	186.2430877685547	0.001023799180984497	9	000
370	218.75994873046875	328.5905456542969	1.0	249.75717163085938	308.4661560058594	1.0	614.7637939453125	186.26351928710938	0.9999998807907104	613.2705078125	185.91226196289062	0.0012471675872802734	9	000
371	218.13922119140625	325.9134521484375	1.0	246.87864685058594	308.8788146972656	1.0	614.8216552734375	185.8197479248047	0.9999998807907104	613.7327880859375	185.72756958007812	0.00126686692237854	9	000
372	218.4034881591797	327.200439453125	0.9999999403953552	247.175048828125	308.0617370605469	1.0	614.3095092773438	185.6464080810547	1.0	613.0466918945312	185.66981506347656	0.001309424638748169	9	000
373	218.423828125	325.6638488769531	1.0	247.43580627441406	308.2178955078125	1.0	614.6744995117188	186.33680725097656	1.0	613.0721435546875	186.4134979248047	0.0011480450630187988	9	000
374	219.11717224121094	326.52630615234375	1.0	246.68881225585938	307.016357421875	1.0	614.5785522460938	185.3486328125	1.0	613.4030151367188	185.48468017578125	0.0007169246673583984	9	000
375	219.30886840820312	326.61468505859375	1.0	246.40594482421875	306.2275085449219	1.0	615.0736083984375	186.43116760253906	0.9999998807907104	613.4588012695312	186.794677734375	0.0013604462146759033	9	000
376	245.62774658203125	311.4521789550781	9.459257125854492e-5	241.28826904296875	314.42138671875	1.0	614.5250854492188	185.9824981689453	1.0	613.2842407226562	185.86343383789062	0.0009763836860656738	9	000
377	182.36219787597656	241.9773712158203	0.00790637731552124	185.24021911621094	240.48818969726562	0.9997623562812805	614.3722534179688	186.3814697265625	0.9999998807907104	612.8179931640625	186.0455322265625	0.0018875598907470703	9	000
378	164.00286865234375	213.3190155029297	0.001977473497390747	161.21217346191406	215.65647888183594	1.0	614.55517578125	185.33734130859375	0.9999998807907104	613.033447265625	185.4131622314453	0.0011936724185943604	9	000
379	164.2855987548828	210.80865478515625	0.0049461424350738525	163.0418243408203	212.92359924316406	0.991448163986206	614.6502685546875	186.14401245117188	0.9999998807907104	613.1043090820312	185.8250732421875	0.0012875795364379883	9	000
380	143.1360626220703	233.477294921875	0.9999968409538269	166.0910186767578	207.20953369140625	1.0	614.8771362304688	185.84181213378906	0.9999999403953552	613.0794677734375	185.55459594726562	0.0008928775787353516	9	000
381	141.02976989746094	236.78656005859375	1.0	165.15982055664062	207.12451171875	1.0	614.5720825195312	185.62234497070312	1.0	613.0422973632812	185.74435424804688	0.0009648501873016357	9	000
382	139.79891967773438	238.13050842285156	0.9999991655349731	162.7484588623047	208.1768341064453	1.0	614.7536010742188	185.6829071044922	1.0	613.054443359375	185.68133544921875	0.0008676052093505859	9	000
383	138.79592895507812	240.10401916503906	0.9999554753303528	158.7947998046875	211.5399627685547	1.0	614.584228515625	186.2880096435547	0.9999998807907104	613.0823974609375	186.07632446289062	0.000614553689956665	9	000
384	137.51475524902344	240.3630828857422	0.9999817609786987	156.90682983398438	214.52294921875	1.0	614.4066162109375	185.80250549316406	1.0	612.8358764648438	185.4744873046875	0.0008025169372558594	9	000
385	137.19554138183594	242.03070068359375	0.9999887943267822	154.6434326171875	217.94554138183594	0.9999977350234985	614.7392578125	186.09170532226562	1.0	613.1783447265625	186.24417114257812	0.001097947359085083	9	000
386	136.1472625732422	243.8812713623047	0.9999997615814209	153.9078826904297	217.445556640625	0.9999998211860657	615.0574951171875	186.97723388671875	1.0	613.5027465820312	186.48707580566406	0.000902712345123291	9	000
387	135.49093627929688	243.9174346923828	0.9999977946281433	151.99169921875	219.349609375	0.999993085861206	615.1683959960938	185.85377502441406	0.9999998807907104	613.895263671875	185.51856994628906	0.0007357299327850342	9	000
388	134.74766540527344	244.91815185546875	0.9999982118606567	150.89491271972656	220.53750610351562	1.0	614.992431640625	185.89364624023438	0.9999998807907104	613.3374633789062	185.78082275390625	0.0008691251277923584	9	000
389	134.4407196044922	245.84963989257812	0.9999986886978149	149.3068389892578	221.55470275878906	1.0	614.2443237304688	185.807861328125	1.0	612.6422119140625	185.8549346923828	0.0008464157581329346	9	000
390	134.78074645996094	245.4695587158203	0.9999990463256836	150.1865692138672	221.25047302246094	0.9999998807907104	614.7734375	185.6005859375	0.9999998807907104	530.9479370117188	193.66111755371094	0.007700741291046143	9	000
391	134.070068359375	246.8167724609375	0.9999997615814209	150.85142517089844	221.91567993164062	1.0	614.611083984375	185.82919311523438	1.0	612.7932739257812	185.45114135742188	0.0009222328662872314	9	000
392	133.6555938720703	247.2658233642578	0.9999794960021973	148.8269805908203	223.0411376953125	0.9999998807907104	614.6063842773438	185.92649841308594	1.0	613.0408935546875	185.6392822265625	0.0009388625621795654	9	000
393	133.45977783203125	247.39300537109375	0.9983079433441162	146.8802947998047	227.271728515625	0.9999105930328369	614.527587890625	186.90951538085938	1.0	613.214599609375	186.4635772705078	0.0008893013000488281	9	000
394	133.78213500976562	247.4086151123047	0.9929624795913696	145.6251220703125	228.35498046875	0.9995401501655579	614.1021728515625	185.6684112548828	1.0	612.9737548828125	185.78680419921875	0.0011839866638183594	9	000
395	134.02757263183594	249.4633331298828	0.47428449988365173	144.49334716796875	229.1452178955078	0.20596098899841309	614.2940673828125	185.4739227294922	1.0	612.9306030273438	185.5745849609375	0.0011268854141235352	9	000
396	616.104248046875	188.89208984375	5.879998207092285e-5	617.6359252929688	188.4322052001953	9.429454803466797e-5	615.6799926757812	185.60324096679688	1.0	614.1034545898438	185.4956512451172	0.0008445084095001221	9	000
397	128.85760498046875	228.15830993652344	0.3811102509498596	136.38861083984375	238.50624084472656	0.996200680732727	614.6092529296875	185.66729736328125	1.0	528.0648803710938	193.4085235595703	0.9995787143707275	9	000
398	615.0934448242188	189.6455078125	7.736682891845703e-5	140.59291076660156	232.56101989746094	0.9797457456588745	614.4684448242188	186.0120849609375	1.0	613.0906372070312	186.22288513183594	0.0010609924793243408	9	000
399	614.6585693359375	188.6406707763672	7.876753807067871e-5	138.24322509765625	237.62002563476562	0.036724597215652466	614.2938842773438	185.27330017089844	1.0	612.7175903320312	184.9279327392578	0.0008606314659118652	9	000
400	615.5025634765625	189.2320098876953	5.6177377700805664e-5	135.86244201660156	238.59225463867188	0.9999976754188538	614.6668701171875	186.00454711914062	1.0	134.67022705078125	239.34625244140625	0.0008480250835418701	9	000
401	614.9186401367188	189.40342712402344	9.015202522277832e-5	130.60630798339844	236.78536987304688	0.999864399433136	614.3307495117188	186.25209045410156	1.0	129.53639221191406	238.09768676757812	0.001007765531539917	9	000
402	615.9371948242188	188.84609985351562	5.728006362915039e-5	617.31591796875	188.4488983154297	9.450316429138184e-5	615.318115234375	185.81544494628906	1.0	527.218017578125	192.97010803222656	0.030985027551651	9	000
403	615.841552734375	188.9971466064453	6.54757022857666e-5	617.1318969726562	188.70413208007812	0.00011703372001647949	615.1506958007812	186.189208984375	1.0	613.653076171875	185.9068603515625	0.000922858715057373	9	000
404	615.8173217773438	188.6538848876953	6.592273712158203e-5	617.1280517578125	188.0099639892578	0.00011435151100158691	615.1786499023438	185.35504150390625	1.0	613.8384399414062	185.09564208984375	0.0008033215999603271	9	000
405	616.16259765625	188.9485321044922	6.67572021484375e-5	2.2177138328552246	80.442626953125	0.0006895959377288818	615.7133178710938	185.99981689453125	1.0	530.7179565429688	192.41522216796875	0.0009805560111999512	9	000
406	614.79638671875	189.3609619140625	8.606910705566406e-5	616.4905395507812	188.5152130126953	0.00015559792518615723	614.377685546875	186.3318328857422	0.9999999403953552	612.6824951171875	185.860107421875	0.0008943378925323486	9	000
407	615.46142578125	189.24082946777344	6.920099258422852e-5	617.1043701171875	188.6532745361328	0.00011998414993286133	614.8508911132812	185.9991912841797	1.0	613.3875122070312	185.85137939453125	0.0009099245071411133	9	000
408	615.60400390625	189.26528930664062	7.888674736022949e-5	615.8140869140625	188.16998291015625	0.00016775727272033691	614.7232666015625	186.3986053466797	1.0	613.509521484375	185.9981689453125	0.0010593235492706299	9	000
409	615.8567504882812	189.41845703125	5.6624412536621094e-5	617.4345092773438	188.77513122558594	0.00011196732521057129	614.9615478515625	186.384033203125	1.0	613.9925537109375	185.86671447753906	0.0010000169277191162	9	000
410	614.810302734375	189.93182373046875	9.319186210632324e-5	613.9739379882812	187.6866455078125	0.00022542476654052734	614.5538330078125	186.79681396484375	0.9999999403953552	612.8653564453125	186.2617645263672	0.001233130693435669	9	000
411	615.18505859375	189.0794677734375	7.218122482299805e-5	616.8460693359375	188.42153930664062	0.00013303756713867188	614.9602661132812	185.69639587402344	0.9999999403953552	522.2503051757812	191.63987731933594	0.05196818709373474	9	000
412	614.87158203125	188.8772430419922	7.602572441101074e-5	616.5022583007812	187.874267578125	0.00015294551849365234	614.5769653320312	185.50482177734375	1.0	528.9212036132812	190.39016723632812	0.07245588302612305	9	000
413	615.0287475585938	189.91897583007812	9.617209434509277e-5	616.8356323242188	189.01853942871094	0.0002452731132507324	614.713623046875	186.45045471191406	1.0	525.5945434570312	190.13417053222656	0.09731912612915039	9	000
414	614.9276123046875	189.43235778808594	8.594989776611328e-5	616.5841064453125	188.6646728515625	0.00016427040100097656	614.0186157226562	186.5572052001953	1.0	612.9305419921875	186.0420684814453	0.0009839832782745361	9	000
415	615.060546875	189.45909118652344	9.122490882873535e-5	616.8894653320312	188.7666015625	0.00016123056411743164	614.5176391601562	186.34225463867188	1.0	613.1475830078125	186.00233459472656	0.001126617193222046	9	000
416	615.5420532226562	188.650146484375	7.075071334838867e-5	8.258298873901367	480.3702392578125	0.0001646578311920166	614.9645385742188	185.58753967285156	1.0	613.2835083007812	185.45108032226562	0.000795900821685791	9	000
417	614.9396362304688	188.98199462890625	7.68899917602539e-5	616.6275634765625	187.94801330566406	0.00017073750495910645	614.6788330078125	185.37521362304688	1.0	613.1112060546875	185.29367065429688	0.001219332218170166	9	000
418	614.8416137695312	189.87718200683594	9.500980377197266e-5	616.6154174804688	189.28427124023438	0.00016379356384277344	614.26904296875	187.02532958984375	1.0	612.814208984375	186.35057067871094	0.0010776817798614502	9	000
419	615.1322021484375	189.98464965820312	9.912252426147461e-5	7.567159652709961	480.81414794921875	0.00035011768341064453	614.6805419921875	186.9408721923828	0.9999999403953552	613.0907592773438	186.49964904785156	0.001134246587753296	9	000
420	615.4070434570312	189.28021240234375	6.332993507385254e-5	617.0924682617188	188.61204528808594	0.0001226961612701416	614.6475830078125	186.17276000976562	1.0	613.4689331054688	185.8292694091797	0.0010075867176055908	9	000
421	615.0265502929688	189.0804901123047	6.669759750366211e-5	616.5939331054688	188.31683349609375	0.00012129545211791992	614.2080078125	186.08067321777344	1.0	528.1383666992188	184.03759765625	0.0009720325469970703	9	000
422	614.7281494140625	189.15049743652344	9.989738464355469e-5	616.466552734375	188.10296630859375	0.00020194053649902344	614.29248046875	185.5813446044922	1.0	612.8268432617188	185.3817138671875	0.0010826587677001953	9	000
423	614.7855834960938	189.407958984375	8.657574653625488e-5	614.758056640625	188.39244079589844	0.00016298890113830566	614.13232421875	186.4691619873047	1.0	612.6431274414062	186.0936279296875	0.0008721053600311279	9	000
424	615.2269287109375	188.906494140625	6.866455078125e-5	617.0142822265625	187.97996520996094	0.00014188885688781738	614.6924438476562	185.64112854003906	1.0	613.33447265625	185.2552032470703	0.001100391149520874	9	000
425	615.3553466796875	188.9224090576172	7.954239845275879e-5	616.8556518554688	188.21792602539062	0.0001386106014251709	614.6085205078125	185.8444366455078	1.0	613.3701782226562	185.45375061035156	0.0009713172912597656	9	000
426	615.2659912109375	189.78985595703125	8.490681648254395e-5	617.1678466796875	189.18223571777344	0.0001697838306427002	614.656005859375	186.7996063232422	1.0	613.2833251953125	186.41685485839844	0.0013317763805389404	9	000
427	615.4392700195312	189.4399871826172	8.156895637512207e-5	617.2339477539062	188.65744018554688	0.00018894672393798828	615.1847534179688	186.07485961914062	0.9999999403953552	613.5157470703125	185.8443603515625	0.0014034509658813477	9	000
428	615.0994873046875	189.86297607421875	6.386637687683105e-5	617.00927734375	189.21485900878906	0.00010755658149719238	614.662841796875	186.46688842773438	0.9999998807907104	523.367431640625	185.1742706298828	0.003536522388458252	9	000
429	615.8279418945312	189.12631225585938	7.519125938415527e-5	617.1494140625	188.56671142578125	0.00013557076454162598	615.3670043945312	185.65818786621094	0.9999998807907104	613.782470703125	185.61802673339844	0.0009286105632781982	9	000
430	614.9685668945312	189.59368896484375	9.867548942565918e-5	616.6670532226562	188.5143585205078	0.00021588802337646484	614.5509033203125	186.04229736328125	0.9999999403953552	613.062255859375	185.76654052734375	0.001189589500427246	9	000
431	615.0103149414062	189.51364135742188	8.824467658996582e-5	616.728271484375	188.8311004638672	0.00016543269157409668	614.6659545898438	186.7001190185547	1.0	523.8241577148438	189.68409729003906	0.0021670758724212646	9	000
432	615.057861328125	189.49400329589844	9.319186210632324e-5	616.9266357421875	188.59542846679688	0.00018835067749023438	614.6782836914062	186.15567016601562	0.9999999403953552	613.2271118164062	185.94715881347656	0.0012866854667663574	9	000
433	615.0509033203125	189.55006408691406	9.822845458984375e-5	616.8463134765625	188.5933074951172	0.0001914501190185547	614.3699951171875	186.29368591308594	0.9999999403953552	613.2651977539062	185.84288024902344	0.0013053715229034424	9	000
434	615.5040283203125	189.03530883789062	6.86943531036377e-5	617.0269775390625	188.4089813232422	0.0001309812068939209	615.015380859375	185.9398193359375	1.0	613.5217895507812	185.66000366210938	0.00099906325340271	9	000
435	614.700927734375	189.4202423095703	9.447336196899414e-5	616.42236328125	188.32875061035156	0.00020319223403930664	614.2946166992188	185.95657348632812	1.0	612.9140625	185.6100616455078	0.0013876259326934814	9	000
436	614.6939697265625	190.24343872070312	8.890032768249512e-5	616.50146484375	189.36996459960938	0.00019308924674987793	614.1553955078125	186.5727081298828	0.9999999403953552	612.7739868164062	186.53765869140625	0.0011485815048217773	9	000
437	615.080322265625	189.3865966796875	0.00010311603546142578	616.6859130859375	188.70358276367188	0.00021210312843322754	614.9734497070312	185.8671417236328	0.9999999403953552	613.1666870117188	185.96145629882812	0.0012011826038360596	9	000
438	614.9503173828125	189.45501708984375	8.043646812438965e-5	616.7002563476562	188.5032196044922	0.00016745924949645996	614.4308471679688	186.09861755371094	0.9999999403953552	613.161865234375	185.81005859375	0.0012170672416687012	9	000
439	615.2595825195312	189.62109375	7.718801498413086e-5	615.5848999023438	188.2867431640625	0.00015404820442199707	614.556396484375	186.289794921875	0.9999999403953552	613.4276733398438	186.0106658935547	0.0009963810443878174	9	000
440	614.8593139648438	189.3688507080078	8.615851402282715e-5	616.923828125	188.40191650390625	0.00017112493515014648	614.2947387695312	186.1350860595703	0.9999999403953552	613.0932006835938	185.84339904785156	0.001406252384185791	9	000
441	615.4219360351562	189.69851684570312	6.979703903198242e-5	616.9459838867188	189.3579559326172	0.00012665987014770508	614.8582763671875	186.5117645263672	1.0	613.343994140625	186.4362030029297	0.0010415613651275635	9	000
442	615.3978881835938	189.4511260986328	8.00788402557373e-5	617.3178100585938	188.71554565429688	0.0001551806926727295	614.806396484375	186.4693145751953	1.0	613.5357055664062	185.9568328857422	0.001289069652557373	9	000
443	614.90771484375	189.79177856445312	0.00010311603546142578	616.61474609375	188.94024658203125	0.00022268295288085938	614.3931884765625	186.5155029296875	0.9999999403953552	613.0601196289062	186.11209106445312	0.0013312995433807373	9	000
444	614.9396362304688	188.46871948242188	7.12275505065918e-5	616.526611328125	187.7691650390625	0.0001169741153717041	614.5239868164062	185.19764709472656	1.0	612.7484130859375	185.255615234375	0.0007553398609161377	9	000
445	615.6718139648438	189.8513641357422	7.215142250061035e-5	617.3799438476562	189.3466033935547	0.00014197826385498047	615.0460205078125	186.2597198486328	0.9999998807907104	613.8528442382812	186.5109405517578	0.0012221932411193848	9	000
446	615.44580078125	189.0054168701172	8.26716423034668e-5	617.1218872070312	188.24267578125	0.00015348196029663086	614.9663696289062	185.95712280273438	1.0	613.53759765625	185.35040283203125	0.000908583402633667	9	000
447	614.543212890625	189.5996856689453	0.00010076165199279785	616.381591796875	188.55397033691406	0.00023829936981201172	614.2546997070312	186.27346801757812	0.9999998807907104	612.7018432617188	185.90664672851562	0.0013602077960968018	9	000
448	614.7742309570312	189.50303649902344	0.00010433793067932129	616.5685424804688	188.62396240234375	0.00022116303443908691	614.2390747070312	185.9542999267578	0.9999999403953552	612.9507446289062	185.9569854736328	0.0014046430587768555	9	000
449	615.8186645507812	189.39100646972656	7.477402687072754e-5	617.4857177734375	189.13572692871094	0.00010821223258972168	615.0022583007812	186.6364288330078	1.0	613.6364135742188	186.23382568359375	0.0008131861686706543	9	000
450	615.6654663085938	188.8785858154297	7.274746894836426e-5	617.151611328125	188.08509826660156	0.0001443028450012207	614.6371459960938	185.6036834716797	1.0	613.7554931640625	185.4287109375	0.0010446906089782715	9	000
451	614.9896850585938	189.2718505859375	9.262561798095703e-5	616.7600708007812	188.46490478515625	0.00018230080604553223	614.18115234375	186.16322326660156	0.9999999403953552	613.1240234375	185.95252990722656	0.001341789960861206	9	000
452	614.8609008789062	189.51402282714844	0.0001176297664642334	8.931451797485352	481.3498840332031	0.00036853551864624023	613.9866943359375	186.03529357910156	0.9999999403953552	613.1678466796875	185.80992126464844	0.0018792152404785156	9	000
453	614.6649169921875	189.81568908691406	0.00012111663818359375	616.610107421875	188.7430877685547	0.000279843807220459	614.391845703125	185.92977905273438	0.9999998807907104	528.925537109375	182.5701446533203	0.002277880907058716	9	000
454	614.6377563476562	190.2026824951172	0.0001004934310913086	616.5401611328125	189.50987243652344	0.00023251771926879883	614.4361572265625	187.06292724609375	0.9999998807907104	612.7349853515625	186.6726837158203	0.0014762282371520996	9	000
455	615.5140380859375	189.23028564453125	5.8263540267944336e-5	617.1564331054688	188.6593475341797	0.00010472536087036133	615.1223754882812	186.0832977294922	0.9999998807907104	526.9876098632812	183.55397033691406	0.0021255016326904297	9	000
456	614.874755859375	190.42681884765625	9.110569953918457e-5	616.8054809570312	189.79258728027344	0.00019052624702453613	614.3809814453125	187.4239044189453	1.0	613.0382080078125	186.92315673828125	0.0013766884803771973	9	000
457	615.580322265625	188.9287872314453	6.16610050201416e-5	617.4146728515625	188.12179565429688	0.00011715292930603027	614.877197265625	186.0146026611328	0.9999999403953552	613.7127075195312	185.55438232421875	0.0008074045181274414	9	000
458	615.2396850585938	189.20814514160156	8.052587509155273e-5	617.0431518554688	188.25796508789062	0.0001570582389831543	614.7003784179688	186.07740783691406	0.9999999403953552	613.4016723632812	185.53733825683594	0.0009633004665374756	9	000
459	614.7919311523438	189.22341918945312	0.00010290741920471191	616.6099853515625	188.11740112304688	0.00022330880165100098	614.5003051757812	185.5566864013672	0.9999998807907104	613.0831298828125	185.5533447265625	0.0014289915561676025	9	000
460	615.3247680664062	188.87384033203125	6.154179573059082e-5	616.63134765625	188.44900512695312	0.00010952353477478027	614.7774047851562	185.96263122558594	1.0	613.0809936523438	185.9628448486328	0.0007646679878234863	9	000
461	615.1680908203125	189.28175354003906	8.085370063781738e-5	616.905029296875	188.54640197753906	0.00012376904487609863	614.6644287109375	186.11386108398438	1.0	613.1209106445312	185.6748046875	0.0008234977722167969	9	000
462	615.7229614257812	189.2605438232422	6.642937660217285e-5	0.486835241317749	77.74491882324219	0.00013560056686401367	614.7945556640625	186.56517028808594	1.0	613.6220703125	185.98780822753906	0.0008111894130706787	9	000
463	615.0318603515625	189.6388397216797	9.116530418395996e-5	616.8036499023438	188.84510803222656	0.00019094347953796387	614.334228515625	186.4074249267578	1.0	613.214111328125	186.15634155273438	0.0014545619487762451	9	000
464	615.0855102539062	190.10125732421875	9.074807167053223e-5	616.8505249023438	189.67018127441406	0.0001824498176574707	614.8818969726562	186.74302673339844	0.9999998807907104	613.0247192382812	186.84642028808594	0.0011327862739562988	9	000
465	615.5637817382812	189.789794921875	8.335709571838379e-5	617.0358276367188	189.46241760253906	0.00015333294868469238	615.0595703125	186.4585723876953	0.9999998807907104	613.3110961914062	186.56246948242188	0.0010552704334259033	9	000
466	615.0338745117188	189.9330291748047	8.672475814819336e-5	616.8301391601562	189.3418426513672	0.00016802549362182617	614.5376586914062	186.77685546875	1.0	613.0130004882812	186.37562561035156	0.0011396706104278564	9	000
467	615.079833984375	189.86105346679688	0.00011038780212402344	0.6421043872833252	75.67864990234375	0.0003007054328918457	614.6725463867188	187.13221740722656	0.9999999403953552	613.0350341796875	186.63169860839844	0.001111745834350586	9	000
468	614.7213745117188	189.72128295898438	9.28640365600586e-5	616.4428100585938	189.0040283203125	0.00018385052680969238	614.4641723632812	186.14990234375	0.9999998807907104	524.9181518554688	182.21653747558594	0.2510676980018616	9	000
469	614.8758544921875	190.14898681640625	9.584426879882812e-5	613.7556762695312	188.23423767089844	0.00019103288650512695	614.50390625	187.2979736328125	0.9999999403953552	612.9287109375	186.65411376953125	0.0010951459407806396	9	000
470	615.6782836914062	188.8309326171875	6.729364395141602e-5	617.032470703125	188.61532592773438	0.00010687112808227539	615.0525512695312	186.1190643310547	1.0	613.3422241210938	185.8450164794922	0.0006622970104217529	9	000
471	615.291015625	189.5570831298828	0.00010442733764648438	616.9871826171875	188.92434692382812	0.00020313262939453125	614.9842529296875	186.2905731201172	0.9999998807907104	613.2288208007812	186.12803649902344	0.0011869370937347412	9	000
472	615.08837890625	189.32089233398438	9.232759475708008e-5	616.8991088867188	188.75881958007812	0.00015804171562194824	614.4850463867188	186.30545043945312	1.0	613.0964965820312	185.95803833007812	0.0010701417922973633	9	000
473	615.2149658203125	189.11477661132812	6.663799285888672e-5	616.7225952148438	188.58944702148438	0.00011283159255981445	614.6486206054688	185.81448364257812	1.0	613.083984375	185.8769073486328	0.000857621431350708	9	000
474	615.8914794921875	189.91448974609375	7.733702659606934e-5	617.3694458007812	189.68923950195312	0.00014507770538330078	615.251708984375	187.16912841796875	1.0	613.69482421875	186.70809936523438	0.001078188419342041	9	000
475	615.4542846679688	188.76380920410156	7.706880569458008e-5	617.140869140625	187.8988800048828	0.00012946128845214844	614.78515625	185.32644653320312	1.0	613.4175415039062	185.23960876464844	0.0009596645832061768	9	000
476	614.9991455078125	190.2284698486328	8.243322372436523e-5	616.8366088867188	189.73684692382812	0.00016114115715026855	614.4852905273438	187.5867462158203	1.0	612.980224609375	186.84291076660156	0.0009812712669372559	9	000
477	615.1351928710938	189.33309936523438	7.978081703186035e-5	616.6249389648438	188.64173889160156	0.000136643648147583	614.4187622070312	185.8119354248047	1.0	612.9929809570312	185.78097534179688	0.000811845064163208	9	000
478	615.2985229492188	188.54095458984375	6.666779518127441e-5	616.68212890625	187.72540283203125	0.0001245737075805664	614.2508544921875	185.58074951171875	1.0	613.2415161132812	185.2980499267578	0.0008764266967773438	9	000
479	615.1029663085938	190.08074951171875	9.018182754516602e-5	616.765625	189.6754150390625	0.00016617774963378906	614.6505737304688	186.5978546142578	0.9999998807907104	612.9905395507812	186.7269287109375	0.0010443627834320068	9	000
480	615.4603881835938	189.2713165283203	7.477402687072754e-5	617.3272705078125	188.6049041748047	0.00011774897575378418	614.5386352539062	186.00807189941406	0.9999999403953552	529.5142211914062	181.08035278320312	0.34954482316970825	9	000
481	615.8802490234375	188.90237426757812	7.933378219604492e-5	615.748291015625	188.1340789794922	0.00014632940292358398	615.0101318359375	186.0537872314453	1.0	613.8162841796875	185.68496704101562	0.0010305047035217285	9	000
482	615.5263061523438	189.39552307128906	7.018446922302246e-5	615.6217041015625	188.1167755126953	0.00014036893844604492	614.686279296875	186.5961456298828	1.0	613.3563232421875	186.32565307617188	0.0008971095085144043	9	000
483	615.0081176757812	189.27053833007812	6.574392318725586e-5	616.6381225585938	188.74781799316406	0.00011733174324035645	614.6466064453125	186.11875915527344	1.0	612.8372192382812	186.1810760498047	0.0009498894214630127	9	000
484	615.0225830078125	190.05612182617188	9.524822235107422e-5	616.7294311523438	189.33750915527344	0.00021761655807495117	614.208740234375	186.9005889892578	1.0	613.1785888671875	186.6749267578125	0.0017937719821929932	9	000
485	615.4666137695312	189.0954132080078	8.404254913330078e-5	615.395263671875	188.721923828125	0.0001576840877532959	614.5285034179688	186.0560760498047	0.9999998807907104	613.4756469726562	185.824951171875	0.00090751051902771	9	000
486	614.8983154296875	189.4112548828125	9.703636169433594e-5	616.6827392578125	188.6616973876953	0.0001748204231262207	614.076416015625	186.44940185546875	1.0	612.9501342773438	186.02621459960938	0.0012264251708984375	9	000
487	615.4664916992188	190.02008056640625	9.709596633911133e-5	617.1171264648438	189.58920288085938	0.00017258524894714355	614.84326171875	187.02294921875	0.9999999403953552	613.3870849609375	186.58242797851562	0.0012828409671783447	9	000
488	614.9038696289062	189.61570739746094	0.00011286139488220215	616.9169921875	188.65757751464844	0.00024390220642089844	614.2708740234375	186.29664611816406	0.9999999403953552	613.0822143554688	185.87887573242188	0.001544952392578125	9	000
489	615.5723876953125	189.6801300048828	7.292628288269043e-5	615.5758056640625	188.6124725341797	0.0001551210880279541	614.8707275390625	186.49026489257812	1.0	613.6644287109375	186.21514892578125	0.0015007257461547852	9	000
490	615.5092163085938	188.9740447998047	5.838274955749512e-5	617.0575561523438	188.47779846191406	9.438395500183105e-5	614.4179077148438	186.19337463378906	1.0	613.3710327148438	185.80014038085938	0.0007466673851013184	9	000
491	615.087646484375	189.53131103515625	9.542703628540039e-5	616.8358764648438	188.65936279296875	0.0001888573169708252	614.349609375	186.2650909423828	0.9999999403953552	613.2185668945312	186.00840759277344	0.0012673735618591309	9	000
492	615.6282958984375	189.8463592529297	8.130073547363281e-5	617.3194580078125	189.4999237060547	0.00013402104377746582	615.1280517578125	186.32125854492188	0.9999999403953552	613.5108642578125	186.6209259033203	0.0011340081691741943	9	000
493	611.102783203125	192.42279052734375	8.532404899597168e-5	614.022705078125	188.3610382080078	0.00013828277587890625	614.7359619140625	187.21617126464844	1.0	612.82177734375	186.7216339111328	0.000874251127243042	9	000
494	614.926025390625	189.68836975097656	0.00010567903518676758	616.5850219726562	188.70506286621094	0.0002199709415435791	614.2730712890625	185.95277404785156	0.9999999403953552	529.6507568359375	180.15785217285156	0.016409367322921753	9	000
495	615.4981079101562	189.59056091308594	8.52048397064209e-5	617.1802368164062	189.2232666015625	0.00013500452041625977	614.8781127929688	186.50245666503906	0.9999998807907104	613.4152221679688	186.29696655273438	0.0009443759918212891	9	000
496	615.3527221679688	189.78659057617188	9.056925773620605e-5	617.1395263671875	189.04612731933594	0.0001887679100036621	614.7600708007812	186.5974578857422	0.9999998807907104	613.562744140625	186.220703125	0.0015364587306976318	9	000
497	615.5039672851562	189.68109130859375	8.681416511535645e-5	616.9426879882812	189.301513671875	0.00016754865646362305	614.9168090820312	186.25234985351562	0.9999999403953552	613.4714965820312	186.54306030273438	0.0013290047645568848	9	000
498	615.184326171875	189.5751495361328	9.810924530029297e-5	12.733251571655273	11.238837242126465	0.0009580254554748535	614.7135620117188	186.267822265625	0.9999998807907104	613.1129760742188	186.27891540527344	0.001258552074432373	9	000
499	614.8690795898438	189.4965362548828	0.00010702013969421387	616.6043090820312	188.62875366210938	0.0002084970474243164	614.4389038085938	186.1126708984375	0.9999999403953552	524.4129638671875	181.0234832763672	0.0022000372409820557	9	000
500	615.6102905273438	189.1299591064453	7.62641429901123e-5	617.1315307617188	188.5691375732422	0.00013646483421325684	615.0153198242188	185.9777374267578	1.0	613.555419921875	185.91159057617188	0.0011143684387207031	9	000
501	614.7607421875	189.7413787841797	9.453296661376953e-5	616.67333984375	189.1734161376953	0.0001405179500579834	614.1262817382812	186.6163787841797	0.9999998807907104	612.6166381835938	186.42181396484375	0.0008510053157806396	9	000
502	615.4302978515625	189.27682495117188	6.622076034545898e-5	617.1143798828125	188.5635223388672	0.00012445449829101562	614.735595703125	185.98187255859375	1.0	613.448974609375	185.81239318847656	0.0011092126369476318	9	000
503	615.530517578125	189.45884704589844	6.201863288879395e-5	616.9081420898438	189.25411987304688	0.00010284781455993652	614.9049072265625	186.44383239746094	1.0	613.1861572265625	186.42416381835938	0.0007206499576568604	9	000
504	615.8182983398438	189.56581115722656	7.101893424987793e-5	617.3947143554688	189.2549591064453	0.00011438131332397461	615.05126953125	186.441650390625	1.0	613.574951171875	186.42129516601562	0.00099259614944458	9	000
505	614.8980712890625	189.80479431152344	7.450580596923828e-5	616.71630859375	189.2666015625	0.0001347959041595459	614.214599609375	186.75611877441406	1.0	612.8722534179688	186.45838928222656	0.0010920464992523193	9	000
506	615.4498901367188	189.22647094726562	8.168816566467285e-5	617.0797729492188	188.6586151123047	0.00013276934623718262	614.547119140625	186.41754150390625	1.0	613.3043823242188	185.83665466308594	0.0009824037551879883	9	000
507	615.4290771484375	189.24781799316406	7.957220077514648e-5	617.1419677734375	190.25982666015625	0.00013810396194458008	614.5733032226562	185.91726684570312	1.0	613.3009033203125	186.14736938476562	0.0011441409587860107	9	000
508	615.4273071289062	189.42990112304688	7.769465446472168e-5	616.9901733398438	188.9806365966797	0.00013172626495361328	614.6825561523438	186.3366241455078	0.9999998807907104	613.3514404296875	186.16983032226562	0.0008899271488189697	9	000
509	615.31103515625	189.04559326171875	0.00010573863983154297	616.7911987304688	188.49244689941406	0.00018197298049926758	614.4800415039062	185.9491424560547	1.0	521.7025756835938	179.83602905273438	0.008703649044036865	9	000
510	614.9035034179688	189.45053100585938	9.167194366455078e-5	616.7101440429688	188.61956787109375	0.0001932084560394287	614.8140258789062	186.0352325439453	1.0	613.0818481445312	185.81484985351562	0.0010881423950195312	9	000
511	615.2371826171875	189.34812927246094	9.554624557495117e-5	616.98876953125	188.4610137939453	0.00018215179443359375	614.6243286132812	185.80320739746094	0.9999998807907104	524.782470703125	180.4130859375	0.0017856061458587646	9	000
512	615.3379516601562	189.73423767089844	8.547306060791016e-5	616.9837036132812	189.24099731445312	0.00016319751739501953	614.684326171875	186.83663940429688	0.9999999403953552	523.324951171875	179.7877197265625	0.017329484224319458	9	000
513	615.2244873046875	189.2754364013672	7.44163990020752e-5	616.6276245117188	188.5935516357422	0.0001367628574371338	614.5281982421875	186.34205627441406	1.0	613.12255859375	185.81930541992188	0.0008840560913085938	9	000
514	615.0534057617188	189.14451599121094	8.180737495422363e-5	616.5093994140625	188.34085083007812	0.00016573071479797363	614.4889526367188	185.78114318847656	1.0	521.4049682617188	179.65618896484375	0.9605122804641724	9	000
515	615.1477661132812	189.38534545898438	8.732080459594727e-5	616.7056884765625	188.66293334960938	0.00016835331916809082	614.7337646484375	186.2536163330078	0.9999998807907104	613.0501098632812	185.95086669921875	0.0008652210235595703	9	000
516	615.3396606445312	189.60105895996094	9.694695472717285e-5	616.8695068359375	189.1402130126953	0.00016435980796813965	615.0660400390625	186.09764099121094	0.9999998807907104	613.209716796875	186.30174255371094	0.0010974705219268799	9	000
517	615.7454223632812	189.05328369140625	6.598234176635742e-5	617.1730346679688	188.74688720703125	0.00010097026824951172	614.9279174804688	186.46546936035156	1.0	613.5313110351562	185.94180297851562	0.0007224678993225098	9	000
518	615.427734375	189.1815948486328	7.623434066772461e-5	616.978271484375	188.60948181152344	0.0001259148120880127	614.6376342773438	185.98654174804688	0.9999998807907104	613.224365234375	185.9269561767578	0.0008712112903594971	9	000
519	615.445556640625	189.0738067626953	9.086728096008301e-5	616.8967895507812	188.45748901367188	0.00016418099403381348	614.5989379882812	185.90911865234375	1.0	613.2830200195312	185.90338134765625	0.0012951791286468506	9	000
520	615.3488159179688	189.758544921875	6.496906280517578e-5	616.846435546875	189.03829956054688	0.00014969706535339355	614.6415405273438	186.916015625	1.0	522.25146484375	180.06373596191406	0.005401670932769775	9	000
521	614.8170166015625	189.7843780517578	0.00010374188423156738	517.4299926757812	178.0494384765625	0.00045496225357055664	614.199951171875	186.40032958984375	0.9999999403953552	520.0626831054688	179.29849243164062	0.09852603077888489	9	000
522	615.0673217773438	189.1864471435547	7.43865966796875e-5	7.85855770111084	480.2445068359375	0.00017949938774108887	614.5111694335938	186.3272705078125	1.0	523.7277221679688	179.8451385498047	0.00301167368888855	9	000
523	614.593994140625	189.64015197753906	8.192658424377441e-5	616.2463989257812	189.11221313476562	0.00015944242477416992	614.1702270507812	186.5428009033203	1.0	612.4287719726562	186.30242919921875	0.0007812380790710449	9	000
524	614.8870849609375	190.11708068847656	0.0001176297664642334	616.732421875	189.467041015625	0.00026288628578186035	614.5614624023438	187.16952514648438	0.9999998807907104	612.9296264648438	186.7277374267578	0.0015235543251037598	9	000
525	614.9103393554688	189.6907958984375	8.150935173034668e-5	616.9388427734375	189.1097869873047	0.0001537799835205078	614.8632202148438	186.7650604248047	0.9999998807907104	612.778564453125	186.33860778808594	0.0008774697780609131	9	000
526	614.847412109375	189.53785705566406	8.949637413024902e-5	616.6476440429688	188.87075805664062	0.00016310811042785645	614.50048828125	186.2213592529297	1.0	526.2167358398438	179.8037109375	0.0239105224609375	9	000
527	614.9608764648438	189.5031280517578	9.962916374206543e-5	616.513427734375	188.90391540527344	0.00017443299293518066	614.4749145507812	186.48316955566406	0.9999998807907104	612.9100952148438	186.1219940185547	0.0008764266967773438	9	000
528	615.544921875	189.02781677246094	8.633732795715332e-5	616.971923828125	188.4207763671875	0.00016421079635620117	615.069091796875	185.76780700683594	1.0	613.5194091796875	185.7279815673828	0.0011566579341888428	9	000
529	614.7303466796875	189.45175170898438	7.423758506774902e-5	616.3550415039062	188.7235870361328	0.00013017654418945312	614.3931274414062	186.2296905517578	1.0	523.3585205078125	178.64495849609375	0.11709168553352356	9	000
530	615.0925903320312	189.6696014404297	8.547306060791016e-5	616.628173828125	188.96466064453125	0.0001825094223022461	614.5313720703125	186.70596313476562	1.0	613.1923828125	186.17506408691406	0.0012360811233520508	9	000
531	615.0202026367188	190.0969696044922	8.845329284667969e-5	616.94287109375	189.50875854492188	0.00018534064292907715	614.5035400390625	187.06883239746094	1.0	520.0520629882812	178.19708251953125	0.0038889050483703613	9	000
532	615.1303100585938	189.439453125	8.916854858398438e-5	616.7149658203125	189.08741760253906	0.00014024972915649414	614.8201293945312	186.02902221679688	0.9999999403953552	612.9590454101562	186.17408752441406	0.0008133947849273682	9	000
533	615.162841796875	189.1237335205078	9.959936141967773e-5	616.590576171875	188.3976287841797	0.00017210841178894043	614.5182495117188	186.1866912841797	0.9999999403953552	613.2279663085938	185.63919067382812	0.0011117160320281982	9	000
534	614.9124145507812	189.418212890625	8.684396743774414e-5	616.777099609375	188.76539611816406	0.00014638900756835938	614.202880859375	186.00790405273438	1.0	522.9724731445312	178.4850311279297	0.18426090478897095	9	000
535	615.2592163085938	189.91090393066406	8.177757263183594e-5	617.0816650390625	189.57177734375	0.00014799833297729492	614.6373291015625	186.94833374023438	1.0	613.158447265625	186.7573699951172	0.0010472536087036133	9	000
536	614.9432983398438	189.66485595703125	0.00010368227958679199	616.5808715820312	188.70150756835938	0.000264585018157959	614.6181640625	186.06753540039062	0.9999999403953552	522.0841674804688	174.7877960205078	0.00802662968635559	9	000
537	614.9693603515625	189.5547637939453	9.047985076904297e-5	616.7185668945312	188.8837890625	0.0001723170280456543	614.4133911132812	186.06344604492188	1.0	613.058349609375	186.20799255371094	0.0013855695724487305	9	000
538	615.78369140625	189.32960510253906	8.347630500793457e-5	617.4949340820312	188.8495330810547	0.00013747811317443848	614.8618774414062	186.61659240722656	1.0	613.7352294921875	186.1435089111328	0.0010702013969421387	9	000
539	615.1065063476562	189.69668579101562	8.77678394317627e-5	616.7989501953125	189.0573272705078	0.00016260147094726562	614.7437744140625	186.1495361328125	1.0	612.98828125	186.31402587890625	0.0010934770107269287	9	000
540	615.6527099609375	188.6978302001953	6.80088996887207e-5	617.125	188.23403930664062	0.00012242794036865234	614.6426391601562	185.98411560058594	1.0	613.4122314453125	185.62103271484375	0.0008716583251953125	9	000
541	615.0752563476562	190.15216064453125	7.87973403930664e-5	616.9059448242188	189.62484741210938	0.00015851855278015137	614.2809448242188	186.3746795654297	1.0	613.1148071289062	186.72250366210938	0.001248002052307129	9	000
542	616.0345458984375	189.1809844970703	4.985928535461426e-5	617.3610229492188	189.030517578125	8.851289749145508e-5	615.3282470703125	186.212158203125	1.0	613.7838134765625	186.2258758544922	0.0007596909999847412	9	000
543	615.4349975585938	189.54541015625	7.146596908569336e-5	617.2974853515625	189.29592895507812	0.00011664628982543945	614.4378662109375	187.08432006835938	1.0	613.2708129882812	186.6676025390625	0.0009145438671112061	9	000
544	615.6390380859375	189.83432006835938	7.56680965423584e-5	614.9039916992188	188.18650817871094	0.00012636184692382812	615.3380737304688	187.1112518310547	1.0	518.6889038085938	168.90017700195312	0.0023745298385620117	9	000
545	616.0718383789062	188.74969482421875	5.1349401473999023e-5	617.69091796875	188.46524047851562	8.225440979003906e-5	615.056396484375	185.40951538085938	1.0	613.7517700195312	185.7413787841797	0.0006847977638244629	9	000
546	616.0616455078125	189.78428649902344	6.824731826782227e-5	615.9153442382812	188.87294006347656	0.0001596212387084961	615.3550415039062	187.16595458984375	1.0	614.0386352539062	186.68115234375	0.001104503870010376	9	000
547	615.2611083984375	189.73402404785156	8.958578109741211e-5	617.224853515625	189.52960205078125	0.00013363361358642578	614.9942626953125	186.42832946777344	1.0	613.1296997070312	186.80799865722656	0.0010169446468353271	9	000
548	615.50341796875	189.36109924316406	7.590651512145996e-5	615.5917358398438	188.02716064453125	0.00015184283256530762	615.266357421875	186.00064086914062	1.0	613.4320068359375	186.19100952148438	0.0010532736778259277	9	000
549	615.225830078125	189.9398956298828	7.361173629760742e-5	616.7479248046875	189.6441192626953	0.0001424551010131836	614.5847778320312	187.2869415283203	1.0	613.0375366210938	186.95787048339844	0.0008933544158935547	9	000
550	615.7144775390625	189.36456298828125	6.142258644104004e-5	614.4213256835938	187.8778839111328	0.00011768937110900879	615.1618041992188	186.3806915283203	1.0	613.453125	186.49288940429688	0.0009150207042694092	9	000
551	614.8169555664062	189.3763885498047	8.577108383178711e-5	615.2936401367188	188.03700256347656	0.00017580389976501465	614.58251953125	185.8447723388672	1.0	612.7911376953125	186.14877319335938	0.0010587573051452637	9	000
552	615.1683959960938	190.22702026367188	8.550286293029785e-5	617.1629638671875	189.68055725097656	0.0001494288444519043	614.7841186523438	186.6782684326172	0.9999999403953552	613.2112426757812	186.816162109375	0.0014461278915405273	9	000
553	616.0198974609375	189.0882568359375	6.10649585723877e-5	617.4400634765625	189.08787536621094	8.705258369445801e-5	615.2437133789062	186.1703338623047	0.9999998807907104	613.681640625	186.22640991210938	0.000620722770690918	9	000
554	615.6256103515625	188.75225830078125	7.078051567077637e-5	617.05078125	188.22743225097656	0.00010728836059570312	615.1931762695312	185.54568481445312	1.0	613.3905639648438	185.5123748779297	0.0007041692733764648	9	000
555	615.743408203125	189.17115783691406	5.3882598876953125e-5	614.4557495117188	187.50634765625	9.831786155700684e-5	615.428955078125	186.2321319580078	0.9999998807907104	613.650146484375	185.99301147460938	0.0006965100765228271	9	000
556	615.6932373046875	189.41412353515625	6.0617923736572266e-5	617.3635864257812	189.18960571289062	0.00010147690773010254	614.8687744140625	186.8837127685547	1.0	613.6212768554688	186.49575805664062	0.0008455812931060791	9	000
557	615.6908569335938	189.62745666503906	8.541345596313477e-5	617.4446411132812	189.18475341796875	0.00013321638107299805	615.32958984375	186.53668212890625	0.9999999403953552	613.6011962890625	186.25198364257812	0.0010902881622314453	9	000
558	615.7520141601562	189.5467987060547	5.3375959396362305e-5	617.31005859375	189.48550415039062	9.447336196899414e-5	615.0428466796875	186.8416290283203	0.9999999403953552	613.5596923828125	186.7009735107422	0.0007913410663604736	9	000
559	615.0767211914062	189.44654846191406	7.045269012451172e-5	616.9795532226562	188.62521362304688	0.00015288591384887695	614.6373901367188	186.02133178710938	1.0	613.111328125	186.0927276611328	0.0012875497341156006	9	000
560	616.637451171875	188.7195281982422	3.8743019104003906e-5	618.1715087890625	188.19728088378906	7.599592208862305e-5	615.4788208007812	185.6332550048828	1.0	614.6594848632812	185.56201171875	0.0006981790065765381	9	000
561	616.4256591796875	189.04177856445312	3.859400749206543e-5	616.1060180664062	188.17800903320312	7.176399230957031e-5	615.477294921875	186.54840087890625	0.9999999403953552	614.1160888671875	186.17401123046875	0.0005200803279876709	9	000
562	616.5635375976562	189.41925048828125	3.606081008911133e-5	616.4298706054688	188.55616760253906	7.551908493041992e-5	615.8862915039062	186.63075256347656	1.0	614.5597534179688	186.3417510986328	0.0005810558795928955	9	000
563	616.1713256835938	189.07278442382812	5.334615707397461e-5	617.793212890625	188.5991973876953	0.00010415911674499512	614.9874267578125	185.7196502685547	1.0	614.279541015625	186.0441131591797	0.0009142458438873291	9	000
564	615.775634765625	189.78369140625	6.338953971862793e-5	617.5194702148438	189.49322509765625	0.00012436509132385254	614.8186645507812	187.0509033203125	1.0	613.8857421875	186.66441345214844	0.0010420382022857666	9	000
565	610.8696899414062	192.59622192382812	7.25090503692627e-5	613.873046875	188.5790557861328	0.00014090538024902344	614.7435913085938	187.5377960205078	1.0	613.4030151367188	186.8847198486328	0.0007846951484680176	9	000
566	615.235595703125	188.83718872070312	9.682774543762207e-5	2.389251708984375	80.1024398803711	0.00023174285888671875	614.2252807617188	185.912841796875	1.0	613.1463623046875	185.85374450683594	0.0011147260665893555	9	000
567	616.3353271484375	188.84988403320312	4.5806169509887695e-5	615.7775268554688	188.28518676757812	9.053945541381836e-5	615.3305053710938	186.5225830078125	1.0	614.0304565429688	186.0845947265625	0.0005848109722137451	9	000
568	615.70361328125	189.27406311035156	5.6684017181396484e-5	8.077591896057129	481.18304443359375	0.00014063715934753418	614.7365112304688	186.26182556152344	1.0	613.3985595703125	186.51498413085938	0.0006719231605529785	9	000
569	614.941162109375	189.9821319580078	9.244680404663086e-5	615.2236938476562	188.7225341796875	0.00017708539962768555	614.4020385742188	186.9312744140625	1.0	613.0298461914062	186.71702575683594	0.001368016004562378	9	000
570	615.21923828125	189.61705017089844	0.00010564923286437988	617.0769653320312	188.9398651123047	0.00018727779388427734	614.5278930664062	186.4947967529297	0.9999999403953552	613.3823852539062	186.16563415527344	0.0014174580574035645	9	000
571	616.0791625976562	189.1368865966797	3.737211227416992e-5	10.044514656066895	4.341663360595703	7.799267768859863e-5	615.3619995117188	186.63255310058594	1.0	614.07666015625	186.14390563964844	0.0005044639110565186	9	000
572	616.232177734375	189.34686279296875	5.435943603515625e-5	617.893310546875	189.2012176513672	9.02414321899414e-5	615.814697265625	186.45794677734375	1.0	613.9404907226562	186.28289794921875	0.0008250772953033447	9	000
573	615.7664794921875	189.38221740722656	6.622076034545898e-5	617.4281616210938	188.95001220703125	0.00011661648750305176	614.8568725585938	186.53077697753906	1.0	613.750244140625	186.21339416503906	0.0009569227695465088	9	000
574	616.4147338867188	189.16903686523438	5.179643630981445e-5	617.8936157226562	188.76895141601562	9.840726852416992e-5	615.4605712890625	186.10372924804688	1.0	614.3074340820312	185.97006225585938	0.00082436203956604	9	000
575	615.9902954101562	189.5831298828125	6.437301635742188e-5	614.171142578125	188.45947265625	0.00012749433517456055	614.9323120117188	187.0191192626953	1.0	613.8944702148438	186.41038513183594	0.0008883476257324219	9	000
576	615.894287109375	189.53570556640625	6.455183029174805e-5	617.3240966796875	189.37835693359375	0.0001195669174194336	615.1456909179688	186.58351135253906	0.9999998807907104	613.7802734375	186.55136108398438	0.0009473562240600586	9	000
577	615.7158813476562	189.58351135253906	7.081031799316406e-5	617.5026245117188	189.20651245117188	0.00013056397438049316	614.8848266601562	186.64312744140625	1.0	613.6528930664062	186.36514282226562	0.0010781586170196533	9	000
578	615.65380859375	189.30247497558594	5.951523780822754e-5	617.523681640625	188.85696411132812	0.0001087188720703125	615.0946044921875	186.37709045410156	1.0	613.6762084960938	186.07859802246094	0.0008845627307891846	9	000
579	614.841796875	193.36497497558594	6.607174873352051e-5	615.77392578125	187.79660034179688	0.0003063976764678955	615.388916015625	188.06475830078125	0.9999998807907104	615.2752685546875	188.06753540039062	0.002899765968322754	9	000
580	172.37277221679688	3.1591835021972656	1.58846378326416e-5	631.2821044921875	191.41221618652344	1.8864870071411133e-5	647.4744873046875	209.3748321533203	0.006752371788024902	168.75148010253906	2.4200267791748047	2.8192996978759766e-5	9	000
581	629.8903198242188	228.82017517089844	0.00015017390251159668	644.7681884765625	207.28219604492188	0.0001182854175567627	646.5990600585938	208.17738342285156	0.0023204684257507324	626.7691650390625	238.0465545654297	1.8090009689331055e-5	9	000
582	172.42984008789062	2.655694007873535	1.6301870346069336e-5	40.07528305053711	5.960739612579346	4.976987838745117e-5	645.8854370117188	198.37620544433594	0.027143925428390503	153.291748046875	3.0345404148101807	3.719329833984375e-5	9	000
583	3.017030715942383	1.5593736171722412	8.493661880493164e-6	9.254179000854492	4.748859405517578	6.103515625e-5	645.5099487304688	210.02886962890625	0.0006982684135437012	3.4203062057495117	1.6194214820861816	1.3202428817749023e-5	9	000
584	645.2781982421875	360.8874206542969	4.32133674621582e-6	7.872040271759033	479.61651611328125	2.893805503845215e-5	648.0007934570312	93.94981384277344	0.00014969706535339355	109.43608093261719	4.089590549468994	5.930662155151367e-6	9	000
585	3.960871934890747	2.8719658851623535	4.380941390991211e-6	7.911047458648682	480.27734375	2.2232532501220703e-5	647.4069213867188	207.25021362304688	0.0003813505172729492	136.7487335205078	1.7718653678894043	9.924173355102539e-6	9	000
586	645.5234375	362.3985900878906	3.427267074584961e-6	6.8125810623168945	480.09619140625	2.5779008865356445e-5	647.8576049804688	199.2335968017578	0.008143395185470581	4.29205846786499	1.6643757820129395	3.904104232788086e-6	9	000
587	631.0303955078125	234.4700469970703	1.0877847671508789e-5	-0.04259777069091797	75.6453628540039	4.5865774154663086e-5	645.1156005859375	210.8220977783203	0.0020880699157714844	137.91445922851562	2.4210777282714844	2.2679567337036133e-5	9	000
588	631.845703125	227.85157775878906	9.03010368347168e-6	2.421447515487671	81.48959350585938	0.00028762221336364746	646.5303344726562	209.883544921875	0.00040459632873535156	4.059494972229004	1.6343305110931396	1.0758638381958008e-5	9	000
589	630.3381958007812	235.87278747558594	7.68899917602539e-6	8.896337509155273	5.089419841766357	2.6226043701171875e-5	646.9712524414062	208.9852752685547	0.002502232789993286	139.50311279296875	2.9509429931640625	1.4543533325195312e-5	9	000
590	3.4135348796844482	2.2813916206359863	3.343820571899414e-5	9.906009674072266	4.464205265045166	0.00013703107833862305	647.2079467773438	208.59645080566406	0.0046704113483428955	5.091850280761719	2.4760825634002686	5.3435564041137695e-5	9	000
591	629.4041137695312	228.46041870117188	1.5676021575927734e-5	628.4219970703125	203.5826873779297	5.125999450683594e-5	647.4625854492188	193.69635009765625	0.0021020174026489258	153.1323699951172	4.07281494140625	4.175305366516113e-5	9	000
592	3.344038963317871	1.8002145290374756	9.953975677490234e-6	174.7667236328125	101.7159652709961	0.0002467632293701172	647.8020629882812	207.88031005859375	0.00030487775802612305	4.303287029266357	1.4862682819366455	1.1175870895385742e-5	9	000
593	645.5999145507812	362.16009521484375	7.420778274536133e-6	131.8506622314453	119.75041198730469	0.015815794467926025	645.881591796875	211.79098510742188	0.0013118088245391846	129.14251708984375	116.33981323242188	1.8149614334106445e-5	9	000
594	630.4295654296875	234.31549072265625	1.3083219528198242e-5	8.453508377075195	481.11981201171875	0.00016820430755615234	647.4488525390625	209.31121826171875	0.005266755819320679	121.08722686767578	3.061448097229004	5.805492401123047e-5	9	000
595	108.05342102050781	173.3691864013672	0.9705394506454468	129.26510620117188	140.44259643554688	0.015270262956619263	646.898193359375	207.6803436279297	0.0038938820362091064	106.99250793457031	163.3628387451172	0.0010479390621185303	9	000
596	107.45338439941406	176.0947723388672	0.9999995231628418	128.505126953125	141.36842346191406	0.05134478211402893	113.70868682861328	176.57843017578125	0.006802618503570557	114.02033996582031	179.16502380371094	0.00026428699493408203	9	000
597	109.04556274414062	176.7631072998047	1.0	128.6982421875	141.62466430664062	0.0007975995540618896	647.2988891601562	202.7042694091797	0.03282135725021362	113.95915985107422	180.45384216308594	0.00010541081428527832	9	000
598	133.70411682128906	161.96070861816406	0.0007477402687072754	132.23147583007812	158.15087890625	1.0	134.14405822753906	157.67144775390625	0.0006612241268157959	130.93490600585938	158.47755432128906	0.0036315321922302246	9	000
599	130.73223876953125	183.99725341796875	4.476308822631836e-5	132.75059509277344	187.60467529296875	0.9999998807907104	646.8143310546875	207.5296173095703	0.0005353689193725586	128.70606994628906	187.3031463623047	0.0002212822437286377	9	000
600	105.40459442138672	222.85203552246094	0.6494812369346619	142.312255859375	179.24520874023438	1.0	646.2227172851562	207.92941284179688	0.003980070352554321	112.7704086303711	222.8184051513672	0.002124607563018799	9	000
601	108.64159393310547	229.4619598388672	0.9999999403953552	133.01251220703125	195.41470336914062	0.9999679923057556	645.8706665039062	202.47035217285156	0.0026244819164276123	109.50270080566406	239.4755401611328	0.00011092424392700195	9	000
602	107.5652847290039	235.06459045410156	0.9998435974121094	129.91851806640625	210.6980743408203	1.0	645.7507934570312	208.79519653320312	0.0002924203872680664	107.34869384765625	239.81944274902344	0.0002289414405822754	9	000
603	108.72872924804688	238.97657775878906	0.9999994039535522	130.1226348876953	211.1894073486328	1.0	647.5642700195312	192.371826171875	0.0028449296951293945	94.61891174316406	245.25233459472656	0.00012677907943725586	9	000
604	107.81249237060547	241.4549102783203	0.9999926090240479	130.49166870117188	214.55255126953125	1.0	649.319091796875	194.8802947998047	0.00045377016067504883	128.65061950683594	213.97206115722656	0.00010636448860168457	9	000
605	107.97637176513672	244.7171173095703	1.0	129.42587280273438	215.87106323242188	0.9999990463256836	645.3970947265625	210.98944091796875	0.0010816752910614014	92.7174072265625	245.65127563476562	0.0004372894763946533	9	000
606	109.33454895019531	246.19171142578125	0.9999913573265076	130.1641082763672	217.6176300048828	1.0	646.0241088867188	211.69212341308594	0.0007018744945526123	127.69310760498047	222.7664794921875	7.888674736022949e-5	9	000
607	108.93182373046875	247.42681884765625	0.9999778270721436	130.3786163330078	223.00332641601562	1.0	647.2991943359375	205.39544677734375	0.006378531455993652	126.26920318603516	226.9940185546875	0.00019890069961547852	9	000
608	111.06973266601562	250.23504638671875	1.0	129.58001708984375	221.99871826171875	0.956491231918335	647.042724609375	200.99856567382812	0.014758944511413574	99.6204833984375	242.7020263671875	0.0002390742301940918	9	000
609	110.24235534667969	247.14674377441406	0.2953100800514221	133.1724395751953	225.3506317138672	1.0	648.450439453125	199.7289581298828	0.01061159372329712	127.40388488769531	228.62652587890625	0.001212090253829956	9	000
610	143.64486694335938	237.66415405273438	0.0193747878074646	137.39703369140625	239.87855529785156	0.9999992847442627	134.61329650878906	244.86807250976562	0.00032013654708862305	130.47215270996094	245.84426879882812	0.0006389319896697998	9	000
611	631.5225219726562	228.851806640625	0.00034874677658081055	144.8020782470703	243.41720581054688	1.0	645.0188598632812	212.7999267578125	0.001104891300201416	141.79534912109375	244.64849853515625	0.00014770030975341797	9	000
612	2.308983325958252	68.73104858398438	9.834766387939453e-6	0.5989282131195068	76.43968963623047	0.00012296438217163086	650.405517578125	166.2859649658203	0.0037571191787719727	152.3987274169922	3.533142328262329	2.1904706954956055e-5	9	000
613	629.9008178710938	228.46836853027344	5.888938903808594e-5	632.2145385742188	235.26976013183594	2.0891427993774414e-5	646.8057250976562	208.01710510253906	0.0013315379619598389	152.08506774902344	2.278571844100952	1.6808509826660156e-5	9	000
614	630.2978515625	228.7166290283203	0.0004801452159881592	142.77481079101562	278.8361511230469	0.4522233009338379	647.0076293945312	210.2678985595703	0.0009110867977142334	642.8672485351562	246.0696258544922	4.437565803527832e-5	9	000
615	173.04348754882812	3.2849650382995605	9.834766387939453e-6	142.7393798828125	276.9809875488281	0.00013494491577148438	647.667724609375	200.05999755859375	0.0016652047634124756	152.60948181152344	3.093846321105957	1.806020736694336e-5	9	000
616	172.32603454589844	2.935251235961914	6.735324859619141e-6	143.3740997314453	275.30438232421875	6.67572021484375e-5	647.9906005859375	199.5029296875	0.004235386848449707	152.9661865234375	2.7258691787719727	2.232193946838379e-5	9	000
617	186.900146484375	2.2035815715789795	2.5987625122070312e-5	9.211301803588867	481.1352844238281	6.812810897827148e-5	645.8892822265625	210.0220947265625	0.00023153424263000488	184.50880432128906	2.428901195526123	2.7894973754882812e-5	9	000
618	124.86724090576172	296.6302490234375	2.911686897277832e-5	644.448974609375	206.18319702148438	5.8323144912719727e-5	646.5756225585938	201.44650268554688	0.0219271183013916	152.88168334960938	2.783689260482788	3.0279159545898438e-5	9	000
619	2.9468348026275635	1.5769596099853516	1.1265277862548828e-5	10.506853103637695	4.8121137619018555	5.599856376647949e-5	648.4270629882812	190.86029052734375	0.0007713139057159424	4.148889064788818	-0.2625126838684082	8.106231689453125e-6	9	000
620	128.33653259277344	292.6455993652344	0.011183977127075195	135.453369140625	282.50445556640625	0.345573365688324	646.3641357421875	209.4899139404297	0.0002244710922241211	125.25592041015625	288.9168395996094	4.488229751586914e-5	9	000
621	134.91322326660156	292.6132507324219	0.2853958010673523	143.57223510742188	279.6617431640625	0.646397054195404	646.8101196289062	209.314453125	0.007253289222717285	125.7646484375	296.11187744140625	5.796551704406738e-5	9	000
622	2.664694309234619	284.39276123046875	4.649162292480469e-6	2.1262214183807373	81.59906005859375	0.0017622411251068115	647.4072875976562	208.1041259765625	0.0014809072017669678	153.3921356201172	3.0992431640625	2.9385089874267578e-5	9	000
623	631.446533203125	234.4150390625	0.0001176297664642334	632.4601440429688	235.31910705566406	9.825825691223145e-5	633.5975341796875	235.00503540039062	0.0006359219551086426	628.1056518554688	237.78399658203125	8.380413055419922e-5	9	000
624	171.90768432617188	2.6678977012634277	1.0102987289428711e-5	8.6592378616333	5.277607440948486	5.894899368286133e-5	648.2015991210938	192.13792419433594	0.0002811253070831299	641.7359619140625	249.05227661132812	2.3305416107177734e-5	9	000
625	172.7723846435547	2.7375521659851074	7.957220077514648e-6	8.638365745544434	481.1539306640625	3.8295984268188477e-5	646.3749389648438	206.76951599121094	0.004244387149810791	154.0976104736328	3.225085496902466	2.6226043701171875e-5	9	000
626	186.27435302734375	2.7318804264068604	6.216764450073242e-5	2.461237907409668	81.38003540039062	4.234910011291504e-5	647.3053588867188	193.21533203125	0.003760039806365967	167.61676025390625	2.260369300842285	7.721781730651855e-5	9	000
627	185.88003540039062	2.4677300453186035	4.929304122924805e-5	183.77711486816406	3.2094550132751465	1.1563301086425781e-5	645.6193237304688	209.61790466308594	0.0010736286640167236	183.43121337890625	2.724130630493164	3.8295984268188477e-5	9	000
628	172.78152465820312	2.704528331756592	1.2248754501342773e-5	8.664417266845703	479.9602355957031	2.6851892471313477e-5	647.378173828125	208.02731323242188	0.001008450984954834	152.91151428222656	3.853142261505127	2.5719404220581055e-5	9	000
629	172.6673583984375	3.0615344047546387	1.4841556549072266e-5	8.225417137145996	479.0537109375	1.3142824172973633e-5	647.0487060546875	208.7632598876953	0.008112549781799316	184.8482208251953	3.757835626602173	9.924173355102539e-6	9	000
630	186.85818481445312	3.178632974624634	7.987022399902344e-6	10.451309204101562	4.267830848693848	1.683831214904785e-5	646.2332153320312	210.21383666992188	0.0013817548751831055	184.666259765625	3.886061191558838	1.385807991027832e-5	9	000
631	629.8274536132812	227.9515838623047	0.0006966888904571533	631.3814086914062	233.3713836669922	5.513429641723633e-5	632.7646484375	233.10804748535156	0.0005439817905426025	626.7496337890625	235.97096252441406	3.445148468017578e-5	9	000
632	172.20501708984375	2.7043628692626953	2.41696834564209e-5	9.69973087310791	3.9566550254821777	1.6689300537109375e-5	647.8441772460938	200.6160430908203	0.0013755857944488525	184.76072692871094	2.5473999977111816	2.1964311599731445e-5	9	000
633	630.10986328125	229.29684448242188	9.626150131225586e-6	11.10554027557373	3.7225217819213867	1.3023614883422852e-5	647.1607055664062	208.62603759765625	0.001056969165802002	641.0277709960938	245.53448486328125	1.0132789611816406e-5	9	000
634	186.374755859375	2.7047348022460938	1.811981201171875e-5	10.14166259765625	5.500990390777588	2.390146255493164e-5	647.3328247070312	206.95748901367188	0.00017073750495910645	184.7316436767578	3.343986988067627	4.056096076965332e-5	9	000
635	171.64447021484375	3.0929553508758545	1.3649463653564453e-5	8.272326469421387	480.080078125	1.0967254638671875e-5	646.5833740234375	209.55860900878906	0.0005376636981964111	152.94606018066406	3.1539063453674316	2.5987625122070312e-5	9	000
636	3.478875160217285	0.8780651092529297	1.2964010238647461e-5	10.024186134338379	3.147869110107422	3.966689109802246e-5	646.9833374023438	207.98745727539062	9.772181510925293e-5	153.59783935546875	3.3385274410247803	1.564621925354004e-5	9	000
637	631.2052001953125	234.9996337890625	1.996755599975586e-5	9.976207733154297	4.513554096221924	5.415081977844238e-5	650.4691772460938	175.47280883789062	0.0003024637699127197	168.5048828125	2.8776426315307617	2.4020671844482422e-5	9	000
638	630.654052734375	233.96629333496094	1.6957521438598633e-5	8.612807273864746	480.1123352050781	7.432699203491211e-5	649.6659545898438	173.29185485839844	0.0010635554790496826	628.4116821289062	236.00672912597656	1.0818243026733398e-5	9	000
639	2.529883623123169	284.1386413574219	4.649162292480469e-6	8.306011199951172	479.5908203125	3.331899642944336e-5	646.4415893554688	192.07040405273438	0.0022918283939361572	640.3621215820312	246.4746856689453	2.79843807220459e-5	9	000
640	173.07650756835938	2.689899206161499	1.0728836059570312e-5	10.269548416137695	2.6194019317626953	1.1265277862548828e-5	646.3231811523438	209.5146942138672	0.0045549869537353516	168.9469757080078	3.0103349685668945	2.3812055587768555e-5	9	000
641	629.4263916015625	228.4502716064453	2.142786979675293e-5	10.38690185546875	4.063513278961182	2.7686357498168945e-5	645.4853515625	202.4709014892578	0.0011367201805114746	642.4278564453125	245.4936981201172	2.1129846572875977e-5	9	000
642	2.6392722129821777	283.2568359375	5.632638931274414e-6	10.509191513061523	3.963519334793091	1.1861324310302734e-5	646.0827026367188	209.1636199951172	4.6879053115844727e-5	201.19586181640625	5.504026889801025	8.821487426757812e-6	9	000
643	631.2323608398438	236.3450927734375	1.1205673217773438e-5	629.2512817382812	188.30694580078125	1.1086463928222656e-5	650.376708984375	176.0030975341797	0.0006182193756103516	152.7730712890625	2.774340867996216	2.467632293701172e-5	9	000
644	173.615966796875	2.981478214263916	1.5050172805786133e-5	10.14097785949707	4.000854015350342	1.3500452041625977e-5	646.9132690429688	209.12744140625	0.0012336969375610352	185.4850616455078	3.6790010929107666	9.655952453613281e-6	9	000
645	631.0198364257812	235.7177734375	9.208917617797852e-6	8.07143783569336	480.2429504394531	1.84476375579834e-5	648.3800048828125	181.4878692626953	0.0020231008529663086	184.42930603027344	4.542701721191406	1.4007091522216797e-5	9	000
646	632.2816772460938	234.7644805908203	3.170967102050781e-5	641.9531860351562	241.85836791992188	7.018446922302246e-5	651.1809692382812	167.58567810058594	0.0006299614906311035	641.4210815429688	242.7102508544922	0.00013592839241027832	9	000
647	172.61843872070312	2.8589558601379395	9.47713851928711e-6	10.340531349182129	4.6889472007751465	1.7821788787841797e-5	647.3644409179688	208.61610412597656	0.0006408393383026123	185.33287048339844	3.8079276084899902	1.946091651916504e-5	9	000
648	629.7695922851562	227.83255004882812	1.990795135498047e-5	631.027587890625	228.97572326660156	1.3232231140136719e-5	647.0230102539062	210.47055053710938	0.0025263428688049316	185.91053771972656	4.102745056152344	1.9550323486328125e-5	9	000
649	631.6668701171875	233.77487182617188	1.2487173080444336e-5	10.679858207702637	3.710385799407959	2.092123031616211e-5	645.805908203125	210.13221740722656	0.0011336803436279297	153.3293914794922	3.9427974224090576	2.8848648071289062e-5	9	000
650	3.919872999191284	284.575439453125	3.546476364135742e-5	4.337262153625488	298.5289001464844	4.1872262954711914e-5	650.159423828125	174.3295135498047	0.00013375282287597656	153.3040313720703	4.357316017150879	2.524256706237793e-5	9	000
651	172.57789611816406	2.7578911781311035	4.0531158447265625e-5	2.159543514251709	84.43404388427734	5.632638931274414e-5	646.691650390625	201.5948486328125	0.0022976696491241455	167.69139099121094	2.1091465950012207	3.68952751159668e-5	9	000
652	631.3345947265625	236.2149200439453	6.5267086029052734e-6	647.0784912109375	189.06765747070312	9.387731552124023e-6	648.6202392578125	189.55831909179688	0.00025203824043273926	136.279052734375	3.0666351318359375	5.0961971282958984e-6	9	000
653	631.1677856445312	229.13111877441406	0.0002938807010650635	631.7651977539062	233.6652374267578	0.0001189112663269043	647.4304809570312	193.13449096679688	0.0016605556011199951	627.011474609375	235.70338439941406	3.3974647521972656e-5	9	000
654	174.04083251953125	2.5763163566589355	1.0877847671508789e-5	10.677887916564941	4.20916223526001	2.2411346435546875e-5	647.8319702148438	193.8567657470703	0.0003090202808380127	168.9267120361328	2.731688976287842	1.7970800399780273e-5	9	000
655	4.170797348022461	283.0570983886719	8.404254913330078e-6	10.269573211669922	3.353585720062256	6.794929504394531e-6	645.533447265625	210.11631774902344	0.00026875734329223633	153.32275390625	3.1061410903930664	2.0056962966918945e-5	9	000
656	630.2913208007812	228.25936889648438	2.866983413696289e-5	0.8672730922698975	77.75311279296875	0.0009382665157318115	646.4403076171875	208.207763671875	0.0005664825439453125	151.36590576171875	2.6996898651123047	1.8388032913208008e-5	9	000
657	632.2666015625	229.033935546875	0.0004235208034515381	11.469863891601562	5.347321033477783	7.18235969543457e-5	646.2488403320312	211.07054138183594	0.00043338537216186523	641.5873413085938	245.5166778564453	3.975629806518555e-5	9	000
658	632.2014770507812	228.5788116455078	1.0371208190917969e-5	1.4706594944000244	82.544677734375	4.965066909790039e-5	649.1303100585938	178.191162109375	0.0006890296936035156	154.00022888183594	3.7317276000976562	1.1175870895385742e-5	9	000
659	631.3076782226562	235.90382385253906	3.260374069213867e-5	2.7001867294311523	80.32132720947266	4.079937934875488e-5	649.9789428710938	174.92727661132812	0.00016164779663085938	185.02171325683594	3.5493924617767334	2.2292137145996094e-5	9	000
660	172.81573486328125	3.1494293212890625	1.093745231628418e-5	9.602972030639648	3.804764747619629	6.765127182006836e-6	646.5460815429688	209.43356323242188	0.0008943676948547363	152.80482482910156	2.8534250259399414	1.8656253814697266e-5	9	000
661	4.150146007537842	480.4603576660156	2.562999725341797e-6	11.111326217651367	4.303914546966553	1.3709068298339844e-5	647.4472045898438	191.06503295898438	0.00015148520469665527	641.948974609375	247.9058380126953	8.821487426757812e-6	9	000
662	2.7587859630584717	282.6788635253906	8.970499038696289e-6	-0.29784059524536133	77.39224243164062	2.619624137878418e-5	647.156494140625	208.5416259765625	0.0014067292213439941	184.13027954101562	4.138221740722656	1.3619661331176758e-5	9	000
663	172.18661499023438	2.7060065269470215	7.092952728271484e-6	8.774200439453125	479.13250732421875	5.334615707397461e-5	646.5924072265625	210.6346893310547	0.0019628405570983887	152.75680541992188	3.244053363800049	7.808208465576172e-6	9	000
664	630.2322998046875	228.8319091796875	9.563565254211426e-5	631.2899780273438	230.0128173828125	5.2034854888916016e-5	647.5214233398438	193.0849151611328	0.0007876753807067871	627.6907348632812	237.3712158203125	4.291534423828125e-5	9	000
665	629.65771484375	227.92138671875	8.07642936706543e-6	9.79199504852295	4.691391468048096	1.4871358871459961e-5	646.4098510742188	209.80252075195312	0.002084285020828247	184.65902709960938	3.4170494079589844	1.8477439880371094e-5	9	000
666	172.05052185058594	2.4779412746429443	2.7894973754882812e-5	3.5996620655059814	284.7235412597656	1.7344951629638672e-5	646.1690063476562	211.66885375976562	0.00023946166038513184	642.5401000976562	244.30995178222656	1.811981201171875e-5	9	000
667	631.30419921875	235.59519958496094	7.271766662597656e-6	10.081350326538086	4.083314418792725	2.148747444152832e-5	648.0090942382812	191.6297607421875	0.00011715292930603027	169.7659912109375	2.880061149597168	8.404254913330078e-6	9	000
668	2.1652333736419678	283.6748962402344	4.351139068603516e-6	8.310535430908203	479.86517333984375	3.299117088317871e-5	646.7467651367188	209.26075744628906	0.0008358359336853027	185.29156494140625	4.457786560058594	5.990266799926758e-6	9	000
669	632.0404052734375	229.15863037109375	0.00022518634796142578	8.80584716796875	480.41156005859375	1.3768672943115234e-5	647.43896484375	193.3433837890625	0.0009794831275939941	167.8388671875	3.1079912185668945	1.4424324035644531e-5	9	000
670	171.76535034179688	3.4251034259796143	9.000301361083984e-6	8.882915496826172	479.38616943359375	3.1501054763793945e-5	646.8087768554688	209.89715576171875	0.00022900104522705078	151.9497833251953	3.4301018714904785	1.683831214904785e-5	9	000
671	173.00498962402344	3.222123384475708	8.344650268554688e-6	8.123775482177734	480.04400634765625	2.2649765014648438e-5	648.9667358398438	191.83802795410156	0.0012211501598358154	152.7012176513672	3.166207790374756	1.3589859008789062e-5	9	000
672	630.153076171875	227.66189575195312	3.68952751159668e-5	-0.3799552917480469	77.92023468017578	1.385807991027832e-5	647.4903564453125	199.2301483154297	0.008294999599456787	137.10008239746094	3.1162242889404297	7.897615432739258e-6	9	000
673	158.42379760742188	2.40336012840271	2.4139881134033203e-6	645.9208984375	206.4246063232422	5.543231964111328e-6	646.79296875	208.1883087158203	0.001147627830505371	185.31631469726562	5.351738452911377	1.2785196304321289e-5	9	000
674	629.7984619140625	229.2080078125	0.00021323561668395996	632.0128173828125	235.15313720703125	5.08427619934082e-5	632.7315063476562	235.0648956298828	0.00043487548828125	184.60940551757812	4.440108299255371	1.9609928131103516e-5	9	000
675	2.601356267929077	283.1728820800781	1.2934207916259766e-5	2.9801297187805176	81.83971405029297	6.985664367675781e-5	647.68505859375	192.80569458007812	0.00018087029457092285	184.14688110351562	3.9761998653411865	6.109476089477539e-6	9	000
676	631.886962890625	233.7449493408203	7.82012939453125e-5	640.0159301757812	240.7786865234375	7.56382942199707e-5	633.8157958984375	236.1237335205078	0.0003892183303833008	640.531982421875	246.39370727539062	0.0001823902130126953	9	000
677	2.1479673385620117	2.869931697845459	7.62939453125e-6	10.665456771850586	3.4468953609466553	2.8192996978759766e-5	646.4197387695312	210.23895263671875	5.456805229187012e-5	153.5184326171875	3.6621031761169434	6.973743438720703e-6	9	000
678	632.2777099609375	227.8807830810547	1.3470649719238281e-5	10.863012313842773	4.656352519989014	5.608797073364258e-5	647.1407470703125	192.51571655273438	0.0005689859390258789	152.3361053466797	3.395296096801758	1.2695789337158203e-5	9	000
679	630.784423828125	234.60491943359375	5.841255187988281e-6	10.116003036499023	4.213064670562744	3.889203071594238e-5	646.3325805664062	200.62684631347656	0.00027701258659362793	152.0015106201172	3.8105404376983643	2.110004425048828e-5	9	000
680	630.6011352539062	228.98214721679688	1.9848346710205078e-5	9.479479789733887	4.072643280029297	7.808208465576172e-6	649.6824340820312	175.19505310058594	0.00011265277862548828	153.39935302734375	3.1969213485717773	1.5795230865478516e-5	9	000
681	631.8038330078125	235.4862060546875	2.5331974029541016e-5	9.679424285888672	4.204148292541504	6.708502769470215e-5	646.3457641601562	210.82830810546875	0.000239640474319458	4.432619571685791	1.6526036262512207	2.092123031616211e-5	9	000
682	630.8577880859375	235.8969268798828	7.68899917602539e-6	7.907390594482422	479.8448791503906	4.9173831939697266e-6	647.6146240234375	189.9037628173828	0.0011671185493469238	200.61354064941406	3.6596620082855225	6.556510925292969e-6	9	000
683	630.0653686523438	228.24916076660156	2.6732683181762695e-5	8.845565795898438	480.0079345703125	1.138448715209961e-5	647.2379150390625	191.79891967773438	0.0005852580070495605	169.34336853027344	2.534651279449463	1.379847526550293e-5	9	000
684	631.3723754882812	229.54693603515625	0.0006447136402130127	632.2880249023438	232.6695556640625	6.386637687683105e-5	633.1107788085938	231.97299194335938	0.0006471574306488037	628.3255615234375	234.7972412109375	8.931756019592285e-5	9	000
685	630.1633911132812	227.77059936523438	1.5079975128173828e-5	11.03475570678711	3.912945032119751	1.9669532775878906e-5	647.6306762695312	201.08053588867188	0.02518284320831299	153.04432678222656	3.2250654697418213	1.0341405868530273e-5	9	000
686	172.68862915039062	3.27768874168396	1.8715858459472656e-5	9.026396751403809	479.9552917480469	2.3931264877319336e-5	645.9174194335938	211.469482421875	0.0014452040195465088	168.3480682373047	2.229240894317627	2.250075340270996e-5	9	000
687	629.8145141601562	227.91432189941406	3.221631050109863e-5	7.806980609893799	479.6980285644531	1.895427703857422e-5	646.6544189453125	208.80838012695312	0.001492232084274292	152.73597717285156	3.6229777336120605	2.536177635192871e-5	9	000
688	158.4907989501953	2.882284164428711	7.718801498413086e-6	11.112632751464844	3.4725561141967773	9.924173355102539e-6	647.335693359375	197.4472198486328	0.006145954132080078	152.77708435058594	3.1779708862304688	2.1129846572875977e-5	9	000
689	187.61203002929688	2.129213333129883	7.808208465576172e-6	11.628012657165527	3.6685562133789062	1.627206802368164e-5	647.9833374023438	192.2592315673828	0.0024227499961853027	185.078369140625	3.1329143047332764	2.9325485229492188e-5	9	000
690	2.8680248260498047	2.1200194358825684	1.2248754501342773e-5	9.897342681884766	5.100340366363525	4.3779611587524414e-5	647.3629760742188	209.67994689941406	0.0019935667514801025	3.60571026802063	1.2773635387420654	9.953975677490234e-6	9	000
691	629.619140625	227.8170928955078	1.0371208190917969e-5	7.687898635864258	479.6323547363281	3.063678741455078e-5	647.5693359375	199.89059448242188	0.0016455650329589844	4.5973896980285645	0.8241372108459473	7.957220077514648e-6	9	000
692	630.39453125	228.53489685058594	2.2977590560913086e-5	10.487560272216797	3.8601465225219727	2.2917985916137695e-5	647.5711669921875	193.79879760742188	0.0007719695568084717	152.0474090576172	3.126591205596924	8.046627044677734e-6	9	000
693	2.83860445022583	284.0740051269531	5.781650543212891e-6	11.024085998535156	3.7600653171539307	1.9669532775878906e-5	646.4051513671875	210.72593688964844	0.0006797313690185547	152.7990264892578	3.7874841690063477	5.930662155151367e-6	9	000
694	172.6536407470703	2.748349189758301	7.18235969543457e-6	10.689764022827148	3.563056230545044	1.65402889251709e-5	646.4766235351562	208.5458526611328	0.0005019903182983398	153.03933715820312	3.3724493980407715	1.6242265701293945e-5	9	000
695	630.6888427734375	233.87779235839844	4.4226646423339844e-5	631.5739135742188	234.84051513671875	2.568960189819336e-5	646.6875	209.27261352539062	0.0033942759037017822	627.512939453125	236.70335388183594	1.5527009963989258e-5	9	000
696	631.2969360351562	235.82669067382812	3.129243850708008e-5	640.0877075195312	238.99818420410156	3.507733345031738e-5	648.4746704101562	193.97654724121094	0.002120077610015869	640.85888671875	243.87396240234375	4.127621650695801e-5	9	000
697	631.7628784179688	235.68643188476562	6.589293479919434e-5	9.26980209350586	480.63201904296875	2.014636993408203e-5	639.7114868164062	229.57077026367188	0.0001239776611328125	625.5496215820312	239.23448181152344	1.3440847396850586e-5	9	000
698	632.029296875	234.57041931152344	5.5730342864990234e-6	10.993093490600586	4.500065803527832	2.4884939193725586e-5	648.0961303710938	188.54043579101562	0.00013446807861328125	153.13185119628906	3.5925142765045166	9.08970832824707e-6	9	000
699	3.0015878677368164	284.8451232910156	7.808208465576172e-6	10.378456115722656	4.397790908813477	3.641843795776367e-5	650.2666015625	173.63951110839844	8.028745651245117e-5	152.8997802734375	3.5035922527313232	1.2218952178955078e-5	9	000
700	171.62158203125	2.6356797218322754	1.055002212524414e-5	10.346837043762207	3.3080620765686035	8.493661880493164e-6	647.1495361328125	208.95895385742188	0.000387728214263916	201.56040954589844	5.115113258361816	1.8209218978881836e-5	9	000
701	631.9221801757812	234.1265869140625	3.4362077713012695e-5	10.347149848937988	4.3515167236328125	4.7773122787475586e-5	645.9964599609375	212.19284057617188	0.000771254301071167	628.2132568359375	237.1963348388672	3.0100345611572266e-5	9	000
702	628.8532104492188	228.88568115234375	6.020069122314453e-6	8.07568645477295	481.0279846191406	1.3083219528198242e-5	647.019287109375	209.20492553710938	0.002477288246154785	153.79000854492188	3.537733793258667	1.0520219802856445e-5	9	000
703	202.0146484375	2.666515588760376	5.841255187988281e-6	10.520879745483398	3.452155113220215	8.761882781982422e-6	648.6268920898438	192.00965881347656	0.0003947615623474121	169.41761779785156	2.718842029571533	2.3603439331054688e-5	9	000
704	172.8217315673828	3.2254912853240967	5.9604644775390625e-6	8.686882019042969	480.5536193847656	2.086162567138672e-5	649.0703735351562	194.01206970214844	0.0007077455520629883	152.92408752441406	3.594275712966919	1.6123056411743164e-5	9	000
705	171.54991149902344	2.4873406887054443	3.737211227416992e-5	10.54011058807373	4.132350444793701	1.6123056411743164e-5	649.504150390625	193.30499267578125	0.0005932748317718506	167.49093627929688	1.707244873046875	1.5527009963989258e-5	9	000
706	172.4264373779297	3.096397876739502	4.947185516357422e-6	8.174602508544922	479.374267578125	2.8789043426513672e-5	651.1630859375	157.20236206054688	8.466839790344238e-5	152.29835510253906	2.958083152770996	8.821487426757812e-6	9	000
707	630.9718017578125	235.10150146484375	7.361173629760742e-6	8.909996032714844	479.8656005859375	2.5570392608642578e-5	647.2184448242188	207.56637573242188	0.00021636486053466797	153.28102111816406	3.4909751415252686	7.0035457611083984e-6	9	000
708	631.6753540039062	228.9372100830078	0.00013947486877441406	632.8865356445312	234.5955352783203	4.3511390686035156e-5	645.892333984375	211.10069274902344	0.00047853589057922363	640.4126586914062	241.78665161132812	1.4901161193847656e-5	9	000
709	630.631103515625	228.69400024414062	1.9252300262451172e-5	9.796297073364258	3.565805196762085	2.3305416107177734e-5	649.9492797851562	176.30194091796875	0.0006233155727386475	152.86404418945312	4.163862228393555	1.8328428268432617e-5	9	000
710	2.636719226837158	284.35345458984375	3.343820571899414e-5	3.1875176429748535	285.2322998046875	4.544854164123535e-5	646.7592163085938	207.30703735351562	0.0004989504814147949	151.83546447753906	2.5473227500915527	6.586313247680664e-6	9	000
711	172.2377471923828	3.0610547065734863	7.212162017822266e-6	629.81103515625	204.11544799804688	1.8328428268432617e-5	645.7655029296875	208.81239318847656	0.001879960298538208	152.2664031982422	2.9408111572265625	2.7805566787719727e-5	9	000
712	172.95706176757812	3.5687689781188965	3.2782554626464844e-6	10.511296272277832	3.6496317386627197	5.334615707397461e-6	650.7296752929688	173.95986938476562	5.8531761169433594e-5	168.52914428710938	2.703648805618286	1.099705696105957e-5	9	000
713	631.7967529296875	233.73898315429688	2.5838613510131836e-5	9.002106666564941	480.5035095214844	3.49879264831543e-5	633.7385864257812	234.64112854003906	0.00013437867164611816	628.6758422851562	236.92527770996094	1.2129545211791992e-5	9	000
714	630.77734375	234.1215362548828	1.3500452041625977e-5	11.149869918823242	3.2408952713012695	1.1831521987915039e-5	646.0960083007812	210.2179412841797	0.001002579927444458	169.76043701171875	2.7404003143310547	1.5050172805786133e-5	9	000
715	185.9945526123047	2.6019811630249023	3.781914710998535e-5	8.86340045928955	479.9895324707031	6.079673767089844e-6	646.1260986328125	208.9484405517578	0.0003281533718109131	152.1757049560547	2.7106070518493652	3.30805778503418e-5	9	000
716	171.94873046875	2.701021671295166	2.3424625396728516e-5	8.1773681640625	479.26177978515625	9.5367431640625e-6	647.3952026367188	209.67616271972656	0.0002664327621459961	153.0048065185547	3.5552446842193604	1.665949821472168e-5	9	000
717	172.10931396484375	2.6909494400024414	1.3500452041625977e-5	2.7648231983184814	299.6990051269531	1.0639429092407227e-5	647.3244018554688	208.00428771972656	0.0010411739349365234	154.1094207763672	3.45540189743042	3.0308961868286133e-5	9	000
718	2.9015426635742188	2.8316667079925537	1.4096498489379883e-5	10.44367790222168	4.495658874511719	4.0918588638305664e-5	646.5106201171875	210.654052734375	0.00022456049919128418	152.03846740722656	3.906642436981201	2.3931264877319336e-5	9	000
719	171.81964111328125	3.412774085998535	2.2798776626586914e-5	7.9474101066589355	480.1965637207031	7.793307304382324e-5	649.6268920898438	174.5426483154297	0.0005409121513366699	153.14321899414062	3.0007925033569336	4.813075065612793e-5	9	000
720	172.45138549804688	2.4797425270080566	1.3053417205810547e-5	10.873583793640137	5.243210792541504	3.5762786865234375e-5	646.7293090820312	208.05043029785156	0.0027259886264801025	185.0863037109375	3.844381332397461	1.3113021850585938e-5	9	000
721	202.98948669433594	2.810636043548584	8.702278137207031e-6	8.799956321716309	479.74066162109375	2.726912498474121e-5	644.7593994140625	211.40451049804688	0.0004597008228302002	183.5540008544922	3.5275447368621826	7.241964340209961e-6	9	000
722	3.127559185028076	284.19091796875	3.0428171157836914e-5	9.189678192138672	3.916914939880371	3.403425216674805e-5	647.1142578125	209.0897216796875	0.00014191865921020508	153.49273681640625	3.8511178493499756	1.1920928955078125e-5	9	000
723	629.6190795898438	228.43299865722656	7.718801498413086e-6	10.611676216125488	4.413565158843994	2.709031105041504e-5	647.0149536132812	209.36810302734375	0.0004583597183227539	184.7470245361328	4.05269193649292	1.1742115020751953e-5	9	000
724	629.8152465820312	228.31378173828125	6.377696990966797e-6	4.634396076202393	250.59912109375	2.1249055862426758e-5	647.266357421875	209.09642028808594	0.005844980478286743	151.79473876953125	3.2436795234680176	1.767277717590332e-5	9	000
725	185.92677307128906	2.1615610122680664	5.185604095458984e-6	10.155920028686523	4.516458511352539	1.9997358322143555e-5	648.4950561523438	189.86790466308594	0.0007320940494537354	184.6992645263672	3.408057451248169	1.582503318786621e-5	9	000
726	172.21817016601562	2.7632761001586914	1.1473894119262695e-5	10.30174446105957	5.0661845207214355	3.349781036376953e-5	647.0752563476562	191.6883544921875	0.00029206275939941406	216.36337280273438	4.602439880371094	1.4215707778930664e-5	9	000
727	2.6471292972564697	283.4444580078125	1.58846378326416e-5	9.373220443725586	479.7745666503906	6.86943531036377e-5	647.5482177734375	193.23477172851562	0.0004375874996185303	152.82589721679688	2.887108564376831	2.0503997802734375e-5	9	000
728	172.56036376953125	2.8436038494110107	9.894371032714844e-6	645.1297607421875	188.998779296875	2.2411346435546875e-5	645.808349609375	212.4033966064453	0.00016865134239196777	152.7922821044922	3.2834582328796387	1.6242265701293945e-5	9	000
729	629.7907104492188	228.37762451171875	9.268522262573242e-6	8.536137580871582	480.5304260253906	3.7282705307006836e-5	647.6841430664062	209.42581176757812	0.0029668211936950684	169.42095947265625	3.0854759216308594	1.1563301086425781e-5	9	000
730	631.2158203125	234.42047119140625	8.13603401184082e-6	10.690332412719727	4.46211051940918	1.4722347259521484e-5	647.6915283203125	193.72914123535156	0.00023472309112548828	153.78713989257812	3.674619436264038	1.2993812561035156e-5	9	000
731	3.118131637573242	284.4610595703125	1.2814998626708984e-5	10.11705207824707	4.709329128265381	2.6226043701171875e-5	647.3018188476562	207.20074462890625	0.0007545650005340576	153.38629150390625	2.951244592666626	5.799531936645508e-5	9	000
732	629.7079467773438	228.05972290039062	1.0758638381958008e-5	631.2994384765625	189.6565399169922	2.6285648345947266e-5	648.219482421875	198.34471130371094	0.004552006721496582	184.8232421875	2.7123491764068604	8.13603401184082e-6	9	000
733	631.323486328125	234.70526123046875	2.16066837310791e-5	632.0965576171875	235.76548767089844	2.995133399963379e-5	647.4127807617188	194.0992889404297	0.0008257925510406494	169.4728240966797	2.867532730102539	2.956390380859375e-5	9	000
734	187.63320922851562	1.9457035064697266	2.3990869522094727e-5	8.627508163452148	479.69122314453125	2.613663673400879e-5	646.3871459960938	210.49813842773438	0.0008179843425750732	184.9272003173828	2.7342915534973145	5.486607551574707e-5	9	000
735	171.6720733642578	3.1060726642608643	1.4543533325195312e-5	8.18285083770752	479.51641845703125	4.062056541442871e-5	648.3380737304688	190.40707397460938	0.0009600222110748291	152.2462921142578	3.204058885574341	1.4722347259521484e-5	9	000
736	629.4257202148438	229.1142578125	3.2782554626464844e-6	11.183313369750977	3.45021653175354	7.450580596923828e-6	645.7411499023438	210.32688903808594	3.3795833587646484e-5	153.55661010742188	3.4650003910064697	1.4990568161010742e-5	9	000
737	4.02615213394165	285.19561767578125	1.5109777450561523e-5	645.861083984375	188.754150390625	3.3020973205566406e-5	647.3355102539062	189.71543884277344	0.0003422200679779053	184.5428924560547	3.2019808292388916	1.609325408935547e-5	9	000
738	631.805908203125	234.82080078125	5.8978796005249023e-5	632.5480346679688	235.40335083007812	6.842613220214844e-5	633.6858520507812	235.0806884765625	0.00031453371047973633	627.962646484375	237.5738983154297	4.44948673248291e-5	9	000
739	2.907719135284424	2.346985340118408	1.1354684829711914e-5	11.138381004333496	4.624351501464844	3.522634506225586e-5	649.8314819335938	174.03070068359375	0.00048735737800598145	152.97213745117188	4.241191387176514	1.901388168334961e-5	9	000
740	173.10072326660156	3.103189706802368	2.5898218154907227e-5	8.296653747558594	480.1091613769531	2.4020671844482422e-5	650.9313354492188	175.319580078125	0.0007136762142181396	184.98663330078125	3.4913742542266846	4.601478576660156e-5	9	000
741	628.9685668945312	228.03977966308594	1.150369644165039e-5	8.357962608337402	479.73114013671875	2.5957822799682617e-5	646.9623413085938	193.84786987304688	0.00027307868003845215	152.1454620361328	3.108250617980957	4.914402961730957e-5	9	000
742	172.22557067871094	3.3212578296661377	2.22623348236084e-5	-0.3138613700866699	77.69183349609375	2.104043960571289e-5	646.4962768554688	208.81568908691406	0.0002688169479370117	151.83135986328125	2.472303867340088	1.2218952178955078e-5	9	000
743	632.5224609375	235.75064086914062	1.8537044525146484e-5	10.085641860961914	4.464250564575195	1.481175422668457e-5	648.953369140625	188.76889038085938	8.302927017211914e-5	152.2852325439453	3.0440049171447754	1.8417835235595703e-5	9	000
744	172.58236694335938	2.8833279609680176	9.626150131225586e-6	9.911096572875977	5.877754211425781	0.00012418627738952637	648.7332763671875	189.123291015625	0.0002200603485107422	152.905517578125	3.3417811393737793	2.917647361755371e-5	9	000
745	2.3242404460906982	1.903730869293213	1.6182661056518555e-5	10.258658409118652	5.307376861572266	6.639957427978516e-5	649.6709594726562	171.075927734375	0.00019943714141845703	184.24559020996094	3.8069498538970947	1.1205673217773438e-5	9	000
746	630.83251953125	228.4401092529297	0.00020065903663635254	9.973190307617188	4.421309947967529	2.625584602355957e-5	646.369140625	200.60812377929688	0.0010427236557006836	152.02098083496094	2.733008861541748	5.543231964111328e-5	9	000
747	631.1168823242188	236.2972412109375	5.245208740234375e-6	10.447237014770508	4.832427978515625	2.002716064453125e-5	649.9859619140625	174.02003479003906	0.00027191638946533203	642.7022094726562	247.7980499267578	9.298324584960938e-6	9	000
748	172.90867614746094	2.57601261138916	2.3037195205688477e-5	645.8536376953125	188.6006622314453	3.7789344787597656e-5	649.279052734375	182.6986541748047	0.0010554790496826172	152.1549835205078	2.810892105102539	2.637505531311035e-5	9	000
749	186.30482482910156	2.2559285163879395	8.612871170043945e-6	10.573286056518555	3.8472626209259033	1.3947486877441406e-5	647.9599609375	190.34812927246094	0.0010159015655517578	184.9525146484375	3.4084699153900146	1.6450881958007812e-5	9	000
750	630.6472778320312	235.76849365234375	1.1146068572998047e-5	8.117403030395508	478.9874572753906	7.280707359313965e-5	647.0128173828125	199.08534240722656	0.0006974935531616211	135.99021911621094	3.612459421157837	5.0961971282958984e-6	9	000
751	630.4797973632812	229.6802978515625	9.137392044067383e-5	632.531982421875	235.9641876220703	5.78761100769043e-5	646.515380859375	199.54356384277344	0.000765681266784668	627.4171142578125	238.5566864013672	1.749396324157715e-5	9	000
752	172.56239318847656	2.2434115409851074	1.7821788787841797e-5	648.0823974609375	172.71368408203125	2.1666288375854492e-5	649.4766845703125	173.46499633789062	0.001185089349746704	168.8730926513672	2.239872694015503	1.2516975402832031e-5	9	000
753	172.7161102294922	2.8108673095703125	1.5735626220703125e-5	8.514697074890137	480.48529052734375	1.6450881958007812e-5	650.0448608398438	173.6715850830078	0.00020736455917358398	152.788818359375	2.9609556198120117	1.806020736694336e-5	9	000
754	631.9435424804688	235.13687133789062	2.9027462005615234e-5	8.091544151306152	479.5040588378906	2.0563602447509766e-5	647.1185302734375	191.78506469726562	0.0001696944236755371	169.6092071533203	2.960925340652466	1.0401010513305664e-5	9	000
755	630.32666015625	228.91616821289062	2.485513687133789e-5	629.9424438476562	189.0	2.4259090423583984e-5	651.017822265625	174.49813842773438	0.0003490149974822998	627.2619018554688	238.98377990722656	5.692243576049805e-6	9	000
756	629.1514282226562	227.73126220703125	3.540515899658203e-5	644.8244018554688	207.51390075683594	1.2755393981933594e-5	647.5997314453125	191.5645294189453	0.0012174248695373535	154.19314575195312	3.111778497695923	3.1322240829467773e-5	9	000
757	171.15963745117188	2.732480525970459	1.8805265426635742e-5	2.5648012161254883	80.62646484375	0.00014707446098327637	646.2914428710938	209.99171447753906	0.0012822151184082031	151.46945190429688	3.037446975708008	1.8537044525146484e-5	9	000
758	631.4965209960938	234.27455139160156	4.8726797103881836e-5	632.1154174804688	235.30435180664062	2.816319465637207e-5	646.13818359375	209.46893310546875	0.0004265010356903076	184.99478149414062	2.568227529525757	2.3812055587768555e-5	9	000
759	3.377126455307007	284.3775634765625	5.155801773071289e-6	11.190044403076172	3.8572254180908203	2.3037195205688477e-5	648.5559692382812	189.47616577148438	0.00043532252311706543	153.31298828125	3.4333698749542236	8.910894393920898e-6	9	000
760	3.150832414627075	1.9864702224731445	1.0341405868530273e-5	8.849536895751953	478.989501953125	7.271766662597656e-5	650.264892578125	171.71182250976562	0.00037607550621032715	169.06332397460938	2.665602207183838	5.9604644775390625e-6	9	000
761	631.6406860351562	235.01560974121094	2.7924776077270508e-5	3.1131370067596436	81.29313659667969	7.554888725280762e-5	646.812744140625	210.291259765625	0.0006180703639984131	627.8272094726562	238.33944702148438	1.3500452041625977e-5	9	000
762	171.9403533935547	2.9667463302612305	9.000301361083984e-6	8.956676483154297	479.2579345703125	1.3530254364013672e-5	648.3558959960938	192.69436645507812	0.0016932189464569092	168.09336853027344	2.729806900024414	1.1265277862548828e-5	9	000
763	172.39752197265625	2.2726030349731445	6.377696990966797e-6	9.74191951751709	3.6331448554992676	1.0579824447631836e-5	648.8960571289062	192.96865844726562	0.0005255937576293945	168.09109497070312	3.067868709564209	8.285045623779297e-6	9	000
764	630.7596435546875	229.71908569335938	0.00015246868133544922	632.0694580078125	235.97393798828125	2.8192996978759766e-5	647.4962768554688	190.7285614013672	0.0006074011325836182	625.4450073242188	238.34323120117188	2.03549861907959e-5	9	000
765	2.3877482414245605	283.0683898925781	3.3080577850341797e-6	11.588676452636719	3.60158109664917	1.0788440704345703e-5	646.6149291992188	190.82415771484375	0.0013526082038879395	200.29571533203125	4.44842529296875	1.1712312698364258e-5	9	000
766	631.68115234375	230.77960205078125	0.0005801618099212646	632.6339111328125	236.34429931640625	0.00010094046592712402	633.8841552734375	236.7607421875	0.0006917715072631836	625.5396118164062	239.63345336914062	4.813075065612793e-5	9	000
767	632.6633911132812	228.40992736816406	1.6868114471435547e-5	8.837198257446289	480.3299255371094	3.159046173095703e-5	650.1494750976562	174.46844482421875	0.0001385509967803955	641.3355712890625	245.3138427734375	1.138448715209961e-5	9	000
768	4.4530229568481445	283.675048828125	4.470348358154297e-5	10.884401321411133	4.342294692993164	1.4066696166992188e-5	647.029541015625	209.49893188476562	0.0015415847301483154	184.6116485595703	3.0447919368743896	1.990795135498047e-5	9	000
769	629.9232788085938	228.05526733398438	1.3738870620727539e-5	1.676758050918579	81.38150024414062	1.4603137969970703e-5	647.5763549804688	207.34188842773438	0.0021193325519561768	185.8831329345703	4.257852077484131	3.3974647521972656e-5	9	000
770	630.6273803710938	228.72433471679688	2.053380012512207e-5	10.211196899414062	4.462350368499756	2.765655517578125e-5	648.7052001953125	190.6605224609375	0.0015480220317840576	184.8769989013672	4.5257248878479	1.4275312423706055e-5	9	000
