# Supplementary material for: An automated feeding system for the African killifish reveals the impact of diet on lifespan and allows scalable assessment of associative learning
Source: eLife. 2022 Nov 10;11:e69008. doi: 10.7554/eLife.69008 (PMC9788828; doi:10.7554/eLife.69008)
Supplement: Figure 6—source data 2. [file elife-69008-fig6-data2.zip › Training Trajectories/t11_REC033DLC_resnet50_TrainAllTheThingsJun28shuffle1_1030000.csv]

bodyparts_coords	fishhead_x	fishhead_y	fishhead_likelihood	fishtail_x	fishtail_y	fishtail_likelihood	redlight_x	redlight_y	redlight_likelihood	fooddrop_x	fooddrop_y	fooddrop_likelihood	fishnum	recordingnum
0	31.71897315979004	116.69410705566406	0.9999896883964539	84.53915405273438	88.71142578125	0.9138849377632141	647.8931274414062	318.1173400878906	0.00035253167152404785	80.04885864257812	90.29612731933594	8.973479270935059e-5	11	033
1	32.60842514038086	116.48727416992188	1.0	84.63880920410156	90.72980499267578	0.9999129772186279	85.77899932861328	90.9679183959961	6.923079490661621e-5	7.630620956420898	121.55955505371094	0.00019419193267822266	11	033
2	32.97551345825195	115.47642517089844	0.9999995231628418	86.35787200927734	92.85575103759766	0.9994426965713501	648.70947265625	315.5766906738281	0.00030741095542907715	79.82981872558594	91.30508422851562	0.0001513361930847168	11	033
3	33.28787612915039	114.21898651123047	0.9999949932098389	81.83877563476562	95.66780853271484	0.0002231895923614502	8.536493301391602	106.13648986816406	3.400444984436035e-5	5.882853031158447	107.73873138427734	8.079409599304199e-5	11	033
4	31.889026641845703	116.50399017333984	0.9999836087226868	31.860782623291016	119.03456115722656	0.0006380677223205566	648.4406127929688	201.81394958496094	5.59389591217041e-5	6.098956108093262	120.81573486328125	6.830692291259766e-5	11	033
5	32.52613830566406	116.85396575927734	0.9995836615562439	80.04144287109375	97.47721099853516	0.998692512512207	648.9391479492188	127.40484619140625	5.456805229187012e-5	83.49146270751953	97.86064147949219	0.00034236907958984375	11	033
6	31.9084529876709	115.06932067871094	1.0	80.87409210205078	95.51576232910156	0.955520510673523	649.4635009765625	219.61978149414062	0.0001404285430908203	8.31407642364502	120.9588394165039	0.00018584728240966797	11	033
7	32.77571487426758	115.89867401123047	0.9999904036521912	83.28536224365234	95.86096954345703	0.9999996423721313	648.4097290039062	314.8798828125	5.21242618560791e-5	81.06605529785156	93.683349609375	0.00042301416397094727	11	033
8	32.61936950683594	115.0914077758789	0.9999995827674866	79.62728118896484	96.7958984375	0.011754095554351807	8.354859352111816	106.90486145019531	4.2498111724853516e-5	4.894906997680664	108.85005187988281	0.00012609362602233887	11	033
9	32.714481353759766	114.96920776367188	0.9999997615814209	84.08208465576172	95.00000762939453	0.9999427795410156	83.86626434326172	95.99380493164062	5.6684017181396484e-5	8.219380378723145	120.33602142333984	0.00015988945960998535	11	033
10	32.22943878173828	115.3595199584961	0.9999991655349731	81.15615844726562	95.18376922607422	0.999995768070221	82.60405731201172	95.29724884033203	6.920099258422852e-5	83.90621948242188	96.18663787841797	0.0005523264408111572	11	033
11	32.86247253417969	114.14196014404297	0.9998278617858887	77.45903778076172	98.23013305664062	0.4315137267112732	648.7313842773438	173.88612365722656	4.571676254272461e-5	61.31399917602539	96.9006576538086	5.733966827392578e-5	11	033
12	35.570491790771484	115.47928619384766	0.3024387061595917	67.749755859375	103.97410583496094	0.0003826320171356201	650.0448608398438	205.31854248046875	3.3348798751831055e-5	60.344581604003906	100.64810943603516	0.00029784440994262695	11	033
13	31.260948181152344	116.07644653320312	0.9999992847442627	76.86962127685547	96.21803283691406	0.2587319612503052	71.33008575439453	95.99497985839844	4.711747169494629e-5	63.83110427856445	96.53255462646484	0.00017786026000976562	11	033
14	32.31175994873047	116.79511260986328	0.9999992847442627	80.95742797851562	91.9730453491211	1.0	81.7691421508789	92.37681579589844	0.00013697147369384766	80.87739562988281	90.78321075439453	0.00029608607292175293	11	033
15	32.09250259399414	116.00669860839844	0.9999997615814209	80.34165954589844	95.00489807128906	0.7193182706832886	649.0929565429688	141.8645477294922	0.00014698505401611328	8.173477172851562	121.34071350097656	0.0001405775547027588	11	033
16	33.35684585571289	115.21233367919922	0.9999938011169434	69.47432708740234	100.9369888305664	0.005158841609954834	649.3790893554688	204.164306640625	0.00025200843811035156	61.1087646484375	101.18125915527344	9.21487808227539e-5	11	033
17	32.22099685668945	115.46653747558594	0.9999999403953552	81.33222198486328	94.15901184082031	0.9999997019767761	83.80229949951172	95.34747314453125	0.00012624263763427734	81.66493225097656	92.73660278320312	0.0011601150035858154	11	033
18	31.602703094482422	115.85102081298828	0.9999974966049194	82.0813980102539	95.63419342041016	0.9999843835830688	83.12113952636719	96.06969451904297	8.317828178405762e-5	83.81163787841797	96.91866302490234	0.0003050863742828369	11	033
19	32.67591857910156	115.19509887695312	0.9999530911445618	66.86668395996094	102.05386352539062	0.002907395362854004	649.634521484375	118.51187133789062	0.00017791986465454102	5.30620002746582	108.05632781982422	6.601214408874512e-5	11	033
20	31.427719116210938	115.43643188476562	0.9999375343322754	82.72462463378906	94.54884338378906	0.9999944567680359	84.21527862548828	93.53939819335938	8.884072303771973e-5	76.15758514404297	96.82437133789062	0.00019052624702453613	11	033
21	32.92591857910156	114.4530029296875	0.7898110151290894	80.67324829101562	97.16426849365234	0.002624303102493286	646.8970336914062	288.9466247558594	1.9162893295288086e-5	2.1875228881835938	91.96270751953125	4.13060188293457e-5	11	033
22	32.22623825073242	117.4513168334961	0.9998692274093628	81.41712951660156	94.84774780273438	0.9757874608039856	648.0527954101562	316.39208984375	0.00019350647926330566	74.07225799560547	88.242431640625	0.0003847479820251465	11	033
23	33.595096588134766	116.18714904785156	0.9991564750671387	80.37596893310547	94.10556030273438	0.9969860315322876	80.04042053222656	91.64022827148438	9.334087371826172e-5	75.1277847290039	89.76165008544922	0.0003883242607116699	11	033
24	32.885345458984375	116.23082733154297	0.9999970197677612	32.98774337768555	119.72502899169922	0.00187644362449646	647.6143798828125	315.8420104980469	6.0886144638061523e-5	7.238110542297363	121.12064361572266	0.00010955333709716797	11	033
25	32.702274322509766	115.72318267822266	0.9999973773956299	82.62251281738281	94.32418060302734	0.9999998807907104	84.3187255859375	93.29451751708984	7.107853889465332e-5	84.65762329101562	95.02066802978516	0.0008701086044311523	11	033
26	33.31791687011719	115.32302856445312	0.9999984502792358	82.15841674804688	95.65172576904297	0.9269952774047852	543.8607177734375	205.3697052001953	1.0	539.8077392578125	205.6405792236328	0.0005492269992828369	11	033
27	32.47737121582031	115.95758056640625	1.0	1.6698155403137207	187.87330627441406	0.0011345148086547852	543.5001220703125	206.2035675048828	1.0	540.0310668945312	204.2333984375	0.0005965530872344971	11	033
28	32.21029281616211	118.7110366821289	0.9999997615814209	83.10725402832031	94.27617645263672	1.0	543.5999755859375	206.06890869140625	1.0	85.39680480957031	94.41735076904297	0.0009638369083404541	11	033
29	31.219907760620117	115.86814880371094	0.9999977946281433	83.70584869384766	94.09012603759766	1.0	544.41357421875	205.03245544433594	1.0	539.9330444335938	205.36383056640625	0.00039064884185791016	11	033
30	31.744956970214844	115.83815002441406	0.9999999403953552	82.8142318725586	92.07264709472656	1.0	543.9285888671875	205.7132110595703	1.0	539.6965942382812	205.87989807128906	0.0005776286125183105	11	033
31	32.11653518676758	118.05958557128906	0.9999992847442627	85.1074447631836	90.40079498291016	1.0	543.3239135742188	205.48605346679688	1.0	86.84085845947266	93.27643585205078	0.0013253986835479736	11	033
32	32.96526336669922	114.51529693603516	0.9999958872795105	81.3733139038086	95.18405151367188	0.8087506294250488	543.26318359375	206.05865478515625	1.0	539.423095703125	206.1669464111328	0.0007567405700683594	11	033
33	33.024497985839844	117.0869369506836	0.9999995827674866	80.95295715332031	93.72615051269531	0.9999915361404419	543.6446533203125	205.64976501464844	1.0	540.2191162109375	203.27130126953125	0.000576019287109375	11	033
34	32.26082229614258	116.80809020996094	1.0	82.19811248779297	92.70445251464844	1.0	544.0695190429688	205.57879638671875	1.0	540.5560913085938	203.2870330810547	0.0005318522453308105	11	033
35	32.618377685546875	117.93783569335938	0.9999997615814209	81.8845443725586	91.56281280517578	0.9999994039535522	544.199462890625	205.9039306640625	1.0	541.8189697265625	206.02980041503906	0.0007273554801940918	11	033
36	31.895069122314453	118.21178436279297	0.9885678291320801	79.85690307617188	94.60700988769531	0.9999996423721313	543.1576538085938	206.07142639160156	1.0	83.47986602783203	95.59390258789062	0.00047263503074645996	11	033
37	31.190683364868164	117.59812927246094	1.0	80.91259002685547	93.02885437011719	1.0	543.376708984375	205.7338104248047	1.0	540.1490478515625	203.95205688476562	0.0006352365016937256	11	033
38	31.7955379486084	117.26883697509766	1.0	78.86241912841797	92.43132781982422	0.9999998807907104	543.7644653320312	205.8929901123047	1.0	539.6068725585938	205.9335174560547	0.0005466639995574951	11	033
39	32.120704650878906	117.75698852539062	1.0	78.8718032836914	94.6673583984375	0.9999944567680359	543.084228515625	205.70767211914062	1.0	540.5865478515625	205.70668029785156	0.0005320310592651367	11	033
40	31.396495819091797	117.12207794189453	1.0	80.24821472167969	95.13185119628906	0.999999463558197	543.823486328125	206.37423706054688	1.0	541.1348266601562	206.26153564453125	0.0005180835723876953	11	033
41	30.724502563476562	116.43901062011719	1.0	80.36051177978516	95.46102905273438	0.9999977350234985	543.4924926757812	205.98301696777344	1.0	540.04931640625	204.14866638183594	0.0006701648235321045	11	033
42	32.05570602416992	115.95875549316406	1.0	80.26220703125	95.08720397949219	0.9704446196556091	543.6936645507812	205.93829345703125	1.0	541.2252807617188	205.76437377929688	0.0006663501262664795	11	033
43	31.931324005126953	116.60980987548828	1.0	83.38119506835938	92.4120101928711	0.9999998807907104	543.3775634765625	205.76034545898438	1.0	539.3438110351562	205.8424530029297	0.0004801452159881592	11	033
44	32.57989501953125	116.6408462524414	1.0	77.389892578125	94.29595947265625	0.6496309041976929	543.2990112304688	205.7845916748047	1.0	539.7855834960938	203.6914520263672	0.0005464851856231689	11	033
45	31.81955337524414	115.31261444091797	0.9999998807907104	26.320430755615234	115.03133392333984	0.00010266900062561035	543.430908203125	205.97132873535156	1.0	539.9185180664062	203.60891723632812	0.0005019903182983398	11	033
46	31.681827545166016	116.88135528564453	1.0	75.620849609375	96.23582458496094	0.7593327760696411	542.84375	206.413330078125	1.0	539.3632202148438	204.82313537597656	0.000780254602432251	11	033
47	32.28830337524414	116.28923797607422	1.0	68.65498352050781	99.37761688232422	0.00026085972785949707	544.3479614257812	205.87733459472656	1.0	540.2496337890625	206.1544647216797	0.0005600154399871826	11	033
48	32.46731948852539	117.17960357666016	0.9999998211860657	3.014944553375244	190.72677612304688	0.0028177499771118164	542.9986572265625	205.95004272460938	1.0	540.6692504882812	206.05581665039062	0.0010066330432891846	11	033
49	32.47730255126953	116.85950469970703	0.9999985694885254	33.058258056640625	115.33588409423828	0.0002008676528930664	543.5337524414062	205.09478759765625	1.0	540.2884521484375	203.0162353515625	0.0004564523696899414	11	033
50	31.776844024658203	116.33139038085938	1.0	77.30535888671875	97.37104797363281	0.002110898494720459	543.513671875	206.18907165527344	1.0	540.0771484375	204.27413940429688	0.000568777322769165	11	033
51	33.052207946777344	117.32118225097656	0.9999995827674866	80.06568908691406	93.90682983398438	0.9999310970306396	543.7054443359375	206.6041259765625	1.0	541.0811157226562	206.2737274169922	0.0005729496479034424	11	033
52	32.563148498535156	116.82377624511719	1.0	33.77229690551758	120.0251693725586	0.005131661891937256	543.0804443359375	205.35079956054688	0.9999999403953552	540.9057006835938	205.52398681640625	0.0012281239032745361	11	033
53	32.52247619628906	116.99488830566406	0.9999998211860657	3.487095355987549	186.3282012939453	0.002157866954803467	543.4893798828125	205.8671112060547	1.0	540.8307495117188	206.02857971191406	0.0005421340465545654	11	033
54	32.41340255737305	115.91043853759766	1.0	2.632666826248169	189.9597930908203	0.0006227791309356689	543.6559448242188	205.8346710205078	1.0	541.3944091796875	205.39669799804688	0.000508725643157959	11	033
55	31.116558074951172	117.49205017089844	1.0	33.068939208984375	121.03408813476562	0.00020620226860046387	543.5407104492188	205.6691436767578	1.0	541.019775390625	205.59152221679688	0.0006032288074493408	11	033
56	31.963056564331055	117.2139663696289	1.0	68.49055480957031	100.5628433227539	0.0004074275493621826	543.9767456054688	206.2050323486328	1.0	541.4182739257812	206.31338500976562	0.0007043182849884033	11	033
57	31.824216842651367	116.183349609375	1.0	69.11878967285156	101.2916030883789	0.0026994645595550537	543.4124145507812	204.94509887695312	1.0	540.97998046875	205.02174377441406	0.0009391903877258301	11	033
58	31.0850772857666	116.0872802734375	1.0	71.34103393554688	94.90450286865234	0.009701013565063477	543.0827026367188	205.90744018554688	1.0	539.2334594726562	205.6907196044922	0.0008060336112976074	11	033
59	31.931394577026367	115.3075180053711	1.0	33.60951232910156	119.51130676269531	0.0002803206443786621	543.8387451171875	205.89068603515625	1.0	541.5032348632812	206.0255126953125	0.0006093084812164307	11	033
60	30.889169692993164	116.91234588623047	1.0	76.65243530273438	93.625244140625	0.15813931822776794	543.881103515625	205.3861083984375	1.0	539.4943237304688	205.41778564453125	0.0005468130111694336	11	033
61	31.116680145263672	116.07124328613281	1.0	8.401073455810547	124.30133819580078	0.00014448165893554688	543.906005859375	205.9113006591797	1.0	540.5414428710938	203.25389099121094	0.0005510151386260986	11	033
62	29.762983322143555	116.7879867553711	1.0	1.639660358428955	191.94473266601562	0.0003547370433807373	543.45849609375	205.9097442626953	1.0	540.9417114257812	206.12289428710938	0.0006712973117828369	11	033
63	31.133567810058594	115.74947357177734	1.0	9.013284683227539	123.69933319091797	0.00011354684829711914	543.9502563476562	205.8591766357422	1.0	540.5940551757812	203.43910217285156	0.0005352199077606201	11	033
64	31.87335968017578	115.45899963378906	1.0	68.33993530273438	98.95049285888672	0.0006895661354064941	543.8402099609375	206.25033569335938	1.0	540.4882202148438	204.55523681640625	0.0006825029850006104	11	033
65	30.2457218170166	116.27693939208984	1.0	542.8131103515625	207.2805938720703	0.00014954805374145508	543.1007690429688	206.07589721679688	1.0	540.6400756835938	206.32554626464844	0.0018108189105987549	11	033
66	29.6749267578125	115.87054443359375	1.0	9.386186599731445	41.78460693359375	0.0015770792961120605	543.3271484375	205.8290252685547	1.0	541.0545654296875	206.23910522460938	0.001190096139907837	11	033
67	29.333436965942383	115.31073760986328	1.0	66.56307983398438	99.89028930664062	0.002330690622329712	543.8873291015625	206.34266662597656	1.0	541.6826171875	206.34091186523438	0.0006052255630493164	11	033
68	29.35572624206543	115.34603118896484	0.9999985694885254	2.7579667568206787	187.75746154785156	0.0032008588314056396	543.7984008789062	205.92601013183594	1.0	540.4775390625	203.67794799804688	0.0005581080913543701	11	033
69	28.793142318725586	116.23052215576172	0.9999995827674866	2.4398717880249023	188.97286987304688	0.0007079243659973145	543.2799072265625	205.83872985839844	1.0	539.6105346679688	203.69598388671875	0.0004412233829498291	11	033
70	29.172683715820312	115.02094268798828	1.0	70.74314880371094	97.3736343383789	0.00600549578666687	543.7386474609375	206.00442504882812	1.0	539.5822143554688	206.066162109375	0.0005344152450561523	11	033
71	28.64394187927246	114.35552978515625	0.9999998807907104	25.498798370361328	115.29405212402344	0.00028783082962036133	543.1021728515625	206.2774658203125	1.0	540.4876708984375	206.62364196777344	0.0007880032062530518	11	033
72	29.540040969848633	113.87582397460938	0.999982476234436	2.016099452972412	187.9495849609375	0.00012937188148498535	543.7395629882812	205.6628875732422	1.0	540.45703125	203.5247344970703	0.0004934966564178467	11	033
73	29.29035186767578	115.10363006591797	1.0	65.05695343017578	100.04837036132812	0.0005995631217956543	543.8804931640625	205.62623596191406	1.0	541.3980712890625	205.5289306640625	0.0006591379642486572	11	033
74	28.82029914855957	114.33261108398438	0.9999911785125732	9.771594047546387	43.108741760253906	0.017202377319335938	543.9563598632812	206.008056640625	1.0	539.794189453125	206.06369018554688	0.0005255937576293945	11	033
75	29.844602584838867	114.23957824707031	1.0	25.313594818115234	114.9920425415039	0.00021457672119140625	544.0025024414062	205.67657470703125	1.0	542.0374755859375	206.9180145263672	0.0010037422180175781	11	033
76	29.36669921875	115.64030456542969	0.999909520149231	22.598920822143555	121.25901794433594	8.45491886138916e-5	543.3286743164062	205.84378051757812	1.0	539.9640502929688	203.8718719482422	0.0004943609237670898	11	033
77	28.683364868164062	113.80297088623047	0.9999990463256836	24.885534286499023	114.92107391357422	0.000295788049697876	544.0848999023438	205.600830078125	1.0	6.703137397766113	107.16316986083984	0.0005028247833251953	11	033
78	28.88253402709961	115.23651885986328	1.0	65.91342163085938	100.44799041748047	0.0011675059795379639	543.2960205078125	205.47256469726562	0.9999999403953552	540.9033203125	205.46438598632812	0.0008700191974639893	11	033
79	30.02322769165039	114.06724548339844	0.9999997019767761	543.7881469726562	206.2048797607422	9.849667549133301e-5	544.47900390625	205.9288787841797	1.0	539.9774169921875	206.09854125976562	0.00042578577995300293	11	033
80	29.90665626525879	116.84459686279297	1.0	66.33318328857422	100.80852508544922	0.0015205740928649902	543.5999145507812	205.54568481445312	1.0	539.5850830078125	205.4737548828125	0.0006793737411499023	11	033
81	29.525672912597656	115.58119201660156	0.9999994039535522	25.80577278137207	116.53082275390625	0.00028327107429504395	543.922119140625	205.9276580810547	1.0	541.215576171875	205.9335479736328	0.0007113516330718994	11	033
82	29.730960845947266	114.30677032470703	0.9999947547912598	51.42110061645508	100.60932159423828	0.00014886260032653809	543.7722778320312	205.8223114013672	1.0	539.9404907226562	205.96893310546875	0.0005068778991699219	11	033
83	28.293468475341797	114.82433319091797	1.0	543.4302978515625	210.58619689941406	0.00015154480934143066	543.165771484375	205.81484985351562	1.0	540.4097290039062	206.21473693847656	0.0007480084896087646	11	033
84	30.53262710571289	115.38386535644531	1.0	10.983025550842285	41.2706184387207	0.010139167308807373	543.36376953125	205.6061248779297	1.0	541.1533813476562	205.45108032226562	0.0005584955215454102	11	033
85	28.67108154296875	115.52816772460938	1.0	8.519336700439453	123.4761734008789	0.0001418590545654297	543.9174194335938	205.8834991455078	1.0	539.8125	205.86587524414062	0.0005466043949127197	11	033
86	29.38033676147461	115.60846710205078	0.999998927116394	65.74880981445312	100.7327880859375	0.0005943775177001953	543.2713012695312	205.18589782714844	1.0	539.9791259765625	203.27659606933594	0.0004912614822387695	11	033
87	27.401290893554688	116.46766662597656	0.9999963045120239	4.181197643280029	188.86888122558594	0.0004127025604248047	543.4181518554688	205.2700958251953	1.0	539.6195678710938	205.3607940673828	0.0006639361381530762	11	033
88	29.14682960510254	114.3743896484375	0.9999998807907104	543.0603637695312	206.4884490966797	0.000197678804397583	543.3324584960938	205.5625762939453	1.0	541.1298217773438	205.77964782714844	0.0009529590606689453	11	033
89	31.32601547241211	115.33849334716797	0.9999997615814209	1.3441474437713623	193.4022979736328	0.0015483200550079346	543.8848876953125	205.81381225585938	1.0	539.6776123046875	205.81626892089844	0.0005742907524108887	11	033
90	28.351730346679688	116.02108001708984	0.9999967813491821	4.282264232635498	193.42185974121094	0.0036476552486419678	543.4241333007812	205.93844604492188	1.0	539.5853271484375	206.01876831054688	0.0005354881286621094	11	033
91	30.470335006713867	115.52400970458984	0.9999998807907104	66.99250030517578	101.37372589111328	0.003098607063293457	543.4620971679688	205.5520477294922	1.0	541.1366577148438	205.70431518554688	0.0006985068321228027	11	033
92	29.382360458374023	113.53784942626953	1.0	11.182415008544922	42.37028503417969	0.0005067288875579834	544.0634155273438	205.70916748046875	1.0	539.6085815429688	205.84738159179688	0.0004698634147644043	11	033
93	28.81126594543457	116.28883361816406	0.9999998807907104	3.010373115539551	196.53182983398438	0.0013605952262878418	543.96044921875	206.20738220214844	1.0	541.7021484375	205.8027801513672	0.0006947219371795654	11	033
94	28.620166778564453	115.58932495117188	0.9816948771476746	28.423444747924805	117.40850067138672	0.0026479363441467285	543.4172973632812	205.7182159423828	1.0	540.92626953125	205.56222534179688	0.0005310177803039551	11	033
95	27.954557418823242	115.79832458496094	1.0	66.31798553466797	103.09327697753906	0.001010894775390625	543.4860229492188	205.7681427001953	1.0	540.9019165039062	206.17269897460938	0.0005442500114440918	11	033
96	29.76279067993164	114.56062316894531	0.11259597539901733	546.5101928710938	207.58975219726562	0.00012856721878051758	543.9335327148438	205.55844116210938	1.0	539.8411254882812	205.7138671875	0.0006509125232696533	11	033
97	29.4399356842041	115.17098236083984	0.9992355704307556	2.8943076133728027	189.64064025878906	0.00021788477897644043	543.21337890625	205.80389404296875	0.9999999403953552	539.3611450195312	205.83987426757812	0.0006346404552459717	11	033
98	28.804183959960938	114.2677001953125	1.0	8.346233367919922	123.27079772949219	0.00019934773445129395	543.9553833007812	206.02590942382812	1.0	541.6327514648438	206.2581787109375	0.0005686581134796143	11	033
99	28.974767684936523	115.53816986083984	0.9999979734420776	28.846216201782227	117.05244445800781	0.009064286947250366	542.8870849609375	205.54293823242188	1.0	539.2942504882812	205.5602264404297	0.0006929337978363037	11	033
100	29.428876876831055	115.66349792480469	0.958635151386261	65.4990005493164	102.83997344970703	0.03711050748825073	543.9428100585938	206.19627380371094	0.9999999403953552	540.6119384765625	203.92999267578125	0.0005519986152648926	11	033
101	30.205522537231445	114.54911804199219	0.9994163513183594	10.345992088317871	41.67123794555664	0.0005633234977722168	543.6552734375	205.56822204589844	1.0	539.5986938476562	205.84234619140625	0.0004563629627227783	11	033
102	27.829586029052734	114.31338500976562	0.9999966621398926	3.8713395595550537	185.5872802734375	0.01557224988937378	543.7769775390625	205.84442138671875	1.0	541.1918334960938	206.1040802001953	0.0007545351982116699	11	033
103	28.429094314575195	115.87894439697266	0.9998496770858765	1.903475284576416	188.9579620361328	0.011654466390609741	544.0130615234375	205.36819458007812	1.0	539.8251953125	205.48733520507812	0.0005622804164886475	11	033
104	28.171491622924805	115.03197479248047	0.9999754428863525	3.1458914279937744	189.36395263671875	0.0008738040924072266	544.232666015625	206.31117248535156	1.0	540.0966796875	206.4392852783203	0.0005546808242797852	11	033
105	28.09697151184082	113.58473205566406	0.999979555606842	539.6712646484375	207.54074096679688	0.00013583898544311523	543.7810668945312	206.10321044921875	1.0	541.1046752929688	206.3287811279297	0.0005373060703277588	11	033
106	29.26494598388672	114.17134857177734	0.9997606873512268	66.65632629394531	103.19881439208984	0.00037235021591186523	543.6130981445312	205.82688903808594	1.0	541.8968505859375	207.00576782226562	0.0007902085781097412	11	033
107	26.827009201049805	115.1600570678711	0.9999245405197144	3.3674025535583496	189.61245727539062	0.0014625191688537598	544.2655639648438	206.3316192626953	1.0	541.9906005859375	207.2498321533203	0.0006351172924041748	11	033
108	27.6820011138916	113.7619857788086	0.9987934827804565	1.8880836963653564	189.35748291015625	0.00020483136177062988	544.0603637695312	205.64694213867188	1.0	540.0740966796875	205.7779083251953	0.0009011030197143555	11	033
109	28.7039852142334	114.64999389648438	0.9999985098838806	543.9207763671875	210.59658813476562	0.00018712878227233887	543.75146484375	206.1200714111328	1.0	541.3756103515625	206.578125	0.0006531476974487305	11	033
110	26.771419525146484	114.616943359375	0.9999871253967285	22.781665802001953	118.7131118774414	0.00020486116409301758	543.6373291015625	205.5377655029297	1.0	540.2296752929688	203.24005126953125	0.00047776103019714355	11	033
111	28.107725143432617	114.39442443847656	0.9999979734420776	545.8883666992188	207.26589965820312	0.00013518333435058594	543.5339965820312	205.035888671875	1.0	539.4431762695312	205.24615478515625	0.0006950795650482178	11	033
112	28.187654495239258	115.32801818847656	0.9999988079071045	543.280517578125	206.8202667236328	0.00013491511344909668	543.7730102539062	205.79409790039062	1.0	541.2817993164062	205.8907928466797	0.0006027519702911377	11	033
113	29.757999420166016	113.31610870361328	0.9998172521591187	539.4221801757812	207.22999572753906	0.0001125037670135498	543.8033447265625	205.60879516601562	1.0	539.7205200195312	205.6357879638672	0.0006049871444702148	11	033
114	28.468374252319336	115.31846618652344	0.9923150539398193	3.080012321472168	185.9581756591797	0.00015795230865478516	543.8439331054688	205.68690490722656	1.0	539.6350708007812	205.85960388183594	0.00042748451232910156	11	033
115	28.39109992980957	114.92554473876953	0.9999998807907104	67.13375091552734	104.41826629638672	0.0013230741024017334	543.6090087890625	206.22332763671875	1.0	541.060546875	206.2210693359375	0.0005853176116943359	11	033
116	29.052806854248047	114.62969970703125	1.0	539.8402709960938	206.89645385742188	0.00021642446517944336	543.5890502929688	205.55477905273438	1.0	543.0985717773438	206.73812866210938	0.001041114330291748	11	033
117	29.31326675415039	114.2084732055664	0.3229965567588806	543.2452392578125	206.95545959472656	0.00013750791549682617	543.7147216796875	206.27334594726562	1.0	539.9373168945312	206.3202362060547	0.0006926357746124268	11	033
118	30.791542053222656	113.59234619140625	0.9999722838401794	3.348607301712036	194.92127990722656	0.03239107131958008	544.4970703125	206.40122985839844	1.0	541.6826782226562	206.19976806640625	0.0005559325218200684	11	033
119	31.505207061767578	114.72996520996094	0.9999964237213135	22.545337677001953	120.8671875	0.0002840757369995117	543.5973510742188	205.91510009765625	0.9999999403953552	541.2105102539062	206.07159423828125	0.0009391605854034424	11	033
120	28.064111709594727	114.12731170654297	1.0	8.572942733764648	122.39309692382812	0.00016933679580688477	544.18212890625	205.6964569091797	1.0	541.5963745117188	205.7834930419922	0.00073280930519104	11	033
121	29.501453399658203	112.59839630126953	0.9999995231628418	25.245702743530273	115.0710220336914	0.0004850924015045166	543.3603515625	205.77792358398438	1.0	540.9395141601562	205.52078247070312	0.001123279333114624	11	033
122	29.965225219726562	112.3354263305664	0.9999116659164429	68.71954345703125	104.63643646240234	0.0027959346771240234	543.7529296875	205.7698211669922	1.0	540.1651611328125	203.6573028564453	0.0005561709403991699	11	033
123	31.837825775146484	112.74907684326172	0.08234304189682007	31.423276901245117	113.7830810546875	0.001644521951675415	543.3812255859375	205.75454711914062	1.0	539.44482421875	206.06979370117188	0.0004971027374267578	11	033
124	30.113622665405273	111.2384033203125	0.9914361238479614	4.245563983917236	193.03260803222656	0.008035123348236084	543.4067993164062	205.28228759765625	1.0	539.4411010742188	205.57786560058594	0.00042182207107543945	11	033
125	32.179603576660156	111.7706069946289	0.12173247337341309	540.4951782226562	207.0724639892578	0.00010976195335388184	544.448486328125	205.65252685546875	1.0	540.3347778320312	205.87872314453125	0.0006521046161651611	11	033
126	31.766090393066406	112.78115844726562	0.21454551815986633	2.1460509300231934	196.7097625732422	0.0015040338039398193	542.9824829101562	205.20030212402344	1.0	540.3909301757812	205.53663635253906	0.0006938576698303223	11	033
127	34.5604362487793	111.95658874511719	0.043315768241882324	74.69084930419922	113.47671508789062	0.013552159070968628	544.10009765625	205.07077026367188	1.0	540.7548217773438	202.99365234375	0.0004837214946746826	11	033
128	33.43189239501953	112.73871612548828	0.006512194871902466	32.0728645324707	114.04991149902344	0.005456328392028809	543.9854125976562	205.88101196289062	1.0	541.2681884765625	205.826416015625	0.0005386173725128174	11	033
129	31.449003219604492	112.3816146850586	0.7513211369514465	543.39013671875	206.098388671875	9.843707084655762e-5	543.9221801757812	205.3481903076172	1.0	541.5137329101562	205.39306640625	0.0005548000335693359	11	033
130	32.67593002319336	112.72216796875	0.7470659613609314	2.2119758129119873	195.58741760253906	0.0010135173797607422	543.8028564453125	205.92376708984375	1.0	539.8773193359375	206.17413330078125	0.0005863010883331299	11	033
131	33.36589813232422	112.89856719970703	0.04114648699760437	2.8066554069519043	193.52035522460938	0.0015152394771575928	543.7651977539062	205.94935607910156	1.0	539.56787109375	206.13124084472656	0.00047767162322998047	11	033
132	33.2424430847168	112.32823944091797	0.6478648781776428	1.223829984664917	198.79373168945312	0.00034606456756591797	543.7443237304688	205.13853454589844	1.0	539.845947265625	205.3885955810547	0.00056496262550354	11	033
133	31.553815841674805	112.41827392578125	0.6776574850082397	0.7897775173187256	194.94464111328125	0.0005783438682556152	544.376953125	205.91925048828125	1.0	540.865966796875	203.45687866210938	0.00042700767517089844	11	033
134	33.585567474365234	112.54856872558594	0.008688569068908691	2.5754013061523438	185.98919677734375	0.0018306970596313477	543.8137817382812	204.9890594482422	1.0	539.7354736328125	205.39743041992188	0.0006183981895446777	11	033
135	32.38317108154297	111.54280090332031	0.20316749811172485	31.020586013793945	113.98554229736328	0.00022402405738830566	543.9979248046875	205.55902099609375	1.0	541.6036376953125	205.82315063476562	0.0006642937660217285	11	033
136	31.855148315429688	110.72683715820312	0.9998631477355957	543.167724609375	205.84005737304688	0.0001289844512939453	543.8233032226562	205.4827117919922	1.0	539.771240234375	205.84738159179688	0.0004616081714630127	11	033
137	31.094152450561523	111.30977630615234	0.8648432493209839	2.24853253364563	188.42779541015625	0.002957940101623535	544.347412109375	206.18077087402344	1.0	540.4929809570312	206.13479614257812	0.0005896687507629395	11	033
138	32.320098876953125	112.79499816894531	0.06532245874404907	3.8357837200164795	194.16690063476562	0.0017864406108856201	543.7259521484375	205.50091552734375	1.0	541.0986328125	205.4488983154297	0.0005128085613250732	11	033
139	33.562355041503906	113.78856658935547	0.11590537428855896	0.47354769706726074	203.13499450683594	0.0004826784133911133	544.162353515625	205.37188720703125	1.0	540.1971435546875	205.5780029296875	0.0005031228065490723	11	033
140	34.974632263183594	112.34735870361328	0.11760500073432922	13.884577751159668	41.35512161254883	0.002254188060760498	544.3895263671875	205.8017578125	1.0	541.5326538085938	205.74807739257812	0.0004742145538330078	11	033
141	34.10072326660156	113.39149475097656	0.004878580570220947	1.6045985221862793	196.6470489501953	0.0005774796009063721	544.0391235351562	205.98126220703125	1.0	540.8155517578125	203.86007690429688	0.0004905164241790771	11	033
142	33.17909240722656	112.0074462890625	0.7451205253601074	3.392155647277832	196.36477661132812	0.0024318695068359375	543.8088989257812	205.538818359375	1.0	540.5076904296875	203.58377075195312	0.0005314946174621582	11	033
143	33.45037078857422	114.31507873535156	0.919908881187439	10.734515190124512	42.78316879272461	0.0027628839015960693	543.7330932617188	206.6949920654297	1.0	540.2230224609375	204.8549041748047	0.0007415711879730225	11	033
144	31.93951416015625	111.45628356933594	0.7072535753250122	31.163562774658203	113.10355377197266	0.001261681318283081	544.0715942382812	205.5661163330078	1.0	539.9601440429688	205.90187072753906	0.0005744397640228271	11	033
145	33.657264709472656	112.6120834350586	0.9999645948410034	24.869308471679688	116.69815826416016	0.0002625584602355957	544.2396850585938	205.65512084960938	1.0	541.6944580078125	205.5233917236328	0.0005753040313720703	11	033
146	545.97509765625	210.67770385742188	0.0002911984920501709	542.885986328125	205.95718383789062	0.0001519620418548584	543.6624755859375	205.6614990234375	1.0	540.9180297851562	205.34910583496094	0.0005482733249664307	11	033
147	32.130699157714844	111.92862701416016	0.9660918712615967	2.728351354598999	193.6962127685547	0.002772092819213867	544.118408203125	206.45388793945312	1.0	541.3888549804688	206.22984313964844	0.0006400346755981445	11	033
148	33.814884185791016	113.72349548339844	0.9583640098571777	2.989837169647217	198.06338500976562	0.018474429845809937	544.5892333984375	205.936279296875	1.0	540.1708374023438	206.063720703125	0.0005238354206085205	11	033
149	34.141658782958984	111.4673080444336	0.060384601354599	33.52118682861328	113.78787231445312	0.00017023086547851562	543.896728515625	205.72421264648438	1.0	539.8233032226562	205.86856079101562	0.0005508959293365479	11	033
150	33.077884674072266	113.62439727783203	0.9993332624435425	645.0693969726562	199.81430053710938	0.00027230381965637207	543.6326293945312	205.3997802734375	1.0	541.3737182617188	205.5093536376953	0.0011819303035736084	11	033
151	34.04122543334961	112.21661376953125	0.02257630228996277	31.091800689697266	114.71955871582031	0.00014787912368774414	544.100341796875	205.33860778808594	1.0	540.9251098632812	203.27313232421875	0.000523686408996582	11	033
152	33.35893249511719	111.89373016357422	0.365373432636261	1.841242790222168	190.7775421142578	0.00016644597053527832	544.01416015625	205.40518188476562	1.0	539.8076171875	205.72564697265625	0.0006078779697418213	11	033
153	33.35099792480469	112.69914245605469	0.9059724807739258	1.772571086883545	198.33033752441406	0.01939600706100464	543.6484375	205.38482666015625	1.0	541.1603393554688	205.30490112304688	0.0006821155548095703	11	033
154	32.718570709228516	111.48617553710938	0.10380217432975769	2.6909618377685547	190.71749877929688	0.003482222557067871	543.8816528320312	205.33042907714844	1.0	540.010498046875	205.68472290039062	0.0007616877555847168	11	033
155	32.08161926269531	112.2489013671875	0.0027268528938293457	30.793001174926758	115.26394653320312	0.0001913309097290039	543.8522338867188	205.51028442382812	1.0	540.0346069335938	205.79275512695312	0.0008234679698944092	11	033
156	32.059303283691406	111.64486694335938	0.9935856461524963	30.478126525878906	114.01481628417969	0.00020772218704223633	544.0055541992188	205.31675720214844	1.0	541.6843872070312	205.1380615234375	0.0008071064949035645	11	033
157	32.6467399597168	111.74993896484375	0.416826993227005	11.568230628967285	40.823158264160156	0.0039837658405303955	543.2501831054688	205.06298828125	0.9999998807907104	539.98876953125	205.26026916503906	0.001107245683670044	11	033
158	32.20594787597656	112.40242004394531	0.0019830167293548584	3.835415840148926	194.9530792236328	0.0009666979312896729	544.13720703125	205.28744506835938	1.0	539.880859375	205.636962890625	0.00045052170753479004	11	033
159	33.00755310058594	112.50118255615234	0.006378740072250366	539.6446533203125	206.83665466308594	8.529424667358398e-5	543.7713012695312	205.54478454589844	1.0	539.6776123046875	205.81118774414062	0.00037479400634765625	11	033
160	32.89418411254883	111.95626068115234	0.9788066744804382	1.71685791015625	198.8432159423828	0.0006161630153656006	543.0504760742188	205.42669677734375	1.0	539.513916015625	205.3514404296875	0.0008684992790222168	11	033
161	31.456310272216797	112.32545471191406	0.03055208921432495	4.126223087310791	188.92535400390625	0.0025794804096221924	543.9718017578125	206.11497497558594	1.0	539.8272094726562	206.25289916992188	0.0005390048027038574	11	033
162	34.619346618652344	112.79795837402344	0.030360519886016846	3.668405532836914	142.7417755126953	0.00023764371871948242	543.9644775390625	206.02386474609375	1.0	540.7069091796875	203.93557739257812	0.0004893839359283447	11	033
163	33.6120491027832	112.96746826171875	0.0013329088687896729	3.796882152557373	188.57333374023438	0.0023004114627838135	543.8501586914062	205.50784301757812	1.0	540.0118408203125	205.63589477539062	0.0006265044212341309	11	033
164	33.945003509521484	111.1696548461914	0.008230507373809814	544.0	210.23016357421875	0.00013959407806396484	543.1033935546875	205.65496826171875	1.0	539.6015625	205.72340393066406	0.0007323622703552246	11	033
165	33.222896575927734	113.1582260131836	0.3104574680328369	1.6080076694488525	194.86839294433594	0.0004271268844604492	543.698974609375	206.096923828125	1.0	540.0800170898438	206.25125122070312	0.0006295442581176758	11	033
166	546.2301635742188	211.12986755371094	0.00022590160369873047	2.4749131202697754	198.13473510742188	0.030754506587982178	544.1226196289062	206.11325073242188	1.0	541.7835083007812	206.34893798828125	0.0007507205009460449	11	033
167	31.609546661376953	111.85726165771484	0.08136171102523804	3.1905012130737305	192.90676879882812	0.0007811486721038818	544.4579467773438	206.17555236816406	1.0	541.0231323242188	204.16741943359375	0.0005027949810028076	11	033
168	33.85151672363281	113.24491119384766	0.38199669122695923	3.0565004348754883	193.85182189941406	0.00031563639640808105	543.9293823242188	205.95681762695312	1.0	539.7598266601562	206.09518432617188	0.0004743635654449463	11	033
169	32.50027084350586	113.26737213134766	0.0003349781036376953	543.4656372070312	207.58335876464844	0.0001378953456878662	544.2420654296875	206.19281005859375	1.0	541.512939453125	206.5039825439453	0.0006756782531738281	11	033
170	35.961219787597656	112.67662811279297	0.006738066673278809	3.021369457244873	190.95289611816406	0.00024273991584777832	544.9533081054688	205.62132263183594	1.0	540.5358276367188	205.87673950195312	0.0003637969493865967	11	033
171	32.53804016113281	112.6513900756836	0.00771060585975647	2.620272159576416	186.41722106933594	0.00011542439460754395	544.1478271484375	205.84393310546875	1.0	539.7879028320312	206.02621459960938	0.00046902894973754883	11	033
172	33.370018005371094	113.00415802001953	0.038096874952316284	1.3703498840332031	196.67831420898438	0.0011368095874786377	543.7401123046875	205.65089416503906	1.0	539.7020874023438	205.6863555908203	0.0006629228591918945	11	033
173	32.34412384033203	112.3099594116211	0.2629975378513336	3.217777967453003	193.5867156982422	0.000471264123916626	543.67333984375	205.87001037597656	1.0	539.920166015625	205.85939025878906	0.0009369850158691406	11	033
174	546.3934326171875	210.6949005126953	0.0001901090145111084	28.928499221801758	116.49657440185547	0.00042682886123657227	544.2501831054688	205.7176055908203	1.0	539.9663696289062	205.91627502441406	0.0004436373710632324	11	033
175	33.2512321472168	111.9962158203125	0.9187776446342468	31.983173370361328	114.04167175292969	0.0001722872257232666	544.0562133789062	205.7774200439453	1.0	540.648193359375	203.56494140625	0.0005133450031280518	11	033
176	0.8646659851074219	196.96435546875	0.0002735257148742676	4.20688533782959	191.63821411132812	0.005593627691268921	543.9171142578125	206.0048370361328	1.0	540.5455322265625	204.0364227294922	0.0006857514381408691	11	033
177	32.05332946777344	112.5865707397461	0.1580594778060913	2.402937412261963	197.56246948242188	0.0003536343574523926	544.5568237304688	204.95887756347656	1.0	541.4324340820312	202.6433563232422	0.0004999935626983643	11	033
178	546.0150756835938	211.01156616210938	0.0002579689025878906	33.31589889526367	115.59697723388672	0.0001842975616455078	543.977294921875	205.71395874023438	1.0	541.1712646484375	205.7558135986328	0.0006985664367675781	11	033
179	545.8919677734375	210.99346923828125	0.0002842545509338379	543.9441528320312	210.5884552001953	0.0001417398452758789	543.6527709960938	206.0679931640625	1.0	541.7183837890625	205.91799926757812	0.0010369420051574707	11	033
180	34.108558654785156	111.57689666748047	0.3482431173324585	2.8992114067077637	187.4507598876953	0.0019833743572235107	544.1558227539062	206.0406494140625	1.0	540.1905517578125	206.05506896972656	0.0006989836692810059	11	033
181	546.376953125	210.861572265625	0.00033342838287353516	3.671163320541382	193.92771911621094	0.0021172165870666504	543.960693359375	205.7099151611328	1.0	540.2747802734375	205.78604125976562	0.001079469919204712	11	033
182	36.406742095947266	110.13670349121094	0.0006773769855499268	1.3770058155059814	197.7077178955078	0.0005344748497009277	543.8130493164062	205.4904327392578	1.0	540.3939819335938	203.6211395263672	0.0006475150585174561	11	033
183	36.795536041259766	109.5385513305664	0.009641945362091064	2.1588921546936035	189.61729431152344	0.0006608664989471436	543.610595703125	205.23390197753906	1.0	539.7421264648438	205.20599365234375	0.0007229447364807129	11	033
184	35.99429702758789	110.4140396118164	0.012848645448684692	34.56212615966797	114.40860748291016	0.00017431378364562988	543.6188354492188	205.67405700683594	1.0	541.3125	205.91091918945312	0.0007122457027435303	11	033
185	35.4661979675293	108.0864028930664	0.9979207515716553	32.42073440551758	112.63261413574219	0.00014513731002807617	543.6658935546875	205.75709533691406	1.0	539.7437133789062	205.91236877441406	0.0005400180816650391	11	033
186	36.42603302001953	109.34270477294922	0.2500171661376953	34.207401275634766	114.3053970336914	0.00014701485633850098	543.5828247070312	204.9915008544922	1.0	540.86669921875	205.3871307373047	0.0007793307304382324	11	033
187	36.8017578125	108.86380767822266	0.03257128596305847	34.09452438354492	114.8458480834961	8.881092071533203e-5	543.5592651367188	205.87477111816406	1.0	540.2267456054688	203.9008331298828	0.0005541145801544189	11	033
188	35.86266326904297	108.35628509521484	0.9103951454162598	3.241908311843872	186.79327392578125	0.0013048052787780762	543.8848266601562	205.12774658203125	1.0	541.5619506835938	205.23562622070312	0.0007815361022949219	11	033
189	35.32856369018555	109.97705841064453	0.2528548836708069	1.9413866996765137	198.46604919433594	0.0002855658531188965	544.2070922851562	205.97665405273438	1.0	539.984375	206.1039276123047	0.0005432367324829102	11	033
190	36.96509552001953	108.17552947998047	0.000409543514251709	540.1958618164062	206.9908447265625	0.0001461505889892578	543.7814331054688	205.43162536621094	1.0	539.8900146484375	205.5433349609375	0.000642925500869751	11	033
191	35.907283782958984	108.7371826171875	0.007982581853866577	1.8649170398712158	194.52352905273438	0.001601874828338623	543.668701171875	205.62152099609375	1.0	540.0453491210938	205.69940185546875	0.0006360709667205811	11	033
192	34.033634185791016	109.21769714355469	0.9990859627723694	3.0368738174438477	188.73321533203125	0.010462135076522827	543.8004760742188	205.30508422851562	1.0	540.6937866210938	203.60556030273438	0.0007026195526123047	11	033
193	33.669883728027344	108.5176773071289	0.9989948272705078	14.674118041992188	42.2683219909668	0.7902178168296814	543.7999877929688	205.45831298828125	1.0	539.8286743164062	205.6044464111328	0.0004960596561431885	11	033
194	35.84248733520508	110.20884704589844	0.0004597604274749756	543.4417114257812	207.0778350830078	0.0001297295093536377	544.1312866210938	206.22775268554688	1.0	540.7033081054688	204.22586059570312	0.0004903972148895264	11	033
195	546.2972412109375	210.1285400390625	0.00015738606452941895	543.8851928710938	209.86260986328125	8.973479270935059e-5	543.3532104492188	205.18417358398438	1.0	540.1004638671875	203.44000244140625	0.0007860660552978516	11	033
196	546.4491577148438	210.9009552001953	0.00022035837173461914	2.658932685852051	194.83822631835938	0.000881493091583252	544.5317993164062	205.78271484375	1.0	541.0335693359375	203.73330688476562	0.00040835142135620117	11	033
197	33.47343444824219	108.56600189208984	0.9999188184738159	32.03663635253906	112.7877426147461	0.0001131594181060791	543.5849609375	204.9327850341797	1.0	539.6170654296875	205.19570922851562	0.0006161928176879883	11	033
198	34.752540588378906	109.10749816894531	0.007083475589752197	32.24325942993164	113.45140838623047	0.00010284781455993652	543.9044799804688	205.46817016601562	1.0	541.6057739257812	205.6132049560547	0.0007665157318115234	11	033
199	546.4720458984375	210.79293823242188	0.00019276142120361328	543.633544921875	206.3148956298828	0.00013846158981323242	544.4275512695312	205.6652069091797	1.0	541.6482543945312	205.51519775390625	0.0005299746990203857	11	033
200	35.7410774230957	109.54134368896484	0.009043723344802856	1.3426873683929443	197.2927703857422	0.003955870866775513	543.7277221679688	205.99664306640625	1.0	540.357421875	203.93739318847656	0.0005803704261779785	11	033
201	546.2501831054688	210.59817504882812	0.00022849440574645996	3.135952949523926	191.1941375732422	0.0002193748950958252	544.331787109375	205.56283569335938	1.0	540.1221313476562	205.56057739257812	0.0004667937755584717	11	033
202	35.47666931152344	110.84862518310547	0.0005607903003692627	32.58251953125	114.55784606933594	0.0001462996006011963	543.5325927734375	205.6534423828125	1.0	539.6638793945312	205.93624877929688	0.0004961788654327393	11	033
203	545.8417358398438	211.4347381591797	0.00015676021575927734	543.0637817382812	207.41665649414062	7.098913192749023e-5	544.0439453125	206.51023864746094	1.0	541.2603149414062	206.3629150390625	0.00046128034591674805	11	033
204	545.6135864257812	210.7825164794922	0.0001551210880279541	540.1514282226562	208.44659423828125	0.00010511279106140137	542.9462890625	206.02000427246094	1.0	539.6591796875	206.0822296142578	0.0010276436805725098	11	033
205	35.237220764160156	109.45292663574219	0.09075859189033508	1.903001308441162	196.210693359375	0.0014192759990692139	544.1969604492188	205.6658477783203	1.0	540.69775390625	203.50631713867188	0.0005847811698913574	11	033
206	36.12480926513672	109.55316925048828	0.0002574026584625244	3.114412307739258	187.06600952148438	0.0006364583969116211	544.2236328125	204.85263061523438	1.0	540.072021484375	205.04696655273438	0.0006947815418243408	11	033
207	36.26209259033203	109.9354248046875	0.007296651601791382	32.53777313232422	114.32164764404297	0.00020673871040344238	543.7560424804688	205.3583526611328	1.0	540.3095092773438	203.28143310546875	0.0004951953887939453	11	033
208	34.16087341308594	110.24867248535156	0.005059957504272461	32.13400650024414	112.24992370605469	0.0008081793785095215	543.520751953125	205.28274536132812	1.0	539.5778198242188	205.4740447998047	0.0006401240825653076	11	033
209	0.08719086647033691	192.03955078125	0.0009897351264953613	3.222801446914673	190.1018829345703	0.03611171245574951	543.3549194335938	205.23275756835938	1.0	539.4575805664062	205.5528106689453	0.0005895793437957764	11	033
210	546.4351196289062	210.2596893310547	0.0002713203430175781	543.7954711914062	205.44961547851562	0.0001391768455505371	544.0289306640625	205.3001251220703	1.0	540.6655883789062	203.14700317382812	0.0006333887577056885	11	033
211	0.7047865390777588	188.63267517089844	0.00017663836479187012	3.3599436283111572	189.47006225585938	0.0019647181034088135	544.0553588867188	205.70277404785156	1.0	541.5940551757812	205.99647521972656	0.0006279647350311279	11	033
212	37.121341705322266	109.55592346191406	0.0006874501705169678	543.0426025390625	205.6857452392578	0.00010222196578979492	543.4421997070312	205.53427124023438	1.0	539.6776733398438	205.76205444335938	0.0006895065307617188	11	033
213	34.04616928100586	109.3702163696289	0.1282631754875183	32.157833099365234	112.62580108642578	0.00023132562637329102	544.0987548828125	206.2396240234375	1.0	541.8267822265625	206.69949340820312	0.0006851851940155029	11	033
214	34.11915588378906	110.39293670654297	0.9874697923660278	33.66151428222656	112.76041412353516	0.0017899274826049805	543.8392333984375	206.3350372314453	1.0	541.273193359375	206.2918701171875	0.0009086132049560547	11	033
215	36.93027877807617	108.20928955078125	0.0003249645233154297	539.7340087890625	208.2449188232422	9.97781753540039e-5	543.5109252929688	206.67393493652344	1.0	541.3883666992188	206.69325256347656	0.0009253323078155518	11	033
216	546.1677856445312	210.74537658691406	0.0001996159553527832	543.5906982421875	206.2739715576172	0.00010481476783752441	544.15185546875	205.51882934570312	1.0	540.36083984375	205.68663024902344	0.0006585419178009033	11	033
217	545.707763671875	211.43539428710938	0.00024753808975219727	32.5857048034668	113.35738372802734	0.0005232095718383789	543.4624633789062	206.27090454101562	1.0	540.949951171875	206.4742431640625	0.00163307785987854	11	033
218	546.0660400390625	210.29893493652344	0.00031697750091552734	2.2829906940460205	198.13421630859375	0.0005203783512115479	543.3739624023438	204.9923553466797	1.0	541.0548095703125	204.95066833496094	0.0010280609130859375	11	033
219	546.304931640625	210.56019592285156	0.00022047758102416992	540.0911254882812	206.62904357910156	0.000129014253616333	544.3775634765625	205.37075805664062	1.0	540.1387939453125	205.45396423339844	0.0004697144031524658	11	033
220	546.4611206054688	210.66416931152344	0.0002333223819732666	32.43023681640625	113.87118530273438	0.002832472324371338	544.4151000976562	205.61277770996094	1.0	540.7332153320312	205.8182830810547	0.0007591843605041504	11	033
221	0.6079690456390381	192.91146850585938	0.0014134347438812256	2.619718074798584	191.70208740234375	0.020755112171173096	544.2824096679688	205.54197692871094	1.0	539.9613647460938	205.63504028320312	0.0005757510662078857	11	033
222	546.0166015625	211.32830810546875	0.0002281665802001953	2.6298599243164062	191.2493896484375	0.004378169775009155	544.1692504882812	206.2669219970703	1.0	541.5218505859375	206.28945922851562	0.0006298422813415527	11	033
223	546.1270751953125	210.4304656982422	0.0002487301826477051	33.649837493896484	112.22471618652344	0.0004909932613372803	543.7784423828125	205.420654296875	1.0	539.8482055664062	205.3225860595703	0.0006957054138183594	11	033
224	546.3827514648438	210.3640594482422	0.0001691877841949463	34.08930969238281	115.13874053955078	0.00041416287422180176	544.0670166015625	205.55471801757812	1.0	540.890625	203.44436645507812	0.0005328655242919922	11	033
225	34.524478912353516	109.6656494140625	0.0030140578746795654	2.6146950721740723	193.74037170410156	0.0035141706466674805	544.02880859375	205.5750732421875	1.0	540.6798095703125	203.20077514648438	0.00045302510261535645	11	033
226	545.6875	211.2630157470703	0.00019168853759765625	7.950925827026367	41.875953674316406	0.002892613410949707	543.6997680664062	206.22491455078125	1.0	540.8965454101562	206.24407958984375	0.0006090700626373291	11	033
227	0.44911980628967285	198.4193115234375	0.0002821683883666992	2.894897222518921	188.10968017578125	0.000355452299118042	544.0582275390625	206.56710815429688	1.0	541.2743530273438	206.53550720214844	0.0004423856735229492	11	033
228	34.089290618896484	107.97457885742188	0.4881782829761505	2.747870922088623	193.49740600585938	0.0020195841789245605	543.548095703125	205.8761444091797	1.0	540.2576904296875	203.81832885742188	0.00048032402992248535	11	033
229	34.10127258300781	107.85840606689453	0.9999072551727295	31.789691925048828	112.14054870605469	0.000706791877746582	543.7059326171875	206.34033203125	1.0	540.1865234375	204.08740234375	0.000545501708984375	11	033
230	34.52458190917969	109.1170654296875	0.4945327937602997	32.14666748046875	111.86314392089844	0.0018113553524017334	543.8278198242188	205.83291625976562	1.0	540.4190673828125	203.5733642578125	0.0005739331245422363	11	033
231	545.723876953125	211.35614013671875	0.0002307295799255371	5.323274612426758	478.2275695800781	0.00010281801223754883	543.49169921875	206.2918243408203	1.0	541.064453125	206.3744659423828	0.0007340013980865479	11	033
232	36.78315353393555	109.90570068359375	0.00040799379348754883	34.48664474487305	116.13459014892578	0.0001392364501953125	543.6648559570312	205.67359924316406	1.0	540.2069702148438	203.3633575439453	0.0004477202892303467	11	033
233	546.4678955078125	210.56973266601562	0.00017371773719787598	544.4387817382812	209.85560607910156	8.83638858795166e-5	544.2644653320312	205.24545288085938	1.0	540.0818481445312	205.61488342285156	0.0005855560302734375	11	033
234	545.868896484375	210.6688232421875	0.0002453625202178955	2.8041505813598633	193.84776306152344	0.0015397369861602783	543.502197265625	205.54721069335938	1.0	541.1679077148438	205.77784729003906	0.0006239712238311768	11	033
235	33.496212005615234	111.1161117553711	0.04769611358642578	33.6361083984375	112.9522933959961	0.0014420747756958008	543.9264526367188	206.39349365234375	1.0	541.2138671875	206.322509765625	0.00046113133430480957	11	033
236	0.24322271347045898	199.64682006835938	0.0003708004951477051	1.5236334800720215	199.03399658203125	0.0003361999988555908	543.404052734375	205.36375427246094	1.0	540.269775390625	203.4824981689453	0.0005896985530853271	11	033
237	36.136478424072266	108.3016357421875	0.006962597370147705	2.1519017219543457	193.87640380859375	0.0002390444278717041	542.9843139648438	205.42617797851562	1.0	539.8109130859375	204.06434631347656	0.0006899237632751465	11	033
238	545.673583984375	211.2688751220703	0.00018835067749023438	0.7502834796905518	201.47593688964844	9.879469871520996e-5	543.6473999023438	206.03857421875	1.0	541.1583251953125	206.47691345214844	0.0006026327610015869	11	033
239	-0.1597461700439453	199.46041870117188	0.0004521608352661133	36.30509567260742	113.537841796875	0.02055215835571289	543.6414184570312	205.65670776367188	1.0	540.2471923828125	203.5185546875	0.0004961192607879639	11	033
240	35.6309928894043	107.3848876953125	0.0051003992557525635	1.3655171394348145	198.11093139648438	0.007250756025314331	544.6134643554688	206.11065673828125	1.0	540.491943359375	206.53189086914062	0.0005364120006561279	11	033
241	33.29302215576172	109.77668762207031	0.1369638442993164	33.15039825439453	112.192626953125	0.001256018877029419	543.1324462890625	205.8489990234375	1.0	540.70556640625	205.66336059570312	0.0010548830032348633	11	033
242	1.3953959941864014	196.7781982421875	0.0009621083736419678	4.177739143371582	188.0873565673828	0.11228492856025696	544.4138793945312	206.06898498535156	1.0	540.2998046875	206.23593139648438	0.000716090202331543	11	033
243	0.2937803268432617	193.64891052246094	0.0013378262519836426	3.4345703125	194.02017211914062	0.031540632247924805	543.31005859375	205.95205688476562	0.9999998807907104	541.0213623046875	205.61077880859375	0.0007533431053161621	11	033
244	545.6765747070312	210.992919921875	0.0002378523349761963	32.55611038208008	111.52938842773438	0.004778236150741577	543.5932006835938	205.70321655273438	1.0	540.927001953125	205.95838928222656	0.0006446540355682373	11	033
245	546.2935791015625	210.62200927734375	0.00032895803451538086	32.52924728393555	110.94606018066406	0.22574973106384277	543.9497680664062	205.5891876220703	1.0	541.55029296875	205.3480682373047	0.0007471740245819092	11	033
246	545.53466796875	211.19244384765625	0.00018969178199768066	543.1317749023438	207.5277557373047	9.09566879272461e-5	543.7478637695312	206.12185668945312	1.0	541.186279296875	206.41314697265625	0.0008072853088378906	11	033
247	0.8894674777984619	197.41128540039062	0.00048276782035827637	2.6684165000915527	196.34622192382812	0.011592566967010498	544.13623046875	204.6964874267578	1.0	541.5215454101562	204.74000549316406	0.0007620751857757568	11	033
248	546.3125	210.37124633789062	0.00015223026275634766	32.61198043823242	113.14397430419922	0.0004954040050506592	544.0897827148438	205.47537231445312	1.0	540.0715942382812	205.62203979492188	0.0005259215831756592	11	033
249	1.3581976890563965	196.08975219726562	0.0006335973739624023	4.178585529327393	191.97930908203125	0.06035146117210388	544.4855346679688	205.2010955810547	1.0	540.2992553710938	205.3289031982422	0.0005579292774200439	11	033
250	546.4053955078125	210.42535400390625	0.0002600252628326416	546.7515258789062	207.1943359375	0.0001246631145477295	544.2461547851562	205.1806640625	1.0	540.2073974609375	205.49940490722656	0.0006269514560699463	11	033
251	35.34212875366211	109.47216033935547	0.00014019012451171875	33.04294204711914	111.15583038330078	0.0005914866924285889	543.6946411132812	205.7079620361328	1.0	540.0947875976562	205.99703979492188	0.0007503032684326172	11	033
252	546.2838745117188	210.78819274902344	0.00017380714416503906	1.8669986724853516	186.773681640625	0.0002345442771911621	544.1249389648438	206.12521362304688	1.0	540.07666015625	206.4302978515625	0.0005425810813903809	11	033
253	35.885948181152344	107.9759750366211	0.17188000679016113	0.5336868762969971	199.07806396484375	0.0003134012222290039	544.105712890625	205.81436157226562	1.0	540.1255493164062	205.91566467285156	0.0006158351898193359	11	033
254	33.52548599243164	109.98884582519531	0.022191643714904785	31.416332244873047	112.10169982910156	0.007245272397994995	543.3411865234375	205.5832061767578	1.0	541.0845336914062	205.71963500976562	0.0008995532989501953	11	033
255	546.1124877929688	210.63099670410156	0.00023823976516723633	3.662806987762451	193.8280487060547	0.0013273656368255615	543.6340942382812	205.87306213378906	1.0	540.0892944335938	205.8571319580078	0.0008713304996490479	11	033
256	35.11204528808594	110.3700180053711	0.00040027499198913574	33.56708526611328	113.77513122558594	0.0006670951843261719	544.4470825195312	205.30877685546875	1.0	540.3645629882812	205.78700256347656	0.00057181715965271	11	033
257	546.6025390625	210.1284942626953	0.0001278221607208252	33.71562957763672	110.06586456298828	0.4468473196029663	544.5065307617188	205.0121612548828	1.0	540.2488403320312	205.46522521972656	0.0003795623779296875	11	033
258	36.449066162109375	110.1031494140625	0.0011913776397705078	1.7090158462524414	198.6396026611328	0.0002237260341644287	542.9296264648438	205.62588500976562	1.0	541.0018920898438	205.95086669921875	0.0011263787746429443	11	033
259	545.764404296875	210.9270477294922	0.000305861234664917	539.2745361328125	206.83009338378906	0.00014090538024902344	543.5535278320312	205.71722412109375	1.0	539.9252319335938	205.7899932861328	0.0006752908229827881	11	033
260	37.79021453857422	110.87199401855469	0.0008841156959533691	2.527334451675415	189.5960693359375	0.001962423324584961	543.9063720703125	205.27186584472656	1.0	539.7885131835938	205.36135864257812	0.0005550980567932129	11	033
261	545.8823852539062	211.0475311279297	0.0002881288528442383	9.581756591796875	41.78276062011719	0.00020799040794372559	543.962890625	205.91928100585938	1.0	541.3466796875	205.9732208251953	0.0006035268306732178	11	033
262	546.2053833007812	210.85313415527344	0.0001907944679260254	540.1559448242188	207.20213317871094	0.00011339783668518066	544.1964111328125	205.7479705810547	1.0	540.3499145507812	205.89202880859375	0.0006568729877471924	11	033
263	546.2606811523438	211.0900421142578	0.0003057122230529785	540.4102172851562	207.6302032470703	0.00013965368270874023	544.6754760742188	206.11477661132812	1.0	542.0037841796875	206.22117614746094	0.0006015002727508545	11	033
264	546.6177368164062	210.30517578125	0.0002332925796508789	3.3442575931549072	147.88185119628906	0.0003853738307952881	544.0247802734375	205.4023895263672	1.0	540.9776000976562	203.38922119140625	0.0007009506225585938	11	033
265	546.6598510742188	210.24847412109375	0.00013053417205810547	14.02577018737793	41.63423538208008	0.00036665797233581543	544.4552001953125	205.1570587158203	1.0	540.3793334960938	205.5745849609375	0.0004565715789794922	11	033
266	45.78456115722656	112.13796997070312	0.0068579018115997314	543.3212890625	206.41209411621094	9.590387344360352e-5	544.1061401367188	205.9267578125	1.0	540.4087524414062	203.45619201660156	0.0004996955394744873	11	033
267	545.865478515625	211.25038146972656	0.00020563602447509766	543.0254516601562	207.05386352539062	0.00011074542999267578	543.8015747070312	206.1812744140625	1.0	541.1732177734375	206.2655029296875	0.0006970465183258057	11	033
268	546.1746215820312	210.14111328125	0.00014281272888183594	1.980320692062378	197.5497589111328	0.0005450546741485596	543.5799560546875	205.05426025390625	1.0	539.58056640625	205.3267364501953	0.0006425380706787109	11	033
269	58.60355758666992	115.4762954711914	0.8090968132019043	14.366156578063965	42.42047882080078	0.017073452472686768	543.4830932617188	205.40097045898438	1.0	539.7528076171875	205.4270477294922	0.0005704760551452637	11	033
270	546.0825805664062	210.78057861328125	0.0002492964267730713	2.3477401733398438	188.0477294921875	0.00023376941680908203	543.9083251953125	205.85614013671875	1.0	541.5239868164062	205.78956604003906	0.0006301999092102051	11	033
271	0.9292507171630859	186.9341278076172	0.0003643929958343506	4.241433620452881	185.84385681152344	0.001576244831085205	544.1962890625	205.6444091796875	1.0	540.2792358398438	205.71775817871094	0.0005597174167633057	11	033
272	545.990966796875	211.0595245361328	0.00015473365783691406	3.420947551727295	188.0271453857422	0.00016999244689941406	544.2311401367188	205.89735412597656	1.0	540.0916137695312	206.02479553222656	0.0005424618721008301	11	033
273	71.21340942382812	117.59379577636719	0.012384772300720215	4.072700500488281	186.7177734375	0.0005523562431335449	544.2557373046875	206.43408203125	1.0	540.3252563476562	206.22305297851562	0.0006457865238189697	11	033
274	78.96197509765625	116.17337799072266	0.9986071586608887	81.58348846435547	116.81949615478516	0.728009819984436	543.9380493164062	205.56895446777344	1.0	541.3815307617188	205.47265625	0.0005463957786560059	11	033
275	83.01331329345703	114.98905181884766	0.9999852180480957	85.29703521728516	115.33863830566406	0.01910802721977234	544.0327758789062	205.93885803222656	1.0	541.5204467773438	206.29429626464844	0.0009281337261199951	11	033
276	84.05459594726562	115.47933959960938	0.999998927116394	83.31961059570312	116.58082580566406	0.0029420852661132812	544.0916748046875	206.06173706054688	1.0	541.5860595703125	206.0312957763672	0.0006229281425476074	11	033
277	87.06636810302734	114.31621551513672	0.9998887777328491	87.3687515258789	114.91357421875	0.008533895015716553	542.9725341796875	205.58663940429688	1.0	540.7892456054688	205.92144775390625	0.0018331706523895264	11	033
278	87.19878387451172	114.86217498779297	0.999697208404541	9.661165237426758	45.06155014038086	0.042011648416519165	543.001708984375	205.22279357910156	1.0	540.7476806640625	205.65003967285156	0.0008751153945922852	11	033
279	85.7459945678711	115.07292175292969	0.9981878995895386	86.74052429199219	115.64115142822266	0.02892279624938965	544.4620971679688	205.7158203125	1.0	540.6193237304688	205.9950408935547	0.0004903078079223633	11	033
280	85.06655883789062	116.44865417480469	0.9496748447418213	2.0935182571411133	145.54344177246094	0.0004170536994934082	543.3951416015625	205.89964294433594	1.0	541.2218627929688	205.75181579589844	0.0011964738368988037	11	033
281	86.58455657958984	116.41934204101562	0.8519521355628967	3.0308170318603516	193.09130859375	0.004701972007751465	544.1461181640625	205.5751953125	1.0	540.0900268554688	206.1229248046875	0.0005784928798675537	11	033
282	83.84114837646484	117.82373809814453	0.9999915957450867	2.8700079917907715	192.42364501953125	0.02948424220085144	543.4390258789062	205.87130737304688	1.0	541.0547485351562	205.68275451660156	0.0009510815143585205	11	033
283	86.364013671875	116.40855407714844	0.9996415376663208	3.6525213718414307	185.18487548828125	0.0035652220249176025	544.1317138671875	205.76475524902344	1.0	540.2877197265625	205.8926239013672	0.0006891787052154541	11	033
284	85.95745086669922	117.91160583496094	0.18535923957824707	5.163509368896484	193.3162078857422	0.005129307508468628	544.1853637695312	206.16175842285156	1.0	541.7701416015625	206.19277954101562	0.0005834400653839111	11	033
285	81.12860870361328	116.22904205322266	0.0013209283351898193	1.7897496223449707	200.43289184570312	0.0005487799644470215	543.8736572265625	206.10150146484375	0.9999999403953552	539.9246215820312	206.1807098388672	0.0006691813468933105	11	033
286	1.239243507385254	197.02117919921875	0.000446319580078125	3.655893325805664	191.32485961914062	0.002698928117752075	543.911376953125	205.48361206054688	1.0	539.818115234375	205.7527618408203	0.00043198466300964355	11	033
287	546.4620971679688	210.11428833007812	0.00010266900062561035	2.612147331237793	144.5358123779297	0.0009213685989379883	543.8651733398438	205.09510803222656	1.0	540.0352783203125	205.39402770996094	0.0006341338157653809	11	033
288	87.05009460449219	117.34323120117188	0.009040653705596924	2.734158515930176	187.89442443847656	0.00035697221755981445	544.5349731445312	205.60784912109375	1.0	540.0741577148438	205.65771484375	0.0005287528038024902	11	033
289	86.45758056640625	116.75039672851562	0.8115777969360352	2.5076470375061035	197.3592987060547	0.003261357545852661	544.4005737304688	205.6424102783203	1.0	540.5266723632812	205.85641479492188	0.0005950033664703369	11	033
290	85.69830322265625	118.03326416015625	0.11623445153236389	2.5946874618530273	198.0918426513672	0.0019562244415283203	544.02392578125	205.89767456054688	1.0	540.0117797851562	206.1689453125	0.0005632638931274414	11	033
291	86.4612045288086	116.57733154296875	0.06550714373588562	2.1118829250335693	197.03390502929688	0.0024213790893554688	544.0353393554688	205.7887725830078	1.0	539.9157104492188	205.85186767578125	0.00048214197158813477	11	033
292	0.5629777908325195	198.62579345703125	0.00036785006523132324	2.8814616203308105	197.2980499267578	0.01897868514060974	543.8861694335938	205.13803100585938	1.0	539.9940185546875	205.2894287109375	0.000760495662689209	11	033
293	86.47206115722656	116.75628662109375	0.012973815202713013	4.249486923217773	192.78355407714844	0.2346944510936737	543.9281005859375	205.8669891357422	1.0	539.9122924804688	206.17373657226562	0.000589221715927124	11	033
294	85.94222259521484	117.53829956054688	0.9998259544372559	1.7929630279541016	198.0767364501953	0.06417125463485718	544.2398071289062	205.28480529785156	1.0	539.9816284179688	205.55377197265625	0.0005243420600891113	11	033
295	86.28099822998047	117.8169937133789	0.7463729381561279	1.9598901271820068	197.54563903808594	0.0016807615756988525	543.8502807617188	205.18743896484375	1.0	539.5700073242188	205.3828887939453	0.0004493892192840576	11	033
296	85.81547546386719	119.27827453613281	0.0003210604190826416	2.979321002960205	147.27322387695312	0.0010648667812347412	543.3282470703125	206.16212463378906	1.0	541.1344604492188	206.3378143310547	0.0014285147190093994	11	033
297	96.29474639892578	125.7842788696289	0.013555705547332764	90.75484466552734	124.97843933105469	0.6566917300224304	543.8223876953125	205.22801208496094	1.0	90.05256652832031	126.06214904785156	0.0031628310680389404	11	033
298	100.56246185302734	135.4843292236328	0.9889712333679199	99.81900787353516	134.88674926757812	0.0078183114528656	544.0457763671875	206.2161865234375	1.0	540.106689453125	206.32733154296875	0.0006005465984344482	11	033
299	71.8884048461914	109.23876953125	0.9876635670661926	76.70924377441406	109.56396484375	0.7002058029174805	543.4920043945312	206.0444793701172	1.0	539.8217163085938	206.1908721923828	0.0007121860980987549	11	033
300	73.08028411865234	104.28221130371094	0.9999977350234985	78.71802520751953	107.42953491210938	0.7415267825126648	543.97412109375	205.6792449951172	1.0	539.8844604492188	205.7677764892578	0.0005779266357421875	11	033
301	74.70255279541016	105.33101654052734	0.999988317489624	79.78262329101562	108.91099548339844	0.0689954161643982	543.8810424804688	206.1349334716797	1.0	108.26325225830078	144.72381591796875	0.0010234415531158447	11	033
302	75.96923828125	111.9690170288086	0.9997734427452087	80.43306732177734	113.18070983886719	0.11225226521492004	543.6329956054688	205.65634155273438	1.0	540.9772338867188	206.00140380859375	0.0008535683155059814	11	033
303	114.47522735595703	147.63552856445312	0.9999977946281433	80.97405242919922	115.10223388671875	0.9999041557312012	543.9681396484375	205.3180389404297	1.0	539.743896484375	205.4235382080078	0.0004462599754333496	11	033
304	116.33502197265625	149.40859985351562	0.9999666213989258	83.19754028320312	115.34415435791016	0.9309524297714233	544.53662109375	206.33786010742188	1.0	540.8133544921875	206.51795959472656	0.0005470514297485352	11	033
305	117.40615844726562	149.51983642578125	0.9999998807907104	83.84168243408203	114.91584014892578	0.8698005676269531	543.6702880859375	205.07330322265625	1.0	539.7130126953125	205.22474670410156	0.0006829202175140381	11	033
306	118.1524887084961	150.60020446777344	1.0	84.2396469116211	115.15113067626953	0.9644399881362915	543.8375244140625	206.15061950683594	1.0	540.1170654296875	206.08482360839844	0.0007360875606536865	11	033
307	118.20842742919922	150.76776123046875	0.9999999403953552	85.0127944946289	115.3187484741211	0.9999848008155823	543.77001953125	206.09100341796875	1.0	541.11474609375	206.03802490234375	0.0006923079490661621	11	033
308	118.16337585449219	151.5070037841797	0.9999996423721313	83.10724639892578	112.64948272705078	0.9997798204421997	544.2853393554688	205.83193969726562	1.0	540.8440551757812	203.50845336914062	0.0004876554012298584	11	033
309	118.50965881347656	151.995849609375	0.9999997615814209	83.86560821533203	114.17845916748047	0.9999912977218628	543.7446899414062	205.4861602783203	1.0	541.1600952148438	205.36143493652344	0.0008570551872253418	11	033
310	118.39916229248047	151.85577392578125	0.9999999403953552	84.88499450683594	114.22215270996094	0.9999948143959045	544.0421752929688	206.66848754882812	1.0	540.0091552734375	206.68112182617188	0.0004799962043762207	11	033
311	117.9066162109375	151.8288116455078	0.9999999403953552	85.74642944335938	113.19972229003906	0.9986394643783569	543.5565795898438	205.6718292236328	1.0	540.0210571289062	205.74195861816406	0.0008157789707183838	11	033
312	118.60298156738281	152.07504272460938	0.9999961256980896	85.42664337158203	113.5339584350586	0.9999988079071045	544.1591796875	205.62655639648438	1.0	539.9469604492188	205.69442749023438	0.0005300641059875488	11	033
313	117.6129379272461	152.2610626220703	0.9999998807907104	87.03111267089844	114.24120330810547	1.0	543.788330078125	206.12950134277344	0.9999999403953552	540.2017211914062	206.23280334472656	0.0007530450820922852	11	033
314	118.03892517089844	152.24923706054688	0.9999998807907104	86.74677276611328	114.92413330078125	0.9999995827674866	544.3150634765625	205.48672485351562	1.0	540.293701171875	205.74508666992188	0.0006650388240814209	11	033
315	116.91143798828125	152.41819763183594	0.9999988079071045	87.9991226196289	116.3568115234375	1.0	543.5118408203125	205.9347686767578	1.0	541.1986694335938	206.35633850097656	0.0009461939334869385	11	033
316	117.39189910888672	152.458740234375	0.9999998807907104	86.13823699951172	115.62736511230469	1.0	543.4540405273438	206.0537109375	1.0	541.0963745117188	206.3337860107422	0.0011209547519683838	11	033
317	117.79644775390625	152.43846130371094	0.9999995827674866	85.92227935791016	113.80978393554688	1.0	543.8738403320312	205.31631469726562	1.0	540.6483154296875	202.96693420410156	0.000491410493850708	11	033
318	117.2428970336914	151.82142639160156	0.9999971985816956	88.05812072753906	118.86614990234375	1.0	543.4639282226562	205.3152618408203	1.0	541.3628540039062	205.4375457763672	0.0008065998554229736	11	033
319	117.31256866455078	151.70883178710938	1.0	86.45947265625	115.89926147460938	1.0	543.635986328125	204.92274475097656	1.0	539.5404663085938	205.3134307861328	0.0005228817462921143	11	033
320	117.67058563232422	151.63560485839844	0.9999997615814209	86.40088653564453	116.80186462402344	1.0	544.4220581054688	205.9950408935547	1.0	541.93896484375	206.3069305419922	0.0007402598857879639	11	033
321	117.56307983398438	152.047119140625	1.0	86.34517669677734	116.05430603027344	1.0	544.0512084960938	206.27545166015625	1.0	540.2938232421875	206.45330810546875	0.0006597638130187988	11	033
322	116.7910385131836	151.10302734375	0.9999999403953552	85.07997131347656	116.83259582519531	1.0	544.063232421875	206.103759765625	1.0	541.6183471679688	206.02911376953125	0.0008563399314880371	11	033
323	117.1235122680664	151.1601104736328	1.0	83.76426696777344	120.67213439941406	0.9998707175254822	544.30078125	205.9658966064453	1.0	540.9772338867188	203.49465942382812	0.00041562318801879883	11	033
324	116.90081787109375	151.51730346679688	0.9999999403953552	81.33293151855469	112.56086730957031	0.7722998261451721	543.5550537109375	206.44317626953125	1.0	541.0557861328125	205.98826599121094	0.0011448860168457031	11	033
325	116.5761947631836	151.33851623535156	0.9999986886978149	85.12289428710938	119.14720153808594	0.9999998211860657	544.1573486328125	205.91732788085938	1.0	540.0784301757812	206.02809143066406	0.0007204413414001465	11	033
326	117.08572387695312	150.58135986328125	1.0	85.95519256591797	118.74910736083984	0.9999999403953552	543.3665771484375	205.87286376953125	1.0	541.2053833007812	206.3843231201172	0.0010856389999389648	11	033
327	116.71054077148438	150.6155242919922	0.9999999403953552	84.28186798095703	117.47008514404297	0.9995071887969971	544.2728881835938	205.85260009765625	1.0	541.0111083984375	203.52859497070312	0.00039583444595336914	11	033
328	116.82955932617188	151.0470428466797	1.0	82.782958984375	116.80570220947266	1.0	543.975341796875	205.89901733398438	1.0	541.5048828125	205.88259887695312	0.0006458461284637451	11	033
329	117.24336242675781	150.9267578125	1.0	85.23102569580078	119.47691345214844	0.998853325843811	543.5740356445312	205.25686645507812	1.0	540.2191772460938	203.34925842285156	0.0006324052810668945	11	033
330	116.21013641357422	150.1319122314453	1.0	82.41732788085938	116.9623031616211	0.9999104142189026	543.9887084960938	206.1044464111328	1.0	539.8624267578125	206.2944793701172	0.0005987286567687988	11	033
331	116.86055755615234	150.64260864257812	1.0	85.06781768798828	119.7352523803711	0.9999428987503052	543.9622802734375	205.85177612304688	1.0	540.4431762695312	203.56097412109375	0.000562518835067749	11	033
332	116.97335815429688	150.45932006835938	0.9999998807907104	85.22550201416016	119.22083282470703	0.9996791481971741	543.6619873046875	206.32212829589844	1.0	539.9934692382812	206.30479431152344	0.000751107931137085	11	033
333	115.9908218383789	150.01959228515625	1.0	84.0155029296875	120.87202453613281	0.9999972581863403	543.9591064453125	205.4078369140625	1.0	539.90625	205.69268798828125	0.0005551576614379883	11	033
334	116.48800659179688	149.77346801757812	1.0	83.63799285888672	119.12545013427734	1.0	544.2206420898438	206.40638732910156	1.0	540.1378784179688	206.5193634033203	0.0005111098289489746	11	033
335	116.02371215820312	149.807373046875	1.0	83.9531478881836	120.11383056640625	0.9999978542327881	544.3919067382812	205.33489990234375	1.0	540.0845947265625	205.6735076904297	0.00047212839126586914	11	033
336	116.20654296875	150.235107421875	0.9999999403953552	82.95953369140625	119.22906494140625	0.9999999403953552	544.28466796875	206.59483337402344	1.0	540.5567626953125	204.17318725585938	0.0004889070987701416	11	033
337	116.45176696777344	148.82159423828125	1.0	82.65706634521484	119.5683822631836	0.9999992847442627	543.48486328125	205.63156127929688	1.0	540.8497314453125	205.80511474609375	0.0007131695747375488	11	033
338	116.6650161743164	150.4233856201172	0.9999998807907104	84.59934997558594	120.45364379882812	0.9829705357551575	543.775634765625	205.5911407470703	1.0	540.3035888671875	203.70950317382812	0.0005184710025787354	11	033
339	116.3784408569336	150.34022521972656	1.0	83.5421371459961	121.46427154541016	0.9999421834945679	544.009521484375	204.9133758544922	1.0	539.974609375	205.08827209472656	0.0005819201469421387	11	033
340	116.66535186767578	148.98890686035156	1.0	83.15686798095703	121.73590087890625	0.9998962879180908	543.7048950195312	206.0574493408203	1.0	539.9562377929688	206.0892333984375	0.0005602836608886719	11	033
341	115.63070678710938	152.0434112548828	0.9999994039535522	83.83715057373047	118.88304138183594	0.9999999403953552	544.1078491210938	205.951904296875	1.0	541.5299682617188	206.06747436523438	0.0006365776062011719	11	033
342	116.98160552978516	159.96844482421875	0.9999128580093384	85.02862548828125	120.72498321533203	1.0	542.8546142578125	205.7170867919922	1.0	118.55512237548828	163.30799865722656	0.001032024621963501	11	033
343	119.2225112915039	164.55960083007812	1.0	88.56094360351562	118.75126647949219	0.9999999403953552	543.24560546875	205.64010620117188	1.0	539.6550903320312	205.78338623046875	0.0010555386543273926	11	033
344	120.39190673828125	168.03233337402344	0.9999988079071045	88.44871520996094	114.3105697631836	0.9991450309753418	543.6808471679688	205.78196716308594	1.0	541.2816162109375	205.90185546875	0.0005812346935272217	11	033
345	122.90434265136719	172.88877868652344	0.9999998807907104	89.70877075195312	115.87610626220703	0.9999977350234985	544.0230102539062	205.38421630859375	1.0	540.252685546875	205.5167999267578	0.0007581114768981934	11	033
346	123.6911849975586	176.5323028564453	0.9999998807907104	90.68054962158203	112.84154510498047	0.9999977350234985	543.5715942382812	205.57562255859375	1.0	542.3174438476562	204.18295288085938	0.0005151927471160889	11	033
347	126.27690887451172	181.77264404296875	1.0	93.1645736694336	115.63074493408203	1.0	543.1893920898438	205.77561950683594	1.0	540.723876953125	206.0218963623047	0.0008751451969146729	11	033
348	129.0439453125	188.97752380371094	0.9999997615814209	97.3701171875	121.72005462646484	1.0	543.6065063476562	206.06805419921875	0.9999999403953552	125.09056091308594	192.95556640625	0.0015279650688171387	11	033
349	130.2440643310547	194.2618408203125	0.9999999403953552	99.55718994140625	123.75098419189453	1.0	543.3142700195312	205.3638153076172	1.0	541.1759033203125	205.1019744873047	0.0006223917007446289	11	033
350	134.1708984375	199.35150146484375	1.0	97.95694732666016	128.40528869628906	0.9999999403953552	543.8884887695312	205.7679443359375	1.0	539.4540405273438	206.13856506347656	0.0003496408462524414	11	033
351	136.56153869628906	204.8273468017578	0.9999994039535522	105.94965362548828	133.03057861328125	1.0	543.9999389648438	205.4182586669922	1.0	539.8379516601562	205.59938049316406	0.0004616379737854004	11	033
352	137.95753479003906	210.2111358642578	1.0	108.93925476074219	134.99986267089844	1.0	543.9917602539062	205.09051513671875	1.0	539.8356323242188	205.27935791015625	0.0007419288158416748	11	033
353	140.7011260986328	214.07859802246094	1.0	110.8158187866211	141.92440795898438	0.9937317371368408	543.6060180664062	205.9505615234375	1.0	539.4725341796875	205.97329711914062	0.0006280839443206787	11	033
354	143.2600555419922	217.99851989746094	0.9999992847442627	107.1457290649414	147.66024780273438	0.10005226731300354	543.34912109375	205.50962829589844	1.0	539.4061279296875	205.68881225585938	0.0005983114242553711	11	033
355	144.1118621826172	222.03170776367188	0.9999998807907104	114.56291198730469	150.58685302734375	1.0	543.7919921875	206.12501525878906	1.0	540.2601928710938	204.0509490966797	0.0004998445510864258	11	033
356	145.57472229003906	226.19065856933594	1.0	117.90145111083984	151.02940368652344	0.9999986886978149	543.8155517578125	205.57546997070312	1.0	540.6925048828125	203.6490478515625	0.0005700886249542236	11	033
357	148.21278381347656	230.21273803710938	1.0	151.7476348876953	229.74728393554688	0.0002512931823730469	543.3480834960938	206.41033935546875	1.0	539.6937255859375	206.33287048339844	0.0008804202079772949	11	033
358	149.59036254882812	236.4345703125	1.0	118.94406127929688	162.3695526123047	1.0	543.264404296875	205.987060546875	1.0	541.3090209960938	206.3110809326172	0.0013531744480133057	11	033
359	152.54266357421875	241.7620391845703	1.0	124.18548583984375	162.926025390625	1.0	543.2978515625	206.18948364257812	1.0	540.759033203125	206.4198760986328	0.0010502636432647705	11	033
360	154.89820861816406	247.02391052246094	1.0	1.6549248695373535	197.3621063232422	0.0014158189296722412	543.5639038085938	205.85621643066406	1.0	539.7230224609375	206.05198669433594	0.0005891025066375732	11	033
361	157.4735870361328	250.08119201660156	1.0	3.222343683242798	193.56130981445312	0.0029527246952056885	543.6529541015625	205.70042419433594	1.0	539.661865234375	205.90029907226562	0.0005303621292114258	11	033
362	158.7017364501953	252.90771484375	1.0	117.01333618164062	176.91307067871094	0.8347257971763611	543.6980590820312	205.14794921875	1.0	542.2852783203125	204.39627075195312	0.0007136166095733643	11	033
363	158.82008361816406	255.10540771484375	1.0	126.36859130859375	178.6082000732422	1.0	542.9803466796875	205.7858123779297	1.0	540.7973022460938	205.52894592285156	0.0012871325016021729	11	033
364	160.60748291015625	256.18524169921875	1.0	127.16122436523438	181.0720977783203	0.0036104917526245117	543.8807373046875	205.66299438476562	1.0	539.7928466796875	205.89247131347656	0.000565946102142334	11	033
365	160.76596069335938	257.1878356933594	1.0	130.4654998779297	180.30108642578125	1.0	543.8760986328125	205.31808471679688	1.0	539.6607055664062	205.58474731445312	0.0005387663841247559	11	033
366	161.53233337402344	258.52850341796875	1.0	130.15576171875	180.81671142578125	0.9528316855430603	544.21337890625	205.5977783203125	1.0	539.9268798828125	205.7931671142578	0.0003432333469390869	11	033
367	162.73873901367188	258.9683837890625	1.0	136.5405731201172	182.54629516601562	0.9999999403953552	543.95751953125	205.6651153564453	1.0	541.5142822265625	205.5585174560547	0.0004898309707641602	11	033
368	162.3165283203125	259.042236328125	1.0	133.9519500732422	181.8858642578125	1.0	544.0794067382812	205.64956665039062	1.0	540.1823120117188	206.065673828125	0.0008446872234344482	11	033
369	162.08921813964844	258.115478515625	1.0	135.22726440429688	178.57310485839844	1.0	543.8505249023438	205.55870056152344	1.0	539.5743408203125	205.6718292236328	0.0005832910537719727	11	033
370	162.22137451171875	258.705322265625	1.0	140.34080505371094	180.1808319091797	0.9999985694885254	544.0948486328125	205.5836181640625	1.0	540.0112915039062	205.890625	0.0004200935363769531	11	033
371	162.61318969726562	258.3092346191406	1.0	137.1990203857422	180.24708557128906	1.0	544.0160522460938	205.9356689453125	1.0	540.1974487304688	206.0390167236328	0.000560075044631958	11	033
372	163.60763549804688	257.5931396484375	1.0	138.42066955566406	178.78111267089844	1.0	543.8246459960938	205.2064208984375	1.0	540.5657348632812	203.09103393554688	0.00042811036109924316	11	033
373	163.49537658691406	258.1815490722656	1.0	135.7516632080078	181.0627899169922	0.9999982118606567	543.5948486328125	205.09292602539062	1.0	539.6194458007812	205.1876983642578	0.0006708800792694092	11	033
374	163.09503173828125	258.2937316894531	1.0	140.0654296875	181.04946899414062	0.9999908208847046	543.6284790039062	205.25730895996094	1.0	540.1751708984375	203.4054718017578	0.0005834996700286865	11	033
375	163.70022583007812	258.0354309082031	1.0	138.61045837402344	183.26895141601562	0.9999927878379822	543.667724609375	206.0644073486328	1.0	540.5134887695312	204.42056274414062	0.0009326040744781494	11	033
376	162.96334838867188	258.4208984375	1.0	131.72705078125	179.8254852294922	0.6291921138763428	543.8502807617188	206.12860107421875	1.0	539.7821044921875	206.3712158203125	0.0005891025066375732	11	033
377	164.02362060546875	259.65155029296875	1.0	135.80682373046875	181.10250854492188	1.0	543.6693725585938	206.50137329101562	1.0	540.0092163085938	204.1232147216797	0.00048550963401794434	11	033
378	164.008056640625	259.1335144042969	1.0	133.88323974609375	180.84698486328125	0.9999920129776001	544.5546264648438	205.58352661132812	1.0	540.1533813476562	205.8968505859375	0.0004297494888305664	11	033
379	163.28150939941406	258.6664123535156	1.0	133.0809783935547	183.3044891357422	1.0	543.7233276367188	205.4828338623047	1.0	540.2103881835938	203.3167266845703	0.0004937052726745605	11	033
380	163.1578369140625	259.14715576171875	1.0	137.5421600341797	181.53257751464844	0.9999999403953552	544.3499755859375	204.75575256347656	1.0	539.8966064453125	205.0346221923828	0.00044232606887817383	11	033
381	163.18592834472656	258.99359130859375	1.0	135.030517578125	181.8101043701172	1.0	544.0802001953125	205.4158477783203	1.0	540.7897338867188	203.60255432128906	0.0005471706390380859	11	033
382	163.2829132080078	258.7825622558594	1.0	132.89430236816406	182.13821411132812	0.9999998211860657	543.40380859375	205.80860900878906	1.0	540.9818115234375	205.84405517578125	0.0007149279117584229	11	033
383	163.14895629882812	258.69342041015625	1.0	135.35313415527344	181.77731323242188	0.9999999403953552	544.3153686523438	205.5618896484375	1.0	540.953369140625	203.25770568847656	0.00044077634811401367	11	033
384	164.2632293701172	258.36773681640625	1.0	133.30416870117188	182.10891723632812	0.9998698234558105	543.5733032226562	205.93003845214844	1.0	541.1214599609375	205.8313446044922	0.0006937980651855469	11	033
385	163.33413696289062	258.6618957519531	1.0	134.24615478515625	183.5894317626953	0.9999998211860657	544.1551513671875	205.56776428222656	1.0	541.5330200195312	205.63385009765625	0.0004908144474029541	11	033
386	163.4978790283203	258.07794189453125	1.0	133.71783447265625	184.26025390625	1.0	543.926513671875	206.08139038085938	1.0	541.2510986328125	205.80267333984375	0.0007682144641876221	11	033
387	164.0170440673828	258.4297180175781	1.0	130.08250427246094	182.29566955566406	1.0	543.3143310546875	205.43141174316406	1.0	539.9984130859375	203.45285034179688	0.00048220157623291016	11	033
388	163.8539276123047	258.5053405761719	1.0	128.801513671875	181.85015869140625	0.9999999403953552	543.72900390625	205.77493286132812	1.0	539.4952392578125	205.796142578125	0.0004944503307342529	11	033
389	164.9654998779297	258.3268737792969	1.0	130.6024627685547	183.59642028808594	1.0	543.8597412109375	205.7754669189453	1.0	542.406005859375	204.36398315429688	0.0006612837314605713	11	033
390	164.15982055664062	258.1189270019531	1.0	129.71263122558594	184.53311157226562	1.0	543.7891845703125	206.06011962890625	1.0	539.7279052734375	206.21847534179688	0.0005812644958496094	11	033
391	164.38442993164062	258.8498229980469	1.0	131.53282165527344	182.30686950683594	1.0	543.49560546875	205.27304077148438	1.0	540.2445068359375	203.1779022216797	0.0005646646022796631	11	033
392	164.2396240234375	258.6918029785156	1.0	131.0818328857422	184.5463104248047	1.0	544.0330810546875	205.82342529296875	1.0	540.5067749023438	203.5196990966797	0.0003800392150878906	11	033
393	163.69667053222656	257.7938537597656	1.0	130.41024780273438	184.40403747558594	0.9635337591171265	543.4786376953125	205.47280883789062	1.0	539.6095581054688	205.66217041015625	0.0008737146854400635	11	033
394	163.78314208984375	258.1503601074219	1.0	130.17625427246094	183.68191528320312	0.9999995827674866	543.7691040039062	205.771484375	1.0	540.2217407226562	205.866455078125	0.0006316006183624268	11	033
395	164.25543212890625	257.9234619140625	1.0	129.34402465820312	184.9717254638672	0.9999876022338867	166.33944702148438	256.678955078125	3.3020973205566406e-5	165.96258544921875	261.2203063964844	2.232193946838379e-5	11	033
396	164.04608154296875	258.6259765625	1.0	128.47232055664062	183.04483032226562	0.9999974370002747	166.0242156982422	257.3866271972656	5.0574541091918945e-5	128.1345672607422	183.56639099121094	6.219744682312012e-5	11	033
397	163.41639709472656	258.1568603515625	1.0	128.8235321044922	185.42791748046875	1.0	165.83082580566406	257.36260986328125	5.40614128112793e-5	127.29047393798828	190.4741668701172	8.696317672729492e-5	11	033
398	164.370849609375	258.4249572753906	1.0	128.22938537597656	183.6977081298828	1.0	649.7941284179688	204.4518280029297	0.0001112818717956543	126.98664855957031	183.5418701171875	7.063150405883789e-5	11	033
399	164.08421325683594	258.0460510253906	1.0	127.24143981933594	183.00181579589844	1.0	648.5109252929688	93.9117431640625	7.897615432739258e-5	126.56598663330078	184.29901123046875	0.00018143653869628906	11	033
400	163.77378845214844	257.14306640625	1.0	127.77008819580078	185.1444854736328	0.9999890327453613	650.0819702148438	202.3841552734375	4.4286251068115234e-5	4.178073883056641	29.57888412475586	5.549192428588867e-5	11	033
401	163.9525146484375	257.8523864746094	1.0	126.03234100341797	186.59823608398438	0.9999867081642151	166.14393615722656	256.5994873046875	5.799531936645508e-5	3.6330339908599854	31.468175888061523	4.819035530090332e-5	11	033
402	164.02001953125	257.95867919921875	1.0	129.1786651611328	184.1117706298828	1.0	132.692138671875	182.59979248046875	6.219744682312012e-5	127.53221893310547	189.1797332763672	5.194544792175293e-5	11	033
403	161.98031616210938	257.0146789550781	1.0	128.676513671875	187.84475708007812	0.001277536153793335	164.26333618164062	256.05682373046875	0.00010409951210021973	164.39114379882812	260.7676696777344	5.7816505432128906e-5	11	033
404	160.1287078857422	258.2724914550781	1.0	131.90284729003906	191.71347045898438	0.9999997019767761	163.1160430908203	256.3083190917969	7.617473602294922e-5	163.7083740234375	261.6724548339844	4.7266483306884766e-5	11	033
405	158.998291015625	260.4584655761719	1.0	133.6294708251953	191.7599334716797	0.7323455810546875	648.2304077148438	316.38372802734375	0.00030219554901123047	162.74757385253906	263.3537292480469	5.2928924560546875e-5	11	033
406	159.04991149902344	262.2091064453125	1.0	135.60067749023438	193.5955810546875	1.0	162.2681884765625	260.3992004394531	9.337067604064941e-5	131.99676513671875	195.68988037109375	0.00016123056411743164	11	033
407	159.4413604736328	263.781982421875	1.0	135.4803924560547	195.00758361816406	0.592316746711731	161.49575805664062	266.8849792480469	0.000342637300491333	156.0891571044922	270.5389099121094	9.781122207641602e-5	11	033
408	160.46865844726562	268.4099426269531	1.0	143.678466796875	203.2428436279297	0.9854867458343506	163.07762145996094	268.5553283691406	0.0004641711711883545	154.9132537841797	274.3293151855469	0.00028011202812194824	11	033
409	160.4398193359375	272.9125671386719	1.0	145.74864196777344	203.86334228515625	0.9999982714653015	163.5386199951172	272.2459411621094	9.542703628540039e-5	165.17904663085938	284.4829406738281	7.68899917602539e-5	11	033
410	160.02235412597656	279.52685546875	0.9999986886978149	144.41796875	209.97653198242188	0.07267218828201294	163.96041870117188	282.3433837890625	0.0006134510040283203	161.28521728515625	287.84661865234375	0.000476837158203125	11	033
411	160.20718383789062	288.24407958984375	0.9937579035758972	146.66233825683594	212.7684326171875	1.0	161.59280395507812	287.4925537109375	0.0001270771026611328	155.236572265625	290.3473815917969	0.0002643764019012451	11	033
412	163.4043426513672	294.9031066894531	0.002622365951538086	149.7379913330078	215.48538208007812	0.999996542930603	162.46273803710938	293.3805236816406	6.955862045288086e-5	147.55258178710938	215.14633178710938	0.00010916590690612793	11	033
413	163.76414489746094	301.4728088378906	0.04042065143585205	151.91079711914062	228.1216583251953	0.4582723081111908	650.672119140625	190.45382690429688	2.3633241653442383e-5	148.15110778808594	231.47425842285156	0.00010538101196289062	11	033
414	162.84654235839844	305.3079528808594	0.9188195466995239	155.1543426513672	230.36114501953125	0.999552845954895	165.4215087890625	302.89404296875	0.0006027817726135254	164.63211059570312	306.572509765625	0.00038629770278930664	11	033
415	163.5869903564453	307.3668212890625	0.9991587400436401	157.6958465576172	241.79156494140625	0.999603271484375	647.6587524414062	316.2029113769531	0.0004328787326812744	165.8843536376953	308.486572265625	0.0001074075698852539	11	033
416	165.1649932861328	308.3135070800781	0.9999966025352478	166.46690368652344	308.28826904296875	0.22529712319374084	167.69354248046875	306.3943786621094	0.00015214085578918457	166.0601043701172	309.72552490234375	6.35683536529541e-5	11	033
417	165.09356689453125	308.85296630859375	0.9993025064468384	166.67579650878906	307.82012939453125	0.993151843547821	168.09912109375	305.77899169921875	0.00014352798461914062	166.34896850585938	308.8888854980469	6.639957427978516e-5	11	033
418	169.78941345214844	311.6073913574219	0.9999769926071167	160.40968322753906	237.72523498535156	1.0	649.6593017578125	201.30526733398438	0.00030493736267089844	161.66134643554688	229.70037841796875	0.00012102723121643066	11	033
419	176.79017639160156	310.7041015625	0.9961869120597839	158.9113311767578	237.62037658691406	1.0	178.6544647216797	308.00262451171875	0.00021126866340637207	157.3828125	238.3868865966797	6.702542304992676e-5	11	033
420	179.3937530517578	313.66888427734375	0.598922610282898	155.0135955810547	238.8295440673828	1.0	182.3607940673828	310.9665832519531	0.0002333223819732666	156.39776611328125	238.09625244140625	0.0002282857894897461	11	033
421	182.79122924804688	316.6260681152344	0.9999641180038452	151.8813934326172	240.42437744140625	0.9999147653579712	185.6673583984375	316.5505676269531	0.0010442137718200684	186.03268432617188	319.58831787109375	0.0005607306957244873	11	033
422	182.72154235839844	318.8802490234375	0.043725550174713135	187.3133544921875	317.40185546875	0.9999342560768127	187.60414123535156	316.7306213378906	0.000782698392868042	188.20086669921875	318.6854553222656	0.0007807612419128418	11	033
423	187.57972717285156	322.6270751953125	0.34836268424987793	188.5556182861328	320.02410888671875	0.9999752044677734	194.01373291015625	319.6043701171875	0.0002225935459136963	187.89842224121094	320.96160888671875	0.0003218352794647217	11	033
424	188.61131286621094	324.1791076660156	0.9998821020126343	191.12796020507812	323.02008056640625	0.9889818429946899	194.0623779296875	321.73492431640625	0.00026282668113708496	192.2802734375	322.7720031738281	7.838010787963867e-5	11	033
425	187.57681274414062	323.89300537109375	1.0	164.53915405273438	267.0073547363281	0.999997079372406	194.23680114746094	322.62249755859375	0.00033539533615112305	166.0196075439453	265.32733154296875	0.00016048550605773926	11	033
426	187.5037078857422	321.58685302734375	0.9999997615814209	190.9207763671875	322.1187744140625	0.08659178018569946	193.37637329101562	320.62225341796875	0.0006202459335327148	194.52552795410156	324.2919921875	7.897615432739258e-5	11	033
427	184.0114288330078	319.31341552734375	0.9999914169311523	174.13442993164062	277.2900695800781	0.9992612600326538	185.8181915283203	318.3609313964844	0.00024440884590148926	181.45089721679688	309.4788818359375	0.00020417571067810059	11	033
428	180.77154541015625	316.134521484375	0.9999997615814209	176.08551025390625	277.4721374511719	0.03027808666229248	183.69815063476562	317.21588134765625	0.00018793344497680664	180.96664428710938	305.3631896972656	0.00018399953842163086	11	033
429	177.2716064453125	315.6544189453125	1.0	177.3071746826172	280.0400085449219	0.9999978542327881	176.15850830078125	318.5252380371094	0.00030365586280822754	171.94485473632812	322.9056396484375	0.0001819133758544922	11	033
430	173.6175079345703	314.1914978027344	1.0	181.18836975097656	287.96551513671875	0.1457563042640686	177.41844177246094	316.08819580078125	0.00035265088081359863	168.41041564941406	301.4842529296875	0.0001277625560760498	11	033
431	170.75827026367188	313.482177734375	1.0	185.04249572753906	295.96630859375	0.9991251230239868	179.1003875732422	309.7494812011719	0.0003267824649810791	169.360595703125	302.007080078125	0.0002949237823486328	11	033
432	168.60897827148438	315.78033447265625	1.0	188.60958862304688	295.66595458984375	1.0	169.58030700683594	317.0968322753906	0.0001004636287689209	172.31541442871094	303.37274169921875	0.00011798739433288574	11	033
433	162.1567840576172	313.5008239746094	1.0	187.5203399658203	293.0582580566406	0.9999978542327881	168.4145965576172	309.153076171875	9.545683860778809e-5	154.40647888183594	302.6314697265625	3.316998481750488e-5	11	033
434	160.60008239746094	314.12591552734375	0.9999964237213135	174.31202697753906	306.0780334472656	0.19500494003295898	164.87306213378906	312.1111145019531	0.0003860890865325928	154.16505432128906	304.21563720703125	0.00013309717178344727	11	033
435	158.19314575195312	319.2694091796875	0.9999739527702332	179.22157287597656	304.27130126953125	0.9987906217575073	648.1798706054688	127.39647674560547	4.357099533081055e-5	5.4728102684021	32.00857925415039	0.0001958310604095459	11	033
436	157.9360809326172	321.9594421386719	0.9819762706756592	174.74978637695312	303.942138671875	0.9999353885650635	6.521906852722168	33.49448776245117	0.00011259317398071289	5.990856170654297	31.712675094604492	0.000291973352432251	11	033
437	157.3999481201172	320.3520202636719	0.16033080220222473	173.64735412597656	302.1129455566406	0.9996638298034668	174.351318359375	300.590576171875	0.0004481375217437744	169.97067260742188	298.5224914550781	0.0005776286125183105	11	033
438	156.21595764160156	317.3743591308594	0.006934225559234619	169.54046630859375	302.8486328125	0.9999995231628418	172.96409606933594	305.07025146484375	0.00028246641159057617	167.53126525878906	305.1680908203125	0.0031170248985290527	11	033
439	154.7759246826172	318.1296691894531	0.002477288246154785	168.50416564941406	304.00927734375	0.9999207854270935	170.3831024169922	302.7210693359375	0.00014480948448181152	166.83705139160156	304.8912353515625	0.001631706953048706	11	033
440	153.25807189941406	322.163818359375	0.48290860652923584	167.81863403320312	304.5881652832031	0.4183301031589508	648.0165405273438	398.1048583984375	0.00014024972915649414	6.236808776855469	33.284481048583984	0.00029858946800231934	11	033
441	154.3292999267578	322.78759765625	0.00015413761138916016	166.76828002929688	303.4897766113281	0.0029664039611816406	647.2124633789062	285.0619201660156	9.316205978393555e-5	4.135345935821533	32.216712951660156	3.400444984436035e-5	11	033
442	152.53321838378906	323.1644592285156	0.0043065547943115234	2.855225086212158	30.198619842529297	4.622340202331543e-5	647.1620483398438	317.5982971191406	6.696581840515137e-5	122.08503723144531	6.277519226074219	4.082918167114258e-6	11	033
443	154.16001892089844	323.130859375	0.0013245046138763428	166.3504180908203	305.363525390625	0.01865243911743164	647.9102783203125	315.6075439453125	0.0001245737075805664	160.2367401123047	304.63568115234375	8.374452590942383e-6	11	033
444	152.6200714111328	324.75225830078125	0.9823736548423767	166.81797790527344	306.6455993652344	0.07032382488250732	650.6950073242188	206.1016845703125	2.3871660232543945e-5	151.6488494873047	316.2036437988281	3.078579902648926e-5	11	033
445	3.554413080215454	3.5265164375305176	1.9729137420654297e-5	4.198246002197266	44.95854568481445	0.00020563602447509766	648.9019165039062	110.44725799560547	4.088878631591797e-5	3.132802724838257	2.664053440093994	5.751848220825195e-6	11	033
446	152.72232055664062	321.98486328125	0.0008294880390167236	163.95558166503906	303.1845703125	0.000903397798538208	647.6068725585938	112.0359878540039	8.353590965270996e-5	2.9244799613952637	30.035568237304688	3.248453140258789e-6	11	033
447	3.5991311073303223	3.6649153232574463	1.3589859008789062e-5	3.4265084266662598	2.102452516555786	4.953145980834961e-5	650.5632934570312	190.57493591308594	8.162856101989746e-5	3.5800161361694336	3.0041704177856445	7.152557373046875e-6	11	033
448	155.96908569335938	323.8092346191406	0.9733213782310486	13.864185333251953	40.12715148925781	0.015741288661956787	650.1524047851562	147.65859985351562	3.045797348022461e-5	5.416853904724121	31.49671173095703	1.3172626495361328e-5	11	033
449	154.94647216796875	324.7767028808594	0.9941626191139221	162.31304931640625	304.50970458984375	0.0017078518867492676	647.6845703125	317.29241943359375	2.2232532501220703e-5	3.523472309112549	30.570125579833984	7.3909759521484375e-6	11	033
450	153.04930114746094	322.2167053222656	0.030545532703399658	164.66958618164062	309.4348449707031	0.0032199621200561523	647.9608154296875	125.70500183105469	1.722574234008789e-5	143.5036163330078	322.0191345214844	7.033348083496094e-6	11	033
451	153.010009765625	321.5900573730469	0.8308089971542358	165.65313720703125	304.9965515136719	0.9758524894714355	647.7825317382812	109.39112091064453	4.5239925384521484e-5	162.67837524414062	308.3247375488281	7.665157318115234e-5	11	033
452	152.8787841796875	323.8610534667969	0.0512118935585022	163.576904296875	301.94598388671875	0.0008954405784606934	641.849853515625	5.562882423400879	2.6494264602661133e-5	640.356689453125	3.1650798320770264	7.3015689849853516e-6	11	033
453	155.6250762939453	323.1416320800781	0.5122196078300476	3.3516621589660645	2.3365964889526367	3.102421760559082e-5	648.4957275390625	315.7900085449219	0.00011855363845825195	150.9111785888672	315.2901916503906	5.692243576049805e-6	11	033
454	153.9766082763672	322.66473388671875	0.001804739236831665	2.4973983764648438	30.0739803314209	9.831786155700684e-5	648.384765625	146.154296875	6.67870044708252e-5	2.791022300720215	28.4732723236084	3.635883331298828e-6	11	033
455	153.05465698242188	322.3092956542969	0.3338121175765991	2.186741828918457	127.64401245117188	5.963444709777832e-5	648.4435424804688	111.23271942138672	3.692507743835449e-5	2.813316822052002	2.4913620948791504	5.990266799926758e-6	11	033
456	152.24319458007812	323.2797546386719	0.9356613159179688	2.410590648651123	29.79368782043457	8.71419906616211e-5	648.2369995117188	315.2554626464844	1.8596649169921875e-5	3.791111469268799	2.811648368835449	4.112720489501953e-6	11	033
457	152.88221740722656	323.9876708984375	0.6366097927093506	3.7078371047973633	2.403684377670288	3.412365913391113e-5	647.513427734375	317.25439453125	0.0007128119468688965	640.5645751953125	3.1740455627441406	4.589557647705078e-6	11	033
458	154.05345153808594	324.33154296875	0.9999995231628418	165.03541564941406	310.6408996582031	0.01963949203491211	161.70523071289062	322.6385192871094	8.913874626159668e-5	152.9909210205078	311.1890563964844	3.5136938095092773e-5	11	033
459	153.3420867919922	324.3096923828125	0.9947777986526489	3.340095281600952	1.9387552738189697	5.233287811279297e-5	157.53131103515625	323.80816650390625	4.0471553802490234e-5	159.23330688476562	313.9573059082031	1.6510486602783203e-5	11	033
460	153.4583740234375	323.9129943847656	0.9991591572761536	164.72116088867188	308.8675842285156	6.118416786193848e-5	649.2613525390625	141.4552764892578	0.00015813112258911133	150.29446411132812	314.1460266113281	9.208917617797852e-6	11	033
461	153.51095581054688	326.24249267578125	0.9921025037765503	1.7353098392486572	199.3514404296875	5.221366882324219e-5	649.7494506835938	187.90252685546875	9.202957153320312e-5	151.321044921875	316.68072509765625	8.463859558105469e-6	11	033
462	152.89967346191406	324.457763671875	0.022955477237701416	1.2413303852081299	200.7642364501953	0.0008452236652374268	648.49072265625	317.27191162109375	7.274746894836426e-5	3.168773651123047	2.803011417388916	5.7220458984375e-6	11	033
463	153.84194946289062	326.12384033203125	0.999977707862854	2.1850979328155518	149.31480407714844	0.00016626715660095215	158.61863708496094	324.48114013671875	8.764863014221191e-5	158.82974243164062	314.20452880859375	1.1324882507324219e-5	11	033
464	154.4503173828125	326.1964416503906	0.9768134355545044	3.71529221534729	33.503211975097656	0.0007529258728027344	648.8527221679688	316.51495361328125	1.800060272216797e-5	3.814077854156494	31.441749572753906	1.2636184692382812e-5	11	033
465	154.62362670898438	325.2261047363281	0.004994004964828491	1.0488817691802979	198.04029846191406	0.00010842084884643555	648.6329345703125	313.58392333984375	8.741021156311035e-5	203.29168701171875	3.7571797370910645	1.1295080184936523e-5	11	033
466	152.4615478515625	324.9130554199219	0.9856625199317932	1.2886013984680176	201.864990234375	3.0934810638427734e-5	156.75352478027344	324.7872314453125	1.3649463653564453e-5	640.104736328125	3.4910922050476074	2.771615982055664e-6	11	033
467	153.8602752685547	325.435546875	0.989509105682373	1.8637170791625977	131.08433532714844	0.00044465065002441406	158.40524291992188	322.9595642089844	5.581974983215332e-5	42.982852935791016	4.851781845092773	4.738569259643555e-6	11	033
468	152.93075561523438	325.0263366699219	0.9726287126541138	26.747329711914062	37.72750473022461	0.00045931339263916016	157.2565155029297	324.882568359375	0.00025707483291625977	24.217823028564453	37.560279846191406	9.73045825958252e-5	11	033
469	154.60955810546875	324.28961181640625	0.876136064529419	2.157935619354248	29.31810188293457	8.96155834197998e-5	157.9647216796875	324.46649169921875	2.002716064453125e-5	3.104619264602661	2.5186846256256104	4.32133674621582e-6	11	033
470	154.3146514892578	325.33856201171875	0.9970436096191406	2.421633720397949	154.25772094726562	0.0005052089691162109	158.19912719726562	324.4677734375	0.00010779500007629395	158.8679656982422	315.8489990234375	1.0877847671508789e-5	11	033
471	153.84092712402344	325.0203857421875	0.9988198280334473	2.8964738845825195	2.296820640563965	6.607174873352051e-5	649.43017578125	132.53964233398438	0.00013503432273864746	158.36798095703125	314.8661193847656	1.4185905456542969e-5	11	033
472	155.8695831298828	324.17919921875	0.9999670386314392	3.0894875526428223	1.8458733558654785	4.863739013671875e-5	159.20335388183594	323.29058837890625	0.0004195272922515869	161.1016845703125	318.2304992675781	2.0503997802734375e-5	11	033
473	153.87159729003906	324.5437316894531	0.9095553755760193	2.9228339195251465	29.045303344726562	2.440810203552246e-5	648.8916015625	190.29408264160156	5.2303075790405273e-5	139.25279235839844	321.8051452636719	4.4405460357666016e-6	11	033
474	155.0707550048828	324.990478515625	0.9999630451202393	4.437930107116699	180.23492431640625	0.0018322467803955078	158.5548095703125	324.2760314941406	0.0005397498607635498	158.66915893554688	314.852294921875	1.9609928131103516e-5	11	033
475	154.66697692871094	324.76385498046875	0.9998704195022583	1.8872654438018799	157.37210083007812	3.36766242980957e-5	158.0519561767578	324.4486999511719	0.00014066696166992188	158.12478637695312	314.224609375	1.5974044799804688e-5	11	033
476	154.5821075439453	323.9430847167969	0.9999273419380188	2.6834075450897217	189.17112731933594	8.052587509155273e-5	157.71881103515625	323.4977722167969	0.0003324747085571289	158.61952209472656	314.14422607421875	1.5527009963989258e-5	11	033
477	155.7861785888672	324.96771240234375	0.9999966025352478	3.703948497772217	1.7564315795898438	3.5434961318969727e-5	159.0328826904297	323.93450927734375	0.00046384334564208984	158.6562042236328	313.90826416015625	5.328655242919922e-5	11	033
478	155.21022033691406	323.9201354980469	0.999997615814209	4.875921249389648	190.60107421875	0.000286102294921875	158.70718383789062	322.7887878417969	0.00028458237648010254	157.60057067871094	313.3185119628906	3.2395124435424805e-5	11	033
479	155.55123901367188	322.4443359375	0.9999936819076538	2.9248218536376953	2.327363967895508	3.5703182220458984e-5	158.50230407714844	322.2878723144531	0.000535130500793457	157.7070770263672	312.7906799316406	1.9609928131103516e-5	11	033
480	154.1653289794922	322.6675109863281	0.9999998211860657	3.4483931064605713	3.1579749584198	6.473064422607422e-5	158.5770263671875	322.3891296386719	0.00030601024627685547	160.12814331054688	318.22296142578125	2.5212764739990234e-5	11	033
481	154.69775390625	324.0455322265625	0.999996542930603	165.00743103027344	317.5936279296875	4.938244819641113e-5	158.48745727539062	322.92254638671875	0.0005249381065368652	159.76141357421875	318.5216064453125	4.1097402572631836e-5	11	033
482	152.80491638183594	322.58953857421875	0.9964309334754944	148.0319366455078	311.2306823730469	4.380941390991211e-5	648.8319702148438	316.60162353515625	0.0005359351634979248	141.09329223632812	317.3128662109375	1.0877847671508789e-5	11	033
483	152.18580627441406	324.21490478515625	0.9883607625961304	3.201178550720215	45.14133834838867	0.00013080239295959473	649.1638793945312	205.7946319580078	5.307793617248535e-5	4.275102615356445	29.733552932739258	6.22868537902832e-6	11	033
484	151.9796600341797	323.3312683105469	0.018832862377166748	3.4943063259124756	187.23953247070312	4.4226646423339844e-5	648.6216430664062	109.6706314086914	3.719329833984375e-5	3.089102268218994	2.5261597633361816	2.950429916381836e-6	11	033
485	151.14862060546875	326.14910888671875	0.008854538202285767	2.8221845626831055	289.3222351074219	6.54757022857666e-5	645.4850463867188	284.904296875	1.9937753677368164e-5	92.34178924560547	4.187399864196777	3.5762786865234375e-6	11	033
486	141.07318115234375	328.189697265625	1.0	157.00596618652344	300.8915100097656	0.9954718947410583	145.83668518066406	325.50091552734375	7.268786430358887e-5	139.56216430664062	337.013671875	4.3332576751708984e-5	11	033
487	135.67832946777344	328.7626647949219	1.0	156.05030822753906	303.69781494140625	0.9998632669448853	156.9967041015625	300.15765380859375	0.00030496716499328613	152.56410217285156	297.66241455078125	0.0006537735462188721	11	033
488	129.61016845703125	329.1573486328125	1.0	157.6681671142578	300.4554443359375	0.9888602495193481	158.0488739013672	300.18951416015625	0.0008518397808074951	152.72042846679688	297.1644592285156	0.0014007091522216797	11	033
489	124.71945190429688	330.30279541015625	1.0	156.40298461914062	300.4260559082031	0.9999809265136719	157.9787139892578	300.1307678222656	0.0006034970283508301	152.59364318847656	298.2878723144531	0.0006966292858123779	11	033
490	120.7879638671875	331.1971435546875	1.0	154.28717041015625	297.7862243652344	0.9999793767929077	157.19857788085938	298.9123229980469	0.0004017055034637451	150.23326110839844	297.4925537109375	0.0003930628299713135	11	033
491	116.2494888305664	333.6402893066406	0.9999872446060181	117.67874908447266	335.8449401855469	0.61839359998703	118.91120147705078	333.7947082519531	0.00011047720909118652	152.27865600585938	295.6629333496094	0.00019934773445129395	11	033
492	113.34944915771484	336.52838134765625	0.9999629855155945	147.88101196289062	301.67987060546875	0.9954873323440552	153.8711700439453	298.5394592285156	0.00014787912368774414	149.32858276367188	296.3263854980469	0.0005490481853485107	11	033
493	109.6491928100586	337.20013427734375	0.9999927282333374	145.13861083984375	298.631591796875	1.0	147.07810974121094	297.6102294921875	0.0004259347915649414	145.9747772216797	294.7445983886719	0.0009421408176422119	11	033
494	143.67958068847656	301.2794189453125	0.9070038795471191	107.55673217773438	340.06005859375	0.9998351335525513	650.0249633789062	207.68955993652344	0.0004674196243286133	141.263427734375	292.9610900878906	0.0016112029552459717	11	033
495	140.54461669921875	302.8570861816406	0.8229494094848633	105.49920654296875	339.8041076660156	0.9788351655006409	648.5702514648438	95.1494369506836	0.00023990869522094727	138.3993682861328	295.9311218261719	0.0026167631149291992	11	033
496	100.85372161865234	337.58331298828125	0.8439695835113525	101.91680145263672	336.50384521484375	0.9409189224243164	103.21338653564453	336.265625	2.6047229766845703e-5	95.34140014648438	340.9933166503906	1.245737075805664e-5	11	033
497	97.87181854248047	336.09259033203125	0.9999996423721313	99.11492919921875	336.1137390136719	0.001113593578338623	97.43156433105469	337.6467590332031	2.855062484741211e-5	91.31489562988281	341.4743347167969	1.7195940017700195e-5	11	033
498	96.87858581542969	334.1062316894531	0.9999998807907104	98.0019760131836	337.31866455078125	0.0004367530345916748	647.1483154296875	314.8970031738281	4.8995018005371094e-5	90.37329864501953	341.06268310546875	8.761882781982422e-6	11	033
499	98.67961883544922	334.2337646484375	0.9606416821479797	3.7981512546539307	1.9988782405853271	3.209710121154785e-5	650.0432739257812	203.7918243408203	7.75754451751709e-5	3.6814067363739014	2.8321170806884766	5.602836608886719e-6	11	033
500	95.50640869140625	334.97930908203125	0.9995987415313721	96.51490783691406	336.8132629394531	0.015056431293487549	650.4953002929688	173.16171264648438	2.2619962692260742e-5	91.56096649169922	340.6308898925781	7.927417755126953e-6	11	033
501	91.66401672363281	336.0552062988281	0.7317137122154236	92.7781753540039	335.44342041015625	0.6592620611190796	650.1407470703125	204.88836669921875	0.00019088387489318848	91.40796661376953	339.4153747558594	1.2964010238647461e-5	11	033
502	91.33393859863281	336.13043212890625	0.9990977048873901	92.02324676513672	335.6288146972656	0.05672624707221985	92.79796600341797	335.9701843261719	5.1856040954589844e-5	89.91075897216797	340.53826904296875	2.3245811462402344e-5	11	033
503	91.12759399414062	336.83843994140625	0.9002801179885864	92.05390167236328	335.5014953613281	0.9348412752151489	92.8609848022461	335.9858093261719	3.477931022644043e-5	90.99113464355469	339.5920104980469	2.6047229766845703e-5	11	033
504	94.743896484375	333.5243835449219	0.999809980392456	97.28836822509766	333.95172119140625	0.000515669584274292	649.5078125	206.05970764160156	4.509091377258301e-5	42.36557388305664	4.759893894195557	4.5299530029296875e-6	11	033
505	90.80313873291016	336.0179443359375	0.994725227355957	89.0487060546875	337.2943420410156	0.09428951144218445	647.0718994140625	317.5821533203125	9.295344352722168e-5	639.264404296875	3.4977610111236572	1.2308359146118164e-5	11	033
506	90.85261535644531	335.9736022949219	0.999828577041626	93.89338684082031	337.23052978515625	0.01068788766860962	99.85041809082031	334.56903076171875	2.7805566787719727e-5	89.8650894165039	340.7756652832031	8.851289749145508e-6	11	033
507	91.65011596679688	334.3311767578125	0.9998565912246704	95.35214233398438	334.4722900390625	0.0027528107166290283	647.5360107421875	316.1172790527344	3.680586814880371e-5	90.32858276367188	340.4321594238281	1.7911195755004883e-5	11	033
508	89.3869400024414	335.3671875	0.9763413667678833	90.19415283203125	335.3658142089844	0.48121878504753113	91.1925048828125	335.0665283203125	3.859400749206543e-5	89.96935272216797	339.29644775390625	1.8477439880371094e-5	11	033
509	92.44776153564453	334.69744873046875	0.9999915361404419	95.10261535644531	337.15313720703125	0.001081705093383789	99.31507873535156	333.5162048339844	3.165006637573242e-5	89.88214874267578	324.80718994140625	1.2427568435668945e-5	11	033
510	94.493408203125	334.25482177734375	0.9960572719573975	91.82080841064453	335.1509704589844	0.7084016799926758	649.7908325195312	202.81382751464844	0.00033736228942871094	89.93087005615234	338.90576171875	3.847479820251465e-5	11	033
511	90.67729949951172	334.8684387207031	0.9996966123580933	91.54200744628906	335.2433166503906	0.03881186246871948	650.7677001953125	205.87796020507812	9.039044380187988e-5	90.4224853515625	339.315185546875	3.483891487121582e-5	11	033
512	91.40771484375	335.3702392578125	0.9531202912330627	93.87474060058594	336.4956970214844	0.0013337433338165283	648.0533447265625	316.12347412109375	3.4868717193603516e-5	58.216304779052734	4.38838005065918	1.1175870895385742e-5	11	033
513	91.99385833740234	334.2674255371094	0.9999294877052307	94.96435546875	336.8777770996094	0.0020164549350738525	99.74410247802734	333.1731872558594	3.218650817871094e-5	90.94426727294922	325.5981140136719	1.2665987014770508e-5	11	033
514	88.13444519042969	334.76080322265625	0.9964584708213806	86.86376953125	336.88812255859375	0.08251547813415527	649.1034545898438	197.59585571289062	0.00010114908218383789	87.83540344238281	339.8557434082031	2.205371856689453e-5	11	033
515	93.21778869628906	333.9010009765625	0.8482968807220459	87.06838989257812	336.9660949707031	0.01732984185218811	649.4696655273438	202.429931640625	7.31050968170166e-5	43.16817855834961	6.207221984863281	1.874566078186035e-5	11	033
516	90.18502044677734	334.9764404296875	0.9921354055404663	91.18135070800781	335.244140625	0.054943472146987915	91.67579650878906	335.4914245605469	3.0666589736938477e-5	90.0046157836914	339.3981628417969	3.2275915145874023e-5	11	033
517	87.06501007080078	336.8250427246094	0.9930580258369446	87.55447387695312	337.7773742675781	0.14821401238441467	89.72392272949219	336.9450378417969	0.00010836124420166016	88.54432678222656	340.15533447265625	3.6776065826416016e-5	11	033
518	89.05122375488281	334.51617431640625	0.9873648881912231	86.81414794921875	337.00390625	0.00024330615997314453	647.572998046875	319.68963623046875	0.00013625621795654297	91.60662841796875	323.1446838378906	1.0788440704345703e-5	11	033
519	90.393798828125	334.33990478515625	0.7395705580711365	93.99736785888672	335.3858642578125	8.147954940795898e-5	647.8091430664062	318.2429504394531	0.00011426210403442383	92.30775451660156	323.6982421875	1.3917684555053711e-5	11	033
520	88.66793823242188	335.2662048339844	0.9991230964660645	87.26073455810547	337.776123046875	0.014930367469787598	647.93994140625	314.3748779296875	0.00014263391494750977	90.06645965576172	324.9058837890625	4.112720489501953e-5	11	033
521	85.8447036743164	335.30523681640625	0.9985687732696533	86.27218627929688	337.1376037597656	0.19630557298660278	88.08451843261719	336.7628173828125	3.5315752029418945e-5	87.68350982666016	339.7855529785156	1.9431114196777344e-5	11	033
522	113.8315200805664	299.0318908691406	0.9848976731300354	86.5018310546875	337.4674377441406	0.7137534618377686	119.22631072998047	296.94561767578125	0.00013649463653564453	112.17633819580078	292.85870361328125	0.001145869493484497	11	033
523	89.72686004638672	334.6474914550781	0.9993342161178589	91.09891510009766	335.7270202636719	0.03423991799354553	91.27836608886719	334.9841613769531	6.079673767089844e-5	116.63764190673828	291.7311096191406	7.152557373046875e-5	11	033
524	114.45702362060547	299.1706237792969	0.9993636012077332	86.74877166748047	337.5081481933594	0.0037934184074401855	648.23291015625	117.01276397705078	0.00012624263763427734	112.85572052001953	291.8686218261719	0.0002053678035736084	11	033
525	85.11576080322266	335.7167663574219	0.9958685636520386	85.96778106689453	337.3878173828125	0.3636860251426697	648.4243774414062	107.86058044433594	0.00013643503189086914	87.30316925048828	340.0570373535156	1.6242265701293945e-5	11	033
526	83.21768951416016	335.54052734375	0.9999723434448242	15.851802825927734	39.96601486206055	0.9603453278541565	6.5009894371032715	34.19914627075195	9.825825691223145e-5	6.994848251342773	32.89618682861328	0.00023090839385986328	11	033
527	81.5545425415039	335.5614929199219	0.9999976754188538	82.48448181152344	338.0419616699219	0.08317169547080994	649.4151611328125	199.7920379638672	0.00012308359146118164	75.77594757080078	341.15240478515625	3.2275915145874023e-5	11	033
528	76.09160614013672	337.86322021484375	0.9147452116012573	76.64691925048828	337.3514099121094	0.9972385764122009	111.46197509765625	299.4391784667969	0.00023216009140014648	109.07078552246094	293.8433532714844	0.0014633536338806152	11	033
529	72.07011413574219	336.3990478515625	0.9999935626983643	107.87493896484375	299.5311279296875	0.2922489643096924	110.41181182861328	299.61578369140625	9.28342342376709e-5	105.91055297851562	297.3836364746094	0.0032795369625091553	11	033
530	70.98526000976562	334.9629211425781	0.9999992847442627	69.47689056396484	337.6905517578125	0.004527240991592407	647.4609375	315.08758544921875	7.560849189758301e-5	74.18173217773438	324.3647155761719	5.561113357543945e-5	11	033
531	68.2861557006836	333.728271484375	0.999997079372406	67.74449157714844	337.1580810546875	0.001841902732849121	649.5317993164062	29.539806365966797	3.311038017272949e-5	58.10005187988281	329.61346435546875	1.1861324310302734e-5	11	033
532	65.1310806274414	334.91436767578125	0.9988480806350708	64.2491683959961	336.17877197265625	0.3822510540485382	647.9415893554688	118.33287048339844	3.668665885925293e-5	63.26865768432617	337.2003479003906	8.13603401184082e-6	11	033
533	62.1706428527832	335.5292663574219	0.9954075813293457	64.19059753417969	334.52496337890625	0.0008179545402526855	649.232177734375	316.93353271484375	0.0004158318042755127	60.2755012512207	323.4493713378906	4.6193599700927734e-6	11	033
534	55.60547637939453	337.8223571777344	0.8607436418533325	2.1633496284484863	157.33502197265625	0.00013443827629089355	647.8240356445312	317.0785217285156	0.00019544363021850586	0.41518402099609375	154.03623962402344	5.781650543212891e-6	11	033
