# Supplementary material for: An automated feeding system for the African killifish reveals the impact of diet on lifespan and allows scalable assessment of associative learning
Source: eLife. 2022 Nov 10;11:e69008. doi: 10.7554/eLife.69008 (PMC9788828; doi:10.7554/eLife.69008)
Supplement: Figure 6—source data 2. [file elife-69008-fig6-data2.zip › Training Trajectories/t8_REC030DLC_resnet50_TrainAllTheThingsJun28shuffle1_1030000.csv]

bodyparts_coords	fishhead_x	fishhead_y	fishhead_likelihood	fishtail_x	fishtail_y	fishtail_likelihood	redlight_x	redlight_y	redlight_likelihood	fooddrop_x	fooddrop_y	fooddrop_likelihood	fishnum	recordingnum
0	5.107731819152832	481.8176574707031	2.2649765014648438e-6	2.966752052307129	478.159423828125	2.4437904357910156e-6	534.295654296875	218.96237182617188	0.919144868850708	529.8651123046875	218.14804077148438	8.344650268554688e-7	8	030
1	6.148215293884277	482.7537841796875	6.794929504394531e-6	3.012500762939453	478.6347351074219	5.5730342864990234e-6	535.0206298828125	217.63319396972656	0.012623339891433716	156.8684844970703	7.081148147583008	7.152557373046875e-7	8	030
2	5.3733229637146	482.7069091796875	1.9043684005737305e-5	4.026060104370117	479.38482666015625	1.4215707778930664e-5	534.6334228515625	223.0910186767578	0.0025597810745239258	137.7758026123047	7.643850803375244	7.152557373046875e-7	8	030
3	4.962801933288574	482.74151611328125	1.990795135498047e-5	2.969571828842163	479.06890869140625	2.3245811462402344e-5	533.6185302734375	222.87014770507812	0.8762736320495605	156.9783477783203	7.325206756591797	1.0728836059570312e-6	8	030
4	5.298247337341309	482.817138671875	8.64267349243164e-6	2.7512786388397217	477.982177734375	4.470348358154297e-6	534.7603149414062	222.13327026367188	0.5688912272453308	171.8290252685547	6.1837921142578125	4.76837158203125e-7	8	030
5	6.284154891967773	482.68365478515625	3.457069396972656e-5	3.383650302886963	479.2333679199219	2.682209014892578e-5	534.931396484375	222.7760009765625	0.018613427877426147	-0.3395223617553711	476.1974792480469	1.0132789611816406e-6	8	030
6	4.7032790184021	482.3937072753906	7.510185241699219e-6	3.3098554611206055	478.0815124511719	5.513429641723633e-6	535.0053100585938	218.93585205078125	0.037297964096069336	173.58016967773438	6.027374267578125	7.748603820800781e-7	8	030
7	147.07614135742188	305.76519775390625	0.03203761577606201	145.3011932373047	306.7423400878906	3.415346145629883e-5	534.5033569335938	222.6916046142578	0.133121520280838	140.05593872070312	310.4831848144531	7.450580596923828e-6	8	030
8	134.79891967773438	269.6002502441406	7.283687591552734e-5	3.456622362136841	479.0765380859375	2.1696090698242188e-5	534.6104125976562	222.4280242919922	0.021034568548202515	124.871826171875	281.2541198730469	1.5795230865478516e-6	8	030
9	133.24365234375	270.3265686035156	0.00022017955780029297	3.2999210357666016	478.2560119628906	1.2427568435668945e-5	535.447021484375	218.2922821044922	0.0013871192932128906	124.3842544555664	280.96905517578125	1.341104507446289e-6	8	030
10	5.149236679077148	482.8218078613281	6.079673767089844e-6	3.5692641735076904	478.5973815917969	5.0067901611328125e-6	536.4330444335938	217.3595428466797	0.004745036363601685	157.26890563964844	7.681946754455566	5.066394805908203e-7	8	030
11	133.639404296875	271.8526916503906	1.1980533599853516e-5	145.56185913085938	305.55108642578125	3.1441450119018555e-5	534.8131103515625	218.77713012695312	0.0797625184059143	173.1439208984375	6.036597728729248	4.172325134277344e-7	8	030
12	5.521330833435059	482.3752746582031	8.323788642883301e-5	3.5492477416992188	478.63275146484375	3.293156623840332e-5	535.3203735351562	218.4075469970703	0.008240044116973877	156.3779296875	7.220394134521484	1.1920928955078125e-6	8	030
13	5.636560440063477	482.6519470214844	1.0579824447631836e-5	2.853102207183838	478.8867492675781	1.0311603546142578e-5	534.7671508789062	218.8646240234375	0.04815936088562012	173.55247497558594	6.446629047393799	8.344650268554688e-7	8	030
14	5.106531620025635	482.6697082519531	8.344650268554688e-6	2.386291027069092	478.5509338378906	8.672475814819336e-6	535.596435546875	219.267822265625	0.006311237812042236	157.3860626220703	7.362757205963135	6.854534149169922e-7	8	030
15	5.236004829406738	482.39678955078125	7.12275505065918e-6	2.102607488632202	478.0343933105469	7.569789886474609e-6	535.6410522460938	219.18209838867188	0.0019575655460357666	190.0084686279297	5.819977760314941	5.662441253662109e-7	8	030
16	4.975002288818359	482.3140869140625	1.2099742889404297e-5	2.3969104290008545	478.22509765625	7.599592208862305e-6	534.4332275390625	222.8002166748047	0.0013000071048736572	173.55609130859375	6.711220741271973	7.748603820800781e-7	8	030
17	5.333300590515137	482.6986083984375	1.77919864654541e-5	3.009711742401123	478.53363037109375	8.761882781982422e-6	535.2410888671875	219.25491333007812	0.06295529007911682	172.89036560058594	5.8587799072265625	8.940696716308594e-7	8	030
18	5.579733848571777	482.626708984375	1.239776611328125e-5	3.2348084449768066	478.71490478515625	9.357929229736328e-6	534.166748046875	223.24708557128906	0.38257718086242676	157.42881774902344	7.472728729248047	9.238719940185547e-7	8	030
19	4.9431023597717285	482.6661071777344	8.761882781982422e-6	2.4605445861816406	478.031005859375	6.556510925292969e-6	534.017333984375	222.28416442871094	0.0025925636291503906	189.4510040283203	6.143279075622559	4.470348358154297e-7	8	030
20	6.115875244140625	481.9437561035156	1.6689300537109375e-5	3.7389109134674072	478.4317321777344	1.1295080184936523e-5	534.3924560546875	218.50148010253906	0.4237620532512665	173.24818420410156	6.403826713562012	1.3113021850585938e-6	8	030
21	5.2546067237854	482.7502136230469	9.98377799987793e-6	3.080203056335449	478.8032531738281	1.2874603271484375e-5	534.1613159179688	222.396240234375	0.2115778625011444	172.62413024902344	5.5509233474731445	8.344650268554688e-7	8	030
22	5.809362411499023	482.89788818359375	4.380941390991211e-6	3.1953673362731934	478.59991455078125	1.6391277313232422e-6	535.47509765625	218.4572296142578	0.017136335372924805	95.95513153076172	259.046630859375	1.4007091522216797e-6	8	030
23	5.123557090759277	482.6983337402344	7.450580596923828e-6	3.37808895111084	479.1749572753906	7.033348083496094e-6	534.4442138671875	222.76219177246094	0.6595697999000549	172.73573303222656	6.425266265869141	6.258487701416016e-7	8	030
24	101.1804428100586	257.7733459472656	7.82012939453125e-5	3.291902542114258	479.335205078125	1.671910285949707e-5	534.3870239257812	222.0684356689453	0.2635871171951294	93.50408172607422	246.6758575439453	4.857778549194336e-6	8	030
25	5.667253017425537	482.1944580078125	8.821487426757812e-6	3.166802406311035	478.59564208984375	1.3232231140136719e-5	535.2735595703125	218.13421630859375	0.006207287311553955	92.75084686279297	243.9696502685547	9.834766387939453e-7	8	030
26	511.654052734375	204.60018920898438	2.9772520065307617e-5	504.35845947265625	201.34144592285156	0.00010305643081665039	507.2132568359375	199.21749877929688	1.0	503.9220886230469	199.88294982910156	0.0006745457649230957	8	030
27	502.537353515625	201.869384765625	4.711747169494629e-5	504.0626525878906	201.35707092285156	0.00014093518257141113	506.83013916015625	199.12802124023438	1.0	503.7795715332031	199.5415496826172	0.0008338689804077148	8	030
28	511.8227233886719	204.37615966796875	7.69197940826416e-5	504.2043762207031	201.29405212402344	0.00021126866340637207	507.045654296875	198.85902404785156	1.0	503.5514221191406	199.2769317626953	0.0014675557613372803	8	030
29	511.9771728515625	204.21652221679688	6.80387020111084e-5	504.52459716796875	200.838623046875	0.00021225214004516602	506.8963317871094	198.4485626220703	1.0	504.0597229003906	198.99107360839844	0.0015813708305358887	8	030
30	95.21700286865234	250.74127197265625	0.0732681155204773	136.01712036132812	277.53753662109375	0.0029448866844177246	507.4630126953125	199.3158721923828	1.0	503.8478698730469	199.60195922851562	0.00257071852684021	8	030
31	134.8732452392578	277.5084533691406	0.0001424849033355713	134.74903869628906	277.5364074707031	0.003456622362136841	507.05169677734375	199.45606994628906	1.0	505.0277099609375	198.99481201171875	0.0008964836597442627	8	030
32	512.0453491210938	204.38624572753906	6.54458999633789e-5	504.7200012207031	201.4638671875	0.00018808245658874512	507.5552062988281	199.40658569335938	1.0	504.0194091796875	199.6630401611328	0.0012755095958709717	8	030
33	502.3670654296875	201.800048828125	4.550814628601074e-5	504.32373046875	201.203857421875	0.00013074278831481934	506.77899169921875	199.0000457763672	1.0	505.1046142578125	198.44961547851562	0.0008983910083770752	8	030
34	511.7558898925781	204.3827362060547	4.70280647277832e-5	504.33770751953125	201.29710388183594	0.0001532435417175293	506.9090270996094	198.8396453857422	1.0	505.15625	198.36129760742188	0.0012576878070831299	8	030
35	511.7109680175781	204.63186645507812	7.063150405883789e-5	504.48736572265625	201.60850524902344	0.00020560622215270996	506.994140625	199.3290252685547	1.0	503.7358703613281	199.49449157714844	0.002221435308456421	8	030
36	511.5320739746094	203.88795471191406	3.421306610107422e-5	504.27117919921875	200.59799194335938	0.00011789798736572266	506.1602783203125	197.96585083007812	1.0	504.89227294921875	197.54591369628906	0.0006195008754730225	8	030
37	502.15032958984375	201.8328399658203	3.9070844650268555e-5	504.5035705566406	201.03482055664062	0.00012925267219543457	506.7588195800781	198.77243041992188	1.0	505.1993713378906	198.22364807128906	0.0014775991439819336	8	030
38	511.7945861816406	204.67648315429688	9.423494338989258e-5	504.5345153808594	201.70054626464844	0.00026366114616394043	507.185302734375	199.217041015625	1.0	504.0124816894531	199.65859985351562	0.002259761095046997	8	030
39	511.7189025878906	204.72509765625	7.978081703186035e-5	504.345458984375	201.7520751953125	0.00025406479835510254	506.8094787597656	199.28440856933594	1.0	503.7995910644531	199.62203979492188	0.002968341112136841	8	030
40	511.8032531738281	204.8765411376953	5.301833152770996e-5	504.3440856933594	201.7646942138672	0.00012987852096557617	506.672607421875	199.3210906982422	1.0	503.6771545410156	200.14732360839844	0.0008047819137573242	8	030
41	511.9148254394531	204.69288635253906	5.817413330078125e-5	504.4114074707031	201.8109130859375	0.00015056133270263672	507.2854919433594	199.61044311523438	1.0	503.57354736328125	199.99508666992188	0.001417696475982666	8	030
42	511.7561950683594	204.44284057617188	6.690621376037598e-5	504.2942810058594	201.412841796875	0.00019216537475585938	506.6859130859375	198.4702606201172	1.0	503.8612060546875	199.47349548339844	0.0009447634220123291	8	030
43	511.99017333984375	204.34140014648438	0.0001093745231628418	504.8383483886719	201.3845977783203	0.0002919435501098633	507.3677978515625	198.9536590576172	1.0	504.1954650878906	199.31036376953125	0.0015458762645721436	8	030
44	502.317138671875	202.11012268066406	5.608797073364258e-5	503.93218994140625	202.05718994140625	0.00010401010513305664	506.2138977050781	199.45242309570312	1.0	504.79071044921875	199.35235595703125	0.0010329484939575195	8	030
45	511.60491943359375	204.23548889160156	8.13603401184082e-5	504.3663024902344	201.2978057861328	0.00025722384452819824	506.9037170410156	198.8232879638672	1.0	503.9349365234375	199.37496948242188	0.0009064078330993652	8	030
46	512.1023559570312	204.9949951171875	6.16908073425293e-5	504.5116882324219	202.0358428955078	0.00016176700592041016	507.714599609375	199.41976928710938	1.0	503.95233154296875	200.022705078125	0.001351386308670044	8	030
47	511.91241455078125	204.41073608398438	6.064772605895996e-5	504.66998291015625	201.39207458496094	0.00014957785606384277	507.2807312011719	198.9369354248047	1.0	504.07513427734375	199.7483367919922	0.0007782280445098877	8	030
48	511.6313171386719	204.2385711669922	6.973743438720703e-5	504.2464294433594	201.13079833984375	0.00020384788513183594	506.7269592285156	198.9654541015625	1.0	505.09271240234375	198.50286865234375	0.0018723905086517334	8	030
49	511.8512268066406	204.32757568359375	5.218386650085449e-5	504.5269470214844	201.3220977783203	0.00013080239295959473	506.6877746582031	198.64404296875	1.0	503.9866027832031	199.62489318847656	0.0007544159889221191	8	030
50	502.61724853515625	201.4256591796875	6.628036499023438e-5	504.1394348144531	201.08372497558594	0.00021857023239135742	506.5717468261719	198.82275390625	1.0	503.6243896484375	199.02232360839844	0.0021474063396453857	8	030
51	512.105224609375	204.576904296875	5.9098005294799805e-5	504.68011474609375	201.68333435058594	0.00017124414443969727	507.6434326171875	199.12107849121094	1.0	504.0791015625	199.7550811767578	0.0009857714176177979	8	030
52	512.0135498046875	204.65724182128906	5.048513412475586e-5	504.494140625	201.5814208984375	0.00020444393157958984	507.31317138671875	199.31117248535156	1.0	505.404052734375	198.75587463378906	0.009238362312316895	8	030
53	511.6197204589844	204.94290161132812	5.424022674560547e-5	504.24908447265625	201.90467834472656	0.00018486380577087402	507.03173828125	199.8690185546875	1.0	503.6300048828125	199.9591827392578	0.0013772547245025635	8	030
54	511.9759521484375	204.2050018310547	3.483891487121582e-5	504.3855895996094	200.92527770996094	9.056925773620605e-5	507.24859619140625	198.60845947265625	1.0	503.8938903808594	199.54554748535156	0.00045180320739746094	8	030
55	502.39752197265625	202.19970703125	4.225969314575195e-5	504.20086669921875	201.67050170898438	9.775161743164062e-5	506.5364685058594	199.3737030029297	1.0	504.7765808105469	198.64321899414062	0.000693202018737793	8	030
56	511.7931213378906	204.52330017089844	6.031990051269531e-5	504.2670593261719	201.58145141601562	0.00020688772201538086	507.2776184082031	199.10989379882812	1.0	503.431640625	199.63795471191406	0.0016976594924926758	8	030
57	512.3551025390625	204.7763671875	3.820657730102539e-5	504.8916320800781	201.95079040527344	0.00011664628982543945	507.591796875	199.49234008789062	1.0	505.9236145019531	198.63748168945312	0.0014034509658813477	8	030
58	502.4315490722656	201.75711059570312	5.1021575927734375e-5	115.50370025634766	265.40106201171875	0.00037744641304016113	507.20245361328125	198.9641571044922	1.0	505.42059326171875	198.48098754882812	0.0020257532596588135	8	030
59	511.8338928222656	204.48291015625	4.8220157623291016e-5	504.64483642578125	201.37301635742188	0.00015306472778320312	507.2303466796875	199.0060272216797	1.0	504.1058044433594	199.69805908203125	0.0011598765850067139	8	030
60	127.00858306884766	270.4468078613281	0.0007474720478057861	504.22821044921875	201.08633422851562	0.00015363097190856934	506.1955871582031	198.55941772460938	1.0	504.8463439941406	198.27371215820312	0.0012627840042114258	8	030
61	128.2974090576172	269.48236083984375	0.0011508464813232422	504.421630859375	201.76210021972656	0.00012987852096557617	507.3083801269531	199.27230834960938	1.0	503.9507751464844	199.91477966308594	0.0012198090553283691	8	030
62	501.5057373046875	201.35853576660156	6.002187728881836e-5	504.1656494140625	200.9578094482422	0.00011232495307922363	506.2849426269531	198.60752868652344	1.0	504.923583984375	197.90562438964844	0.0009214282035827637	8	030
63	502.40924072265625	202.1603240966797	4.7534704208374023e-5	504.3046569824219	201.670166015625	0.00010824203491210938	506.9516296386719	199.51808166503906	1.0	504.9067687988281	198.7496337890625	0.000605851411819458	8	030
64	511.70654296875	203.95571899414062	5.882978439331055e-5	504.405517578125	200.67724609375	0.00017511844635009766	506.80047607421875	198.47161865234375	1.0	503.900390625	199.11700439453125	0.0006487071514129639	8	030
65	512.0074462890625	204.95445251464844	9.074807167053223e-5	131.46856689453125	305.7895202636719	0.0002658367156982422	507.54107666015625	199.53662109375	1.0	503.6291198730469	199.9737548828125	0.0022820234298706055	8	030
66	511.835693359375	205.0209503173828	4.208087921142578e-5	504.3258972167969	202.1929931640625	0.00011897087097167969	507.3577880859375	199.51849365234375	1.0	503.8037414550781	200.2793731689453	0.0011848211288452148	8	030
67	131.85653686523438	303.1437072753906	0.07244515419006348	131.71604919433594	304.296142578125	0.03265124559402466	506.3020935058594	198.4133758544922	1.0	503.7783203125	199.28436279296875	0.0009470283985137939	8	030
68	130.1116485595703	276.67242431640625	4.3720006942749023e-5	504.23773193359375	201.4792022705078	0.00011497735977172852	506.7148742675781	198.50906372070312	1.0	503.7942810058594	199.71697998046875	0.0007745027542114258	8	030
69	512.046875	204.1661834716797	6.681680679321289e-5	504.26953125	201.0706024169922	0.00020682811737060547	507.20440673828125	198.36233520507812	1.0	503.67376708984375	199.0391387939453	0.0016893744468688965	8	030
70	128.0415496826172	275.22332763671875	0.005873382091522217	504.1468811035156	201.77471923828125	0.00021779537200927734	506.8778991699219	199.22140502929688	1.0	503.656982421875	199.87327575683594	0.000846177339553833	8	030
71	512.1258544921875	204.15403747558594	4.6133995056152344e-5	131.73831176757812	304.7347412109375	0.0006404221057891846	507.4730224609375	198.68118286132812	1.0	504.0617370605469	199.42930603027344	0.0005574226379394531	8	030
72	512.0133666992188	204.72311401367188	4.51207160949707e-5	504.4220886230469	201.61288452148438	0.00013127923011779785	507.4440612792969	199.1725311279297	1.0	504.0718994140625	199.7587432861328	0.0012083053588867188	8	030
73	511.6968078613281	204.31861877441406	8.717179298400879e-5	504.3577575683594	201.28338623046875	0.0002892613410949707	506.708251953125	198.96583557128906	1.0	503.6441955566406	199.36331176757812	0.0017507374286651611	8	030
74	512.2255249023438	204.31707763671875	7.098913192749023e-5	504.70623779296875	201.44166564941406	0.00015667080879211426	507.5212097167969	198.8253631591797	1.0	504.2524719238281	199.69287109375	0.0008203983306884766	8	030
75	511.63995361328125	204.56259155273438	2.5540590286254883e-5	130.9584503173828	304.5306396484375	8.317828178405762e-5	506.80682373046875	198.72386169433594	1.0	505.0699157714844	198.24940490722656	0.00048166513442993164	8	030
76	511.6309814453125	204.52496337890625	5.644559860229492e-5	504.1722412109375	201.5302734375	0.0001443028450012207	506.4424743652344	198.97433471679688	1.0	503.5451354980469	199.69534301757812	0.0006639361381530762	8	030
77	511.59454345703125	204.5449676513672	6.252527236938477e-5	504.1675720214844	201.3675079345703	0.00022214651107788086	506.5581970214844	199.20286560058594	1.0	503.6510314941406	199.65292358398438	0.0009036660194396973	8	030
78	511.77142333984375	204.85752868652344	5.8770179748535156e-5	131.2843780517578	305.17694091796875	0.0002816915512084961	507.17327880859375	199.05062866210938	1.0	503.7151184082031	199.84642028808594	0.0007816553115844727	8	030
79	511.91351318359375	204.87152099609375	4.634261131286621e-5	504.0084533691406	201.99281311035156	0.00011745095252990723	507.2072448730469	199.44924926757812	1.0	503.4212951660156	200.1936492919922	0.0004949867725372314	8	030
80	512.154052734375	204.41842651367188	4.5686960220336914e-5	504.39129638671875	201.06024169921875	0.00012764334678649902	507.5302734375	198.82968139648438	1.0	503.9848937988281	199.303466796875	0.0009371936321258545	8	030
81	502.22210693359375	201.9228973388672	6.508827209472656e-5	131.5942840576172	304.2528991699219	0.03890484571456909	506.6638488769531	198.99147033691406	1.0	503.78228759765625	199.5770263671875	0.0014789402484893799	8	030
82	511.95538330078125	204.8231964111328	6.479024887084961e-5	504.5544738769531	201.63893127441406	0.000179976224899292	507.4691162109375	199.57008361816406	1.0	503.6061706542969	199.76632690429688	0.001344054937362671	8	030
83	511.6569519042969	203.99722290039062	0.0001354515552520752	504.50299072265625	201.14675903320312	0.00044143199920654297	507.15716552734375	198.82278442382812	1.0	503.89874267578125	198.96270751953125	0.0014971494674682617	8	030
84	512.1121215820312	204.4647674560547	9.644031524658203e-5	504.46783447265625	201.53907775878906	0.00022399425506591797	507.3659362792969	198.88104248046875	1.0	503.7893981933594	199.38905334472656	0.001603156328201294	8	030
85	511.9486999511719	204.4535675048828	5.2541494369506836e-5	504.6397705078125	201.24851989746094	0.00013068318367004395	507.0830383300781	198.57286071777344	1.0	503.7796936035156	199.52134704589844	0.0011597275733947754	8	030
86	512.0372924804688	204.49314880371094	7.101893424987793e-5	504.28533935546875	201.3308868408203	0.00015056133270263672	507.44927978515625	198.77845764160156	1.0	504.0597229003906	199.5138702392578	0.0006268918514251709	8	030
87	511.95751953125	204.6054229736328	5.4508447647094727e-5	504.6463623046875	201.8810272216797	0.00018736720085144043	506.9203186035156	199.5196990966797	1.0	503.78045654296875	199.798828125	0.0027755796909332275	8	030
88	511.7533874511719	204.330322265625	6.377696990966797e-5	504.3263854980469	201.0913543701172	0.00020065903663635254	506.8942565917969	198.89599609375	1.0	503.9478759765625	199.38348388671875	0.0012537837028503418	8	030
89	511.8128967285156	204.5106658935547	5.692243576049805e-5	504.21368408203125	201.674072265625	0.00019487738609313965	507.00457763671875	199.1082763671875	1.0	503.6529541015625	199.71774291992188	0.0014621913433074951	8	030
90	502.0599670410156	201.69979858398438	4.348158836364746e-5	504.1410827636719	201.29762268066406	0.00010803341865539551	506.4122314453125	198.76080322265625	1.0	504.75482177734375	198.4479522705078	0.0010715723037719727	8	030
91	121.86161804199219	276.0857238769531	0.0004570186138153076	504.8103332519531	201.430908203125	0.00018900632858276367	507.640869140625	199.28590393066406	1.0	504.06597900390625	199.69131469726562	0.0012364387512207031	8	030
92	511.8377685546875	204.4918975830078	9.456276893615723e-5	104.31205749511719	275.1478576660156	0.0017524957656860352	507.2071228027344	199.21592712402344	1.0	504.1765441894531	199.80923461914062	0.001976877450942993	8	030
93	502.5786437988281	201.9316864013672	4.172325134277344e-5	504.4112243652344	201.46925354003906	0.00017705559730529785	507.12750244140625	199.261962890625	1.0	505.234375	198.6725311279297	0.0015565156936645508	8	030
94	511.4429626464844	204.1829833984375	8.940696716308594e-5	112.49335479736328	274.62713623046875	0.003146648406982422	506.1706848144531	198.69493103027344	1.0	503.7290954589844	199.0835418701172	0.0017538368701934814	8	030
95	511.8019104003906	204.0652618408203	6.276369094848633e-5	504.5454406738281	201.06103515625	0.00020736455917358398	507.0276794433594	198.5917205810547	1.0	503.9214782714844	199.33802795410156	0.0008151233196258545	8	030
96	511.9429016113281	204.3174591064453	4.735589027404785e-5	504.4160461425781	201.32891845703125	0.00014230608940124512	507.07379150390625	198.76339721679688	1.0	503.8765869140625	199.70359802246094	0.0008772313594818115	8	030
97	511.8281555175781	204.155517578125	7.364153861999512e-5	504.4093017578125	200.92718505859375	0.0002129673957824707	506.9793701171875	198.7733917236328	1.0	504.2091369628906	199.340087890625	0.0009111464023590088	8	030
98	119.6678695678711	277.1982727050781	0.00012347102165222168	115.67182159423828	276.68084716796875	0.00044724345207214355	507.7517395019531	199.21034240722656	1.0	503.7042236328125	199.9398651123047	0.000638425350189209	8	030
99	117.10082244873047	276.583740234375	0.032379984855651855	114.08987426757812	275.9676513671875	0.006932616233825684	507.12127685546875	199.248291015625	1.0	505.2474365234375	198.73080444335938	0.0032820403575897217	8	030
100	512.0435180664062	204.55210876464844	0.00010779500007629395	504.419189453125	201.4928436279297	0.00031623244285583496	507.1851501464844	199.0468292236328	1.0	503.8708801269531	199.5406951904297	0.0019082725048065186	8	030
101	118.25175476074219	280.5191650390625	0.1990354061126709	504.2324523925781	201.2227020263672	0.0001569986343383789	506.8570861816406	198.99105834960938	1.0	505.0926513671875	198.50753784179688	0.0009586513042449951	8	030
102	511.6832275390625	204.2775421142578	6.601214408874512e-5	504.4588317871094	201.27252197265625	0.00022873282432556152	506.7202453613281	198.9520263671875	1.0	503.85699462890625	199.57501220703125	0.0018160641193389893	8	030
103	511.5730285644531	204.83895874023438	5.778670310974121e-5	504.2232971191406	201.943603515625	0.00021338462829589844	506.6440124511719	199.3523712158203	0.9999999403953552	503.6721496582031	199.6468505859375	0.002752333879470825	8	030
104	511.7055358886719	204.5614776611328	6.651878356933594e-5	504.439697265625	201.59951782226562	0.00017118453979492188	506.7743835449219	199.20875549316406	1.0	505.07220458984375	198.7888946533203	0.0011669695377349854	8	030
105	511.90985107421875	204.78738403320312	4.13060188293457e-5	504.4192199707031	201.79721069335938	0.0001150667667388916	507.4099426269531	199.38668823242188	1.0	503.8403625488281	200.03515625	0.0007849931716918945	8	030
106	511.88958740234375	204.56399536132812	5.042552947998047e-5	504.2704772949219	201.63153076171875	0.00016614794731140137	507.20648193359375	199.16957092285156	1.0	503.59515380859375	199.85067749023438	0.0010030567646026611	8	030
107	133.4053192138672	306.0625305175781	0.05127674341201782	109.40290832519531	274.0735778808594	0.17074841260910034	507.0785827636719	198.34873962402344	1.0	128.44204711914062	309.7086486816406	0.0010314881801605225	8	030
108	138.2800750732422	310.27410888671875	0.7795318365097046	136.91287231445312	311.7635803222656	0.5934745669364929	507.6571044921875	199.51193237304688	1.0	129.3746795654297	315.5365295410156	0.0013037621974945068	8	030
109	116.87998962402344	271.8128356933594	0.011273860931396484	137.20059204101562	317.7693176269531	0.9999806880950928	506.96014404296875	199.43545532226562	1.0	136.0196075439453	318.22662353515625	0.00517958402633667	8	030
110	137.69039916992188	320.4643859863281	0.9968281984329224	137.0303192138672	322.43408203125	0.017093300819396973	506.37054443359375	199.2610321044922	1.0	504.7260437011719	198.92713928222656	0.003051251173019409	8	030
111	137.52163696289062	327.1578063964844	0.9994744062423706	117.63298797607422	266.7856140136719	0.9699249267578125	507.11224365234375	198.6429901123047	1.0	504.0199890136719	199.22689819335938	0.0023777782917022705	8	030
112	142.40390014648438	326.6773376464844	0.9711357355117798	123.00563049316406	266.11468505859375	0.035784006118774414	507.1311340332031	198.98426818847656	1.0	503.57598876953125	199.4010009765625	0.0017926990985870361	8	030
113	146.0531005859375	338.275634765625	1.0	122.5933837890625	266.5519714355469	0.17152529954910278	506.8952331542969	198.86122131347656	1.0	503.53802490234375	199.92819213867188	0.0018777251243591309	8	030
114	147.76675415039062	341.41741943359375	1.0	122.26591491699219	267.55999755859375	0.9939380884170532	507.408935546875	198.96014404296875	1.0	503.8196105957031	199.61383056640625	0.0013513565063476562	8	030
115	147.6852569580078	342.0199890136719	1.0	121.62112426757812	267.8250732421875	0.9999997615814209	507.1846618652344	199.77938842773438	1.0	503.9637756347656	199.81129455566406	0.0022991597652435303	8	030
116	150.25094604492188	343.4002685546875	1.0	121.46556854248047	268.8234558105469	0.9999878406524658	506.1280517578125	198.61477661132812	1.0	503.76806640625	199.11436462402344	0.0012356042861938477	8	030
117	149.77952575683594	344.3485412597656	0.9999972581863403	135.95359802246094	280.5785827636719	0.015485614538192749	507.2631530761719	198.63671875	1.0	504.1400451660156	199.6060028076172	0.0007866024971008301	8	030
118	153.12965393066406	347.37335205078125	0.8393468260765076	137.83815002441406	286.4793395996094	0.9995264410972595	506.34716796875	198.3869171142578	1.0	503.8448486328125	199.17190551757812	0.0022667348384857178	8	030
119	134.50814819335938	291.1544189453125	0.01174616813659668	135.771728515625	292.421142578125	0.2948983907699585	507.1652526855469	198.51348876953125	1.0	503.90936279296875	199.17308044433594	0.0006707310676574707	8	030
120	144.3335418701172	291.279052734375	0.038338273763656616	139.34007263183594	289.6899719238281	0.9999998807907104	506.7117614746094	198.65403747558594	1.0	503.79364013671875	199.28451538085938	0.0008045434951782227	8	030
121	140.96707153320312	295.03619384765625	0.7734330892562866	140.9853515625	294.768798828125	0.9997013807296753	507.449951171875	199.56712341308594	1.0	503.7747802734375	200.24522399902344	0.0008238255977630615	8	030
122	141.6989288330078	293.6956481933594	0.2121269404888153	140.22792053222656	293.52850341796875	0.9162311553955078	507.42510986328125	199.15403747558594	1.0	504.0352478027344	200.0781707763672	0.001516580581665039	8	030
123	141.3931427001953	292.6397399902344	0.9186128973960876	141.22427368164062	291.2554931640625	0.9975427389144897	507.1549987792969	199.3450469970703	1.0	503.7966003417969	199.647705078125	0.0009567439556121826	8	030
124	145.36012268066406	290.5686950683594	0.06878459453582764	141.4498748779297	290.12152099609375	0.9999999403953552	507.5551452636719	198.86508178710938	1.0	503.779296875	199.3448486328125	0.0013866424560546875	8	030
125	135.61912536621094	290.47119140625	0.03444823622703552	136.17974853515625	290.9708557128906	0.775989294052124	506.6645812988281	198.76283264160156	1.0	504.86981201171875	198.32559204101562	0.0014407634735107422	8	030
126	502.2562255859375	201.67999267578125	5.6236982345581055e-5	504.41827392578125	201.10494995117188	0.00016510486602783203	506.4567565917969	198.83734130859375	1.0	504.86956787109375	198.53402709960938	0.001239866018295288	8	030
127	143.87330627441406	294.2051086425781	0.926127016544342	141.52967834472656	296.5902404785156	0.08856615424156189	507.42608642578125	199.24014282226562	1.0	503.81512451171875	199.74928283691406	0.0017581284046173096	8	030
128	160.20034790039062	288.0108642578125	0.008391529321670532	152.9530029296875	288.5544738769531	1.0	507.1950378417969	198.44155883789062	1.0	503.9901428222656	199.02052307128906	0.004418760538101196	8	030
129	151.0084686279297	288.2058410644531	0.004688143730163574	152.5694122314453	285.8876647949219	1.0	507.37237548828125	198.9604949951172	1.0	505.53680419921875	198.3289031982422	0.0011452138423919678	8	030
130	161.66184997558594	290.04461669921875	0.000363767147064209	154.54734802246094	286.6541748046875	1.0	507.3920593261719	198.8596954345703	1.0	503.92169189453125	199.27252197265625	0.0012770295143127441	8	030
131	164.58657836914062	287.9468994140625	0.0010878443717956543	163.5894317626953	284.5873107910156	1.0	507.1606140136719	199.24002075195312	1.0	504.0281066894531	200.16302490234375	0.00047722458839416504	8	030
132	163.45066833496094	291.3063049316406	0.0008205175399780273	165.8340606689453	287.484130859375	0.9999998807907104	507.44964599609375	199.35403442382812	1.0	503.7994384765625	199.72824096679688	0.0018634498119354248	8	030
133	161.2232666015625	285.753662109375	0.9992711544036865	164.02130126953125	285.439208984375	0.9997979998588562	506.39178466796875	199.0723114013672	1.0	503.692626953125	199.8544921875	0.0006479918956756592	8	030
134	163.3335723876953	278.967041015625	0.3382948338985443	167.3848114013672	280.5826416015625	0.9999998807907104	507.782470703125	198.66461181640625	1.0	504.3244323730469	199.34608459472656	0.0017285645008087158	8	030
135	129.96762084960938	352.75115966796875	0.3783400058746338	169.83700561523438	276.67034912109375	1.0	507.20111083984375	199.11488342285156	1.0	503.76373291015625	199.69241333007812	0.0012417733669281006	8	030
136	170.2285614013672	273.5746154785156	0.008606255054473877	170.8487091064453	270.3681335449219	1.0	507.3137512207031	199.46678161621094	1.0	503.9991760253906	199.9678955078125	0.0006475746631622314	8	030
137	126.0996322631836	347.9013366699219	0.9993454217910767	172.74119567871094	266.4779052734375	1.0	507.2838134765625	198.8072967529297	1.0	171.9141845703125	268.68359375	0.0007205307483673096	8	030
138	124.16942596435547	348.1370544433594	0.9952297210693359	175.71217346191406	259.6773986816406	1.0	507.30303955078125	199.14620971679688	1.0	503.63446044921875	199.71475219726562	0.00047966837882995605	8	030
139	125.27603149414062	338.79925537109375	0.9999989867210388	179.4337921142578	254.98480224609375	1.0	506.9251708984375	199.43142700195312	1.0	503.60076904296875	199.81329345703125	0.000852048397064209	8	030
140	128.17910766601562	330.8658142089844	0.9999775886535645	180.35154724121094	252.90525817871094	1.0	508.0871276855469	199.565673828125	1.0	503.94293212890625	200.05162048339844	0.0007547736167907715	8	030
141	128.63687133789062	322.27581787109375	0.9999998807907104	174.00961303710938	264.502197265625	0.9998619556427002	506.5817565917969	198.8353729248047	1.0	503.566162109375	199.30393981933594	0.0009368360042572021	8	030
142	128.27293395996094	315.2952880859375	0.9999998807907104	132.0513916015625	316.261474609375	0.0067636966705322266	507.36102294921875	199.05325317382812	1.0	503.95428466796875	199.61489868164062	0.0007221698760986328	8	030
143	123.6860122680664	314.7373962402344	0.9999998807907104	182.16134643554688	263.8760681152344	0.9999998807907104	506.9021911621094	198.8404083251953	1.0	503.85064697265625	199.47035217285156	0.001069575548171997	8	030
144	120.46337890625	309.19512939453125	0.9999985694885254	179.95700073242188	264.7256774902344	1.0	507.1895751953125	199.49095153808594	1.0	503.68157958984375	199.62649536132812	0.0022680163383483887	8	030
145	121.88495635986328	306.0937805175781	0.9999889135360718	180.24282836914062	264.88995361328125	1.0	507.47607421875	199.55795288085938	1.0	503.9512939453125	200.12893676757812	0.0031773746013641357	8	030
146	125.75155639648438	306.8714599609375	0.9999997615814209	182.43185424804688	270.4839782714844	1.0	507.4199523925781	199.02223205566406	1.0	504.01422119140625	199.72152709960938	0.0009552240371704102	8	030
147	124.59413146972656	306.49749755859375	1.0	182.02552795410156	269.91473388671875	1.0	506.9057922363281	199.45947265625	1.0	503.4921875	199.46328735351562	0.004489213228225708	8	030
148	125.39974975585938	305.4599609375	1.0	178.8750457763672	271.4936828613281	1.0	507.0838928222656	198.72962951660156	1.0	504.0195007324219	199.23287963867188	0.0024918019771575928	8	030
149	125.02184295654297	305.0305480957031	1.0	174.1412811279297	272.9432373046875	1.0	506.6635437011719	198.20022583007812	1.0	505.3268127441406	198.0604705810547	0.0017525851726531982	8	030
150	126.15763854980469	307.8623962402344	1.0	173.34275817871094	271.6790466308594	1.0	507.2024230957031	199.19631958007812	0.9999999403953552	503.9808349609375	199.68106079101562	0.0017316639423370361	8	030
151	125.81563568115234	307.1716003417969	1.0	170.28138732910156	271.6761779785156	1.0	507.3134460449219	199.50067138671875	1.0	503.6188049316406	200.06216430664062	0.0017465054988861084	8	030
152	124.82158660888672	306.03424072265625	1.0	171.147216796875	267.1325988769531	1.0	507.4150695800781	199.35089111328125	1.0	503.8138732910156	199.8616180419922	0.0013301670551300049	8	030
153	121.65452575683594	304.3106689453125	0.9999951124191284	169.05471801757812	267.0321044921875	1.0	506.7137451171875	199.070556640625	0.9999999403953552	503.69366455078125	199.54684448242188	0.0031561851501464844	8	030
154	121.3946533203125	304.1807861328125	0.9290969371795654	170.61932373046875	264.97613525390625	1.0	506.8484191894531	198.9791259765625	1.0	503.8547668457031	199.6023712158203	0.0010754764080047607	8	030
155	117.03307342529297	305.3270263671875	0.04415908455848694	169.87884521484375	263.8817138671875	1.0	507.51715087890625	198.95834350585938	1.0	503.9459533691406	199.73655700683594	0.00040671229362487793	8	030
156	162.9580078125	263.6001281738281	0.00567057728767395	164.6776885986328	265.8120422363281	1.0	507.5041809082031	199.5284423828125	1.0	503.744873046875	200.29171752929688	0.000979304313659668	8	030
157	158.3703155517578	269.7249755859375	0.004129469394683838	164.14378356933594	263.17681884765625	1.0	506.7515563964844	199.03514099121094	1.0	503.6452941894531	199.70973205566406	0.002075761556625366	8	030
158	102.95413208007812	308.0200500488281	0.07528123259544373	158.27798461914062	262.8708190917969	1.0	507.05816650390625	198.58998107910156	1.0	503.8227844238281	199.16531372070312	0.0007000267505645752	8	030
159	100.58771514892578	307.492919921875	0.9987735748291016	160.22274780273438	259.36004638671875	1.0	506.977783203125	198.95315551757812	1.0	503.7889099121094	199.39126586914062	0.001400291919708252	8	030
160	99.35950469970703	302.6973571777344	0.8672094941139221	160.45872497558594	251.61102294921875	1.0	507.31219482421875	199.16751098632812	1.0	503.7638854980469	199.862548828125	0.0005167126655578613	8	030
161	97.57051086425781	302.0841979980469	0.8670566082000732	159.24937438964844	251.0216827392578	1.0	506.5604248046875	198.87779235839844	1.0	503.6398010253906	199.51754760742188	0.0006573200225830078	8	030
162	163.92445373535156	257.2027282714844	0.0011658668518066406	161.31134033203125	253.2716064453125	1.0	506.95745849609375	199.50015258789062	1.0	503.74981689453125	199.74954223632812	0.004473388195037842	8	030
163	164.17886352539062	258.2829284667969	0.0007278025150299072	162.37890625	255.2842559814453	1.0	507.0420837402344	199.4580535888672	0.9999998807907104	503.9331970214844	199.2135009765625	0.0031029582023620605	8	030
164	162.38909912109375	258.8735656738281	0.0022813081741333008	159.5308074951172	256.3547668457031	1.0	507.1947326660156	198.9923858642578	1.0	503.8829650878906	199.40826416015625	0.003142237663269043	8	030
165	150.28611755371094	262.1588134765625	0.0015177130699157715	154.711181640625	260.8251647949219	0.9999973773956299	506.98089599609375	198.86329650878906	1.0	503.6153259277344	199.465576171875	0.0013447701930999756	8	030
166	149.1027374267578	261.8117980957031	0.0017867982387542725	153.56602478027344	255.1772003173828	1.0	507.5678405761719	199.01885986328125	1.0	504.1859130859375	199.5164031982422	0.0017752349376678467	8	030
167	162.90679931640625	254.3173828125	0.0003814697265625	161.56240844726562	251.11082458496094	1.0	506.92681884765625	198.87127685546875	1.0	503.8144226074219	199.5504608154297	0.0014610886573791504	8	030
168	90.06243896484375	295.5963134765625	0.533453106880188	163.21969604492188	251.4955291748047	1.0	507.6064147949219	199.17950439453125	1.0	503.77423095703125	199.91871643066406	0.0006763637065887451	8	030
169	96.92745208740234	287.9737548828125	0.9990975260734558	162.3042755126953	251.3332977294922	1.0	507.1387634277344	199.09681701660156	1.0	505.31134033203125	198.16786193847656	0.001268923282623291	8	030
170	101.40044403076172	278.29327392578125	0.9995909333229065	163.16604614257812	244.00741577148438	1.0	506.0816345214844	199.2233428955078	1.0	503.4425964355469	199.93824768066406	0.0028201639652252197	8	030
171	93.84123229980469	271.5551452636719	0.36309754848480225	163.39329528808594	242.3401336669922	1.0	507.1110534667969	198.954833984375	1.0	503.8363037109375	199.69635009765625	0.0011462867259979248	8	030
172	88.1086196899414	269.2882385253906	0.9999973773956299	156.7744140625	259.6729431152344	0.9999034404754639	506.8064270019531	199.32701110839844	1.0	505.1843566894531	198.5641326904297	0.0009010136127471924	8	030
173	84.54210662841797	268.3515930175781	0.9999992847442627	157.29220581054688	254.2777557373047	1.0	507.5970764160156	199.21763610839844	1.0	503.7203674316406	199.79986572265625	0.0007271468639373779	8	030
174	85.45206451416016	266.15191650390625	0.9999572038650513	156.04486083984375	258.2721862792969	1.0	507.1410217285156	199.00209045410156	1.0	503.6596984863281	199.33407592773438	0.001102536916732788	8	030
175	86.39126586914062	264.5829162597656	0.9979740381240845	156.07896423339844	259.75653076171875	0.9999998807907104	508.0109558105469	199.00845336914062	1.0	504.3055725097656	199.8376922607422	0.0010369420051574707	8	030
176	88.22418212890625	263.6700744628906	0.2604963779449463	153.05776977539062	266.29473876953125	0.9999794960021973	506.7816162109375	199.28221130371094	1.0	503.6402893066406	199.98660278320312	0.0005030035972595215	8	030
177	133.19500732421875	274.77886962890625	0.0008081495761871338	141.49844360351562	272.1711730957031	0.14784827828407288	506.8920593261719	198.56556701660156	1.0	503.78668212890625	198.9781494140625	0.0018393993377685547	8	030
178	94.2729721069336	262.278564453125	0.554633617401123	133.0291748046875	275.69134521484375	0.0032729804515838623	506.6125183105469	199.02267456054688	1.0	503.75238037109375	199.8349609375	0.0028484463691711426	8	030
179	88.8833236694336	261.3175964355469	0.5612022280693054	148.20919799804688	269.9262390136719	0.9999103546142578	507.5356140136719	199.80960083007812	1.0	503.8028259277344	200.30491638183594	0.0017709732055664062	8	030
180	97.04317474365234	263.3916931152344	0.019897103309631348	152.0863037109375	267.4790954589844	0.9991246461868286	507.0289306640625	198.9347686767578	1.0	503.6808166503906	199.76783752441406	0.0007504820823669434	8	030
181	502.83367919921875	202.69351196289062	3.859400749206543e-5	152.56326293945312	269.4300537109375	0.6075682640075684	507.31390380859375	199.97445678710938	1.0	503.4948425292969	200.43930053710938	0.0009417235851287842	8	030
182	86.11193084716797	267.5321350097656	0.999991774559021	144.95944213867188	270.14788818359375	0.005296796560287476	508.10260009765625	199.0077362060547	1.0	504.1101379394531	199.68408203125	0.0009413659572601318	8	030
183	85.92618560791016	269.8152160644531	0.9999997019767761	143.9801788330078	269.5206604003906	0.9999999403953552	507.74163818359375	200.48751831054688	1.0	503.814208984375	200.86651611328125	0.0015945732593536377	8	030
184	85.17659759521484	271.8221740722656	0.9996791481971741	145.7552490234375	266.8871765136719	1.0	507.5564270019531	199.10800170898438	1.0	503.6753845214844	199.6980743408203	0.0005411207675933838	8	030
185	84.18550872802734	272.1598205566406	0.9999885559082031	147.93629455566406	269.2906799316406	0.841031551361084	507.14471435546875	198.83460998535156	1.0	503.9039306640625	199.1677703857422	0.0015335381031036377	8	030
186	83.54884338378906	270.93048095703125	0.9874175786972046	154.95445251464844	266.7762756347656	0.9996843338012695	507.5225524902344	199.23095703125	1.0	503.7547302246094	199.76385498046875	0.0027550160884857178	8	030
187	83.63037872314453	271.0837707519531	0.999996542930603	145.48765563964844	256.94989013671875	0.9998981952667236	507.533203125	198.86839294433594	1.0	503.9476013183594	199.68743896484375	0.0008481144905090332	8	030
188	83.06936645507812	271.4719543457031	0.9999998807907104	150.26963806152344	267.9103088378906	0.9995685815811157	506.77423095703125	198.8393096923828	1.0	504.90655517578125	198.4266815185547	0.0006512105464935303	8	030
189	86.19964599609375	270.430419921875	0.9999984502792358	133.68759155273438	244.9669952392578	0.0024625658988952637	507.3936767578125	199.24371337890625	1.0	503.7149353027344	199.7356719970703	0.0007931888103485107	8	030
190	86.2499008178711	268.5950622558594	1.0	142.7662353515625	243.04103088378906	0.9201189279556274	506.67822265625	198.9673309326172	0.9999998807907104	503.7864990234375	199.2600860595703	0.003811866044998169	8	030
191	83.7440414428711	266.1624450683594	0.9999985098838806	160.1634979248047	244.90032958984375	0.9999998807907104	507.32183837890625	199.34486389160156	1.0	503.5440673828125	199.7603759765625	0.0014917254447937012	8	030
192	79.15086364746094	265.2982177734375	0.9999968409538269	163.21287536621094	239.56163024902344	1.0	506.52984619140625	199.11483764648438	1.0	503.7925720214844	199.43284606933594	0.000828176736831665	8	030
193	75.51940155029297	264.4666442871094	0.8681318759918213	169.6165771484375	232.80239868164062	1.0	506.6822509765625	199.17872619628906	1.0	504.9651794433594	198.62969970703125	0.0023652613162994385	8	030
194	77.30767059326172	263.2081298828125	0.9999967813491821	175.0974884033203	221.0554656982422	1.0	506.8254089355469	199.29904174804688	1.0	176.38372802734375	221.4395751953125	0.000657886266708374	8	030
195	77.36829376220703	260.8872375488281	1.0	178.5598907470703	224.24374389648438	1.0	506.95361328125	198.6194305419922	1.0	503.9629211425781	199.1221923828125	0.0011645257472991943	8	030
196	77.29444122314453	256.8589172363281	1.0	171.53443908691406	231.47760009765625	1.0	506.4665222167969	199.4292755126953	1.0	504.461181640625	198.84103393554688	0.0011211633682250977	8	030
197	512.0763549804688	204.39981079101562	0.00013720989227294922	146.5243377685547	271.4565124511719	0.9999926090240479	507.2395324707031	199.29412841796875	1.0	503.9147644042969	199.1935272216797	0.00410538911819458	8	030
198	146.36448669433594	279.3854064941406	0.0001258254051208496	146.83522033691406	277.73602294921875	0.005154937505722046	507.51190185546875	199.2469940185547	1.0	503.6065368652344	199.96946716308594	0.000583648681640625	8	030
199	511.7527160644531	204.65362548828125	9.498000144958496e-5	504.4151611328125	201.84820556640625	0.00022807717323303223	506.949462890625	199.44088745117188	1.0	503.63653564453125	200.0130157470703	0.0012232959270477295	8	030
200	508.3118591308594	201.8665313720703	5.507469177246094e-5	504.50103759765625	201.39654541015625	0.00015223026275634766	507.2386169433594	199.02911376953125	1.0	504.086181640625	199.70384216308594	0.0008080005645751953	8	030
201	512.3460083007812	204.4629364013672	9.304285049438477e-5	78.67033386230469	190.18763732910156	0.0003737509250640869	507.7025451660156	198.9740753173828	1.0	504.0254211425781	199.69430541992188	0.0018923580646514893	8	030
202	78.41053009033203	183.85470581054688	0.9976485967636108	152.0302276611328	258.5291442871094	0.9999991655349731	506.7876281738281	198.56500244140625	1.0	503.99200439453125	198.76968383789062	0.0016689002513885498	8	030
203	148.4595184326172	250.263671875	0.0002987384796142578	146.2572479248047	249.9346466064453	0.9999992847442627	506.48779296875	198.96510314941406	1.0	503.8656005859375	199.69203186035156	0.002009272575378418	8	030
204	80.74188995361328	177.16244506835938	0.00014987587928771973	134.76515197753906	240.6434783935547	0.9858260154724121	506.2507629394531	198.3516845703125	1.0	503.5528869628906	199.05946350097656	0.0009278357028961182	8	030
205	146.16551208496094	239.4067840576172	0.0001531541347503662	144.3624725341797	236.22935485839844	0.9999978542327881	507.10797119140625	198.919189453125	1.0	503.7845764160156	199.4586944580078	0.000985860824584961	8	030
206	512.0285034179688	204.7646942138672	6.189942359924316e-5	144.16835021972656	226.80340576171875	0.6961936950683594	507.2134704589844	199.11146545410156	1.0	503.7673034667969	199.9595184326172	0.0011535286903381348	8	030
207	85.2641372680664	164.91546630859375	0.008685559034347534	85.25228881835938	164.46559143066406	0.9952248930931091	506.97222900390625	199.2894744873047	1.0	503.587158203125	199.69143676757812	0.0022045373916625977	8	030
208	511.6977233886719	204.69309997558594	4.526972770690918e-5	504.3687438964844	201.39218139648438	0.00015121698379516602	506.9557800292969	199.3974151611328	1.0	503.6225280761719	199.5416259765625	0.0019598305225372314	8	030
209	502.962890625	201.89950561523438	5.2303075790405273e-5	504.3405456542969	201.5402069091797	9.623169898986816e-5	506.8104248046875	198.73590087890625	1.0	505.20013427734375	198.6736297607422	0.0019797086715698242	8	030
210	512.022216796875	204.78692626953125	3.2573938369750977e-5	504.3812561035156	201.34646606445312	7.832050323486328e-5	507.1175842285156	199.0428466796875	1.0	505.46612548828125	198.53634643554688	0.0006181597709655762	8	030
211	511.9471130371094	204.69056701660156	5.131959915161133e-5	504.1523132324219	201.587890625	0.00015804171562194824	507.1736755371094	199.1095428466797	1.0	503.44061279296875	199.6319122314453	0.0017606914043426514	8	030
212	511.5364685058594	205.07655334472656	9.831786155700684e-5	504.31829833984375	202.19639587402344	0.0002714991569519043	507.1324462890625	199.8611297607422	1.0	503.4845886230469	200.23020935058594	0.00179976224899292	8	030
213	512.3220825195312	204.67050170898438	5.066394805908203e-5	119.14676666259766	198.43434143066406	0.0006678998470306396	507.5832824707031	199.25421142578125	1.0	503.8890686035156	199.89828491210938	0.0008138120174407959	8	030
214	511.6726989746094	205.0085906982422	5.805492401123047e-5	504.1977844238281	202.1708221435547	0.00020954012870788574	507.0020446777344	200.03958129882812	1.0	503.6337890625	200.30325317382812	0.0016925036907196045	8	030
215	512.1456909179688	204.3970184326172	8.526444435119629e-5	119.44788360595703	199.67559814453125	0.0019594430923461914	507.4339294433594	199.26039123535156	1.0	503.6944580078125	199.34060668945312	0.0022072792053222656	8	030
216	511.7384033203125	204.95716857910156	7.516145706176758e-5	119.89484405517578	195.90936279296875	0.9960169196128845	506.7987060546875	199.77647399902344	0.9999999403953552	503.66339111328125	199.76351928710938	0.0028445422649383545	8	030
217	511.99420166015625	204.1661376953125	0.00011563301086425781	504.74884033203125	200.93817138671875	0.0003091394901275635	506.86651611328125	198.80850219726562	0.9999999403953552	504.0372619628906	198.96002197265625	0.002852529287338257	8	030
218	512.1306762695312	204.80209350585938	6.851553916931152e-5	128.77664184570312	189.59454345703125	0.003919005393981934	507.1636047363281	199.3700408935547	1.0	503.92071533203125	200.07664489746094	0.0014726221561431885	8	030
219	508.18011474609375	201.57037353515625	3.835558891296387e-5	130.3751678466797	182.02325439453125	0.9673311114311218	507.12335205078125	198.42010498046875	1.0	503.96612548828125	199.16787719726562	0.0006884932518005371	8	030
220	512.1434326171875	204.9189910888672	6.747245788574219e-5	126.1946029663086	174.45303344726562	0.9862568378448486	507.6405334472656	199.44808959960938	1.0	504.0972900390625	199.9039306640625	0.0018000900745391846	8	030
221	511.663330078125	204.09591674804688	7.43567943572998e-5	129.91226196289062	179.4324493408203	1.0	506.27276611328125	198.74545288085938	1.0	503.6338195800781	199.42880249023438	0.001667112112045288	8	030
222	134.7008056640625	168.7886199951172	8.112192153930664e-5	133.53738403320312	172.3340301513672	1.0	506.7355651855469	199.2394256591797	1.0	503.6501770019531	199.97250366210938	0.0007087886333465576	8	030
223	132.3694610595703	162.86354064941406	0.00032576918601989746	131.59994506835938	164.614990234375	1.0	506.8007507324219	198.73468017578125	1.0	505.11920166015625	198.3057403564453	0.00202101469039917	8	030
224	132.2001190185547	162.07266235351562	8.305907249450684e-5	130.57705688476562	163.6671905517578	0.9999967217445374	506.7684020996094	199.227783203125	0.9999999403953552	503.91961669921875	199.54661560058594	0.0021070539951324463	8	030
225	123.24573516845703	159.3617706298828	0.9931911826133728	504.3492126464844	201.34552001953125	0.00020951032638549805	506.8309631347656	198.86940002441406	1.0	503.6534118652344	199.56153869628906	0.0012552440166473389	8	030
226	90.42770385742188	176.8904266357422	0.5907322764396667	129.38140869140625	167.85260009765625	0.05048564076423645	506.7696838378906	198.61865234375	1.0	503.7801208496094	198.8643798828125	0.00284692645072937	8	030
227	90.42327117919922	182.16387939453125	0.02958330512046814	152.26101684570312	159.94163513183594	0.9957172870635986	506.5230712890625	198.83238220214844	1.0	504.8365783691406	198.79039001464844	0.0008673667907714844	8	030
228	89.00989532470703	185.0108642578125	0.997456967830658	164.67080688476562	152.27548217773438	0.9663675427436829	506.8077697753906	199.0921630859375	1.0	505.1265869140625	198.48411560058594	0.0007262229919433594	8	030
229	89.92623901367188	179.1221923828125	0.015347301959991455	124.73796081542969	191.52149963378906	0.00047516822814941406	506.4952697753906	199.0226593017578	1.0	503.5974426269531	199.5524444580078	0.0010442137718200684	8	030
230	161.50946044921875	174.04739379882812	0.0008500516414642334	155.07034301757812	174.40321350097656	0.9999942779541016	506.2381286621094	198.6659393310547	1.0	504.6067810058594	198.56600952148438	0.0005974173545837402	8	030
231	511.68017578125	204.4435272216797	5.918741226196289e-5	142.74195861816406	179.24037170410156	0.9999985694885254	506.8629455566406	198.9742431640625	1.0	503.74566650390625	199.6724395751953	0.0005973577499389648	8	030
232	145.5846710205078	175.28472900390625	0.0012258589267730713	140.18495178222656	176.66049194335938	0.9999998807907104	506.9931945800781	199.76634216308594	1.0	503.8741455078125	200.26031494140625	0.0006360709667205811	8	030
233	132.6892547607422	178.8131103515625	9.626150131225586e-5	141.93309020996094	174.94314575195312	0.9999998211860657	506.7239685058594	198.4030303955078	1.0	505.3061218261719	197.88914489746094	0.000786900520324707	8	030
234	512.0342407226562	204.40672302246094	6.502866744995117e-5	137.85330200195312	184.84681701660156	0.9855004549026489	507.20745849609375	199.16966247558594	1.0	503.9949035644531	199.62408447265625	0.001582324504852295	8	030
235	79.03124237060547	169.15887451171875	0.9989254474639893	128.3270263671875	189.4306182861328	0.3142207860946655	506.8215637207031	199.01292419433594	1.0	505.0426330566406	198.46932983398438	0.0016229748725891113	8	030
236	508.6781311035156	201.72438049316406	7.233023643493652e-5	121.4428939819336	190.8285675048828	0.8305124044418335	507.796142578125	198.74005126953125	1.0	504.2816162109375	199.4090576171875	0.0006747543811798096	8	030
237	76.97830963134766	168.22854614257812	0.0394916832447052	504.28057861328125	202.3072509765625	0.00016683340072631836	506.948974609375	199.72447204589844	1.0	503.59771728515625	200.1697540283203	0.0008845627307891846	8	030
238	79.29718017578125	170.73977661132812	0.036190688610076904	121.9478530883789	179.75706481933594	0.990000307559967	507.05926513671875	199.23739624023438	1.0	503.69317626953125	199.64083862304688	0.0018971264362335205	8	030
239	79.83802795410156	169.7867889404297	0.9999987483024597	120.63116455078125	174.9275665283203	1.0	507.16351318359375	199.27291870117188	1.0	505.4540100097656	198.7099609375	0.0008120536804199219	8	030
240	78.03801727294922	177.94114685058594	0.025466442108154297	504.5041809082031	202.26626586914062	0.00023356080055236816	507.2886657714844	199.92791748046875	1.0	503.5898742675781	200.0406036376953	0.0044984519481658936	8	030
241	79.99537658691406	176.65768432617188	0.9999996423721313	504.49835205078125	201.43698120117188	0.00029328465461730957	506.68115234375	198.91009521484375	1.0	503.868896484375	199.3425750732422	0.0018918812274932861	8	030
242	80.5255126953125	181.53721618652344	0.9999997615814209	504.6662292480469	201.13531494140625	0.0002911686897277832	507.2938537597656	198.69863891601562	0.9999999403953552	503.89306640625	199.1726837158203	0.003089696168899536	8	030
243	81.53910064697266	183.5206756591797	0.9716116786003113	504.39324951171875	201.4486083984375	0.00020432472229003906	506.8888244628906	199.0834197998047	1.0	503.7188415527344	199.4341583251953	0.0014974772930145264	8	030
244	84.15957641601562	188.65133666992188	0.9358323812484741	504.6580505371094	201.23902893066406	0.0003654360771179199	507.1054992675781	199.32562255859375	1.0	503.96978759765625	199.0584259033203	0.0029508471488952637	8	030
245	512.085205078125	204.05868530273438	3.6656856536865234e-5	504.7754211425781	200.9297332763672	0.00011485815048217773	507.1275634765625	198.25665283203125	1.0	505.4515075683594	197.7063446044922	0.0008798837661743164	8	030
246	101.80143737792969	207.88641357421875	0.10118776559829712	504.4961853027344	201.08792114257812	0.00012755393981933594	506.9342956542969	198.8123321533203	1.0	503.9123840332031	199.45761108398438	0.0010150372982025146	8	030
247	511.8238220214844	204.32723999023438	5.760788917541504e-5	504.3906555175781	201.34580993652344	0.00018656253814697266	506.8373107910156	198.84255981445312	1.0	503.6952209472656	199.3866424560547	0.0012044310569763184	8	030
248	511.91326904296875	204.784423828125	8.183717727661133e-5	504.5916748046875	201.70928955078125	0.0002468228340148926	507.4204406738281	199.47384643554688	1.0	503.7393798828125	199.65426635742188	0.0032672882080078125	8	030
249	106.43637084960938	222.7981414794922	0.01040831208229065	92.36043548583984	158.02963256835938	0.010470539331436157	507.4972839355469	199.45108032226562	1.0	503.798828125	200.1671600341797	0.005355715751647949	8	030
250	113.1340560913086	226.96510314941406	0.004666388034820557	95.88629150390625	157.94668579101562	0.06418359279632568	506.91510009765625	198.6575469970703	1.0	505.1283264160156	198.2665557861328	0.0013433396816253662	8	030
251	115.46393585205078	227.85475158691406	0.8422319889068604	95.12894439697266	161.2615203857422	0.9999289512634277	507.10797119140625	199.11557006835938	1.0	505.341552734375	198.86631774902344	0.002502650022506714	8	030
252	115.84339904785156	230.60487365722656	0.9999991655349731	99.58558654785156	165.9930877685547	0.00041863322257995605	506.3505554199219	198.35885620117188	1.0	504.84503173828125	198.0911102294922	0.002433300018310547	8	030
253	117.67385864257812	234.3407440185547	1.0	125.62122344970703	235.39295959472656	0.0008140802383422852	507.1640625	198.53089904785156	1.0	505.29742431640625	198.05250549316406	0.002199828624725342	8	030
254	120.18680572509766	236.70265197753906	1.0	121.65776824951172	238.7146453857422	0.000444263219833374	507.3964538574219	199.44180297851562	1.0	503.71527099609375	199.77639770507812	0.002444028854370117	8	030
255	121.69760131835938	240.31350708007812	0.9999998211860657	109.94312286376953	173.15933227539062	0.29101377725601196	506.4401550292969	198.0886688232422	1.0	503.9228820800781	199.13804626464844	0.0011879205703735352	8	030
256	121.41710662841797	239.85911560058594	0.9999986886978149	112.53446960449219	172.47694396972656	1.0	507.4591369628906	199.56285095214844	1.0	505.34661865234375	199.3600311279297	0.0052311718463897705	8	030
257	121.92827606201172	241.19960021972656	0.9999998807907104	112.54064178466797	173.38018798828125	0.9999309778213501	506.86480712890625	199.04867553710938	1.0	503.579833984375	199.37571716308594	0.0018291175365447998	8	030
258	121.2821044921875	243.04959106445312	0.9999998807907104	115.0482177734375	173.80157470703125	1.0	506.8547668457031	198.9266815185547	1.0	503.9495849609375	199.7084197998047	0.0010342299938201904	8	030
259	122.0067367553711	243.22476196289062	0.9999987483024597	117.555419921875	174.7883758544922	1.0	506.5086669921875	198.79310607910156	1.0	504.8238220214844	198.48573303222656	0.001970440149307251	8	030
260	123.25625610351562	243.12823486328125	0.9999998211860657	119.0031509399414	175.1986846923828	0.3176884055137634	507.5964660644531	199.36866760253906	1.0	503.9452209472656	199.77462768554688	0.001649618148803711	8	030
261	121.72406768798828	243.93649291992188	1.0	120.01375579833984	173.0784912109375	0.999995231628418	506.7590026855469	199.07577514648438	1.0	503.8581237792969	199.41128540039062	0.0006595849990844727	8	030
262	123.77947235107422	243.0157928466797	0.9999999403953552	123.31721496582031	171.44664001464844	1.0	507.07568359375	198.25189208984375	1.0	503.9425964355469	198.9874267578125	0.0007060468196868896	8	030
263	120.54686737060547	243.36610412597656	0.9999985694885254	126.09658813476562	172.99595642089844	0.9996511936187744	507.79791259765625	199.21234130859375	1.0	504.1595458984375	199.61770629882812	0.0016378462314605713	8	030
264	121.20426940917969	243.67181396484375	0.9999985694885254	126.79691314697266	170.27685546875	0.9999998807907104	506.99676513671875	199.28302001953125	1.0	505.2696838378906	198.74185180664062	0.002604752779006958	8	030
265	122.08992004394531	244.02455139160156	0.9999994039535522	128.41041564941406	169.9841766357422	1.0	506.765380859375	198.8066864013672	1.0	503.51873779296875	199.56944274902344	0.004309147596359253	8	030
266	121.95755767822266	244.2122039794922	0.9999929070472717	128.64129638671875	171.8756561279297	0.9999997019767761	507.3171081542969	200.09425354003906	1.0	503.52655029296875	200.57156372070312	0.0014134347438812256	8	030
267	123.24928283691406	243.79104614257812	0.9999992251396179	129.1875457763672	172.2545623779297	0.9972009658813477	506.71551513671875	199.745849609375	1.0	504.755615234375	199.1901092529297	0.002268671989440918	8	030
268	123.42182159423828	243.94650268554688	0.9999998807907104	130.28579711914062	169.53741455078125	0.9999994039535522	506.8261413574219	199.48997497558594	1.0	505.04571533203125	198.97377014160156	0.0013595223426818848	8	030
269	123.36676788330078	241.9457550048828	1.0	128.17637634277344	177.2332763671875	0.674660861492157	507.2945251464844	199.4148712158203	1.0	503.7257995605469	200.0015411376953	0.001170814037322998	8	030
270	123.43724822998047	242.18438720703125	0.9999973773956299	128.0530242919922	173.58944702148438	0.49888092279434204	507.0841064453125	199.02415466308594	1.0	504.076416015625	199.37693786621094	0.00138169527053833	8	030
271	120.11271667480469	245.09571838378906	0.14314588904380798	504.1987609863281	201.21783447265625	0.00024700164794921875	506.3741455078125	199.0328826904297	1.0	504.8742980957031	198.60667419433594	0.005032777786254883	8	030
272	127.75636291503906	249.3631591796875	0.999992847442627	127.92050170898438	188.99429321289062	0.9998897314071655	507.2569580078125	198.9669647216797	1.0	504.14288330078125	199.5423583984375	0.0012086927890777588	8	030
273	129.62039184570312	252.688720703125	0.9998198747634888	126.73179626464844	190.96266174316406	1.0	506.3290100097656	198.9431915283203	1.0	504.9826965332031	198.7014923095703	0.0010102689266204834	8	030
274	129.5060272216797	256.52984619140625	0.5854851007461548	124.55462646484375	192.618408203125	0.9999862909317017	507.1195983886719	198.99478149414062	1.0	503.8941650390625	199.61358642578125	0.0011582672595977783	8	030
275	129.21908569335938	188.7697296142578	4.869699478149414e-5	124.7423095703125	188.44393920898438	0.9985619783401489	506.2389831542969	198.73846435546875	1.0	503.5517578125	199.7051239013672	0.0008583664894104004	8	030
276	502.1557922363281	201.13998413085938	6.517767906188965e-5	128.0737762451172	192.3159942626953	0.890540361404419	506.0796813964844	198.981201171875	1.0	504.5785827636719	198.4615020751953	0.006777375936508179	8	030
277	134.76687622070312	280.4324645996094	0.05226045846939087	131.954833984375	195.51608276367188	1.0	506.9305419921875	199.37777709960938	1.0	505.22015380859375	198.54254150390625	0.0008977651596069336	8	030
278	133.0710906982422	204.9618682861328	0.00019663572311401367	131.5587921142578	199.4055633544922	1.0	507.156494140625	199.26219177246094	1.0	503.8232727050781	199.75070190429688	0.0006854832172393799	8	030
279	129.9026641845703	280.53131103515625	0.0030312538146972656	134.6681365966797	202.80014038085938	1.0	506.9004211425781	199.84414672851562	1.0	503.5492248535156	199.8664093017578	0.0019476115703582764	8	030
280	145.6221160888672	209.54360961914062	0.0007925629615783691	142.17758178710938	205.67454528808594	1.0	506.95025634765625	199.4740447998047	1.0	141.19061279296875	206.88047790527344	0.0010142624378204346	8	030
281	138.82269287109375	209.26686096191406	0.0003757476806640625	141.71112060546875	204.54888916015625	1.0	506.9057312011719	198.9540252685547	1.0	503.68359375	199.5623016357422	0.0013521909713745117	8	030
282	138.94801330566406	209.3824920654297	0.006593942642211914	140.82464599609375	205.06076049804688	1.0	507.0379638671875	199.10296630859375	0.9999999403953552	139.4062957763672	207.1947784423828	0.005871802568435669	8	030
283	126.31744384765625	287.3125305175781	0.008372128009796143	140.7754669189453	204.54525756835938	1.0	507.553466796875	199.2876739501953	1.0	503.9432678222656	199.4282989501953	0.0015891492366790771	8	030
284	125.15632629394531	288.95965576171875	0.0016935765743255615	139.23463439941406	203.00973510742188	1.0	507.0518798828125	199.14630126953125	1.0	505.2559814453125	198.6209716796875	0.0009166896343231201	8	030
285	145.68385314941406	199.52737426757812	0.0002861618995666504	139.60313415527344	203.1221923828125	1.0	506.3502502441406	199.12997436523438	1.0	504.6849365234375	198.9856719970703	0.0012597441673278809	8	030
286	123.02779388427734	289.0682373046875	0.19100239872932434	135.4931182861328	197.31884765625	1.0	505.9945983886719	199.0576629638672	1.0	504.4881286621094	198.59500122070312	0.002306044101715088	8	030
287	143.1909942626953	197.6878662109375	0.0005334019660949707	131.7355194091797	195.31678771972656	1.0	506.17047119140625	199.31976318359375	1.0	503.73883056640625	199.85220336914062	0.002132922410964966	8	030
288	132.93943786621094	194.549072265625	0.0011968016624450684	131.83921813964844	191.70291137695312	1.0	507.41046142578125	199.04595947265625	1.0	504.1249084472656	199.5463409423828	0.0011140406131744385	8	030
289	119.0890884399414	294.3265686035156	0.014639556407928467	130.39454650878906	197.42578125	0.9990209937095642	506.4773864746094	198.5433349609375	1.0	503.73187255859375	199.67626953125	0.0008650124073028564	8	030
290	121.74208068847656	303.03546142578125	0.0004572272300720215	134.9145965576172	195.44642639160156	0.9999998807907104	506.376220703125	199.09490966796875	1.0	504.8981628417969	198.8888702392578	0.0012534856796264648	8	030
291	144.9561309814453	194.6356658935547	0.0002804994583129883	139.87623596191406	196.685791015625	1.0	506.5910949707031	199.0934600830078	1.0	504.9298095703125	198.6153564453125	0.0014408528804779053	8	030
292	145.00718688964844	195.0550994873047	0.0003102421760559082	138.8438720703125	197.40017700195312	1.0	507.1127624511719	199.50439453125	1.0	503.541748046875	200.02613830566406	0.0008783638477325439	8	030
293	511.8176574707031	204.5831756591797	3.364682197570801e-5	145.09925842285156	204.22622680664062	0.0027654170989990234	506.8608703613281	199.13438415527344	1.0	505.1071472167969	198.478515625	0.0005620419979095459	8	030
294	159.68472290039062	214.87843322753906	0.0016713142395019531	150.54139709472656	208.4228515625	0.9999997019767761	507.26806640625	199.1932830810547	1.0	504.0029296875	199.75326538085938	0.001423865556716919	8	030
295	151.09463500976562	220.25779724121094	0.0003001093864440918	148.2581329345703	214.76524353027344	1.0	506.6321105957031	198.32394409179688	1.0	505.0802001953125	197.78561401367188	0.0023803114891052246	8	030
296	149.55592346191406	222.82461547851562	0.008054137229919434	149.62020874023438	218.50521850585938	1.0	506.96002197265625	199.03582763671875	1.0	503.76727294921875	199.32723999023438	0.0011293590068817139	8	030
297	149.81727600097656	222.21087646484375	0.0048777759075164795	149.68162536621094	217.52589416503906	1.0	506.7900695800781	198.24945068359375	1.0	505.4153137207031	198.01116943359375	0.0006152987480163574	8	030
298	159.7546844482422	211.7351531982422	0.0005522668361663818	154.95054626464844	214.33245849609375	1.0	506.8481140136719	199.4988250732422	0.9999998807907104	505.1145935058594	198.6906280517578	0.002852112054824829	8	030
299	160.28860473632812	212.4737548828125	0.0006116032600402832	156.58889770507812	215.2006072998047	1.0	507.3244323730469	198.50450134277344	1.0	503.9544677734375	199.30833435058594	0.0007793605327606201	8	030
300	160.4757080078125	213.2335205078125	0.00037598609924316406	155.0612030029297	216.496826171875	1.0	506.2413024902344	198.66937255859375	1.0	504.7709045410156	198.76364135742188	0.0014490485191345215	8	030
301	151.5414581298828	224.63623046875	0.0009340643882751465	152.8921661376953	218.88137817382812	1.0	506.7767639160156	199.2836151123047	1.0	504.9425048828125	198.59365844726562	0.0014737844467163086	8	030
302	149.5570831298828	214.2765655517578	0.00024259090423583984	146.82945251464844	211.71957397460938	1.0	506.78436279296875	198.80621337890625	1.0	503.8332214355469	199.46646118164062	0.0017680525779724121	8	030
303	146.29205322265625	211.8211212158203	0.000734478235244751	143.10997009277344	210.36534118652344	1.0	507.3002624511719	199.13677978515625	1.0	503.9741516113281	199.63778686523438	0.001070171594619751	8	030
304	144.594482421875	212.8754119873047	0.0007743537425994873	136.60235595703125	209.35501098632812	1.0	506.5717468261719	198.9782257080078	1.0	503.6405334472656	199.998779296875	0.0010731816291809082	8	030
305	135.5844268798828	224.7078399658203	0.0001710653305053711	132.78936767578125	218.8226318359375	0.9999998807907104	507.0024108886719	198.67514038085938	1.0	503.8172302246094	199.35916137695312	0.0030285120010375977	8	030
306	512.0003051757812	205.11221313476562	7.233023643493652e-5	131.67822265625	231.0201416015625	0.18627780675888062	507.7210693359375	199.93389892578125	1.0	503.6484069824219	200.05296325683594	0.0024551749229431152	8	030
307	511.6369323730469	204.7694091796875	6.812810897827148e-5	132.98081970214844	229.3685302734375	0.8960849046707153	506.9252624511719	199.43206787109375	1.0	503.6338806152344	200.1505126953125	0.0007578134536743164	8	030
308	144.9673614501953	229.18670654296875	0.00042682886123657227	139.01138305664062	232.5045166015625	1.0	506.44189453125	199.06065368652344	1.0	504.72784423828125	198.5291290283203	0.00358659029006958	8	030
309	86.53121948242188	275.757568359375	0.9999996423721313	141.8497314453125	237.7728729248047	0.9764211177825928	507.6437683105469	199.3143768310547	0.9999999403953552	503.87158203125	199.29428100585938	0.0021908581256866455	8	030
310	85.25721740722656	268.1607360839844	0.02464371919631958	504.4201965332031	201.28836059570312	0.00021082162857055664	506.8838806152344	198.9678497314453	1.0	503.7615661621094	199.46592712402344	0.000690847635269165	8	030
311	511.63470458984375	204.3548126220703	6.54458999633789e-5	504.22100830078125	201.24169921875	0.0001831650733947754	506.7088317871094	199.12704467773438	1.0	503.72772216796875	199.66273498535156	0.000757068395614624	8	030
312	92.50301361083984	257.0729064941406	0.3844568431377411	132.99197387695312	276.7278747558594	0.2976312041282654	506.8020935058594	199.04762268066406	1.0	503.63641357421875	199.02418518066406	0.002382218837738037	8	030
313	90.78902435302734	254.78114318847656	0.4643595814704895	504.34332275390625	201.07553100585938	0.00039264559745788574	506.9473571777344	199.1929168701172	0.9999998807907104	503.7046813964844	198.91787719726562	0.0043448805809021	8	030
314	87.92369079589844	251.68531799316406	0.2756875157356262	504.5831604003906	201.47174072265625	0.00018718838691711426	507.4901123046875	199.0816192626953	1.0	503.8978576660156	199.72186279296875	0.0010199248790740967	8	030
315	90.17378997802734	248.47833251953125	0.42611849308013916	128.48464965820312	275.7648010253906	0.9987106323242188	506.9438171386719	199.4261474609375	1.0	503.859619140625	199.6812286376953	0.0012444853782653809	8	030
316	91.08395385742188	249.06385803222656	0.03169149160385132	131.4513702392578	273.9743347167969	0.03528609871864319	506.7715148925781	199.6140594482422	0.9999999403953552	503.9080810546875	199.76881408691406	0.005196362733840942	8	030
317	132.34027099609375	274.617919921875	0.00010657310485839844	133.08526611328125	272.2344665527344	0.9999886155128479	507.26580810546875	199.0522003173828	1.0	503.955810546875	199.7127685546875	0.0004911124706268311	8	030
318	511.7974548339844	204.57025146484375	4.83393669128418e-5	130.48898315429688	264.4461975097656	0.5163100957870483	506.90423583984375	198.8143768310547	1.0	503.84765625	199.63783264160156	0.0009670555591583252	8	030
319	511.9575500488281	203.88815307617188	6.175041198730469e-5	504.40863037109375	200.8876495361328	0.00018841028213500977	506.9432678222656	198.28994750976562	1.0	503.9490051269531	199.1681365966797	0.0009190738201141357	8	030
320	511.6739501953125	204.38845825195312	7.089972496032715e-5	504.338134765625	201.29214477539062	0.0001932680606842041	506.5317687988281	198.6873321533203	1.0	503.6505432128906	199.49168395996094	0.0012434124946594238	8	030
321	511.7893371582031	204.51123046875	4.470348358154297e-5	504.3294372558594	201.4008026123047	0.00010415911674499512	506.7723083496094	198.5990753173828	1.0	503.8460998535156	199.5771484375	0.0005773007869720459	8	030
322	502.23089599609375	201.69976806640625	4.431605339050293e-5	504.08392333984375	200.92599487304688	0.00010582804679870605	506.27484130859375	198.46676635742188	1.0	503.5707092285156	199.26052856445312	0.0006914138793945312	8	030
323	511.6346740722656	204.56178283691406	5.555152893066406e-5	504.20977783203125	201.36329650878906	0.00018799304962158203	506.98736572265625	198.91046142578125	1.0	503.66766357421875	199.57147216796875	0.0008278787136077881	8	030
324	102.99154663085938	257.1836242675781	0.041284263134002686	504.6867370605469	201.1194610595703	0.00015145540237426758	506.9874267578125	198.18687438964844	1.0	504.07452392578125	199.1796875	0.000921398401260376	8	030
325	511.9619445800781	204.44790649414062	0.00011914968490600586	504.750244140625	201.50071716308594	0.0002665221691131592	507.1338806152344	198.9137725830078	1.0	503.8557434082031	199.53488159179688	0.0016055405139923096	8	030
326	511.75677490234375	204.0328826904297	8.153915405273438e-5	504.239013671875	201.0614471435547	0.0002550482749938965	506.6830749511719	198.74502563476562	1.0	503.9493713378906	199.41336059570312	0.0010891556739807129	8	030
327	511.6906433105469	204.11349487304688	4.947185516357422e-5	504.3747863769531	200.9613800048828	0.00016811490058898926	506.7933044433594	198.96627807617188	1.0	505.17401123046875	198.3247833251953	0.001583009958267212	8	030
328	511.7564392089844	204.7582550048828	3.7103891372680664e-5	504.111083984375	201.9009246826172	9.459257125854492e-5	507.0427551269531	199.29098510742188	1.0	503.6415100097656	199.93597412109375	0.000716090202331543	8	030
329	5.65333366394043	481.7843322753906	6.008148193359375e-5	504.36322021484375	202.03384399414062	0.00011795759201049805	506.5167236328125	199.4310760498047	1.0	503.8745422363281	200.211669921875	0.0010093152523040771	8	030
330	511.5508728027344	204.84710693359375	5.653500556945801e-5	504.2845458984375	201.94940185546875	0.00021976232528686523	506.8160705566406	199.55616760253906	1.0	503.5873107910156	200.0272979736328	0.0023130476474761963	8	030
331	512.076171875	205.2034454345703	4.139542579650879e-5	504.4651184082031	202.23817443847656	9.369850158691406e-5	507.31304931640625	199.8855438232422	1.0	503.61553955078125	200.38101196289062	0.0009501874446868896	8	030
332	511.7677001953125	204.4311065673828	5.85019588470459e-5	504.223876953125	201.1562042236328	0.0001926422119140625	506.50421142578125	198.805908203125	1.0	503.5655517578125	199.02700805664062	0.0019504129886627197	8	030
333	511.8384704589844	204.40090942382812	7.390975952148438e-5	504.5986022949219	201.3616943359375	0.0002454221248626709	507.2182922363281	198.982421875	1.0	503.90069580078125	199.62347412109375	0.0010359585285186768	8	030
334	511.6670227050781	204.2588653564453	5.8531761169433594e-5	504.3534240722656	201.28024291992188	0.00023087859153747559	506.8929748535156	198.5859375	1.0	503.69342041015625	199.33197021484375	0.0012476146221160889	8	030
335	505.41156005859375	202.66233825683594	4.693865776062012e-5	504.0643615722656	201.3622283935547	0.00015991926193237305	506.3979797363281	199.03164672851562	1.0	503.59600830078125	199.5367431640625	0.0006051063537597656	8	030
336	511.8111267089844	204.8011016845703	6.282329559326172e-5	504.0588684082031	201.6650390625	0.00013905763626098633	506.98382568359375	199.38951110839844	1.0	503.416015625	199.88633728027344	0.0007976889610290527	8	030
337	132.53457641601562	236.9065704345703	0.002712637186050415	504.0985107421875	201.51905822753906	0.00020179152488708496	506.951904296875	199.1278533935547	1.0	503.48699951171875	199.4455108642578	0.003193974494934082	8	030
338	502.4772033691406	201.8831024169922	4.8607587814331055e-5	504.2120361328125	201.50314331054688	0.00012451410293579102	506.8838806152344	199.00730895996094	1.0	505.19403076171875	198.63583374023438	0.0010198652744293213	8	030
339	131.98463439941406	237.73263549804688	0.954189658164978	102.24787139892578	262.48870849609375	0.38991543650627136	507.029052734375	198.96746826171875	1.0	503.61895751953125	199.7339630126953	0.0006115138530731201	8	030
340	131.16445922851562	238.2993621826172	0.00010779500007629395	130.14990234375	237.0814666748047	0.0011546015739440918	506.1409912109375	198.4298858642578	0.9999998807907104	505.060791015625	198.4235076904297	0.0022065043449401855	8	030
341	131.29904174804688	238.1358642578125	0.014197587966918945	102.1531982421875	269.36981201171875	0.048692137002944946	507.0356750488281	198.82225036621094	1.0	505.2950744628906	198.39663696289062	0.000916898250579834	8	030
342	512.0853271484375	204.65536499023438	8.624792098999023e-5	106.185791015625	269.7447204589844	0.03599056601524353	507.1768493652344	199.2821044921875	1.0	503.94061279296875	199.91807556152344	0.0026411116123199463	8	030
343	502.0761413574219	201.33570861816406	6.532669067382812e-5	108.42021942138672	271.5182189941406	0.20100584626197815	505.72735595703125	198.46839904785156	1.0	504.4763488769531	198.4084014892578	0.0011197030544281006	8	030
344	129.96034240722656	234.6504364013672	0.001932770013809204	129.36648559570312	232.80288696289062	0.015754222869873047	506.7469482421875	198.7209014892578	1.0	504.00927734375	199.5574951171875	0.001151740550994873	8	030
345	130.15484619140625	233.38973999023438	0.002673804759979248	129.73350524902344	232.5533447265625	0.6110901236534119	506.5299987792969	199.30467224121094	0.9999999403953552	503.5466613769531	199.83348083496094	0.005286037921905518	8	030
346	129.73854064941406	234.5809783935547	0.10984432697296143	129.99562072753906	232.67181396484375	0.0962335467338562	506.9319152832031	198.72952270507812	1.0	503.6131591796875	199.5467529296875	0.0019391775131225586	8	030
347	511.4211120605469	204.70993041992188	5.2988529205322266e-5	129.781494140625	232.63768005371094	0.001303344964981079	506.5209045410156	199.27386474609375	1.0	503.61492919921875	199.67274475097656	0.0016712844371795654	8	030
348	131.27493286132812	234.88076782226562	0.9148554801940918	119.1256332397461	280.56842041015625	0.07231160998344421	506.2417297363281	198.79388427734375	1.0	504.8829345703125	198.53419494628906	0.0013088583946228027	8	030
349	129.9908447265625	233.1768341064453	0.0013749897480010986	130.32763671875	231.50689697265625	0.9942529201507568	506.3794860839844	198.58847045898438	1.0	503.67974853515625	199.57247924804688	0.000783383846282959	8	030
350	132.17254638671875	239.0760498046875	0.0001271069049835205	115.07388305664062	283.8291015625	0.9851735830307007	506.5889892578125	199.2239532470703	1.0	503.7385559082031	200.07286071777344	0.0006834864616394043	8	030
351	131.707275390625	238.27102661132812	0.8385714292526245	113.27775573730469	283.401611328125	0.9999769330024719	507.05743408203125	199.56234741210938	1.0	505.0201110839844	198.96217346191406	0.0005001723766326904	8	030
352	511.6712951660156	204.20956420898438	7.286667823791504e-5	115.01309204101562	283.6375427246094	0.8620960712432861	506.75360107421875	198.9957733154297	1.0	503.66339111328125	199.4906463623047	0.0011782348155975342	8	030
353	133.91737365722656	241.18948364257812	0.0005686283111572266	113.07659149169922	280.1632080078125	0.006391555070877075	507.2254638671875	199.2553253173828	1.0	503.8062744140625	199.27716064453125	0.001740187406539917	8	030
354	132.59088134765625	241.29049682617188	0.000406116247177124	111.35587310791016	281.4145202636719	0.9999998807907104	506.65545654296875	199.40606689453125	1.0	504.8744201660156	198.9307403564453	0.001583009958267212	8	030
355	132.56614685058594	240.66246032714844	0.0003980100154876709	112.54150390625	283.01568603515625	0.9999998807907104	506.7065124511719	199.37338256835938	1.0	503.691650390625	199.86343383789062	0.0025505125522613525	8	030
356	131.86410522460938	241.66830444335938	0.016654491424560547	504.5491027832031	201.6871795654297	0.00011929869651794434	507.3682556152344	198.90225219726562	1.0	503.9674377441406	200.01565551757812	0.0007121264934539795	8	030
357	511.6771240234375	204.59542846679688	8.174777030944824e-5	504.32794189453125	201.73973083496094	0.00028887391090393066	507.06414794921875	199.3769073486328	1.0	503.5975646972656	199.70639038085938	0.0021248459815979004	8	030
358	511.7212829589844	204.7817840576172	3.173947334289551e-5	503.9517517089844	201.74966430664062	9.769201278686523e-5	507.00262451171875	199.66757202148438	1.0	503.4933776855469	199.90379333496094	0.00044730305671691895	8	030
359	502.200927734375	201.82261657714844	6.961822509765625e-5	504.4485778808594	201.77427673339844	0.0001385509967803955	506.43463134765625	199.21783447265625	1.0	504.7323913574219	198.93821716308594	0.0011501908302307129	8	030
360	508.08355712890625	201.9275360107422	6.16312026977539e-5	504.29339599609375	201.27650451660156	0.00014969706535339355	506.8504333496094	198.89111328125	1.0	503.9494323730469	199.67491149902344	0.0006348788738250732	8	030
361	143.348876953125	258.0444030761719	0.0027180016040802	136.72251892089844	257.3423767089844	0.9867216348648071	506.8590087890625	198.90533447265625	1.0	503.7785339355469	199.323974609375	0.003447592258453369	8	030
362	147.48439025878906	246.45724487304688	0.0001266002655029297	139.6901397705078	249.53924560546875	0.9999958276748657	506.7979736328125	199.203857421875	1.0	503.65093994140625	199.5907745361328	0.0013743042945861816	8	030
363	99.14091491699219	289.92645263671875	0.0005738735198974609	140.39817810058594	246.9712677001953	0.9999998807907104	507.25836181640625	200.0006561279297	0.9999999403953552	503.6145324707031	199.5322265625	0.009098321199417114	8	030
364	148.26171875	244.5523681640625	0.00038743019104003906	143.689453125	245.986083984375	1.0	506.933837890625	199.2932586669922	1.0	503.7560119628906	199.61309814453125	0.0013278424739837646	8	030
365	159.2744140625	246.3946075439453	0.0018698275089263916	151.81985473632812	247.08065795898438	0.9999924898147583	507.786865234375	199.24420166015625	1.0	503.88348388671875	200.03363037109375	0.0006215572357177734	8	030
366	146.98117065429688	245.68121337890625	0.05144435167312622	144.23812866210938	244.59933471679688	0.9999839663505554	507.2444763183594	198.31451416015625	1.0	504.19793701171875	198.6571044921875	0.0020195841789245605	8	030
367	147.05601501464844	246.52389526367188	0.998315155506134	146.26632690429688	247.90127563476562	0.0444241464138031	506.92022705078125	199.04324340820312	1.0	503.45794677734375	199.59567260742188	0.0022413432598114014	8	030
368	503.1040344238281	201.57437133789062	4.9948692321777344e-5	504.33013916015625	201.1660614013672	0.00014153122901916504	507.06683349609375	198.8899688720703	1.0	505.1707763671875	198.42774963378906	0.0018586516380310059	8	030
369	134.63595581054688	257.2926330566406	0.029055386781692505	133.32513427734375	258.56976318359375	0.00032445788383483887	507.5959777832031	199.02880859375	1.0	503.7220764160156	199.29840087890625	0.0010659098625183105	8	030
370	511.75640869140625	204.53636169433594	4.380941390991211e-5	139.4557647705078	249.79962158203125	0.8489354848861694	507.1007995605469	199.25973510742188	1.0	503.623046875	199.8363037109375	0.0008099973201751709	8	030
371	145.21475219726562	246.63229370117188	0.0022662878036499023	141.27392578125	249.41830444335938	0.9999891519546509	507.1629638671875	198.6708526611328	1.0	503.95123291015625	199.15679931640625	0.0018064677715301514	8	030
372	502.081298828125	201.78134155273438	2.5898218154907227e-5	504.0594787597656	201.50694274902344	6.890296936035156e-5	505.98052978515625	198.4981689453125	1.0	504.7858581542969	198.19851684570312	0.000687718391418457	8	030
373	511.9004821777344	204.36456298828125	5.728006362915039e-5	504.4064025878906	201.44581604003906	0.00014710426330566406	506.95294189453125	199.1741180419922	1.0	504.0353698730469	199.77978515625	0.0009694397449493408	8	030
374	511.8117370605469	204.32861328125	4.7832727432250977e-5	504.42596435546875	201.0048065185547	0.00014033913612365723	507.4446716308594	198.49441528320312	1.0	504.01324462890625	199.24082946777344	0.0009803473949432373	8	030
375	511.69366455078125	204.434814453125	7.30752944946289e-5	139.3726043701172	266.83868408203125	0.0034945905208587646	506.70843505859375	198.7084197998047	1.0	503.7884216308594	199.15318298339844	0.0020672380924224854	8	030
376	134.3000946044922	279.0673828125	0.6190078258514404	504.4117736816406	201.19046020507812	0.00018987059593200684	507.0089111328125	198.82470703125	1.0	503.8932800292969	199.54200744628906	0.0015326440334320068	8	030
377	502.70166015625	201.8602294921875	4.1544437408447266e-5	504.4077453613281	201.8402099609375	0.00012949109077453613	506.2740173339844	199.29969787597656	1.0	504.58599853515625	198.73329162597656	0.001879572868347168	8	030
378	511.95245361328125	204.69302368164062	7.855892181396484e-5	504.4849548339844	201.64840698242188	0.00016114115715026855	507.1161804199219	199.06944274902344	1.0	503.8724060058594	199.58839416503906	0.0015966594219207764	8	030
379	502.7584533691406	202.11412048339844	4.6879053115844727e-5	504.275390625	201.67323303222656	0.00015205144882202148	506.93389892578125	199.52377319335938	1.0	504.9962463378906	198.88357543945312	0.0015408694744110107	8	030
380	502.5412292480469	202.10137939453125	4.863739013671875e-5	504.142333984375	201.65809631347656	0.000167161226272583	507.1125793457031	199.40316772460938	1.0	503.6716003417969	199.9794921875	0.0006549954414367676	8	030
381	511.9501953125	204.18284606933594	0.00010380148887634277	504.4789733886719	200.9276885986328	0.0002466738224029541	507.1236572265625	198.35484313964844	1.0	503.94268798828125	199.0945587158203	0.0012115538120269775	8	030
382	507.9548034667969	201.8170928955078	5.0574541091918945e-5	504.48858642578125	201.10177612304688	0.00017255544662475586	506.6949462890625	198.93190002441406	1.0	503.92333984375	199.43727111816406	0.001941680908203125	8	030
383	512.3804321289062	204.79452514648438	4.291534423828125e-5	504.6288146972656	201.8865966796875	9.238719940185547e-5	507.6968078613281	199.33604431152344	1.0	503.9703369140625	199.93002319335938	0.0009872913360595703	8	030
384	113.80735778808594	304.3436279296875	0.009509950876235962	504.4307861328125	201.94374084472656	0.00020140409469604492	507.5016784667969	199.48004150390625	1.0	503.7908020019531	199.99269104003906	0.0017306506633758545	8	030
385	120.1121597290039	308.1544189453125	0.22074615955352783	119.63363647460938	310.0030212402344	0.00967070460319519	507.0122985839844	199.71420288085938	1.0	503.77386474609375	200.1573486328125	0.0021182894706726074	8	030
386	123.88898468017578	310.9422912597656	0.8308512568473816	122.48554229736328	312.8117370605469	0.9995875954627991	506.0196228027344	198.83010864257812	1.0	503.7146301269531	199.56114196777344	0.0010090470314025879	8	030
387	122.67095947265625	318.2760925292969	0.8770847320556641	123.07764434814453	316.656494140625	0.9932506084442139	507.2460632324219	199.52601623535156	1.0	122.30531311035156	319.0801086425781	0.0019767284393310547	8	030
388	125.04461669921875	326.44891357421875	0.9999914765357971	127.68363189697266	325.82061767578125	0.0024923086166381836	507.67724609375	199.16387939453125	1.0	503.7825012207031	199.89505004882812	0.0005820691585540771	8	030
389	127.93737030029297	326.6490478515625	0.9999996423721313	131.56771850585938	328.6535339355469	0.00016328692436218262	506.7127990722656	198.63279724121094	1.0	505.1241760253906	197.93923950195312	0.0016930103302001953	8	030
390	511.6247863769531	204.7006378173828	7.736682891845703e-5	504.3547668457031	201.7727813720703	0.00025019049644470215	507.11456298828125	199.1732635498047	1.0	503.7693176269531	199.8145751953125	0.0011057853698730469	8	030
391	511.4552307128906	204.60606384277344	5.3375959396362305e-5	110.95213317871094	259.4316101074219	0.010949105024337769	505.98291015625	199.096923828125	0.9999998807907104	504.5938415527344	198.72923278808594	0.003074854612350464	8	030
392	131.6159210205078	341.7059631347656	0.999998927116394	113.15880584716797	259.5871276855469	0.011631369590759277	507.100830078125	198.97805786132812	1.0	503.9501647949219	199.650146484375	0.0011235177516937256	8	030
393	132.93324279785156	341.63604736328125	0.999518871307373	504.3695373535156	201.77777099609375	0.00018468499183654785	506.7436828613281	199.43336486816406	0.9999999403953552	504.7601318359375	199.02174377441406	0.0014527440071105957	8	030
394	128.8831787109375	257.92425537109375	9.042024612426758e-5	119.57723999023438	261.60052490234375	0.9999998211860657	507.28411865234375	198.80824279785156	1.0	117.44587707519531	263.2724304199219	0.003033757209777832	8	030
395	133.3566436767578	341.6078186035156	0.9727953672409058	118.89867401123047	266.9826354980469	0.9706549644470215	507.03955078125	199.56398010253906	1.0	503.49261474609375	199.92730712890625	0.001297295093536377	8	030
396	502.447021484375	201.26812744140625	9.757280349731445e-5	504.4356994628906	201.29222106933594	0.0002682507038116455	506.68902587890625	199.02615356445312	1.0	504.92230224609375	198.57899475097656	0.003732651472091675	8	030
397	133.10508728027344	346.5152587890625	0.9455472230911255	128.82870483398438	262.2242736816406	0.000992506742477417	507.115966796875	199.55154418945312	1.0	503.58880615234375	199.90773010253906	0.0010596811771392822	8	030
398	133.88600158691406	347.3500671386719	0.7295689582824707	129.3236541748047	258.9715881347656	1.0	507.22161865234375	199.01300048828125	1.0	126.7465591430664	261.12109375	0.0016944706439971924	8	030
399	133.9195098876953	344.5348815917969	0.9957906007766724	132.78570556640625	258.9420166015625	0.9997338056564331	507.2129211425781	199.22503662109375	1.0	130.16339111328125	262.75042724609375	0.0014918148517608643	8	030
400	512.051513671875	204.6768341064453	9.265542030334473e-5	504.5227355957031	201.6610565185547	0.0003134012222290039	506.92120361328125	199.4925537109375	1.0	503.7284851074219	199.6788787841797	0.005674034357070923	8	030
401	131.5016326904297	261.8584899902344	0.0004744231700897217	132.73597717285156	263.4827880859375	0.9800224304199219	506.3593444824219	198.3195037841797	1.0	503.69805908203125	198.95254516601562	0.001096874475479126	8	030
402	132.233154296875	264.1689453125	0.008364975452423096	132.81553649902344	266.5700378417969	0.009026885032653809	507.109375	199.0041961669922	1.0	504.06414794921875	199.63735961914062	0.0023911893367767334	8	030
403	132.01002502441406	273.0477294921875	0.011261552572250366	131.03176879882812	271.5590515136719	0.0035191774368286133	507.2508544921875	199.19921875	1.0	503.93743896484375	199.94515991210938	0.001426100730895996	8	030
404	132.54685974121094	272.9010925292969	0.17579984664916992	504.72772216796875	200.86654663085938	0.00020441412925720215	507.7391662597656	198.36782836914062	1.0	504.2242431640625	199.27952575683594	0.0009697973728179932	8	030
405	131.34205627441406	272.7953186035156	0.9320583343505859	130.8236846923828	274.4811706542969	0.0012887418270111084	132.33578491210938	272.59527587890625	0.000942230224609375	123.93319702148438	277.1392822265625	6.598234176635742e-5	8	030
406	132.88050842285156	274.1573181152344	0.344368577003479	131.05111694335938	274.7606201171875	0.0016264915466308594	533.0992431640625	222.6176300048828	0.9279491901397705	124.95832061767578	271.9399719238281	1.677870750427246e-5	8	030
407	132.08592224121094	273.841064453125	0.350623220205307	130.59324645996094	275.2002868652344	0.0003758370876312256	534.4760131835938	219.4517364501953	0.1437000036239624	122.86026763916016	280.3856201171875	5.0902366638183594e-5	8	030
408	131.218994140625	271.9958801269531	0.9893094301223755	130.17857360839844	273.43682861328125	0.0031010210514068604	534.006103515625	222.03428649902344	0.8934869766235352	132.76377868652344	274.4461364746094	3.8176774978637695e-5	8	030
409	131.6858367919922	273.6053466796875	0.06581318378448486	130.56326293945312	273.614990234375	0.010554134845733643	533.4035034179688	222.0355682373047	0.10703638195991516	123.28795623779297	278.8589172363281	5.882978439331055e-5	8	030
410	132.421875	272.5523376464844	0.8773306608200073	131.393310546875	275.4052429199219	0.004564136266708374	134.13653564453125	272.86279296875	0.0005666613578796387	122.77738952636719	282.7370300292969	0.00030604004859924316	8	030
411	131.2344512939453	274.6955871582031	0.24394455552101135	131.01979064941406	274.1731262207031	0.023349642753601074	533.992919921875	223.0059051513672	0.00224381685256958	131.1895751953125	275.0420837402344	9.119510650634766e-6	8	030
412	131.732421875	276.7987976074219	0.9569067358970642	130.8918914794922	277.9651794433594	0.0217151939868927	535.7826538085938	218.5748291015625	0.006750255823135376	124.775634765625	274.1903991699219	9.134411811828613e-5	8	030
413	132.36138916015625	277.0691223144531	0.001998394727706909	130.43605041503906	278.9001770019531	0.0016437768936157227	534.8912353515625	221.94993591308594	0.44707584381103516	125.51251220703125	277.0835266113281	1.946091651916504e-5	8	030
414	133.27207946777344	278.5951232910156	0.005374550819396973	131.8349609375	279.4577331542969	0.0009014904499053955	534.9387817382812	218.8245391845703	0.025456994771957397	126.31019592285156	277.04705810546875	2.3245811462402344e-5	8	030
415	131.3443603515625	277.030029296875	0.038350969552993774	130.78298950195312	277.1794738769531	0.08071091771125793	534.62060546875	222.06588745117188	0.2910979390144348	126.44711303710938	275.9853515625	3.3527612686157227e-5	8	030
416	129.2348175048828	277.7500915527344	0.7991764545440674	129.64576721191406	278.7377014160156	0.48532843589782715	533.8938598632812	222.77536010742188	0.7760583162307739	123.90736389160156	275.5061950683594	6.92605972290039e-5	8	030
417	130.97767639160156	275.4549255371094	0.008649080991744995	130.41259765625	278.0790710449219	0.0008666813373565674	534.03466796875	222.56048583984375	0.3669384717941284	125.35032653808594	275.6480712890625	8.314847946166992e-6	8	030
418	129.5483856201172	278.3354187011719	0.9636348485946655	129.88568115234375	279.0754089355469	0.8683375120162964	534.251708984375	217.80633544921875	0.16239261627197266	123.72401428222656	276.65777587890625	0.00014081597328186035	8	030
419	129.4509735107422	276.6873474121094	0.930709958076477	127.08189392089844	277.69525146484375	0.9055415391921997	535.4161987304688	218.5089111328125	0.10599488019943237	116.40554809570312	283.45477294921875	7.870793342590332e-5	8	030
420	130.0070037841797	276.935302734375	0.04914537072181702	128.4925537109375	277.39825439453125	0.7992332577705383	534.2208251953125	222.236083984375	0.004222601652145386	116.60179901123047	284.64581298828125	4.318356513977051e-5	8	030
421	129.05955505371094	277.1593017578125	0.5336558222770691	126.00203704833984	278.20770263671875	0.07155993580818176	534.678466796875	222.81912231445312	0.011488169431686401	118.99060821533203	275.0888671875	5.081295967102051e-5	8	030
422	129.31346130371094	276.357666015625	0.5956873297691345	125.54132080078125	277.0173034667969	0.6751799583435059	535.3643798828125	218.7933349609375	0.19742628931999207	116.52019500732422	281.5372009277344	9.515881538391113e-5	8	030
423	128.81396484375	276.4335632324219	0.24176111817359924	124.54740142822266	276.3768615722656	0.9999223947525024	534.4278564453125	223.02420043945312	0.019587188959121704	116.14021301269531	281.152099609375	0.00014203786849975586	8	030
424	136.98745727539062	340.72308349609375	0.996928870677948	125.45392608642578	278.24359130859375	0.9681488275527954	535.3930053710938	218.55210876464844	0.0020695924758911133	116.51168823242188	282.2476806640625	0.0001367628574371338	8	030
425	129.5550079345703	276.5176086425781	0.9992049932479858	129.54356384277344	277.0972900390625	0.08931401371955872	535.0967407226562	217.46641540527344	0.0013190507888793945	119.85363006591797	273.9142150878906	4.3958425521850586e-5	8	030
426	129.56488037109375	277.75213623046875	0.8154163360595703	127.72806549072266	278.98236083984375	0.026556164026260376	534.7828369140625	222.73251342773438	0.9136589765548706	119.39202880859375	274.38037109375	5.945563316345215e-5	8	030
427	128.61282348632812	276.6324768066406	0.26901841163635254	125.07935333251953	276.8482360839844	0.8847671151161194	534.614990234375	222.26759338378906	0.005122929811477661	127.74307250976562	277.1224060058594	3.802776336669922e-5	8	030
428	128.18603515625	277.1761474609375	0.9980007410049438	126.24613952636719	277.91693115234375	0.2798064351081848	535.3585815429688	218.85598754882812	0.2588232159614563	118.6351089477539	274.2818603515625	7.703900337219238e-5	8	030
429	128.92352294921875	276.01434326171875	0.05001261830329895	124.5676498413086	275.8636779785156	0.956153154373169	534.7799072265625	218.33795166015625	0.010577201843261719	127.49617004394531	277.3705749511719	0.0001513063907623291	8	030
430	127.37372589111328	276.90509033203125	0.5277986526489258	123.3418960571289	277.77459716796875	0.6991270184516907	533.6356201171875	222.6160888671875	0.16220781207084656	116.7822036743164	281.37060546875	0.0002467334270477295	8	030
431	128.70716857910156	276.7748107910156	0.9533796310424805	125.43791198730469	276.68585205078125	0.9477508068084717	533.6416015625	222.64468383789062	0.6575607657432556	125.03750610351562	273.0094299316406	6.830692291259766e-5	8	030
432	128.85923767089844	276.1351318359375	0.994775652885437	127.85530090332031	276.9113464355469	0.9455502033233643	534.3297119140625	218.72308349609375	0.16693514585494995	128.51864624023438	276.9759521484375	5.424022674560547e-5	8	030
433	129.03607177734375	275.8283386230469	0.8533115386962891	126.96192169189453	275.81634521484375	0.9997783899307251	533.893798828125	217.8513946533203	0.07123571634292603	123.21411895751953	276.60296630859375	6.74128532409668e-5	8	030
434	138.85479736328125	338.18975830078125	0.9995794892311096	126.11746215820312	273.4674377441406	0.9988191723823547	535.0469360351562	219.16567993164062	0.2805480659008026	128.1533203125	274.548828125	7.900595664978027e-5	8	030
435	139.59632873535156	337.2558288574219	0.852641224861145	125.74293518066406	273.2686462402344	0.9996649026870728	533.6893310546875	222.48052978515625	0.8316580653190613	123.32734680175781	265.1291809082031	0.00011926889419555664	8	030
436	135.53988647460938	336.46527099609375	0.9851614236831665	127.34557342529297	272.6288757324219	0.9930057525634766	534.43798828125	218.1351776123047	0.0029561221599578857	136.4125518798828	336.9845275878906	0.00012487173080444336	8	030
437	138.70542907714844	337.3829650878906	0.9999926090240479	127.8398666381836	272.064697265625	0.9925508499145508	534.6438598632812	222.1094512939453	0.7341243624687195	124.4940414428711	264.5092468261719	0.0002022087574005127	8	030
438	138.80210876464844	337.655029296875	1.0	130.7316131591797	270.8973388671875	0.5588245391845703	534.7691650390625	222.8339080810547	0.011913895606994629	124.43412017822266	264.15838623046875	0.00020885467529296875	8	030
439	138.71963500976562	336.8902893066406	0.9999998211860657	129.1510009765625	271.7362365722656	0.9692272543907166	534.5756225585938	222.3602752685547	0.021576255559921265	123.31120300292969	265.02459716796875	0.0003305375576019287	8	030
440	126.62635803222656	271.72308349609375	0.9360886216163635	127.02880859375	270.9594421386719	0.9994630813598633	535.489990234375	218.30215454101562	0.060048967599868774	123.06926727294922	265.98236083984375	0.0002970695495605469	8	030
441	137.7710723876953	336.50872802734375	0.9998127222061157	126.29336547851562	270.7581481933594	0.9997802972793579	535.0589599609375	219.09445190429688	0.05721038579940796	122.35502624511719	266.4009094238281	0.0002931952476501465	8	030
442	136.8242950439453	337.9284362792969	0.9998888969421387	125.28254699707031	272.0513000488281	0.9999993443489075	534.0958251953125	223.0261993408203	0.12787088751792908	136.84848022460938	338.0857849121094	0.00011464953422546387	8	030
443	136.76390075683594	336.82000732421875	0.857975959777832	121.58333587646484	271.7931213378906	0.9999991655349731	534.48583984375	222.16195678710938	0.9252566695213318	120.81958770751953	266.64190673828125	0.00026670098304748535	8	030
444	136.12472534179688	335.9742126464844	0.018520742654800415	118.97291564941406	271.144775390625	1.0	534.94140625	223.08851623535156	0.018591761589050293	116.83409881591797	270.82415771484375	0.00020235776901245117	8	030
445	137.42868041992188	334.19989013671875	1.0	117.40127563476562	270.31683349609375	1.0	533.9942626953125	222.880126953125	0.0007348358631134033	116.29186248779297	268.9285888671875	0.0007167458534240723	8	030
446	123.37783813476562	270.4114990234375	0.008938133716583252	125.48848724365234	266.61712646484375	0.9999992847442627	534.0044555664062	222.02601623535156	0.7995343208312988	127.09990692138672	261.38946533203125	0.00014719367027282715	8	030
447	143.11990356445312	325.9889221191406	0.10643249750137329	123.04972076416016	274.6905822753906	0.9999990463256836	534.556640625	222.90350341796875	0.1457197666168213	116.96356201171875	280.5552978515625	0.00020000338554382324	8	030
448	148.02633666992188	331.30377197265625	1.0	124.57330322265625	271.5414123535156	0.998157262802124	534.6000366210938	223.60714721679688	0.007289767265319824	147.25723266601562	324.5706481933594	0.0006006956100463867	8	030
449	155.8163604736328	337.8828125	1.0	126.91885375976562	266.6062927246094	0.9832959771156311	534.2534790039062	218.93336486816406	0.9251036643981934	116.36741638183594	273.4474182128906	0.0001913011074066162	8	030
450	161.5450439453125	339.503662109375	1.0	162.4938201904297	339.94451904296875	0.0003725886344909668	534.4622192382812	223.1680450439453	0.02474731206893921	163.5796356201172	342.1875	3.74913215637207e-5	8	030
451	166.69898986816406	339.8905029296875	0.999874472618103	165.9701690673828	341.4197998046875	0.00018352270126342773	534.85791015625	218.4863739013672	0.7103378176689148	158.0172119140625	343.4024353027344	2.9474496841430664e-5	8	030
452	171.8169708251953	330.8410339355469	0.9979922771453857	168.8124542236328	329.4022216796875	0.00025400519371032715	534.7119750976562	217.91741943359375	0.010081559419631958	166.7620086669922	324.0966491699219	0.00015228986740112305	8	030
453	181.45127868652344	319.10540771484375	0.3162107765674591	131.97254943847656	308.5734558105469	0.00011295080184936523	534.9617919921875	217.584228515625	0.04631426930427551	182.84237670898438	310.06695556640625	1.2725591659545898e-5	8	030
454	5.292293071746826	481.8451232910156	8.225440979003906e-6	3.076190948486328	478.37158203125	7.62939453125e-6	533.6856079101562	222.32388305664062	0.056471049785614014	156.7421875	7.085201740264893	7.748603820800781e-7	8	030
455	150.97801208496094	307.3182373046875	0.22527581453323364	152.972900390625	308.42437744140625	0.05486881732940674	533.5792846679688	222.00535583496094	0.16198226809501648	147.918701171875	310.84527587890625	2.175569534301758e-6	8	030
456	159.82208251953125	309.4898681640625	0.09497758746147156	159.6837921142578	310.0347595214844	0.999999463558197	535.3135986328125	217.4985809326172	0.007140934467315674	157.684326171875	306.13604736328125	0.00012943148612976074	8	030
457	197.8713836669922	316.93609619140625	0.7129905223846436	164.727783203125	304.9123229980469	0.999997615814209	535.0068359375	217.42825317382812	0.008098363876342773	163.27108764648438	304.7539978027344	0.00021466612815856934	8	030
458	162.36619567871094	305.157958984375	0.43683940172195435	166.86483764648438	305.6595458984375	0.9596035480499268	535.1058959960938	217.16200256347656	0.00021004676818847656	199.84445190429688	308.4883728027344	1.7523765563964844e-5	8	030
459	205.2513885498047	313.7476806640625	0.9999995827674866	170.59068298339844	306.9058837890625	1.0	534.4689331054688	222.4965362548828	0.4052068293094635	189.1902313232422	304.4892578125	3.567337989807129e-5	8	030
460	207.47140502929688	311.7232971191406	1.0	175.2341766357422	303.8465576171875	0.9999427199363708	535.667724609375	217.5234832763672	0.014106929302215576	207.9087677001953	305.06878662109375	3.0100345611572266e-5	8	030
461	208.8924102783203	312.7326354980469	0.9937316179275513	180.87295532226562	306.5848083496094	0.027507156133651733	534.1622924804688	219.17832946777344	0.5305191874504089	198.6927032470703	307.3133850097656	3.1113624572753906e-5	8	030
462	203.1088409423828	322.5377197265625	0.0001748204231262207	176.59466552734375	298.2789001464844	3.2782554626464844e-6	535.19189453125	218.74935913085938	0.008719474077224731	188.9607696533203	6.914975166320801	8.344650268554688e-7	8	030
463	202.2560272216797	321.3689880371094	0.9989057183265686	185.9084014892578	295.2728576660156	0.001414865255355835	535.1970825195312	218.45892333984375	0.012728571891784668	193.4468994140625	308.49725341796875	1.3381242752075195e-5	8	030
464	200.914306640625	320.75054931640625	0.03406587243080139	185.52308654785156	290.7996520996094	0.9996557235717773	534.4635620117188	217.6749725341797	0.0016183555126190186	192.0372772216797	298.9992370605469	8.285045623779297e-5	8	030
465	200.3824920654297	322.0333557128906	0.0016947388648986816	195.17724609375	285.4408264160156	0.9995521903038025	535.3098754882812	218.81619262695312	0.06046298146247864	195.5531005859375	290.2539978027344	0.00029200315475463867	8	030
466	199.29747009277344	324.32916259765625	0.8563584089279175	191.98971557617188	285.5644836425781	1.0	534.4432373046875	222.68765258789062	0.0626065731048584	192.4756622314453	288.6998596191406	0.0007672309875488281	8	030
467	194.69834899902344	289.57025146484375	0.0006809532642364502	192.66885375976562	284.4945373535156	1.0	535.0228271484375	222.7799530029297	0.0018823444843292236	192.90867614746094	288.58050537109375	0.0003782212734222412	8	030
468	201.88180541992188	319.8462219238281	0.013769865036010742	189.96780395507812	279.608154296875	0.8562768697738647	534.2999877929688	218.37840270996094	0.15233570337295532	172.2193603515625	6.385964393615723	3.069639205932617e-6	8	030
469	196.882568359375	319.1954040527344	0.9999982118606567	193.58328247070312	271.52301025390625	1.0	535.2394409179688	218.1280059814453	0.02060985565185547	192.72073364257812	273.19769287109375	0.00017216801643371582	8	030
470	195.2046661376953	315.712890625	0.016098499298095703	180.62411499023438	302.2463073730469	1.0251998901367188e-5	534.2185668945312	218.7276611328125	0.284993052482605	184.8617401123047	303.3138427734375	1.430511474609375e-6	8	030
471	5.052156448364258	482.2490539550781	1.5407800674438477e-5	180.65921020507812	310.2999267578125	5.9604644775390625e-5	534.530517578125	222.8512420654297	0.041613996028900146	174.03713989257812	6.400883674621582	7.450580596923828e-7	8	030
472	181.44044494628906	303.4208984375	0.11250713467597961	181.2197265625	301.91845703125	0.025931119918823242	534.9061279296875	222.6573944091797	0.2093895673751831	181.45932006835938	294.36785888671875	1.329183578491211e-5	8	030
473	178.79217529296875	304.01312255859375	0.03061443567276001	179.0205535888672	303.6670837402344	0.9999940395355225	534.05322265625	221.9749298095703	0.6308035850524902	177.70619201660156	305.00433349609375	0.00044289231300354004	8	030
474	212.38661193847656	299.18878173828125	0.0006127655506134033	182.08721923828125	301.261474609375	0.0004958212375640869	535.04443359375	217.7519989013672	0.048262596130371094	172.61024475097656	5.851954936981201	1.4901161193847656e-6	8	030
475	213.28146362304688	297.14215087890625	0.9999998807907104	183.57859802246094	300.9526062011719	0.9982384443283081	535.3084716796875	218.71408081054688	0.006127893924713135	216.1475067138672	304.5107727050781	0.00010573863983154297	8	030
476	216.05621337890625	293.8012390136719	0.9999995231628418	181.0885467529297	300.3600158691406	1.0	534.5628662109375	222.3723602294922	0.37047743797302246	180.29629516601562	303.28106689453125	0.00032445788383483887	8	030
477	219.04942321777344	294.1653747558594	1.0	181.97731018066406	299.7974548339844	0.999992311000824	534.8131103515625	218.3270263671875	0.13589784502983093	182.4539794921875	302.3605651855469	9.98377799987793e-5	8	030
478	222.71656799316406	292.0960693359375	1.0	180.19932556152344	300.6786193847656	1.0	534.7324829101562	222.7926025390625	0.611910343170166	181.2219696044922	304.1958923339844	0.0002612471580505371	8	030
479	222.9048309326172	289.9416198730469	1.0	181.384765625	301.57818603515625	0.9924051761627197	534.2905883789062	223.06106567382812	0.005454897880554199	215.34255981445312	293.1409912109375	4.443526268005371e-5	8	030
480	227.37106323242188	291.6718444824219	1.0	184.40599060058594	301.77435302734375	1.0	536.3819580078125	218.2562713623047	0.03940010070800781	183.79379272460938	302.2844543457031	0.0004067718982696533	8	030
481	227.72396850585938	291.3128662109375	1.0	185.40113830566406	299.90447998046875	1.0	534.5259399414062	222.27589416503906	0.0917365550994873	183.90110778808594	301.25872802734375	0.00030153989791870117	8	030
482	228.73965454101562	292.3022155761719	0.9999998807907104	186.65948486328125	298.5838928222656	1.0	534.4306640625	222.40489196777344	0.20411387085914612	185.72457885742188	299.7831726074219	0.00015687942504882812	8	030
483	229.92694091796875	291.97271728515625	1.0	187.15328979492188	297.57891845703125	0.9999997615814209	534.2279663085938	222.2537384033203	0.09093230962753296	211.8625030517578	298.6561279296875	0.00011804699897766113	8	030
484	228.047119140625	290.10723876953125	0.9428833723068237	186.62425231933594	296.90771484375	1.0	535.7509155273438	219.5679473876953	0.05381816625595093	185.2340850830078	299.4022216796875	0.00026279687881469727	8	030
485	229.5634002685547	289.8600158691406	0.9544297456741333	193.87368774414062	294.96893310546875	0.35095444321632385	533.9183959960938	222.75579833984375	0.07073304057121277	209.2803955078125	293.05023193359375	1.3083219528198242e-5	8	030
486	229.28565979003906	288.0970153808594	0.060653507709503174	198.97805786132812	289.49505615234375	0.10111773014068604	534.1893310546875	222.3213348388672	0.1896500289440155	215.91952514648438	277.8935852050781	9.417533874511719e-6	8	030
487	229.15255737304688	289.5926818847656	0.0011155903339385986	196.3931121826172	292.6159973144531	1.0	534.9743041992188	218.6129150390625	0.22885677218437195	194.22386169433594	299.114501953125	0.0004501640796661377	8	030
488	228.4910888671875	282.0646057128906	0.0002715587615966797	196.12001037597656	292.788330078125	1.0	534.2866821289062	222.54953002929688	0.4668900966644287	194.150146484375	299.8643798828125	0.00045561790466308594	8	030
489	197.58889770507812	289.44610595703125	0.00019490718841552734	195.99722290039062	291.3045654296875	1.0	534.37353515625	222.25567626953125	0.07739180326461792	194.686279296875	298.562255859375	0.0005728006362915039	8	030
490	196.39071655273438	288.8280334472656	0.0001869499683380127	195.8054656982422	287.7746887207031	0.9999996423721313	534.60009765625	222.50711059570312	0.03998154401779175	193.73651123046875	289.4525146484375	0.00043654441833496094	8	030
491	198.78367614746094	282.7119140625	0.00042119622230529785	195.526611328125	284.76904296875	0.9999868869781494	534.609130859375	218.0432891845703	0.09984052181243896	193.72190856933594	287.5691223144531	0.0002484917640686035	8	030
492	198.328857421875	281.2381896972656	0.00029724836349487305	194.54661560058594	283.2743225097656	1.0	534.5581665039062	223.01577758789062	0.0480077862739563	194.0276336669922	286.63824462890625	0.0005774796009063721	8	030
493	229.7577362060547	290.5038146972656	0.031522393226623535	196.51361083984375	281.4360046386719	1.0	534.1514892578125	222.29339599609375	0.011429846286773682	195.56124877929688	285.4175720214844	0.0009441971778869629	8	030
494	197.5735321044922	278.666015625	0.0005506575107574463	194.95281982421875	280.67767333984375	1.0	534.3048706054688	222.0946807861328	0.44911646842956543	192.2959442138672	286.0614318847656	0.00017064809799194336	8	030
495	229.91815185546875	290.9388732910156	0.6619724035263062	196.05844116210938	279.92999267578125	1.0	533.3701782226562	222.6216583251953	0.45896226167678833	197.71466064453125	283.9477844238281	0.00026234984397888184	8	030
496	230.53367614746094	290.6359558105469	0.9999802708625793	193.7054901123047	277.20867919921875	1.0	534.6771240234375	219.65744018554688	0.13373830914497375	191.2557373046875	275.0036926269531	0.00011673569679260254	8	030
497	230.70468139648438	288.8686828613281	0.9983150959014893	194.5916748046875	274.925048828125	1.0	534.4052124023438	222.84410095214844	0.04924899339675903	193.3193817138672	274.00946044921875	0.0003682374954223633	8	030
498	230.38890075683594	289.2139587402344	0.03679439425468445	193.3497772216797	270.9960632324219	1.0	534.283935546875	222.80531311035156	0.007501870393753052	193.9326171875	269.84210205078125	0.0006277263164520264	8	030
499	230.13258361816406	288.3732604980469	0.9862236976623535	191.96400451660156	270.3652038574219	1.0	534.845947265625	222.87387084960938	0.001861274242401123	190.79367065429688	266.04876708984375	0.0001042485237121582	8	030
500	230.47181701660156	287.33837890625	0.9939841032028198	192.0722198486328	266.1970520019531	1.0	533.5682983398438	222.2880401611328	0.24990302324295044	194.57965087890625	261.40771484375	0.00021818280220031738	8	030
501	230.6743621826172	291.92144775390625	0.9999685287475586	196.07034301757812	259.6299743652344	1.0	534.3216552734375	222.3272705078125	0.01994040608406067	218.13754272460938	297.68988037109375	0.00017836689949035645	8	030
502	231.72084045410156	291.6553955078125	0.9908274412155151	194.9949188232422	258.9120178222656	1.0	533.9999389648438	222.60523986816406	0.03333607316017151	220.890380859375	297.5528564453125	0.00011983513832092285	8	030
503	231.5450439453125	290.319580078125	0.9903004169464111	191.59771728515625	260.9423522949219	1.0	534.7886962890625	222.6332550048828	0.004665255546569824	189.75625610351562	257.1838684082031	0.00020635128021240234	8	030
504	231.59974670410156	290.12652587890625	0.9999750852584839	194.75103759765625	259.3135070800781	0.9999979734420776	533.8914184570312	222.77944946289062	0.9938288331031799	219.74569702148438	298.02490234375	0.0003027021884918213	8	030
505	231.8201904296875	293.27972412109375	0.9994423389434814	198.27615356445312	255.17958068847656	1.0	533.9138793945312	222.9362030029297	0.4555472731590271	196.87533569335938	255.1042022705078	0.00016298890113830566	8	030
506	231.20394897460938	294.8646545410156	0.8612598776817322	197.48179626464844	253.2207794189453	1.0	534.7281494140625	222.6619873046875	0.015730589628219604	196.61465454101562	253.43930053710938	0.0003115832805633545	8	030
507	231.12417602539062	295.11090087890625	0.6408942937850952	198.24539184570312	250.9688720703125	1.0	535.081298828125	218.2159423828125	0.04471945762634277	198.68663024902344	251.65945434570312	8.499622344970703e-5	8	030
508	231.47698974609375	295.940673828125	0.05430904030799866	198.34515380859375	248.3670196533203	1.0	534.2557983398438	222.56948852539062	0.05929684638977051	195.72393798828125	247.5050506591797	3.7282705307006836e-5	8	030
509	231.89395141601562	293.5988464355469	0.9994363188743591	197.65879821777344	246.65206909179688	1.0	535.4419555664062	217.6424560546875	0.0027286410331726074	220.88046264648438	298.44317626953125	0.00019240379333496094	8	030
510	231.4978485107422	292.3482971191406	0.9999779462814331	196.63381958007812	245.2080078125	1.0	534.867431640625	219.09373474121094	0.0009674429893493652	220.27377319335938	297.8114318847656	0.00025269389152526855	8	030
511	231.59475708007812	292.2578125	0.9999483227729797	196.0998992919922	244.23416137695312	1.0	534.2550659179688	221.78353881835938	0.6538606882095337	220.12820434570312	297.6119384765625	0.00026735663414001465	8	030
512	230.72470092773438	293.1947937011719	0.9999998211860657	196.48776245117188	242.9781951904297	1.0	534.3080444335938	218.8602294921875	0.4920152425765991	217.72943115234375	295.6828308105469	0.00019744038581848145	8	030
513	231.54861450195312	292.8927917480469	0.9994944334030151	195.017822265625	242.46812438964844	1.0	534.2529907226562	222.2410125732422	0.46658340096473694	221.29928588867188	296.18450927734375	0.0003210604190826416	8	030
514	230.5618438720703	293.7479553222656	0.9999196529388428	195.86949157714844	241.53158569335938	1.0	535.814697265625	219.1409454345703	0.2091592252254486	220.61825561523438	296.4751892089844	0.0003083646297454834	8	030
515	232.38343811035156	292.47735595703125	0.9999999403953552	192.70228576660156	237.42105102539062	1.0	534.9156494140625	222.48008728027344	0.014852792024612427	219.28831481933594	297.2085876464844	0.00038251280784606934	8	030
516	231.66748046875	292.9111633300781	0.999998927116394	193.93130493164062	236.52642822265625	1.0	534.6068725585938	218.28652954101562	0.21187865734100342	219.456787109375	297.5325012207031	0.0002872943878173828	8	030
517	231.83058166503906	292.7120056152344	0.9999817609786987	193.00672912597656	235.83956909179688	1.0	534.0413208007812	218.671875	0.0009536445140838623	220.25599670410156	297.1554870605469	0.0002598762512207031	8	030
518	232.40480041503906	291.09429931640625	1.0	189.8233184814453	236.04641723632812	1.0	533.7962646484375	222.2854461669922	0.4556635916233063	219.6936492919922	296.6012268066406	0.0002454519271850586	8	030
519	232.05125427246094	291.4070739746094	0.9999966025352478	192.53652954101562	232.48577880859375	1.0	535.7787475585938	218.58074951171875	0.01753777265548706	221.03016662597656	296.255615234375	0.00037804245948791504	8	030
520	232.71913146972656	292.00201416015625	0.9999892711639404	193.27992248535156	231.5119171142578	1.0	535.5892944335938	218.63099670410156	0.18243366479873657	221.10447692871094	297.0755310058594	0.00037977099418640137	8	030
521	232.00225830078125	289.74285888671875	0.9999998211860657	193.4291229248047	231.20556640625	1.0	533.8579711914062	222.9063262939453	0.002583324909210205	220.83624267578125	295.67498779296875	0.0003660917282104492	8	030
522	231.62022399902344	289.6203308105469	0.999987006187439	191.72145080566406	230.77261352539062	1.0	534.7747802734375	221.92025756835938	0.07783907651901245	221.9676055908203	295.7523498535156	0.0005553364753723145	8	030
523	230.673828125	288.21441650390625	0.9999991655349731	191.49790954589844	231.09201049804688	1.0	229.66827392578125	290.52398681640625	0.0007096529006958008	220.76206970214844	294.6355895996094	0.000568091869354248	8	030
524	230.1880340576172	288.00592041015625	0.9999997615814209	190.5076446533203	230.64321899414062	1.0	533.9552612304688	222.27015686035156	0.76459139585495	220.19525146484375	294.43634033203125	0.0007748007774353027	8	030
525	229.5192413330078	287.00048828125	1.0	189.2300567626953	228.96511840820312	1.0	534.2101440429688	218.4198455810547	0.07132458686828613	218.59217834472656	293.8715515136719	0.0005388855934143066	8	030
526	228.64697265625	287.3883056640625	1.0	189.5042266845703	228.033447265625	1.0	535.4910278320312	218.1377410888672	0.03487598896026611	219.4537353515625	293.731689453125	0.00042822957038879395	8	030
527	228.77488708496094	287.6198425292969	1.0	189.47874450683594	226.8006591796875	1.0	535.6151733398438	219.05235290527344	0.5729252099990845	218.76608276367188	293.85479736328125	0.00041979551315307617	8	030
528	228.16477966308594	285.8132019042969	1.0	188.4800567626953	225.7340850830078	1.0	534.3410034179688	222.12335205078125	0.12374398112297058	219.19134521484375	293.320068359375	0.0005009770393371582	8	030
529	227.7314453125	284.93939208984375	1.0	188.85482788085938	225.14364624023438	1.0	534.1971435546875	221.8343505859375	0.16687047481536865	219.018310546875	292.39288330078125	0.00048655271530151367	8	030
530	227.0702667236328	284.3049621582031	1.0	187.5379180908203	224.66844177246094	1.0	534.1986083984375	222.5547637939453	0.11171987652778625	218.99066162109375	291.7034606933594	0.0010120868682861328	8	030
531	226.76390075683594	285.783447265625	1.0	186.8104705810547	224.03787231445312	1.0	534.7761840820312	218.6748046875	0.32896697521209717	218.32933044433594	292.6555480957031	0.0007474124431610107	8	030
532	225.0723419189453	285.5911865234375	1.0	187.06414794921875	222.87046813964844	1.0	533.9315185546875	222.6248321533203	0.032762229442596436	186.1270294189453	223.12640380859375	0.0008097589015960693	8	030
533	224.73602294921875	285.02008056640625	1.0	186.906494140625	221.1884002685547	1.0	534.0078125	221.65846252441406	0.24164918065071106	218.5723876953125	291.7949523925781	0.0006349682807922363	8	030
534	225.53762817382812	284.84442138671875	1.0	185.33099365234375	221.62762451171875	1.0	534.1932983398438	222.35537719726562	0.015736132860183716	219.01412963867188	291.3563537597656	0.001095116138458252	8	030
535	223.92312622070312	284.69561767578125	1.0	183.23851013183594	219.425048828125	1.0	534.8870239257812	222.49163818359375	0.021613240242004395	218.59454345703125	290.9166564941406	0.000642627477645874	8	030
536	223.66510009765625	285.2247009277344	1.0	183.8706512451172	219.21609497070312	1.0	535.0283813476562	218.59442138671875	0.035824328660964966	218.97340393066406	290.658447265625	0.0008294284343719482	8	030
537	222.6175994873047	286.0708312988281	1.0	185.1444854736328	218.0333251953125	1.0	534.7501220703125	218.02542114257812	0.0010311901569366455	218.47218322753906	291.5821533203125	0.0004436075687408447	8	030
538	222.50794982910156	286.8866882324219	1.0	185.08123779296875	218.38226318359375	1.0	535.0613403320312	217.78179931640625	0.2544110417366028	217.68051147460938	278.6227111816406	0.0002772212028503418	8	030
539	223.40908813476562	285.6161804199219	1.0	182.2253875732422	217.933837890625	1.0	534.07275390625	218.80511474609375	0.7793878316879272	218.03277587890625	277.5470275878906	0.00043764710426330566	8	030
540	223.21617126464844	286.88812255859375	1.0	183.21775817871094	217.19952392578125	1.0	533.8519287109375	222.45460510253906	0.11511197686195374	217.98086547851562	278.12548828125	0.0002714693546295166	8	030
541	223.19805908203125	286.35791015625	1.0	182.5593719482422	219.42417907714844	1.0	533.6890869140625	222.67889404296875	0.16835495829582214	217.22821044921875	277.7689514160156	0.0006202459335327148	8	030
