# Supplementary material for: An automated feeding system for the African killifish reveals the impact of diet on lifespan and allows scalable assessment of associative learning
Source: eLife. 2022 Nov 10;11:e69008. doi: 10.7554/eLife.69008 (PMC9788828; doi:10.7554/eLife.69008)
Supplement: Figure 6—source data 2. [file elife-69008-fig6-data2.zip › Training Trajectories/t26_REC007DLC_resnet50_TrainAllTheThingsJun28shuffle1_1030000.csv]

bodyparts_coords	fishhead_x	fishhead_y	fishhead_likelihood	fishtail_x	fishtail_y	fishtail_likelihood	redlight_x	redlight_y	redlight_likelihood	fooddrop_x	fooddrop_y	fooddrop_likelihood	fishnum	recordingnum
0	193.31430053710938	322.8673400878906	1.0	273.3000793457031	264.847412109375	1.0	276.4281921386719	261.996337890625	9.462237358093262e-5	270.2010803222656	268.4013671875	8.791685104370117e-5	26	007
1	190.7397003173828	324.3258972167969	1.0	260.6796875	266.0941162109375	1.0	262.7469482421875	267.4478454589844	0.00019559264183044434	261.502685546875	269.513671875	0.0002956986427307129	26	007
2	192.623291015625	321.7227783203125	1.0	260.36279296875	267.42926025390625	1.0	262.8136291503906	267.7487487792969	0.00017571449279785156	261.088134765625	269.90521240234375	0.0003272593021392822	26	007
3	191.66453552246094	322.2918701171875	1.0	260.84130859375	265.9928283691406	1.0	263.7868957519531	267.0545654296875	0.00013583898544311523	262.19696044921875	268.44482421875	0.0006070435047149658	26	007
4	191.89450073242188	321.56549072265625	1.0	258.81842041015625	264.83795166015625	1.0	261.3674621582031	266.2845458984375	0.00012481212615966797	185.87869262695312	312.1965026855469	0.00012186169624328613	26	007
5	193.2410125732422	319.7509765625	1.0	258.8727722167969	263.1026916503906	1.0	648.0784301757812	396.6167907714844	0.00028195977210998535	186.1992645263672	310.9667663574219	0.00013518333435058594	26	007
6	191.79244995117188	320.60797119140625	1.0	259.0965881347656	261.20977783203125	1.0	189.6475830078125	318.61541748046875	0.00010660290718078613	184.86605834960938	312.6723327636719	0.00023177266120910645	26	007
7	191.29452514648438	320.4471130371094	1.0	253.6140594482422	262.1344299316406	1.0	254.86038208007812	263.5306091308594	6.222724914550781e-5	185.7822265625	311.3841247558594	0.00010824203491210938	26	007
8	191.7493438720703	319.8519592285156	1.0	253.4345245361328	261.26513671875	1.0	647.1416625976562	31.02414894104004	0.000214308500289917	255.58782958984375	266.99566650390625	7.900595664978027e-5	26	007
9	190.40264892578125	318.7916259765625	1.0	253.18739318847656	260.99456787109375	1.0	192.37191772460938	318.0970764160156	0.00013324618339538574	184.6725311279297	310.31024169921875	0.00012046098709106445	26	007
10	189.9064178466797	316.38897705078125	1.0	253.21420288085938	255.9315643310547	1.0	189.69834899902344	317.8690490722656	0.00036957859992980957	186.8675994873047	321.40576171875	0.00018891692161560059	26	007
11	189.4783172607422	317.26483154296875	1.0	253.71322631835938	255.30047607421875	1.0	191.81790161132812	318.027099609375	0.00017020106315612793	183.28431701660156	309.9225769042969	0.00021210312843322754	26	007
12	190.24046325683594	316.19097900390625	0.9999996423721313	251.54270935058594	252.84625244140625	1.0	189.66456604003906	317.82513427734375	0.000562816858291626	186.6085662841797	320.89093017578125	0.0004069209098815918	26	007
13	184.46875	315.6808166503906	0.9999970197677612	249.7821502685547	251.41050720214844	1.0	251.52734375	250.8868408203125	0.0007719993591308594	248.99136352539062	252.5657196044922	0.000738292932510376	26	007
14	239.73898315429688	260.2257080078125	0.9999999403953552	175.51473999023438	314.42401123046875	0.9999778270721436	174.40945434570312	315.3865966796875	0.0019385814666748047	172.3026123046875	318.11163330078125	0.0009842216968536377	26	007
15	237.45654296875	259.6831359863281	0.9997700452804565	166.94793701171875	318.6325378417969	0.9999980926513672	168.09706115722656	316.76324462890625	0.00030419230461120605	158.40084838867188	322.86083984375	0.00027248263359069824	26	007
16	153.77931213378906	325.59814453125	0.990822434425354	240.47198486328125	255.94940185546875	0.9999997615814209	242.24224853515625	255.35694885253906	0.00022283196449279785	238.4586944580078	256.63800048828125	0.00031942129135131836	26	007
17	146.4983367919922	322.4664001464844	0.9909086227416992	236.5243377685547	255.41104125976562	1.0	231.93943786621094	260.0506896972656	0.00022140145301818848	239.42266845703125	258.24615478515625	0.0004107952117919922	26	007
18	142.3892822265625	317.9719543457031	0.25671684741973877	235.1486053466797	252.84909057617188	1.0	229.49282836914062	257.24603271484375	0.0003437995910644531	238.63650512695312	253.01473999023438	0.0002924799919128418	26	007
19	131.03622436523438	317.0289306640625	0.9999955892562866	133.5293731689453	318.3948059082031	0.925141453742981	133.0516357421875	315.7484130859375	0.0001519322395324707	130.5682830810547	310.8773498535156	0.0005387663841247559	26	007
20	123.23966979980469	317.1690673828125	1.0	214.72525024414062	253.37619018554688	0.9842779636383057	125.80378723144531	319.42572021484375	0.00022837519645690918	210.29220581054688	248.02725219726562	0.0003349184989929199	26	007
21	117.50605773925781	318.46588134765625	1.0	202.8812713623047	253.62139892578125	0.9999923706054688	119.43767547607422	319.43701171875	8.177757263183594e-5	116.63203430175781	310.4286804199219	0.0004089474678039551	26	007
22	111.17986297607422	319.4959716796875	0.9999980926513672	203.93743896484375	250.5103759765625	1.0	203.37158203125	250.591552734375	0.00023096799850463867	201.19015502929688	252.58404541015625	0.00035247206687927246	26	007
23	108.5890884399414	314.58782958984375	1.0	193.3210906982422	253.58792114257812	1.0	545.7298583984375	207.57669067382812	0.9999979138374329	543.9959106445312	208.8863067626953	0.004265636205673218	26	007
24	103.17021942138672	316.1290283203125	1.0	176.6798095703125	255.27468872070312	0.9949642419815063	546.5271606445312	205.4798126220703	1.0	545.5137939453125	205.7982177734375	0.005745023488998413	26	007
25	99.55415344238281	319.8148498535156	1.0	163.82839965820312	260.6300048828125	0.9999997615814209	546.2157592773438	206.27603149414062	1.0	544.9434204101562	206.82652282714844	0.002950221300125122	26	007
26	97.3355941772461	323.0579833984375	1.0	158.4033203125	264.19012451171875	0.9999992251396179	545.6292114257812	206.2935333251953	1.0	543.121337890625	207.51748657226562	0.0010242462158203125	26	007
27	97.28147888183594	322.15972900390625	1.0	151.662841796875	271.21868896484375	0.9999056458473206	546.3433837890625	206.72084045410156	1.0	545.0291748046875	206.9308319091797	0.0011879801750183105	26	007
28	99.79815673828125	322.8946228027344	1.0	148.23483276367188	270.5149230957031	1.0	546.3794555664062	206.2821502685547	1.0	544.6339111328125	206.89585876464844	0.0032134056091308594	26	007
29	100.29132080078125	323.48455810546875	1.0	148.80410766601562	268.1405029296875	0.9999998807907104	546.891357421875	206.38278198242188	1.0	545.4495849609375	206.9153289794922	0.0013670027256011963	26	007
30	99.82913208007812	321.5748291015625	0.9999999403953552	152.56190490722656	267.88299560546875	0.9999634027481079	545.6246948242188	207.26486206054688	1.0	543.3190307617188	208.0665740966797	0.0033606886863708496	26	007
31	97.21714782714844	322.3698425292969	0.9999998807907104	151.2703399658203	265.6954650878906	0.9999969601631165	545.652587890625	206.55264282226562	1.0	542.5795288085938	206.27670288085938	0.0019527971744537354	26	007
32	92.85926055908203	319.9322814941406	0.9155044555664062	159.48631286621094	267.5763854980469	0.9999998807907104	545.6824340820312	206.39089965820312	1.0	542.4874877929688	206.1272735595703	0.0012355148792266846	26	007
33	176.0325469970703	261.3545227050781	0.0023263394832611084	170.5447540283203	263.52996826171875	0.9999998807907104	545.3840942382812	206.28445434570312	1.0	542.279541015625	206.13113403320312	0.0008933544158935547	26	007
34	547.2269897460938	211.21763610839844	0.00012177228927612305	163.48793029785156	268.6954345703125	0.9999996423721313	546.6392822265625	206.55479431152344	1.0	543.0661010742188	206.22909545898438	0.0006666779518127441	26	007
35	547.986083984375	207.91444396972656	8.934736251831055e-5	165.46192932128906	270.84259033203125	0.005007058382034302	546.1468505859375	206.06320190429688	1.0	542.8954467773438	205.82717895507812	0.0010197460651397705	26	007
36	546.9434814453125	211.00009155273438	0.00015434622764587402	166.29811096191406	277.1282958984375	0.15025588870048523	546.3129272460938	206.2778778076172	1.0	542.7794799804688	205.99752807617188	0.0007487833499908447	26	007
37	546.9215698242188	211.7596435546875	0.00020644068717956543	544.5083618164062	207.42507934570312	0.0003362894058227539	545.8203735351562	206.89654541015625	1.0	545.123779296875	207.1637725830078	0.004305213689804077	26	007
38	547.033203125	211.0639190673828	0.0002192854881286621	544.4157104492188	206.7183074951172	0.00034996867179870605	545.8425903320312	206.14865112304688	0.9999998807907104	544.919921875	206.6337127685547	0.0037502646446228027	26	007
39	546.8562622070312	211.64198303222656	0.0002162456512451172	146.4163055419922	280.4826965332031	0.042563408613204956	545.414794921875	206.75350952148438	1.0	544.759033203125	207.14920043945312	0.0058803558349609375	26	007
40	146.07704162597656	279.9345703125	0.07777807116508484	146.5336151123047	282.63470458984375	0.9899823665618896	546.0154418945312	206.564208984375	1.0	143.05169677734375	277.86322021484375	0.001446545124053955	26	007
41	63.48750686645508	260.03570556640625	0.017263829708099365	147.47146606445312	282.4430847167969	0.002707540988922119	545.5056762695312	206.22572326660156	1.0	543.7640380859375	207.3234100341797	0.003454446792602539	26	007
42	61.35728454589844	255.3434295654297	0.0017629563808441162	145.9299774169922	297.65118408203125	0.013480573892593384	545.9879150390625	205.7856903076172	1.0	545.0196533203125	206.30780029296875	0.006095468997955322	26	007
43	62.73551559448242	248.392578125	0.9954776763916016	3.7887439727783203	148.25563049316406	0.005697041749954224	545.6084594726562	205.62503051757812	1.0	543.9221801757812	206.9102020263672	0.004279971122741699	26	007
44	62.4774284362793	248.7992706298828	0.999876856803894	158.0522918701172	311.021728515625	0.0330047607421875	546.7388305664062	206.48194885253906	1.0	543.6114501953125	205.8724365234375	0.0008221864700317383	26	007
45	547.1149291992188	211.4144744873047	0.0001443028450012207	3.6974313259124756	142.085205078125	0.0012087523937225342	545.8970336914062	206.81414794921875	1.0	544.88134765625	206.95225524902344	0.002234041690826416	26	007
46	62.600711822509766	245.72305297851562	0.0010895133018493652	4.186234951019287	145.01954650878906	0.008750945329666138	546.1062622070312	206.25146484375	1.0	543.7195434570312	207.50196838378906	0.0015837252140045166	26	007
47	546.5852661132812	211.35379028320312	0.00013503432273864746	2.029813051223755	141.1561279296875	0.0009051859378814697	545.86962890625	206.58718872070312	1.0	543.3802490234375	207.87709045410156	0.0008302628993988037	26	007
48	61.39012908935547	245.71182250976562	0.887378990650177	2.392577648162842	140.81076049804688	0.0016140639781951904	546.2706909179688	206.27171325683594	1.0	542.92626953125	205.91773986816406	0.0009295940399169922	26	007
49	62.932254791259766	242.0833282470703	0.9048210978507996	2.0680084228515625	142.84112548828125	0.0004506111145019531	546.2925415039062	206.67747497558594	1.0	545.1051635742188	206.6319122314453	0.0014533400535583496	26	007
50	64.64800262451172	235.6916961669922	0.9775546789169312	129.36961364746094	288.46783447265625	0.0006787776947021484	545.2797241210938	205.85171508789062	1.0	544.5302734375	206.93798828125	0.00160256028175354	26	007
51	63.49669647216797	233.01194763183594	0.9624262452125549	2.703502655029297	144.2046661376953	0.0009244382381439209	545.9409790039062	206.73583984375	1.0	544.817626953125	207.34608459472656	0.0025956332683563232	26	007
52	63.6710205078125	229.28912353515625	0.9999932050704956	1.9066250324249268	143.49757385253906	0.00022554397583007812	546.6139526367188	206.54656982421875	1.0	543.3029174804688	206.3831787109375	0.0007068514823913574	26	007
53	61.53581619262695	225.8715362548828	0.2619458734989166	3.281735897064209	140.6958465576172	0.03833085298538208	545.916015625	206.6555633544922	0.9999999403953552	543.7472534179688	207.8180389404297	0.0024698376655578613	26	007
54	547.1571044921875	211.5288543701172	0.00030794739723205566	2.5995397567749023	142.12295532226562	0.0003858804702758789	546.0083618164062	206.59390258789062	1.0	544.8701171875	206.8070831298828	0.005775898694992065	26	007
55	547.09033203125	211.25035095214844	0.00010669231414794922	542.208740234375	207.87103271484375	0.00013455748558044434	546.2782592773438	206.54124450683594	1.0	543.6903686523438	207.74485778808594	0.0006829798221588135	26	007
56	546.9345703125	210.90113830566406	0.00020951032638549805	541.754638671875	207.13214111328125	0.0002664625644683838	545.5310668945312	205.61805725097656	1.0	543.4507446289062	206.9016571044922	0.0019497573375701904	26	007
57	547.1390380859375	211.76516723632812	0.00019168853759765625	3.753817558288574	161.98446655273438	0.0005564093589782715	545.9334106445312	206.98562622070312	1.0	544.81494140625	207.56515502929688	0.0036070048809051514	26	007
58	547.1045532226562	211.41439819335938	0.00010579824447631836	548.0895385742188	208.268798828125	0.00013494491577148438	546.2387084960938	206.86151123046875	1.0	543.282958984375	206.50938415527344	0.0010069012641906738	26	007
59	546.9168090820312	211.50668334960938	0.0003400146961212158	547.8516845703125	208.65162658691406	0.0002779662609100342	546.0269775390625	206.78277587890625	0.9999998807907104	544.5185546875	207.29026794433594	0.0022572875022888184	26	007
60	546.8701782226562	211.71673583984375	0.00019687414169311523	547.3485107421875	207.97740173339844	0.0003382265567779541	545.2533569335938	206.74185180664062	0.9999998807907104	543.8992309570312	207.6074981689453	0.008725970983505249	26	007
61	55.31171798706055	214.45657348632812	0.00038996338844299316	49.47764587402344	212.49325561523438	0.00023090839385986328	546.1761474609375	205.7635040283203	1.0	543.64501953125	207.24488830566406	0.0008225142955780029	26	007
62	47.61436462402344	208.5528564453125	0.026401519775390625	48.810462951660156	209.51788330078125	0.0002294778823852539	547.0928344726562	205.27706909179688	1.0	545.7568359375	206.18798828125	0.001156240701675415	26	007
63	547.2554321289062	211.5229949951172	0.0001558065414428711	161.72866821289062	284.0799865722656	0.9821261167526245	546.381591796875	206.76727294921875	1.0	545.51318359375	207.1748504638672	0.0022643208503723145	26	007
64	547.2423706054688	211.20310974121094	0.00015524029731750488	45.28377151489258	200.8890380859375	0.0038521289825439453	546.2622680664062	206.2992401123047	1.0	542.9049682617188	206.15179443359375	0.0007219612598419189	26	007
65	47.91904067993164	202.7027587890625	0.0009450018405914307	47.68164825439453	202.81307983398438	0.9792321920394897	546.0860595703125	205.91444396972656	1.0	542.8873291015625	205.68191528320312	0.0008506476879119873	26	007
66	547.2298583984375	211.0778045654297	0.00023871660232543945	146.22189331054688	275.5564270019531	0.7116845846176147	546.0828857421875	206.2215576171875	0.9999999403953552	543.7130737304688	207.1399383544922	0.002000182867050171	26	007
67	546.9723510742188	210.77806091308594	0.00028392672538757324	547.4420776367188	207.32521057128906	0.00033277273178100586	545.7943115234375	205.4403839111328	1.0	545.0458984375	206.29470825195312	0.003261059522628784	26	007
68	547.0256958007812	211.13392639160156	0.00011080503463745117	148.14810180664062	271.9363708496094	0.0061716437339782715	546.1422729492188	206.1531982421875	1.0	542.83544921875	206.65786743164062	0.001101672649383545	26	007
69	547.5467529296875	210.94947814941406	0.00016880035400390625	543.262451171875	207.3602294921875	0.00016483664512634277	546.8507080078125	205.85450744628906	1.0	545.0733032226562	206.71533203125	0.0007562935352325439	26	007
70	547.3538208007812	211.02427673339844	0.000168532133102417	542.68505859375	207.51943969726562	0.0001601874828338623	546.4144897460938	206.09439086914062	1.0	545.0195922851562	206.85357666015625	0.0007100105285644531	26	007
71	547.2008666992188	211.26971435546875	0.00014522671699523926	542.9979858398438	208.141357421875	0.00022086501121520996	546.7158203125	206.7921142578125	1.0	543.4655151367188	206.5213165283203	0.0007170438766479492	26	007
72	547.2000732421875	210.99044799804688	8.422136306762695e-5	159.05564880371094	267.85723876953125	0.0006045997142791748	546.4580688476562	206.23463439941406	1.0	542.9251708984375	205.86602783203125	0.0007474124431610107	26	007
73	546.9819946289062	211.21875	0.0001895427703857422	161.1654815673828	270.8021545410156	1.0	546.0128173828125	206.31500244140625	1.0	544.3314208984375	206.91342163085938	0.0014385581016540527	26	007
74	4.606709957122803	172.6520538330078	0.0002765953540802002	158.4291229248047	270.126953125	0.9999988079071045	545.666748046875	206.62083435058594	1.0	543.3959350585938	207.85079956054688	0.0016345977783203125	26	007
75	546.9624633789062	211.7177276611328	0.00021398067474365234	157.84756469726562	267.5476379394531	0.9999982714653015	546.0530395507812	206.78207397460938	0.9999999403953552	544.9927978515625	207.16900634765625	0.002907484769821167	26	007
76	547.2870483398438	211.6128692626953	0.00019997358322143555	544.7963256835938	207.56297302246094	0.00032454729080200195	546.440185546875	206.55783081054688	1.0	544.904541015625	207.3484649658203	0.0029280781745910645	26	007
77	547.034423828125	211.3201904296875	0.0003731846809387207	2.07265043258667	145.38674926757812	0.0009753704071044922	545.5972900390625	206.78675842285156	0.9999998807907104	544.72216796875	206.94985961914062	0.007912248373031616	26	007
78	546.95361328125	211.59487915039062	0.00016286969184875488	3.7371838092803955	142.38050842285156	0.001387566328048706	546.0335693359375	206.77349853515625	0.9999999403953552	543.0338745117188	206.94253540039062	0.0011964142322540283	26	007
79	546.6216430664062	211.4207000732422	0.00012817978858947754	149.01226806640625	246.43788146972656	0.0016120672225952148	545.849609375	206.70986938476562	1.0	542.86572265625	206.32887268066406	0.00144997239112854	26	007
80	3.8145039081573486	163.57305908203125	0.0002187192440032959	25.51386833190918	191.99911499023438	0.0008065402507781982	546.0964965820312	206.09654235839844	1.0	542.6077270507812	205.91831970214844	0.0007856786251068115	26	007
81	6.069311141967773	169.7366943359375	0.0005593597888946533	151.12710571289062	250.9792938232422	0.9928159713745117	546.8943481445312	207.02955627441406	1.0	545.1262817382812	207.23631286621094	0.003284245729446411	26	007
82	4.035645961761475	167.99745178222656	0.00030803680419921875	152.77853393554688	242.288330078125	0.9999903440475464	546.5006103515625	206.0170440673828	1.0	545.2973022460938	206.75071716308594	0.002609759569168091	26	007
83	546.8530883789062	211.0791473388672	0.0002739429473876953	158.41163635253906	245.9159393310547	0.9999998807907104	545.7388916015625	206.0993194580078	1.0	544.4542236328125	206.75128173828125	0.0011390149593353271	26	007
84	162.4050750732422	243.31382751464844	0.00016483664512634277	155.60565185546875	245.99649047851562	1.0	546.8181762695312	206.20947265625	1.0	544.6072387695312	207.58255004882812	0.0012317299842834473	26	007
85	3.9300029277801514	169.56417846679688	0.00014033913612365723	155.59854125976562	244.11199951171875	0.9981339573860168	546.4146118164062	206.6515350341797	1.0	542.898681640625	206.44113159179688	0.0007247626781463623	26	007
86	6.049965858459473	174.0648956298828	0.0004781186580657959	156.5557098388672	241.2908935546875	0.9999637007713318	546.3844604492188	206.01025390625	1.0	543.0194702148438	205.8347930908203	0.0008567273616790771	26	007
87	6.093377113342285	170.0445098876953	0.0009351670742034912	155.5848388671875	242.65113830566406	0.9995392560958862	545.5181274414062	206.88650512695312	0.9999998807907104	543.7083740234375	207.8826446533203	0.008206874132156372	26	007
88	2.3639187812805176	150.10157775878906	0.0012350976467132568	157.357421875	240.1778106689453	0.9999997615814209	545.9724731445312	205.42312622070312	1.0	542.8102416992188	205.0843505859375	0.0012611448764801025	26	007
89	162.93885803222656	229.83761596679688	0.00026488304138183594	154.92124938964844	233.05148315429688	0.9999014139175415	545.4060668945312	206.4224090576172	1.0	543.4925537109375	207.6893768310547	0.0027696192264556885	26	007
90	160.96054077148438	228.44879150390625	0.0011221468448638916	156.86676025390625	230.74569702148438	1.0	545.8916625976562	206.40367126464844	0.9999998807907104	545.2015380859375	206.89871215820312	0.0027202367782592773	26	007
91	161.50050354003906	229.5950164794922	0.0011027753353118896	157.36880493164062	232.61318969726562	1.0	545.7899169921875	206.4486846923828	0.9999998807907104	543.0724487304688	205.9956817626953	0.006086945533752441	26	007
92	160.9477996826172	228.2957000732422	0.0014663636684417725	157.63858032226562	230.6897430419922	1.0	546.2144775390625	206.1893310546875	1.0	543.77978515625	207.29689025878906	0.0010200738906860352	26	007
93	162.70977783203125	228.09605407714844	0.0008709430694580078	158.92250061035156	230.7588348388672	1.0	545.97509765625	207.13555908203125	0.9999998807907104	543.7640991210938	208.36273193359375	0.005517810583114624	26	007
94	162.93182373046875	226.43692016601562	0.007420152425765991	161.76707458496094	227.68777465820312	1.0	546.2810668945312	206.23379516601562	1.0	543.8989868164062	207.53619384765625	0.0014052093029022217	26	007
95	162.8563232421875	226.53688049316406	0.002408266067504883	160.82720947265625	228.65066528320312	1.0	547.0219116210938	206.1276397705078	1.0	543.3016357421875	205.73187255859375	0.000823289155960083	26	007
96	163.83560180664062	225.1833953857422	0.000566631555557251	162.3904571533203	225.56936645507812	1.0	546.2907104492188	205.57821655273438	0.9999999403953552	545.0392456054688	206.02149963378906	0.0029502511024475098	26	007
97	161.99925231933594	224.6336212158203	0.0014649629592895508	160.54205322265625	224.56533813476562	1.0	545.8145141601562	205.23182678222656	1.0	542.705322265625	205.15415954589844	0.0015932917594909668	26	007
98	163.8828887939453	225.8991241455078	0.0004776418209075928	160.5636444091797	224.1900634765625	0.9999945163726807	545.5175170898438	206.36778259277344	0.9999998807907104	543.40478515625	207.2306671142578	0.0027098655700683594	26	007
99	162.43194580078125	226.03831481933594	0.0009407401084899902	160.47064208984375	227.84446716308594	1.0	545.6356201171875	205.84039306640625	0.9999999403953552	544.135009765625	205.56993103027344	0.001805633306503296	26	007
100	161.8508758544922	225.5771942138672	0.0008212625980377197	156.08535766601562	223.7423858642578	0.9999998807907104	545.9534301757812	206.3654022216797	1.0	542.6626586914062	206.08543395996094	0.0008128583431243896	26	007
101	3.1336612701416016	151.3446044921875	0.0003757476806640625	153.51702880859375	217.3114776611328	0.9999997615814209	545.3347778320312	206.16708374023438	1.0	542.6851806640625	205.82969665527344	0.004080444574356079	26	007
102	1.5359890460968018	151.44598388671875	0.0009616613388061523	146.3690185546875	225.32815551757812	0.12037727236747742	545.5498657226562	205.66546630859375	1.0	543.6965942382812	207.19830322265625	0.002407282590866089	26	007
103	159.77706909179688	227.3247528076172	0.0002587735652923584	146.23147583007812	229.22073364257812	1.0	545.499755859375	206.35609436035156	0.9999998807907104	543.5338745117188	207.531005859375	0.003835350275039673	26	007
104	147.1772918701172	226.5367889404297	0.00043511390686035156	142.33155822753906	228.8384552001953	1.0	546.379638671875	205.79217529296875	1.0	545.2316284179688	206.68040466308594	0.00171661376953125	26	007
105	2.132941722869873	150.1319580078125	0.00037741661071777344	150.27430725097656	222.8393096923828	0.9999998211860657	546.1768798828125	206.3329620361328	1.0	543.6210327148438	207.4417724609375	0.0017405450344085693	26	007
106	6.521871566772461	169.79666137695312	0.00029224157333374023	544.906005859375	207.45455932617188	0.00038310885429382324	547.000244140625	206.76010131835938	1.0	544.2350463867188	208.23419189453125	0.00135117769241333	26	007
107	547.2913818359375	210.73118591308594	0.00024640560150146484	128.25637817382812	261.1916198730469	0.0501483678817749	546.2474975585938	205.72262573242188	0.9999998807907104	545.0919189453125	206.3529815673828	0.0031270086765289307	26	007
108	3.9032013416290283	152.17405700683594	0.0018239617347717285	2.856398820877075	141.51658630371094	0.0010408759117126465	545.90234375	206.0176239013672	1.0	542.7849731445312	205.45925903320312	0.0013076961040496826	26	007
109	2.845517158508301	150.9845733642578	0.0006581246852874756	133.90975952148438	233.22764587402344	0.22514981031417847	545.954345703125	206.31895446777344	0.9999998807907104	544.8433837890625	207.00430297851562	0.004298686981201172	26	007
110	7.536855697631836	170.5195770263672	0.0019300878047943115	134.68634033203125	233.26365661621094	0.9999998211860657	546.384765625	205.9517364501953	0.9999998807907104	544.3828735351562	207.2364959716797	0.0033665597438812256	26	007
111	3.510514736175537	149.6897735595703	0.0005519986152648926	135.75279235839844	235.69862365722656	0.9972127676010132	546.6973266601562	206.06019592285156	0.9999999403953552	545.3328857421875	206.6932373046875	0.002140730619430542	26	007
112	1.7561211585998535	153.55584716796875	0.0025399625301361084	140.23944091796875	237.2397918701172	0.9999423027038574	545.639404296875	206.69174194335938	0.9999995827674866	544.0479736328125	207.37759399414062	0.01856774091720581	26	007
113	7.231415748596191	168.90740966796875	0.007781893014907837	140.93048095703125	235.56521606445312	0.9994088411331177	545.9204711914062	207.0697479248047	0.9999998211860657	544.2410888671875	207.75466918945312	0.006855428218841553	26	007
114	2.6616830825805664	149.05506896972656	0.003182351589202881	142.94021606445312	240.2657012939453	1.0	545.8287353515625	206.89797973632812	0.9999998807907104	543.80029296875	207.98150634765625	0.004953742027282715	26	007
115	146.83309936523438	233.7611846923828	0.00028634071350097656	143.828125	237.68898010253906	1.0	546.5181274414062	206.27508544921875	1.0	545.4192504882812	206.8505859375	0.0037154853343963623	26	007
116	137.36912536621094	232.12730407714844	0.0005377829074859619	136.19839477539062	235.83236694335938	0.9999996423721313	546.07275390625	207.2125701904297	1.0	543.9890747070312	207.77545166015625	0.002817004919052124	26	007
117	143.82571411132812	226.45111083984375	0.00822797417640686	138.36056518554688	227.609619140625	1.0	546.5598754882812	204.90220642089844	1.0	545.5682373046875	205.95103454589844	0.0015468597412109375	26	007
118	143.84027099609375	222.8992462158203	0.0005550682544708252	142.11181640625	221.57420349121094	1.0	546.7206420898438	206.3709259033203	0.9999999403953552	544.04736328125	207.63119506835938	0.0009340047836303711	26	007
119	2.349156141281128	152.11013793945312	0.0006563365459442139	146.48878479003906	220.2819366455078	1.0	546.5809326171875	205.92135620117188	1.0	545.07177734375	206.61923217773438	0.0010793209075927734	26	007
120	160.923583984375	219.3723602294922	0.0001817941665649414	147.8009796142578	220.5377655029297	1.0	546.4735717773438	205.45738220214844	1.0	543.2806396484375	205.29299926757812	0.0018994808197021484	26	007
121	547.1687622070312	210.6884002685547	0.0003573000431060791	150.96852111816406	220.03402709960938	1.0	546.125244140625	205.62709045410156	0.9999999403953552	543.953857421875	206.89443969726562	0.0020582079887390137	26	007
122	161.56399536132812	214.61767578125	0.0009176135063171387	152.2024688720703	216.6905975341797	1.0	546.4512329101562	206.12164306640625	1.0	545.5885009765625	206.60963439941406	0.0013731122016906738	26	007
123	547.1417236328125	211.34503173828125	0.00023615360260009766	153.8354034423828	217.7375030517578	0.9987637996673584	546.4714965820312	206.58514404296875	0.9999998807907104	544.1253662109375	207.833251953125	0.002691596746444702	26	007
124	1.9025800228118896	154.70997619628906	0.0012163221836090088	148.30039978027344	209.7049560546875	0.9996427297592163	546.3185424804688	205.93084716796875	0.9999998807907104	546.0260009765625	206.56040954589844	0.0031247735023498535	26	007
125	3.1451973915100098	149.23696899414062	0.0004252195358276367	147.44448852539062	209.22821044921875	1.0	545.0001831054688	205.7545623779297	0.9999988079071045	543.4754028320312	206.64031982421875	0.012022942304611206	26	007
126	2.3550446033477783	152.56869506835938	0.0007066428661346436	153.07034301757812	210.4304962158203	0.9999899864196777	546.5304565429688	206.15985107421875	1.0	545.0394897460938	206.7407989501953	0.0021328330039978027	26	007
127	162.34494018554688	210.26174926757812	0.00040671229362487793	158.8228302001953	211.7117919921875	1.0	545.4583129882812	205.73703002929688	0.9999999403953552	542.9170532226562	205.55740356445312	0.004352986812591553	26	007
128	161.87652587890625	210.63217163085938	0.0006046295166015625	158.41073608398438	212.352783203125	1.0	546.2026977539062	205.91827392578125	0.9999998807907104	545.2437744140625	206.55047607421875	0.002970099449157715	26	007
129	2.663921356201172	149.50950622558594	0.0032047927379608154	163.26467895507812	212.536865234375	1.0	545.569580078125	206.769287109375	0.9999998807907104	545.04931640625	207.12478637695312	0.006130814552307129	26	007
130	175.6300048828125	210.46466064453125	0.001383453607559204	169.1305389404297	212.10202026367188	1.0	545.8316040039062	206.09132385253906	0.9999998807907104	545.373779296875	206.67633056640625	0.002537757158279419	26	007
131	175.47921752929688	210.25433349609375	0.0005835294723510742	166.18470764160156	208.9431915283203	1.0	546.7601318359375	206.3267364501953	1.0	545.2893676757812	206.8735809326172	0.0032584071159362793	26	007
132	546.9608154296875	211.05455017089844	0.0001875758171081543	158.357177734375	202.52694702148438	1.0	545.9534301757812	206.04443359375	0.9999999403953552	543.5029296875	207.51319885253906	0.0017613768577575684	26	007
133	1.443251132965088	151.58184814453125	0.000731348991394043	156.3154754638672	202.22669982910156	1.0	546.060791015625	205.9627685546875	0.9999998807907104	545.3779296875	206.6689910888672	0.0023342370986938477	26	007
134	546.3584594726562	210.9745635986328	0.00021770596504211426	163.9402313232422	200.88685607910156	1.0	545.9878540039062	207.1211395263672	0.9999998211860657	544.65673828125	207.20907592773438	0.007777303457260132	26	007
135	164.4320831298828	205.79783630371094	0.000262528657913208	163.44894409179688	202.60821533203125	1.0	545.8328857421875	206.37879943847656	1.0	543.7506103515625	207.49990844726562	0.003388643264770508	26	007
136	177.1750946044922	201.67906188964844	0.0006147325038909912	165.4250030517578	203.11463928222656	1.0	545.5225219726562	206.5416717529297	0.9999999403953552	543.7335815429688	207.436279296875	0.004917770624160767	26	007
137	1.1121580600738525	151.8069305419922	0.00029480457305908203	165.8292694091797	201.7644500732422	1.0	545.4705810546875	206.13832092285156	1.0	542.3816528320312	205.87001037597656	0.0011472105979919434	26	007
138	177.31993103027344	197.3771209716797	0.001177459955215454	171.24996948242188	200.80661010742188	1.0	546.5782470703125	206.0996551513672	1.0	545.20361328125	206.7581787109375	0.004457265138626099	26	007
139	176.87957763671875	196.94244384765625	0.00022718310356140137	169.81057739257812	200.22442626953125	1.0	546.4786376953125	205.5909881591797	1.0	545.1770629882812	206.65042114257812	0.001245737075805664	26	007
140	176.2586212158203	195.5203399658203	0.0007503330707550049	170.22177124023438	198.61712646484375	1.0	546.0670776367188	205.48458862304688	1.0	543.9968872070312	206.53530883789062	0.00229722261428833	26	007
141	174.8489532470703	194.77102661132812	0.00024124979972839355	167.25079345703125	196.20614624023438	1.0	546.3563842773438	205.2159881591797	1.0	544.6568603515625	205.00535583496094	0.002774566411972046	26	007
142	31.962167739868164	206.28125	0.0006355941295623779	163.5334930419922	202.07872009277344	1.0	546.4447631835938	206.62417602539062	1.0	545.1893310546875	207.28558349609375	0.0009331405162811279	26	007
143	176.0510711669922	196.35679626464844	0.0005241334438323975	166.74549865722656	199.35279846191406	1.0	546.0550537109375	206.28634643554688	1.0	543.1737670898438	206.3155975341797	0.0016207695007324219	26	007
144	177.2488555908203	199.1538848876953	0.00036787986755371094	168.83258056640625	203.47982788085938	1.0	545.785888671875	206.77296447753906	1.0	544.8678588867188	207.10218811035156	0.008993655443191528	26	007
145	547.3284912109375	210.90966796875	0.0001698136329650879	166.27891540527344	204.5155792236328	1.0	546.387451171875	205.8379364013672	1.0	545.1862182617188	206.5738525390625	0.001057654619216919	26	007
146	164.94456481933594	206.4473114013672	0.00025731325149536133	164.48362731933594	202.83621215820312	1.0	545.8660278320312	206.1556854248047	0.9999998807907104	544.4462890625	207.06971740722656	0.007593750953674316	26	007
147	161.28793334960938	205.47669982910156	0.00021603703498840332	159.0865478515625	202.42315673828125	1.0	545.620361328125	205.2891082763672	0.9999999403953552	542.8955078125	205.0913848876953	0.002236485481262207	26	007
148	2.4938275814056396	150.11024475097656	0.00025725364685058594	151.6289825439453	204.47622680664062	1.0	545.9988403320312	206.65306091308594	1.0	543.402587890625	206.37643432617188	0.003378927707672119	26	007
149	546.822021484375	211.8563232421875	0.0002021491527557373	144.70680236816406	212.67689514160156	1.0	545.278076171875	206.98329162597656	0.9999998807907104	544.7081909179688	207.2513885498047	0.011344760656356812	26	007
150	158.21487426757812	208.70962524414062	0.000599294900894165	152.48606872558594	210.3970184326172	1.0	546.08642578125	206.67904663085938	1.0	543.8110961914062	207.7721710205078	0.0016393959522247314	26	007
151	5.502270698547363	169.45301818847656	0.000374525785446167	148.60658264160156	220.15516662597656	1.0	545.8482055664062	207.17050170898438	1.0	543.0818481445312	206.7073974609375	0.002086073160171509	26	007
152	2.6225357055664062	151.29957580566406	0.0009004473686218262	2.950592041015625	142.39163208007812	0.012000799179077148	545.611083984375	206.6069793701172	0.9999999403953552	543.058349609375	206.03675842285156	0.0058710575103759766	26	007
153	2.007991313934326	153.86590576171875	0.000475078821182251	144.5903778076172	224.00152587890625	0.9313125610351562	546.5853881835938	206.28253173828125	1.0	545.1130981445312	206.97549438476562	0.0007935762405395508	26	007
154	547.7537841796875	210.35366821289062	0.00012877583503723145	146.4953155517578	217.43276977539062	0.9560472369194031	546.72705078125	205.10946655273438	1.0	545.135009765625	205.95663452148438	0.0010988116264343262	26	007
155	0.8435978889465332	153.2481231689453	0.00030413269996643066	142.97984313964844	218.02728271484375	0.33104681968688965	545.7816772460938	206.57443237304688	0.9999998807907104	542.9840087890625	206.26422119140625	0.0033833682537078857	26	007
156	2.768216848373413	153.32687377929688	0.0007402002811431885	145.7866668701172	216.08714294433594	0.9999998807907104	545.8345947265625	206.0862579345703	0.9999998807907104	543.2158813476562	205.70936584472656	0.0059691667556762695	26	007
157	547.1004638671875	210.90765380859375	0.00014320015907287598	145.1228485107422	217.048095703125	0.983133852481842	546.2039794921875	206.05958557128906	1.0	543.1199340820312	205.62542724609375	0.0012369751930236816	26	007
158	547.224609375	210.81947326660156	0.0002174675464630127	146.40887451171875	220.16351318359375	0.40866148471832275	546.0940551757812	205.99169921875	0.9999998807907104	544.129638671875	207.28335571289062	0.0015039145946502686	26	007
159	547.112548828125	210.95086669921875	0.0001195669174194336	145.8582000732422	218.3874053955078	1.0	546.0047607421875	206.02549743652344	1.0	542.784423828125	205.98582458496094	0.0011877119541168213	26	007
160	149.7827911376953	214.0615692138672	0.00020715594291687012	147.88182067871094	216.88172912597656	1.0	545.3882446289062	206.10438537597656	0.9999998807907104	543.4747924804688	207.30165100097656	0.0023267269134521484	26	007
161	546.8963623046875	211.32872009277344	0.0003381073474884033	150.61441040039062	211.00254821777344	0.9999987483024597	545.8267211914062	206.5479278564453	0.9999998807907104	544.1486206054688	207.2447052001953	0.0052582621574401855	26	007
162	7.540024757385254	167.55160522460938	0.0003509521484375	48.28809356689453	178.7819366455078	0.0037903785705566406	546.5662231445312	205.89845275878906	1.0	543.7996215820312	207.09226989746094	0.0011021196842193604	26	007
163	4.946001052856445	150.3414306640625	0.0005879402160644531	147.13905334472656	226.6834716796875	0.9997982382774353	545.1692504882812	206.2102508544922	0.9999984502792358	543.9985961914062	207.19833374023438	0.01232975721359253	26	007
164	160.30923461914062	229.17063903808594	0.000622868537902832	151.96270751953125	232.7559814453125	1.0	545.6592407226562	206.64305114746094	1.0	542.8707885742188	207.1640625	0.003026038408279419	26	007
165	63.25608825683594	173.79605102539062	0.006223171949386597	156.22906494140625	229.20130920410156	1.0	545.9517211914062	206.99551391601562	0.9999998807907104	543.5652465820312	208.31863403320312	0.00220566987991333	26	007
166	67.57383728027344	162.42503356933594	0.006409645080566406	68.7719955444336	162.21278381347656	1.0	546.0446166992188	206.33168029785156	0.9999999403953552	544.1241455078125	205.81040954589844	0.003895193338394165	26	007
167	74.87276458740234	150.7715301513672	0.9984928369522095	74.30310821533203	151.67547607421875	0.4943985044956207	546.1689453125	206.27804565429688	0.9999999403953552	545.1236572265625	206.97085571289062	0.001596599817276001	26	007
168	83.96891784667969	139.66293334960938	0.6697419881820679	113.13568878173828	240.29580688476562	0.9999995231628418	545.6971435546875	206.46987915039062	0.9999996423721313	545.1407470703125	206.75025939941406	0.015402674674987793	26	007
169	88.95067596435547	133.78457641601562	1.0	95.66654968261719	136.33714294433594	0.0005974471569061279	546.11572265625	206.8526153564453	1.0	544.6072387695312	207.3327178955078	0.0013055205345153809	26	007
170	92.1689453125	130.98080444335938	0.8483148813247681	91.57563781738281	131.2224578857422	0.9999982118606567	546.7557373046875	205.29891967773438	0.9999998807907104	544.5578002929688	204.99945068359375	0.0013752877712249756	26	007
171	93.54976654052734	126.94861602783203	0.9979164600372314	92.7010726928711	126.92166900634766	0.9995419979095459	545.4448852539062	206.4227294921875	0.9999998807907104	543.088134765625	205.8535919189453	0.005044847726821899	26	007
172	93.94435119628906	127.19930267333984	0.9999998807907104	93.1064453125	128.8973846435547	0.22408264875411987	546.749267578125	206.60618591308594	1.0	90.87527465820312	131.48959350585938	0.0010453760623931885	26	007
173	91.74452209472656	127.03461456298828	0.999975323677063	91.24849700927734	127.97535705566406	0.7620810270309448	546.4161987304688	206.42616271972656	1.0	543.8821411132812	207.77456665039062	0.0010059773921966553	26	007
174	94.7243423461914	124.37870025634766	0.9962490200996399	92.35481262207031	125.4660873413086	0.9504956007003784	545.9253540039062	206.73016357421875	1.0	543.7532958984375	207.80245971679688	0.0022833943367004395	26	007
175	95.17475891113281	125.21949768066406	0.4267289340496063	90.7168960571289	126.6758041381836	0.999871551990509	545.6864013671875	205.57505798339844	0.9999998807907104	545.0408325195312	206.0345916748047	0.011357635259628296	26	007
176	90.82994842529297	125.95594024658203	0.9914782643318176	91.07220458984375	125.6902847290039	0.9908303022384644	545.5479736328125	206.51869201660156	0.9999998807907104	543.50830078125	207.7343292236328	0.003085017204284668	26	007
177	94.19122314453125	123.39209747314453	0.9999999403953552	97.55132293701172	125.01024627685547	0.03767397999763489	546.1491088867188	206.51031494140625	0.9999998807907104	544.061279296875	207.9307098388672	0.002798110246658325	26	007
178	93.10948944091797	128.02101135253906	0.9996177554130554	92.76882934570312	127.39027404785156	0.972615122795105	545.5785522460938	206.78073120117188	0.999998927116394	544.608154296875	207.38560485839844	0.01838618516921997	26	007
179	93.65338134765625	124.21758270263672	1.0	97.70108795166016	125.53410339355469	0.01173737645149231	546.5116577148438	206.77223205566406	1.0	544.061767578125	207.53762817382812	0.0009016096591949463	26	007
180	91.42098999023438	121.15199279785156	0.9982097148895264	91.91621398925781	121.65441131591797	0.9877077341079712	545.414306640625	205.67527770996094	0.9999998807907104	544.0523681640625	206.91700744628906	0.00870436429977417	26	007
181	89.87805938720703	114.63595581054688	0.9778968691825867	90.32231140136719	115.37297821044922	0.9999855756759644	546.3737182617188	205.81533813476562	0.9999999403953552	544.5187377929688	205.25791931152344	0.0021791160106658936	26	007
182	94.08464050292969	108.87812042236328	0.926221489906311	88.9512710571289	110.59981536865234	0.9815419912338257	546.6176147460938	206.2996063232422	1.0	545.5125732421875	207.0753173828125	0.003003239631652832	26	007
183	88.00740814208984	97.1163101196289	0.7099627256393433	2.684924602508545	138.22607421875	0.0008948445320129395	547.014892578125	206.62522888183594	0.9999999403953552	545.04443359375	207.18324279785156	0.0007222592830657959	26	007
184	86.3337173461914	93.40592193603516	0.0049780309200286865	547.5606689453125	207.30545043945312	0.0005293190479278564	546.0164794921875	205.47189331054688	0.9999998807907104	544.9951782226562	206.28765869140625	0.004088103771209717	26	007
185	117.44767761230469	213.71908569335938	0.0005539357662200928	113.91508483886719	217.4229736328125	0.9999983310699463	546.45654296875	206.13575744628906	1.0	112.56074523925781	220.72862243652344	0.012826293706893921	26	007
186	547.36328125	210.95753479003906	0.00012415647506713867	116.59945678710938	210.9644012451172	1.0	546.7727661132812	206.33761596679688	1.0	114.74825286865234	210.5461883544922	0.005590230226516724	26	007
187	83.39806365966797	75.9709243774414	0.09124916791915894	2.8561673164367676	137.48802185058594	0.0019924044609069824	546.0526733398438	206.4326629638672	0.9999999403953552	543.2391357421875	205.97557067871094	0.002492755651473999	26	007
188	83.64958190917969	71.01873016357422	0.009333997964859009	81.46006774902344	70.50763702392578	1.0	546.0230102539062	206.88674926757812	0.9999998807907104	544.113525390625	208.13943481445312	0.003985852003097534	26	007
189	84.8820571899414	66.08199310302734	0.0015561282634735107	82.64388275146484	65.10629272460938	1.0	546.0197143554688	206.86886596679688	0.9999998807907104	543.7354125976562	208.14743041992188	0.002868741750717163	26	007
190	83.86393737792969	67.60877990722656	0.9998434782028198	84.96912384033203	67.91996002197266	0.7980060577392578	546.1334838867188	206.1120147705078	1.0	543.3594970703125	207.06146240234375	0.001496821641921997	26	007
191	85.48242950439453	67.34580993652344	0.7631222605705261	85.166259765625	67.6292953491211	0.9999982118606567	545.4747314453125	206.0141143798828	0.9999999403953552	545.2946166992188	206.54405212402344	0.0088978111743927	26	007
192	86.15090942382812	68.26859283447266	0.9966367483139038	85.91593933105469	68.27780151367188	0.17182770371437073	545.8233032226562	206.39657592773438	0.9999998807907104	543.64892578125	207.6825714111328	0.0020179152488708496	26	007
193	83.39942932128906	67.05626678466797	0.9999998807907104	103.51069641113281	201.59375	0.9573407173156738	545.7852783203125	206.05348205566406	1.0	543.34619140625	207.31893920898438	0.0014466345310211182	26	007
194	85.6453628540039	65.33333587646484	0.2561279535293579	84.9034194946289	65.71002960205078	1.0	545.8483276367188	206.68856811523438	1.0	543.3394775390625	207.81765747070312	0.0017232298851013184	26	007
195	95.27396392822266	64.29900360107422	0.6196674704551697	86.6179428100586	67.85055541992188	0.9999997615814209	546.6804809570312	206.50819396972656	1.0	543.45751953125	206.22679138183594	0.000889897346496582	26	007
196	110.53005981445312	56.19080352783203	0.9999416470527649	112.4118423461914	55.79778289794922	0.7616547346115112	546.5012817382812	206.16839599609375	0.9999998807907104	544.2551879882812	207.6829376220703	0.0011019110679626465	26	007
197	119.70127868652344	50.94964599609375	0.9999966621398926	120.10698699951172	52.29218292236328	0.12068313360214233	545.6190185546875	205.57716369628906	1.0	544.5829467773438	206.37277221679688	0.0019629299640655518	26	007
198	126.08291625976562	42.58618927001953	1.0	132.0184783935547	43.91755676269531	0.00033417344093322754	545.3546142578125	207.5089569091797	0.9999998807907104	543.3436279296875	208.4812469482422	0.007135123014450073	26	007
199	134.7394561767578	36.80302047729492	1.0	142.9776153564453	40.11339569091797	0.0006428658962249756	547.2492065429688	205.90577697753906	0.9999998807907104	543.7591552734375	205.34178161621094	0.0009089410305023193	26	007
200	137.7486114501953	34.01606750488281	1.0	2.6211748123168945	137.65904235839844	0.0010450184345245361	546.1199951171875	206.17794799804688	0.9999998807907104	544.7276000976562	206.92626953125	0.0021170079708099365	26	007
201	145.77322387695312	28.883056640625	1.0	3.7671444416046143	137.7030029296875	0.015314877033233643	546.2841186523438	206.11346435546875	0.9999998807907104	137.4285125732422	6.271888732910156	0.002123028039932251	26	007
202	149.57957458496094	27.157272338867188	1.0	154.53834533691406	8.872650146484375	0.0008725523948669434	546.229736328125	206.64044189453125	0.9999998807907104	150.22682189941406	3.704846143722534	0.007877349853515625	26	007
203	151.0825958251953	27.30294418334961	1.0	1.380223274230957	142.5050048828125	0.007394015789031982	545.5760498046875	206.35012817382812	0.9999999403953552	150.94830322265625	3.1598939895629883	0.006584346294403076	26	007
204	151.69252014160156	26.453903198242188	1.0	154.55650329589844	9.319398880004883	0.0006342828273773193	545.7552490234375	205.54156494140625	0.9999999403953552	150.39202880859375	2.8369829654693604	0.005893051624298096	26	007
205	152.5086212158203	26.87451934814453	1.0	3.904832363128662	139.76930236816406	0.05061572790145874	546.2144165039062	205.82469177246094	0.9999999403953552	150.07415771484375	2.9694292545318604	0.006245553493499756	26	007
206	153.13754272460938	27.554161071777344	1.0	2.5359385013580322	137.36398315429688	0.004102826118469238	546.5712280273438	205.8123016357422	1.0	545.1716918945312	206.55340576171875	0.0031505227088928223	26	007
207	153.128173828125	28.050323486328125	1.0	155.1890411376953	9.604629516601562	0.0006355345249176025	545.8827514648438	205.87913513183594	1.0	150.48219299316406	3.5963072776794434	0.007227689027786255	26	007
208	152.71530151367188	28.689159393310547	1.0	547.7803955078125	207.6314239501953	0.0004628598690032959	545.5387573242188	206.0419158935547	0.9999998807907104	544.3506469726562	207.15948486328125	0.03180438280105591	26	007
209	154.4232177734375	27.75269317626953	1.0	2.554722547531128	136.3809814453125	0.0013316869735717773	546.5001831054688	205.8652801513672	1.0	150.2803955078125	3.150467872619629	0.00450974702835083	26	007
210	154.16554260253906	30.025131225585938	1.0	1.62717866897583	126.95133209228516	0.00040087103843688965	545.7717895507812	206.35720825195312	1.0	151.15774536132812	4.520993232727051	0.0025746524333953857	26	007
211	154.7504425048828	30.247560501098633	1.0	544.3812866210938	207.5144500732422	0.0006581544876098633	546.01953125	206.92681884765625	0.9999998807907104	544.1556396484375	208.24729919433594	0.0028422176837921143	26	007
212	156.11386108398438	28.767683029174805	1.0	544.8099975585938	207.41973876953125	0.0005391538143157959	545.99267578125	206.59622192382812	0.9999998211860657	544.27880859375	207.70668029785156	0.008223205804824829	26	007
213	154.43624877929688	30.620006561279297	1.0	2.6012251377105713	139.38063049316406	0.3926752805709839	545.478515625	206.31143188476562	0.9999996423721313	544.9190063476562	206.50840759277344	0.015266001224517822	26	007
214	152.48841857910156	30.141202926635742	1.0	3.1248886585235596	140.9444580078125	0.015583336353302002	546.732666015625	205.81533813476562	1.0	151.18504333496094	4.228302955627441	0.0032588541507720947	26	007
215	148.25274658203125	21.011734008789062	1.0	161.5782012939453	6.032825469970703	0.001015990972518921	546.0762329101562	205.46336364746094	1.0	542.7070922851562	205.37689208984375	0.0016741752624511719	26	007
216	152.90249633789062	20.026735305786133	1.0	166.88226318359375	5.9877142906188965	0.0015531480312347412	546.0330200195312	206.70835876464844	1.0	545.3905029296875	207.03221130371094	0.007960855960845947	26	007
217	159.20729064941406	17.893291473388672	1.0	169.25631713867188	6.170214653015137	0.001320183277130127	546.6068115234375	206.16058349609375	0.9999999403953552	148.1661376953125	1.8329246044158936	0.0009446442127227783	26	007
218	162.04432678222656	17.5012264251709	1.0	110.87249755859375	120.84809875488281	0.8008731603622437	546.29931640625	206.21426391601562	1.0	544.8700561523438	206.7246856689453	0.0009071230888366699	26	007
219	162.73519897460938	16.929710388183594	1.0	110.32145690917969	119.26078033447266	0.8668696880340576	546.7940063476562	205.25582885742188	0.9999999403953552	543.4300537109375	204.9922637939453	0.0011963844299316406	26	007
220	164.5337677001953	17.62895965576172	1.0	117.92668151855469	120.10054016113281	0.5979321002960205	545.663330078125	205.94712829589844	1.0	545.278564453125	206.78260803222656	0.0018182098865509033	26	007
221	166.48883056640625	17.959325790405273	1.0	123.74964141845703	128.53997802734375	0.00443577766418457	546.2190551757812	206.25436401367188	1.0	543.8131103515625	207.80262756347656	0.0011673569679260254	26	007
222	168.72096252441406	17.413543701171875	1.0	179.29501342773438	5.146319389343262	0.002189129590988159	545.945556640625	206.17774963378906	0.9999999403953552	543.5761108398438	205.7723388671875	0.0030622780323028564	26	007
223	168.17408752441406	18.02631187438965	1.0	179.26873779296875	4.999495506286621	0.0017630159854888916	545.6168823242188	205.57418823242188	0.9999999403953552	545.1975708007812	206.31727600097656	0.008280038833618164	26	007
224	166.6851806640625	18.447769165039062	1.0	178.66299438476562	5.2612714767456055	0.0012782514095306396	546.5045166015625	206.16795349121094	1.0	181.2545928955078	3.232860565185547	0.0007260739803314209	26	007
225	168.3693389892578	20.025753021240234	1.0	3.450397491455078	138.730712890625	0.09463414549827576	545.6306762695312	205.38470458984375	0.9999997615814209	544.68505859375	206.25477600097656	0.0042543113231658936	26	007
226	169.12550354003906	26.697946548461914	1.0	131.96617126464844	136.2341766357422	1.0	545.8695678710938	206.15383911132812	0.9999998807907104	545.4033203125	206.70738220214844	0.012294650077819824	26	007
227	174.4727020263672	27.692453384399414	1.0	131.9817657470703	130.974853515625	0.001040428876876831	545.1900024414062	206.70423889160156	0.9999998807907104	544.8687133789062	207.1241455078125	0.006310760974884033	26	007
228	179.8775177001953	25.894107818603516	1.0	2.8172857761383057	142.216796875	0.0031018853187561035	545.7556762695312	206.69448852539062	0.9999983310699463	545.0338745117188	207.01051330566406	0.01385846734046936	26	007
229	183.03103637695312	23.66485595703125	1.0	135.59364318847656	108.96324920654297	0.9922858476638794	546.2750244140625	206.1179962158203	1.0	182.10324096679688	0.655031681060791	0.0013539791107177734	26	007
230	185.35301208496094	24.723146438598633	1.0	135.82215881347656	102.7719497680664	0.8628546595573425	544.9082641601562	206.22332763671875	0.9999995827674866	543.4132080078125	207.49327087402344	0.012715905904769897	26	007
231	187.11248779296875	24.840890884399414	1.0	148.7998809814453	110.76512908935547	1.0	545.5400390625	206.54022216796875	0.9999999403953552	545.0624389648438	207.01458740234375	0.005048185586929321	26	007
232	190.15121459960938	25.39533042907715	1.0	156.35728454589844	115.04139709472656	1.0	545.5335693359375	207.0527801513672	0.9999998807907104	543.56103515625	207.4113311767578	0.006571829319000244	26	007
233	191.11016845703125	25.24365234375	1.0	158.12771606445312	103.9566879272461	0.7284923791885376	546.1951293945312	205.88050842285156	1.0	199.6294708251953	3.393972396850586	0.0010887384414672852	26	007
234	191.3233184814453	25.463499069213867	1.0	162.54241943359375	103.62538146972656	0.9997029304504395	545.927978515625	205.8674774169922	1.0	544.7860107421875	206.72207641601562	0.0030162930488586426	26	007
235	193.14666748046875	24.76669692993164	1.0	161.62635803222656	107.90613555908203	0.9999998807907104	546.5053100585938	205.55908203125	1.0	199.20498657226562	2.773430347442627	0.0012435317039489746	26	007
236	191.83163452148438	25.764419555664062	1.0	161.50694274902344	105.69709014892578	1.0	545.8626098632812	206.5310516357422	0.9999998211860657	545.1707763671875	206.67897033691406	0.007096290588378906	26	007
237	192.67628479003906	25.57331085205078	1.0	158.844970703125	106.56636047363281	0.9999970197677612	546.822998046875	206.7366485595703	0.9999998807907104	545.29541015625	206.9381866455078	0.002119779586791992	26	007
238	193.489013671875	25.07961654663086	1.0	162.23898315429688	106.82951354980469	1.0	545.4009399414062	206.14083862304688	0.9999999403953552	543.6567993164062	207.1493377685547	0.011661291122436523	26	007
239	192.76055908203125	26.23482894897461	1.0	3.5119173526763916	140.29452514648438	0.02197214961051941	546.3871459960938	205.6463165283203	0.9999999403953552	544.9188842773438	206.44810485839844	0.0019442439079284668	26	007
240	194.2683868408203	26.077877044677734	1.0	159.513916015625	106.97679138183594	1.0	545.5000610351562	206.4368438720703	0.9999998807907104	542.947021484375	206.1230926513672	0.008020162582397461	26	007
241	194.83657836914062	24.827125549316406	1.0	163.910400390625	109.13887786865234	0.9955952167510986	546.76025390625	206.71531677246094	1.0	545.3446044921875	206.87701416015625	0.002975970506668091	26	007
242	193.7518768310547	26.138195037841797	1.0	164.50218200683594	109.55555725097656	0.9999998211860657	546.004150390625	206.5919189453125	1.0	545.1942138671875	207.01516723632812	0.004281729459762573	26	007
243	194.5271759033203	25.686016082763672	1.0	164.43238830566406	108.32867431640625	0.9876677989959717	546.1630249023438	205.97402954101562	1.0	543.837158203125	207.05300903320312	0.0018748641014099121	26	007
244	194.75047302246094	25.846914291381836	1.0	165.37583923339844	105.2047119140625	0.9921032190322876	546.7122192382812	206.3040313720703	1.0	199.4083251953125	2.4208099842071533	0.0017175376415252686	26	007
245	194.62905883789062	26.3530216217041	1.0	165.5691680908203	103.3274917602539	0.010813504457473755	545.6175537109375	206.88612365722656	0.9999998807907104	544.9044799804688	207.17959594726562	0.008733034133911133	26	007
246	195.49807739257812	26.434045791625977	1.0	171.8341827392578	112.2185287475586	0.7333446741104126	546.4227294921875	206.1397247314453	1.0	545.1840209960938	206.4825897216797	0.0022387802600860596	26	007
247	193.72152709960938	29.554275512695312	1.0	3.3211874961853027	134.68116760253906	0.0005131065845489502	546.132568359375	206.22802734375	0.9999999403953552	185.8765869140625	6.250730037689209	0.002184540033340454	26	007
248	196.97348022460938	40.253658294677734	1.0	164.08697509765625	116.656494140625	0.9999999403953552	546.223388671875	206.1743927001953	0.9999998807907104	544.2875366210938	207.33392333984375	0.002134084701538086	26	007
249	198.5156707763672	46.70556640625	1.0	164.3822784423828	117.0538101196289	0.43401169776916504	546.4757080078125	206.18026733398438	0.9999998807907104	545.2716674804688	206.734375	0.002358049154281616	26	007
250	204.9896697998047	51.69983673095703	1.0	193.37362670898438	40.1595458984375	0.002285510301589966	546.7505493164062	206.53834533691406	1.0	545.2307739257812	206.90296936035156	0.0019060075283050537	26	007
251	198.1687469482422	53.27520751953125	0.7199937105178833	192.19381713867188	38.37736511230469	0.0013267695903778076	545.638427734375	207.01734924316406	0.9999997615814209	544.1302490234375	207.8267822265625	0.006890654563903809	26	007
252	207.02093505859375	58.54946517944336	0.9994482398033142	2.175229787826538	135.2192840576172	0.0006282031536102295	546.197998046875	205.99777221679688	0.9999998807907104	545.2210083007812	206.3258056640625	0.0021957755088806152	26	007
253	211.06553649902344	59.19399642944336	0.8585213422775269	3.166135787963867	138.09771728515625	0.03286436200141907	546.2592163085938	206.5897674560547	0.9999998807907104	545.060791015625	206.90663146972656	0.0068998634815216064	26	007
254	212.0402069091797	60.460872650146484	0.9145983457565308	2.7701926231384277	143.8755645751953	0.02616208791732788	546.3316650390625	205.71629333496094	0.9999999403953552	544.4281005859375	205.23757934570312	0.001579582691192627	26	007
255	207.1993408203125	56.8956298828125	0.9999988675117493	1.596379280090332	137.07276916503906	0.12703028321266174	546.1434326171875	206.25723266601562	1.0	542.6079711914062	206.17401123046875	0.0008854568004608154	26	007
256	211.68414306640625	58.332828521728516	0.9999930262565613	2.0521421432495117	138.04782104492188	0.015024751424789429	545.757080078125	206.65528869628906	0.9999997019767761	544.9329223632812	207.03802490234375	0.00814133882522583	26	007
257	210.0436248779297	57.33868408203125	0.9999998807907104	2.2197797298431396	140.88922119140625	0.002182304859161377	546.8134765625	205.94090270996094	1.0	545.7573852539062	206.33937072753906	0.0012803077697753906	26	007
258	211.44041442871094	60.10432815551758	0.9999909400939941	212.8780517578125	57.965484619140625	0.0007969141006469727	546.3303833007812	206.17855834960938	0.9999999403953552	545.0747680664062	206.40513610839844	0.0022711753845214844	26	007
259	215.005859375	60.192840576171875	0.99977707862854	544.7308349609375	207.36624145507812	0.00045037269592285156	546.2781372070312	206.83518981933594	0.9999998807907104	545.2216796875	207.1027374267578	0.004403024911880493	26	007
260	210.46051025390625	57.186683654785156	0.9999999403953552	2.7088029384613037	141.90435791015625	0.004639118909835815	546.9014282226562	205.7326202392578	1.0	545.6827392578125	206.2934112548828	0.0015003085136413574	26	007
261	212.16799926757812	57.98069763183594	0.999997079372406	3.2028539180755615	149.17657470703125	0.0014629364013671875	546.6263427734375	206.0570831298828	1.0	544.5296630859375	205.3498077392578	0.001050800085067749	26	007
262	216.27671813964844	60.93358612060547	0.999964714050293	547.255126953125	207.92552185058594	0.0004146993160247803	545.3434448242188	206.17794799804688	0.9999998807907104	544.6212768554688	206.60791015625	0.004297167062759399	26	007
263	229.25192260742188	52.66801452636719	1.0	235.80764770507812	52.06206512451172	0.00038486719131469727	545.64306640625	206.57814025878906	0.9999998807907104	543.6766967773438	207.84132385253906	0.002864241600036621	26	007
264	239.15904235839844	47.762855529785156	1.0	242.5585174560547	51.054588317871094	0.0031070709228515625	545.6763916015625	206.77899169921875	0.9999994039535522	544.6233520507812	207.08885192871094	0.006783276796340942	26	007
265	245.99960327148438	43.478233337402344	1.0	185.34622192382812	105.39694213867188	0.9959503412246704	546.7281494140625	205.9773406982422	0.9999998807907104	545.5697021484375	206.62493896484375	0.0045855045318603516	26	007
266	250.08535766601562	40.01118850708008	1.0	181.24267578125	100.13824462890625	0.9996397495269775	546.8743896484375	205.08607482910156	1.0	545.5590209960938	206.01400756835938	0.0018062293529510498	26	007
267	256.2520446777344	37.13658905029297	1.0	174.22943115234375	102.17527770996094	1.0	546.2408447265625	205.9066619873047	1.0	543.26123046875	205.65748596191406	0.0012168288230895996	26	007
268	264.66876220703125	37.005435943603516	1.0	171.72901916503906	106.69268798828125	1.0	546.3477783203125	206.6095733642578	1.0	544.9942016601562	206.92831420898438	0.001849144697189331	26	007
269	275.1012268066406	34.72754669189453	1.0	179.81240844726562	109.38274383544922	1.0	546.8298950195312	206.26333618164062	1.0	544.5446166992188	205.39108276367188	0.0008487999439239502	26	007
270	287.98687744140625	31.618362426757812	1.0	178.32225036621094	106.5018081665039	1.0	546.7060546875	206.144775390625	1.0	280.97900390625	5.010732650756836	0.0016431808471679688	26	007
271	295.58099365234375	29.58553695678711	1.0	4.043504238128662	142.260009765625	0.027968883514404297	546.0582275390625	205.9743194580078	1.0	294.84625244140625	3.993718385696411	0.007366597652435303	26	007
272	304.5865478515625	26.243000030517578	1.0	175.39028930664062	93.49114227294922	0.031720757484436035	546.1119384765625	205.93045043945312	1.0	310.24517822265625	3.9795479774475098	0.004848837852478027	26	007
273	314.0028991699219	24.05780029296875	1.0	4.548371315002441	141.59103393554688	0.016153395175933838	547.0611572265625	205.55105590820312	1.0	309.74334716796875	1.6737957000732422	0.003422558307647705	26	007
274	320.80157470703125	21.56827735900879	1.0	196.02415466308594	104.18526458740234	0.9995959997177124	546.0331420898438	205.9721221923828	1.0	324.67327880859375	2.9428482055664062	0.0025513172149658203	26	007
275	328.3604431152344	22.227718353271484	1.0	199.84967041015625	101.77648162841797	0.9997657537460327	545.886962890625	206.39956665039062	0.9999998211860657	544.84375	206.6255340576172	0.005585521459579468	26	007
276	331.0616149902344	22.252151489257812	1.0	205.09326171875	98.87242126464844	0.9999998807907104	545.5162353515625	206.6344451904297	0.9999897480010986	544.5473022460938	207.16871643066406	0.033206671476364136	26	007
277	332.4572448730469	21.50553321838379	1.0	344.4294128417969	6.698260307312012	0.0004158318042755127	546.1012573242188	206.62667846679688	1.0	545.1278076171875	206.7429656982422	0.0041987597942352295	26	007
278	332.6698913574219	21.06167221069336	1.0	344.72601318359375	6.362676620483398	0.00032576918601989746	546.5530395507812	205.85491943359375	1.0	544.0970458984375	207.69342041015625	0.0016164183616638184	26	007
279	333.44635009765625	19.86321449279785	1.0	216.20474243164062	112.6732177734375	0.9999372363090515	546.9226684570312	206.21145629882812	1.0	545.4170532226562	206.25180053710938	0.0023228824138641357	26	007
280	335.47967529296875	19.991943359375	1.0	217.26219177246094	110.39321899414062	0.9999980926513672	546.1235961914062	206.50567626953125	0.9999998807907104	544.4603881835938	206.1250762939453	0.005514562129974365	26	007
281	335.08477783203125	21.046140670776367	1.0	214.46327209472656	104.27919006347656	0.13689374923706055	546.651123046875	205.1367645263672	1.0	326.07342529296875	-0.7426953315734863	0.001285940408706665	26	007
282	333.3834533691406	22.503559112548828	1.0	343.3919372558594	7.908544063568115	0.001215904951095581	546.177978515625	205.99810791015625	0.9999998807907104	341.0035095214844	4.015085220336914	0.0033387839794158936	26	007
283	345.6275939941406	36.885684967041016	0.9999997615814209	2.9793522357940674	134.525146484375	0.024703890085220337	545.1505126953125	206.1284942626953	1.0	543.2833862304688	207.25970458984375	0.003315955400466919	26	007
284	356.66552734375	49.591888427734375	0.2559886872768402	253.9539794921875	110.80220794677734	0.99213707447052	546.0457153320312	205.16134643554688	0.9999999403953552	544.3745727539062	204.90260314941406	0.00202864408493042	26	007
285	368.24359130859375	59.01268768310547	0.9696096181869507	260.3738098144531	103.25950622558594	0.9999998807907104	546.1427001953125	206.54541015625	0.9999999403953552	544.7908935546875	207.18609619140625	0.004776030778884888	26	007
286	3.6648662090301514	147.73780822753906	0.0004099607467651367	272.8308410644531	76.84466552734375	0.9998912215232849	545.869873046875	205.9564971923828	1.0	543.7955322265625	207.0927276611328	0.002952754497528076	26	007
287	385.4115905761719	72.65816497802734	0.9999971389770508	282.9580383300781	71.91435241699219	0.9998846054077148	545.53515625	206.11123657226562	0.9999997019767761	545.1336669921875	206.50039672851562	0.01981160044670105	26	007
288	391.6275634765625	81.88969421386719	1.0	283.4029235839844	60.8657112121582	0.9999990463256836	545.1146240234375	206.31971740722656	0.9999999403953552	542.7240600585938	206.11416625976562	0.006363481283187866	26	007
289	395.6950988769531	88.65612030029297	0.9996112585067749	397.9299011230469	91.9708023071289	0.9510842561721802	545.7616577148438	206.4623260498047	1.0	543.7852172851562	207.56736755371094	0.003034353256225586	26	007
290	397.8465576171875	82.55321502685547	1.0	297.5452880859375	54.29294204711914	0.12263756990432739	546.3320922851562	205.51866149902344	0.9999998807907104	545.2642211914062	206.42044067382812	0.0035531818866729736	26	007
291	400.0897216796875	88.21528625488281	0.9999997019767761	301.9765625	53.55574035644531	1.0	546.3641357421875	205.73487854003906	1.0	545.1614990234375	206.11643981933594	0.003006279468536377	26	007
292	400.7623596191406	82.55973815917969	1.0	306.20379638671875	54.6150016784668	1.0	545.691162109375	205.69073486328125	0.9999998211860657	544.3799438476562	205.62281799316406	0.007753700017929077	26	007
293	397.4730529785156	83.71727752685547	0.9999372959136963	301.0581359863281	56.70304870605469	0.9999977350234985	546.2890014648438	205.07334899902344	0.9999999403953552	545.1077880859375	205.8804931640625	0.0032165944576263428	26	007
294	398.1949462890625	80.39794921875	1.0	306.2249755859375	59.65237808227539	0.5022977590560913	546.8375244140625	205.58799743652344	1.0	544.0052490234375	206.4937744140625	0.0009410977363586426	26	007
295	398.7969055175781	81.34476470947266	1.0	303.81268310546875	66.00464630126953	0.9694004058837891	546.1038208007812	205.5696563720703	0.9999999403953552	545.241943359375	206.4806365966797	0.0021370649337768555	26	007
296	395.36175537109375	81.19539642333984	1.0	301.45672607421875	65.34870910644531	0.9998475313186646	545.3460693359375	206.1155548095703	1.0	543.3678588867188	207.10275268554688	0.0010793209075927734	26	007
297	395.0660400390625	75.05838775634766	1.0	543.4468383789062	207.05201721191406	0.0003579258918762207	546.6967163085938	205.833984375	1.0	545.5907592773438	206.82579040527344	0.0041078925132751465	26	007
298	398.58734130859375	65.89950561523438	1.0	301.26983642578125	82.37229919433594	0.2749086022377014	545.8958740234375	206.91061401367188	0.9999997615814209	545.0247192382812	207.16539001464844	0.003762543201446533	26	007
299	404.9224548339844	55.43260192871094	1.0	3.0405075550079346	142.19651794433594	0.0014995336532592773	546.5633544921875	206.29478454589844	0.9999998807907104	545.1976318359375	206.71026611328125	0.004109561443328857	26	007
300	411.205078125	51.230682373046875	1.0	416.784423828125	54.6082878112793	0.0033118128776550293	545.8388671875	205.5345458984375	1.0	544.7832641601562	206.23721313476562	0.005464315414428711	26	007
301	413.7680969238281	50.356719970703125	1.0	320.54290771484375	114.47480010986328	0.9547363519668579	545.7374877929688	206.70849609375	0.9999996423721313	544.9942626953125	206.8234100341797	0.009161114692687988	26	007
302	415.42999267578125	50.418304443359375	1.0	324.79473876953125	129.71739196777344	1.0	546.5245361328125	206.46600341796875	0.9999999403953552	544.5557250976562	207.475830078125	0.0030085742473602295	26	007
303	415.99139404296875	50.30646514892578	1.0	337.03033447265625	131.9987335205078	1.0	546.260986328125	206.4294891357422	0.9999998807907104	543.2986450195312	205.98828125	0.0013779103755950928	26	007
304	415.73541259765625	53.04020690917969	1.0	340.05950927734375	129.6141815185547	1.0	546.4915771484375	206.55140686035156	1.0	544.8964233398438	207.01266479492188	0.003149658441543579	26	007
305	416.0834045410156	53.765625	0.9999996423721313	342.0766296386719	131.7326202392578	1.0	546.670654296875	206.44004821777344	0.9999999403953552	544.059814453125	207.54432678222656	0.002194732427597046	26	007
306	417.0974426269531	53.86799240112305	1.0	344.3929138183594	131.06259155273438	1.0	545.8894653320312	205.92611694335938	0.9999998211860657	545.2578125	206.39797973632812	0.004509598016738892	26	007
307	416.7957763671875	55.87018585205078	1.0	347.95245361328125	135.56556701660156	1.0	545.7546997070312	206.28167724609375	1.0	545.0448608398438	206.7334442138672	0.0031171441078186035	26	007
308	419.97052001953125	60.742759704589844	0.9999998807907104	353.5479431152344	136.20321655273438	1.0	545.807861328125	205.5985565185547	1.0	543.7293701171875	206.83616638183594	0.0013576745986938477	26	007
309	407.3370666503906	69.12786865234375	0.8995437622070312	414.5445861816406	69.48220825195312	0.9766106605529785	545.8502807617188	206.3141326904297	1.0	544.2709350585938	206.77737426757812	0.005502492189407349	26	007
310	392.2433166503906	73.1160659790039	0.5713955163955688	388.47796630859375	75.24652099609375	0.8660675287246704	545.95361328125	206.6212921142578	0.9999999403953552	545.117919921875	206.95135498046875	0.00442427396774292	26	007
311	437.79937744140625	130.21070861816406	0.9999997615814209	353.24462890625	76.43852996826172	0.3161046504974365	546.4945678710938	205.84205627441406	0.9999999403953552	543.0338134765625	205.6748809814453	0.0008507072925567627	26	007
312	438.3048095703125	138.98944091796875	0.9999998807907104	359.8595886230469	73.71006774902344	0.9999994039535522	545.7232055664062	205.775634765625	0.9999998807907104	542.7824096679688	205.45870971679688	0.0022808313369750977	26	007
313	443.34466552734375	146.8285675048828	1.0	358.1716613769531	71.47828674316406	0.9968999624252319	546.3662109375	205.87362670898438	0.9999999403953552	545.2455444335938	206.5458984375	0.0021783113479614258	26	007
314	443.0973205566406	154.64132690429688	1.0	371.40277099609375	68.62568664550781	0.8853824734687805	545.7406005859375	206.08348083496094	1.0	544.6484985351562	206.5503387451172	0.0024834275245666504	26	007
315	438.9324645996094	163.12094116210938	1.0	375.2093505859375	71.58047485351562	0.9999388456344604	545.7631225585938	206.6382293701172	1.0	544.7267456054688	206.79324340820312	0.0018472075462341309	26	007
316	435.5027770996094	166.24325561523438	1.0	387.8114013671875	61.26774978637695	0.9829275608062744	545.4111938476562	206.08563232421875	0.9999995827674866	544.8590698242188	206.51905822753906	0.012450426816940308	26	007
317	435.04974365234375	175.37689208984375	1.0	393.22015380859375	51.14227294921875	0.9956705570220947	545.788818359375	206.1485137939453	1.0	543.854736328125	207.45469665527344	0.0015842318534851074	26	007
318	434.3373718261719	180.61878967285156	1.0	385.9191589355469	43.57632827758789	0.9999995231628418	545.4225463867188	205.8369140625	1.0	543.5098876953125	207.1998748779297	0.0021682679653167725	26	007
319	434.5354309082031	180.97035217285156	1.0	385.2754821777344	33.70966720581055	1.0	546.632568359375	205.57020568847656	1.0	543.1936645507812	205.4872589111328	0.0007198452949523926	26	007
320	432.7799072265625	178.09912109375	1.0	2.345292329788208	140.739990234375	0.0005761981010437012	545.9161376953125	206.26712036132812	1.0	544.1112060546875	207.5585174560547	0.0035933852195739746	26	007
321	431.5691223144531	177.2154998779297	1.0	1.4197664260864258	128.1886444091797	0.0007609724998474121	545.3233032226562	206.4061279296875	0.9999998807907104	543.9797973632812	207.45880126953125	0.010665357112884521	26	007
322	431.6175842285156	177.2310791015625	1.0	547.2889404296875	207.4723358154297	0.00014850497245788574	545.4623413085938	205.83511352539062	1.0	542.5800170898438	205.69869995117188	0.0010075569152832031	26	007
323	436.5986328125	179.2865447998047	1.0	388.3458251953125	11.130263328552246	0.016256362199783325	545.3040161132812	207.00753784179688	1.0	543.6343994140625	208.2634735107422	0.002897888422012329	26	007
324	437.95013427734375	179.67922973632812	1.0	395.8966979980469	3.8720297813415527	0.004352539777755737	545.4961547851562	206.03945922851562	1.0	543.1080322265625	205.83250427246094	0.0038952529430389404	26	007
325	442.37030029296875	180.23281860351562	1.0	389.2154846191406	6.6670637130737305	0.023994624614715576	545.417236328125	206.5344696044922	0.9999997615814209	543.080322265625	206.02647399902344	0.005423039197921753	26	007
326	451.2047424316406	182.98388671875	1.0	383.28411865234375	15.659078598022461	0.1775444746017456	544.8927001953125	206.3133544921875	0.9999997615814209	544.6513061523438	207.0555877685547	0.005541890859603882	26	007
327	453.3521423339844	185.5781707763672	1.0	387.2780456542969	29.845754623413086	0.9992681741714478	545.2686767578125	205.76763916015625	1.0	380.5480651855469	8.299139022827148	0.006153672933578491	26	007
328	447.2345275878906	185.6999053955078	1.0	374.9900817871094	35.76213836669922	0.9999642372131348	545.8017578125	207.1772003173828	0.9999998807907104	544.7415161132812	207.0457763671875	0.007207125425338745	26	007
329	442.4368591308594	188.49436950683594	1.0	371.61004638671875	39.46699523925781	0.9999998807907104	546.0042724609375	206.68971252441406	1.0	543.6906127929688	207.57479858398438	0.0024562180042266846	26	007
330	439.8017272949219	189.48533630371094	1.0	426.4485778808594	55.38090133666992	0.03475379943847656	545.793701171875	206.0020294189453	0.9999998807907104	544.133056640625	205.60501098632812	0.005036830902099609	26	007
331	436.9018249511719	189.41978454589844	1.0	1.8747682571411133	145.01116943359375	0.6457933187484741	546.3799438476562	206.04507446289062	0.9999999403953552	544.3531494140625	205.48126220703125	0.000915825366973877	26	007
332	434.707763671875	187.7505645751953	1.0	542.4265747070312	207.77220153808594	0.0010171830654144287	545.253173828125	206.7599639892578	0.9999991655349731	544.7445678710938	207.0687255859375	0.009245067834854126	26	007
333	433.3877258300781	184.60769653320312	1.0	369.3876647949219	34.48645782470703	0.02568840980529785	546.0667724609375	207.4310302734375	0.9999998807907104	544.857177734375	207.3443603515625	0.005955129861831665	26	007
334	432.4103088378906	183.63034057617188	1.0	422.9944152832031	47.259857177734375	0.9986529350280762	545.7039794921875	206.1536407470703	0.9999997615814209	544.8020629882812	206.4398193359375	0.004911512136459351	26	007
335	430.32501220703125	182.62860107421875	1.0	366.0115966796875	30.69623374938965	0.9321711659431458	545.8486328125	206.48390197753906	0.9999998807907104	543.0093383789062	205.80706787109375	0.0013881027698516846	26	007
336	428.6954650878906	180.866943359375	1.0	367.52838134765625	29.857763290405273	0.9931374788284302	545.9987182617188	206.83975219726562	0.9999998807907104	545.0435180664062	207.096923828125	0.008905529975891113	26	007
337	426.8859558105469	181.0756378173828	1.0	366.5281066894531	27.58842658996582	0.9999999403953552	546.4349365234375	206.16993713378906	1.0	361.08251953125	9.026901245117188	0.0043035149574279785	26	007
338	424.4430236816406	180.56008911132812	1.0	369.86822509765625	21.90460205078125	0.998755931854248	546.5328979492188	206.3034210205078	1.0	363.1167907714844	7.807621002197266	0.0029575228691101074	26	007
339	422.1270751953125	181.02513122558594	1.0	363.4832458496094	24.397380828857422	0.999991774559021	545.5875854492188	206.21826171875	0.9999999403953552	545.0191040039062	206.45602416992188	0.007079958915710449	26	007
340	420.9658203125	178.34521484375	1.0	370.6836853027344	21.833160400390625	0.9933382272720337	546.0941162109375	206.53134155273438	1.0	545.2213745117188	206.67845153808594	0.0033543407917022705	26	007
341	420.52471923828125	177.43299865722656	1.0	373.49273681640625	18.729455947875977	0.9743900895118713	545.9979248046875	206.50611877441406	0.9999998807907104	544.8502807617188	206.79959106445312	0.005008727312088013	26	007
342	420.88140869140625	175.21754455566406	1.0	373.6199645996094	18.891271591186523	0.26791369915008545	546.018310546875	206.77305603027344	1.0	364.9813232421875	6.521856307983398	0.003463655710220337	26	007
343	418.8671875	175.82122802734375	1.0	372.802734375	19.727184295654297	0.2581198811531067	545.636474609375	206.6218719482422	1.0	542.8333740234375	206.2616729736328	0.0025851428508758545	26	007
344	421.7334899902344	179.01358032226562	1.0	370.3679504394531	25.674182891845703	0.9995546340942383	546.1196899414062	206.27230834960938	0.9999998807907104	361.88287353515625	8.49288558959961	0.0049669742584228516	26	007
345	422.8484802246094	179.5857391357422	1.0	375.58538818359375	30.374439239501953	0.9996380805969238	545.99560546875	206.7858428955078	1.0	375.652587890625	8.48036003112793	0.010584473609924316	26	007
346	424.26654052734375	182.5442352294922	1.0	376.40020751953125	33.580928802490234	0.9293259978294373	546.1131591796875	207.30899047851562	0.9999999403953552	543.47607421875	206.79103088378906	0.001985311508178711	26	007
347	423.7378845214844	183.69204711914062	1.0	371.7279357910156	37.9858512878418	0.9999991059303284	546.1699829101562	205.86033630371094	1.0	544.9537963867188	206.22802734375	0.0063295066356658936	26	007
348	424.0773620605469	184.96664428710938	1.0	364.8409118652344	47.15311813354492	0.9999985694885254	546.001220703125	205.65733337402344	1.0	543.6839599609375	206.4957733154297	0.0009980201721191406	26	007
349	422.9964294433594	187.04837036132812	1.0	3.329939842224121	134.80589294433594	0.008520007133483887	546.0748291015625	206.0419464111328	0.9999999403953552	544.8934326171875	206.5900421142578	0.0020999014377593994	26	007
350	423.4761962890625	186.60862731933594	1.0	3.0204644203186035	138.19302368164062	0.013283997774124146	546.3916625976562	206.7732391357422	1.0	543.2899780273438	206.530029296875	0.000946044921875	26	007
351	425.3897705078125	190.3751983642578	1.0	2.54972505569458	138.7935028076172	0.0003432929515838623	545.8975830078125	206.05819702148438	0.9999998807907104	544.9723510742188	206.28860473632812	0.006131023168563843	26	007
352	422.5965576171875	193.46701049804688	1.0	542.1996459960938	208.02894592285156	0.00023794174194335938	545.9852294921875	206.5245819091797	1.0	543.5875244140625	207.60096740722656	0.0015751421451568604	26	007
353	419.3778076171875	197.39170837402344	1.0	4.272224426269531	142.220458984375	0.0013008713722229004	546.3598022460938	205.843505859375	1.0	544.0779418945312	207.23011779785156	0.0022993385791778564	26	007
354	416.8213195800781	198.1385498046875	1.0	382.37921142578125	42.88518142700195	0.9992427229881287	546.2615356445312	205.66212463378906	1.0	542.88671875	205.60023498535156	0.000993579626083374	26	007
355	416.9521179199219	199.76089477539062	1.0	389.7118835449219	45.060020446777344	0.979900062084198	545.8394775390625	206.09304809570312	0.9999998807907104	545.3336791992188	206.47738647460938	0.00531575083732605	26	007
356	416.8277282714844	199.86358642578125	1.0	390.1261291503906	45.65066146850586	0.03421083092689514	545.7994384765625	206.4945831298828	0.9999998807907104	545.2588500976562	206.63690185546875	0.0050238072872161865	26	007
357	416.9305419921875	198.9603271484375	1.0	542.3233642578125	207.6373291015625	0.0004533827304840088	545.9324340820312	206.46502685546875	0.9999998807907104	544.6840209960938	206.99832153320312	0.003211885690689087	26	007
358	417.4336242675781	198.6670379638672	1.0	2.4367570877075195	141.24270629882812	0.0021511316299438477	545.6239624023438	206.68597412109375	0.9999999403953552	542.87158203125	206.1443634033203	0.002121448516845703	26	007
359	419.62115478515625	198.08822631835938	1.0	1.8491220474243164	110.3492660522461	0.00034365057945251465	545.9008178710938	206.3205108642578	1.0	542.9064331054688	206.00265502929688	0.0011966228485107422	26	007
360	420.92279052734375	196.43234252929688	1.0	542.152099609375	206.64410400390625	0.0005225241184234619	545.957275390625	205.823486328125	0.9999998807907104	544.8713989257812	206.34767150878906	0.004764646291732788	26	007
361	424.54608154296875	197.3408203125	1.0	385.3678283691406	50.307743072509766	0.001299440860748291	545.455322265625	206.60459899902344	0.9999999403953552	545.0982666015625	206.86219787597656	0.004920989274978638	26	007
362	428.8282470703125	198.47329711914062	1.0	542.2457275390625	207.04296875	0.00027683377265930176	546.0377197265625	206.2577362060547	0.9999998211860657	544.4300537109375	205.47752380371094	0.00135001540184021	26	007
363	432.4666442871094	198.8414306640625	1.0	547.3241577148438	208.2130126953125	0.00021722912788391113	545.7844848632812	206.91970825195312	0.9999998807907104	543.8674926757812	207.85592651367188	0.0035965144634246826	26	007
364	433.0327453613281	199.51637268066406	1.0	3.633585214614868	142.43646240234375	0.01484718918800354	545.8916625976562	205.27316284179688	0.9999998807907104	544.4298706054688	204.9571533203125	0.0027766823768615723	26	007
365	436.11456298828125	199.30435180664062	1.0	2.9715564250946045	141.1912384033203	0.0013634562492370605	546.0986328125	205.89004516601562	0.9999998807907104	545.27587890625	206.45419311523438	0.0034567415714263916	26	007
366	437.3282470703125	199.0465087890625	1.0	3.0895793437957764	141.16070556640625	0.0008210539817810059	545.6655883789062	205.9584503173828	1.0	544.0135498046875	205.52227783203125	0.003192812204360962	26	007
367	438.2044982910156	201.13023376464844	1.0	3.9143142700195312	142.25387573242188	0.943678081035614	545.841064453125	206.2311248779297	1.0	544.9918212890625	206.8778076171875	0.0025304853916168213	26	007
368	436.73577880859375	200.65936279296875	1.0	359.49005126953125	89.89116668701172	0.9999605417251587	545.69775390625	205.45155334472656	1.0	542.5562133789062	205.4875030517578	0.0015398263931274414	26	007
369	438.5229187011719	196.20529174804688	1.0	361.31842041015625	84.56147766113281	1.0	545.8264770507812	206.13026428222656	1.0	544.6697998046875	206.7217559814453	0.003610938787460327	26	007
370	438.69879150390625	192.9081573486328	1.0	3.616098403930664	136.33558654785156	0.0013041496276855469	545.5625610351562	206.1702423095703	1.0	542.489501953125	205.9311065673828	0.001574009656906128	26	007
371	438.0786437988281	189.9611358642578	1.0	3.1863226890563965	138.15536499023438	0.003936856985092163	545.7495727539062	207.44625854492188	0.9999998211860657	543.3167724609375	206.97764587402344	0.00461810827255249	26	007
372	438.3375549316406	189.56703186035156	1.0	378.9235534667969	109.29395294189453	0.9999983310699463	546.0578002929688	206.13223266601562	1.0	542.9178466796875	205.89939880371094	0.0011580884456634521	26	007
373	438.707763671875	189.27052307128906	1.0	378.9796447753906	106.16573333740234	0.5003269910812378	545.9153442382812	205.4464111328125	1.0	543.5130615234375	206.96778869628906	0.0010997951030731201	26	007
374	438.7724914550781	187.97506713867188	1.0	2.643141746520996	134.42605590820312	0.0005479753017425537	545.2576904296875	206.69517517089844	0.9999995827674866	543.8980712890625	207.73448181152344	0.011090129613876343	26	007
375	437.49017333984375	188.49969482421875	1.0	379.7925720214844	136.1240692138672	0.9998373985290527	546.0629272460938	205.91531372070312	0.9999998807907104	545.2487182617188	206.4952392578125	0.008074313402175903	26	007
376	435.831298828125	191.27232360839844	1.0	378.53253173828125	130.4617156982422	1.0	545.5681762695312	205.9676513671875	0.9999998807907104	542.7462158203125	205.8606719970703	0.0031450986862182617	26	007
377	435.7083740234375	195.300048828125	1.0	381.057373046875	142.90171813964844	1.0	546.1647338867188	206.4093475341797	0.9999998807907104	545.2567138671875	207.2189483642578	0.0020294487476348877	26	007
378	436.6851501464844	196.53639221191406	1.0	380.8638916015625	140.81170654296875	1.0	545.9728393554688	205.8885498046875	1.0	545.205810546875	206.6745147705078	0.004120588302612305	26	007
379	437.7552795410156	193.6517791748047	1.0	380.5255126953125	138.7844696044922	1.0	545.8612060546875	206.4298095703125	1.0	543.2335815429688	207.64010620117188	0.000784456729888916	26	007
380	438.7535400390625	192.45779418945312	1.0	378.9829406738281	133.48863220214844	1.0	546.0711059570312	205.81906127929688	1.0	542.3046264648438	205.5408477783203	0.0007917582988739014	26	007
381	439.6513671875	192.90518188476562	1.0	378.30438232421875	127.96479797363281	1.0	546.5763549804688	206.0755615234375	1.0	545.1510620117188	205.1745147705078	0.0005898177623748779	26	007
382	445.25494384765625	188.50027465820312	1.0	384.46905517578125	136.03485107421875	1.0	546.44091796875	206.2986602783203	1.0	545.1146240234375	206.81613159179688	0.0011225342750549316	26	007
383	446.6430969238281	186.90611267089844	1.0	377.5537109375	148.53109741210938	1.0	545.5833740234375	205.74098205566406	0.9999998211860657	545.0935668945312	206.4449462890625	0.005763202905654907	26	007
384	547.9353637695312	210.59942626953125	0.00010317564010620117	379.1691589355469	149.0658721923828	1.0	546.7811889648438	205.58731079101562	1.0	544.9287719726562	205.1447296142578	0.0012371540069580078	26	007
385	493.53759765625	177.25570678710938	0.00976550579071045	374.7343444824219	152.67677307128906	1.0	546.4902954101562	206.4246826171875	1.0	544.0496826171875	207.67970275878906	0.0010080933570861816	26	007
386	425.46685791015625	193.74404907226562	0.15459635853767395	379.060791015625	153.6914520263672	0.9999871253967285	546.0718994140625	206.48313903808594	0.9999999403953552	542.9115600585938	207.0232391357422	0.0011904239654541016	26	007
387	384.8492431640625	155.0308074951172	0.00015425682067871094	379.0702819824219	155.5684051513672	0.9999979138374329	545.9074096679688	206.17953491210938	1.0	543.6927490234375	207.69815063476562	0.0011172294616699219	26	007
388	547.0429077148438	211.00750732421875	0.00011545419692993164	381.1868896484375	156.94940185546875	0.0006775557994842529	546.3213500976562	206.03848266601562	0.9999999403953552	543.5791625976562	205.7819061279297	0.0016051232814788818	26	007
389	2.037968635559082	149.0214080810547	0.000555872917175293	2.5351009368896484	140.5802459716797	0.014611244201660156	545.6245727539062	206.01353454589844	1.0	544.7881469726562	206.9689178466797	0.0011088252067565918	26	007
390	546.6525268554688	211.70265197753906	0.00012788176536560059	382.604736328125	160.1291961669922	0.0009269416332244873	545.5261840820312	206.9187469482422	1.0	543.1484985351562	207.39015197753906	0.0029581785202026367	26	007
391	447.125732421875	181.36309814453125	0.01737317442893982	379.36602783203125	162.10482788085938	0.014730632305145264	545.909912109375	206.25030517578125	0.9999998807907104	545.1312255859375	206.7196044921875	0.0030649006366729736	26	007
392	2.3472812175750732	147.18609619140625	0.0008726716041564941	3.326313018798828	138.06761169433594	0.13334551453590393	545.3909301757812	206.6463165283203	0.9999998211860657	542.6810913085938	206.31500244140625	0.00481000542640686	26	007
393	1.896439790725708	148.21458435058594	0.0008351504802703857	379.1480407714844	169.5534210205078	0.999932050704956	546.1526489257812	206.67921447753906	1.0	544.9817504882812	207.06198120117188	0.00283658504486084	26	007
394	547.0801391601562	211.1858367919922	0.00017967820167541504	1.1950657367706299	141.97166442871094	0.015178680419921875	546.1028442382812	206.64239501953125	0.9999997615814209	544.1546020507812	207.05154418945312	0.0031676888465881348	26	007
395	358.59033203125	187.21377563476562	0.004938453435897827	3.3672056198120117	142.65072631835938	0.0013835728168487549	546.5469970703125	206.7518310546875	1.0	545.483642578125	207.3271026611328	0.0011076927185058594	26	007
396	547.4091796875	211.4384765625	0.0001354813575744629	1.4223623275756836	135.2458953857422	0.02751120924949646	546.33203125	206.7346954345703	0.9999998807907104	545.4386596679688	206.90451049804688	0.004535853862762451	26	007
397	354.9556884765625	183.41070556640625	0.35853222012519836	2.66300106048584	135.19461059570312	0.006015121936798096	545.427001953125	207.5636749267578	0.9999998807907104	543.017333984375	207.57994079589844	0.002391219139099121	26	007
398	351.1072082519531	184.83270263671875	0.07767027616500854	547.42626953125	207.5181427001953	0.0002631247043609619	545.793701171875	206.06016540527344	0.9999999403953552	543.9600830078125	206.94430541992188	0.00296705961227417	26	007
399	411.5992736816406	179.0894775390625	0.008258908987045288	542.3883056640625	207.166748046875	0.0006208717823028564	545.8703002929688	206.45162963867188	0.9999996423721313	544.3234252929688	207.5550537109375	0.006909996271133423	26	007
400	2.5092334747314453	147.82049560546875	0.0011668205261230469	3.2794089317321777	137.42555236816406	0.0356980562210083	546.549560546875	206.3418426513672	1.0	543.2095947265625	206.14463806152344	0.000896155834197998	26	007
401	350.1426086425781	193.16012573242188	0.9669175148010254	2.56613826751709	136.17605590820312	0.00037798285484313965	546.3751220703125	206.6451873779297	1.0	545.2142333984375	206.99302673339844	0.0017397105693817139	26	007
402	427.561279296875	180.87791442871094	0.29658815264701843	3.6214141845703125	132.41029357910156	0.014463633298873901	546.7969970703125	206.58763122558594	1.0	542.9639892578125	206.5019073486328	0.0007324814796447754	26	007
403	416.00531005859375	176.16961669921875	0.9999987483024597	364.109130859375	168.1300048828125	0.9985508918762207	545.6022338867188	206.388916015625	0.9999998807907104	543.9969482421875	207.77261352539062	0.002626478672027588	26	007
404	411.7596130371094	171.9568634033203	0.05766773223876953	2.643167495727539	143.2719268798828	0.0016876459121704102	546.2875366210938	206.9308319091797	0.9999998807907104	544.9343872070312	207.29910278320312	0.004057347774505615	26	007
405	408.3480224609375	163.5721435546875	0.9941533207893372	2.1891379356384277	130.18338012695312	0.0016518235206604004	546.2879638671875	206.46343994140625	1.0	543.3137817382812	206.22164916992188	0.0019195079803466797	26	007
406	406.6805419921875	160.0562744140625	0.9999962449073792	352.21429443359375	208.5206756591797	0.897229790687561	545.8377685546875	206.39149475097656	1.0	543.1319580078125	205.9946746826172	0.0029735565185546875	26	007
407	406.30902099609375	157.52423095703125	1.0	349.96624755859375	212.81617736816406	0.003996819257736206	545.9470825195312	207.22592163085938	0.9999998807907104	543.3565063476562	206.7235565185547	0.004403233528137207	26	007
408	406.52972412109375	156.07652282714844	1.0	342.2586975097656	214.83290100097656	0.001122802495956421	408.2287902832031	156.55226135253906	3.567337989807129e-5	409.2035827636719	162.51461791992188	2.536177635192871e-5	26	007
409	407.2572326660156	154.47830200195312	1.0	348.3070373535156	211.64309692382812	0.2080310881137848	409.5590515136719	156.7252655029297	0.00021716952323913574	409.629638671875	161.39158630371094	0.00014922022819519043	26	007
410	406.2311096191406	155.123046875	1.0	413.5847473144531	156.6242218017578	0.00033929944038391113	408.634521484375	156.6927490234375	0.00023490190505981445	408.66363525390625	161.8614501953125	0.00013723969459533691	26	007
411	407.667724609375	154.392822265625	1.0	414.9687805175781	156.33226013183594	0.0005057454109191895	409.6350402832031	157.04244995117188	0.000265270471572876	409.23077392578125	161.5596923828125	0.00014701485633850098	26	007
412	406.7989196777344	155.3163604736328	1.0	336.1835021972656	215.1402587890625	0.9999998211860657	409.1234436035156	156.2053985595703	0.00015234947204589844	335.3335876464844	217.12025451660156	0.00014969706535339355	26	007
413	406.6575622558594	153.26580810546875	1.0	332.580322265625	216.5568084716797	0.9999648928642273	328.6114501953125	217.7334747314453	8.96751880645752e-5	322.18975830078125	220.39718627929688	9.328126907348633e-5	26	007
414	407.6165771484375	153.9338836669922	1.0	331.8720703125	217.01600646972656	0.9998751878738403	410.014892578125	156.8578643798828	0.00019350647926330566	408.94110107421875	160.6894073486328	9.360909461975098e-5	26	007
415	404.9363708496094	154.6593780517578	1.0	334.73004150390625	214.33554077148438	0.9987999200820923	647.3284301757812	316.8536376953125	6.881356239318848e-5	408.3285827636719	161.37416076660156	4.079937934875488e-5	26	007
416	398.9534606933594	159.94961547851562	1.0	338.0653991699219	219.9386749267578	0.6156407594680786	647.4174194335938	30.894439697265625	0.00027441978454589844	391.3399353027344	166.7280731201172	0.00010994076728820801	26	007
417	367.8179626464844	154.62789916992188	1.0	369.70654296875	160.91427612304688	0.0007635653018951416	371.6954345703125	156.26943969726562	0.0001347362995147705	372.2674560546875	161.91941833496094	6.958842277526855e-5	26	007
418	412.96942138671875	209.48602294921875	1.0	354.7301940917969	150.96981811523438	0.8236904144287109	415.77825927734375	208.09933471679688	0.00010019540786743164	404.4659118652344	197.56451416015625	0.00010395050048828125	26	007
419	417.35369873046875	217.4838409423828	1.0	349.3974914550781	139.0360565185547	0.6792697906494141	417.38336181640625	220.69717407226562	0.00010669231414794922	406.1632385253906	205.40591430664062	9.942054748535156e-5	26	007
420	421.1121826171875	220.7267303466797	1.0	350.52362060546875	132.4791717529297	0.9999696612358093	418.6455383300781	222.99896240234375	0.0002576112747192383	410.2796325683594	228.2149658203125	0.00028020143508911133	26	007
421	423.7979736328125	220.6480712890625	1.0	342.4956359863281	120.70470428466797	1.0	420.401611328125	223.43309020996094	0.00023382902145385742	412.56866455078125	227.02386474609375	0.0004916191101074219	26	007
422	425.7674255371094	222.0042266845703	1.0	341.40032958984375	110.97603607177734	0.9999998807907104	422.9228515625	225.99945068359375	0.0002409815788269043	411.9216003417969	231.0074462890625	0.00019225478172302246	26	007
423	429.3128662109375	224.411865234375	1.0	343.85833740234375	97.71770477294922	1.0	425.4069519042969	229.79188537597656	0.00014314055442810059	423.3914489746094	214.11019897460938	0.0003852546215057373	26	007
424	432.1342468261719	227.6002655029297	1.0	346.10601806640625	94.01360321044922	1.0	646.2522583007812	28.659399032592773	0.00010579824447631836	421.4794006347656	213.03050231933594	0.0001684725284576416	26	007
425	437.3382873535156	233.1637420654297	1.0	435.40826416015625	236.96766662597656	0.0011715292930603027	438.7247619628906	234.60560607910156	0.00029966235160827637	428.422607421875	240.568359375	0.0004794001579284668	26	007
426	439.656982421875	236.6709747314453	1.0	367.6668395996094	111.61821746826172	0.9996343851089478	646.00439453125	316.7484130859375	0.00019088387489318848	435.34552001953125	225.45249938964844	0.0007658004760742188	26	007
427	439.2049865722656	232.93348693847656	1.0	361.64166259765625	99.19044494628906	0.9999920129776001	440.1626281738281	234.79139709472656	9.733438491821289e-5	436.9089050292969	216.37525939941406	0.0003274977207183838	26	007
428	435.1208190917969	229.8689727783203	1.0	363.6650085449219	95.46959686279297	0.9999909996986389	649.2590942382812	204.6219940185547	9.632110595703125e-5	434.13336181640625	238.9308624267578	0.00010257959365844727	26	007
429	430.8416442871094	226.79971313476562	1.0	2.1662840843200684	110.06915283203125	0.0005047321319580078	647.325439453125	31.601974487304688	0.0002499222755432129	421.416748046875	213.5925750732422	5.501508712768555e-5	26	007
430	429.49041748046875	225.29739379882812	1.0	435.61181640625	228.5391845703125	0.00020825862884521484	433.69818115234375	224.61605834960938	0.00010186433792114258	424.9093017578125	213.7606201171875	0.00012373924255371094	26	007
431	428.81982421875	221.20919799804688	1.0	367.701171875	152.71914672851562	0.010402202606201172	432.3874816894531	222.45538330078125	0.00010833144187927246	418.1209716796875	211.42031860351562	0.0002637803554534912	26	007
432	427.707763671875	215.63134765625	1.0	7.464221000671387	481.4664611816406	0.00017720460891723633	428.23199462890625	219.20176696777344	0.00018396973609924316	410.64794921875	211.44876098632812	0.00015279650688171387	26	007
433	431.672119140625	214.44822692871094	1.0	385.6611328125	67.25128936767578	0.0025857090950012207	647.0227661132812	29.461576461791992	0.0003102421760559082	421.8525390625	199.34750366210938	4.228949546813965e-5	26	007
434	434.1813659667969	212.80352783203125	1.0	366.29241943359375	107.90845489501953	0.00021499395370483398	441.1214294433594	213.38929748535156	2.5063753128051758e-5	421.9280090332031	198.7325897216797	5.8263540267944336e-5	26	007
435	435.06195068359375	209.91537475585938	1.0	387.40960693359375	84.64539337158203	0.9999829530715942	441.88555908203125	210.58103942871094	7.69197940826416e-5	421.7876892089844	197.8997039794922	6.935000419616699e-5	26	007
436	433.5711669921875	209.45272827148438	1.0	2.938344955444336	111.96953582763672	5.942583084106445e-5	646.559326171875	29.134244918823242	7.712841033935547e-5	421.7212219238281	197.20591735839844	0.0001048743724822998	26	007
437	433.63763427734375	205.85498046875	1.0	436.5030517578125	209.1497039794922	0.00011882185935974121	648.15185546875	334.6172790527344	0.00010707974433898926	3.6985576152801514	477.5888671875	5.40614128112793e-5	26	007
438	438.24139404296875	200.055908203125	1.0	2.6397931575775146	141.17807006835938	0.0001634061336517334	647.0056762695312	29.636363983154297	0.0002620816230773926	2.320547580718994	476.722900390625	3.9517879486083984e-5	26	007
439	443.988525390625	197.25979614257812	1.0	449.1083679199219	199.90296936035156	0.00018128752708435059	441.2689208984375	198.12554931640625	7.051229476928711e-5	425.0343322753906	203.95126342773438	3.516674041748047e-5	26	007
440	446.1025390625	196.1131591796875	1.0	364.8678894042969	115.20604705810547	0.00016373395919799805	647.2518920898438	317.6659240722656	0.00010731816291809082	449.49615478515625	199.73101806640625	2.0325183868408203e-5	26	007
441	450.3354187011719	199.2662353515625	1.0	4.60711145401001	139.9091339111328	0.0031479299068450928	8.70315170288086	481.91571044921875	5.1349401473999023e-5	4.268099784851074	477.3531494140625	0.00013083219528198242	26	007
442	456.1271057128906	200.63525390625	1.0	382.99359130859375	118.0190200805664	0.0003102421760559082	646.1878051757812	29.54490089416504	0.00022304058074951172	455.86773681640625	206.92481994628906	0.0005051493644714355	26	007
443	457.3081970214844	200.0896453857422	1.0	385.4803466796875	113.35955810546875	0.0025226473808288574	458.2181091308594	203.98193359375	4.482269287109375e-5	455.4809875488281	206.73228454589844	0.00013700127601623535	26	007
444	445.0521545410156	202.88818359375	1.0	448.30438232421875	208.1284942626953	0.0001907050609588623	448.12152099609375	205.5821075439453	5.564093589782715e-5	426.5220031738281	199.5647430419922	4.795193672180176e-5	26	007
445	436.5213928222656	206.0334930419922	1.0	437.8903503417969	208.7110137939453	0.00014472007751464844	433.66729736328125	206.84930419921875	7.346272468566895e-5	426.43011474609375	197.64059448242188	0.0001036524772644043	26	007
446	431.7734680175781	207.64886474609375	1.0	397.8887939453125	84.84416961669922	0.00010842084884643555	647.0286254882812	110.90950775146484	4.2945146560668945e-5	426.8515319824219	197.35182189941406	3.781914710998535e-5	26	007
447	428.70123291015625	207.49392700195312	1.0	432.8209533691406	211.8719482421875	0.00019097328186035156	648.0576171875	110.17173767089844	0.00017324090003967285	410.27618408203125	211.80918884277344	0.00016307830810546875	26	007
448	429.6264343261719	208.68124389648438	1.0	7.761220932006836	481.6478271484375	0.0001175999641418457	647.385009765625	30.024112701416016	0.00041025876998901367	3.598900318145752	477.9471435546875	6.389617919921875e-5	26	007
449	428.93316650390625	208.16880798339844	1.0	2.3690576553344727	110.19103240966797	9.79304313659668e-5	647.3751831054688	117.57122802734375	3.653764724731445e-5	410.3176574707031	208.2721710205078	0.00010704994201660156	26	007
450	428.2641296386719	208.6334991455078	1.0	432.5268859863281	212.1826171875	0.00015595555305480957	647.413330078125	30.449235916137695	0.00010031461715698242	408.7310485839844	212.1666259765625	0.0001036226749420166	26	007
451	425.95672607421875	208.85508728027344	1.0	431.1076965332031	212.22235107421875	0.0003325045108795166	422.0662841796875	211.54209899902344	8.64565372467041e-5	406.57049560546875	211.46878051757812	0.00012293457984924316	26	007
452	425.4292907714844	207.3459930419922	1.0	4.455628871917725	144.581298828125	0.002792954444885254	646.7727661132812	30.387083053588867	0.00016126036643981934	4.271743297576904	477.8405456542969	5.3942203521728516e-5	26	007
453	424.6139221191406	206.63198852539062	1.0	3.2715563774108887	139.98402404785156	0.0002595484256744385	646.4927978515625	30.184856414794922	0.0003498494625091553	409.4084777832031	214.89639282226562	0.00012743473052978516	26	007
454	425.5280456542969	205.21629333496094	1.0	381.0072021484375	87.82774353027344	0.2777795195579529	647.4013671875	79.08706665039062	0.0001475811004638672	422.4519958496094	194.509765625	5.5909156799316406e-5	26	007
455	423.9676208496094	204.38380432128906	1.0	3.2446517944335938	128.8343048095703	0.00023505091667175293	647.9082641601562	80.64497375488281	0.00012242794036865234	420.6309814453125	192.43991088867188	0.000129014253616333	26	007
456	422.70294189453125	204.35586547851562	1.0	423.9474182128906	207.07815551757812	0.00016930699348449707	421.7301025390625	205.65687561035156	0.00010567903518676758	409.93182373046875	211.5056610107422	0.0001659393310546875	26	007
457	422.1936340332031	204.02862548828125	1.0	2.7791740894317627	113.55745697021484	0.0001258254051208496	648.5907592773438	191.36326599121094	8.440017700195312e-5	409.9591979980469	211.8468780517578	6.264448165893555e-5	26	007
458	423.6675720214844	204.13250732421875	1.0	369.7417907714844	91.90515899658203	0.8149697184562683	647.4556274414062	94.95359802246094	0.00020584464073181152	409.6880798339844	212.0186004638672	7.840991020202637e-5	26	007
459	424.0038146972656	203.8478546142578	1.0	2.9771828651428223	140.23133850097656	0.00038379430770874023	422.97802734375	205.6903839111328	6.815791130065918e-5	420.7528381347656	192.25035095214844	6.455183029174805e-5	26	007
460	424.2449645996094	204.80618286132812	1.0	430.0496520996094	209.456787109375	0.0001392662525177002	420.1947326660156	208.73329162597656	9.122490882873535e-5	409.7642822265625	213.804443359375	0.0001442432403564453	26	007
461	424.22039794921875	204.48016357421875	1.0	375.0571594238281	80.8139419555664	0.9958637952804565	647.87109375	29.509180068969727	6.535649299621582e-5	372.74591064453125	82.7691650390625	0.0007879734039306641	26	007
462	423.3000183105469	204.2271270751953	1.0	3.2740306854248047	142.9290313720703	0.003000795841217041	419.0678405761719	208.10374450683594	6.210803985595703e-5	409.42626953125	213.09432983398438	0.00011339783668518066	26	007
463	421.03802490234375	205.09434509277344	1.0	360.1669921875	87.78854370117188	0.9999980926513672	648.5508422851562	190.5970458984375	0.00011968612670898438	365.0389404296875	90.89160919189453	0.0001061856746673584	26	007
464	421.514404296875	214.55691528320312	1.0	429.4967346191406	216.6338653564453	0.0002753734588623047	648.6978759765625	191.4654998779297	0.0001634359359741211	405.2740173339844	209.62356567382812	4.062056541442871e-5	26	007
465	423.9164123535156	228.07321166992188	1.0	362.1798400878906	107.04460144042969	1.0	362.828125	108.01052856445312	0.0001119375228881836	359.7292175292969	108.98663330078125	0.0004857182502746582	26	007
466	425.42840576171875	235.02413940429688	1.0	358.4698181152344	112.76058959960938	1.0	429.7112121582031	237.6801300048828	0.00012123584747314453	410.25604248046875	229.05723571777344	0.000153273344039917	26	007
467	427.84991455078125	242.18646240234375	1.0	354.9463195800781	104.97886657714844	0.002724975347518921	647.0421142578125	28.906816482543945	0.00020822882652282715	411.2406311035156	250.20263671875	8.004903793334961e-5	26	007
468	431.46826171875	246.88568115234375	1.0	373.2178955078125	99.15809631347656	0.08581581711769104	647.6622924804688	201.46829223632812	0.0002212226390838623	426.5576477050781	255.87953186035156	0.00013396143913269043	26	007
469	432.38494873046875	253.12222290039062	1.0	369.3868713378906	101.80750274658203	0.9945158958435059	435.6239318847656	252.87423706054688	0.00016412138938903809	432.32745361328125	244.42892456054688	0.0004551410675048828	26	007
470	440.07196044921875	259.44024658203125	1.0	365.4026184082031	110.69434356689453	0.9995748996734619	444.745361328125	258.5747985839844	0.0002048015594482422	433.46435546875	247.2952880859375	0.00024399161338806152	26	007
471	442.6751403808594	263.73114013671875	1.0	364.52777099609375	120.80121612548828	0.9978340268135071	646.8912963867188	29.12085723876953	0.0002613961696624756	441.9897155761719	270.23822021484375	0.00035431981086730957	26	007
472	447.0994567871094	266.075927734375	1.0	358.6561584472656	124.30238342285156	0.44599461555480957	445.7354431152344	269.4794616699219	9.691715240478516e-5	438.7533874511719	247.90643310546875	0.00010094046592712402	26	007
473	447.0582275390625	269.4735107421875	1.0	370.6858215332031	121.62838745117188	0.005593419075012207	446.622314453125	270.9638671875	0.0001519918441772461	439.1641540527344	257.6788635253906	0.000540316104888916	26	007
474	446.4716491699219	270.0099182128906	1.0	3.413825511932373	142.39346313476562	0.00024703145027160645	444.5245056152344	267.99713134765625	0.00011309981346130371	439.19598388671875	259.9830322265625	0.000547945499420166	26	007
475	450.63043212890625	274.97930908203125	1.0	373.4579772949219	129.99229431152344	0.2804025411605835	648.2130126953125	28.439821243286133	0.000155717134475708	439.1217956542969	261.5509948730469	0.00013384222984313965	26	007
476	454.9286804199219	290.9559631347656	0.999992847442627	389.2292175292969	129.45774841308594	0.9999995827674866	647.0352783203125	320.1722106933594	0.00016096234321594238	3.579298734664917	477.9515686035156	5.2601099014282227e-5	26	007
477	444.7746276855469	291.44488525390625	1.0	450.7669982910156	291.3468017578125	0.000932842493057251	448.36669921875	290.71746826171875	0.0011832714080810547	427.4847412109375	293.1118469238281	0.00036898255348205566	26	007
478	438.62811279296875	290.8561706542969	1.0	374.9407043457031	143.76731872558594	0.9997521638870239	444.7099914550781	289.3973388671875	0.0001710057258605957	423.3608093261719	280.1482849121094	6.338953971862793e-5	26	007
479	436.4686279296875	290.0565185546875	1.0	384.0680847167969	206.1809844970703	0.0013374388217926025	647.718017578125	29.578039169311523	5.689263343811035e-5	433.89605712890625	279.549072265625	8.669495582580566e-5	26	007
480	434.2921142578125	291.8146057128906	1.0	376.474365234375	136.72288513183594	0.7889993190765381	646.94970703125	30.300621032714844	0.00011038780212402344	423.2071838378906	278.6544494628906	3.4421682357788086e-5	26	007
481	433.05487060546875	292.3185119628906	1.0	438.50091552734375	293.8930358886719	0.00013366341590881348	441.6529235839844	293.0780334472656	6.54458999633789e-5	435.0923767089844	301.9114990234375	7.840991020202637e-5	26	007
482	435.5685119628906	291.1908874511719	1.0	383.1159362792969	198.37576293945312	0.14067476987838745	443.30633544921875	292.2228698730469	5.605816841125488e-5	380.04083251953125	197.5714874267578	0.0004070699214935303	26	007
483	436.7616271972656	289.3157653808594	1.0	444.82525634765625	289.9557189941406	0.0001659095287322998	443.8230895996094	289.1040954589844	0.0002568066120147705	438.6522521972656	278.9498596191406	4.979968070983887e-5	26	007
484	435.69012451171875	286.4095153808594	1.0	388.9337158203125	129.80230712890625	0.3271545171737671	647.8526000976562	30.096721649169922	0.0002449452877044678	438.0081787109375	278.3869934082031	0.00025585293769836426	26	007
485	434.4479675292969	286.3876953125	1.0	1.05198335647583	110.16905212402344	0.00014016032218933105	648.2367553710938	30.99842643737793	5.644559860229492e-5	437.2862548828125	278.60986328125	7.551908493041992e-5	26	007
486	435.2547607421875	288.704345703125	1.0	400.3294982910156	118.6242904663086	0.0008595287799835205	648.6099853515625	158.2668914794922	8.660554885864258e-5	426.0090637207031	278.537353515625	9.229779243469238e-5	26	007
487	437.2220458984375	287.95574951171875	1.0	396.56549072265625	122.10847473144531	0.9653441905975342	647.6004028320312	29.648983001708984	0.0003109574317932129	439.60498046875	278.5852966308594	4.938244819641113e-5	26	007
488	434.5119323730469	284.42462158203125	1.0	440.69287109375	282.1980285644531	0.00033867359161376953	438.3083190917969	283.0367431640625	8.308887481689453e-5	437.3501281738281	278.75872802734375	0.0002852976322174072	26	007
489	432.7894592285156	283.9088134765625	1.0	434.6414489746094	289.59466552734375	0.00014287233352661133	431.7598876953125	287.4944763183594	7.56680965423584e-5	419.2998962402344	277.3832702636719	9.039044380187988e-5	26	007
490	432.3578796386719	284.16021728515625	1.0	399.3616027832031	115.93112182617188	0.4318317472934723	647.7207641601562	29.812715530395508	0.0001302659511566162	424.75604248046875	291.526611328125	5.879998207092285e-5	26	007
491	433.6390686035156	284.3215026855469	1.0	404.12847900390625	113.34513092041016	0.998866081237793	436.243896484375	285.33935546875	6.756186485290527e-5	435.5035400390625	277.1202697753906	0.00015592575073242188	26	007
492	433.2674560546875	282.53515625	1.0	404.5435791015625	113.57716369628906	0.0768919289112091	431.69244384765625	286.9237976074219	0.00011375546455383301	425.5581359863281	291.0683898925781	9.831786155700684e-5	26	007
493	432.1186828613281	282.9499206542969	1.0	403.4852600097656	113.24344635009766	0.9802424907684326	431.4152526855469	286.1979064941406	0.00035062432289123535	426.68829345703125	289.9869689941406	0.00020244717597961426	26	007
494	432.1893005371094	281.8292541503906	1.0	401.42779541015625	112.29017639160156	0.9921997785568237	435.18536376953125	283.8103332519531	7.462501525878906e-5	436.33740234375	288.68243408203125	7.417798042297363e-5	26	007
495	431.5668029785156	281.8397521972656	1.0	436.89300537109375	285.7086181640625	0.00013563036918640137	435.0975341796875	283.55718994140625	0.00011524558067321777	436.1003723144531	288.5308837890625	0.00010877847671508789	26	007
496	431.3045959472656	284.11920166015625	1.0	2.6164565086364746	141.7595672607422	0.00030744075775146484	647.0701904296875	61.11518478393555	0.00012317299842834473	411.32470703125	280.51861572265625	7.531046867370605e-5	26	007
497	434.7394104003906	287.65435791015625	1.0	437.543212890625	290.4718017578125	0.00014331936836242676	647.322509765625	202.3894500732422	0.00016415119171142578	426.9091491699219	277.9682312011719	7.051229476928711e-5	26	007
498	436.4197692871094	295.4128112792969	1.0	435.116943359375	300.80633544921875	0.00024375319480895996	438.5411071777344	298.4881286621094	0.0001722872257232666	438.51416015625	301.5238952636719	0.0002688467502593994	26	007
499	435.787353515625	293.85186767578125	1.0	397.4159240722656	129.5876007080078	0.08911570906639099	646.8937377929688	318.1375732421875	9.486079216003418e-5	435.0420837402344	302.0147399902344	4.8667192459106445e-5	26	007
500	434.9931945800781	294.18896484375	1.0	393.5433654785156	130.1309814453125	0.9999999403953552	647.7072143554688	28.86261558532715	6.338953971862793e-5	2.6075243949890137	478.39422607421875	5.093216896057129e-5	26	007
501	436.8808288574219	293.9844970703125	1.0	442.30047607421875	292.7369079589844	8.785724639892578e-5	647.7012939453125	317.5436706542969	7.608532905578613e-5	435.6783447265625	303.12994384765625	2.574920654296875e-5	26	007
502	435.7118225097656	294.0430908203125	1.0	393.37542724609375	132.89576721191406	0.042950451374053955	442.1968688964844	294.504638671875	9.438395500183105e-5	434.6696472167969	302.1227111816406	3.2007694244384766e-5	26	007
503	435.6519470214844	291.8839416503906	1.0	3.524832248687744	248.7439422607422	9.468197822570801e-5	437.43475341796875	291.87371826171875	4.1097402572631836e-5	423.3140869140625	279.18878173828125	8.20457935333252e-5	26	007
504	434.51556396484375	294.5631103515625	1.0	441.6590270996094	292.78997802734375	8.308887481689453e-5	437.92486572265625	298.230712890625	8.755922317504883e-5	422.85235595703125	279.8600158691406	5.289912223815918e-5	26	007
505	435.687255859375	302.2597351074219	1.0	392.3885498046875	160.97909545898438	0.004881948232650757	435.5853271484375	299.2840270996094	9.161233901977539e-5	435.849365234375	293.5721435546875	0.00015926361083984375	26	007
506	435.6026306152344	308.3786315917969	1.0	2.94523286819458	138.3076934814453	0.000210493803024292	647.0455932617188	61.704898834228516	2.8848648071289062e-5	3.138498306274414	478.098388671875	3.1501054763793945e-5	26	007
507	434.9499816894531	311.3463439941406	1.0	440.44805908203125	310.0159912109375	0.0001125037670135498	647.5060424804688	254.5110321044922	9.882450103759766e-5	432.97784423828125	302.72509765625	5.480647087097168e-5	26	007
508	434.8807678222656	313.1485900878906	1.0	440.32806396484375	311.24224853515625	9.578466415405273e-5	647.7152099609375	29.85386085510254	0.0002256631851196289	433.87835693359375	304.2794189453125	9.34302806854248e-5	26	007
509	432.5031433105469	308.7533264160156	1.0	436.85601806640625	310.1002197265625	0.00015404820442199707	647.0843505859375	29.5344295501709	9.59932804107666e-5	422.1245422363281	294.3986511230469	7.31348991394043e-5	26	007
510	435.30828857421875	301.68084716796875	1.0	436.44757080078125	303.8026123046875	0.0006292164325714111	647.7529296875	320.0342712402344	0.000246196985244751	435.02789306640625	294.5580749511719	0.00016707181930541992	26	007
511	425.6096496582031	293.6154479980469	0.9993037581443787	422.6348571777344	295.53814697265625	0.0007692277431488037	646.379638671875	317.39935302734375	6.35385513305664e-5	409.8406982421875	294.80694580078125	0.0015042424201965332	26	007
512	423.20111083984375	288.9971618652344	0.9852780103683472	3.053194284439087	111.53750610351562	0.0001418590545654297	647.125244140625	318.4090881347656	2.536177635192871e-5	3.602463722229004	477.61346435546875	1.6480684280395508e-5	26	007
513	426.0892639160156	281.5340270996094	0.042702168226242065	415.9061279296875	212.08621215820312	0.017543762922286987	646.3943481445312	95.66949462890625	0.00028589367866516113	3.001993179321289	107.99832153320312	3.1322240829467773e-5	26	007
514	4.905336380004883	483.29046630859375	3.796815872192383e-5	3.307792901992798	271.3419494628906	4.082918167114258e-5	646.640380859375	318.2422180175781	0.0005015134811401367	2.597749710083008	477.9734191894531	1.2934207916259766e-5	26	007
515	432.6666564941406	285.3150329589844	1.0	400.869384765625	244.7755889892578	0.0023659169673919678	435.3110046386719	286.0186767578125	0.0001513957977294922	424.3852233886719	276.1434020996094	0.0015131831169128418	26	007
516	428.04998779296875	290.7020263671875	1.0	395.6332702636719	249.0733184814453	0.0332808792591095	646.3421630859375	29.960006713867188	0.00025323033332824707	408.62158203125	292.307861328125	8.988380432128906e-5	26	007
517	426.3977355957031	296.852294921875	0.999998927116394	408.0270690917969	245.4945068359375	0.9999586939811707	649.4974365234375	197.318359375	0.00015336275100708008	425.8244934082031	302.39776611328125	8.32974910736084e-5	26	007
518	428.14666748046875	301.5706787109375	0.999985933303833	405.1612854003906	239.68150329589844	0.9833388328552246	647.0214233398438	31.113140106201172	0.00010669231414794922	422.6477966308594	291.3185119628906	4.89652156829834e-5	26	007
519	429.8932189941406	302.13946533203125	0.9999997615814209	410.787353515625	234.00711059570312	0.9999961853027344	647.1757202148438	318.07177734375	0.00028455257415771484	406.7643127441406	239.57080078125	0.00043579936027526855	26	007
520	430.56695556640625	305.36676025390625	0.9999339580535889	413.3020324707031	229.68267822265625	1.0	647.7384033203125	30.05878257751465	0.0001487135887145996	405.8717956542969	232.36065673828125	0.00021249055862426758	26	007
521	431.08197021484375	305.1833801269531	0.9999992847442627	414.1004333496094	227.03944396972656	1.0	417.437255859375	224.77438354492188	0.0001302957534790039	405.0812683105469	231.99221801757812	0.00017982721328735352	26	007
522	433.6938781738281	302.9551086425781	0.9999936819076538	403.7781066894531	231.0096435546875	0.9863817691802979	435.45623779296875	299.0494689941406	6.794929504394531e-5	438.1025085449219	294.3056335449219	0.00022169947624206543	26	007
523	433.33404541015625	303.990966796875	0.9999964237213135	408.5375061035156	219.97288513183594	0.8232426643371582	646.7907104492188	28.363056182861328	0.00015977025032043457	425.9781494140625	297.30401611328125	0.00026866793632507324	26	007
524	432.289306640625	304.4582824707031	0.9999999403953552	436.7110900878906	305.2862548828125	0.0008389055728912354	435.6578674316406	299.6338806152344	6.413459777832031e-5	425.3359375	297.44610595703125	0.00024050474166870117	26	007
525	426.4273986816406	308.0597229003906	0.9999916553497314	400.53179931640625	237.12745666503906	0.9999903440475464	646.3460083007812	93.12019348144531	3.2842159271240234e-5	396.35125732421875	241.9115753173828	0.002311795949935913	26	007
526	428.21270751953125	311.0040588378906	0.9999961853027344	402.7159729003906	241.5026397705078	1.0	404.34527587890625	240.92372131347656	3.3527612686157227e-5	401.056884765625	243.74978637695312	0.0018770396709442139	26	007
527	426.30908203125	315.2663879394531	0.9985542893409729	401.7933349609375	242.78919982910156	1.0	646.9781494140625	29.341434478759766	0.0001010894775390625	401.3097839355469	244.29092407226562	0.00023287534713745117	26	007
528	425.98016357421875	324.02960205078125	0.7320338487625122	404.46002197265625	245.05238342285156	0.9663825035095215	647.248291015625	80.90738677978516	5.689263343811035e-5	2.4581711292266846	478.0937194824219	2.059340476989746e-5	26	007
529	426.7361755371094	332.0248107910156	0.9990399479866028	399.7774658203125	255.71998596191406	1.0	433.0126647949219	329.9385681152344	7.721781730651855e-5	400.2270812988281	258.9023132324219	0.0005896687507629395	26	007
530	425.060791015625	340.8060607910156	1.0	403.2030029296875	260.0783386230469	1.0	433.3655090332031	338.8009948730469	6.756186485290527e-5	401.564453125	261.2713317871094	5.862116813659668e-5	26	007
531	428.0812072753906	354.6580810546875	1.0	403.1431884765625	263.7347412109375	1.0	407.9620056152344	263.2882385253906	7.894635200500488e-5	401.7479248046875	270.6537780761719	8.589029312133789e-5	26	007
532	417.5196533203125	357.7922668457031	0.9999985694885254	400.1301574707031	264.13116455078125	1.0	406.00946044921875	262.5118713378906	0.00012162327766418457	400.2174072265625	261.7674255371094	0.00022098422050476074	26	007
533	409.04852294921875	356.5450744628906	0.9993516206741333	404.1014099121094	261.26910400390625	1.0	407.9577941894531	260.8878173828125	7.617473602294922e-5	400.0315856933594	261.5281982421875	0.00011029839515686035	26	007
534	406.6329040527344	358.4672546386719	0.9946979284286499	404.309814453125	257.0060119628906	1.0	647.345458984375	31.333219528198242	0.0012334585189819336	402.6502990722656	257.914794921875	0.00015348196029663086	26	007
535	403.7424621582031	359.5011901855469	1.0	404.699462890625	254.76722717285156	1.0	407.3954162597656	254.2004852294922	0.00011220574378967285	403.446044921875	255.89036560058594	0.0003478825092315674	26	007
536	399.988525390625	358.93853759765625	1.0	407.25079345703125	251.01397705078125	1.0	408.62371826171875	251.20106506347656	0.000756382942199707	407.96917724609375	253.4803466796875	0.00116044282913208	26	007
537	398.7054138183594	360.756591796875	0.9999998807907104	406.55712890625	251.1724395751953	0.9999313354492188	408.38909912109375	251.50148010253906	9.110569953918457e-5	391.36962890625	350.9158630371094	0.00018778443336486816	26	007
538	397.6763000488281	362.5472717285156	1.0	392.6704406738281	250.35069274902344	0.9979881048202515	394.5172424316406	363.91644287109375	8.386373519897461e-5	393.5816955566406	368.63348388671875	0.0001806020736694336	26	007
539	395.4977722167969	360.9794921875	1.0	390.7689514160156	249.77322387695312	1.0	394.6470642089844	365.7451477050781	0.00025528669357299805	392.0419921875	368.95245361328125	0.0010550916194915771	26	007
540	389.8590393066406	364.5047607421875	1.0	398.0594177246094	248.67686462402344	1.0	391.30224609375	365.70697021484375	0.00014990568161010742	398.1408996582031	253.34735107421875	0.0005995035171508789	26	007
541	386.1534118652344	368.02459716796875	0.9999985098838806	399.6927185058594	248.08856201171875	0.9999781847000122	388.6186828613281	368.9976806640625	0.00021275877952575684	386.0715637207031	371.9728088378906	0.0009540319442749023	26	007
542	385.62750244140625	364.9693908691406	1.0	398.7122497558594	247.45742797851562	1.0	388.15789794921875	367.35162353515625	0.00048473477363586426	386.0526428222656	370.88958740234375	0.0016258955001831055	26	007
543	386.810546875	363.3459777832031	1.0	400.0523986816406	244.45101928710938	1.0	389.3117980957031	365.1413269042969	0.0002428591251373291	379.0467529296875	370.401611328125	0.0002816617488861084	26	007
544	387.4854736328125	362.2997741699219	1.0	402.12628173828125	242.75155639648438	0.9999881386756897	390.0670471191406	364.8796691894531	0.00027310848236083984	389.2005920410156	368.5763854980469	0.00039139389991760254	26	007
545	388.2625427246094	361.9722900390625	1.0	401.0184020996094	243.51177978515625	0.9999986290931702	391.057373046875	364.2036437988281	0.0002993941307067871	389.65789794921875	367.1282958984375	0.0008377730846405029	26	007
546	388.2688293457031	361.0374755859375	1.0	402.04168701171875	244.8639373779297	1.0	390.5394592285156	362.99835205078125	0.00014898180961608887	385.580810546875	351.5694274902344	0.00013893842697143555	26	007
547	388.2678527832031	360.11627197265625	1.0	401.61212158203125	243.1331329345703	1.0	390.9537658691406	362.9141845703125	0.00015756487846374512	390.4386901855469	366.96630859375	0.00029096007347106934	26	007
