# Supplementary material for: An automated feeding system for the African killifish reveals the impact of diet on lifespan and allows scalable assessment of associative learning
Source: eLife. 2022 Nov 10;11:e69008. doi: 10.7554/eLife.69008 (PMC9788828; doi:10.7554/eLife.69008)
Supplement: Figure 6—source data 2. [file elife-69008-fig6-data2.zip › Training Trajectories/t3_REC017DLC_resnet50_TrainAllTheThingsJun28shuffle1_1030000.csv]

bodyparts_coords	fishhead_x	fishhead_y	fishhead_likelihood	fishtail_x	fishtail_y	fishtail_likelihood	redlight_x	redlight_y	redlight_likelihood	fooddrop_x	fooddrop_y	fooddrop_likelihood	fishnum	recordingnum
0	124.010986328125	337.25274658203125	0.0729830265045166	101.68506622314453	301.9903869628906	0.07714381814002991	650.3048706054688	177.47071838378906	0.0002772510051727295	114.95480346679688	321.7164611816406	8.606910705566406e-5	3	017
1	5.795334339141846	481.1065368652344	1.0848045349121094e-5	646.4447631835938	183.7915496826172	7.2479248046875e-5	650.114501953125	171.2618408203125	0.0010920464992523193	644.5693969726562	173.2622833251953	9.47713851928711e-6	3	017
2	4.3262715339660645	6.60744047164917	2.98917293548584e-5	115.43726348876953	313.21112060546875	7.987022399902344e-5	649.375732421875	170.49685668945312	0.0005516409873962402	642.7476806640625	172.2855987548828	1.0102987289428711e-5	3	017
3	143.41159057617188	324.4539489746094	0.006938666105270386	11.306564331054688	471.6001281738281	3.7044286727905273e-5	649.881103515625	168.7632293701172	0.00031936168670654297	134.47869873046875	329.2369079589844	0.00016105175018310547	3	017
4	4.144059658050537	7.278489112854004	5.8263540267944336e-5	10.723917007446289	480.5925598144531	5.9098005294799805e-5	649.7886352539062	186.4370880126953	0.000663071870803833	153.2292022705078	2.9920907020568848	1.0907649993896484e-5	3	017
5	160.96495056152344	319.86395263671875	0.999996542930603	130.88697814941406	296.49249267578125	0.0005554556846618652	649.9208374023438	170.51992797851562	0.00019407272338867188	151.7221221923828	310.6170654296875	6.586313247680664e-5	3	017
6	164.7493896484375	323.11859130859375	0.9999594688415527	136.20947265625	294.9827880859375	0.011979997158050537	162.9606170654297	323.69537353515625	2.345442771911621e-5	150.198486328125	327.8587646484375	4.953145980834961e-5	3	017
7	165.7979736328125	320.5109558105469	1.0	163.8580322265625	323.7397155761719	0.0004595816135406494	650.5136108398438	187.8759765625	0.0001926422119140625	150.75970458984375	326.57928466796875	5.8978796005249023e-5	3	017
8	159.81019592285156	323.328369140625	1.0	164.06246948242188	325.39703369140625	0.0002415478229522705	650.0087890625	186.86705017089844	0.0009364783763885498	138.5260009765625	333.3351135253906	7.107853889465332e-5	3	017
9	155.0199737548828	324.3935241699219	1.0	183.79661560058594	250.49708557128906	1.0	649.9969482421875	186.18588256835938	0.0003345608711242676	182.66322326660156	253.4642333984375	7.650256156921387e-5	3	017
10	150.48782348632812	326.15167236328125	1.0	192.5019989013672	239.9663543701172	1.0	649.9363403320312	165.9922637939453	0.0003234744071960449	195.4665069580078	232.79898071289062	7.706880569458008e-5	3	017
11	148.6688995361328	325.648193359375	1.0	198.38514709472656	238.75588989257812	1.0	650.255615234375	177.99522399902344	0.00043964385986328125	204.6862335205078	241.90408325195312	0.00010511279106140137	3	017
12	143.38302612304688	327.5128173828125	1.0	198.65196228027344	246.86813354492188	1.0	647.7966918945312	282.9237976074219	0.0005699694156646729	197.52037048339844	252.58555603027344	5.02467155456543e-5	3	017
13	137.13626098632812	327.344970703125	1.0	194.6220703125	252.14337158203125	1.0	649.7799072265625	178.05618286132812	0.0004106760025024414	196.46107482910156	254.0343475341797	0.00013527274131774902	3	017
14	126.62825775146484	331.3619079589844	1.0	181.70126342773438	277.1815490722656	1.0	650.0301513671875	169.91859436035156	0.0004646182060241699	118.81184387207031	319.3368835449219	8.499622344970703e-5	3	017
15	118.37945556640625	331.3516845703125	1.0	171.35397338867188	278.7243347167969	1.0	648.6944580078125	298.7817077636719	0.0003948807716369629	105.75016784667969	340.68804931640625	0.00010651350021362305	3	017
16	113.79962158203125	333.8819580078125	1.0	159.73257446289062	290.18646240234375	1.0	650.1317749023438	171.15731811523438	0.00010913610458374023	106.8897476196289	323.30255126953125	0.00022023916244506836	3	017
17	104.88304138183594	334.42657470703125	0.9999998807907104	151.57801818847656	288.12646484375	1.0	650.323486328125	180.55441284179688	0.0001506805419921875	149.86097717285156	281.6417541503906	8.228421211242676e-5	3	017
18	98.53178405761719	333.53955078125	1.0	153.85032653808594	280.2668762207031	1.0	650.0864868164062	170.46168518066406	0.00016885995864868164	88.81657409667969	322.73541259765625	6.255507469177246e-5	3	017
19	95.54153442382812	335.9834289550781	1.0	154.02565002441406	278.3167724609375	1.0	648.296142578125	286.1611633300781	0.00012025237083435059	87.76958465576172	325.6639709472656	0.00021961331367492676	3	017
20	95.11740112304688	336.52996826171875	1.0	144.87094116210938	287.6215515136719	0.9999741315841675	649.7617797851562	186.25660705566406	0.00032588839530944824	87.810791015625	324.8797607421875	0.00015348196029663086	3	017
21	95.98486328125	337.5192565917969	1.0	101.2986068725586	337.12469482421875	0.011035501956939697	649.267822265625	171.0229949951172	0.000987023115158081	77.59810638427734	340.8858947753906	0.00010314583778381348	3	017
22	97.19606018066406	337.9869689941406	1.0	146.05569458007812	279.61517333984375	0.6979385614395142	648.5120849609375	284.11639404296875	0.00027865171432495117	89.48759460449219	327.5802001953125	0.00016129016876220703	3	017
23	98.04994201660156	339.9567565917969	1.0	148.62474060058594	276.5737609863281	0.9999982118606567	648.0027465820312	304.71795654296875	0.000683218240737915	99.95597839355469	350.07122802734375	0.00011453032493591309	3	017
24	98.60419464111328	339.5919494628906	1.0	150.95230102539062	276.315673828125	0.9999932050704956	648.6294555664062	284.6980285644531	0.0005280673503875732	100.551025390625	349.3417663574219	8.952617645263672e-5	3	017
25	99.31513214111328	339.9804382324219	1.0	149.85829162597656	278.6511535644531	0.9999997615814209	626.1539306640625	185.46163940429688	0.9998663663864136	637.9841918945312	196.29891967773438	0.00036326050758361816	3	017
26	100.31724548339844	340.7744140625	1.0	149.05519104003906	279.7483215332031	0.9991798400878906	622.4442138671875	186.22616577148438	0.9999998807907104	620.051513671875	185.4667205810547	0.00045233964920043945	3	017
27	98.40873718261719	341.4998474121094	0.9999974966049194	149.3341064453125	278.5487976074219	0.9999990463256836	622.5907592773438	185.96786499023438	0.9999998807907104	619.3722534179688	186.7817840576172	0.0004595518112182617	3	017
28	625.8309326171875	189.7070770263672	9.110569953918457e-5	8.910780906677246	480.30206298828125	0.00017473101615905762	622.0076293945312	185.35531616210938	1.0	619.67236328125	184.89779663085938	0.0004623234272003174	3	017
29	49.241153717041016	335.0169982910156	0.34951597452163696	108.39815521240234	254.8829345703125	0.21636870503425598	621.9735717773438	186.3301544189453	0.9999999403953552	619.7367553710938	185.99009704589844	0.0005141198635101318	3	017
30	56.731658935546875	341.8676452636719	0.9999986886978149	104.24571990966797	255.45034790039062	1.0	621.953857421875	185.56028747558594	1.0	618.9341430664062	186.67031860351562	0.00045734643936157227	3	017
31	61.34505081176758	347.8127136230469	1.0	95.4212875366211	254.4786376953125	0.9999876022338867	622.3780517578125	185.9185791015625	0.9999999403953552	92.09632110595703	255.10537719726562	0.0004035532474517822	3	017
32	65.39488983154297	351.1434020996094	1.0	12.592501640319824	480.0494689941406	0.00024196505546569824	622.5156860351562	185.9540252685547	0.9999998807907104	620.18603515625	185.31077575683594	0.000356137752532959	3	017
33	69.30178833007812	353.0738525390625	1.0	619.90966796875	186.8385009765625	0.00013712048530578613	622.4747314453125	186.01585388183594	0.9999998807907104	620.1962890625	185.7177734375	0.0005256533622741699	3	017
34	76.82305908203125	353.72222900390625	1.0	9.58267593383789	480.16571044921875	0.0003891289234161377	622.3726806640625	186.27381896972656	0.9999998807907104	619.9088745117188	185.6460723876953	0.0004660189151763916	3	017
35	78.4427490234375	351.30950927734375	1.0	620.3917236328125	187.73373413085938	0.00012037158012390137	622.5519409179688	186.6493377685547	0.9999998211860657	619.724853515625	186.20681762695312	0.0005237460136413574	3	017
36	80.9211196899414	350.2649230957031	1.0	9.3285493850708	480.0273132324219	0.00017461180686950684	622.7099609375	186.35638427734375	0.9999998807907104	73.37947082519531	342.5677490234375	0.0004947185516357422	3	017
37	82.21099090576172	349.58294677734375	1.0	619.7437133789062	187.18875122070312	0.0001055300235748291	623.2118530273438	186.3159942626953	1.0	619.2345581054688	187.41015625	0.0004169344902038574	3	017
38	83.58383178710938	349.2015075683594	1.0	620.8270263671875	185.93247985839844	0.00012189149856567383	622.9344482421875	185.4935302734375	0.9999999403953552	619.1007080078125	186.44265747070312	0.0004444122314453125	3	017
39	85.43274688720703	347.4505310058594	1.0	96.48345184326172	250.0889434814453	0.8744736909866333	622.8796997070312	185.9375	1.0	620.1190185546875	185.64085388183594	0.00044715404510498047	3	017
40	86.71871185302734	346.47052001953125	1.0	94.9692611694336	248.38157653808594	0.9934637546539307	622.6329345703125	185.87643432617188	0.9999999403953552	619.7841796875	185.33876037597656	0.0004105567932128906	3	017
41	89.12770080566406	345.7034606933594	1.0	98.99987030029297	348.2879638671875	0.00024750828742980957	622.8804931640625	185.9778289794922	0.9999998807907104	620.4340209960938	185.2942352294922	0.0004105567932128906	3	017
42	92.35603332519531	343.4099426269531	1.0	101.08049011230469	242.90357971191406	0.02840784192085266	622.1268310546875	185.4037322998047	0.9999998807907104	619.6834716796875	184.7572479248047	0.00041943788528442383	3	017
43	96.39411926269531	343.09039306640625	1.0	103.78385925292969	250.9348602294922	0.9980355501174927	622.2108764648438	186.19387817382812	0.9999998807907104	619.3818969726562	185.5230712890625	0.0005336105823516846	3	017
44	96.31753540039062	343.75738525390625	1.0	105.51534271240234	250.04299926757812	0.9999992251396179	622.5249633789062	186.3100128173828	0.9999999403953552	619.603759765625	185.8659210205078	0.0006458163261413574	3	017
45	98.57865142822266	345.5379943847656	1.0	107.32787322998047	250.9210205078125	0.9999971985816956	622.602783203125	185.9120635986328	0.9999998807907104	619.3724365234375	186.51487731933594	0.0003997981548309326	3	017
46	100.60778045654297	346.3091735839844	1.0	106.08513641357422	249.99696350097656	0.999999463558197	621.9981079101562	186.10498046875	0.9999998807907104	619.5276489257812	185.5923614501953	0.0005276203155517578	3	017
47	105.00064849853516	347.40576171875	0.9999998211860657	108.02823638916016	246.63494873046875	0.9999998211860657	622.7662353515625	185.76776123046875	0.9999999403953552	104.40845489501953	353.03338623046875	0.0006147921085357666	3	017
48	107.01392364501953	347.7739562988281	0.9999887347221375	109.41244506835938	245.3308563232422	1.0	622.5077514648438	185.8487548828125	0.9999999403953552	620.188720703125	184.93264770507812	0.00041052699089050293	3	017
49	112.69497680664062	347.3492126464844	0.9999992251396179	109.82148742675781	242.4054718017578	0.9999998807907104	623.3321533203125	185.69137573242188	1.0	619.377197265625	186.7295379638672	0.0004347264766693115	3	017
50	112.29010009765625	347.9508361816406	0.9999997019767761	111.38013458251953	242.59568786621094	0.9994819760322571	622.1831665039062	186.2376708984375	1.0	619.9634399414062	185.74351501464844	0.00043517351150512695	3	017
51	113.20127868652344	350.82879638671875	1.0	112.934326171875	244.6207275390625	0.9999997615814209	622.2362060546875	185.91094970703125	1.0	619.7843627929688	185.1522674560547	0.0003846585750579834	3	017
52	116.9669189453125	349.0191650390625	1.0	112.23497009277344	248.7627410888672	0.9998344779014587	622.2293701171875	185.8048095703125	0.9999999403953552	619.743408203125	185.2333984375	0.000476151704788208	3	017
53	117.33736419677734	350.2864685058594	1.0	112.38702392578125	249.48580932617188	0.1865231990814209	623.3435668945312	185.21034240722656	1.0	619.4290161132812	186.47776794433594	0.0003314018249511719	3	017
54	119.38212585449219	351.1805725097656	1.0	113.24232482910156	247.4505615234375	0.04572993516921997	622.621826171875	185.4700164794922	0.9999998807907104	619.3687133789062	186.5640869140625	0.0004374682903289795	3	017
55	120.98861694335938	351.5962829589844	1.0	114.93962860107422	248.71820068359375	0.93735671043396	622.679443359375	186.0845184326172	0.9999998807907104	620.2741088867188	185.26991271972656	0.00047641992568969727	3	017
56	123.42191314697266	352.1033630371094	1.0	114.53890228271484	246.86949157714844	0.005468279123306274	622.4227294921875	185.32785034179688	0.9999998807907104	619.9966430664062	184.82810974121094	0.0003586709499359131	3	017
57	126.78668212890625	351.51800537109375	1.0	116.4940185546875	248.97439575195312	0.634256899356842	622.1409912109375	185.63522338867188	1.0	619.8187255859375	185.37937927246094	0.0004296302795410156	3	017
58	127.60414123535156	352.8157653808594	1.0	118.93270111083984	250.48489379882812	0.9996007680892944	623.11767578125	185.40184020996094	1.0	619.4583740234375	186.79818725585938	0.0005250871181488037	3	017
59	131.0947265625	351.8798522949219	1.0	119.78598022460938	247.2761688232422	0.9937769770622253	622.2522583007812	185.808837890625	0.9999998807907104	619.78369140625	185.20623779296875	0.0004539191722869873	3	017
60	129.94357299804688	355.1009826660156	1.0	125.70211029052734	254.39498901367188	0.9821593761444092	622.056640625	185.67208862304688	1.0	618.9140014648438	186.8977508544922	0.00037789344787597656	3	017
61	130.2171173095703	355.587158203125	1.0	128.2879638671875	254.9314727783203	0.017702370882034302	622.2816772460938	185.80186462402344	0.9999999403953552	618.950927734375	186.51895141601562	0.00042748451232910156	3	017
62	133.53187561035156	356.7650146484375	1.0	131.55191040039062	257.44610595703125	0.3697931468486786	621.9754638671875	186.1278533935547	0.9999999403953552	619.8740234375	185.79498291015625	0.0005771815776824951	3	017
63	136.14273071289062	357.402587890625	0.9999997615814209	131.61605834960938	261.6106872558594	0.9996553659439087	622.8902587890625	186.42433166503906	0.9999999403953552	619.7669677734375	185.91458129882812	0.0003756880760192871	3	017
64	138.89535522460938	356.8411865234375	1.0	133.63279724121094	261.8650817871094	0.9980888962745667	622.7169799804688	186.05039978027344	0.9999999403953552	620.3643798828125	185.61460876464844	0.0004905462265014648	3	017
65	139.04051208496094	357.0301513671875	1.0	135.50607299804688	260.4260559082031	0.9997309446334839	622.943359375	185.7883758544922	0.9999998807907104	619.3179931640625	186.939208984375	0.00041225552558898926	3	017
66	140.26255798339844	357.1772155761719	1.0	135.42819213867188	259.210693359375	0.9999998807907104	623.03955078125	185.61489868164062	0.9999999403953552	620.2595825195312	185.08111572265625	0.0003784000873565674	3	017
67	142.4114227294922	358.1438903808594	1.0	131.24880981445312	256.60418701171875	0.00591084361076355	622.5765380859375	185.94093322753906	1.0	619.1297607421875	186.78497314453125	0.00048103928565979004	3	017
68	143.6797332763672	359.2022399902344	1.0	130.79519653320312	261.28448486328125	0.03737980127334595	623.1612548828125	185.69418334960938	0.9999999403953552	619.1517333984375	186.6468505859375	0.0005318522453308105	3	017
69	145.2261505126953	359.2758483886719	1.0	135.94801330566406	261.5184326171875	0.9999982118606567	623.162353515625	185.8003387451172	1.0	620.202880859375	185.12367248535156	0.00041100382804870605	3	017
70	144.7299346923828	359.697509765625	1.0	136.56675720214844	258.0819396972656	0.9999915957450867	622.3299560546875	186.0166473388672	1.0	619.8604125976562	185.59461975097656	0.0003865659236907959	3	017
71	146.31321716308594	359.0883483886719	1.0	138.88104248046875	259.5799560546875	0.9999964833259583	623.041015625	185.6728515625	1.0	619.93603515625	185.0538787841797	0.00036403536796569824	3	017
72	146.9310302734375	358.9015197753906	1.0	138.50848388671875	262.58721923828125	0.9999997019767761	622.5506591796875	186.63092041015625	0.9999998807907104	620.1395874023438	186.131103515625	0.00048610568046569824	3	017
73	148.664306640625	358.17718505859375	1.0	143.22337341308594	256.8739318847656	0.9999903440475464	622.9845581054688	185.57638549804688	1.0	619.109375	186.71800231933594	0.00039207935333251953	3	017
74	155.08421325683594	350.48126220703125	1.0	146.4556427001953	256.26336669921875	1.0	622.1901245117188	185.99591064453125	0.9999999403953552	619.8886108398438	185.3817596435547	0.0004157721996307373	3	017
75	170.85650634765625	334.47686767578125	0.6296839714050293	12.94863224029541	480.3835144042969	0.0006895661354064941	622.9732666015625	185.98255920410156	1.0	619.2019653320312	187.1172332763672	0.00032913684844970703	3	017
76	181.25025939941406	285.3551025390625	0.9999994039535522	183.40591430664062	287.5450134277344	0.041556209325790405	622.8126220703125	185.59519958496094	1.0	619.9810180664062	185.3052215576172	0.0004627406597137451	3	017
77	196.01416015625	266.0121154785156	1.0	198.26019287109375	264.0780944824219	0.9211289286613464	622.163330078125	186.10264587402344	0.9999998807907104	619.847412109375	185.6212921142578	0.00035187602043151855	3	017
78	209.1258544921875	252.51382446289062	1.0	168.78158569335938	342.9283447265625	0.993060827255249	622.1426391601562	186.07650756835938	0.9999998807907104	618.9710083007812	187.08673095703125	0.0005491673946380615	3	017
79	217.17066955566406	241.2139129638672	1.0	181.58396911621094	323.6183776855469	1.0	623.1871337890625	185.89637756347656	1.0	180.72547912597656	330.6315002441406	0.0004780888557434082	3	017
80	224.075927734375	232.48536682128906	1.0	190.83628845214844	310.45318603515625	0.35151445865631104	622.6845703125	186.48370361328125	0.9999999403953552	619.7942504882812	185.87864685058594	0.0005759000778198242	3	017
81	231.37022399902344	226.22242736816406	1.0	195.8090057373047	308.37841796875	1.0	623.2076416015625	185.96038818359375	1.0	197.75973510742188	316.1201171875	0.0005191564559936523	3	017
82	237.56056213378906	215.99085998535156	1.0	200.0856475830078	281.5661926269531	1.0	622.4159545898438	186.53564453125	0.9999998807907104	620.03369140625	186.02490234375	0.00048619508743286133	3	017
83	268.11370849609375	193.49977111816406	1.0	218.53594970703125	267.2641296386719	0.9670510292053223	622.660888671875	185.40724182128906	1.0	619.075927734375	186.3852996826172	0.0003708302974700928	3	017
84	310.4935607910156	194.26548767089844	0.9996904134750366	316.3990783691406	192.413330078125	0.9998781681060791	623.3515625	185.25430297851562	1.0	619.244384765625	186.50376892089844	0.0003738999366760254	3	017
85	364.6665954589844	178.72055053710938	0.9999883770942688	273.1387634277344	223.8207244873047	0.9999983310699463	623.10791015625	185.16123962402344	1.0	622.3087158203125	185.4434814453125	0.00044095516204833984	3	017
86	391.1830749511719	165.91806030273438	1.0	303.7447509765625	192.69793701171875	0.6002506017684937	622.7763671875	185.49624633789062	0.9999999403953552	619.262451171875	186.45802307128906	0.00048109889030456543	3	017
87	418.54803466796875	160.28672790527344	1.0	339.65850830078125	213.3568115234375	0.9878267049789429	623.6495361328125	185.24368286132812	0.9999998807907104	619.704345703125	186.3761444091797	0.00043085217475891113	3	017
88	432.4559326171875	162.27699279785156	1.0	359.73944091796875	206.15444946289062	0.0841890275478363	624.417236328125	186.6784210205078	1.0	620.1217651367188	187.6728057861328	0.00047346949577331543	3	017
89	506.5487365722656	198.36094665527344	0.9999952912330627	402.79541015625	168.5055694580078	0.9993125200271606	622.3787841796875	184.86036682128906	1.0	619.4583129882812	186.29734802246094	0.00042381882667541504	3	017
90	467.4952697753906	159.14453125	1.0	538.243408203125	217.37826538085938	0.0029043853282928467	623.0952758789062	184.51866149902344	1.0	619.8207397460938	185.9752960205078	0.00032138824462890625	3	017
91	561.001708984375	230.00511169433594	0.03195112943649292	484.59814453125	189.31240844726562	0.99976646900177	623.2085571289062	184.0170440673828	1.0	621.83349609375	184.8875274658203	0.0004527866840362549	3	017
92	503.8376159667969	189.83135986328125	0.0011217594146728516	508.21728515625	189.45095825195312	1.0	623.4113159179688	185.68197631835938	0.9999999403953552	622.3396606445312	185.73045349121094	0.0007579028606414795	3	017
93	502.28912353515625	195.74667358398438	0.00022837519645690918	511.56268310546875	192.46047973632812	0.9998424649238586	623.16162109375	184.7860565185547	1.0	622.6917724609375	185.83717346191406	0.00045618414878845215	3	017
94	541.2738647460938	269.6509094238281	0.9999998807907104	497.20513916015625	210.71575927734375	1.0	622.668212890625	185.08084106445312	1.0	619.2591552734375	186.67628479003906	0.00034058094024658203	3	017
95	626.809814453125	188.8480224609375	0.00010275840759277344	11.260344505310059	480.7832336425781	0.00027126073837280273	623.6841430664062	184.49818420410156	1.0	619.8748779296875	185.84783935546875	0.00044468045234680176	3	017
96	627.0338134765625	189.1156768798828	0.00019234418869018555	12.22963809967041	481.8235168457031	0.0008601546287536621	624.4164428710938	185.1042938232422	0.9999998807907104	622.9827880859375	186.19691467285156	0.0004924535751342773	3	017
97	624.8958740234375	187.8129425048828	0.00014591217041015625	626.0549926757812	187.744140625	0.00013655424118041992	623.3446655273438	184.98167419433594	0.9999998807907104	619.57763671875	186.2415008544922	0.0005001425743103027	3	017
98	529.01318359375	146.84375	0.15500211715698242	527.0640869140625	148.5926971435547	0.9999368190765381	623.7310791015625	184.4280242919922	0.9999998807907104	620.289306640625	186.030517578125	0.00031065940856933594	3	017
99	522.5025634765625	133.75953674316406	1.0	528.0304565429688	136.18019104003906	0.00037470459938049316	623.3462524414062	184.90151977539062	1.0	622.6234741210938	185.86367797851562	0.0005568861961364746	3	017
100	516.3917846679688	109.90657043457031	1.0	515.6602172851562	112.4604263305664	0.003448277711868286	622.9094848632812	183.90733337402344	0.9999999403953552	623.1025390625	184.94400024414062	0.0006173849105834961	3	017
101	515.7271728515625	98.3788070678711	1.0	516.3732299804688	229.23849487304688	0.06671342253684998	622.08935546875	183.9278564453125	1.0	620.637451171875	183.10581970214844	0.00022932887077331543	3	017
102	518.1864013671875	88.40274810791016	1.0	509.50341796875	197.60360717773438	0.4669632315635681	622.6015625	183.5693359375	0.9999998807907104	505.50506591796875	198.26744079589844	0.0020478665828704834	3	017
103	516.8885498046875	73.52478790283203	1.0	506.7647399902344	181.64651489257812	0.9999997615814209	621.634521484375	184.76971435546875	1.0	505.19659423828125	188.44981384277344	0.002071171998977661	3	017
104	514.0435180664062	67.81571197509766	1.0	502.6426086425781	185.4900665283203	1.0	621.7625732421875	184.5762176513672	1.0	503.0428771972656	187.67855834960938	0.001294553279876709	3	017
105	515.7371826171875	64.85326385498047	1.0	504.368896484375	171.10977172851562	0.14610862731933594	622.787353515625	184.8724822998047	0.9999999403953552	505.3065185546875	176.9750518798828	0.0017087459564208984	3	017
106	519.2760009765625	64.36477661132812	1.0	526.1603393554688	68.8571548461914	0.0002378225326538086	622.9078979492188	185.2472381591797	0.9999998807907104	620.5076293945312	184.32693481445312	0.0003026127815246582	3	017
107	516.4940185546875	61.1129150390625	1.0	504.2251281738281	141.062255859375	0.8472843170166016	622.9310302734375	185.50868225097656	1.0	505.23114013671875	141.93109130859375	0.00035241246223449707	3	017
108	501.9545593261719	183.77684020996094	0.9891852140426636	504.2975158691406	183.7245635986328	0.01258733868598938	621.9998168945312	184.92576599121094	1.0	506.2757873535156	188.89007568359375	0.0010706186294555664	3	017
109	498.761474609375	244.4570770263672	0.9999905228614807	500.68304443359375	244.66134643554688	0.21059700846672058	622.92138671875	185.26060485839844	0.9999997615814209	619.8577880859375	186.28404235839844	0.0003784298896789551	3	017
110	481.5580749511719	292.934814453125	0.9955422878265381	528.6021728515625	136.63645935058594	0.9900015592575073	622.8478393554688	185.12966918945312	0.9999998807907104	522.4920654296875	143.49688720703125	0.0005199909210205078	3	017
111	467.4649963378906	326.9823303222656	0.9937108755111694	467.3416442871094	329.59149169921875	0.7042603492736816	622.9139404296875	185.55657958984375	0.9999998807907104	622.3363037109375	186.0153045654297	0.0002942085266113281	3	017
112	460.269775390625	331.4699401855469	1.0	503.57928466796875	201.5673370361328	0.41185277700424194	622.831298828125	185.10340881347656	0.9999999403953552	620.1146850585938	184.64894104003906	0.0003320276737213135	3	017
113	492.6204833984375	321.6523132324219	0.9883671998977661	464.35711669921875	293.04095458984375	0.00011840462684631348	622.2528076171875	183.91317749023438	1.0	619.2926025390625	185.26272583007812	0.00042256712913513184	3	017
114	367.29693603515625	219.26419067382812	0.9999998807907104	508.5513610839844	316.4364929199219	0.49221551418304443	623.0349731445312	184.70384216308594	1.0	619.8485717773438	185.75892639160156	0.00023806095123291016	3	017
115	331.9486083984375	185.31973266601562	0.9999998807907104	335.5389099121094	184.63986206054688	0.01739487051963806	623.6973266601562	184.68858337402344	1.0	619.5324096679688	185.9350128173828	0.00037470459938049316	3	017
116	306.2550964355469	159.7357940673828	1.0	408.12420654296875	272.93267822265625	0.0014062821865081787	623.901123046875	184.79251098632812	1.0	619.8056030273438	186.35665893554688	0.00023639202117919922	3	017
117	304.0766906738281	148.74729919433594	0.016399890184402466	296.6831359863281	148.01889038085938	1.0	622.8916625976562	183.8594207763672	0.9999998807907104	622.37939453125	185.0596466064453	0.00022730231285095215	3	017
118	294.3190612792969	143.9205780029297	1.0	390.2466125488281	244.94393920898438	1.0	623.002197265625	183.99777221679688	0.9999998807907104	619.7891235351562	185.01580810546875	0.0004182159900665283	3	017
119	288.916259765625	136.1195526123047	1.0	389.7386474609375	240.9558563232422	0.9999998807907104	624.1175537109375	185.6315460205078	0.9999998807907104	619.97412109375	186.96548461914062	0.00022009015083312988	3	017
120	284.2810363769531	130.86410522460938	1.0	381.74737548828125	241.15570068359375	1.0	623.739990234375	185.80406188964844	1.0	619.328125	186.85850524902344	0.00028020143508911133	3	017
121	281.2313232421875	126.37181091308594	1.0	368.7328186035156	229.02439880371094	0.9541046023368835	623.34423828125	186.5748748779297	0.9999998807907104	620.3861694335938	185.82603454589844	0.00022748112678527832	3	017
122	275.9941101074219	124.52166748046875	1.0	353.6147766113281	220.5277862548828	0.9882498979568481	622.5466918945312	186.0792694091797	0.9999998807907104	618.9273681640625	187.619140625	0.0003898739814758301	3	017
123	271.9603576660156	121.25879669189453	1.0	350.3519592285156	208.54470825195312	0.955385148525238	621.7266235351562	185.55270385742188	1.0	619.462646484375	185.3671112060547	0.00036722421646118164	3	017
124	257.08062744140625	119.26642608642578	1.0	346.7264709472656	197.91807556152344	1.0	621.8953857421875	186.23782348632812	0.9999998807907104	619.7979736328125	185.8537139892578	0.00026413798332214355	3	017
125	217.96820068359375	109.31207275390625	1.0	344.9958801269531	164.12533569335938	1.0	622.074951171875	185.4582061767578	0.9999999403953552	619.9678955078125	185.1874237060547	0.00026848912239074707	3	017
126	265.19097900390625	107.43303680419922	0.9999998807907104	328.12908935546875	161.00404357910156	0.9879761934280396	621.9210815429688	185.1777801513672	1.0	619.9242553710938	185.14515686035156	0.0002824366092681885	3	017
127	175.31556701660156	185.02685546875	0.999996542930603	288.87353515625	96.26631164550781	0.9999998807907104	622.7542724609375	185.46832275390625	1.0	620.4915771484375	185.05809020996094	0.00028008222579956055	3	017
128	151.99539184570312	223.8187713623047	0.9998737573623657	154.79481506347656	224.21800231933594	0.9785126447677612	622.0947875976562	185.4217071533203	1.0	619.9843139648438	185.07199096679688	0.000403672456741333	3	017
129	134.55030822753906	256.0863952636719	0.2761603593826294	226.2989501953125	124.39937591552734	0.9999966621398926	622.44970703125	184.43138122558594	1.0	619.6241455078125	186.0150146484375	0.0002377331256866455	3	017
130	127.15361785888672	281.77337646484375	1.0	214.2372283935547	155.57147216796875	1.0	622.21728515625	185.65975952148438	1.0	620.0506591796875	185.32632446289062	0.0003306567668914795	3	017
131	114.9368896484375	301.5814514160156	0.9968068599700928	199.2508544921875	166.55442810058594	0.9999992847442627	622.9694213867188	186.24105834960938	0.9999999403953552	618.9535522460938	187.26956176757812	0.00037720799446105957	3	017
132	103.41606140136719	304.605712890625	0.48818734288215637	193.11944580078125	209.24046325683594	0.9962690472602844	622.0098876953125	185.09579467773438	1.0	620.0523681640625	184.7902374267578	0.0002829134464263916	3	017
133	25.72857093811035	1.7700960636138916	0.0003350973129272461	189.8228302001953	219.45750427246094	0.9833800196647644	622.4661865234375	184.80401611328125	0.9999999403953552	190.03187561035156	223.3465118408203	0.000734865665435791	3	017
134	626.2412109375	190.3231964111328	9.1552734375e-5	619.7852783203125	189.03614807128906	9.742379188537598e-5	623.0311279296875	186.15826416015625	1.0	619.0270385742188	187.31381225585938	0.0004920065402984619	3	017
135	52.23824691772461	175.15057373046875	0.003660440444946289	620.65185546875	186.26156616210938	7.82310962677002e-5	623.013671875	185.83714294433594	0.9999999403953552	620.1434936523438	185.33114624023438	0.00039452314376831055	3	017
136	50.77190399169922	141.4456787109375	0.9999997615814209	619.4771118164062	188.36880493164062	7.101893424987793e-5	622.325439453125	185.49526977539062	1.0	619.0083618164062	186.85321044921875	0.00029146671295166016	3	017
137	47.2439079284668	129.20947265625	1.0	9.883783340454102	479.856689453125	9.968876838684082e-5	622.1078491210938	185.1272430419922	1.0	620.0534057617188	184.86338806152344	0.0004681050777435303	3	017
138	46.79376983642578	119.22151947021484	1.0	619.5062255859375	188.5494384765625	8.812546730041504e-5	622.0494995117188	185.7482147216797	0.9999999403953552	619.9047241210938	185.65855407714844	0.0005175471305847168	3	017
139	48.23771286010742	112.79706573486328	1.0	12.339098930358887	481.63677978515625	0.00039461255073547363	622.2866821289062	185.7033233642578	1.0	618.887939453125	186.63641357421875	0.00039067864418029785	3	017
140	50.90291976928711	106.88273620605469	1.0	116.31546783447266	242.3916015625	0.03543826937675476	623.0165405273438	185.947998046875	0.9999998807907104	111.69390869140625	233.9229278564453	0.0022256076335906982	3	017
141	51.02417755126953	107.4382095336914	1.0	111.84984588623047	227.22262573242188	0.04420158267021179	622.0790405273438	184.9330291748047	1.0	109.86442565917969	228.09988403320312	0.0033546090126037598	3	017
142	50.480201721191406	106.67689514160156	1.0	113.32598114013672	216.77081298828125	0.9999850392341614	622.0333251953125	185.62147521972656	0.9999998807907104	112.34391021728516	218.24349975585938	0.019587993621826172	3	017
143	49.9537239074707	109.06074523925781	1.0	118.6673812866211	218.63525390625	0.9924949407577515	622.3351440429688	185.64816284179688	1.0	115.5347900390625	221.78199768066406	0.006075829267501831	3	017
144	48.40654373168945	109.20000457763672	1.0	126.64405822753906	218.3590850830078	0.995974063873291	622.447509765625	185.81886291503906	0.9999998807907104	128.01487731933594	224.80569458007812	0.001196056604385376	3	017
145	47.191017150878906	107.78563690185547	1.0	128.76502990722656	213.9696807861328	0.11582872271537781	622.0384521484375	185.5164337158203	1.0	619.912109375	185.2201690673828	0.00038880109786987305	3	017
146	45.59584426879883	107.77509307861328	1.0	132.91893005371094	215.22911071777344	0.999998927116394	621.9664916992188	185.4319305419922	1.0	131.83164978027344	213.82615661621094	0.007479876279830933	3	017
147	46.82101821899414	108.7988052368164	1.0	130.21092224121094	219.70046997070312	0.999995231628418	622.7099609375	184.99876403808594	0.9999999403953552	126.33308410644531	221.80946350097656	0.01465517282485962	3	017
148	46.902503967285156	107.49956512451172	1.0	123.51163482666016	209.03895568847656	0.9999556541442871	622.4927368164062	186.079345703125	0.9999998807907104	116.377685546875	214.30174255371094	0.0046141743659973145	3	017
149	47.542625427246094	105.9114990234375	1.0	128.539306640625	209.20689392089844	0.17576831579208374	622.1734008789062	186.14779663085938	0.9999998807907104	128.27122497558594	211.81097412109375	0.0007997453212738037	3	017
150	46.98820495605469	104.25802612304688	1.0	126.2350845336914	205.97146606445312	0.9999816417694092	623.2047119140625	185.7421875	1.0	127.71932983398438	208.11024475097656	0.0034728050231933594	3	017
151	47.36081314086914	103.39552307128906	1.0	127.846435546875	200.43675231933594	0.9999839067459106	623.0862426757812	185.8742218017578	0.9999999403953552	126.59291076660156	205.57090759277344	0.0009191632270812988	3	017
152	46.3084602355957	102.15674591064453	1.0	128.66302490234375	207.3579559326172	0.690111517906189	622.4295043945312	184.89596557617188	1.0	130.22979736328125	210.58987426757812	0.0022468268871307373	3	017
153	46.514488220214844	101.72833251953125	1.0	127.6698226928711	193.1556854248047	0.1722056269645691	622.5230712890625	184.8273162841797	0.9999999403953552	620.2036743164062	184.13217163085938	0.00028845667839050293	3	017
154	46.273983001708984	100.3026123046875	1.0	119.18544006347656	181.24099731445312	0.002711951732635498	622.6597900390625	185.3838348388672	0.9999999403953552	619.070556640625	186.303955078125	0.0004833638668060303	3	017
155	46.02122497558594	98.9499740600586	1.0	126.95960998535156	205.0669403076172	0.05951273441314697	622.208984375	185.85708618164062	0.9999999403953552	124.67312622070312	205.61378479003906	0.0021282732486724854	3	017
156	48.31743621826172	95.98985290527344	1.0	129.02865600585938	190.64894104003906	0.010080307722091675	622.23046875	185.86468505859375	0.9999998807907104	619.8890380859375	185.6441650390625	0.00030115246772766113	3	017
157	46.94166946411133	79.60362243652344	0.1747971773147583	129.80723571777344	187.2459716796875	0.9999991655349731	621.9149780273438	185.36029052734375	1.0	127.52056121826172	190.98980712890625	0.0004184246063232422	3	017
158	38.66018295288086	76.2879867553711	0.9996668100357056	126.94015502929688	182.0095977783203	1.0	622.55908203125	185.61843872070312	0.9999998807907104	620.1748657226562	185.01206970214844	0.0003910064697265625	3	017
159	40.9285774230957	70.28903198242188	0.9993888139724731	119.25525665283203	181.98065185546875	1.0	622.0278930664062	185.5301513671875	0.9999998807907104	619.629638671875	184.9248504638672	0.00033968687057495117	3	017
160	39.99753189086914	62.52090072631836	0.9999997615814209	116.52474212646484	183.4027099609375	0.9998685121536255	623.0023193359375	184.8073272705078	0.9999999403953552	114.17562103271484	190.375244140625	0.0006879270076751709	3	017
161	42.4615592956543	57.90794372558594	0.9998092651367188	117.48221588134766	184.0354766845703	0.1773446798324585	622.3145751953125	185.8113250732422	0.9999999403953552	619.7479248046875	185.21759033203125	0.00041544437408447266	3	017
162	38.2818489074707	46.01018524169922	0.9985126256942749	115.87834167480469	167.88198852539062	0.18143147230148315	622.4379272460938	185.3944854736328	0.9999998807907104	620.0529174804688	184.53076171875	0.0003383755683898926	3	017
163	38.83671188354492	45.56565856933594	0.9999961853027344	118.64985656738281	165.84173583984375	0.9088718295097351	622.911865234375	185.4220428466797	0.9999999403953552	117.9256820678711	170.10446166992188	0.001531839370727539	3	017
164	39.21275329589844	41.53232955932617	0.9998342990875244	117.30763244628906	150.78089904785156	0.8951157331466675	622.2587890625	185.26312255859375	0.9999998807907104	619.2274780273438	186.64698791503906	0.00037160515785217285	3	017
165	41.400428771972656	43.41828918457031	0.9999995827674866	120.35530853271484	155.16970825195312	0.9999984502792358	623.0470581054688	185.8363037109375	1.0	118.81423950195312	159.5532684326172	0.0020880699157714844	3	017
166	42.45858383178711	43.2099723815918	1.0	120.97852325439453	152.9208221435547	0.9999671578407288	622.0704956054688	185.45729064941406	0.9999999403953552	116.33025360107422	158.2464599609375	0.006305038928985596	3	017
167	43.33949661254883	42.171775817871094	1.0	123.16314697265625	148.94593811035156	0.6552911400794983	622.3031005859375	185.31417846679688	1.0	619.01123046875	186.46824645996094	0.0002695322036743164	3	017
168	45.591407775878906	40.89942932128906	1.0	119.58013153076172	145.03387451171875	0.9926164150238037	622.551025390625	185.28089904785156	0.9999999403953552	117.97871398925781	146.49758911132812	0.0009182989597320557	3	017
169	45.835086822509766	39.153785705566406	1.0	123.56181335449219	135.68234252929688	0.007953852415084839	622.7728881835938	186.17469787597656	0.9999998807907104	620.1814575195312	185.4280242919922	0.000323563814163208	3	017
170	45.162452697753906	39.69489288330078	1.0	124.19876861572266	149.72259521484375	0.24417650699615479	621.9598999023438	186.21510314941406	0.9999998807907104	619.57666015625	185.60806274414062	0.000492095947265625	3	017
171	45.66010665893555	39.181392669677734	1.0	124.73475646972656	146.41018676757812	0.01778203248977661	622.5188598632812	184.98553466796875	1.0	620.3988037109375	184.55963134765625	0.00035709142684936523	3	017
172	46.75776672363281	38.880531311035156	1.0	126.74706268310547	145.4311065673828	0.03840750455856323	622.2134399414062	184.87045288085938	1.0	620.2946166992188	184.38897705078125	0.0003470778465270996	3	017
173	45.18699645996094	37.253692626953125	1.0	129.8305206298828	146.8917236328125	1.0	622.274169921875	185.36734008789062	1.0	127.40843963623047	147.99571228027344	0.0010005831718444824	3	017
174	45.110107421875	37.85750961303711	1.0	125.3560562133789	131.88133239746094	0.30542731285095215	622.7175903320312	186.9348907470703	0.9999999403953552	619.8688354492188	186.3206329345703	0.00045499205589294434	3	017
175	45.4251823425293	38.320106506347656	1.0	126.9050064086914	141.2581024169922	0.9999992251396179	622.89306640625	185.80650329589844	1.0	125.7731704711914	143.77212524414062	0.0009824633598327637	3	017
176	45.526817321777344	36.638126373291016	1.0	131.11631774902344	137.57470703125	0.9712367057800293	622.2697143554688	186.23025512695312	1.0	619.6776123046875	185.4361114501953	0.0003669261932373047	3	017
177	46.46014404296875	36.554664611816406	1.0	129.5148162841797	136.22157287597656	1.0	622.6643676757812	185.7233123779297	1.0	127.0877685546875	141.98590087890625	0.00307580828666687	3	017
178	45.12730407714844	36.33972930908203	1.0	130.45367431640625	135.09153747558594	1.0	622.0167846679688	185.99484252929688	0.9999998807907104	127.94894409179688	142.06240844726562	0.001226663589477539	3	017
179	43.67519760131836	34.05415344238281	1.0	133.09384155273438	135.7564239501953	0.9999957084655762	622.3926391601562	184.8007049560547	0.9999998807907104	129.3950653076172	138.99652099609375	0.00039952993392944336	3	017
180	45.8189697265625	31.685592651367188	1.0	131.16537475585938	133.88792419433594	1.0	621.9188232421875	185.84083557128906	0.9999999403953552	127.84436798095703	141.20465087890625	0.0017071962356567383	3	017
181	47.33788299560547	31.140972137451172	1.0	132.94439697265625	132.4532470703125	1.0	622.5801391601562	185.8504638671875	0.9999998807907104	128.78318786621094	138.706787109375	0.0008527934551239014	3	017
182	48.53374099731445	29.211647033691406	1.0	131.76744079589844	133.47418212890625	1.0	622.6475219726562	185.65948486328125	1.0	129.2228240966797	140.7684326171875	0.0010820627212524414	3	017
183	48.580650329589844	28.059947967529297	1.0	133.444091796875	133.89117431640625	1.0	622.53125	185.0547332763672	1.0	40.84607696533203	4.4337663650512695	0.0009084939956665039	3	017
184	48.350730895996094	27.25819206237793	1.0	135.1302490234375	136.77838134765625	1.0	622.35498046875	185.10948181152344	1.0	134.7001495361328	139.14218139648438	0.001649022102355957	3	017
185	49.8386344909668	27.039451599121094	1.0	134.2014923095703	133.20152282714844	1.0	621.707763671875	185.07167053222656	1.0	136.8345947265625	138.23727416992188	0.0026543140411376953	3	017
186	50.00506591796875	26.03921127319336	1.0	137.36415100097656	135.61647033691406	1.0	622.484619140625	185.66787719726562	1.0	55.7446403503418	3.748321533203125	0.0016598701477050781	3	017
187	49.747501373291016	26.59617805480957	1.0	135.4178466796875	133.47113037109375	1.0	623.1893920898438	185.0917205810547	0.9999999403953552	55.6590690612793	3.450256109237671	0.0013389885425567627	3	017
188	50.3001594543457	26.625904083251953	1.0	139.4670867919922	132.16302490234375	1.0	622.6792602539062	185.8955078125	0.9999998807907104	55.77124786376953	3.395333766937256	0.0020405948162078857	3	017
189	50.75028991699219	27.75743293762207	1.0	137.30438232421875	131.37107849121094	1.0	622.2864379882812	185.58123779296875	0.9999999403953552	56.617820739746094	4.621061325073242	0.0003661811351776123	3	017
190	48.02507781982422	46.119895935058594	1.0	142.91722106933594	131.186279296875	1.0	622.8004760742188	184.93466186523438	1.0	620.3369140625	184.6190948486328	0.000237196683883667	3	017
191	52.99818420410156	67.81326293945312	0.9997068643569946	143.5077667236328	109.33297729492188	0.9975637793540955	622.9353637695312	184.3953399658203	1.0	619.4874267578125	186.14987182617188	0.00033295154571533203	3	017
192	54.05946731567383	75.85607147216797	1.0	142.92950439453125	96.03963470458984	0.0023494958877563477	622.5151977539062	185.62872314453125	0.9999998807907104	619.2892456054688	186.88682556152344	0.0003517568111419678	3	017
193	52.45883560180664	77.1814193725586	1.0	142.00343322753906	87.12147521972656	0.92640620470047	623.109130859375	185.55267333984375	0.9999999403953552	619.1988525390625	186.7322998046875	0.00040224194526672363	3	017
194	53.34833908081055	79.60362243652344	1.0	147.10069274902344	83.5274658203125	0.00017336010932922363	622.427978515625	185.36338806152344	0.9999999403953552	620.34765625	184.97218322753906	0.00023514032363891602	3	017
195	111.95594787597656	47.90507888793945	0.9849861860275269	116.46897888183594	47.82151794433594	0.7659032940864563	622.30419921875	185.24005126953125	1.0	62.255393981933594	126.11874389648438	0.00035709142684936523	3	017
196	97.68505859375	49.790740966796875	0.9680524468421936	98.75141906738281	52.55400848388672	0.00040909647941589355	623.5509643554688	186.1356201171875	0.9999999403953552	619.4759521484375	187.2552947998047	0.00039845705032348633	3	017
197	78.34314727783203	172.54669189453125	0.9990503787994385	82.8560562133789	39.01301956176758	0.0009715259075164795	622.1459350585938	184.85629272460938	0.9999998807907104	619.1050415039062	186.2530975341797	0.0004279911518096924	3	017
198	82.36438751220703	191.03977966308594	0.9999990463256836	10.047555923461914	480.5226745605469	0.00011238455772399902	623.3872680664062	185.19073486328125	1.0	620.458251953125	184.78207397460938	0.0002913177013397217	3	017
199	84.65818786621094	204.70021057128906	1.0	10.574793815612793	479.6205749511719	0.0001316070556640625	622.184326171875	185.12269592285156	0.9999998807907104	620.0828247070312	184.41676330566406	0.0003159046173095703	3	017
200	85.24251556396484	213.70077514648438	1.0	88.58258056640625	215.24249267578125	8.860230445861816e-5	622.908447265625	184.86834716796875	0.9999999403953552	620.2235107421875	184.52557373046875	0.0003198981285095215	3	017
201	86.29084014892578	221.8680877685547	1.0	88.36397552490234	224.61572265625	0.00016108155250549316	623.2490234375	185.3771209716797	1.0	620.5101318359375	184.97564697265625	0.00039762258529663086	3	017
202	87.93183135986328	229.45933532714844	1.0	87.83855438232422	115.04928588867188	0.0005714893341064453	622.462158203125	185.4717254638672	1.0	619.3434448242188	186.63565063476562	0.00035372376441955566	3	017
203	93.59219360351562	235.9738006591797	1.0	87.66500091552734	124.95121765136719	0.02114337682723999	621.791748046875	185.3196258544922	0.9999998807907104	619.6514892578125	184.76222229003906	0.0003667473793029785	3	017
204	98.86432647705078	244.70228576660156	1.0	86.87542724609375	127.05755615234375	0.9375623464584351	622.2422485351562	186.0605010986328	0.9999998807907104	549.2259521484375	194.745361328125	0.1562044620513916	3	017
205	109.77220916748047	262.51116943359375	0.9083119630813599	98.87359619140625	151.8568878173828	0.6733326315879822	622.3519897460938	185.0057830810547	0.9999999403953552	549.79443359375	183.29302978515625	0.0005858540534973145	3	017
206	125.75723266601562	280.1763610839844	0.9999066591262817	104.77436065673828	159.65823364257812	0.9999889731407166	622.2077026367188	185.34056091308594	0.9999998807907104	620.2122192382812	184.71231079101562	0.0003560781478881836	3	017
207	121.87741088867188	279.4459533691406	1.0	107.66252136230469	163.1010284423828	0.9996711611747742	622.299072265625	184.9499969482422	1.0	122.79548645019531	287.1861572265625	0.0007572770118713379	3	017
208	122.30625915527344	278.79559326171875	1.0	115.66757202148438	166.2032012939453	0.9994261264801025	621.8228149414062	184.65650939941406	1.0	619.0054321289062	185.75929260253906	0.000356137752532959	3	017
209	125.26808166503906	280.59149169921875	1.0	118.00341796875	166.52207946777344	0.9999769330024719	622.8687744140625	185.52340698242188	1.0	622.40087890625	185.82949829101562	0.0002967417240142822	3	017
210	127.37311553955078	281.31890869140625	1.0	128.58187866210938	182.71128845214844	0.9999998807907104	622.1566162109375	185.2849884033203	1.0	551.7879028320312	185.01023864746094	0.06971338391304016	3	017
211	137.0706787109375	274.7093200683594	1.0	127.3600082397461	177.89979553222656	1.0	622.6180419921875	185.42489624023438	1.0	120.90541076660156	275.4131164550781	0.00038945674896240234	3	017
212	156.7037353515625	256.9016418457031	0.9830660820007324	150.2612762451172	257.65045166015625	0.00016617774963378906	622.58447265625	185.37728881835938	1.0	619.0659790039062	186.30482482910156	0.00034439563751220703	3	017
213	131.86607360839844	245.92430114746094	0.9996944069862366	202.58070373535156	228.37322998046875	0.9838047027587891	622.2753295898438	184.47305297851562	1.0	205.1752166748047	230.8487548828125	0.0002885162830352783	3	017
214	242.88232421875	235.6180419921875	1.0	243.2514190673828	234.37110900878906	0.013344287872314453	621.7132568359375	185.54446411132812	0.9999998807907104	550.2308959960938	186.2581024169922	0.18592888116836548	3	017
215	278.42681884765625	230.426513671875	1.0	184.97833251953125	222.11866760253906	0.9771074056625366	622.6530151367188	185.5332489013672	0.9999999403953552	551.8933715820312	192.66390991210938	0.9866681098937988	3	017
216	311.4044189453125	239.68905639648438	1.0	219.09442138671875	242.67430114746094	1.0	622.41845703125	185.68687438964844	0.9999998807907104	308.6054992675781	230.5615692138672	0.00049552321434021	3	017
217	337.1496276855469	237.62091064453125	1.0	242.64854431152344	209.77040100097656	0.9999958276748657	622.300048828125	184.58303833007812	0.9999998807907104	550.8666381835938	191.87664794921875	0.06194275617599487	3	017
218	365.50323486328125	251.61178588867188	1.0	269.6166076660156	230.7161865234375	0.84009850025177	622.8363037109375	184.8645477294922	1.0	619.3419189453125	185.6614532470703	0.00034567713737487793	3	017
219	397.52838134765625	263.0763854980469	1.0	305.7525329589844	194.5013885498047	1.0	622.6915893554688	184.99411010742188	0.9999998807907104	395.5977783203125	270.44171142578125	0.0006507039070129395	3	017
220	416.48492431640625	276.29180908203125	1.0	348.8349304199219	204.4003143310547	1.0	622.1509399414062	185.33287048339844	0.9999998807907104	619.1179809570312	186.43907165527344	0.00028055906295776367	3	017
221	441.91986083984375	279.78631591796875	1.0	363.6513671875	209.936767578125	0.9931773543357849	622.2531127929688	185.47418212890625	1.0	619.0606079101562	186.20960998535156	0.0001690685749053955	3	017
222	464.99951171875	289.51800537109375	1.0	374.7244567871094	236.3696746826172	0.9999995231628418	622.9216918945312	185.01132202148438	1.0	618.9793090820312	186.16525268554688	0.0003050565719604492	3	017
223	480.5925598144531	290.3827209472656	1.0	390.5805358886719	232.47755432128906	1.0	622.2465209960938	185.24151611328125	1.0	618.7990112304688	186.41064453125	0.0003515183925628662	3	017
224	499.0426940917969	293.244873046875	1.0	491.38092041015625	297.3312683105469	0.0002567470073699951	622.1712646484375	185.3838653564453	0.9999998807907104	549.1796875	196.8991241455078	0.9625864028930664	3	017
225	532.530517578125	296.629150390625	0.09893092513084412	427.7561950683594	262.8384094238281	0.9999997019767761	622.2716674804688	185.0251007080078	0.9999998807907104	621.9348754882812	185.6305694580078	0.0003395378589630127	3	017
226	519.77978515625	305.17108154296875	0.005883365869522095	517.5740966796875	299.0545959472656	0.00014859437942504883	623.2640991210938	184.34774780273438	1.0	622.238525390625	185.45867919921875	0.00023099780082702637	3	017
227	627.0853881835938	192.2889404296875	0.0004742145538330078	525.5068359375	296.68804931640625	0.013391226530075073	623.5599365234375	185.80857849121094	0.9999999403953552	623.031005859375	186.145751953125	0.0003393888473510742	3	017
228	615.413330078125	185.52850341796875	0.0003661215305328369	627.3796997070312	187.88754272460938	0.000626295804977417	623.60400390625	183.67422485351562	0.9999998807907104	622.402587890625	182.93673706054688	0.0005883276462554932	3	017
229	545.29150390625	208.78944396972656	0.9996218681335449	546.4441528320312	288.4439392089844	0.0041883885860443115	624.1661376953125	185.00755310058594	1.0	623.7945556640625	185.9306182861328	0.0005616843700408936	3	017
230	539.0538940429688	197.3577117919922	0.9999390840530396	530.2681884765625	195.67459106445312	0.0004693567752838135	623.5523681640625	185.01907348632812	1.0	619.3800048828125	186.1573028564453	0.000508725643157959	3	017
231	546.5607299804688	196.87913513183594	0.9999998807907104	546.2476806640625	198.33694458007812	0.0002124011516571045	622.1871337890625	183.09397888183594	1.0	619.0437622070312	185.31495666503906	0.0003782212734222412	3	017
232	544.4064331054688	198.13526916503906	0.8168940544128418	532.0162353515625	195.19122314453125	0.0005210340023040771	622.1790771484375	184.180908203125	1.0	618.486083984375	185.47695922851562	0.0003638267517089844	3	017
233	540.1920166015625	191.74609375	0.9999980926513672	534.2115478515625	389.728759765625	0.0049429237842559814	622.6578979492188	184.35838317871094	0.9999999403953552	619.394775390625	185.53768920898438	0.0001906752586364746	3	017
234	543.5120849609375	190.65682983398438	1.0	481.169189453125	248.3141326904297	0.2842925190925598	622.0363159179688	183.09622192382812	1.0	621.74951171875	184.90565490722656	0.0002644956111907959	3	017
235	541.7183227539062	185.9850616455078	1.0	13.679935455322266	482.8147277832031	0.00014674663543701172	623.9701538085938	183.5970001220703	1.0	623.5286865234375	185.19418334960938	0.00034812092781066895	3	017
236	553.9188232421875	152.4523468017578	1.0	10.585746765136719	479.5546569824219	0.00010767579078674316	622.9097900390625	183.88743591308594	1.0	619.7137451171875	185.41107177734375	0.00027811527252197266	3	017
237	561.98486328125	143.6858367919922	1.0	474.3856201171875	245.09967041015625	1.0	622.8176879882812	184.43389892578125	1.0	619.8062744140625	185.5193328857422	0.00036397576332092285	3	017
238	565.9812622070312	135.84677124023438	1.0	473.9375	248.53768920898438	1.0	623.2636108398438	183.99786376953125	1.0	623.031005859375	185.01197814941406	0.00018355250358581543	3	017
239	568.2730712890625	130.57626342773438	1.0	573.093994140625	130.73110961914062	0.1320653259754181	624.128173828125	184.19053649902344	1.0	620.3546142578125	185.6442413330078	0.00038293004035949707	3	017
240	566.2408447265625	124.03438568115234	1.0	478.28448486328125	231.13525390625	0.3758872449398041	622.7911376953125	184.183349609375	1.0	619.5271606445312	185.10337829589844	0.0004519224166870117	3	017
241	565.779541015625	120.14520263671875	1.0	499.1241760253906	224.08273315429688	1.0	622.2088012695312	184.43722534179688	1.0	619.0536499023438	185.47557067871094	0.00036650896072387695	3	017
242	565.2789916992188	116.74284362792969	1.0	500.5084533691406	230.7967529296875	1.0	621.8377685546875	184.40260314941406	0.9999999403953552	498.6626281738281	237.58836364746094	0.000257641077041626	3	017
243	565.5844116210938	112.63428497314453	1.0	507.39068603515625	227.7110137939453	0.11723631620407104	621.980712890625	183.38951110839844	1.0	618.7366333007812	185.48312377929688	0.0002262592315673828	3	017
244	563.0419921875	107.17764282226562	0.9999998211860657	566.708251953125	106.28255462646484	0.5291668176651001	622.2697143554688	183.32403564453125	1.0	567.3270874023438	112.16914367675781	0.0001996159553527832	3	017
245	562.8016357421875	102.25244140625	1.0	495.25653076171875	204.41357421875	0.9969199299812317	622.5029907226562	183.68246459960938	1.0	620.45263671875	182.84542846679688	0.00018277764320373535	3	017
246	562.6218872070312	100.36643981933594	1.0	488.4713439941406	196.87387084960938	1.0	622.3909912109375	183.12774658203125	1.0	482.9679260253906	198.4359588623047	0.00015288591384887695	3	017
247	561.7703247070312	97.08805847167969	1.0	485.2107849121094	192.9858856201172	1.0	622.4730834960938	184.24278259277344	1.0	482.5041198730469	193.2805633544922	0.00024136900901794434	3	017
248	561.3682250976562	94.3033676147461	1.0	482.8582763671875	190.35906982421875	1.0	622.2887573242188	183.82736206054688	1.0	482.0997314453125	189.76580810546875	0.0010528266429901123	3	017
249	559.866455078125	92.84505462646484	1.0	482.4666748046875	188.43434143066406	1.0	622.5846557617188	183.30020141601562	1.0	483.7687683105469	191.28170776367188	0.0012119412422180176	3	017
250	560.5303344726562	90.6332015991211	1.0	483.7189636230469	191.3849639892578	1.0	622.5542602539062	183.7056884765625	1.0	482.4389953613281	191.25906372070312	0.000445634126663208	3	017
251	559.5323486328125	91.45367431640625	1.0	480.7537536621094	194.8712158203125	1.0	622.250732421875	184.4597625732422	1.0	620.0715942382812	182.93663024902344	0.00019600987434387207	3	017
252	558.761962890625	90.80390930175781	1.0	482.87548828125	190.55409240722656	0.9999992847442627	622.0703125	184.23135375976562	1.0	619.999755859375	183.04232788085938	0.00022742152214050293	3	017
253	557.4849243164062	90.8250503540039	1.0	483.12091064453125	179.79098510742188	1.0	622.11181640625	183.90692138671875	1.0	619.46142578125	185.6829376220703	0.00031936168670654297	3	017
254	555.6124877929688	90.30152130126953	1.0	480.7095031738281	182.0660858154297	0.9999998807907104	621.5331420898438	184.53591918945312	0.9999998807907104	619.1639404296875	183.64645385742188	0.00023823976516723633	3	017
255	553.4749145507812	87.97775268554688	1.0	482.1485290527344	181.66796875	1.0	622.437744140625	183.97836303710938	1.0	620.13232421875	183.18743896484375	0.0002301037311553955	3	017
256	551.5798950195312	88.69047546386719	1.0	483.09368896484375	179.95115661621094	1.0	622.11474609375	183.83485412597656	1.0	619.0511474609375	185.53184509277344	0.0002944767475128174	3	017
257	552.4197387695312	89.64142608642578	1.0	481.46624755859375	178.97103881835938	1.0	621.916748046875	184.684814453125	1.0	481.5959777832031	187.46307373046875	0.001567542552947998	3	017
258	550.5910034179688	88.95724487304688	1.0	483.5508117675781	177.63612365722656	1.0	621.623291015625	184.64622497558594	1.0	619.1619262695312	183.91575622558594	0.0003173947334289551	3	017
259	549.5758666992188	88.61837768554688	1.0	483.5522766113281	178.47219848632812	1.0	622.0519409179688	184.91360473632812	0.9999999403953552	482.7823486328125	186.79933166503906	0.0003885030746459961	3	017
260	548.1998901367188	89.16078186035156	1.0	483.3757019042969	175.86622619628906	1.0	622.1194458007812	183.94149780273438	1.0	482.2359313964844	176.09564208984375	0.0003129541873931885	3	017
261	548.855224609375	92.49652862548828	1.0	484.1473693847656	179.72805786132812	1.0	622.0092163085938	184.883056640625	1.0	482.9128723144531	187.33642578125	0.00044730305671691895	3	017
262	549.0582885742188	92.64686584472656	1.0	484.57177734375	182.38768005371094	1.0	622.0459594726562	184.23806762695312	1.0	620.001708984375	183.49073791503906	0.00024828314781188965	3	017
263	549.36376953125	93.81029510498047	1.0	488.2048645019531	183.83717346191406	0.9999943375587463	621.9540405273438	184.75930786132812	1.0	488.8692932128906	187.78892517089844	0.00026679039001464844	3	017
264	550.656982421875	94.6620864868164	1.0	487.404052734375	192.13597106933594	0.9972149133682251	621.8516845703125	184.21119689941406	1.0	619.9733276367188	183.1999969482422	0.00024142861366271973	3	017
265	551.111083984375	94.89073181152344	1.0	483.47650146484375	192.05532836914062	0.0002307295799255371	622.1378784179688	184.65689086914062	1.0	620.3193969726562	183.4524383544922	0.00027039647102355957	3	017
266	553.877197265625	94.5358657836914	1.0	479.4653015136719	168.10369873046875	0.00029098987579345703	622.0407104492188	184.37026977539062	1.0	620.0613403320312	183.24740600585938	0.00018334388732910156	3	017
267	555.4227294921875	92.79334259033203	1.0	479.3251647949219	169.98431396484375	0.24791455268859863	622.1339721679688	184.29000854492188	1.0	473.8327941894531	168.19403076171875	0.0003113746643066406	3	017
268	557.7207641601562	91.26730346679688	1.0	476.2060852050781	174.89337158203125	0.9676203727722168	622.2709350585938	183.85374450683594	1.0	620.1912231445312	182.89735412597656	0.00020256638526916504	3	017
269	559.3991088867188	91.54961395263672	1.0	477.0749816894531	172.54507446289062	1.0	623.183349609375	183.91014099121094	1.0	475.66302490234375	173.51400756835938	0.00026994943618774414	3	017
270	560.51416015625	92.75711059570312	1.0	477.38079833984375	177.35960388183594	1.0	622.9075927734375	184.4101104736328	1.0	479.3616638183594	178.7800750732422	0.0003376305103302002	3	017
271	562.0070190429688	91.8363265991211	1.0	478.4301452636719	176.3137664794922	1.0	623.0684204101562	184.67645263671875	1.0	619.6326293945312	186.1859893798828	0.0003323853015899658	3	017
272	565.0177001953125	92.1030502319336	1.0	477.11407470703125	174.04708862304688	0.9999263286590576	623.1162109375	184.12559509277344	1.0	622.3217163085938	185.04638671875	0.00025969743728637695	3	017
273	564.978759765625	87.90890502929688	1.0	479.9414367675781	164.8885498046875	0.32374078035354614	622.3878173828125	183.908447265625	1.0	620.2328491210938	183.34922790527344	0.000249713659286499	3	017
274	565.4445190429688	85.23612213134766	1.0	479.34228515625	161.4731903076172	0.9999998211860657	622.3909912109375	183.6962432861328	1.0	478.3730773925781	161.1123504638672	0.0002727210521697998	3	017
275	565.5259399414062	84.78064727783203	1.0	479.30352783203125	158.70559692382812	1.0	622.5979614257812	183.80459594726562	1.0	479.9917907714844	158.87481689453125	0.0005397498607635498	3	017
276	563.5587768554688	82.2278060913086	1.0	477.7388000488281	160.2249755859375	1.0	622.3726196289062	183.9239044189453	1.0	620.0372924804688	182.996826171875	0.0002759993076324463	3	017
277	564.4183959960938	80.16152954101562	0.9999997615814209	475.26849365234375	161.2964630126953	1.0	622.7999267578125	184.0452117919922	1.0	478.4483337402344	162.17274475097656	0.0002613663673400879	3	017
278	565.777587890625	78.36981201171875	1.0	472.5222473144531	163.1060791015625	1.0	622.6126098632812	184.02890014648438	1.0	620.0891723632812	183.31651306152344	0.00024968385696411133	3	017
279	564.1781005859375	78.65754699707031	1.0	476.9696350097656	161.26356506347656	1.0	622.4204711914062	185.29429626464844	1.0	619.6682739257812	184.38735961914062	0.0002809464931488037	3	017
280	564.3034057617188	77.8704605102539	1.0	478.3172607421875	162.14146423339844	1.0	622.4481811523438	184.9576873779297	1.0	479.7427978515625	162.77908325195312	0.00031185150146484375	3	017
281	563.0701293945312	77.30913543701172	1.0	474.2774658203125	163.6831512451172	1.0	622.9593505859375	184.4903106689453	1.0	620.1795654296875	183.79754638671875	0.00028890371322631836	3	017
282	564.1492919921875	77.75215911865234	1.0	478.21087646484375	155.0749053955078	0.9999997615814209	622.714599609375	183.92599487304688	1.0	477.3248596191406	158.98013305664062	0.0004888176918029785	3	017
283	564.5211791992188	75.85726165771484	1.0	479.19140625	153.27389526367188	1.0	622.74462890625	184.32443237304688	1.0	478.36566162109375	158.1936492919922	0.0004163682460784912	3	017
284	566.7334594726562	78.47871398925781	1.0	478.9045104980469	154.8397216796875	1.0	622.426025390625	183.8908233642578	1.0	619.8834838867188	183.1946563720703	0.0002454519271850586	3	017
285	565.7373657226562	76.48108673095703	0.9999999403953552	477.62969970703125	152.8363494873047	1.0	622.1762084960938	184.22972106933594	1.0	477.4286193847656	157.722412109375	0.0003210902214050293	3	017
286	565.9697875976562	76.94351959228516	1.0	477.1579284667969	152.0093536376953	1.0	622.6988525390625	184.18093872070312	1.0	621.8418579101562	184.75282287597656	0.0003280937671661377	3	017
287	563.3553466796875	75.16558837890625	1.0	474.88262939453125	153.76470947265625	0.9999999403953552	622.3113403320312	184.91342163085938	1.0	474.4538879394531	155.1518096923828	0.0003344416618347168	3	017
288	564.3432006835938	75.45701599121094	1.0	474.8271789550781	154.438232421875	1.0	622.6434326171875	185.05714416503906	1.0	620.0567626953125	183.8950958251953	0.0002899169921875	3	017
289	564.6519165039062	75.47203826904297	0.9999997615814209	475.21160888671875	153.224365234375	1.0	622.9292602539062	185.2001953125	1.0	619.328125	186.31817626953125	0.0003339052200317383	3	017
290	567.8009643554688	78.37975311279297	0.9999978542327881	472.85205078125	151.8888397216797	1.0	622.48876953125	184.21121215820312	0.9999999403953552	619.9368896484375	183.19459533691406	0.0003167688846588135	3	017
291	566.4491577148438	77.4556884765625	0.999999463558197	473.4486389160156	149.2521514892578	1.0	622.5360717773438	184.44068908691406	0.9999999403953552	619.987548828125	183.39434814453125	0.00032204389572143555	3	017
292	565.909423828125	77.02033233642578	0.9999991655349731	470.998779296875	154.16383361816406	1.0	622.76806640625	185.1761474609375	1.0	471.170166015625	156.52435302734375	0.00036028027534484863	3	017
293	565.2393188476562	77.08370971679688	1.0	475.79608154296875	150.9979705810547	1.0	622.0830078125	184.71072387695312	1.0	619.5270385742188	183.7150115966797	0.000266343355178833	3	017
294	566.5381469726562	79.37735748291016	0.9999997615814209	474.47930908203125	152.652587890625	1.0	622.4580688476562	184.55508422851562	1.0	619.7830810546875	183.53123474121094	0.0002657771110534668	3	017
295	563.7592163085938	82.0969009399414	0.9976722002029419	472.3597717285156	149.91424560546875	0.9975333213806152	622.6490478515625	184.1151885986328	0.9999999403953552	620.2987060546875	183.276123046875	0.0002365410327911377	3	017
296	564.0692138671875	83.05065155029297	0.9997857213020325	469.8885192871094	146.9619598388672	0.4732787311077118	622.34423828125	184.41819763183594	1.0	620.0114135742188	183.4053955078125	0.00027108192443847656	3	017
297	564.1121826171875	83.86481475830078	0.999313473701477	470.1568908691406	145.90817260742188	1.0	622.5003051757812	184.66390991210938	1.0	622.1477661132812	185.27423095703125	0.0003400743007659912	3	017
298	564.0125122070312	86.5277099609375	0.9129315614700317	467.0862121582031	148.97463989257812	1.0	622.48583984375	184.45054626464844	1.0	618.8263549804688	185.83106994628906	0.00028565526008605957	3	017
299	564.03076171875	88.63121032714844	1.0	467.0816345214844	151.19802856445312	0.9982808828353882	622.4962158203125	184.93959045410156	1.0	619.1190185546875	186.21746826171875	0.0002733469009399414	3	017
300	563.6002807617188	91.07828521728516	0.9984827041625977	468.4056091308594	147.51718139648438	0.9999998807907104	622.1925659179688	184.63377380371094	1.0	619.2785034179688	185.82749938964844	0.0003615915775299072	3	017
301	563.0606079101562	95.89273071289062	0.9999985694885254	467.4058837890625	147.35696411132812	0.9999994039535522	622.1361083984375	184.44207763671875	1.0	619.996826171875	183.156982421875	0.0002490878105163574	3	017
302	563.14111328125	95.40724182128906	0.9999996423721313	12.236454010009766	482.6664733886719	0.00033602118492126465	622.6188354492188	185.1455078125	0.9999998807907104	620.2977294921875	183.7542724609375	0.0002980530261993408	3	017
303	563.2568359375	96.83128356933594	1.0	466.837890625	147.587158203125	0.00023624300956726074	622.3460083007812	184.92547607421875	1.0	620.2207641601562	183.83277893066406	0.00032532215118408203	3	017
304	561.4331665039062	97.95863342285156	1.0	563.2789306640625	101.8532485961914	6.839632987976074e-5	622.704833984375	184.9700164794922	1.0	620.4327392578125	184.31712341308594	0.00033855438232421875	3	017
305	562.5231323242188	97.75255584716797	1.0	564.3728637695312	101.4537124633789	0.0001233518123626709	622.5932006835938	185.08328247070312	0.9999999403953552	620.1914672851562	184.10411071777344	0.0003115534782409668	3	017
306	562.4000244140625	99.53889465332031	1.0	14.896589279174805	482.8267822265625	0.00015789270401000977	622.4949340820312	184.20790100097656	1.0	620.310546875	183.0889129638672	0.0002263188362121582	3	017
307	561.3810424804688	99.47776794433594	1.0	461.83837890625	121.78275299072266	0.030103474855422974	622.024658203125	184.8283233642578	1.0	619.6981811523438	184.05560302734375	0.00034499168395996094	3	017
308	561.5100708007812	98.62974548339844	1.0	563.4815673828125	103.36721801757812	0.00011998414993286133	622.1012573242188	185.35372924804688	1.0	619.996337890625	184.5065155029297	0.00033599138259887695	3	017
309	561.4086303710938	100.61972045898438	1.0	452.0066833496094	117.48931884765625	0.022997230291366577	622.5675048828125	185.07167053222656	1.0	620.2662353515625	184.03204345703125	0.00029155611991882324	3	017
310	559.292236328125	100.9477767944336	1.0	451.4277038574219	116.80245208740234	0.00016120076179504395	622.26025390625	185.1250457763672	0.9999999403953552	620.1262817382812	184.0640869140625	0.0002797842025756836	3	017
311	559.639404296875	100.857177734375	1.0	563.1784057617188	104.86640930175781	5.2034854888916016e-5	622.630859375	184.61265563964844	1.0	620.5322875976562	183.60623168945312	0.0002734959125518799	3	017
312	558.2517700195312	101.24870300292969	1.0	460.63677978515625	108.6802749633789	0.004038333892822266	622.4970703125	184.77694702148438	1.0	620.3265380859375	184.12936401367188	0.00028693675994873047	3	017
313	559.208740234375	102.26463317871094	1.0	452.120361328125	114.0126724243164	0.005897849798202515	622.491943359375	184.72303771972656	0.9999998807907104	620.41943359375	183.77615356445312	0.0003005862236022949	3	017
314	557.5677490234375	102.34484100341797	1.0	463.02734375	105.14141082763672	0.38909152150154114	622.4231567382812	185.065185546875	1.0	620.0242919921875	184.02853393554688	0.0003153979778289795	3	017
315	559.4231567382812	102.57825469970703	1.0	460.7017822265625	105.05643463134766	0.3768728971481323	622.4522094726562	184.36978149414062	1.0	619.2683715820312	185.3936309814453	0.0002868771553039551	3	017
316	558.3527221679688	101.36537170410156	1.0	461.7443542480469	103.27857208251953	0.9978000521659851	622.50537109375	184.81710815429688	0.9999998807907104	620.1807861328125	183.7063751220703	0.00022235512733459473	3	017
317	557.7059326171875	104.16767120361328	1.0	450.1819152832031	108.23609924316406	0.0029616951942443848	622.6697387695312	184.97137451171875	1.0	622.0906982421875	185.6874237060547	0.0003056824207305908	3	017
318	557.4444580078125	102.55520629882812	1.0	448.5936584472656	105.9482192993164	0.01788872480392456	622.5504760742188	184.18577575683594	1.0	619.9852905273438	183.7475128173828	0.00019913911819458008	3	017
319	557.2164916992188	103.97373962402344	1.0	449.76824951171875	105.91519165039062	0.9588758945465088	622.4439086914062	184.77268981933594	1.0	620.5260009765625	183.82901000976562	0.00030803680419921875	3	017
320	556.0755004882812	104.17932891845703	1.0	454.9613037109375	105.66158294677734	0.9533003568649292	622.2652587890625	185.19943237304688	0.9999998807907104	620.1319580078125	184.23033142089844	0.00029090046882629395	3	017
321	555.9397583007812	104.20559692382812	1.0	452.5230712890625	104.08929443359375	0.8413437604904175	622.4302368164062	185.10189819335938	1.0	620.2688598632812	183.95431518554688	0.00027626752853393555	3	017
322	555.1600952148438	103.27112579345703	1.0	453.5969543457031	102.00061798095703	0.999999463558197	622.5879516601562	184.72372436523438	1.0	620.4080810546875	183.5988311767578	0.0002728700637817383	3	017
323	556.0531005859375	103.15260314941406	1.0	455.1943359375	95.75499725341797	1.0	622.7035522460938	184.27944946289062	0.9999999403953552	452.8340759277344	94.80248260498047	0.00043135881423950195	3	017
324	554.5643920898438	102.13520050048828	1.0	450.582275390625	96.66970825195312	1.0	623.0264892578125	185.0269775390625	1.0	449.410400390625	95.72012329101562	0.0005769729614257812	3	017
325	553.936279296875	102.31136322021484	1.0	447.20330810546875	97.75655364990234	1.0	622.45556640625	184.7910919189453	1.0	448.106689453125	100.75367736816406	0.0008786022663116455	3	017
326	553.7376098632812	102.8947525024414	1.0	447.9364318847656	95.06124114990234	1.0	622.3981323242188	185.1023712158203	1.0	448.9859313964844	98.5982666015625	0.0016449689865112305	3	017
327	553.4793701171875	103.0250015258789	1.0	449.2437438964844	93.8052978515625	1.0	622.5372314453125	184.94992065429688	1.0	450.0226135253906	94.41095733642578	0.0009588003158569336	3	017
328	551.8868408203125	102.64897918701172	1.0	447.6874084472656	94.50623321533203	1.0	622.7797241210938	183.9483642578125	0.9999999403953552	448.63140869140625	96.42135620117188	0.0013070404529571533	3	017
329	551.7515258789062	102.2419662475586	1.0	448.4525146484375	93.27324676513672	1.0	622.285888671875	184.28770446777344	1.0	448.66339111328125	94.59310150146484	0.0008116364479064941	3	017
330	541.310791015625	118.09686279296875	0.9997867345809937	10.267805099487305	480.1295471191406	7.075071334838867e-5	622.2632446289062	184.3641357421875	1.0	619.212158203125	185.79095458984375	0.00023287534713745117	3	017
331	481.6354675292969	70.50077056884766	1.0	471.93035888671875	76.8855972290039	0.03254625201225281	623.1258544921875	183.8260040283203	1.0	619.4943237304688	185.37069702148438	0.00032597780227661133	3	017
332	493.0141296386719	187.25640869140625	1.0	492.3852233886719	189.4436492919922	0.0006406307220458984	622.8934936523438	183.88864135742188	1.0	619.4951782226562	185.1309051513672	0.0002855062484741211	3	017
333	481.0276184082031	204.3389892578125	1.0	480.6377258300781	206.085693359375	0.023953169584274292	621.9898681640625	184.66693115234375	0.9999998807907104	482.51580810546875	207.6757049560547	0.00043842196464538574	3	017
334	419.9768371582031	286.8716735839844	0.9999986886978149	495.0386047363281	119.05807495117188	0.9997585415840149	622.4442138671875	184.53355407714844	1.0	422.5091857910156	279.41754150390625	0.00028443336486816406	3	017
335	467.2481384277344	210.36708068847656	0.9930970668792725	471.0019836425781	207.20228576660156	0.9999998807907104	622.5070190429688	183.95030212402344	1.0	619.6529541015625	185.3138427734375	0.00026848912239074707	3	017
336	375.5234069824219	356.5767822265625	1.0	427.5538330078125	229.05030822753906	1.0	622.6392822265625	184.6555633544922	1.0	619.8890991210938	185.822509765625	0.00045803189277648926	3	017
337	367.6960754394531	366.6873779296875	1.0	413.05267333984375	235.358642578125	1.0	623.3524780273438	185.16146850585938	1.0	619.7586059570312	186.68222045898438	0.0003961920738220215	3	017
338	358.6045837402344	370.1551818847656	1.0	404.2915344238281	241.20675659179688	1.0	622.6397094726562	183.17445373535156	1.0	619.8236694335938	184.88169860839844	0.000285416841506958	3	017
339	352.4343566894531	372.66204833984375	1.0	407.0894470214844	244.08636474609375	1.0	622.70654296875	184.6270294189453	0.9999999403953552	619.39794921875	186.06265258789062	0.000309675931930542	3	017
340	340.0482482910156	372.6005859375	0.9983906745910645	391.7278137207031	266.9267578125	0.9999955892562866	622.3272094726562	184.9306182861328	0.9999999403953552	621.544677734375	185.7821044921875	0.0003979206085205078	3	017
341	409.6285095214844	306.9886169433594	0.0030137300491333008	390.538330078125	309.5904846191406	0.00951308012008667	622.2030029296875	184.9862518310547	1.0	620.0536499023438	184.60398864746094	0.0004576146602630615	3	017
342	26.463027954101562	1.441282033920288	0.000193864107131958	325.314453125	326.92327880859375	0.03306001424789429	623.2621459960938	185.3339385986328	1.0	619.3245239257812	186.709716796875	0.0002810060977935791	3	017
343	25.463058471679688	2.0320448875427246	5.4508447647094727e-5	619.9922485351562	186.1840362548828	5.698204040527344e-5	622.4024047851562	185.14141845703125	1.0	620.31298828125	184.48997497558594	0.0003113746643066406	3	017
344	24.855274200439453	1.9962494373321533	0.0006927847862243652	255.2582244873047	299.6488037109375	0.0017945170402526855	622.442626953125	185.1757049560547	1.0	619.9419555664062	184.46128845214844	0.000324249267578125	3	017
345	116.03510284423828	364.73968505859375	0.0008942782878875732	235.46641540527344	306.5203857421875	0.9999237060546875	623.159423828125	184.6463165283203	0.9999999403953552	620.568359375	184.0828399658203	0.00035181641578674316	3	017
346	101.0464859008789	365.5948486328125	1.0	214.95033264160156	298.2086486816406	0.9999954700469971	622.101318359375	184.5279541015625	1.0	620.04052734375	183.9853515625	0.00026479363441467285	3	017
347	91.59323120117188	366.3976745605469	1.0	211.92608642578125	290.3665771484375	1.0	622.3928833007812	184.64012145996094	1.0	619.7052612304688	186.03460693359375	0.0003650784492492676	3	017
348	84.09011840820312	367.67730712890625	1.0	206.4417724609375	291.0282287597656	1.0	622.5374755859375	185.580078125	1.0	619.1676025390625	186.53221130371094	0.00047832727432250977	3	017
349	77.83454132080078	367.47198486328125	1.0	203.6418914794922	287.9231262207031	1.0	622.8726196289062	184.97088623046875	1.0	72.0612564086914	357.6672058105469	0.0004191398620605469	3	017
350	71.30421447753906	369.41851806640625	1.0	198.99403381347656	286.44317626953125	1.0	621.994140625	184.97129821777344	1.0	619.8062133789062	184.09536743164062	0.0002983510494232178	3	017
351	71.7047119140625	369.4971618652344	1.0	194.3177947998047	285.0620422363281	1.0	622.3054809570312	184.9827880859375	1.0	620.0097045898438	184.21490478515625	0.0003280937671661377	3	017
352	69.97460174560547	369.53216552734375	1.0	188.24343872070312	285.5369873046875	0.9999936819076538	622.63720703125	185.23004150390625	1.0	620.1884765625	184.45213317871094	0.0003077983856201172	3	017
353	69.9031753540039	368.3062744140625	1.0	179.27793884277344	281.2818298339844	1.0	622.76708984375	184.8432159423828	1.0	619.4275512695312	185.93499755859375	0.0002938508987426758	3	017
354	68.137939453125	367.1199645996094	1.0	179.3133087158203	277.691650390625	1.0	622.1538696289062	185.02725219726562	1.0	619.7988891601562	184.00169372558594	0.00029206275939941406	3	017
355	68.98833465576172	365.03411865234375	1.0	179.2450714111328	270.6270751953125	1.0	622.1680908203125	186.150634765625	0.9999998807907104	619.6062622070312	185.4020538330078	0.0003883242607116699	3	017
356	75.64575958251953	343.09991455078125	1.0	157.5869903564453	288.4065246582031	0.9999997615814209	622.8922119140625	185.07894897460938	1.0	620.5079956054688	184.3265380859375	0.0002828538417816162	3	017
357	73.75035095214844	302.0671691894531	0.01176348328590393	77.33492279052734	297.2403869628906	7.30752944946289e-5	622.3195190429688	185.36474609375	1.0	620.0836181640625	184.30355834960938	0.000265270471572876	3	017
358	67.36032104492188	280.8630676269531	0.9992371201515198	108.73853302001953	331.5381164550781	1.0	622.4811401367188	185.49525451660156	1.0	109.16282653808594	332.26068115234375	0.0026969313621520996	3	017
359	63.62767028808594	266.4064025878906	0.8871713280677795	109.2487564086914	330.8934631347656	1.0	622.1077270507812	185.73207092285156	0.9999999403953552	110.33234405517578	333.00128173828125	0.002146691083908081	3	017
360	65.99787902832031	254.27920532226562	0.9999637603759766	89.01119995117188	327.9154357910156	0.9172725677490234	622.3887329101562	184.6798553466797	1.0	60.51565170288086	246.19638061523438	0.0004604458808898926	3	017
361	70.93257141113281	247.55406188964844	0.9873570203781128	10.198518753051758	480.1683349609375	7.539987564086914e-5	622.539794921875	184.96620178222656	1.0	620.1714477539062	183.8235626220703	0.00019994378089904785	3	017
362	72.5707015991211	242.8204803466797	0.9999997615814209	83.72820281982422	239.72366333007812	0.00012499094009399414	622.4963989257812	185.35057067871094	1.0	619.3648681640625	186.20663452148438	0.0003394484519958496	3	017
363	75.89047241210938	243.2198944091797	0.9994926452636719	619.7303466796875	187.3798828125	6.771087646484375e-5	622.5438842773438	184.96055603027344	0.9999999403953552	619.9158935546875	184.56671142578125	0.0002898871898651123	3	017
364	80.24507141113281	238.02645874023438	0.9999973773956299	621.0187377929688	185.7638702392578	8.466839790344238e-5	623.0325317382812	185.12081909179688	1.0	620.4253540039062	184.4810791015625	0.00030347704887390137	3	017
365	80.72897338867188	235.95965576171875	1.0	620.59716796875	185.322998046875	0.00012820959091186523	622.1199340820312	185.122802734375	1.0	619.9498901367188	183.976318359375	0.00032976269721984863	3	017
366	81.26405334472656	236.0685272216797	0.04884868860244751	15.147259712219238	481.94183349609375	0.00022876262664794922	623.1809692382812	184.43199157714844	1.0	620.715087890625	183.8126678466797	0.00029653310775756836	3	017
367	4.632116794586182	6.172206401824951	5.239248275756836e-5	10.505202293395996	480.72210693359375	7.277727127075195e-5	622.656005859375	185.10800170898438	1.0	619.2479248046875	185.86282348632812	0.000250399112701416	3	017
368	625.9420166015625	190.057861328125	6.330013275146484e-5	618.953369140625	188.31869506835938	0.00010660290718078613	622.0931396484375	185.53408813476562	1.0	619.515869140625	184.6763458251953	0.00040397047996520996	3	017
369	81.29008483886719	233.44639587402344	0.9999998211860657	10.036882400512695	479.8168029785156	9.056925773620605e-5	622.4887084960938	185.0490264892578	1.0	620.3280029296875	184.0896453857422	0.00024828314781188965	3	017
370	82.59459686279297	233.4208984375	0.9999366998672485	82.74944305419922	232.8096160888672	7.787346839904785e-5	622.5971069335938	184.68914794921875	1.0	619.456298828125	185.91358947753906	0.00023639202117919922	3	017
371	79.86363983154297	230.70855712890625	0.9994540214538574	620.2008666992188	185.92742919921875	9.697675704956055e-5	622.7445678710938	185.4025421142578	1.0	619.3262939453125	186.35935974121094	0.00032642483711242676	3	017
372	72.96908569335938	225.93072509765625	0.4194672107696533	14.295589447021484	482.0313720703125	9.486079216003418e-5	622.7406616210938	185.34779357910156	1.0	619.5980834960938	186.57888793945312	0.0004500746726989746	3	017
373	25.195087432861328	2.1603009700775146	0.0001863539218902588	619.54541015625	186.70777893066406	7.623434066772461e-5	622.4768676757812	184.63131713867188	1.0	619.0833740234375	185.52740478515625	0.0003292262554168701	3	017
374	25.651668548583984	1.6647000312805176	0.00042179226875305176	620.52685546875	186.20773315429688	0.00011530518531799316	622.587890625	185.40615844726562	1.0	619.4454956054688	186.3947296142578	0.00033718347549438477	3	017
375	626.579345703125	189.30181884765625	7.838010787963867e-5	9.992945671081543	480.64178466796875	0.00014930963516235352	622.9063110351562	184.8367156982422	1.0	619.6801147460938	185.52513122558594	0.0004450380802154541	3	017
376	626.2493286132812	189.07460021972656	8.478760719299316e-5	619.2423706054688	186.3724822998047	9.387731552124023e-5	622.0169677734375	184.51234436035156	0.9999999403953552	619.013671875	185.14422607421875	0.0004455745220184326	3	017
377	626.654296875	189.34320068359375	6.771087646484375e-5	626.7215576171875	187.17835998535156	7.551908493041992e-5	623.1595458984375	184.3856964111328	1.0	619.68505859375	185.73016357421875	0.00036522746086120605	3	017
378	626.63037109375	189.10919189453125	7.12275505065918e-5	626.7127685546875	187.05418395996094	7.855892181396484e-5	622.9755249023438	184.6404266357422	1.0	619.611328125	185.65419006347656	0.00032526254653930664	3	017
379	5.507704734802246	7.211112976074219	5.3256750106811523e-5	626.483154296875	186.9112548828125	6.648898124694824e-5	622.60302734375	183.90966796875	1.0	622.0750732421875	184.99365234375	0.00026339292526245117	3	017
380	626.5213623046875	189.5242156982422	6.642937660217285e-5	620.635986328125	185.7484588623047	7.984042167663574e-5	622.9238891601562	185.03538513183594	0.9999999403953552	619.6177368164062	185.90963745117188	0.0003432631492614746	3	017
381	626.455078125	189.2952117919922	7.000565528869629e-5	12.231152534484863	481.74310302734375	0.00046837329864501953	623.015380859375	184.4619598388672	0.9999999403953552	619.478759765625	185.6470947265625	0.0003605186939239502	3	017
382	25.654075622558594	1.8645660877227783	0.00027376413345336914	619.5511474609375	186.96083068847656	8.663535118103027e-5	622.1060180664062	184.81768798828125	1.0	619.107666015625	185.71543884277344	0.00036972761154174805	3	017
383	626.6488647460938	188.44105529785156	6.762146949768066e-5	626.5872802734375	186.4032745361328	8.788704872131348e-5	622.7489013671875	184.04751586914062	1.0	619.7086791992188	184.94253540039062	0.0003566145896911621	3	017
384	5.085836410522461	7.029755592346191	5.942583084106445e-5	13.790773391723633	481.58587646484375	0.00014957785606384277	622.9979248046875	184.56564331054688	1.0	619.645263671875	185.23146057128906	0.0002931058406829834	3	017
385	626.764404296875	188.94696044921875	8.258223533630371e-5	84.2225112915039	197.94503784179688	0.0006582140922546387	622.6494750976562	184.15887451171875	0.9999999403953552	619.6651611328125	185.121826171875	0.00042194128036499023	3	017
386	84.9666748046875	199.28648376464844	0.0056157708168029785	84.77012634277344	198.30857849121094	0.0020665228366851807	622.5038452148438	184.21603393554688	0.9999999403953552	622.0769653320312	185.19190979003906	0.000308990478515625	3	017
387	641.7349243164062	5.053713321685791	0.00013911724090576172	85.04766082763672	195.3863525390625	0.04510977864265442	623.063232421875	183.34341430664062	1.0	619.3096313476562	184.72044372558594	0.0002995133399963379	3	017
388	6.049416542053223	481.6915588378906	5.987286567687988e-5	85.40703582763672	195.7933807373047	0.3984670639038086	623.458251953125	184.05755615234375	1.0	619.7013549804688	185.28076171875	0.0002626180648803711	3	017
389	626.529541015625	188.46620178222656	6.589293479919434e-5	10.800071716308594	480.2803649902344	8.854269981384277e-5	622.609375	183.82733154296875	1.0	619.4852905273438	184.98477172851562	0.0003395676612854004	3	017
390	626.9052734375	189.33465576171875	7.531046867370605e-5	14.987265586853027	482.6764221191406	0.0010759532451629639	623.1581420898438	184.5204315185547	1.0	619.85693359375	185.6836700439453	0.00039514899253845215	3	017
391	626.451904296875	189.28501892089844	6.958842277526855e-5	626.55224609375	187.09329223632812	8.159875869750977e-5	623.23876953125	184.45455932617188	1.0	619.4347534179688	185.69183349609375	0.0003471076488494873	3	017
392	4.89085054397583	5.833876132965088	0.0001501142978668213	627.6809692382812	187.5360870361328	8.45193862915039e-5	622.7169189453125	183.9230499267578	1.0	619.635986328125	185.04385375976562	0.0003800392150878906	3	017
393	4.709188461303711	6.499639511108398	0.0001195371150970459	627.2910766601562	187.488037109375	9.733438491821289e-5	622.6021728515625	184.56707763671875	1.0	622.0472412109375	185.41722106933594	0.00035703182220458984	3	017
394	626.5924682617188	189.35671997070312	7.733702659606934e-5	88.09554290771484	196.25161743164062	0.3617202639579773	622.6396484375	184.28042602539062	0.9999999403953552	622.1232299804688	185.30616760253906	0.0004107356071472168	3	017
395	6.381380081176758	6.712388038635254	6.821751594543457e-5	86.7490463256836	192.97564697265625	0.0014098286628723145	623.0751953125	183.8363037109375	1.0	619.781005859375	185.03733825683594	0.00023424625396728516	3	017
396	84.48890686035156	239.6544952392578	0.17307499051094055	86.10472106933594	191.8098602294922	0.0007454156875610352	622.5940551757812	184.98104858398438	1.0	619.212646484375	185.8405303955078	0.0003390312194824219	3	017
397	626.7139892578125	188.20635986328125	6.556510925292969e-5	84.60751342773438	188.79510498046875	0.09337714314460754	623.2064208984375	183.57650756835938	1.0	619.942138671875	184.68408203125	0.0003453493118286133	3	017
398	81.92322540283203	238.12353515625	0.034052103757858276	84.55508422851562	189.48745727539062	0.6768944263458252	622.3516845703125	184.2018585205078	1.0	619.5037841796875	185.1392364501953	0.0003059208393096924	3	017
399	82.2303695678711	240.52203369140625	0.0011534392833709717	84.3850326538086	188.9219512939453	0.0096321702003479	622.827880859375	184.38148498535156	1.0	619.5995483398438	185.0950164794922	0.0003393888473510742	3	017
400	82.25965881347656	240.40380859375	0.4384865164756775	85.02165222167969	188.9415283203125	0.5013501644134521	622.5455932617188	184.28036499023438	1.0	619.538818359375	184.9316864013672	0.000367969274520874	3	017
401	81.80994415283203	239.3042755126953	0.9849284887313843	83.2744369506836	187.12225341796875	0.9855904579162598	623.322509765625	183.57093811035156	1.0	622.4324951171875	185.03131103515625	0.00045743584632873535	3	017
402	83.12340545654297	239.504150390625	0.45876917243003845	82.86224365234375	185.7698516845703	0.0018301606178283691	622.5284423828125	183.97511291503906	1.0	619.5096435546875	185.07823181152344	0.0002716183662414551	3	017
403	82.4620132446289	238.95599365234375	0.9991912841796875	82.18431091308594	186.97515869140625	0.00017365813255310059	623.2683715820312	183.74620056152344	1.0	622.6157836914062	184.85104370117188	0.00040724873542785645	3	017
404	80.63605499267578	237.2032012939453	0.9999629259109497	620.6015625	189.619873046875	9.325146675109863e-5	622.6760864257812	183.7270965576172	1.0	619.5916137695312	184.82957458496094	0.00036326050758361816	3	017
405	83.64940643310547	238.33273315429688	0.785229504108429	626.3375244140625	187.13670349121094	7.331371307373047e-5	623.0626220703125	184.3431854248047	1.0	619.766845703125	185.48365783691406	0.0003362596035003662	3	017
406	83.5023193359375	238.45968627929688	0.9965187311172485	81.57941436767578	182.48777770996094	0.0017021596431732178	623.1918334960938	183.1063995361328	1.0	622.4927368164062	184.30738830566406	0.00031763315200805664	3	017
407	86.28962707519531	237.41004943847656	0.905319094657898	80.92363739013672	182.52536010742188	0.8891336917877197	622.9442138671875	183.7416229248047	0.9999999403953552	619.715087890625	184.34974670410156	0.0004545450210571289	3	017
408	86.08597564697266	236.18043518066406	0.07098507881164551	626.599853515625	186.92552185058594	7.146596908569336e-5	623.0186767578125	183.71957397460938	1.0	619.7611694335938	184.99887084960938	0.0003122389316558838	3	017
409	86.98904418945312	236.58432006835938	0.004524648189544678	79.41027069091797	182.9441680908203	0.017399996519088745	623.1570434570312	184.78196716308594	1.0	619.7633666992188	185.74447631835938	0.0003014504909515381	3	017
410	26.22442626953125	1.4063775539398193	0.0004330277442932129	622.3844604492188	189.77944946289062	0.001634448766708374	623.60791015625	185.92013549804688	0.9999955892562866	627.3713989257812	190.50637817382812	0.0027305781841278076	3	017
411	86.46543884277344	235.8397216796875	0.10150846838951111	13.95568561553955	483.3437805175781	0.00030371546745300293	650.4459838867188	166.06561279296875	0.00012022256851196289	2.9432058334350586	477.4808654785156	1.0699033737182617e-5	3	017
412	25.289775848388672	1.6500403881072998	4.228949546813965e-5	12.086158752441406	480.0881042480469	0.0008868873119354248	650.2941284179688	170.46348571777344	8.976459503173828e-5	153.75442504882812	2.3530921936035156	8.64267349243164e-6	3	017
413	4.044977188110352	6.671546936035156	9.208917617797852e-6	13.559944152832031	481.1576843261719	9.28640365600586e-5	649.0637817382812	268.35479736328125	4.464387893676758e-5	185.0035400390625	2.827425479888916	7.659196853637695e-6	3	017
414	25.073041915893555	2.4478583335876465	3.165006637573242e-5	10.21769905090332	480.11572265625	3.489851951599121e-5	649.1395874023438	299.3551940917969	0.0009874403476715088	186.79917907714844	3.6324141025543213	4.947185516357422e-6	3	017
415	92.51390838623047	231.96713256835938	0.00031387805938720703	9.938155174255371	481.0506896972656	2.047419548034668e-5	650.8047485351562	173.1485595703125	2.7686357498168945e-5	153.05569458007812	2.6002461910247803	1.0013580322265625e-5	3	017
416	26.032424926757812	1.8190457820892334	0.00025725364685058594	117.91460418701172	217.569580078125	3.376603126525879e-5	647.9803466796875	303.4342956542969	9.018182754516602e-5	169.12149047851562	2.9757471084594727	1.817941665649414e-5	3	017
417	26.175594329833984	0.968986988067627	0.00012618303298950195	9.831981658935547	480.74945068359375	5.179643630981445e-5	652.0831298828125	163.87973022460938	2.8759241104125977e-5	153.53765869140625	2.951939821243286	6.0498714447021484e-6	3	017
418	25.130170822143555	2.438469886779785	2.7060508728027344e-5	10.494049072265625	480.19683837890625	5.778670310974121e-5	648.50830078125	302.32220458984375	0.00011357665061950684	153.61737060546875	3.081054449081421	7.68899917602539e-6	3	017
419	93.83221435546875	231.81161499023438	5.519390106201172e-5	12.590877532958984	482.4283142089844	0.00032633543014526367	648.6564331054688	270.73309326171875	0.00011914968490600586	638.947998046875	2.1327037811279297	2.154707908630371e-5	3	017
420	93.58111572265625	233.10813903808594	0.8741141557693481	112.57381439208984	219.96876525878906	0.00011855363845825195	650.0485229492188	180.44873046875	8.77678394317627e-5	87.34877014160156	224.26438903808594	0.0001634061336517334	3	017
421	95.70677185058594	237.2139892578125	0.7166328430175781	113.6766586303711	219.34735107421875	3.0606985092163086e-5	89.30873107910156	238.0924072265625	1.9758939743041992e-5	88.40511322021484	225.78176879882812	2.7060508728027344e-5	3	017
422	6.050357818603516	7.705872535705566	8.192658424377441e-5	14.987826347351074	483.33514404296875	7.170438766479492e-5	647.9436645507812	301.4295959472656	6.216764450073242e-5	4.004630088806152	478.1614990234375	2.4527311325073242e-5	3	017
423	4.925046443939209	7.074251174926758	0.00012567639350891113	14.458098411560059	480.7132263183594	0.0007492601871490479	648.2015991210938	284.43096923828125	0.00011906027793884277	3.8989970684051514	475.8571472167969	1.9788742065429688e-5	3	017
424	4.106049537658691	7.383083343505859	1.519918441772461e-5	11.042888641357422	479.686767578125	9.498000144958496e-5	650.0203247070312	169.95005798339844	0.00037357211112976074	3.4927821159362793	476.6938781738281	8.07642936706543e-6	3	017
425	94.05961608886719	236.9040069580078	0.0004889965057373047	10.283660888671875	479.2776184082031	4.1484832763671875e-5	648.5960083007812	267.7388916015625	0.00010070204734802246	186.4471435546875	3.800199031829834	1.2725591659545898e-5	3	017
426	87.92353057861328	234.8634796142578	0.7016245126724243	14.52917766571045	482.00726318359375	5.894899368286133e-5	648.9439697265625	301.6885681152344	0.00011917948722839355	186.2403564453125	3.034558057785034	1.0073184967041016e-5	3	017
427	93.78643035888672	235.8859100341797	0.33669787645339966	10.784025192260742	479.72515869140625	4.13358211517334e-5	647.5222778320312	304.6327209472656	0.0004292726516723633	185.24082946777344	3.576580762863159	5.125999450683594e-6	3	017
428	92.03661346435547	237.09556579589844	0.6946398615837097	10.117837905883789	478.9222106933594	0.00010889768600463867	650.7882080078125	156.1502227783203	0.0001246333122253418	185.39053344726562	3.1512274742126465	7.718801498413086e-6	3	017
429	96.89519500732422	237.3490447998047	0.7090557813644409	13.667315483093262	482.1755065917969	5.048513412475586e-5	648.8046264648438	300.4083251953125	3.236532211303711e-5	91.27529907226562	242.47901916503906	2.086162567138672e-5	3	017
430	94.60041046142578	237.35581970214844	0.0013470947742462158	10.144721984863281	480.83544921875	9.453296661376953e-5	649.8627319335938	180.4430389404297	0.0003370344638824463	186.252197265625	3.004990577697754	5.7637691497802734e-5	3	017
431	98.92729187011719	238.1730499267578	0.9957297444343567	10.643309593200684	480.2628479003906	6.070733070373535e-5	649.8604125976562	171.55335998535156	0.00011298060417175293	90.34276580810547	225.99154663085938	3.6656856536865234e-5	3	017
432	5.1721510887146	7.224440574645996	4.565715789794922e-5	10.559372901916504	480.56341552734375	2.327561378479004e-5	649.2742309570312	267.0431213378906	2.2709369659423828e-5	153.17027282714844	3.0279273986816406	1.0877847671508789e-5	3	017
433	25.62918472290039	1.9731228351593018	0.0001589655876159668	13.896585464477539	483.68414306640625	0.00029924511909484863	648.7595825195312	284.2306213378906	5.1349401473999023e-5	186.51031494140625	3.9938502311706543	1.8298625946044922e-5	3	017
434	26.189208984375	1.9525117874145508	7.876753807067871e-5	13.600714683532715	482.2009582519531	6.276369094848633e-5	649.4279174804688	301.7926025390625	0.00038310885429382324	185.71621704101562	3.2440686225891113	6.22868537902832e-6	3	017
435	4.930911064147949	6.839203357696533	0.0001678466796875	7.347080230712891	3.841512441635132	3.743171691894531e-5	650.5155029296875	171.69236755371094	0.00030943751335144043	169.83267211914062	3.070892333984375	5.990266799926758e-6	3	017
436	25.24251937866211	2.4244911670684814	0.00017383694648742676	14.035943984985352	483.661865234375	4.06801700592041e-5	650.5213623046875	171.25994873046875	0.0001742243766784668	153.46754455566406	2.7899553775787354	1.1086463928222656e-5	3	017
437	26.22762107849121	1.7650189399719238	2.0444393157958984e-5	14.121747016906738	482.8996887207031	0.000163346529006958	649.0147094726562	269.38555908203125	4.610419273376465e-5	3.3398852348327637	477.0640869140625	1.4781951904296875e-5	3	017
438	4.4635539054870605	6.960610389709473	1.683831214904785e-5	14.481793403625488	482.97601318359375	3.3974647521972656e-5	650.8917236328125	172.2949981689453	0.0001983940601348877	154.28793334960938	3.1857995986938477	7.063150405883789e-6	3	017
439	95.47977447509766	237.89735412597656	0.04945465922355652	13.822893142700195	483.2588806152344	9.712576866149902e-5	650.2228393554688	170.66506958007812	7.164478302001953e-5	2.757866859436035	478.0782470703125	8.612871170043945e-6	3	017
440	622.595947265625	4.890345096588135	1.1771917343139648e-5	10.45761489868164	478.1319885253906	4.029273986816406e-5	648.5118408203125	284.9212341308594	1.9311904907226562e-5	153.5828399658203	3.4715347290039062	1.5974044799804688e-5	3	017
441	4.81242036819458	6.254061698913574	0.00017526745796203613	115.2474136352539	226.50338745117188	0.032802432775497437	648.6399536132812	299.37567138671875	5.272030830383301e-5	102.49242401123047	225.22601318359375	1.3828277587890625e-5	3	017
442	94.90342712402344	233.2675018310547	0.0852460265159607	15.32523250579834	482.2143859863281	9.41157341003418e-5	649.1788330078125	299.14996337890625	0.00015181303024291992	92.7868881225586	241.0459442138672	2.0623207092285156e-5	3	017
443	26.681217193603516	2.2157628536224365	2.7239322662353516e-5	14.045923233032227	479.4278564453125	0.00040480494499206543	649.039794921875	293.3614501953125	0.00032067298889160156	152.95260620117188	2.4345450401306152	8.52346420288086e-6	3	017
444	4.889525413513184	7.453032493591309	0.00012540817260742188	6.644670486450195	4.659155368804932	3.108382225036621e-5	648.6888427734375	301.8861389160156	2.8192996978759766e-5	186.9151153564453	3.1218364238739014	7.450580596923828e-6	3	017
445	6.324814796447754	6.952122211456299	0.0003775656223297119	6.871589183807373	5.117375373840332	5.08427619934082e-5	648.9768676757812	43.351356506347656	3.516674041748047e-5	153.18850708007812	2.617969036102295	1.4871358871459961e-5	3	017
446	27.31770133972168	1.798276662826538	0.0002976655960083008	10.532559394836426	479.65716552734375	4.3898820877075195e-5	649.6777954101562	203.16014099121094	0.00018319487571716309	153.7936248779297	3.327742576599121	1.0967254638671875e-5	3	017
447	4.91778564453125	6.772211074829102	2.4884939193725586e-5	13.690401077270508	480.4207458496094	0.000467151403427124	651.1340942382812	164.0110321044922	0.00019165873527526855	3.6503748893737793	476.1358947753906	9.47713851928711e-6	3	017
448	96.03346252441406	236.2277374267578	0.005368560552597046	13.515952110290527	483.1826171875	7.575750350952148e-5	648.2578125	302.6418151855469	3.6209821701049805e-5	200.2939910888672	3.815427541732788	4.413723945617676e-5	3	017
449	25.819339752197266	2.1323177814483643	0.00016385316848754883	10.889688491821289	480.91632080078125	6.431341171264648e-5	648.285888671875	300.39996337890625	4.70280647277832e-5	3.2403037548065186	478.4322814941406	6.496906280517578e-6	3	017
450	96.88801574707031	236.18711853027344	0.0012788474559783936	111.5171890258789	226.76339721679688	9.113550186157227e-5	648.6895751953125	283.1568298339844	4.744529724121094e-5	153.3584747314453	3.03045654296875	6.794929504394531e-6	3	017
451	95.812744140625	237.72366333007812	0.001074075698852539	118.21397399902344	230.5629425048828	0.14279451966285706	649.7314453125	172.1275634765625	4.5299530029296875e-5	102.45850372314453	225.90380859375	2.1457672119140625e-5	3	017
452	96.86629486083984	237.53501892089844	0.0003959536552429199	108.87657165527344	235.17161560058594	0.1251152753829956	649.9346313476562	205.95323181152344	0.0001323223114013672	105.72638702392578	240.93399047851562	2.73287296295166e-5	3	017
453	99.59056091308594	237.43630981445312	0.0019150972366333008	118.7881851196289	230.1261444091797	0.8557277917861938	648.528076171875	297.6197509765625	0.00022777915000915527	109.43201446533203	228.03854370117188	1.609325408935547e-5	3	017
454	4.101680755615234	7.357196807861328	0.00010398030281066895	116.3372802734375	230.63873291015625	0.0025832056999206543	650.666259765625	157.06739807128906	1.9073486328125e-5	108.01018524169922	226.79208374023438	8.404254913330078e-6	3	017
455	4.488272666931152	5.9008378982543945	0.0003209412097930908	114.96920013427734	230.70208740234375	0.10931399464607239	649.17333984375	286.0328369140625	0.00047269463539123535	108.28446197509766	229.14166259765625	0.00011992454528808594	3	017
456	24.968364715576172	1.8274569511413574	9.047985076904297e-5	110.27619934082031	235.84619140625	0.7764222621917725	649.7572631835938	185.31907653808594	0.0008842051029205322	109.2879638671875	240.0794219970703	6.607174873352051e-5	3	017
457	5.663540840148926	7.463220596313477	2.9146671295166016e-5	110.13473510742188	235.50938415527344	0.0011329948902130127	648.99267578125	302.6924743652344	0.0008668005466461182	186.23509216308594	3.475147008895874	1.9937753677368164e-5	3	017
458	4.9997076988220215	6.688132286071777	0.00019940733909606934	116.81900787353516	230.79481506347656	0.00016158819198608398	648.1912841796875	282.2345886230469	3.600120544433594e-5	185.93740844726562	2.9857606887817383	7.12275505065918e-6	3	017
459	26.81822967529297	1.635040521621704	0.0008977651596069336	107.80921173095703	239.912353515625	0.0004405081272125244	647.9254760742188	304.58184814453125	0.0005857348442077637	640.9780883789062	304.5638122558594	1.6957521438598633e-5	3	017
460	25.124780654907227	2.3111190795898438	0.0001272261142730713	8.024396896362305	4.710497856140137	1.4066696166992188e-5	648.9927368164062	301.3514709472656	8.627772331237793e-5	186.44537353515625	3.2927770614624023	1.1920928955078125e-5	3	017
461	644.8067626953125	378.22381591796875	4.836916923522949e-5	11.159965515136719	479.79229736328125	3.871321678161621e-5	649.3630981445312	187.1605224609375	0.00012096762657165527	185.6697540283203	2.729753017425537	9.5367431640625e-6	3	017
462	99.0997085571289	241.21800231933594	0.0001380443572998047	15.430514335632324	482.2789001464844	4.184246063232422e-5	650.9553833007812	163.4293975830078	0.00012347102165222168	3.960865020751953	477.43115234375	2.0682811737060547e-5	3	017
463	642.2607421875	4.931427001953125	1.9550323486328125e-5	10.082801818847656	480.2875061035156	0.00018829107284545898	648.2112426757812	298.76171875	0.00033417344093322754	153.68533325195312	2.9519400596618652	1.2934207916259766e-5	3	017
464	96.83728790283203	237.80271911621094	0.004847735166549683	10.481124877929688	480.1209411621094	8.64863395690918e-5	648.760986328125	301.0011291503906	0.00041162967681884766	153.01284790039062	3.0047836303710938	9.119510650634766e-6	3	017
465	95.1745834350586	237.33897399902344	0.00011938810348510742	648.0966796875	168.71127319335938	3.361701965332031e-5	650.2604370117188	168.17872619628906	9.298324584960938e-5	186.3063201904297	2.922457695007324	1.341104507446289e-5	3	017
466	4.674048900604248	7.465209484100342	0.00010341405868530273	14.50448226928711	482.2813415527344	0.0002644658088684082	648.8159790039062	299.2397155761719	0.007370412349700928	642.2618408203125	299.98455810546875	5.46872615814209e-5	3	017
467	5.712113857269287	7.872376441955566	3.904104232788086e-5	646.5735473632812	298.8648986816406	4.267692565917969e-5	648.4015502929688	300.1285400390625	0.00033926963806152344	641.0315551757812	300.4620361328125	9.775161743164062e-6	3	017
468	4.563836097717285	6.3736572265625	2.446770668029785e-5	13.596202850341797	482.3412170410156	9.09566879272461e-5	650.2139282226562	167.49514770507812	0.0002522766590118408	186.0063934326172	2.5647666454315186	8.195638656616211e-6	3	017
469	26.001354217529297	2.1574337482452393	0.0001493692398071289	13.67105484008789	482.8129577636719	7.492303848266602e-5	650.8042602539062	172.2477264404297	6.586313247680664e-5	153.32666015625	2.9175405502319336	7.957220077514648e-6	3	017
470	5.216303825378418	6.693223476409912	0.0002078711986541748	108.73149871826172	231.94505310058594	0.0007666647434234619	649.1934204101562	300.68310546875	0.00020450353622436523	105.2662582397461	230.1962432861328	3.406405448913574e-5	3	017
471	4.156618118286133	7.4327898025512695	3.3229589462280273e-5	10.030960083007812	479.96124267578125	0.00022464990615844727	649.133544921875	159.25439453125	6.16610050201416e-5	639.3851928710938	2.625211000442505	8.672475814819336e-6	3	017
472	4.475086212158203	7.823486328125	8.699297904968262e-5	13.765332221984863	480.3241271972656	0.00016832351684570312	648.005615234375	285.82098388671875	0.00014284253120422363	200.7864227294922	3.8837060928344727	7.62939453125e-6	3	017
473	99.2439956665039	240.7540740966797	8.559226989746094e-5	10.287498474121094	480.23583984375	2.944469451904297e-5	648.6660766601562	303.48284912109375	1.52587890625e-5	153.83778381347656	2.5054707527160645	5.304813385009766e-6	3	017
474	93.97167205810547	240.8932342529297	0.0001526176929473877	14.281827926635742	481.871826171875	0.0001138150691986084	649.1827392578125	300.05902099609375	0.0003744363784790039	638.8107299804688	3.0864973068237305	1.0102987289428711e-5	3	017
475	4.268846035003662	6.475626468658447	6.708502769470215e-5	13.583893775939941	483.8208312988281	8.219480514526367e-5	648.7794189453125	299.5527648925781	0.00018513202667236328	153.19715881347656	3.0431129932403564	1.3917684555053711e-5	3	017
476	25.760982513427734	1.4616053104400635	0.00014930963516235352	631.60400390625	186.98080444335938	2.714991569519043e-5	650.2616577148438	172.3490753173828	0.0002492368221282959	90.58370208740234	241.70693969726562	6.285309791564941e-5	3	017
477	25.17501449584961	1.7651174068450928	4.139542579650879e-5	10.072614669799805	480.0849304199219	0.00010204315185546875	642.708740234375	5.531097412109375	2.4080276489257812e-5	638.7437744140625	2.7404489517211914	1.749396324157715e-5	3	017
478	26.482219696044922	1.963679552078247	0.00026023387908935547	14.663203239440918	482.8000183105469	8.150935173034668e-5	649.461181640625	207.3758087158203	1.665949821472168e-5	153.37557983398438	2.4810686111450195	1.4662742614746094e-5	3	017
479	5.139551639556885	7.211161136627197	5.924701690673828e-5	10.619579315185547	480.60345458984375	0.00012129545211791992	648.4811401367188	303.93756103515625	0.00013875961303710938	2.9737770557403564	477.6278076171875	1.2487173080444336e-5	3	017
480	621.3380737304688	4.078891754150391	8.249282836914062e-5	14.150245666503906	482.8913269042969	0.0010502636432647705	648.498291015625	304.01373291015625	0.0010607242584228516	638.5708618164062	2.133350133895874	2.3186206817626953e-5	3	017
481	94.05101776123047	234.01951599121094	9.194016456604004e-5	100.9459457397461	238.86944580078125	0.00817728042602539	648.14501953125	283.1112060546875	2.2113323211669922e-5	92.42863464355469	241.36489868164062	4.7326087951660156e-5	3	017
482	4.553191184997559	7.068889617919922	3.126263618469238e-5	10.757806777954102	480.9964599609375	5.081295967102051e-5	648.9212646484375	298.8844299316406	0.00011581182479858398	643.9774169921875	159.85035705566406	7.092952728271484e-6	3	017
483	26.467880249023438	1.7849760055541992	0.0006021261215209961	14.499987602233887	481.96551513671875	9.673833847045898e-5	648.7216796875	269.6888732910156	2.181529998779297e-5	638.3214721679688	2.6358447074890137	1.0281801223754883e-5	3	017
484	25.206565856933594	2.013644218444824	0.00013428926467895508	10.269237518310547	480.5907287597656	1.9222497940063477e-5	649.329833984375	301.9786682128906	0.0009504556655883789	168.09629821777344	1.9513742923736572	1.0222196578979492e-5	3	017
485	4.969217777252197	7.382831573486328	7.331371307373047e-5	11.145116806030273	480.32293701171875	0.0001372694969177246	648.6746826171875	301.5563049316406	0.00015404820442199707	153.63368225097656	2.385953426361084	1.3321638107299805e-5	3	017
486	4.972790718078613	7.005056381225586	6.255507469177246e-5	11.024589538574219	479.94073486328125	0.00011783838272094727	647.3505859375	306.00421142578125	0.00014346837997436523	153.3599853515625	2.8271689414978027	8.58306884765625e-6	3	017
487	100.83857727050781	231.1980438232422	0.0004640519618988037	14.673067092895508	481.6315612792969	0.00037986040115356445	648.1199340820312	282.900390625	5.924701690673828e-5	4.026800632476807	476.7674560546875	1.3768672943115234e-5	3	017
488	26.36673355102539	1.4505207538604736	0.0010002851486206055	30.33386993408203	3.9290428161621094	0.0001322925090789795	29.92977523803711	3.4142630100250244	3.075599670410156e-5	638.5018920898438	2.756664276123047	2.086162567138672e-5	3	017
489	100.41130065917969	233.29539489746094	7.665157318115234e-5	107.36204528808594	239.1004180908203	2.86102294921875e-5	648.6531372070312	285.2634582519531	2.3305416107177734e-5	186.35789489746094	4.084031105041504	1.683831214904785e-5	3	017
490	4.870535850524902	8.01116943359375	3.8504600524902344e-5	13.438789367675781	483.365234375	0.0001232922077178955	648.733642578125	286.2467956542969	0.00013566017150878906	185.6835479736328	1.9945142269134521	4.488229751586914e-5	3	017
491	26.04106330871582	1.1550605297088623	0.0004864633083343506	94.89978790283203	237.65328979492188	0.0005166828632354736	649.5623168945312	188.5429229736328	0.00015547871589660645	93.90274810791016	240.15457153320312	0.0010478794574737549	3	017
492	24.702991485595703	2.1242611408233643	0.0002824366092681885	105.1183853149414	239.44317626953125	0.00873515009880066	648.687255859375	284.9953918457031	0.0001919567584991455	94.0209732055664	242.09690856933594	7.146596908569336e-5	3	017
493	25.090599060058594	2.017545461654663	0.0001372694969177246	11.246786117553711	472.5677185058594	1.5228986740112305e-5	648.6690063476562	298.3384704589844	4.050135612487793e-5	153.2569122314453	2.707733631134033	1.0281801223754883e-5	3	017
494	641.7200927734375	4.56062650680542	1.7821788787841797e-5	9.613374710083008	480.2090759277344	3.9517879486083984e-5	649.4534301757812	205.7870635986328	2.294778823852539e-5	639.6392822265625	2.3744699954986572	1.329183578491211e-5	3	017
495	5.124963760375977	7.939770698547363	2.2977590560913086e-5	10.609550476074219	479.53369140625	0.00011658668518066406	648.3695678710938	303.6936950683594	2.5719404220581055e-5	153.47459411621094	2.855184555053711	9.59634780883789e-6	3	017
496	4.483667373657227	6.124571800231934	6.559491157531738e-5	14.30226993560791	481.8310852050781	0.00014454126358032227	647.877197265625	304.2991638183594	9.34898853302002e-5	3.5478413105010986	476.8715515136719	1.4692544937133789e-5	3	017
497	4.448733806610107	6.271726608276367	7.05420970916748e-5	10.352506637573242	481.4372253417969	3.400444984436035e-5	649.731201171875	178.30178833007812	0.0005977451801300049	645.23193359375	174.054443359375	1.004338264465332e-5	3	017
498	5.0549821853637695	7.105674743652344	1.710653305053711e-5	10.060046195983887	480.0483703613281	4.6700239181518555e-5	649.9942626953125	171.40147399902344	4.801154136657715e-5	187.2588348388672	4.006902694702148	1.0728836059570312e-5	3	017
499	5.393464088439941	6.803254127502441	0.0003299117088317871	8.807821273803711	3.9975314140319824	8.031725883483887e-5	650.125244140625	188.19522094726562	4.354119300842285e-5	152.77842712402344	2.10198712348938	1.1473894119262695e-5	3	017
500	3.4958672523498535	6.188905715942383	5.7816505432128906e-5	70.90380096435547	213.2305450439453	0.0011059939861297607	649.909423828125	206.16213989257812	4.2110681533813477e-5	154.02734375	3.5502769947052	6.377696990966797e-6	3	017
501	25.96138572692871	2.0541248321533203	2.3484230041503906e-5	647.6178588867188	160.6077880859375	4.3004751205444336e-5	650.7052001953125	170.6581268310547	0.0004190504550933838	200.73623657226562	4.073146820068359	1.2099742889404297e-5	3	017
502	4.365594863891602	7.999026775360107	4.1484832763671875e-5	10.52186393737793	480.7555236816406	3.415346145629883e-5	649.454345703125	285.4355163574219	0.00013685226440429688	185.52066040039062	2.9873478412628174	1.0669231414794922e-5	3	017
503	24.883174896240234	2.049509048461914	6.23166561126709e-5	10.457364082336426	480.6651611328125	1.9073486328125e-5	649.0748291015625	285.22369384765625	0.0001297295093536377	186.0789794921875	3.1883704662323	9.208917617797852e-6	3	017
504	5.276919364929199	481.4981384277344	2.09808349609375e-5	14.26732063293457	483.1168212890625	7.06017017364502e-5	648.0792846679688	283.9555969238281	2.422928810119629e-5	200.4329376220703	4.199509620666504	2.0295381546020508e-5	3	017
505	4.614666938781738	7.394448280334473	3.191828727722168e-5	10.732906341552734	479.962890625	8.749961853027344e-5	649.1945190429688	282.9608154296875	0.00011533498764038086	153.1231689453125	2.4371795654296875	7.867813110351562e-6	3	017
506	4.686115741729736	7.781595230102539	2.7954578399658203e-5	10.600468635559082	481.23785400390625	8.153915405273438e-5	648.1456298828125	285.32257080078125	4.589557647705078e-5	153.55479431152344	2.5096607208251953	8.58306884765625e-6	3	017
507	3.895752429962158	8.358172416687012	1.6301870346069336e-5	14.478174209594727	481.7494812011719	0.00011846423149108887	650.3795776367188	170.62754821777344	9.417533874511719e-5	3.610729217529297	477.0175476074219	1.3113021850585938e-5	3	017
508	25.612220764160156	2.47731876373291	1.1742115020751953e-5	10.325244903564453	480.906005859375	3.0517578125e-5	648.6008911132812	267.87469482421875	0.00010117888450622559	153.7921600341797	3.304886817932129	8.046627044677734e-6	3	017
509	5.376628875732422	6.016186237335205	0.0009849071502685547	7.169964790344238	4.3921308517456055	0.0001405179500579834	642.8414306640625	5.923266887664795	3.281235694885254e-5	153.46119689941406	2.9165616035461426	1.4871358871459961e-5	3	017
510	25.035310745239258	1.793288230895996	5.176663398742676e-5	10.551155090332031	480.71923828125	1.9252300262451172e-5	650.07666015625	267.6716003417969	0.00019282102584838867	153.34947204589844	2.9816536903381348	6.9141387939453125e-6	3	017
511	80.51119995117188	229.09840393066406	0.010348498821258545	79.93315124511719	230.1370086669922	0.9931142330169678	649.3978881835938	299.206787109375	8.654594421386719e-5	79.65872192382812	226.03585815429688	0.00010448694229125977	3	017
512	26.063081741333008	2.3276095390319824	0.00018209218978881836	8.123273849487305	4.110866069793701	3.382563591003418e-5	649.0736694335938	301.9707946777344	2.4586915969848633e-5	3.1284117698669434	477.53375244140625	6.943941116333008e-6	3	017
513	25.82130241394043	1.7057271003723145	7.224082946777344e-5	10.720023155212402	480.3131408691406	7.265806198120117e-5	648.9508056640625	301.9695129394531	0.001170724630355835	2.607574224472046	477.3924255371094	9.059906005859375e-6	3	017
514	138.113525390625	197.456787109375	1.0	86.39688873291016	242.35902404785156	0.026110142469406128	649.3318481445312	284.07550048828125	0.00010356307029724121	143.5733642578125	199.40859985351562	1.71661376953125e-5	3	017
515	145.234130859375	188.7670440673828	1.0	90.6275863647461	248.36192321777344	1.0	144.05503845214844	191.00633239746094	0.0003059804439544678	139.63441467285156	194.99090576171875	0.0001913607120513916	3	017
516	151.5028533935547	181.9435272216797	1.0	104.42681884765625	239.70982360839844	1.0	106.06321716308594	241.1964111328125	0.00019276142120361328	98.2928466796875	243.70091247558594	0.00020238757133483887	3	017
517	159.7594757080078	172.98455810546875	1.0	104.91474914550781	239.83306884765625	1.0	158.10325622558594	174.19712829589844	0.00025984644889831543	110.17646789550781	241.55569458007812	0.0004253089427947998	3	017
518	169.16017150878906	157.7392120361328	1.0	117.16864013671875	224.64266967773438	0.9945275187492371	119.19449615478516	222.61099243164062	0.0005370676517486572	168.78810119628906	162.55197143554688	0.0002581477165222168	3	017
519	190.9569549560547	132.89076232910156	1.0	138.66197204589844	202.3798370361328	0.9999998807907104	138.61622619628906	203.80096435546875	0.00025582313537597656	141.95156860351562	207.66920471191406	0.00021117925643920898	3	017
520	193.927490234375	130.01341247558594	1.0	141.4957733154297	195.26792907714844	1.0	142.47177124023438	193.4602813720703	0.00014609098434448242	143.67831420898438	196.6554412841797	9.939074516296387e-5	3	017
521	196.00665283203125	128.5660400390625	1.0	142.5079345703125	191.81561279296875	0.9999988079071045	648.25390625	282.0399475097656	0.0005137026309967041	139.40643310546875	192.7205047607422	0.0001945197582244873	3	017
522	195.2147216796875	127.84786224365234	1.0	145.2572479248047	188.17852783203125	1.0	147.25868225097656	189.09417724609375	0.00027361512184143066	146.03793334960938	188.78343200683594	0.0002853870391845703	3	017
523	193.84463500976562	127.90171813964844	1.0	142.96009826660156	188.31776428222656	1.0	143.05503845214844	188.90963745117188	0.00047472119331359863	141.6830596923828	189.89956665039062	0.00028321146965026855	3	017
524	192.6798095703125	127.45179748535156	1.0	143.56040954589844	189.54652404785156	1.0	145.040771484375	190.05519104003906	0.0002929866313934326	144.2533721923828	190.4070587158203	0.00019931793212890625	3	017
525	191.1224365234375	127.72283172607422	1.0	142.0343780517578	189.2046356201172	1.0	649.14990234375	187.8207550048828	0.0005054771900177002	143.45152282714844	190.13192749023438	0.00015741586685180664	3	017
526	189.5189208984375	126.7744140625	1.0	142.25820922851562	188.69168090820312	1.0	143.30990600585938	188.68148803710938	0.00028756260871887207	141.73158264160156	189.49488830566406	0.0001977384090423584	3	017
527	189.10354614257812	126.17764282226562	1.0	142.09083557128906	188.19796752929688	1.0	143.20179748535156	188.3790283203125	0.0002516508102416992	141.056396484375	189.1955108642578	0.00016042590141296387	3	017
528	187.99644470214844	125.92218017578125	1.0	141.37826538085938	189.25689697265625	1.0	142.64630126953125	188.9958038330078	0.0002492964267730713	139.63775634765625	190.19393920898438	0.00018084049224853516	3	017
529	188.6065673828125	123.69330596923828	1.0	141.74551391601562	187.66307067871094	1.0	188.44561767578125	124.15300750732422	0.0004386007785797119	187.92909240722656	128.85263061523438	0.00020939111709594727	3	017
530	188.0927276611328	122.9443359375	1.0	140.40646362304688	186.19882202148438	1.0	188.2075958251953	123.32684326171875	0.00039005279541015625	188.2180938720703	127.65961456298828	0.00022622942924499512	3	017
531	185.1687774658203	126.75320434570312	1.0	140.87631225585938	187.62742614746094	0.9899925589561462	648.8590698242188	299.3836669921875	0.00042444467544555664	142.8328857421875	193.041259765625	9.879469871520996e-5	3	017
532	173.13108825683594	118.06741333007812	1.0	185.61326599121094	159.7650909423828	0.9500799179077148	648.390869140625	302.3790588378906	0.00040593743324279785	184.4049835205078	160.40664672851562	0.00011417269706726074	3	017
533	158.821044921875	106.0714111328125	1.0	187.56634521484375	151.055908203125	0.9999912977218628	187.74380493164062	150.15025329589844	0.000816047191619873	191.16482543945312	152.7264862060547	0.0001315772533416748	3	017
534	150.46524047851562	87.52517700195312	1.0	186.96641540527344	137.4783935546875	1.0	650.436279296875	205.31204223632812	8.186697959899902e-5	190.82232666015625	143.0630340576172	0.00013646483421325684	3	017
535	143.18905639648438	81.33317565917969	1.0	166.72740173339844	138.6209716796875	0.9997763633728027	167.88128662109375	135.70375061035156	0.009612411260604858	167.95193481445312	139.93519592285156	0.0010385513305664062	3	017
536	138.36431884765625	81.84270477294922	1.0	164.3457794189453	107.25714874267578	1.0	168.5105743408203	105.81190490722656	0.0003692209720611572	167.103515625	109.6043701171875	0.0017099976539611816	3	017
537	136.85400390625	88.16641998291016	1.0	153.09024047851562	94.92572021484375	0.001515716314315796	648.701416015625	302.2568054199219	0.0006435811519622803	154.5647430419922	2.9254608154296875	0.00011998414993286133	3	017
538	126.02896881103516	105.81953430175781	1.0	159.98443603515625	71.24735260009766	0.5133296847343445	648.6464233398438	301.64666748046875	0.00020799040794372559	122.95536041259766	111.96855163574219	8.00788402557373e-5	3	017
539	117.57479858398438	109.21249389648438	0.9999927282333374	161.13002014160156	74.17726135253906	0.9994772672653198	648.5072021484375	284.4235534667969	0.0002658665180206299	158.49801635742188	68.10829162597656	4.884600639343262e-5	3	017
540	116.37640380859375	110.6048812866211	1.0	152.18370056152344	82.8048095703125	1.0	647.66015625	303.92144775390625	0.00026616454124450684	145.76129150390625	84.93770599365234	0.00033274292945861816	3	017
541	120.36881256103516	112.91983795166016	0.9860730171203613	148.0496826171875	88.76934051513672	0.9999998807907104	648.7073974609375	284.4052734375	0.00040543079376220703	146.50503540039062	88.4174575805664	0.00015458464622497559	3	017
542	96.71054077148438	116.8658218383789	0.24781140685081482	14.026857376098633	483.0728454589844	9.125471115112305e-5	648.688232421875	266.7724304199219	0.0004464387893676758	95.53265380859375	132.62982177734375	4.2110681533813477e-5	3	017
543	123.48600006103516	118.89705657958984	0.9999997615814209	119.12857818603516	122.46958923339844	0.00020244717597961426	650.044677734375	186.4976348876953	0.000406414270401001	134.29124450683594	130.8038330078125	9.876489639282227e-5	3	017
544	128.1407012939453	116.59083557128906	1.0	148.8320770263672	92.69542694091797	0.0009549558162689209	649.8548583984375	186.3289794921875	0.00048670172691345215	93.47682189941406	131.66465759277344	0.000280231237411499	3	017
545	128.82264709472656	116.49051666259766	0.9999896287918091	149.49644470214844	94.98167419433594	0.046308696269989014	133.37185668945312	120.01587677001953	0.00011157989501953125	136.06103515625	128.4997100830078	0.00018996000289916992	3	017
546	128.5076446533203	114.91436767578125	0.9999996423721313	133.79734802246094	116.46275329589844	0.0009760260581970215	649.7468872070312	168.72364807128906	0.0016739964485168457	132.32044982910156	125.94528198242188	0.0001474320888519287	3	017
