# Supplementary material for: An automated feeding system for the African killifish reveals the impact of diet on lifespan and allows scalable assessment of associative learning
Source: eLife. 2022 Nov 10;11:e69008. doi: 10.7554/eLife.69008 (PMC9788828; doi:10.7554/eLife.69008)
Supplement: Figure 6—source data 2. [file elife-69008-fig6-data2.zip › Training Trajectories/t10_REC003DLC_resnet50_TrainAllTheThingsJun28shuffle1_1030000.csv]

bodyparts_coords	fishhead_x	fishhead_y	fishhead_likelihood	fishtail_x	fishtail_y	fishtail_likelihood	redlight_x	redlight_y	redlight_likelihood	fooddrop_x	fooddrop_y	fooddrop_likelihood	fishnum	recordingnum
0	560.1468505859375	271.8841247558594	0.00035828351974487305	223.39710998535156	121.45709228515625	8.553266525268555e-5	559.1095581054688	270.9060363769531	0.9999064207077026	555.7748413085938	264.8114318847656	0.0001926422119140625	10	003
1	556.9078979492188	274.4638977050781	0.00035643577575683594	556.9174194335938	273.4333190917969	9.262561798095703e-5	559.08740234375	270.9689025878906	0.9999746680259705	556.1453857421875	272.33465576171875	0.00025853514671325684	10	003
2	556.7798461914062	274.3125305175781	0.00027751922607421875	247.92100524902344	120.64093780517578	0.01868385076522827	558.7957763671875	270.9736022949219	0.9999464750289917	556.3303833007812	272.4046936035156	0.0002384483814239502	10	003
3	560.589599609375	272.61871337890625	0.0018234848976135254	228.96572875976562	126.66802215576172	0.00029927492141723633	559.4396362304688	271.45391845703125	0.999962329864502	557.1231689453125	273.2171936035156	0.0004226863384246826	10	003
4	560.3461303710938	272.0875549316406	0.0014246106147766113	557.3723754882812	272.7065734863281	0.00021454691886901855	559.0848999023438	270.8315734863281	0.9999673366546631	557.16552734375	271.9989929199219	0.0006257295608520508	10	003
5	644.4353637695312	462.5207824707031	0.0003688037395477295	638.72265625	2.881706714630127	0.00021985173225402832	559.0543212890625	270.246337890625	0.9989246129989624	556.7340698242188	271.58538818359375	9.813904762268066e-5	10	003
6	560.162353515625	272.2660827636719	0.00048217177391052246	557.06884765625	273.77801513671875	0.00010260939598083496	558.772216796875	271.2952575683594	0.999951958656311	556.1759033203125	272.71356201171875	0.00028073787689208984	10	003
7	110.2693862915039	116.47773742675781	0.00031954050064086914	638.8428955078125	3.597707986831665	8.973479270935059e-5	559.2276611328125	271.1875	0.999974250793457	556.7128295898438	272.0547790527344	0.0002471804618835449	10	003
8	556.6368408203125	274.5288391113281	0.0008792281150817871	556.5146484375	273.5308532714844	0.00014841556549072266	558.4112548828125	271.2279968261719	0.9999608397483826	556.0860595703125	272.526123046875	0.0005923807621002197	10	003
9	559.7320556640625	272.1510925292969	0.0004989206790924072	638.4382934570312	3.2087409496307373	0.00011348724365234375	558.7886352539062	270.78851318359375	0.9998626708984375	556.3438110351562	272.23724365234375	0.00030234456062316895	10	003
10	560.0587158203125	272.60137939453125	0.001085817813873291	557.0897827148438	273.6020202636719	0.0001652538776397705	558.8006591796875	271.0570983886719	0.9999457001686096	556.1957397460938	272.5957336425781	0.0002715587615966797	10	003
11	89.806396484375	116.48513793945312	0.9752480387687683	91.31816864013672	122.43083953857422	0.0001970231533050537	558.9942016601562	270.64349365234375	0.9999676942825317	557.106201171875	272.41058349609375	0.0007104873657226562	10	003
12	89.61640930175781	117.9369125366211	0.9985102415084839	638.3180541992188	3.444633722305298	9.056925773620605e-5	558.6295166015625	270.62640380859375	0.9999291896820068	555.9265747070312	272.15045166015625	0.00015044212341308594	10	003
13	93.0812759399414	118.6202163696289	0.999962329864502	646.4432983398438	240.7334747314453	0.0006856918334960938	558.7120361328125	271.1458435058594	0.9997950792312622	555.9661254882812	272.39501953125	0.00014081597328186035	10	003
14	98.17288970947266	120.1196060180664	0.9564337730407715	557.2286376953125	273.0873718261719	0.0001379847526550293	559.2379150390625	270.56976318359375	0.9999130964279175	556.7476806640625	272.1678161621094	0.0003675520420074463	10	003
15	560.09033203125	275.725830078125	0.0003069639205932617	557.6279296875	273.1175537109375	0.00015294551849365234	559.3560791015625	270.6585693359375	0.9999711513519287	557.3763427734375	272.0208740234375	0.0004144012928009033	10	003
16	556.792724609375	274.7192077636719	0.0002479255199432373	556.8854370117188	273.83172607421875	6.905198097229004e-5	558.80419921875	271.5894775390625	0.9999755620956421	556.2033081054688	272.66259765625	0.0002471506595611572	10	003
17	556.7520141601562	274.3790283203125	0.0004985034465789795	644.3783569335938	143.3375244140625	0.00021088123321533203	558.7363891601562	271.2637023925781	0.9999585151672363	556.3762817382812	272.1988830566406	0.0006400346755981445	10	003
18	644.7449340820312	461.337158203125	0.0005930066108703613	556.8212280273438	273.5531921386719	0.00013518333435058594	558.8409423828125	271.0356750488281	0.9999408721923828	556.0921020507812	272.56219482421875	0.0002288520336151123	10	003
19	97.84281158447266	122.86821746826172	0.367512583732605	107.18204498291016	170.90469360351562	0.8037426471710205	558.0712280273438	271.747314453125	0.9999825954437256	555.5247802734375	272.52593994140625	0.00019407272338867188	10	003
20	93.6557846069336	119.74852752685547	1.0	100.79847717285156	166.6954345703125	0.06433379650115967	557.8744506835938	271.0960693359375	0.9998095035552979	555.6714477539062	272.90869140625	0.0005751848220825195	10	003
21	559.939453125	275.59344482421875	0.00035580992698669434	557.0299072265625	272.90679931640625	0.00016427040100097656	558.7201538085938	270.03717041015625	0.9999369382858276	556.6485595703125	272.1242370605469	0.0004443526268005371	10	003
22	98.05492401123047	119.78086853027344	1.0	94.13924407958984	129.59579467773438	0.00028899312019348145	558.8460693359375	270.5370178222656	0.9999532699584961	556.3662109375	271.9007873535156	0.0002804100513458252	10	003
23	97.7880630493164	117.1036376953125	0.9999878406524658	97.40093231201172	139.20875549316406	0.023746997117996216	558.1096801757812	271.1293029785156	0.9998481273651123	554.8374633789062	272.196044921875	0.00010514259338378906	10	003
24	106.91348266601562	114.33521270751953	1.0	557.0890502929688	273.78497314453125	0.00031620264053344727	558.3296508789062	271.7220764160156	0.9999802708625793	556.6643676757812	273.0353698730469	0.0007864534854888916	10	003
25	110.68329620361328	114.87606811523438	1.0	101.31097412109375	120.88898468017578	0.0002875030040740967	559.0921020507812	270.43621826171875	0.999907374382019	556.8626708984375	272.2850036621094	0.0007068514823913574	10	003
26	536.4322509765625	220.3728790283203	0.06189650297164917	117.8686752319336	119.05207824707031	0.007309079170227051	536.9296264648438	218.13397216796875	0.9999597072601318	536.3450927734375	217.20582580566406	0.0006599128246307373	10	003
27	536.113525390625	222.02340698242188	0.0015979111194610596	536.9078979492188	220.14151000976562	0.0007535815238952637	536.4896850585938	219.0529022216797	0.9999983310699463	535.3536376953125	220.59556579589844	0.0018337368965148926	10	003
28	536.363037109375	221.9982147216797	0.0007252693176269531	538.1514892578125	220.4977569580078	0.0003999471664428711	537.7789916992188	219.12095642089844	0.999998927116394	536.06103515625	218.9886932373047	0.0018010735511779785	10	003
29	536.1627197265625	222.26890563964844	0.00042954087257385254	537.655029296875	220.392333984375	0.00044026970863342285	537.0394897460938	219.4104461669922	0.9999991655349731	535.7200317382812	220.55743408203125	0.001934349536895752	10	003
30	536.3618774414062	221.60263061523438	0.0010883510112762451	537.4457397460938	220.26768493652344	0.0006222724914550781	537.216064453125	218.99771118164062	0.9999987483024597	536.231689453125	218.59051513671875	0.0013267695903778076	10	003
31	645.3004150390625	462.7082824707031	0.004524201154708862	536.877685546875	220.67678833007812	0.0008622407913208008	536.8402099609375	219.27670288085938	0.999998152256012	535.9872436523438	218.46275329589844	0.0016311705112457275	10	003
32	536.2222900390625	222.6414794921875	0.0013828575611114502	537.3665771484375	220.7816925048828	0.0005103349685668945	536.8668823242188	219.7418670654297	0.9999983310699463	535.2230224609375	221.15185546875	0.001993834972381592	10	003
33	536.3672485351562	222.5694580078125	0.001302093267440796	537.83154296875	220.66172790527344	0.0007747113704681396	537.2749633789062	219.46763610839844	0.9999971389770508	535.9050903320312	218.5157012939453	0.002166837453842163	10	003
34	644.271728515625	461.70001220703125	0.0015732347965240479	537.6748657226562	220.71507263183594	0.0006768405437469482	537.2128295898438	219.54945373535156	0.9999975562095642	535.5577392578125	220.89979553222656	0.0017826855182647705	10	003
35	536.0414428710938	222.52894592285156	0.0016231834888458252	536.895751953125	220.04443359375	0.0004247725009918213	536.684814453125	219.06300354003906	0.9999971389770508	535.1183471679688	220.601806640625	0.0027760863304138184	10	003
36	141.77516174316406	117.19613647460938	0.005084902048110962	144.4473876953125	122.06912231445312	0.0296822190284729	537.1934814453125	219.52645874023438	0.999999463558197	535.828369140625	219.19029235839844	0.0010711848735809326	10	003
37	645.2299194335938	461.3149108886719	0.00037109851837158203	147.32748413085938	127.99014282226562	0.9999687671661377	537.184814453125	219.67076110839844	0.9999995231628418	535.869140625	220.67739868164062	0.0013590455055236816	10	003
38	645.8272705078125	459.9283752441406	0.0014860332012176514	146.18331909179688	129.9180145263672	0.9998390674591064	537.4703369140625	218.61404418945312	0.999999463558197	535.5511474609375	218.51173400878906	0.0009339451789855957	10	003
39	133.37896728515625	103.132568359375	1.0	141.05226135253906	131.54446411132812	0.9995778203010559	537.1869506835938	218.6273956298828	0.9999992847442627	535.515380859375	220.8423614501953	0.0012446343898773193	10	003
40	140.22634887695312	100.50208282470703	0.9998412132263184	143.02479553222656	132.52597045898438	0.9999998211860657	537.4470825195312	219.06661987304688	0.9999990463256836	536.2625122070312	219.20648193359375	0.0021216273307800293	10	003
41	144.35968017578125	96.68199157714844	0.9999997615814209	141.78477478027344	135.42025756835938	0.9999966621398926	536.6034545898438	218.7502899169922	0.999998927116394	535.4343872070312	220.3855438232422	0.0013686120510101318	10	003
42	148.45584106445312	96.63145446777344	1.0	141.20059204101562	136.30560302734375	0.9792377948760986	537.6444091796875	219.0413055419922	0.9999992847442627	535.7303466796875	218.86639404296875	0.0008487105369567871	10	003
43	151.65774536132812	94.560791015625	1.0	142.59954833984375	134.78504943847656	1.0	537.3536987304688	219.4784698486328	0.9999994039535522	535.6614379882812	220.68255615234375	0.0014264881610870361	10	003
44	536.1184692382812	221.8638916015625	0.0016404390335083008	144.15235900878906	135.4403533935547	0.9999994039535522	536.6666870117188	218.8585968017578	0.9999982118606567	535.8305053710938	218.25308227539062	0.0012476742267608643	10	003
45	536.266357421875	221.41082763671875	0.0005949139595031738	141.31199645996094	137.02426147460938	0.9999967813491821	536.9142456054688	217.99716186523438	0.999999463558197	535.7303466796875	218.41824340820312	0.0008974969387054443	10	003
46	536.165771484375	221.90882873535156	0.0006891489028930664	537.1883544921875	219.8144989013672	0.00043007731437683105	536.7951049804688	218.2367706298828	0.9999990463256836	536.1250610351562	218.4276885986328	0.002506732940673828	10	003
47	536.329833984375	221.70970153808594	0.0012530684471130371	537.776123046875	220.18711853027344	0.0005550682544708252	537.2562255859375	218.46572875976562	0.999998927116394	539.3248291015625	220.49252319335938	0.0013307929039001465	10	003
48	536.1593627929688	222.5194091796875	0.0009209215641021729	537.3287353515625	220.97666931152344	0.0005193352699279785	536.743896484375	219.62423706054688	0.9999986886978149	535.2499389648438	221.22747802734375	0.001695007085800171	10	003
49	536.3966674804688	221.30474853515625	0.001065582036972046	537.9237670898438	220.02200317382812	0.00044295191764831543	537.2596435546875	218.43336486816406	0.9999987483024597	535.7967529296875	218.45191955566406	0.0008318722248077393	10	003
50	137.29336547851562	117.28770446777344	0.04829666018486023	135.8501434326172	119.84347534179688	0.020072877407073975	536.9745483398438	219.89244079589844	0.9999985694885254	535.45458984375	221.33657836914062	0.0016831159591674805	10	003
51	141.23658752441406	116.62029266357422	0.1166662871837616	195.13211059570312	107.4623031616211	0.009242326021194458	537.208251953125	219.0363311767578	0.999998927116394	535.8931274414062	218.79676818847656	0.0017876029014587402	10	003
52	153.73675537109375	119.62123107910156	0.007169395685195923	151.58706665039062	124.64507293701172	0.9647030830383301	537.34033203125	219.61233520507812	0.9999992251396179	535.7527465820312	219.26576232910156	0.0012580454349517822	10	003
53	536.19482421875	222.0087890625	0.001344233751296997	149.99386596679688	121.19220733642578	0.012021005153656006	536.8179931640625	218.73532104492188	0.9999979734420776	535.6383056640625	220.36474609375	0.0015979111194610596	10	003
54	536.1566162109375	222.08163452148438	0.0009787678718566895	537.15283203125	220.55392456054688	0.0005211234092712402	536.8214111328125	219.2483367919922	0.9999990463256836	535.1273193359375	220.72239685058594	0.001833885908126831	10	003
55	542.432373046875	223.541259765625	0.0006169676780700684	538.3096313476562	220.2874298095703	0.00035059452056884766	537.4053344726562	218.77650451660156	0.9999991655349731	535.9916381835938	218.8505096435547	0.0010988414287567139	10	003
56	536.292724609375	222.0784149169922	0.0007376372814178467	204.82235717773438	110.66468048095703	0.13131114840507507	536.9500732421875	219.7477569580078	0.9999992251396179	535.4129638671875	221.3236846923828	0.0008451938629150391	10	003
57	542.8021240234375	223.5804443359375	0.00030544400215148926	205.4647979736328	108.83846282958984	0.972026526927948	537.2844848632812	218.81536865234375	0.9999994039535522	536.0062255859375	220.3582000732422	0.0028001070022583008	10	003
58	536.4085083007812	221.99163818359375	0.0005761981010437012	204.54124450683594	112.41805267333984	0.4755358099937439	537.2442626953125	219.5310516357422	0.9999991655349731	536.0526123046875	219.0048065185547	0.001209259033203125	10	003
59	208.35606384277344	103.70843505859375	0.861346960067749	208.78147888183594	107.91023254394531	0.998094916343689	537.2581787109375	219.7207794189453	0.9999990463256836	535.52783203125	220.86061096191406	0.0014059245586395264	10	003
60	210.3411865234375	103.30950164794922	0.0012843012809753418	209.71124267578125	108.59733581542969	0.9999892711639404	536.7367553710938	218.61215209960938	0.9999990463256836	535.7129516601562	220.04531860351562	0.0013325512409210205	10	003
61	217.04815673828125	105.339111328125	0.87575763463974	179.33555603027344	138.35585021972656	0.9941694736480713	537.8255615234375	219.09976196289062	0.9999992847442627	535.749755859375	218.88186645507812	0.0007516741752624512	10	003
62	225.84844970703125	107.28551483154297	0.885591983795166	225.4078826904297	107.9906997680664	0.9996781945228577	537.0352172851562	219.69337463378906	0.9999990463256836	535.1900634765625	221.27854919433594	0.001713871955871582	10	003
63	536.2202758789062	222.04673767089844	0.0009331405162811279	186.72665405273438	126.8330307006836	0.9999999403953552	537.0820922851562	219.39193725585938	0.9999984502792358	535.1668090820312	220.79364013671875	0.0016817450523376465	10	003
64	536.1497802734375	222.56895446777344	0.00044992566108703613	537.7376708984375	221.19241333007812	0.0004405677318572998	536.8511962890625	219.80938720703125	0.9999992847442627	535.489990234375	221.12924194335938	0.0012784302234649658	10	003
65	644.6868286132812	461.0085144042969	0.0011856555938720703	538.0783081054688	221.20266723632812	0.0005029439926147461	537.36279296875	219.10806274414062	0.9999994039535522	535.7218627929688	218.99720764160156	0.0010730922222137451	10	003
66	536.0140991210938	222.4586639404297	0.0009301602840423584	537.5567626953125	221.12693786621094	0.0007014274597167969	536.89013671875	219.63916015625	0.9999982118606567	535.9033203125	219.04795837402344	0.0019020438194274902	10	003
67	536.3211059570312	221.78729248046875	0.0016134381294250488	537.6390380859375	220.2082977294922	0.0005360841751098633	536.99951171875	218.2332000732422	0.9999982118606567	535.6452026367188	220.78883361816406	0.0009503662586212158	10	003
68	276.6111145019531	103.25010681152344	0.1384718120098114	211.6863250732422	121.52157592773438	0.9999998807907104	537.4071044921875	218.36489868164062	0.9999994039535522	535.8301391601562	218.470703125	0.0012287497520446777	10	003
69	275.7284240722656	102.76339721679688	0.0017015337944030762	209.79473876953125	121.00784301757812	0.901444137096405	536.8920288085938	218.31130981445312	0.9999985694885254	535.6442260742188	220.46798706054688	0.0013566911220550537	10	003
70	278.0624084472656	103.68284606933594	0.0018084943294525146	275.3627624511719	105.13416290283203	0.3984096348285675	536.646240234375	219.768798828125	0.9999991655349731	535.93212890625	219.03683471679688	0.002119988203048706	10	003
71	536.5742797851562	221.39010620117188	0.0004646480083465576	538.48681640625	220.65634155273438	0.0004582405090332031	537.9034423828125	218.9593505859375	0.9999992847442627	536.3775634765625	218.96844482421875	0.0015369057655334473	10	003
72	644.4367065429688	462.9288330078125	0.0006961822509765625	537.254150390625	220.7509307861328	0.0005151033401489258	536.8922119140625	219.2732696533203	0.9999986886978149	535.5033569335938	220.98544311523438	0.0014930963516235352	10	003
73	644.68603515625	461.4183654785156	0.005510300397872925	536.8482666015625	219.8231201171875	0.0006444752216339111	536.7940673828125	218.1053009033203	0.9999988079071045	535.2008666992188	220.33084106445312	0.001063525676727295	10	003
74	536.21044921875	221.893310546875	0.0008224546909332275	225.2849884033203	119.15531921386719	0.9991921186447144	536.867919921875	218.8515625	0.9999986886978149	535.8106689453125	218.2931365966797	0.0011973977088928223	10	003
75	644.6873168945312	462.18756103515625	0.003945291042327881	225.95504760742188	115.96223449707031	0.9730361700057983	536.8156127929688	219.5928497314453	0.9999986886978149	535.2257080078125	221.19479370117188	0.001509934663772583	10	003
76	536.3982543945312	221.66786193847656	0.0014583766460418701	223.95606994628906	115.05876159667969	0.020410507917404175	537.0684814453125	218.26123046875	0.9999984502792358	536.0361938476562	218.09561157226562	0.001223832368850708	10	003
77	536.2667236328125	222.22714233398438	0.0015724897384643555	537.5194702148438	220.6070556640625	0.0007014274597167969	536.9566040039062	219.29470825195312	0.9999977350234985	535.953125	218.4857635498047	0.001765817403793335	10	003
78	645.3313598632812	462.29656982421875	0.00044608116149902344	538.1534423828125	221.10667419433594	0.0003891885280609131	537.6539916992188	219.32470703125	0.9999991059303284	536.0597534179688	219.03077697753906	0.0019469857215881348	10	003
79	645.9376831054688	460.4207763671875	0.0012492835521697998	537.8928833007812	221.0373077392578	0.0005245208740234375	537.178955078125	219.036376953125	0.9999991655349731	535.7001953125	220.92262268066406	0.001458883285522461	10	003
80	289.83392333984375	103.9739990234375	0.005467891693115234	537.689208984375	220.38577270507812	0.0006264746189117432	537.0039672851562	218.96070861816406	0.9999982714653015	536.2696533203125	218.80274963378906	0.0021435022354125977	10	003
81	536.3345947265625	221.68380737304688	0.0007003247737884521	537.87451171875	220.2003936767578	0.00044083595275878906	537.1286010742188	218.6719207763672	0.999999463558197	539.3472290039062	220.776611328125	0.001442939043045044	10	003
82	536.3275146484375	221.95260620117188	0.0007795393466949463	537.3795166015625	220.32012939453125	0.0007543861865997314	537.1334228515625	218.70623779296875	0.9999986886978149	536.2374267578125	218.5709228515625	0.0015583634376525879	10	003
83	536.1828002929688	221.4475860595703	0.0007345080375671387	537.435546875	219.6664276123047	0.0005936920642852783	536.9130249023438	218.19223022460938	0.9999994039535522	535.873779296875	219.9065399169922	0.0013402700424194336	10	003
84	536.3698120117188	221.93795776367188	0.0009141862392425537	538.0244750976562	220.47296142578125	0.00051841139793396	537.4479370117188	219.0240478515625	0.9999986886978149	536.1084594726562	218.98013305664062	0.0015615522861480713	10	003
85	536.4092407226562	222.13876342773438	0.000563502311706543	538.01806640625	221.23426818847656	0.0004652738571166992	537.3526000976562	219.68258666992188	0.9999991059303284	535.5722045898438	220.96546936035156	0.0011752843856811523	10	003
86	327.05474853515625	105.43568420410156	0.9991974234580994	328.694091796875	109.46619415283203	0.0276699960231781	537.2195434570312	218.35972595214844	0.9999990463256836	535.7017822265625	220.5153350830078	0.0010203719139099121	10	003
87	337.4886169433594	104.29292297363281	1.0	340.2606506347656	108.02262115478516	0.028872370719909668	537.583740234375	218.69210815429688	0.9999996423721313	535.6520385742188	219.04379272460938	0.000954359769821167	10	003
88	348.01922607421875	104.23442840576172	1.0	537.3648681640625	220.68780517578125	0.0008304417133331299	536.907958984375	219.16372680664062	0.9999983906745911	536.0737915039062	218.56634521484375	0.0011750459671020508	10	003
89	353.5083923339844	104.12841033935547	1.0	537.687255859375	220.92636108398438	0.000690072774887085	536.9954833984375	219.2074737548828	0.9999992251396179	535.968505859375	219.14175415039062	0.001766800880432129	10	003
90	360.611083984375	103.62933349609375	1.0	275.5475769042969	115.19209289550781	0.21704620122909546	537.2045288085938	218.98175048828125	0.9999992847442627	538.99755859375	220.82205200195312	0.001442939043045044	10	003
91	365.99609375	103.892822265625	1.0	282.71575927734375	118.5619888305664	1.0	537.1569213867188	219.0710906982422	0.9999978542327881	535.9479370117188	218.33824157714844	0.0010530650615692139	10	003
92	369.7643127441406	102.95521545410156	1.0	537.3181762695312	220.6700897216797	0.00043967366218566895	536.7267456054688	219.4999542236328	0.999999463558197	535.6742553710938	218.9874267578125	0.0017645061016082764	10	003
93	372.0387268066406	102.46580505371094	1.0	538.2472534179688	220.02146911621094	0.00035253167152404785	537.6357421875	218.660888671875	0.9999990463256836	536.0034790039062	218.47425842285156	0.001536250114440918	10	003
94	375.7565612792969	102.06246185302734	1.0	537.4732055664062	220.3698272705078	0.0003765225410461426	537.1859741210938	218.88894653320312	0.9999987483024597	539.1322021484375	220.69566345214844	0.0021229982376098633	10	003
95	378.9732971191406	100.90148162841797	1.0	536.656982421875	220.19009399414062	0.00029456615447998047	537.3807983398438	218.73965454101562	0.9999996423721313	535.7598876953125	220.51535034179688	0.0012966692447662354	10	003
96	383.6396179199219	101.39466094970703	1.0	537.32421875	220.04847717285156	0.00047788023948669434	537.0139770507812	218.49415588378906	0.999999463558197	535.7412109375	218.52420043945312	0.001447230577468872	10	003
97	386.23223876953125	100.60978698730469	1.0	537.3720703125	220.3274383544922	0.0003954768180847168	536.7045288085938	219.25877380371094	0.9999978542327881	539.0109252929688	220.60873413085938	0.002742260694503784	10	003
98	389.0814208984375	101.45121002197266	1.0	537.2388916015625	219.9520721435547	0.000415116548538208	536.8931884765625	218.54510498046875	0.9999991655349731	536.0972290039062	218.2424774169922	0.0018558800220489502	10	003
99	394.60113525390625	99.79342651367188	1.0	400.38665771484375	104.07058715820312	0.00061798095703125	537.327392578125	218.6912841796875	0.9999992847442627	536.0374145507812	218.30052185058594	0.0017005205154418945	10	003
100	395.1712341308594	99.462890625	1.0	402.8954772949219	99.94132232666016	0.0009910762310028076	537.4484252929688	218.94131469726562	0.9999990463256836	536.1292724609375	218.36770629882812	0.0016796588897705078	10	003
101	396.6971435546875	100.01531982421875	1.0	404.55645751953125	99.76280975341797	0.0004658699035644531	536.744384765625	218.3810577392578	0.9999991059303284	536.00341796875	218.15345764160156	0.001177072525024414	10	003
102	397.3835754394531	100.20049285888672	1.0	404.6794738769531	99.78026580810547	0.0006881058216094971	537.4047241210938	218.54660034179688	0.9999992251396179	536.1088256835938	218.2196502685547	0.001504063606262207	10	003
103	397.6503601074219	99.78636932373047	1.0	538.3333129882812	219.46127319335938	0.0002975761890411377	537.6863403320312	218.0030059814453	0.9999994039535522	536.0886840820312	217.60171508789062	0.0011871159076690674	10	003
104	398.6175537109375	100.28582000732422	1.0	538.0248413085938	220.14584350585938	0.0005131065845489502	537.4456176757812	219.0443572998047	0.999998927116394	536.2413940429688	218.66444396972656	0.0014326870441436768	10	003
105	398.7989196777344	98.7544174194336	1.0	538.30908203125	219.860595703125	0.00041618943214416504	537.7512817382812	218.82237243652344	0.9999990463256836	536.1310424804688	218.3237762451172	0.0011955797672271729	10	003
106	399.38043212890625	99.16080474853516	1.0	497.6280212402344	100.26744079589844	0.00403207540512085	537.1229248046875	219.05120849609375	0.9999984502792358	535.4495239257812	220.36720275878906	0.0027520954608917236	10	003
107	399.6438903808594	99.43189239501953	1.0	538.0439453125	220.13682556152344	0.0005110502243041992	537.4574584960938	218.84722900390625	0.9999995231628418	535.8085327148438	218.5771484375	0.0010702908039093018	10	003
108	400.5569152832031	99.63349914550781	1.0	497.0272216796875	100.82341003417969	0.0014044642448425293	537.7305908203125	218.02862548828125	0.9999997019767761	536.1163330078125	217.99032592773438	0.001163482666015625	10	003
109	400.3523254394531	99.82195281982422	1.0	497.1268310546875	101.24342346191406	0.0009811818599700928	536.7880859375	218.28036499023438	0.9999995827674866	535.4815673828125	220.16102600097656	0.0015878379344940186	10	003
110	400.4710693359375	100.59229278564453	1.0	495.6268615722656	98.42321014404297	0.00257912278175354	536.9439697265625	218.31256103515625	0.9999983906745911	536.23876953125	217.5499267578125	0.0017826557159423828	10	003
111	401.09765625	100.4192123413086	1.0	491.2148742675781	96.20354461669922	0.05149075388908386	536.98193359375	218.4715576171875	0.9999990463256836	535.8221435546875	219.93441772460938	0.0036972761154174805	10	003
112	401.6336975097656	100.08226013183594	1.0	491.3482360839844	96.91363525390625	0.002157241106033325	537.1770629882812	218.72119140625	0.9999979138374329	535.6475830078125	220.3454132080078	0.0015801787376403809	10	003
113	404.97283935546875	103.51007843017578	0.9999996423721313	406.44134521484375	102.85956573486328	0.2878919243812561	536.9348754882812	218.5343780517578	0.9999987483024597	535.852783203125	218.16941833496094	0.0017671585083007812	10	003
114	414.35858154296875	104.69094848632812	1.0	538.1976928710938	220.3660888671875	0.0005075633525848389	537.3812866210938	219.07662963867188	0.9999988079071045	536.00390625	218.7777862548828	0.001443028450012207	10	003
115	424.0511779785156	105.26209259033203	1.0	432.08709716796875	103.6498794555664	0.002207428216934204	537.4779052734375	219.437744140625	0.9999982714653015	536.07275390625	219.01461791992188	0.001509249210357666	10	003
116	435.801025390625	106.49390411376953	1.0	537.5765991210938	220.2986602783203	0.0006045103073120117	537.2096557617188	219.1159210205078	0.9999988079071045	535.9942626953125	218.9132843017578	0.0012422800064086914	10	003
117	444.4698486328125	108.10540771484375	1.0	537.8388671875	219.87583923339844	0.0003573000431060791	537.068359375	218.80075073242188	0.9999991655349731	535.9466552734375	218.51324462890625	0.0016197264194488525	10	003
118	536.3739013671875	221.76242065429688	0.0008554756641387939	538.49365234375	220.5013885498047	0.0005204379558563232	537.3741455078125	218.93397521972656	0.9999994039535522	535.8145751953125	218.90902709960938	0.0018053948879241943	10	003
119	536.2186889648438	221.63970947265625	0.0010556280612945557	537.7235717773438	219.81698608398438	0.0003928542137145996	537.44970703125	218.56048583984375	0.9999988079071045	535.8555908203125	218.15036010742188	0.001846998929977417	10	003
120	536.3440551757812	221.53262329101562	0.0006663501262664795	537.8156127929688	220.15122985839844	0.00036269426345825195	537.5650634765625	218.83172607421875	0.9999992847442627	539.4953002929688	220.52001953125	0.0017643570899963379	10	003
121	536.3441772460938	222.0523223876953	0.0005965530872344971	389.3369140625	96.28238677978516	0.0018826723098754883	537.211181640625	219.47390747070312	0.9999990463256836	536.1767578125	219.07814025878906	0.0016697943210601807	10	003
122	450.0634765625	109.01799774169922	0.7964150309562683	391.0104064941406	96.20295715332031	0.9999713897705078	537.0369873046875	218.248779296875	0.9999995231628418	535.8872680664062	218.16702270507812	0.0009773969650268555	10	003
123	448.2630310058594	111.11817169189453	0.021382540464401245	388.7869873046875	94.4047622680664	0.006196528673171997	536.825927734375	219.34799194335938	0.9999992847442627	535.53662109375	220.8849334716797	0.001254349946975708	10	003
124	446.156982421875	111.04412841796875	0.07550850510597229	390.2085266113281	96.14302062988281	0.968620777130127	537.4362182617188	218.997802734375	0.9999995827674866	535.9801635742188	219.2496337890625	0.0014166831970214844	10	003
125	447.871337890625	110.94318389892578	0.0031852126121520996	389.3136291503906	95.45263671875	0.0019011497497558594	537.1671752929688	218.65782165527344	0.9999994039535522	536.0347900390625	218.49708557128906	0.001037299633026123	10	003
126	536.3092651367188	221.79261779785156	0.0007229745388031006	389.4011535644531	93.7142105102539	0.04236549139022827	537.13330078125	219.13722229003906	0.9999991655349731	535.8941040039062	218.70135498046875	0.0014601647853851318	10	003
127	645.1970825195312	463.3336181640625	0.001200854778289795	389.2364196777344	97.35865783691406	1.0	537.2166137695312	219.14419555664062	0.9999985694885254	539.0835571289062	220.75527954101562	0.0015064477920532227	10	003
128	452.6812438964844	126.18270111083984	0.0021076500415802	393.0079650878906	97.75472259521484	0.999954104423523	537.209228515625	219.13104248046875	0.9999995827674866	535.9329223632812	219.40267944335938	0.0015748441219329834	10	003
129	453.17730712890625	132.74403381347656	1.0	399.03643798828125	94.8283462524414	1.0	536.8941040039062	218.5115203857422	0.9999982118606567	536.1525268554688	217.8500213623047	0.0018979310989379883	10	003
130	452.3363342285156	136.43809509277344	1.0	398.8836669921875	91.78205108642578	0.999999463558197	536.9642333984375	218.51148986816406	0.9999992847442627	536.1041870117188	218.15748596191406	0.0008225739002227783	10	003
131	449.9032897949219	139.6179962158203	1.0	397.4004821777344	90.28723907470703	1.0	537.2007446289062	218.42950439453125	0.9999994039535522	536.037109375	218.38717651367188	0.0020834803581237793	10	003
132	448.5830383300781	141.8504180908203	1.0	398.2263488769531	90.27143859863281	1.0	536.5774536132812	218.74099731445312	0.9999988079071045	535.7271728515625	218.38291931152344	0.001647263765335083	10	003
133	448.11798095703125	146.9483184814453	1.0	397.72418212890625	89.5012435913086	0.9999987483024597	536.8989868164062	219.15609741210938	0.9999990463256836	535.9044799804688	220.51800537109375	0.0014487206935882568	10	003
134	444.3306579589844	147.38987731933594	1.0	395.43548583984375	89.69345092773438	1.0	537.1561279296875	218.3973846435547	0.9999990463256836	536.083251953125	218.4359130859375	0.0010284185409545898	10	003
135	444.9544372558594	148.88613891601562	1.0	392.85821533203125	87.36136627197266	1.0	537.03466796875	219.21490478515625	0.9999995827674866	535.6004638671875	219.11251831054688	0.0016488730907440186	10	003
136	497.9696044921875	86.23017883300781	1.0	390.7005615234375	83.80204010009766	1.0	537.1456298828125	218.514892578125	0.9999991655349731	535.9818115234375	218.71119689941406	0.0021655261516571045	10	003
137	444.6845703125	150.3765869140625	1.0	388.6212463378906	80.95963287353516	1.0	537.1632080078125	218.1373748779297	0.9999997019767761	535.9660034179688	218.3040008544922	0.0007152259349822998	10	003
138	443.8359680175781	150.98574829101562	1.0	386.665283203125	80.10523986816406	1.0	537.730712890625	218.3574676513672	0.9999995231628418	536.3941040039062	218.26715087890625	0.001077502965927124	10	003
139	445.59381103515625	152.22178649902344	1.0	383.3172302246094	77.1081314086914	1.0	537.22314453125	218.83056640625	0.999999463558197	536.0266723632812	218.8270263671875	0.0010339915752410889	10	003
140	447.95001220703125	153.01565551757812	1.0	380.0009460449219	74.88033294677734	0.9999992847442627	536.9058837890625	218.9778594970703	0.9999992251396179	536.0513305664062	218.97865295410156	0.0011494457721710205	10	003
141	448.69036865234375	153.76089477539062	1.0	377.12457275390625	73.41902160644531	0.9999971985816956	537.410888671875	218.6510467529297	0.9999986886978149	536.4129638671875	218.25494384765625	0.001568913459777832	10	003
142	450.61309814453125	156.421875	1.0	382.3274841308594	81.06523895263672	1.0	536.6115112304688	219.2661895751953	0.9999992251396179	535.9205932617188	219.1282501220703	0.0011134147644042969	10	003
143	451.0852966308594	160.51931762695312	1.0	383.55364990234375	81.51144409179688	1.0	536.7454833984375	218.9796600341797	0.9999990463256836	535.6979370117188	220.1659698486328	0.0015802979469299316	10	003
144	451.2218017578125	165.05029296875	1.0	385.3494873046875	77.1343002319336	1.0	537.0323486328125	218.78219604492188	0.9999994039535522	535.9251708984375	218.64892578125	0.0016028881072998047	10	003
145	450.0888366699219	167.77064514160156	1.0	387.78875732421875	76.51097869873047	1.0	536.7162475585938	218.51698303222656	0.9999996423721313	535.90771484375	219.03921508789062	0.001415342092514038	10	003
146	449.17877197265625	170.1151123046875	1.0	388.0518493652344	79.18623352050781	0.9999999403953552	536.689453125	218.19253540039062	0.9999994039535522	535.962890625	218.67088317871094	0.0007407665252685547	10	003
147	449.51812744140625	171.74429321289062	1.0	388.7789611816406	80.21233367919922	1.0	537.1704711914062	218.828857421875	0.9999991655349731	536.0411376953125	218.74940490722656	0.0013495385646820068	10	003
148	449.570068359375	172.3036346435547	1.0	387.54364013671875	80.58357238769531	1.0	536.828857421875	218.40701293945312	0.9999992847442627	535.8405151367188	218.67127990722656	0.0017343461513519287	10	003
149	448.5128479003906	171.85877990722656	1.0	385.1714172363281	78.85746002197266	1.0	536.971435546875	218.13345336914062	0.9999991655349731	536.1561279296875	218.28268432617188	0.0006642341613769531	10	003
150	448.5238952636719	171.83639526367188	1.0	384.2979736328125	78.84819793701172	1.0	536.5385131835938	217.9876251220703	0.9999997615814209	535.794921875	219.83505249023438	0.0012257099151611328	10	003
151	448.4152526855469	171.95594787597656	1.0	382.6967468261719	78.3563461303711	1.0	537.0496826171875	218.87530517578125	0.9999992251396179	535.8951416015625	218.88912963867188	0.0009606480598449707	10	003
152	448.402099609375	171.6350555419922	1.0	380.9964599609375	79.19169616699219	1.0	537.3773193359375	218.55438232421875	0.9999990463256836	536.2352294921875	218.68624877929688	0.0010925233364105225	10	003
153	448.0635070800781	171.98472595214844	1.0	379.3371276855469	80.94630432128906	1.0	537.0587768554688	218.4457550048828	0.9999994039535522	535.7666625976562	218.45494079589844	0.0008281171321868896	10	003
154	449.0394592285156	172.58436584472656	1.0	380.1608581542969	80.57304382324219	1.0	537.2428588867188	219.046630859375	0.9999992847442627	535.9415283203125	219.05836486816406	0.0011317133903503418	10	003
155	449.3710632324219	172.5775146484375	1.0	379.5944519042969	81.83240509033203	1.0	537.1505737304688	218.46719360351562	0.9999994039535522	535.9928588867188	218.58444213867188	0.0010500848293304443	10	003
156	449.7092590332031	173.09375	1.0	381.23028564453125	83.17789459228516	1.0	536.969970703125	218.1297607421875	0.9999995231628418	536.0043334960938	218.69114685058594	0.0013203918933868408	10	003
157	450.4740905761719	174.69656372070312	1.0	381.5570068359375	85.61561584472656	1.0	536.8013305664062	218.90089416503906	0.9999990463256836	535.7782592773438	220.2405548095703	0.0009784996509552002	10	003
158	450.3681945800781	176.39976501464844	1.0	386.5704345703125	84.67816925048828	1.0	536.7985229492188	218.89414978027344	0.9999995827674866	535.7556762695312	218.7499237060547	0.002134770154953003	10	003
159	450.06207275390625	176.91407775878906	1.0	390.65655517578125	84.58650970458984	1.0	536.8677978515625	218.84423828125	0.9999990463256836	535.9392700195312	219.0134735107422	0.0012965500354766846	10	003
160	448.2881774902344	176.17616271972656	1.0	389.2174377441406	82.20922088623047	1.0	536.7733764648438	218.1983642578125	0.9999996423721313	535.9344482421875	218.8178253173828	0.0011659860610961914	10	003
161	446.85333251953125	175.77471923828125	1.0	386.6690368652344	80.7712173461914	1.0	537.1546630859375	218.73634338378906	0.999998927116394	535.6924438476562	218.9473876953125	0.0014793574810028076	10	003
162	446.69110107421875	175.46987915039062	1.0	386.62652587890625	80.41944122314453	1.0	536.8533935546875	218.7647247314453	0.9999994039535522	535.925048828125	218.45742797851562	0.0013309717178344727	10	003
163	445.9847717285156	174.23785400390625	1.0	385.8995361328125	79.714111328125	1.0	536.8152465820312	218.6741485595703	0.9999995827674866	535.6970825195312	218.95298767089844	0.0011372566223144531	10	003
164	445.6523742675781	174.39370727539062	1.0	385.19427490234375	80.95567321777344	1.0	536.7901611328125	218.1404266357422	0.9999994039535522	535.9656372070312	218.3760223388672	0.0012764930725097656	10	003
165	445.944091796875	174.48678588867188	1.0	384.3033447265625	81.35501098632812	1.0	536.9552001953125	218.77552795410156	0.9999992847442627	535.9505615234375	219.0050048828125	0.0011086761951446533	10	003
166	445.413818359375	174.4437713623047	1.0	382.9719543457031	83.9123306274414	1.0	536.916748046875	219.35775756835938	0.9999992251396179	535.9822387695312	219.12049865722656	0.001363515853881836	10	003
167	445.93939208984375	173.93251037597656	1.0	382.2148742675781	84.05342864990234	1.0	537.003662109375	218.60488891601562	0.9999995231628418	535.6961669921875	218.82586669921875	0.0009791851043701172	10	003
168	446.5232238769531	173.6385040283203	1.0	381.2262878417969	83.43743896484375	1.0	536.9406127929688	218.72067260742188	0.9999991655349731	535.8114013671875	218.70677185058594	0.0016772150993347168	10	003
169	447.086181640625	173.47413635253906	1.0	379.8156433105469	82.6142578125	1.0	537.0465087890625	218.654541015625	0.9999992847442627	535.8499755859375	218.8252410888672	0.0007079541683197021	10	003
170	446.7454833984375	173.10585021972656	1.0	380.29132080078125	80.36607360839844	1.0	536.7628784179688	218.79774475097656	0.9999995827674866	535.8214111328125	220.13230895996094	0.00150260329246521	10	003
171	446.31610107421875	172.5160369873047	1.0	378.529296875	80.34825134277344	1.0	537.0347290039062	218.5611572265625	0.9999987483024597	535.9551391601562	218.132568359375	0.0012947618961334229	10	003
172	446.7040710449219	172.6248321533203	1.0	379.05010986328125	80.55563354492188	1.0	536.5370483398438	218.65562438964844	0.9999994039535522	535.7460327148438	218.7783966064453	0.000692516565322876	10	003
173	446.2348327636719	172.78488159179688	1.0	377.7242736816406	81.34761047363281	1.0	537.1090087890625	218.6957550048828	0.9999991655349731	535.958984375	218.9455108642578	0.0009410977363586426	10	003
174	446.0529479980469	172.29518127441406	1.0	377.2824401855469	82.24250030517578	1.0	536.8323974609375	218.66796875	0.9999986886978149	535.954345703125	218.44862365722656	0.0024126768112182617	10	003
175	445.796875	172.56503295898438	1.0	376.3937072753906	81.32012939453125	1.0	537.3914184570312	219.40908813476562	0.9999995231628418	535.8424072265625	219.43707275390625	0.0021032094955444336	10	003
176	446.0719299316406	172.796630859375	1.0	375.45709228515625	82.05291748046875	1.0	536.773681640625	218.51605224609375	0.999997615814209	536.1953735351562	218.41586303710938	0.001302272081375122	10	003
177	445.78411865234375	172.1483612060547	1.0	377.7928466796875	84.0813980102539	1.0	536.9528198242188	217.7656707763672	0.9999995231628418	535.7696533203125	217.79002380371094	0.0009079575538635254	10	003
178	445.42291259765625	172.7615203857422	1.0	374.1273193359375	83.47802734375	1.0	536.1776733398438	217.87393188476562	0.9999992847442627	535.9032592773438	218.467529296875	0.0012263655662536621	10	003
179	445.874267578125	172.2000732421875	1.0	376.1388854980469	85.65657043457031	1.0	536.8338012695312	218.41067504882812	0.9999991655349731	536.0171508789062	218.48219299316406	0.0010963976383209229	10	003
180	444.3707580566406	172.311767578125	1.0	372.78070068359375	84.45381927490234	1.0	537.3211059570312	218.59754943847656	0.9999995827674866	536.11083984375	219.060302734375	0.0016588866710662842	10	003
181	443.21917724609375	172.71707153320312	1.0	374.53277587890625	87.50299835205078	0.9999996423721313	536.8475341796875	218.06900024414062	0.9999992847442627	535.898193359375	217.98387145996094	0.0011084675788879395	10	003
182	444.138671875	173.19412231445312	1.0	511.0286865234375	100.60137176513672	0.9999990463256836	536.87255859375	218.18911743164062	0.999998927116394	536.0513916015625	218.4163360595703	0.0015687644481658936	10	003
183	442.85284423828125	173.3875732421875	1.0	509.7480163574219	100.73887634277344	0.9999988079071045	537.2340698242188	218.62867736816406	0.9999985694885254	536.10302734375	220.14056396484375	0.0007413923740386963	10	003
184	443.0052490234375	173.9484405517578	1.0	372.0841369628906	84.6388168334961	1.0	536.9978637695312	218.5560760498047	0.9999994039535522	535.87744140625	218.78858947753906	0.0016975998878479004	10	003
185	442.7184753417969	173.72055053710938	1.0	372.3787841796875	84.49871826171875	1.0	536.8494873046875	218.40701293945312	0.9999995231628418	535.8912963867188	218.66455078125	0.0019024312496185303	10	003
186	442.36138916015625	173.82211303710938	1.0	373.113525390625	84.83522033691406	1.0	537.2627563476562	218.70950317382812	0.9999995231628418	536.0630493164062	218.9754638671875	0.0028201043605804443	10	003
187	442.1532287597656	173.4274139404297	1.0	375.3868713378906	85.89832305908203	1.0	537.1913452148438	218.23556518554688	0.9999990463256836	536.0098266601562	218.4173126220703	0.0015542209148406982	10	003
188	442.458740234375	173.98272705078125	1.0	374.2837829589844	85.5937728881836	1.0	537.0245971679688	218.36878967285156	0.999999463558197	535.9020385742188	218.98928833007812	0.0006526708602905273	10	003
189	442.6142272949219	174.5032501220703	1.0	373.6034851074219	84.24588012695312	1.0	537.0206909179688	219.05223083496094	0.9999991655349731	535.9801025390625	219.10130310058594	0.002769380807876587	10	003
190	442.6529846191406	174.447998046875	1.0	372.9088439941406	84.92218780517578	1.0	537.4599609375	218.6755828857422	0.9999996423721313	535.9228515625	219.1306610107422	0.0018720924854278564	10	003
191	443.88037109375	174.50433349609375	1.0	375.05352783203125	85.1238784790039	1.0	537.2424926757812	219.01072692871094	0.9999992847442627	535.8972778320312	219.2805633544922	0.0011116862297058105	10	003
192	442.54736328125	174.9697265625	1.0	375.4814758300781	87.956787109375	1.0	537.1881713867188	218.43194580078125	0.9999995827674866	536.0572509765625	219.06314086914062	0.001202017068862915	10	003
193	442.5403747558594	175.1200408935547	1.0	376.1103515625	86.97869873046875	1.0	536.9567260742188	218.14794921875	0.9999992847442627	535.8658447265625	218.26681518554688	0.001496642827987671	10	003
194	442.3182373046875	175.86764526367188	1.0	375.1061706542969	87.22738647460938	1.0	536.9290771484375	219.03688049316406	0.9999994039535522	535.9862060546875	218.73765563964844	0.001285940408706665	10	003
195	442.14581298828125	175.14183044433594	1.0	372.0044860839844	85.81591033935547	1.0	536.965087890625	218.60125732421875	0.999998927116394	536.0155029296875	218.5215606689453	0.0010387599468231201	10	003
196	442.4288330078125	175.70005798339844	1.0	372.64239501953125	85.8189697265625	1.0	537.1895141601562	219.1153564453125	0.9999994039535522	536.1845092773438	219.2230682373047	0.0012186169624328613	10	003
197	442.41778564453125	175.5626983642578	1.0	372.45501708984375	86.6322021484375	1.0	537.3856201171875	218.64263916015625	0.9999992847442627	536.0955810546875	218.4685516357422	0.0011206567287445068	10	003
198	442.5213317871094	175.62777709960938	1.0	374.0402526855469	88.30047607421875	1.0	536.9976806640625	218.5651397705078	0.9999983310699463	536.2787475585938	218.46705627441406	0.0011992156505584717	10	003
199	442.66363525390625	175.8768768310547	1.0	373.04376220703125	87.12909698486328	1.0	536.96533203125	218.29388427734375	0.9999991655349731	535.8388671875	217.96762084960938	0.0008232593536376953	10	003
200	443.550537109375	176.55178833007812	1.0	372.9917907714844	87.06314086914062	1.0	536.5886840820312	218.02549743652344	0.9999995827674866	535.6934204101562	218.5123291015625	0.0009695887565612793	10	003
201	443.4021301269531	178.6283416748047	1.0	377.0743408203125	92.66558837890625	1.0	536.9223022460938	218.41360473632812	0.999999463558197	535.9590454101562	218.62551879882812	0.002286374568939209	10	003
202	444.4554138183594	182.3448486328125	1.0	377.65301513671875	92.64234924316406	0.9999998807907104	537.2398681640625	218.18063354492188	0.9999994039535522	536.0515747070312	218.38951110839844	0.0013220608234405518	10	003
203	444.6352844238281	186.049560546875	1.0	383.77642822265625	99.12257385253906	0.9999998807907104	537.0891723632812	218.88340759277344	0.9999992251396179	536.0366821289062	218.57838439941406	0.0015015900135040283	10	003
204	445.16448974609375	189.2364501953125	1.0	507.6025085449219	101.02669525146484	0.9999976754188538	536.8862915039062	218.4141082763672	0.9999994039535522	535.7382202148438	218.23658752441406	0.0010108649730682373	10	003
205	443.75408935546875	190.48077392578125	1.0	508.4078369140625	98.50424194335938	1.0	536.4166259765625	218.56182861328125	0.9999997019767761	535.9328002929688	218.88951110839844	0.0014448165893554688	10	003
206	443.0038146972656	191.4542236328125	1.0	383.1470642089844	96.61976623535156	1.0	537.2286987304688	218.3614501953125	0.9999982118606567	536.3045654296875	218.00067138671875	0.0018181800842285156	10	003
207	441.57440185546875	191.94015502929688	1.0	508.6770324707031	96.9193115234375	0.9999969005584717	537.1257934570312	219.17816162109375	0.9999995827674866	536.3422241210938	220.7340087890625	0.0007942914962768555	10	003
208	441.80474853515625	191.75515747070312	1.0	381.2759094238281	93.95148468017578	1.0	536.6829223632812	218.83726501464844	0.9999988079071045	535.9879150390625	220.0262451171875	0.0018316209316253662	10	003
209	441.2953796386719	192.11390686035156	1.0	381.4270935058594	96.11883544921875	1.0	536.6014404296875	219.1427459716797	0.9999986886978149	535.614013671875	220.8848114013672	0.0017926990985870361	10	003
210	441.5370788574219	192.41209411621094	1.0	378.2442321777344	96.73976135253906	1.0	536.7015380859375	219.7110595703125	0.9999995231628418	535.9047241210938	220.93722534179688	0.0015926957130432129	10	003
211	440.13671875	192.29306030273438	1.0	375.9364013671875	98.14989471435547	0.9999998807907104	536.5471801757812	218.90086364746094	0.9999995231628418	535.5624389648438	218.84120178222656	0.0019502341747283936	10	003
212	439.28533935546875	192.07127380371094	1.0	375.18145751953125	98.99121856689453	1.0	536.9255981445312	218.6857147216797	0.9999989867210388	536.1007080078125	218.76588439941406	0.0007717311382293701	10	003
213	439.24560546875	192.0664520263672	1.0	373.564697265625	100.24552154541016	1.0	537.2427978515625	218.96885681152344	0.9999984502792358	539.3424682617188	220.8720703125	0.00226747989654541	10	003
214	438.9219970703125	192.31405639648438	1.0	371.6537780761719	101.86090850830078	1.0	536.8590698242188	218.77537536621094	0.9999994039535522	535.9909057617188	220.59349060058594	0.0014407634735107422	10	003
215	439.3852844238281	192.46908569335938	1.0	370.1175537109375	101.04784393310547	1.0	537.1708374023438	218.73312377929688	0.9999987483024597	535.9735717773438	218.76577758789062	0.0012533366680145264	10	003
216	439.0907897949219	193.26828002929688	1.0	370.9306335449219	106.7938461303711	0.9999984502792358	537.2677612304688	219.22982788085938	0.9999985098838806	536.4146118164062	220.63833618164062	0.0029058456420898438	10	003
217	439.6890563964844	192.89828491210938	1.0	369.25701904296875	104.40391540527344	0.9999998807907104	536.4699096679688	218.82345581054688	0.999998927116394	535.6234741210938	220.50340270996094	0.0018434524536132812	10	003
218	439.57958984375	193.38674926757812	1.0	372.4621887207031	106.12208557128906	0.9641938805580139	537.1512451171875	218.43521118164062	0.9999991655349731	535.9747314453125	218.281982421875	0.0014030039310455322	10	003
219	440.59112548828125	194.34999084472656	1.0	367.9963073730469	103.1522216796875	1.0	536.9664916992188	218.76370239257812	0.9999992251396179	536.0862426757812	220.12551879882812	0.0018412470817565918	10	003
220	439.6227722167969	195.0279541015625	1.0	369.3639221191406	105.21418762207031	1.0	537.0142211914062	218.59735107421875	0.9999988079071045	536.08349609375	218.28439331054688	0.0015619993209838867	10	003
221	439.73095703125	195.808349609375	1.0	368.76318359375	110.94526672363281	0.9968010187149048	537.1432495117188	218.77833557128906	0.9999986886978149	535.9190063476562	218.72872924804688	0.0019183754920959473	10	003
222	439.9423522949219	195.48867797851562	1.0	369.19793701171875	108.93553161621094	0.8180011510848999	537.015869140625	217.91232299804688	0.9999994039535522	536.1726684570312	219.42457580566406	0.0009824931621551514	10	003
223	439.09368896484375	195.50286865234375	1.0	369.02630615234375	107.47274780273438	1.0	536.4668579101562	219.3435516357422	0.9999991059303284	535.845458984375	220.64808654785156	0.001933664083480835	10	003
224	438.7965087890625	195.30743408203125	1.0	369.8681640625	111.19249725341797	0.5759673118591309	536.46826171875	218.580322265625	0.9999987483024597	535.6830444335938	220.58192443847656	0.0019611120223999023	10	003
225	439.5975036621094	195.7325439453125	1.0	368.39312744140625	108.21830749511719	0.9999955892562866	536.6786499023438	218.24896240234375	0.9999995827674866	535.8316650390625	218.47747802734375	0.001250535249710083	10	003
226	439.0314025878906	196.16355895996094	1.0	366.5778503417969	109.69227600097656	0.9999889731407166	537.0905151367188	218.25833129882812	0.9999986886978149	535.91748046875	218.16639709472656	0.0019868016242980957	10	003
227	440.1358642578125	195.76878356933594	1.0	369.2385559082031	107.45246887207031	1.0	537.0245361328125	218.98085021972656	0.999999463558197	535.9867553710938	218.79721069335938	0.002933323383331299	10	003
228	439.7055969238281	196.38975524902344	1.0	370.9697570800781	109.00270080566406	1.0	536.593017578125	218.27357482910156	0.9999979138374329	536.1240844726562	218.12571716308594	0.001423865556716919	10	003
229	440.07122802734375	196.87547302246094	1.0	367.64654541015625	106.35694885253906	1.0	536.5678100585938	219.22891235351562	0.9999985694885254	535.5532836914062	220.8601531982422	0.002006739377975464	10	003
230	439.6379089355469	196.5886688232422	1.0	365.26690673828125	109.02619171142578	0.9999936819076538	536.6124877929688	218.82325744628906	0.999998927116394	536.0267333984375	218.718017578125	0.001827239990234375	10	003
231	439.920654296875	196.76173400878906	1.0	365.7820129394531	106.81961059570312	0.999993085861206	536.6987915039062	219.22084045410156	0.9999990463256836	535.9993896484375	220.68017578125	0.0013280510902404785	10	003
232	438.54193115234375	197.0164337158203	1.0	365.392333984375	108.86708068847656	0.9999784231185913	536.9785766601562	219.07516479492188	0.999998927116394	536.2132568359375	220.5426788330078	0.0014581084251403809	10	003
233	439.1999816894531	196.35691833496094	1.0	365.7418212890625	108.51947784423828	0.9999997615814209	536.7335815429688	219.10232543945312	0.9999991655349731	535.6287231445312	218.60997009277344	0.002235203981399536	10	003
234	439.2861328125	197.05601501464844	1.0	364.3822021484375	108.5907211303711	0.9999294877052307	536.1813354492188	218.9752960205078	0.9999995231628418	535.9402465820312	220.14385986328125	0.0022073090076446533	10	003
235	439.9214172363281	198.5856475830078	1.0	368.89166259765625	112.45539855957031	0.9999980926513672	536.6367797851562	219.1744842529297	0.9999984502792358	535.8444213867188	218.5733642578125	0.0037945806980133057	10	003
236	440.1198425292969	203.2938995361328	1.0	373.4587097167969	117.0799789428711	1.0	536.6849975585938	219.7387237548828	0.9999979734420776	536.0918579101562	218.78927612304688	0.004379332065582275	10	003
237	439.98687744140625	208.6986541748047	1.0	380.3289794921875	117.9490966796875	1.0	537.868408203125	218.5460205078125	0.9999991655349731	536.2081298828125	217.57125854492188	0.00160941481590271	10	003
238	439.97943115234375	213.7178955078125	1.0	499.1914978027344	113.77546691894531	1.0	537.39599609375	219.10679626464844	0.9999970197677612	539.3863525390625	220.78688049316406	0.0030850470066070557	10	003
239	439.8984680175781	216.11392211914062	1.0	498.1904602050781	115.93748474121094	1.0	537.5484619140625	219.29116821289062	0.9999985694885254	535.7611083984375	218.53074645996094	0.0020177364349365234	10	003
240	440.0874938964844	217.84437561035156	1.0	389.25628662109375	123.04647827148438	1.0	537.37158203125	218.68621826171875	0.9999988079071045	536.0235595703125	218.62423706054688	0.003660053014755249	10	003
241	439.7368469238281	219.07041931152344	1.0	498.1125183105469	121.6957015991211	1.0	537.2063598632812	219.145751953125	0.9999982714653015	536.2927856445312	218.74191284179688	0.0015255212783813477	10	003
242	440.2048034667969	219.95018005371094	1.0	386.8236083984375	123.92654418945312	1.0	537.70703125	219.18199157714844	0.9999983310699463	539.6837158203125	220.70469665527344	0.001955956220626831	10	003
243	439.3611755371094	219.109619140625	1.0	501.8699645996094	120.48966217041016	1.0	537.1055297851562	219.29905700683594	0.9999992847442627	535.9559326171875	219.40579223632812	0.003677070140838623	10	003
244	440.2628479003906	220.6330108642578	1.0	500.50042724609375	123.10073852539062	1.0	537.1111450195312	218.25448608398438	0.9999990463256836	536.0380249023438	218.32861328125	0.0026120245456695557	10	003
245	438.82293701171875	219.82528686523438	1.0	383.6146240234375	126.91544342041016	1.0	537.6216430664062	219.18283081054688	0.9999974966049194	539.203857421875	220.82659912109375	0.002812027931213379	10	003
246	438.8714904785156	220.0759735107422	1.0	382.9743347167969	126.87977600097656	1.0	537.0557861328125	219.4916229248047	0.9999989867210388	536.0802612304688	219.28994750976562	0.0030967295169830322	10	003
247	438.2851257324219	219.86163330078125	1.0	382.0628967285156	126.06543731689453	1.0	537.8357543945312	219.54751586914062	0.9999980330467224	536.599365234375	220.99127197265625	0.002819925546646118	10	003
248	437.6717834472656	219.81907653808594	1.0	379.76495361328125	126.72515869140625	1.0	537.6629638671875	219.17745971679688	0.9999988079071045	536.4267578125	220.64561462402344	0.0035353004932403564	10	003
249	436.98974609375	219.67803955078125	1.0	377.4016418457031	125.89806365966797	1.0	537.90869140625	219.1190185546875	0.9999990463256836	536.1180419921875	219.0579376220703	0.004110276699066162	10	003
250	437.0581359863281	219.46127319335938	1.0	376.3863830566406	127.36381530761719	1.0	537.7122802734375	219.15904235839844	0.9999980926513672	536.273681640625	218.9916534423828	0.0032467246055603027	10	003
251	437.88079833984375	220.44830322265625	1.0	377.50592041015625	130.43154907226562	1.0	538.4281005859375	219.39730834960938	0.9999980926513672	539.5980224609375	220.8889617919922	0.002819955348968506	10	003
252	436.9687805175781	221.74928283691406	1.0	377.34637451171875	130.4682159423828	1.0	538.614013671875	219.38294982910156	0.9999982714653015	536.2974853515625	218.75096130371094	0.0027057230472564697	10	003
253	438.10894775390625	224.8778076171875	1.0	379.37579345703125	132.19863891601562	1.0	538.2205810546875	219.27737426757812	0.9999975562095642	536.3269653320312	218.7031707763672	0.003096938133239746	10	003
254	437.70330810546875	226.72039794921875	1.0	382.19793701171875	130.51202392578125	1.0	538.322021484375	219.4725341796875	0.9999986886978149	539.2091064453125	220.78305053710938	0.003275662660598755	10	003
255	438.01434326171875	228.0100555419922	1.0	384.1327819824219	129.28273010253906	1.0	536.8375854492188	219.93905639648438	0.9999970197677612	539.1015014648438	221.82778930664062	0.002956897020339966	10	003
256	436.5172424316406	228.38824462890625	1.0	385.662109375	128.92774963378906	1.0	536.9808959960938	219.4740447998047	0.9999980330467224	536.3323364257812	220.9569854736328	0.003520190715789795	10	003
257	436.0354309082031	228.7527313232422	1.0	386.8854675292969	129.14862060546875	1.0	537.7586059570312	219.29568481445312	0.9999958872795105	539.3485107421875	220.55712890625	0.004390984773635864	10	003
258	435.66259765625	228.35250854492188	1.0	384.13543701171875	132.57957458496094	1.0	537.1726684570312	219.82627868652344	0.9999979138374329	536.453857421875	221.38134765625	0.0023420751094818115	10	003
259	434.89715576171875	228.91224670410156	1.0	381.1070251464844	135.650390625	1.0	538.0548706054688	219.71875	0.9999945163726807	536.9622192382812	221.0603485107422	0.0047872066497802734	10	003
260	433.8746032714844	229.66847229003906	1.0	379.8628234863281	139.08262634277344	1.0	537.1463012695312	219.50540161132812	0.9999973773956299	536.381591796875	218.84259033203125	0.003587692975997925	10	003
261	433.7234802246094	229.62452697753906	1.0	379.1285400390625	142.0361785888672	1.0	537.159912109375	219.2890167236328	0.9999977350234985	536.5706176757812	220.729248046875	0.003499835729598999	10	003
262	434.1626281738281	230.20758056640625	1.0	378.28790283203125	141.19668579101562	1.0	537.4345703125	219.74484252929688	0.9999973773956299	539.78466796875	221.4241180419922	0.003888547420501709	10	003
263	434.25189208984375	229.76422119140625	1.0	379.6299133300781	137.34283447265625	1.0	537.2327880859375	219.63107299804688	0.9999975562095642	536.3553466796875	221.05255126953125	0.0024598240852355957	10	003
264	433.81597900390625	230.12432861328125	1.0	378.55609130859375	140.4197235107422	1.0	538.0989990234375	219.83570861816406	0.9999925494194031	539.2359619140625	221.11593627929688	0.003114551305770874	10	003
265	433.2785949707031	229.59327697753906	1.0	377.7595520019531	142.4016571044922	1.0	537.767822265625	219.5604248046875	0.9999977350234985	536.6697387695312	220.96263122558594	0.003738582134246826	10	003
266	432.5068664550781	229.548095703125	1.0	376.7640380859375	149.88796997070312	1.0	537.4229125976562	219.1641082763672	0.9999989867210388	535.7548217773438	219.07479858398438	0.0042983293533325195	10	003
267	432.7450256347656	230.2758026123047	1.0	377.8158264160156	151.8324737548828	1.0	537.8330688476562	219.45413208007812	0.9999982118606567	536.0306396484375	218.72418212890625	0.0026037096977233887	10	003
268	432.5361633300781	230.42445373535156	1.0	377.57281494140625	151.46461486816406	1.0	537.3994750976562	219.4127655029297	0.9999947547912598	536.0360717773438	220.97366333007812	0.002064436674118042	10	003
269	432.00787353515625	230.14434814453125	1.0	377.2901306152344	147.5364227294922	1.0	537.5879516601562	219.6714324951172	0.9999974966049194	539.248046875	221.3004913330078	0.0024920403957366943	10	003
270	432.156982421875	230.8843994140625	1.0	375.9947204589844	146.11415100097656	1.0	537.787841796875	219.53431701660156	0.9999974370002747	536.2193603515625	218.88009643554688	0.0033499598503112793	10	003
271	431.29541015625	230.07554626464844	1.0	372.5881652832031	151.44952392578125	1.0	537.8062133789062	219.63108825683594	0.9999974966049194	536.3602294921875	219.0693817138672	0.002843916416168213	10	003
272	431.8854064941406	231.86976623535156	1.0	373.7036437988281	150.68289184570312	1.0	538.1107788085938	219.7751007080078	0.9999985694885254	539.2554931640625	221.22885131835938	0.003327786922454834	10	003
273	433.5795593261719	234.69712829589844	1.0	375.9766845703125	145.12936401367188	1.0	537.9952392578125	219.8600311279297	0.999984622001648	536.4136962890625	221.28636169433594	0.0027833878993988037	10	003
274	434.7220764160156	238.17552185058594	1.0	499.98602294921875	147.31552124023438	1.0	537.7781982421875	219.4036407470703	0.9999961853027344	539.403564453125	220.986572265625	0.0035664737224578857	10	003
275	434.6742858886719	241.63217163085938	1.0	377.7412414550781	149.2641143798828	1.0	537.4008178710938	219.62762451171875	0.9999977350234985	536.5416259765625	218.8548583984375	0.002385944128036499	10	003
276	434.57373046875	246.59483337402344	1.0	382.7140808105469	154.39492797851562	1.0	537.4886474609375	219.80386352539062	0.9999984502792358	539.6624755859375	221.09568786621094	0.0020353198051452637	10	003
277	433.5894470214844	249.7362518310547	1.0	386.0364990234375	153.72772216796875	1.0	536.9939575195312	218.97120666503906	0.9999990463256836	535.9405517578125	220.45867919921875	0.0018651187419891357	10	003
278	432.85089111328125	251.8634796142578	1.0	389.1666564941406	155.83651733398438	1.0	537.5509033203125	220.17218017578125	0.9999979734420776	536.5857543945312	221.38674926757812	0.002306431531906128	10	003
279	433.0751953125	253.2919464111328	1.0	388.3699645996094	161.45034790039062	1.0	537.1644287109375	219.77598571777344	0.9999953508377075	536.1883544921875	218.89614868164062	0.003502368927001953	10	003
280	433.3710632324219	254.2001953125	1.0	387.91583251953125	165.611572265625	1.0	537.75537109375	220.3185272216797	0.9999942183494568	539.324462890625	221.75405883789062	0.005192786455154419	10	003
281	433.3948974609375	254.98667907714844	1.0	385.8247375488281	164.56130981445312	1.0	537.5877685546875	219.84181213378906	0.9999974966049194	536.287841796875	221.45982360839844	0.0012634098529815674	10	003
282	432.9778747558594	255.66897583007812	1.0	387.3075866699219	165.045166015625	1.0	537.305908203125	219.69012451171875	0.9999973773956299	536.133056640625	218.67738342285156	0.001310974359512329	10	003
283	433.66925048828125	256.9049072265625	1.0	385.5432434082031	166.08741760253906	1.0	537.23486328125	219.92922973632812	0.9999978542327881	536.1690063476562	219.0774688720703	0.0013476312160491943	10	003
284	433.2891540527344	256.6115417480469	1.0	381.257568359375	166.46817016601562	1.0	537.3880615234375	219.24969482421875	0.9999982118606567	539.4236450195312	221.11398315429688	0.0009143352508544922	10	003
285	433.39599609375	256.7895812988281	1.0	491.1862487792969	171.7029571533203	1.0	536.7772827148438	220.20556640625	0.9999986886978149	536.108154296875	219.41505432128906	0.0025806725025177	10	003
286	432.99755859375	256.2162780761719	1.0	491.8570251464844	171.9263153076172	1.0	537.2451171875	219.5269775390625	0.9999983310699463	539.582763671875	221.3242950439453	0.002001345157623291	10	003
287	433.03765869140625	256.755126953125	1.0	380.1560974121094	171.25526428222656	1.0	536.8611450195312	219.19467163085938	0.9999963045120239	536.2359619140625	218.24398803710938	0.0009305179119110107	10	003
288	432.9171447753906	257.427001953125	1.0	377.0447082519531	169.41665649414062	1.0	537.2429809570312	219.19142150878906	0.9999977946281433	536.0188598632812	218.5204315185547	0.001365751028060913	10	003
289	433.4586181640625	258.8522644042969	1.0	377.11737060546875	172.28810119628906	1.0	537.041259765625	219.1865692138672	0.999998927116394	536.1526489257812	218.74644470214844	0.0011241436004638672	10	003
290	433.0435485839844	258.8603210449219	1.0	376.21343994140625	176.5482177734375	1.0	538.3477783203125	219.57052612304688	0.9999984502792358	536.1517944335938	219.01512145996094	0.0018656551837921143	10	003
291	432.4233093261719	257.923583984375	1.0	375.46142578125	180.2736053466797	1.0	537.6181030273438	219.3204345703125	0.9999988079071045	536.1353759765625	219.2605438232422	0.0011635422706604004	10	003
292	432.70111083984375	258.5303955078125	1.0	375.250732421875	176.1947021484375	1.0	537.4016723632812	218.92848205566406	0.9999966621398926	536.3917846679688	218.80010986328125	0.0011985301971435547	10	003
293	432.5437927246094	259.10479736328125	1.0	373.3453369140625	174.49447631835938	1.0	537.1121826171875	218.71128845214844	0.9999986886978149	535.84814453125	218.70970153808594	0.0014450550079345703	10	003
294	432.35797119140625	259.17510986328125	1.0	372.6405944824219	172.27694702148438	1.0	537.190673828125	218.94271850585938	0.9999990463256836	535.9304809570312	218.9168243408203	0.0014704763889312744	10	003
295	432.3175048828125	259.4464416503906	1.0	369.67523193359375	171.67636108398438	1.0	538.005615234375	219.18807983398438	0.9999995231628418	536.0482177734375	219.3892822265625	0.0008513033390045166	10	003
296	431.81658935546875	259.5248107910156	1.0	369.90447998046875	172.8509979248047	1.0	538.5465087890625	219.4132080078125	0.9999988079071045	536.2658081054688	218.64686584472656	0.0006639063358306885	10	003
297	431.57037353515625	258.3900451660156	1.0	367.91326904296875	172.5540771484375	1.0	537.7010498046875	218.9735107421875	0.9999987483024597	536.1019287109375	218.7473907470703	0.0010953843593597412	10	003
298	431.93115234375	260.6697692871094	1.0	369.7366943359375	176.96728515625	1.0	538.2914428710938	219.27163696289062	0.9999995231628418	535.9401245117188	219.03282165527344	0.0009944736957550049	10	003
299	433.1190185546875	265.76171875	1.0	371.6190185546875	180.40936279296875	1.0	537.1382446289062	219.50218200683594	0.9999982714653015	532.0625	217.44161987304688	0.0017527639865875244	10	003
300	432.7972412109375	271.3705749511719	1.0	372.6471862792969	183.20909118652344	1.0	536.9436645507812	219.1487579345703	0.9999939203262329	531.3356323242188	217.31356811523438	0.0013568103313446045	10	003
301	432.6862487792969	276.97210693359375	1.0	377.62176513671875	183.72515869140625	1.0	536.9881591796875	218.86495971679688	0.9999974966049194	536.1024780273438	218.51837158203125	0.0007025003433227539	10	003
302	432.20660400390625	280.15283203125	1.0	383.3171081542969	185.8774871826172	1.0	536.7711181640625	219.04620361328125	0.9999969005584717	536.58984375	218.39495849609375	0.0010412931442260742	10	003
303	432.27587890625	280.8722229003906	1.0	384.25567626953125	187.0731658935547	1.0	537.13134765625	218.7530059814453	0.9999968409538269	536.1444091796875	218.21824645996094	0.0007447004318237305	10	003
304	432.8336181640625	281.6450500488281	1.0	482.26007080078125	191.2404022216797	1.0	536.7415161132812	218.61203002929688	0.9999971389770508	536.3390502929688	217.8712158203125	0.0006255209445953369	10	003
305	432.4947204589844	282.00433349609375	1.0	378.2996520996094	192.65769958496094	1.0	537.385009765625	218.74139404296875	0.9999979734420776	536.3271484375	218.45724487304688	0.0007722973823547363	10	003
306	432.144775390625	282.5203552246094	1.0	380.0616149902344	198.39959716796875	1.0	537.5834350585938	219.2616729736328	0.9999992847442627	536.1757202148438	219.47903442382812	0.0006340444087982178	10	003
307	432.0569763183594	283.37567138671875	1.0	483.354736328125	194.2637939453125	1.0	536.8775024414062	218.039794921875	0.9999985694885254	536.1687622070312	217.92269897460938	0.0004756152629852295	10	003
308	431.904296875	283.9388732910156	1.0	484.69219970703125	195.57017517089844	1.0	537.2129516601562	218.71287536621094	0.9999985694885254	536.5130004882812	218.2442169189453	0.0004805028438568115	10	003
309	431.83392333984375	284.42498779296875	1.0	377.41473388671875	196.55755615234375	1.0	537.05908203125	218.7313232421875	0.9999994039535522	536.231689453125	218.57615661621094	0.0003210306167602539	10	003
310	431.53387451171875	284.12432861328125	1.0	379.31134033203125	194.419677734375	1.0	537.136962890625	218.41297912597656	0.9999996423721313	535.7315673828125	218.4234619140625	0.0005142688751220703	10	003
311	431.88360595703125	284.10296630859375	1.0	376.378173828125	195.41282653808594	1.0	537.4058227539062	219.1035919189453	0.9999992847442627	536.3964233398438	218.9637908935547	0.0005089342594146729	10	003
312	431.5740661621094	283.9024963378906	1.0	375.80126953125	195.6259765625	1.0	537.2448120117188	218.470458984375	0.9999997019767761	536.148193359375	218.588623046875	0.0005888640880584717	10	003
313	431.0189514160156	283.8458251953125	1.0	376.0545349121094	200.70315551757812	1.0	537.8776245117188	218.4208984375	0.9999994039535522	536.069580078125	218.32891845703125	0.0006382465362548828	10	003
314	431.59814453125	284.03961181640625	1.0	376.3119812011719	201.5090789794922	1.0	537.0618286132812	218.40345764160156	0.9999995231628418	535.9835815429688	218.26593017578125	0.0003724098205566406	10	003
315	431.4250183105469	283.7306213378906	1.0	375.948486328125	203.32460021972656	1.0	536.7544555664062	218.7198944091797	0.9999996423721313	535.672119140625	218.30938720703125	0.0004661977291107178	10	003
316	431.114013671875	283.8128662109375	1.0	375.8229064941406	205.27169799804688	1.0	537.0260620117188	217.78237915039062	0.9999995231628418	535.80810546875	217.6348419189453	0.0005129575729370117	10	003
317	431.0025634765625	284.1535339355469	1.0	373.9041442871094	203.07814025878906	1.0	536.9064331054688	218.2028350830078	0.9999998807907104	531.4951782226562	216.72938537597656	0.0003674924373626709	10	003
318	431.05364990234375	284.1611328125	1.0	374.1749572753906	202.188720703125	1.0	537.31982421875	218.7298583984375	0.9999997615814209	535.861328125	218.73094177246094	0.0005508959293365479	10	003
319	431.6902160644531	283.9470520019531	1.0	371.7669677734375	199.9508056640625	1.0	537.4609985351562	218.64117431640625	0.9999995827674866	535.9735107421875	218.4697265625	0.0005093216896057129	10	003
320	431.4103698730469	283.8538513183594	1.0	369.1396484375	200.94520568847656	1.0	537.1749267578125	219.18594360351562	0.9999997615814209	535.8562622070312	219.33912658691406	0.00046584010124206543	10	003
321	431.4054260253906	284.1633605957031	1.0	368.72418212890625	202.00030517578125	1.0	536.8392333984375	218.0780792236328	0.9999997615814209	535.7472534179688	218.24252319335938	0.0004487335681915283	10	003
322	431.4338684082031	286.1494140625	1.0	371.16510009765625	207.3584747314453	1.0	537.9563598632812	218.23501586914062	0.9999999403953552	535.772216796875	218.89695739746094	0.0004929900169372559	10	003
323	432.50341796875	291.3995361328125	1.0	373.4922180175781	209.78369140625	1.0	537.2185668945312	219.07984924316406	0.9999996423721313	535.7824096679688	218.8750762939453	0.00035756826400756836	10	003
324	432.3273010253906	294.4538269042969	1.0	375.4403076171875	212.0203857421875	1.0	538.6658935546875	219.2342987060547	0.9999994039535522	536.3707885742188	218.93392944335938	0.0005763769149780273	10	003
325	432.6757507324219	297.7383728027344	1.0	380.2969970703125	210.03778076171875	1.0	538.4640502929688	218.9542694091797	0.9999989867210388	536.5036010742188	218.4762420654297	0.0006522834300994873	10	003
326	433.3818664550781	300.19207763671875	1.0	470.56915283203125	217.57887268066406	1.0	538.2337036132812	219.47982788085938	0.9999994039535522	536.0761108398438	219.22799682617188	0.001506507396697998	10	003
327	433.2471923828125	301.71051025390625	1.0	467.0043029785156	222.75352478027344	0.9999999403953552	537.981689453125	218.58822631835938	0.9999995231628418	536.1541137695312	218.4550018310547	0.0009734630584716797	10	003
328	433.3998107910156	303.2787170410156	1.0	465.8414001464844	226.28660583496094	1.0	538.109619140625	219.4707794189453	0.9999974966049194	539.1453857421875	221.44171142578125	0.001511693000793457	10	003
329	432.5275573730469	304.5262756347656	1.0	466.3450927734375	230.1363067626953	0.9999902844429016	538.3246459960938	219.29434204101562	0.9999995231628418	536.001953125	218.75704956054688	0.0009694993495941162	10	003
330	432.944091796875	305.3672790527344	1.0	466.14483642578125	231.41110229492188	0.9999997019767761	538.0928955078125	219.3541259765625	0.9999986886978149	538.9281616210938	221.12693786621094	0.0010572969913482666	10	003
331	432.6637878417969	305.9284362792969	1.0	467.17822265625	232.0518341064453	0.9999998807907104	538.2749633789062	219.8139190673828	0.9999994039535522	535.8975830078125	218.99813842773438	0.000937730073928833	10	003
332	432.6068420410156	307.2724914550781	1.0	468.69830322265625	231.33433532714844	1.0	537.8233642578125	218.95384216308594	0.9999992251396179	539.207763671875	220.93190002441406	0.0007914900779724121	10	003
333	432.32379150390625	309.3433837890625	1.0	470.4399719238281	232.2132110595703	1.0	537.9437866210938	219.0303955078125	0.9999992847442627	536.042724609375	218.6167755126953	0.0010482370853424072	10	003
334	431.7908935546875	308.9017028808594	1.0	472.9413757324219	234.45330810546875	0.9999998807907104	537.8489379882812	219.3568878173828	0.9999991655349731	536.2297973632812	218.95936584472656	0.0012011528015136719	10	003
335	432.08807373046875	309.48516845703125	1.0	380.8852233886719	233.83311462402344	1.0	538.22314453125	219.95652770996094	0.9999984502792358	539.2496337890625	221.63047790527344	0.0007881522178649902	10	003
336	431.59100341796875	309.2940673828125	1.0	477.5589294433594	237.09811401367188	1.0	537.6668090820312	218.75965881347656	0.9999992251396179	536.1588745117188	218.22811889648438	0.000985175371170044	10	003
337	431.85809326171875	309.85870361328125	1.0	376.9614562988281	237.06919860839844	1.0	537.9784545898438	218.7735137939453	0.9999992847442627	536.0830078125	218.5189208984375	0.0006142556667327881	10	003
338	432.0000915527344	309.85546875	1.0	375.9863586425781	237.64854431152344	1.0	538.7669067382812	218.80868530273438	0.9999994039535522	536.1253662109375	218.29153442382812	0.0007290542125701904	10	003
339	432.4881286621094	309.4986877441406	1.0	375.0380554199219	238.40769958496094	1.0	538.2651977539062	219.3084716796875	0.9999992251396179	536.1911010742188	218.82981872558594	0.000638127326965332	10	003
340	431.744140625	308.98797607421875	1.0	374.2396240234375	239.5712127685547	1.0	538.6616821289062	219.39431762695312	0.9999983310699463	536.5731811523438	218.5044403076172	0.0007082819938659668	10	003
341	432.6777038574219	309.5718688964844	1.0	369.5467834472656	238.12229919433594	1.0	538.65478515625	219.24777221679688	0.9999994039535522	536.337158203125	218.54347229003906	0.0006806552410125732	10	003
342	432.3704528808594	309.7320556640625	1.0	368.919677734375	239.26776123046875	1.0	538.0065307617188	219.18638610839844	0.9999990463256836	536.1931762695312	218.62257385253906	0.0006562173366546631	10	003
343	432.38958740234375	309.7599792480469	1.0	369.06201171875	242.36334228515625	1.0	538.2183227539062	219.2965545654297	0.9999992847442627	536.138916015625	218.57400512695312	0.0004893839359283447	10	003
344	432.17938232421875	309.72210693359375	1.0	367.29742431640625	243.04708862304688	1.0	538.408203125	219.38446044921875	0.9999985694885254	536.3920288085938	218.11907958984375	0.0006339848041534424	10	003
345	432.2173767089844	308.87835693359375	1.0	367.44281005859375	243.9302520751953	1.0	538.6926879882812	218.93310546875	0.9999996423721313	536.347412109375	218.9680633544922	0.0006647706031799316	10	003
346	431.81243896484375	309.06683349609375	1.0	366.0069274902344	244.94456481933594	1.0	538.5150146484375	218.94570922851562	0.9999987483024597	536.2792358398438	218.26365661621094	0.0005589425563812256	10	003
347	432.4740905761719	309.1710205078125	1.0	364.6617431640625	245.6080780029297	1.0	538.8248291015625	219.07376098632812	0.9999995231628418	536.4906616210938	218.37611389160156	0.001065671443939209	10	003
348	431.8205261230469	309.7220458984375	1.0	364.7971496582031	247.4359893798828	1.0	538.4055786132812	219.6033935546875	0.9999982118606567	536.489013671875	218.35606384277344	0.0009483695030212402	10	003
349	431.9546813964844	309.72637939453125	1.0	364.8839111328125	247.72593688964844	1.0	537.9879760742188	219.3040008544922	0.9999991059303284	536.186767578125	218.64450073242188	0.0007357299327850342	10	003
350	431.74017333984375	309.4554443359375	1.0	366.6822204589844	247.85728454589844	1.0	538.4434814453125	218.6529083251953	0.9999990463256836	536.3536987304688	218.22935485839844	0.00179329514503479	10	003
351	431.8189697265625	308.80255126953125	1.0	370.96368408203125	248.76332092285156	1.0	538.3512573242188	218.825439453125	0.9999994039535522	536.2169189453125	218.73362731933594	0.0010023713111877441	10	003
352	433.3177185058594	309.6065673828125	1.0	483.6214599609375	249.35879516601562	1.0	537.8265991210938	218.9615936279297	0.9999995231628418	536.14990234375	218.88894653320312	0.0011788606643676758	10	003
353	432.6318359375	309.5069885253906	1.0	374.089111328125	254.46119689941406	1.0	537.687255859375	218.52723693847656	0.9999997615814209	536.1077270507812	218.2706298828125	0.0010049939155578613	10	003
354	431.8236999511719	309.0340270996094	1.0	374.6177978515625	254.9722900390625	1.0	538.2354736328125	218.3152618408203	0.9999988079071045	536.523681640625	217.72706604003906	0.0009162724018096924	10	003
355	431.5826110839844	309.2542724609375	1.0	372.9038391113281	254.4160614013672	1.0	538.6608276367188	219.57398986816406	0.9999995827674866	536.1995849609375	218.71949768066406	0.001292884349822998	10	003
356	431.9767150878906	310.1043701171875	1.0	372.09796142578125	254.67315673828125	1.0	538.4478759765625	219.0686492919922	0.9999995827674866	536.3221435546875	218.6937255859375	0.00105971097946167	10	003
357	431.8692626953125	308.8666076660156	1.0	373.5499572753906	257.2405700683594	1.0	538.0880737304688	219.36827087402344	0.9999997019767761	535.8118286132812	218.95277404785156	0.0008488893508911133	10	003
358	432.3460388183594	308.7995910644531	1.0	371.9311218261719	259.42633056640625	1.0	537.76416015625	219.07571411132812	0.9999994039535522	535.735595703125	218.4403839111328	0.0006130337715148926	10	003
359	432.2551574707031	309.3072509765625	1.0	372.53997802734375	259.65960693359375	1.0	538.1720581054688	218.87960815429688	0.9999996423721313	535.9141845703125	218.3732452392578	0.0007741451263427734	10	003
360	432.395263671875	308.99444580078125	1.0	369.916259765625	259.4569091796875	1.0	537.8323974609375	218.7462158203125	0.999999463558197	535.7733764648438	218.05078125	0.0007962584495544434	10	003
361	432.93780517578125	309.83721923828125	1.0	369.7071533203125	260.2066650390625	1.0	537.9031982421875	219.70957946777344	0.9999997019767761	535.9034423828125	219.5281219482422	0.001141667366027832	10	003
362	431.5325622558594	308.6291809082031	1.0	369.9519348144531	261.5259094238281	1.0	537.647705078125	218.68484497070312	0.9999990463256836	536.035888671875	217.99957275390625	0.0008239448070526123	10	003
363	432.2288513183594	309.3787536621094	1.0	369.03607177734375	260.91162109375	1.0	538.1505737304688	219.1718292236328	0.9999997019767761	535.6575317382812	218.92144775390625	0.0006659924983978271	10	003
364	431.2460632324219	308.3843688964844	1.0	368.91912841796875	262.01312255859375	1.0	538.2788696289062	219.16729736328125	0.999999463558197	536.000732421875	218.7162322998047	0.0010867118835449219	10	003
365	431.31707763671875	308.2275390625	1.0	367.9721984863281	263.3294677734375	1.0	538.2020263671875	219.1182403564453	0.9999994039535522	536.1583251953125	218.52676391601562	0.0008254647254943848	10	003
366	433.2159118652344	308.7563781738281	1.0	367.37396240234375	263.6417541503906	0.9999998807907104	538.4850463867188	220.04299926757812	0.9999995231628418	535.9324951171875	219.3304443359375	0.0010470151901245117	10	003
367	432.5403137207031	308.3957824707031	1.0	366.0187683105469	264.2174987792969	0.9999998211860657	538.1287841796875	219.26673889160156	0.9999995231628418	536.0137329101562	218.61134338378906	0.000835716724395752	10	003
368	430.9515686035156	307.7884521484375	1.0	367.404541015625	264.81219482421875	1.0	538.1859741210938	218.78074645996094	0.9999995231628418	536.0355834960938	218.12327575683594	0.0009135603904724121	10	003
369	432.05535888671875	308.68048095703125	1.0	366.7928161621094	264.4294738769531	1.0	538.5585327148438	218.81178283691406	0.9999995231628418	536.0841674804688	218.44644165039062	0.0008409023284912109	10	003
370	432.7613830566406	308.9539794921875	1.0	365.412353515625	266.0715026855469	0.9999998807907104	538.4326171875	219.59933471679688	0.9999994039535522	536.2374877929688	219.1437225341797	0.0013047754764556885	10	003
371	432.6854553222656	308.70806884765625	1.0	367.2450866699219	268.3952941894531	0.9999683499336243	538.5468139648438	219.90185546875	0.9999994039535522	535.9661865234375	218.98997497558594	0.0008272528648376465	10	003
372	430.2433776855469	307.2225646972656	1.0	368.2337646484375	267.401611328125	1.0	538.3657836914062	219.10926818847656	0.9999984502792358	536.3374633789062	218.62188720703125	0.0008431077003479004	10	003
373	434.1509094238281	308.6321716308594	1.0	367.7876892089844	267.7464904785156	1.0	538.7660522460938	218.8272247314453	0.9999997615814209	535.9500732421875	218.37973022460938	0.0007846653461456299	10	003
374	430.9599304199219	307.0191955566406	1.0	367.86480712890625	268.23992919921875	1.0	537.9341430664062	219.14939880371094	0.9999992847442627	536.1094360351562	218.71206665039062	0.0007437467575073242	10	003
375	432.9391174316406	308.237548828125	1.0	367.3334655761719	269.2835693359375	1.0	538.1213989257812	219.78958129882812	0.9999994039535522	536.2246704101562	219.0807342529297	0.0008870959281921387	10	003
376	430.07586669921875	307.2395935058594	1.0	367.9039611816406	271.9465637207031	1.0	537.9598388671875	219.2676239013672	0.9999991059303284	536.2471923828125	218.2703094482422	0.0009537935256958008	10	003
377	429.87060546875	306.9207458496094	1.0	366.6615295410156	272.3533020019531	0.9999999403953552	538.1961059570312	219.40895080566406	0.9999984502792358	536.218017578125	218.5498504638672	0.0008805394172668457	10	003
378	430.4769287109375	307.5160217285156	1.0	368.8641052246094	273.3310546875	0.9990518093109131	538.31689453125	219.25413513183594	0.9999995231628418	536.1181640625	218.9521942138672	0.0008844435214996338	10	003
379	430.8479919433594	307.0833740234375	1.0	368.3290100097656	272.3695068359375	0.9963135719299316	537.697509765625	219.03334045410156	0.9999991655349731	536.1557006835938	218.39195251464844	0.001214832067489624	10	003
380	429.9087219238281	306.1219482421875	1.0	370.1402282714844	274.77569580078125	1.0	538.0618896484375	219.68199157714844	0.9999991655349731	536.1431274414062	219.10507202148438	0.0010975003242492676	10	003
381	431.5690002441406	302.7916259765625	1.0	370.6006774902344	272.0163269042969	1.0	537.5809936523438	219.13612365722656	0.9999982118606567	536.3798217773438	218.69061279296875	0.0016645491123199463	10	003
382	430.5583801269531	301.3749694824219	1.0	537.2376708984375	221.20098876953125	0.0005409717559814453	536.924560546875	219.990966796875	0.9999977350234985	536.0767822265625	218.99667358398438	0.0021126270294189453	10	003
383	429.91558837890625	301.5926513671875	1.0	537.8953857421875	221.287353515625	0.00037738680839538574	537.4051513671875	219.86599731445312	0.9999991059303284	536.3455200195312	219.342041015625	0.0022596418857574463	10	003
384	428.56109619140625	300.4906311035156	1.0	537.85498046875	220.3597412109375	0.00034415721893310547	537.2328491210938	218.92237854003906	0.9999983310699463	536.3351440429688	218.65208435058594	0.0009919703006744385	10	003
385	428.149169921875	299.59332275390625	1.0	386.9749755859375	291.9442443847656	0.011357337236404419	537.7079467773438	219.44580078125	0.9999983906745911	536.108642578125	218.74598693847656	0.001100778579711914	10	003
386	427.2314758300781	300.3111267089844	0.9999995231628418	387.46551513671875	293.2131652832031	0.01024886965751648	537.096923828125	218.4975128173828	0.9999977350234985	539.8292846679688	220.50808715820312	0.0011930763721466064	10	003
387	429.48675537109375	300.93634033203125	0.9942981004714966	538.0989379882812	220.30079650878906	0.00038433074951171875	537.3954467773438	218.8137969970703	0.9999964237213135	536.3408813476562	217.9426727294922	0.0011224150657653809	10	003
388	429.30517578125	300.739990234375	0.6260334849357605	537.8233032226562	219.9092559814453	0.00042057037353515625	537.4097290039062	218.3339080810547	0.9999985694885254	536.1782836914062	218.0560302734375	0.001023322343826294	10	003
389	430.3858337402344	300.8802490234375	0.9997677803039551	538.41455078125	220.54751586914062	0.000559002161026001	537.5222778320312	218.8902587890625	0.999998927116394	539.1148071289062	220.82496643066406	0.0012874901294708252	10	003
390	428.2029724121094	300.0599060058594	0.9999971389770508	643.8795166015625	128.4477996826172	0.0007435083389282227	537.0785522460938	219.4933319091797	0.999997615814209	535.1231689453125	221.22117614746094	0.0011067390441894531	10	003
391	428.8365173339844	299.723388671875	0.9987726211547852	537.977783203125	220.18463134765625	0.00036332011222839355	537.4935302734375	218.82269287109375	0.9999982118606567	536.2913818359375	218.19387817382812	0.001288294792175293	10	003
392	437.5516357421875	301.1678466796875	0.39930635690689087	537.2473754882812	220.20440673828125	0.0005089938640594482	536.9327392578125	218.79428100585938	0.9999994039535522	535.8655395507812	218.38015747070312	0.0009439587593078613	10	003
393	430.3672180175781	305.9418029785156	0.9999904632568359	392.45263671875	295.2746887207031	0.05816769599914551	537.1834106445312	219.20021057128906	0.9999970197677612	539.3636474609375	220.95774841308594	0.0010828375816345215	10	003
394	430.66900634765625	309.7020568847656	1.0	393.151611328125	292.5682678222656	0.04535171389579773	537.4046020507812	218.78851318359375	0.9999974966049194	536.076904296875	218.11390686035156	0.0010562539100646973	10	003
395	432.6604309082031	310.77899169921875	1.0	389.98712158203125	289.7805480957031	0.9999836683273315	537.025390625	218.8473358154297	0.999998927116394	535.921142578125	218.9139862060547	0.001331239938735962	10	003
396	435.5537414550781	312.8362731933594	0.9999798536300659	393.4850769042969	290.6806335449219	0.9875881671905518	537.1935424804688	219.3387908935547	0.9999992847442627	535.7743530273438	218.84564208984375	0.0016662180423736572	10	003
397	436.6924743652344	313.0270080566406	1.0	395.77496337890625	288.2146301269531	0.9999998807907104	537.71337890625	219.14842224121094	0.9999984502792358	536.05810546875	218.5469512939453	0.0011701583862304688	10	003
398	438.3576354980469	313.8217468261719	0.9999998807907104	395.55364990234375	287.6911315917969	0.9999998807907104	537.4548950195312	218.29055786132812	0.9999960660934448	536.3126831054688	217.75442504882812	0.001164078712463379	10	003
399	440.7821044921875	314.6185607910156	0.9999986886978149	393.43841552734375	291.12200927734375	0.9992707371711731	537.5604858398438	218.5708770751953	0.9999987483024597	535.7705688476562	218.18505859375	0.0010342895984649658	10	003
400	442.88427734375	314.65802001953125	0.9999986290931702	394.7210388183594	292.4010925292969	0.9943104386329651	536.823974609375	219.1254119873047	0.9999977350234985	536.2566528320312	218.90370178222656	0.0014716684818267822	10	003
401	439.0163269042969	317.5198059082031	0.9989490509033203	393.6504821777344	291.42962646484375	0.9999734163284302	537.4308471679688	218.4137420654297	0.9999986290931702	536.1416015625	218.12451171875	0.0009482800960540771	10	003
402	444.169921875	316.80572509765625	0.9999910593032837	393.6043395996094	289.26348876953125	1.0	537.1138305664062	218.83126831054688	0.9999959468841553	536.1246337890625	218.22537231445312	0.0013209879398345947	10	003
403	442.3816223144531	318.8046569824219	0.9999997019767761	392.3920593261719	288.5512390136719	0.9999998807907104	537.473388671875	218.5358428955078	0.9999992251396179	535.8518676757812	218.40487670898438	0.0010079145431518555	10	003
404	443.21484375	318.9273986816406	0.9999983310699463	391.50067138671875	290.3102722167969	0.9999996423721313	537.28173828125	218.80349731445312	0.9999969601631165	536.218994140625	217.9150390625	0.0011729300022125244	10	003
405	440.8606262207031	319.0933532714844	0.9999995231628418	390.6009521484375	290.7590026855469	0.9998600482940674	537.2925415039062	219.2653045654297	0.9999971389770508	539.37060546875	220.75511169433594	0.0014557838439941406	10	003
406	443.75909423828125	317.70050048828125	0.9999988079071045	390.21875	291.3173828125	0.9998399019241333	537.1596069335938	218.60888671875	0.9999984502792358	536.2459716796875	218.28506469726562	0.0009465813636779785	10	003
407	440.871337890625	319.32647705078125	0.9999989867210388	389.6134033203125	291.2139892578125	0.9999077320098877	537.2967529296875	219.14695739746094	0.9999986290931702	536.129150390625	218.9705352783203	0.0013252496719360352	10	003
408	443.9468688964844	317.5970458984375	1.0	389.1042175292969	291.39105224609375	0.9993901252746582	537.2996215820312	219.22889709472656	0.9999991655349731	535.6845703125	218.50775146484375	0.0014168024063110352	10	003
409	441.28173828125	317.8586120605469	1.0	387.911865234375	291.7382507324219	0.971408486366272	537.6165161132812	219.25205993652344	0.9999986290931702	536.2752075195312	219.09300231933594	0.0013753175735473633	10	003
410	440.79681396484375	318.1900939941406	1.0	387.58837890625	292.5168762207031	0.9999998807907104	537.3587036132812	219.07606506347656	0.9999978542327881	535.994140625	218.50474548339844	0.0011862218379974365	10	003
411	440.6923828125	317.7451477050781	1.0	386.2654724121094	293.2295837402344	0.9999998807907104	537.5873413085938	218.3134002685547	0.9999984502792358	536.1255493164062	217.916748046875	0.0007622241973876953	10	003
412	441.4294128417969	318.2291564941406	1.0	388.20098876953125	293.84356689453125	0.9999860525131226	559.1384887695312	270.67950439453125	0.9992461204528809	556.5997314453125	272.0904235839844	8.061528205871582e-5	10	003
413	440.112548828125	317.65362548828125	1.0	387.2840576171875	292.13909912109375	0.9999998807907104	558.6536865234375	271.6220397949219	0.9992480874061584	556.9981079101562	273.53826904296875	0.0003337562084197998	10	003
414	440.5242614746094	317.41363525390625	1.0	385.54730224609375	291.19219970703125	1.0	558.6066284179688	271.4288024902344	0.9999326467514038	556.7166748046875	272.93572998046875	0.00026601552963256836	10	003
415	441.1146545410156	317.18463134765625	1.0	383.0771789550781	292.0875244140625	0.9974831342697144	559.1282348632812	270.4171142578125	0.9997801780700684	441.0083923339844	324.42559814453125	6.404519081115723e-5	10	003
416	441.1581115722656	316.61053466796875	1.0	382.749267578125	293.1817626953125	0.9810141324996948	559.61669921875	271.77435302734375	0.999826192855835	441.06671142578125	324.0580749511719	7.337331771850586e-5	10	003
417	440.65533447265625	317.172607421875	1.0	384.1929931640625	295.22857666015625	0.9999656677246094	559.2374267578125	271.2566223144531	0.9997058510780334	557.3170166015625	272.3264465332031	9.387731552124023e-5	10	003
418	440.9658203125	319.1663513183594	1.0	386.0046691894531	295.18316650390625	0.9999754428863525	558.390380859375	271.14556884765625	0.9999287128448486	555.6864013671875	272.5431823730469	0.00024020671844482422	10	003
419	443.6480407714844	321.103759765625	1.0	390.8598937988281	295.9237060546875	1.0	558.8739013671875	271.38360595703125	0.9996446967124939	556.95849609375	272.60894775390625	0.0002752542495727539	10	003
420	445.7589416503906	321.18804931640625	0.9999983906745911	390.5962829589844	296.25311279296875	0.9999656677246094	558.3754272460938	270.7789306640625	0.9993982315063477	387.0327453613281	295.2138671875	7.641315460205078e-5	10	003
421	388.5745849609375	297.5482177734375	0.081504225730896	392.35638427734375	295.3633728027344	0.9999622106552124	559.0985107421875	270.4002990722656	0.9995909929275513	556.9008178710938	271.4732971191406	0.00010010600090026855	10	003
422	559.9248657226562	273.36834716796875	0.005312740802764893	392.6138916015625	295.84576416015625	0.9988653063774109	558.7169799804688	271.8302001953125	0.9999619722366333	556.7022094726562	272.8633117675781	0.00045356154441833496	10	003
423	454.3845520019531	323.1573791503906	0.08295923471450806	393.9100341796875	299.5036926269531	0.9999973773956299	558.4509887695312	271.1721496582031	0.9998664855957031	395.37274169921875	301.8203430175781	0.0003142356872558594	10	003
424	445.59112548828125	322.0539245605469	0.014424562454223633	392.93035888671875	300.5254211425781	0.9999999403953552	559.1834716796875	270.4994812011719	0.9996992945671082	557.2052001953125	271.91656494140625	0.0003059506416320801	10	003
425	445.3334045410156	323.0146179199219	0.9693182110786438	391.4730224609375	301.5622253417969	0.9999997615814209	558.7203369140625	270.8100280761719	0.9997749328613281	390.45086669921875	301.2470397949219	0.00033286213874816895	10	003
426	445.1064758300781	324.45367431640625	0.9986999034881592	389.2029724121094	301.2828369140625	0.9999909400939941	558.8573608398438	270.87725830078125	0.9997284412384033	388.65765380859375	301.76593017578125	0.00014656782150268555	10	003
427	445.8356628417969	324.8125305175781	0.9999997615814209	388.58978271484375	303.1775817871094	0.9997615218162537	559.478759765625	271.0662536621094	0.9998281002044678	557.0654907226562	272.0234069824219	0.00015118718147277832	10	003
428	448.3780212402344	326.50177001953125	0.9999982118606567	391.11224365234375	303.8329162597656	0.9999574422836304	558.1380004882812	271.28350830078125	0.9998890161514282	555.9716796875	272.8914794921875	0.0006102919578552246	10	003
429	445.95440673828125	325.5335388183594	1.0	390.5621337890625	302.9617004394531	0.9916256666183472	559.1613159179688	270.99853515625	0.9999265074729919	556.4466552734375	271.84918212890625	4.83393669128418e-5	10	003
430	446.7846984863281	324.6224060058594	1.0	486.6714172363281	306.0406188964844	0.2870980501174927	558.83154296875	270.74346923828125	0.9996653199195862	424.5345153808594	322.15069580078125	4.0858983993530273e-5	10	003
431	446.9932556152344	325.5013427734375	1.0	389.1063232421875	301.9945983886719	0.9997859001159668	559.4530639648438	270.9323425292969	0.999844491481781	556.6318969726562	272.08551025390625	9.670853614807129e-5	10	003
432	446.1959228515625	325.07470703125	1.0	385.818115234375	301.903076171875	0.8890734910964966	558.7570190429688	271.1360778808594	0.9999641180038452	557.1558227539062	272.4784240722656	0.0004982948303222656	10	003
433	446.2782287597656	324.36212158203125	1.0	379.96588134765625	302.16168212890625	0.9961334466934204	558.4069213867188	271.349853515625	0.9999585151672363	556.2914428710938	272.4764099121094	0.0004455745220184326	10	003
434	446.5414123535156	325.2384033203125	1.0	378.6653137207031	303.5487365722656	0.5547134280204773	559.3442993164062	270.7445373535156	0.9999381303787231	556.8748168945312	271.9837341308594	6.73830509185791e-5	10	003
435	444.2259216308594	324.5596618652344	1.0	378.56817626953125	305.5179443359375	0.2355627417564392	559.3939819335938	270.8023376464844	0.9998764991760254	556.224853515625	263.727783203125	0.00011920928955078125	10	003
436	444.28765869140625	323.4678039550781	1.0	383.00860595703125	306.615478515625	0.9995339512825012	558.6331176757812	271.0731506347656	0.9999399185180664	384.7612609863281	305.6349182128906	0.000288546085357666	10	003
437	445.81591796875	324.5821838378906	1.0	382.066162109375	305.8292541503906	0.9244095087051392	558.9296264648438	270.8326416015625	0.9999402165412903	556.84130859375	272.0504150390625	0.00018861889839172363	10	003
438	447.0280456542969	324.64215087890625	1.0	375.8245544433594	304.83221435546875	0.9388976097106934	558.6557006835938	271.0225524902344	0.999983549118042	556.4959716796875	272.3533630371094	0.000394672155380249	10	003
439	446.8091735839844	324.6077575683594	1.0	376.31585693359375	304.49835205078125	0.9999547600746155	558.605712890625	271.5481262207031	0.9999219179153442	376.3315124511719	303.0741882324219	0.00030621886253356934	10	003
440	446.10693359375	323.3694152832031	1.0	381.563720703125	307.49774169921875	0.9758998155593872	559.838134765625	270.68035888671875	0.99989914894104	557.366943359375	272.1498718261719	0.00016367435455322266	10	003
441	448.5726318359375	322.8923645019531	1.0	382.57122802734375	306.1148376464844	0.8904179334640503	559.0588989257812	271.82781982421875	0.9999548196792603	556.5231323242188	272.3885803222656	0.00011685490608215332	10	003
442	446.18707275390625	323.7809143066406	1.0	381.3536682128906	306.365234375	0.002162069082260132	558.7694091796875	271.4663391113281	0.9998990297317505	556.6796875	272.4729309082031	0.0003858506679534912	10	003
443	446.1129455566406	324.38006591796875	1.0	374.43817138671875	304.639892578125	0.9998762607574463	559.045166015625	270.711181640625	0.9999696016311646	375.1333923339844	303.73162841796875	0.00010693073272705078	10	003
444	446.77001953125	324.2113037109375	1.0	496.8135986328125	307.4808349609375	0.9632814526557922	558.6846313476562	270.6670837402344	0.9998390078544617	556.4661254882812	271.7492370605469	6.172060966491699e-5	10	003
445	446.2600402832031	323.53875732421875	1.0	381.7796936035156	309.0973815917969	0.18450093269348145	559.1934204101562	270.0055236816406	0.9997938871383667	556.1275024414062	264.60699462890625	5.0693750381469727e-5	10	003
446	446.6570739746094	323.1387939453125	1.0	381.11529541015625	308.8051452636719	0.9993693828582764	559.7291259765625	270.63787841796875	0.9989718198776245	383.7625427246094	307.9806213378906	0.00017827749252319336	10	003
447	446.2277526855469	323.26043701171875	1.0	381.39202880859375	307.56243896484375	0.6076633930206299	558.25927734375	270.7370300292969	0.9999184608459473	556.3355102539062	272.3261413574219	0.0005706250667572021	10	003
448	446.064697265625	323.5037536621094	1.0	376.6014404296875	306.2143859863281	0.0003757476806640625	559.8004760742188	270.2688293457031	0.9999223947525024	556.90625	271.2328796386719	7.876753807067871e-5	10	003
449	447.243408203125	324.0223083496094	1.0	494.0343322753906	305.9610290527344	0.9941596388816833	558.8175048828125	271.1313171386719	0.9999737739562988	556.3106079101562	272.3743896484375	0.00017115473747253418	10	003
450	447.26129150390625	323.0345153808594	1.0	494.2215576171875	309.3548583984375	0.13712990283966064	559.6387329101562	270.82666015625	0.999908447265625	557.0199584960938	272.19635009765625	0.0001856386661529541	10	003
451	447.15594482421875	322.309326171875	1.0	490.859130859375	310.97906494140625	0.88007652759552	560.2455444335938	270.56494140625	0.9998630285263062	556.9495239257812	264.16943359375	5.4955482482910156e-5	10	003
452	446.95782470703125	322.69183349609375	1.0	383.76513671875	310.21893310546875	0.0003596842288970947	559.0350952148438	271.30938720703125	0.9999957084655762	556.615234375	272.1849365234375	0.0003600120544433594	10	003
453	445.6441650390625	323.734375	1.0	492.90899658203125	309.4657897949219	0.30166763067245483	559.367919921875	271.7861328125	0.9999445080757141	556.2837524414062	272.8355712890625	0.00010460615158081055	10	003
454	445.9365234375	323.38946533203125	1.0	386.79833984375	310.2021179199219	0.3963163495063782	558.8778686523438	270.5130920410156	0.9998219013214111	556.3532104492188	264.4253234863281	3.108382225036621e-5	10	003
455	445.57574462890625	323.2073974609375	1.0	386.075439453125	311.9884033203125	0.11787563562393188	558.2479858398438	271.04388427734375	0.9999595880508423	556.3805541992188	272.61285400390625	0.0010155439376831055	10	003
456	445.7335205078125	322.7094421386719	1.0	384.24560546875	311.208251953125	0.019449502229690552	559.0908203125	271.1290283203125	0.9997550249099731	555.85009765625	272.2904052734375	5.608797073364258e-5	10	003
457	446.0854797363281	322.31634521484375	1.0	379.2666320800781	310.9539794921875	0.9812778234481812	558.1624755859375	270.72418212890625	0.9999716281890869	555.8277587890625	272.0267028808594	0.00021445751190185547	10	003
458	446.65631103515625	323.0135498046875	1.0	490.2529296875	311.0276184082031	0.014889627695083618	559.631591796875	271.3989562988281	0.9999697208404541	557.0472412109375	272.517822265625	0.00016868114471435547	10	003
459	447.9684143066406	322.96209716796875	1.0	492.8035888671875	311.5305480957031	0.9075242877006531	559.3960571289062	271.12188720703125	0.9999533891677856	556.7410278320312	264.29693603515625	5.099177360534668e-5	10	003
460	446.9451599121094	322.7696228027344	1.0	386.3394470214844	311.47705078125	0.6273592114448547	559.3432006835938	271.0169982910156	0.9998916387557983	388.4256591796875	309.3874816894531	4.532933235168457e-5	10	003
461	447.32415771484375	322.315673828125	1.0	491.7024841308594	311.791748046875	0.9964810609817505	558.48828125	271.2863464355469	0.9999861121177673	556.6342163085938	272.3560791015625	0.0002740025520324707	10	003
462	447.7906799316406	321.9047546386719	1.0	385.0265197753906	311.451416015625	0.001976609230041504	559.0501708984375	271.0693664550781	0.9998667240142822	556.9086303710938	271.9668884277344	0.00030052661895751953	10	003
463	447.7456970214844	322.13531494140625	1.0	490.7298583984375	311.94720458984375	0.05666559934616089	558.76513671875	271.53472900390625	0.9998970627784729	556.711181640625	272.8138122558594	0.00023418664932250977	10	003
464	446.220458984375	322.3306579589844	1.0	388.98211669921875	311.9790954589844	0.9507054090499878	559.4378662109375	270.60162353515625	0.9999526739120483	556.7682495117188	271.73223876953125	0.0002859830856323242	10	003
465	447.29681396484375	322.5274353027344	1.0	385.82196044921875	311.54791259765625	0.9982554912567139	558.5740356445312	270.8523254394531	0.9999010562896729	556.0938720703125	271.8341369628906	0.0001468956470489502	10	003
466	449.0428466796875	325.8436279296875	1.0	486.9630432128906	311.080322265625	0.5457791090011597	558.609619140625	270.4048767089844	0.9999371767044067	556.51416015625	272.4392395019531	0.0005556941032409668	10	003
467	448.873779296875	330.00286865234375	0.9999999403953552	486.7552795410156	309.7415771484375	0.9971603155136108	559.6232299804688	271.29058837890625	0.9998220205307007	556.6912231445312	272.6007080078125	4.8041343688964844e-5	10	003
468	451.138427734375	334.5845031738281	0.9999815821647644	392.5778503417969	309.0477600097656	1.0	559.521240234375	270.4602355957031	0.9998955726623535	557.6959838867188	271.9588928222656	0.00028762221336364746	10	003
469	450.84100341796875	336.79559326171875	0.9999991655349731	390.0884704589844	307.8396301269531	1.0	559.200927734375	271.07122802734375	0.9997057914733887	397.10247802734375	310.3386535644531	0.0003802776336669922	10	003
470	451.0303955078125	337.8868103027344	1.0	388.2608642578125	305.6046142578125	0.9999991655349731	558.2232666015625	271.1160888671875	0.9999346137046814	556.58154296875	272.6707763671875	0.0004577040672302246	10	003
471	451.2264709472656	339.7911682128906	1.0	389.7808532714844	305.0463562011719	0.999997615814209	559.1301879882812	271.20220947265625	0.9999021291732788	556.9454345703125	272.6437072753906	0.00028821825981140137	10	003
472	450.9551696777344	339.1713562011719	1.0	389.0560302734375	307.01080322265625	0.9999999403953552	559.1240844726562	271.7080383300781	0.999958872795105	556.7656860351562	272.99029541015625	0.00034680962562561035	10	003
473	451.2895202636719	340.58416748046875	1.0	387.4521484375	305.5546875	1.0	558.9249267578125	270.9269104003906	0.9998889565467834	556.6634521484375	272.5052185058594	0.00018730759620666504	10	003
474	450.5904541015625	340.8158874511719	1.0	386.3630065917969	303.0688781738281	1.0	559.6015625	271.13641357421875	0.9998237490653992	490.4464111328125	303.0526428222656	0.00021186470985412598	10	003
475	451.4082946777344	339.42535400390625	1.0	382.8999328613281	299.9546813964844	0.9999998807907104	559.1752319335938	271.740478515625	0.9998693466186523	492.1417236328125	301.19000244140625	0.0006995797157287598	10	003
476	451.4115295410156	340.6475830078125	1.0	381.67913818359375	300.0605773925781	0.9999886751174927	559.141357421875	271.4339599609375	0.9996429681777954	493.46746826171875	301.0763244628906	0.0007037222385406494	10	003
477	451.0566101074219	338.889892578125	1.0	379.4988708496094	300.856201171875	0.9999978542327881	558.99560546875	271.004150390625	0.9999011754989624	379.5676574707031	300.44873046875	0.0002569854259490967	10	003
478	449.3583679199219	337.85198974609375	1.0	376.798095703125	300.5994567871094	0.9994721412658691	558.3124389648438	271.1605529785156	0.9999335408210754	376.0859375	297.2276916503906	0.00011584162712097168	10	003
479	449.7336730957031	337.595458984375	1.0	377.26702880859375	301.4377136230469	0.9999994039535522	558.0816040039062	271.5792541503906	0.9999547004699707	556.052978515625	272.4467468261719	0.00018781423568725586	10	003
480	452.24530029296875	339.4054260253906	1.0	379.4891052246094	304.7312316894531	1.0	558.3923950195312	272.6197814941406	0.9999430179595947	382.4406433105469	304.3742980957031	0.0001437366008758545	10	003
481	448.6676025390625	337.09930419921875	1.0	383.3292236328125	303.7153625488281	1.0	559.080322265625	271.150634765625	0.9997943639755249	557.0743408203125	272.2992858886719	0.00016245245933532715	10	003
482	449.19061279296875	336.7091979980469	1.0	379.8293151855469	301.5220642089844	0.9999971389770508	559.2576904296875	271.078857421875	0.9999125003814697	382.8658142089844	301.8833923339844	0.00013253092765808105	10	003
483	449.7083740234375	337.053955078125	1.0	378.2952575683594	300.8409423828125	0.9999971389770508	559.7071533203125	271.24188232421875	0.9996782541275024	377.8177185058594	300.4041748046875	0.00015848875045776367	10	003
484	452.4997253417969	338.6396484375	1.0	376.98089599609375	299.944580078125	0.9999998807907104	558.7793579101562	271.0502624511719	0.9996618032455444	377.0491638183594	300.2401428222656	0.0002174675464630127	10	003
485	450.6802978515625	337.0571594238281	1.0	375.6061096191406	301.7012939453125	1.0	559.3904418945312	271.4155578613281	0.9994240999221802	374.6829528808594	301.6336975097656	0.0001685023307800293	10	003
486	448.7076110839844	336.7530822753906	1.0	374.4659423828125	302.9007263183594	0.9999998807907104	559.4365844726562	271.8687744140625	0.999934196472168	373.5570068359375	302.2099304199219	6.911158561706543e-5	10	003
487	448.3035888671875	335.8828125	1.0	381.3348388671875	303.3556823730469	0.9999998211860657	559.2396240234375	270.3486328125	0.9996401071548462	383.212646484375	302.50006103515625	0.00010472536087036133	10	003
488	449.7613220214844	337.12750244140625	1.0	379.595703125	301.9465637207031	0.9999999403953552	559.5166015625	270.9714050292969	0.9999104738235474	382.8672790527344	301.9161071777344	0.00020250678062438965	10	003
489	448.5161437988281	337.20086669921875	1.0	376.9819030761719	300.8434143066406	0.9999997615814209	558.6378173828125	271.4349365234375	0.9999469518661499	495.80462646484375	294.0670166015625	0.00010231137275695801	10	003
490	448.38397216796875	336.4817199707031	1.0	374.6654052734375	301.2547912597656	1.0	559.3809814453125	271.298828125	0.9999463558197021	374.70880126953125	301.71343994140625	0.0002314150333404541	10	003
491	449.3513488769531	336.937744140625	1.0	378.29351806640625	301.77935791015625	1.0	558.82568359375	271.4881896972656	0.9999096989631653	382.6073913574219	302.375244140625	0.00015991926193237305	10	003
492	448.9631652832031	335.94189453125	1.0	377.9537353515625	300.9223937988281	0.9998775720596313	559.7477416992188	270.9235534667969	0.9987198710441589	376.658447265625	296.80413818359375	0.00013688206672668457	10	003
493	448.45208740234375	335.770263671875	1.0	376.64202880859375	300.3154602050781	1.0	558.841064453125	271.2621154785156	0.9995930790901184	376.1065368652344	300.2897033691406	8.505582809448242e-5	10	003
494	448.12744140625	335.9036865234375	1.0	377.0218200683594	298.8472595214844	0.9999998807907104	558.8819580078125	271.206298828125	0.9998719096183777	556.7422485351562	272.5815734863281	0.00011399388313293457	10	003
495	448.3727111816406	335.0905456542969	1.0	375.9226379394531	300.9993591308594	0.9999998807907104	559.6272583007812	270.9150695800781	0.999787449836731	375.1253967285156	297.5257263183594	7.241964340209961e-5	10	003
496	449.114013671875	335.6994323730469	1.0	375.1757507324219	302.8005676269531	0.9999858140945435	559.2118530273438	271.3843994140625	0.9996060132980347	374.6640319824219	301.82672119140625	5.176663398742676e-5	10	003
497	446.3655700683594	334.9488830566406	1.0	380.6400451660156	302.4454040527344	0.9999984502792358	558.4431762695312	271.5145568847656	0.9997240304946899	383.4422912597656	302.25372314453125	8.344650268554688e-5	10	003
498	447.7514343261719	334.66363525390625	1.0	377.2715148925781	301.6391906738281	0.9999890327453613	558.0517578125	271.51312255859375	0.9999221563339233	556.28125	272.15057373046875	0.00012421607971191406	10	003
499	452.0042724609375	325.89630126953125	0.9999704360961914	387.0694580078125	311.5562438964844	0.999154806137085	558.7637939453125	271.41912841796875	0.999984622001648	556.6795043945312	271.8490295410156	0.00023859739303588867	10	003
500	452.04840087890625	325.4339904785156	0.988189160823822	384.6029968261719	313.7333679199219	0.9999483823776245	558.2337646484375	271.5120849609375	0.999964714050293	556.1865234375	272.7778015136719	0.00042766332626342773	10	003
501	453.24822998046875	325.1781005859375	0.9990920424461365	383.474853515625	312.5428771972656	0.9999945163726807	558.8803100585938	271.7190856933594	0.9999385476112366	381.8073425292969	313.92901611328125	0.0004738271236419678	10	003
502	454.11767578125	324.8341979980469	0.1384314000606537	382.1520690917969	315.2873840332031	0.9976204633712769	558.9745483398438	270.470947265625	0.9997303485870361	381.8125	315.8443603515625	0.0003178715705871582	10	003
503	452.6697998046875	325.1132507324219	0.9741912484169006	381.3541564941406	317.2990417480469	0.5890107154846191	558.837646484375	270.9072570800781	0.9998723268508911	382.2120361328125	318.6407775878906	0.0004711449146270752	10	003
504	453.4087829589844	324.78814697265625	0.7623395919799805	382.2491149902344	319.0490417480469	0.9956045150756836	558.888916015625	271.312255859375	0.9999712109565735	556.1631469726562	272.75091552734375	0.00033164024353027344	10	003
505	451.7221374511719	324.0865173339844	0.9999994039535522	390.0334167480469	319.6470947265625	0.12419682741165161	559.071533203125	270.8101501464844	0.9999687075614929	556.1240234375	264.0949401855469	7.036328315734863e-5	10	003
506	450.4404602050781	323.3553771972656	0.9999953508377075	390.855224609375	319.2034912109375	0.9999997615814209	558.8233642578125	271.11077880859375	0.9998677968978882	385.4702453613281	322.84027099609375	0.00019177794456481934	10	003
507	447.5848388671875	322.70196533203125	1.0	388.6653137207031	318.8642883300781	0.9990872144699097	559.2620849609375	269.9681396484375	0.9997236728668213	384.5992736816406	321.57989501953125	5.447864532470703e-5	10	003
508	447.2071228027344	322.27880859375	1.0	389.16632080078125	319.4268798828125	0.02537447214126587	559.11083984375	270.97930908203125	0.9998597502708435	556.6433715820312	272.3227844238281	0.00022083520889282227	10	003
509	447.8221740722656	322.8502197265625	1.0	391.546875	318.7105712890625	0.9639686942100525	559.5138549804688	270.6439208984375	0.9998460412025452	556.163818359375	271.7721252441406	5.942583084106445e-5	10	003
510	447.6539611816406	323.43328857421875	1.0	392.28082275390625	321.4095153808594	0.01332557201385498	558.4651489257812	271.65277099609375	0.9999626278877258	555.86962890625	272.8124694824219	0.0001704692840576172	10	003
511	448.490478515625	322.0606994628906	1.0	391.90924072265625	320.4390869140625	0.0005740225315093994	559.0494995117188	271.4642028808594	0.9999746084213257	556.3695678710938	272.2986755371094	0.00018528103828430176	10	003
512	448.7640075683594	321.5902404785156	0.9999999403953552	390.58917236328125	318.7518615722656	0.9052507877349854	558.7359008789062	271.482666015625	0.999975323677063	556.6165771484375	272.3771057128906	0.0003077685832977295	10	003
513	448.003173828125	321.22357177734375	0.9999998807907104	453.7963562011719	323.6304626464844	0.00015592575073242188	558.689208984375	271.1689758300781	0.9999397397041321	555.486328125	272.1526184082031	0.00013059377670288086	10	003
514	448.1855773925781	322.5283508300781	1.0	391.5538330078125	318.4456787109375	0.9701201915740967	558.3316650390625	270.9514465332031	0.999948263168335	555.3815307617188	272.1295166015625	0.00013634562492370605	10	003
515	447.67340087890625	321.9417724609375	1.0	389.801513671875	320.42425537109375	0.08954262733459473	559.3545532226562	270.6947021484375	0.9998250603675842	557.05126953125	272.00457763671875	9.581446647644043e-5	10	003
516	448.4833679199219	322.2371520996094	1.0	386.13299560546875	319.4573669433594	0.12994050979614258	559.2960205078125	271.66766357421875	0.9998226761817932	556.7263793945312	272.4438171386719	4.032254219055176e-5	10	003
517	447.7153015136719	321.7088317871094	1.0	644.5250854492188	142.2904052734375	0.00020590424537658691	559.5051879882812	271.4126892089844	0.9999585151672363	556.1422729492188	272.4833984375	0.00017064809799194336	10	003
518	447.8841857910156	322.0710144042969	1.0	638.2607421875	2.956779956817627	0.0002446770668029785	558.8165283203125	271.1035461425781	0.9999297857284546	555.830322265625	272.6100158691406	0.00022095441818237305	10	003
519	451.103515625	320.5081787109375	1.0	391.65142822265625	318.8405456542969	0.1338251233100891	558.2031860351562	270.9790954589844	0.9999791979789734	555.1791381835938	272.5735778808594	0.00023126602172851562	10	003
520	448.91363525390625	321.34271240234375	1.0	389.5505065917969	318.82818603515625	0.0005715489387512207	558.7842407226562	270.46002197265625	0.9999756813049316	556.1331176757812	271.62371826171875	0.00014132261276245117	10	003
521	449.1723327636719	321.05084228515625	0.9999998807907104	389.6689147949219	317.9751281738281	0.6990313529968262	558.3198852539062	271.26043701171875	0.9998834133148193	555.5584106445312	272.47625732421875	0.00033673644065856934	10	003
