# Supplementary material for: An automated feeding system for the African killifish reveals the impact of diet on lifespan and allows scalable assessment of associative learning
Source: eLife. 2022 Nov 10;11:e69008. doi: 10.7554/eLife.69008 (PMC9788828; doi:10.7554/eLife.69008)
Supplement: Figure 6—source data 2. [file elife-69008-fig6-data2.zip › Training Trajectories/t6_REC020DLC_resnet50_TrainAllTheThingsJun28shuffle1_1030000.csv]

bodyparts_coords	fishhead_x	fishhead_y	fishhead_likelihood	fishtail_x	fishtail_y	fishtail_likelihood	redlight_x	redlight_y	redlight_likelihood	fooddrop_x	fooddrop_y	fooddrop_likelihood	fishnum	recordingnum
0	423.490478515625	152.95126342773438	1.0	431.3334045410156	154.46453857421875	0.00019285082817077637	614.0867309570312	199.977783203125	0.001954883337020874	410.3948974609375	146.03656005859375	3.185868263244629e-5	6	020
1	423.3769836425781	150.5992431640625	1.0	431.5472106933594	153.28199768066406	0.00022855401039123535	614.7911987304688	201.26113891601562	0.0019815564155578613	406.197265625	153.5177459716797	1.5050172805786133e-5	6	020
2	422.2569580078125	150.7602996826172	1.0	351.70281982421875	172.2013702392578	0.0025147199630737305	421.9292907714844	148.16744995117188	3.108382225036621e-5	406.4042663574219	152.86459350585938	1.6927719116210938e-5	6	020
3	420.91357421875	150.11834716796875	1.0	354.8187561035156	177.97023010253906	0.00022742152214050293	426.9949645996094	149.8331756591797	2.2113323211669922e-5	406.5287780761719	139.03466796875	1.3381242752075195e-5	6	020
4	422.1205749511719	151.9878387451172	1.0	341.9911804199219	165.21878051757812	0.005748838186264038	614.8821411132812	200.55943298339844	0.00859495997428894	424.12811279296875	159.90554809570312	2.6971101760864258e-5	6	020
5	421.6397399902344	153.1553192138672	1.0	342.4743957519531	169.05091857910156	0.6794724464416504	614.9174194335938	200.5609893798828	0.0003732442855834961	338.8779602050781	170.0562286376953	3.2573938369750977e-5	6	020
6	422.7640380859375	153.06475830078125	1.0	339.72576904296875	172.7030792236328	0.0167505145072937	425.27740478515625	155.41912841796875	3.644824028015137e-5	409.9508056640625	144.67893981933594	2.9593706130981445e-5	6	020
7	420.9648132324219	152.91693115234375	1.0	339.6843566894531	172.01719665527344	0.15775462985038757	419.9406433105469	149.99253845214844	3.9070844650268555e-5	408.45550537109375	142.8483428955078	3.409385681152344e-5	6	020
8	417.16558837890625	154.66726684570312	1.0	345.265625	165.31121826171875	0.6822987198829651	419.5607604980469	154.74493408203125	6.699562072753906e-5	420.8869323730469	161.71083068847656	4.1544437408447266e-5	6	020
9	400.86309814453125	164.8616180419922	0.08655831217765808	364.81707763671875	192.44972229003906	2.3812055587768555e-5	642.1957397460938	5.757782459259033	3.904104232788086e-6	3.5263710021972656	2.1344668865203857	2.3245811462402344e-6	6	020
10	400.432861328125	174.36355590820312	1.0	356.5826721191406	219.66160583496094	0.9999996423721313	614.9703979492188	201.65028381347656	0.00011205673217773438	352.08343505859375	213.91009521484375	0.00011640787124633789	6	020
11	340.6098937988281	243.8238067626953	1.0	389.7257385253906	153.71310424804688	0.005707114934921265	347.1611633300781	243.75367736816406	4.646182060241699e-5	385.51416015625	152.46029663085938	8.675456047058105e-5	6	020
12	396.8407897949219	151.07542419433594	1.0	387.1484069824219	141.26480102539062	0.02198725938796997	327.9075927734375	264.3560485839844	6.437301635742188e-5	323.85546875	270.2391357421875	7.462501525878906e-5	6	020
13	314.5784912109375	274.18133544921875	1.0	400.2100524902344	142.69271850585938	1.0	404.4146423339844	141.5154266357422	0.0001372992992401123	311.1308288574219	264.0946960449219	0.0002695024013519287	6	020
14	305.7356872558594	287.2973937988281	1.0	399.9290466308594	144.6715545654297	1.0	385.01593017578125	158.94664001464844	8.800625801086426e-5	307.0647888183594	279.3891296386719	0.0003469884395599365	6	020
15	296.38751220703125	302.4892883300781	1.0	374.8957824707031	166.43692016601562	0.9999902248382568	303.2218933105469	301.8387145996094	0.00011536478996276855	291.0747985839844	290.6026611328125	7.233023643493652e-5	6	020
16	286.4860534667969	319.49383544921875	1.0	361.0400695800781	170.03675842285156	1.0	363.4422912597656	171.4839630126953	0.0003268420696258545	361.2109069824219	173.262451171875	0.00047770142555236816	6	020
17	281.30224609375	330.6861267089844	1.0	356.0092468261719	175.4234619140625	1.0	285.6841735839844	333.70526123046875	0.0001004636287689209	364.80938720703125	180.05508422851562	0.0002778768539428711	6	020
18	279.4902038574219	340.001220703125	1.0	358.6584167480469	177.53904724121094	1.0	363.5725402832031	181.32342529296875	5.123019218444824e-5	365.4152526855469	180.10885620117188	0.00015151500701904297	6	020
19	278.612548828125	346.98785400390625	1.0	343.8263854980469	208.85671997070312	1.0	274.2761535644531	351.1593322753906	0.00017836689949035645	266.1942138671875	356.1802673339844	0.00014784932136535645	6	020
20	275.05438232421875	374.1783447265625	1.0	331.1640930175781	220.099853515625	1.0	277.9545593261719	378.1539611816406	0.00023877620697021484	279.4537658691406	382.84844970703125	8.052587509155273e-5	6	020
21	270.1893615722656	392.1820983886719	1.0	334.81365966796875	233.56185913085938	1.0	274.633544921875	396.84246826171875	9.325146675109863e-5	336.58184814453125	236.2720489501953	5.695223808288574e-5	6	020
22	251.66375732421875	392.0341491699219	1.0	322.05413818359375	257.6771545410156	1.0	251.7787322998047	397.1326599121094	0.00017842650413513184	250.65182495117188	400.4391174316406	5.4389238357543945e-5	6	020
23	236.34266662597656	380.481689453125	1.0	319.8069152832031	264.3169250488281	1.0	236.97979736328125	383.1484375	9.390711784362793e-5	323.685302734375	265.7763671875	0.0001742541790008545	6	020
24	221.8277130126953	382.9779968261719	1.0	334.2084045410156	310.98553466796875	0.9999017715454102	226.58973693847656	383.4863586425781	4.7594308853149414e-5	215.69032287597656	372.48291015625	3.4332275390625e-5	6	020
25	197.2241973876953	372.9832763671875	1.0	311.3992004394531	331.6068115234375	1.0	546.9783325195312	189.77357482910156	1.0	546.0180053710938	190.82177734375	0.0006727874279022217	6	020
26	184.55831909179688	368.0860900878906	1.0	285.6658935546875	377.0033874511719	0.9999982714653015	546.8525390625	188.75997924804688	1.0	545.5914916992188	189.86007690429688	0.0008161962032318115	6	020
27	174.97357177734375	367.1250305175781	1.0	262.794921875	365.09588623046875	0.9996827840805054	547.18408203125	188.57040405273438	1.0	546.0790405273438	189.36253356933594	0.0010541081428527832	6	020
28	167.128662109375	364.1888122558594	1.0	255.1109619140625	348.27532958984375	1.0	546.5478515625	189.3776092529297	1.0	545.5443115234375	189.90805053710938	0.0017128586769104004	6	020
29	165.5222625732422	357.93359375	1.0	243.54583740234375	347.0664978027344	0.9999988079071045	547.2159423828125	188.72154235839844	1.0	546.15625	189.60086059570312	0.0012623369693756104	6	020
30	164.125732421875	352.9249572753906	1.0	219.31939697265625	333.5791931152344	1.0	546.1227416992188	187.87387084960938	1.0	545.8248291015625	189.61924743652344	0.0006766319274902344	6	020
31	157.5684814453125	342.45904541015625	0.9995440244674683	209.53152465820312	323.6962890625	1.0	546.9284057617188	189.1304473876953	1.0	545.6231689453125	190.0144500732422	0.0006589591503143311	6	020
32	153.32159423828125	341.41680908203125	0.6146966218948364	194.5699005126953	323.25970458984375	0.9999986886978149	546.5604858398438	189.38015747070312	1.0	545.3530883789062	190.1627655029297	0.001164466142654419	6	020
33	163.62454223632812	329.2889404296875	0.006005734205245972	155.35206604003906	326.2866516113281	0.057806968688964844	546.6879272460938	189.9929962158203	1.0	544.9103393554688	190.87757873535156	0.000752180814743042	6	020
34	162.99423217773438	329.35577392578125	0.8632266521453857	151.32521057128906	329.9267578125	0.011532038450241089	547.226806640625	189.5687713623047	1.0	545.569091796875	190.07000732421875	0.000937730073928833	6	020
35	158.5313262939453	326.4798889160156	0.9815541505813599	149.91368103027344	326.4268798828125	0.9997056722640991	547.0570678710938	189.4699249267578	1.0	545.6900024414062	189.9169158935547	0.0010452568531036377	6	020
36	160.71095275878906	323.45843505859375	0.8820686340332031	148.74839782714844	318.84033203125	0.9999876022338867	547.3336181640625	188.83432006835938	1.0	546.4292602539062	189.60406494140625	0.001939237117767334	6	020
37	148.6272430419922	323.16455078125	0.1688309907913208	144.440185546875	320.9607849121094	0.9999998807907104	546.701416015625	187.414794921875	1.0	546.0712890625	189.1619110107422	0.0009603500366210938	6	020
38	132.4193878173828	320.3074645996094	0.9594088792800903	136.0391845703125	320.2392578125	0.9999969005584717	546.655029296875	189.26507568359375	1.0	545.121826171875	189.96148681640625	0.0008492767810821533	6	020
39	161.49754333496094	324.16387939453125	0.9999529123306274	137.58242797851562	320.7774658203125	0.9994572997093201	546.4801635742188	188.51321411132812	1.0	545.5609741210938	189.27838134765625	0.0009855031967163086	6	020
40	161.1447296142578	324.3922119140625	0.9999958872795105	136.8226776123047	321.41510009765625	0.01961040496826172	546.96435546875	188.81874084472656	1.0	545.7731323242188	189.6951904296875	0.0011992156505584717	6	020
41	160.8136749267578	322.167236328125	0.9999896287918091	137.2670135498047	320.7628173828125	0.1459132730960846	546.8856201171875	189.41146850585938	1.0	545.22607421875	190.3383331298828	0.0014486312866210938	6	020
42	160.2742462158203	323.99468994140625	0.9999872446060181	135.98324584960938	319.2937927246094	0.992124080657959	547.1320190429688	189.646484375	1.0	131.11343383789062	311.6355895996094	0.0017930567264556885	6	020
43	154.99496459960938	329.4275207519531	0.9664409160614014	135.1556854248047	319.7326965332031	0.627529501914978	546.7178955078125	188.6907958984375	1.0	546.1137084960938	189.25613403320312	0.0027309656143188477	6	020
44	160.98960876464844	325.847412109375	0.9999668598175049	129.25448608398438	319.2737121582031	0.08776605129241943	547.2994995117188	189.50210571289062	1.0	545.623779296875	190.333251953125	0.0008201897144317627	6	020
45	163.2340087890625	321.3684997558594	0.9994839429855347	127.09912109375	314.79486083984375	0.009841740131378174	546.8698120117188	188.75253295898438	1.0	546.108154296875	189.556396484375	0.0012754499912261963	6	020
46	162.84228515625	322.01324462890625	0.9154015183448792	152.76609802246094	366.8829040527344	0.016330212354660034	546.4566650390625	189.114013671875	1.0	545.8094482421875	189.59005737304688	0.001603454351425171	6	020
47	160.73175048828125	368.2704772949219	0.003463536500930786	153.87380981445312	367.6044006347656	0.999962568283081	546.4765625	188.41600036621094	1.0	545.6326293945312	189.39378356933594	0.0009550154209136963	6	020
48	166.72080993652344	322.3664245605469	0.05644741654396057	123.57360076904297	315.1128234863281	0.9999997615814209	546.9058227539062	188.7030029296875	1.0	545.9270629882812	189.5455322265625	0.0015463531017303467	6	020
49	178.54360961914062	313.1144104003906	0.9999910593032837	180.82510375976562	313.5456848144531	0.004052847623825073	546.8016967773438	189.1968994140625	1.0	545.703857421875	190.02297973632812	0.0020558834075927734	6	020
50	182.28546142578125	310.599609375	1.0	125.61080932617188	319.6929931640625	0.07642233371734619	546.77587890625	188.48301696777344	1.0	545.6925048828125	189.37367248535156	0.0012254118919372559	6	020
51	187.81727600097656	308.6104431152344	1.0	134.7151336669922	339.5027160644531	0.9994924664497375	546.619873046875	188.6163330078125	1.0	545.8936767578125	189.5120849609375	0.0016249120235443115	6	020
52	191.06427001953125	306.0434875488281	1.0	119.5225601196289	329.71282958984375	0.9606398344039917	546.5751342773438	189.39431762695312	1.0	545.3464965820312	189.93972778320312	0.0009192228317260742	6	020
53	192.3303985595703	306.3746643066406	1.0	125.4528579711914	336.3173828125	0.9999998211860657	547.0383911132812	188.60345458984375	1.0	545.737060546875	189.35308837890625	0.0012381970882415771	6	020
54	195.5806884765625	305.02667236328125	1.0	128.39474487304688	346.8133544921875	0.9999922513961792	546.9115600585938	188.85162353515625	1.0	545.5389404296875	189.66734313964844	0.0011883378028869629	6	020
55	200.3877716064453	301.560302734375	1.0	120.2887954711914	329.94415283203125	0.9995088577270508	546.5142211914062	188.70619201660156	1.0	545.6259155273438	189.61782836914062	0.0012274682521820068	6	020
56	208.24853515625	299.395263671875	1.0	145.3905029296875	343.018310546875	1.0	546.8687744140625	188.61740112304688	1.0	545.7218017578125	189.5408935546875	0.0012054443359375	6	020
57	214.7119903564453	298.5669250488281	1.0	147.11476135253906	346.9705810546875	1.0	546.4022827148438	189.39625549316406	1.0	545.6464233398438	190.04014587402344	0.0009548068046569824	6	020
58	221.81063842773438	296.5599670410156	1.0	148.7075958251953	351.10772705078125	1.0	546.4461059570312	188.8355712890625	1.0	545.5982666015625	189.7080535888672	0.0012266933917999268	6	020
59	223.54800415039062	297.17193603515625	1.0	148.081787109375	351.26239013671875	1.0	546.8895263671875	189.250244140625	1.0	545.936279296875	189.9130096435547	0.0008566379547119141	6	020
60	223.39581298828125	298.2415771484375	1.0	150.33697509765625	351.5345764160156	1.0	546.4218139648438	189.04608154296875	1.0	545.7681274414062	189.61935424804688	0.0017087459564208984	6	020
61	224.288818359375	299.64898681640625	1.0	150.36651611328125	350.9366455078125	1.0	547.359619140625	189.18492126464844	1.0	545.8921508789062	190.1555633544922	0.0010714232921600342	6	020
62	225.50364685058594	299.6477966308594	1.0	150.1581268310547	350.30078125	1.0	547.8324584960938	188.9769744873047	1.0	546.3033447265625	189.6001434326172	0.0011033117771148682	6	020
63	226.9767608642578	299.7074890136719	1.0	161.9872589111328	349.5351257324219	1.0	546.9557495117188	189.4855499267578	1.0	545.4730834960938	190.39927673339844	0.0006363987922668457	6	020
64	227.78163146972656	299.1805419921875	1.0	160.69871520996094	350.94097900390625	1.0	546.6295776367188	189.36595153808594	1.0	545.5033569335938	190.0763397216797	0.0014280974864959717	6	020
65	226.89942932128906	300.0918884277344	1.0	159.51470947265625	350.42364501953125	1.0	546.8231811523438	188.91799926757812	1.0	545.7780151367188	189.73873901367188	0.001131504774093628	6	020
66	227.0809783935547	299.3898620605469	1.0	157.28025817871094	348.96673583984375	1.0	546.5442504882812	189.29539489746094	1.0	545.3682250976562	190.00523376464844	0.0012678205966949463	6	020
67	227.43370056152344	299.720947265625	1.0	156.3595733642578	346.0362243652344	1.0	547.0882568359375	188.94032287597656	1.0	155.51934814453125	347.85284423828125	0.0007560849189758301	6	020
68	227.05279541015625	300.0734558105469	1.0	166.4326934814453	343.4894104003906	0.9999874234199524	546.4635620117188	189.2584991455078	1.0	545.27587890625	189.95616149902344	0.0010059773921966553	6	020
69	227.56614685058594	299.37158203125	1.0	171.49407958984375	341.1942138671875	1.0	546.5758666992188	189.04727172851562	1.0	545.4580688476562	190.1533660888672	0.0006836652755737305	6	020
70	228.25851440429688	299.0699768066406	1.0	167.26304626464844	342.5904846191406	1.0	546.4298095703125	189.21572875976562	1.0	545.4194946289062	190.04910278320312	0.0006434619426727295	6	020
71	228.663818359375	299.41851806640625	1.0	166.3759307861328	345.40899658203125	1.0	546.4888305664062	188.1958465576172	1.0	168.71372985839844	347.9044189453125	0.0006284415721893311	6	020
72	228.32603454589844	298.67791748046875	1.0	165.77357482910156	349.4869689941406	1.0	547.0482177734375	189.12046813964844	1.0	545.7860107421875	189.9778289794922	0.0018936693668365479	6	020
73	228.24766540527344	298.9323425292969	1.0	161.57847595214844	348.88787841796875	1.0	546.8231811523438	189.0811309814453	1.0	545.6055908203125	189.81915283203125	0.0019498467445373535	6	020
74	232.24497985839844	293.5066223144531	1.0	163.87991333007812	349.3174133300781	1.0	546.6853637695312	188.86219787597656	1.0	545.4030151367188	189.4243621826172	0.0007240772247314453	6	020
75	240.32801818847656	286.1709289550781	1.0	178.19204711914062	342.2293701171875	0.9947184324264526	546.1821899414062	189.2034912109375	1.0	545.3258056640625	189.75389099121094	0.0016989409923553467	6	020
76	248.45343017578125	281.2691650390625	1.0	178.04991149902344	336.4129333496094	0.9999790787696838	546.8262329101562	189.17581176757812	1.0	545.6368408203125	189.71421813964844	0.0009161829948425293	6	020
77	253.07064819335938	278.44305419921875	1.0	181.78424072265625	346.0430908203125	0.9916419982910156	546.8971557617188	189.1245880126953	1.0	518.8263549804688	187.24786376953125	0.0042189061641693115	6	020
78	256.7249755859375	277.362060546875	1.0	189.7554168701172	357.72314453125	0.972930371761322	547.0474853515625	188.49440002441406	1.0	545.858154296875	189.48577880859375	0.0010144710540771484	6	020
79	259.492919921875	276.83734130859375	1.0	190.6768798828125	360.5674743652344	0.47446683049201965	546.82373046875	189.2929229736328	1.0	545.6622314453125	189.9945068359375	0.000919640064239502	6	020
80	261.91607666015625	277.63201904296875	1.0	180.57249450683594	362.4293518066406	0.9999903440475464	546.912353515625	189.4103546142578	1.0	545.7327880859375	190.06240844726562	0.001148134469985962	6	020
81	264.22021484375	277.925537109375	1.0	179.00418090820312	364.208984375	0.9999755620956421	546.3214111328125	188.96710205078125	1.0	545.799560546875	189.52987670898438	0.0014627575874328613	6	020
82	264.3619384765625	277.96466064453125	1.0	173.4933319091797	363.8028564453125	0.9999760389328003	546.4612426757812	188.96450805664062	1.0	545.6443481445312	189.44960021972656	0.004120558500289917	6	020
83	264.76678466796875	277.42169189453125	1.0	194.11062622070312	359.4986267089844	0.9996874332427979	546.81005859375	189.7080535888672	1.0	545.2703857421875	190.07237243652344	0.0010513663291931152	6	020
84	270.5540466308594	274.21185302734375	1.0	186.9913787841797	361.8658447265625	0.999999463558197	546.6092529296875	188.9073028564453	1.0	545.5775756835938	189.84890747070312	0.0011647343635559082	6	020
85	278.37548828125	271.6029968261719	1.0	181.34762573242188	361.8361511230469	1.0	547.1077270507812	189.3569793701172	1.0	545.4197998046875	189.93093872070312	0.0012308061122894287	6	020
86	284.91912841796875	266.61456298828125	1.0	185.86402893066406	355.07763671875	0.9999973773956299	547.0872802734375	189.2483673095703	1.0	545.6758422851562	189.83558654785156	0.0009507536888122559	6	020
87	290.85870361328125	261.791748046875	1.0	200.94125366210938	349.3742370605469	0.9999946355819702	547.43408203125	189.09384155273438	1.0	546.140380859375	189.52410888671875	0.0010437071323394775	6	020
88	296.5753173828125	255.4248046875	1.0	202.283203125	349.4091796875	1.0	546.8502197265625	189.2056427001953	1.0	545.43212890625	190.1206512451172	0.00060233473777771	6	020
89	299.4512634277344	251.3590545654297	1.0	204.90841674804688	351.7239990234375	1.0	546.5682983398438	188.68040466308594	1.0	545.4854736328125	189.60244750976562	0.0012951195240020752	6	020
90	300.4020080566406	250.20994567871094	1.0	207.2647247314453	354.7684326171875	1.0	546.751708984375	189.27340698242188	1.0	545.417236328125	190.05682373046875	0.0007301568984985352	6	020
91	301.9784851074219	249.5482177734375	1.0	210.39990234375	356.2118225097656	1.0	547.3233642578125	189.05429077148438	1.0	546.1141357421875	189.82066345214844	0.0025756657123565674	6	020
92	303.0367126464844	250.0774688720703	1.0	211.97567749023438	355.07501220703125	1.0	547.0147705078125	189.6207733154297	1.0	545.568359375	189.9080047607422	0.0008760690689086914	6	020
93	304.691162109375	250.47689819335938	1.0	212.8140411376953	355.7010803222656	1.0	546.8534545898438	188.7722930908203	1.0	545.6864624023438	189.22607421875	0.0012263357639312744	6	020
94	305.6362609863281	249.81243896484375	1.0	212.00250244140625	353.29669189453125	1.0	547.093994140625	188.61111450195312	1.0	545.7640380859375	189.13706970214844	0.001165539026260376	6	020
95	305.8719787597656	249.86395263671875	1.0	211.08363342285156	351.8837890625	1.0	546.9519653320312	189.3384246826172	1.0	545.4295043945312	190.05406188964844	0.0005439221858978271	6	020
96	306.4033203125	249.5457305908203	1.0	211.31576538085938	352.2400207519531	1.0	546.9959106445312	189.3630828857422	1.0	545.5654296875	189.7761993408203	0.001276254653930664	6	020
97	306.3594055175781	249.73158264160156	1.0	211.3076934814453	352.34783935546875	1.0	546.587158203125	189.0647735595703	1.0	545.6771240234375	189.50172424316406	0.0013849139213562012	6	020
98	307.08123779296875	248.8118133544922	1.0	213.5056915283203	351.0010070800781	1.0	546.9678955078125	189.17349243164062	1.0	545.8353271484375	189.6932830810547	0.0013901591300964355	6	020
99	306.46954345703125	249.7723388671875	1.0	211.93019104003906	348.3822937011719	1.0	547.003173828125	189.77272033691406	1.0	545.8153076171875	189.89642333984375	0.0021873116493225098	6	020
100	307.2313232421875	249.6570587158203	1.0	211.43423461914062	348.7690734863281	1.0	547.0263671875	189.34609985351562	1.0	545.8551025390625	189.94967651367188	0.0021754801273345947	6	020
101	306.2224426269531	250.5460205078125	1.0	211.71511840820312	350.0468444824219	1.0	546.8499755859375	189.3154754638672	1.0	545.7406005859375	189.65972900390625	0.0017409324645996094	6	020
102	307.0979919433594	250.1205596923828	1.0	210.14242553710938	350.5220031738281	1.0	546.7391967773438	189.22824096679688	1.0	545.7909545898438	189.58079528808594	0.001124739646911621	6	020
103	306.4949035644531	249.69845581054688	1.0	208.9254913330078	350.1874694824219	1.0	546.4054565429688	189.00282287597656	1.0	545.2561645507812	189.93115234375	0.0011356472969055176	6	020
104	307.044677734375	249.51248168945312	1.0	209.8209228515625	350.098876953125	1.0	547.5768432617188	189.34962463378906	1.0	546.2767333984375	189.69338989257812	0.001272052526473999	6	020
105	307.767333984375	249.38726806640625	1.0	210.5032958984375	347.45245361328125	1.0	546.6834106445312	189.3003387451172	1.0	545.8507080078125	189.7377166748047	0.001176595687866211	6	020
106	307.9247131347656	249.9239044189453	1.0	209.63804626464844	348.076416015625	1.0	546.1651611328125	188.90414428710938	1.0	545.4999389648438	189.59906005859375	0.002458930015563965	6	020
107	308.8257141113281	250.09486389160156	1.0	210.14706420898438	346.4464111328125	1.0	547.4309692382812	188.96633911132812	1.0	211.5634002685547	346.3367004394531	0.0011511743068695068	6	020
108	311.5893859863281	247.9905242919922	1.0	217.73385620117188	345.406494140625	1.0	546.7684936523438	188.74586486816406	1.0	545.8131103515625	189.62326049804688	0.0010654628276824951	6	020
109	315.8590393066406	244.1652069091797	1.0	219.5768585205078	342.4278564453125	1.0	547.0964965820312	189.40940856933594	1.0	545.8331298828125	189.8503875732422	0.0010319352149963379	6	020
110	318.2009582519531	241.6337890625	1.0	224.81451416015625	340.059814453125	1.0	546.900146484375	189.41070556640625	1.0	545.34326171875	190.19277954101562	0.0010772943496704102	6	020
111	320.73773193359375	238.7384033203125	1.0	227.9008331298828	338.02032470703125	1.0	546.59814453125	189.0824432373047	1.0	545.4942016601562	189.63284301757812	0.0018336474895477295	6	020
112	322.81878662109375	237.2013397216797	1.0	229.250732421875	337.1415710449219	1.0	547.1070556640625	188.70086669921875	1.0	545.91845703125	189.35360717773438	0.0009644925594329834	6	020
113	323.98223876953125	236.17440795898438	1.0	232.9282989501953	338.9256591796875	1.0	547.189453125	189.15345764160156	1.0	546.1768798828125	189.6680908203125	0.0010188817977905273	6	020
114	324.3367919921875	236.5060272216797	1.0	234.84471130371094	340.77142333984375	1.0	546.2876586914062	189.18026733398438	1.0	545.363525390625	189.69281005859375	0.0011779963970184326	6	020
115	324.979736328125	236.38748168945312	1.0	237.04759216308594	342.7373046875	1.0	546.92236328125	189.5335235595703	1.0	545.6660766601562	190.00546264648438	0.0008440613746643066	6	020
116	324.25689697265625	236.1791229248047	1.0	237.3657684326172	343.7614440917969	1.0	546.5834350585938	189.15980529785156	1.0	545.6377563476562	189.76060485839844	0.0013308525085449219	6	020
117	324.3055419921875	236.33670043945312	1.0	236.72760009765625	343.173583984375	1.0	546.5145263671875	189.5733642578125	1.0	545.3104858398438	189.98721313476562	0.0010941922664642334	6	020
118	323.7941589355469	236.40359497070312	1.0	234.64048767089844	341.914306640625	1.0	546.5985107421875	188.8519744873047	1.0	545.7080078125	189.81753540039062	0.0014828145503997803	6	020
119	324.13250732421875	236.12542724609375	1.0	235.5006561279297	342.0231628417969	1.0	546.5307006835938	189.00201416015625	1.0	545.9392700195312	189.78884887695312	0.001080334186553955	6	020
120	323.57781982421875	237.34542846679688	1.0	235.57949829101562	342.90252685546875	1.0	547.1552734375	188.88519287109375	1.0	545.9884643554688	189.46038818359375	0.000781625509262085	6	020
121	323.52545166015625	237.58409118652344	1.0	236.91921997070312	344.90142822265625	1.0	546.8358764648438	189.267822265625	1.0	545.8571166992188	189.54698181152344	0.0011347830295562744	6	020
122	324.3218688964844	237.59315490722656	1.0	233.72145080566406	341.63671875	1.0	546.5443115234375	187.826416015625	1.0	546.0501708984375	189.24610900878906	0.000915229320526123	6	020
123	324.52056884765625	237.25257873535156	1.0	234.1209259033203	341.60418701171875	1.0	546.7642822265625	188.72181701660156	1.0	546.01025390625	189.68942260742188	0.0012103021144866943	6	020
124	324.46734619140625	237.45469665527344	1.0	236.91177368164062	342.97314453125	1.0	546.0939331054688	188.9043426513672	1.0	543.8407592773438	189.48094177246094	0.0019267797470092773	6	020
125	324.0693359375	238.10504150390625	1.0	237.53125	343.0533752441406	1.0	546.7467041015625	189.16844177246094	1.0	545.9918212890625	189.82159423828125	0.0011360645294189453	6	020
126	324.2974548339844	237.6525115966797	1.0	237.21139526367188	343.4354248046875	1.0	546.4766845703125	188.7942352294922	1.0	545.5833129882812	189.2252960205078	0.000941932201385498	6	020
127	324.34246826171875	237.99383544921875	1.0	234.9625701904297	341.99554443359375	1.0	546.479248046875	189.02911376953125	1.0	545.4902954101562	189.7832794189453	0.0016726553440093994	6	020
128	324.6186828613281	238.09664916992188	1.0	235.53012084960938	342.4795227050781	1.0	546.18505859375	188.60752868652344	1.0	545.4698486328125	189.4566192626953	0.0015799403190612793	6	020
129	324.2565002441406	238.3157958984375	1.0	235.2996063232422	343.1884460449219	1.0	546.6886596679688	188.66616821289062	1.0	546.1096801757812	189.22360229492188	0.0005040168762207031	6	020
130	324.3919982910156	237.9481964111328	1.0	237.27798461914062	344.3153076171875	1.0	546.3546142578125	189.17825317382812	1.0	545.5607299804688	189.85382080078125	0.001231372356414795	6	020
131	324.3730773925781	237.68594360351562	1.0	235.75225830078125	343.8365478515625	1.0	547.033935546875	188.95062255859375	1.0	545.8634643554688	189.70901489257812	0.0016272962093353271	6	020
132	324.7449035644531	237.69610595703125	1.0	232.99253845214844	341.342041015625	1.0	547.6468505859375	189.449462890625	1.0	545.9575805664062	190.08306884765625	0.000876009464263916	6	020
133	323.90252685546875	237.53155517578125	1.0	234.4485321044922	340.8273620605469	1.0	547.1156005859375	189.1696014404297	1.0	545.5989990234375	189.94964599609375	0.001392662525177002	6	020
134	325.1581726074219	237.78929138183594	1.0	235.4695587158203	342.771484375	1.0	546.332275390625	188.41294860839844	1.0	545.9362182617188	189.2723846435547	0.0010870099067687988	6	020
135	323.8109130859375	238.78585815429688	1.0	237.49609375	344.6412353515625	1.0	546.6331176757812	188.9495849609375	1.0	545.6172485351562	189.33734130859375	0.0011271536350250244	6	020
136	324.4889831542969	237.95074462890625	1.0	236.55467224121094	344.6592102050781	1.0	546.8919677734375	188.95352172851562	1.0	545.6929931640625	189.56944274902344	0.0007199645042419434	6	020
137	325.1103515625	237.63510131835938	1.0	235.60464477539062	342.326416015625	1.0	546.8483276367188	189.05490112304688	1.0	545.3915405273438	190.20013427734375	0.0010429024696350098	6	020
138	325.6320495605469	236.8914031982422	1.0	238.44483947753906	343.4106750488281	1.0	546.891845703125	188.52301025390625	1.0	546.3638305664062	189.2030487060547	0.002184152603149414	6	020
139	325.6295166015625	236.74203491210938	1.0	240.4644012451172	344.33538818359375	1.0	547.031005859375	189.27169799804688	1.0	546.0120239257812	189.71824645996094	0.001037895679473877	6	020
140	324.8985290527344	236.88790893554688	1.0	241.7804718017578	345.8243103027344	1.0	547.0935668945312	188.6327667236328	1.0	545.7262573242188	189.41549682617188	0.0007772445678710938	6	020
141	325.04180908203125	237.09445190429688	1.0	240.98544311523438	344.5672912597656	1.0	547.0007934570312	189.13699340820312	1.0	545.7835693359375	189.6345977783203	0.0006531774997711182	6	020
142	324.657470703125	237.32211303710938	1.0	240.28956604003906	344.8606262207031	1.0	546.5674438476562	189.5362091064453	1.0	242.89134216308594	345.73468017578125	0.0007582902908325195	6	020
143	325.573486328125	237.47239685058594	1.0	241.5072021484375	344.93536376953125	1.0	546.9491577148438	189.5216522216797	1.0	243.89447021484375	346.97003173828125	0.0018603801727294922	6	020
144	325.3987731933594	237.32847595214844	1.0	239.1798553466797	346.83551025390625	1.0	547.3179931640625	189.0492706298828	1.0	242.10360717773438	346.6878967285156	0.0024548470973968506	6	020
145	325.06536865234375	237.7608642578125	1.0	240.36773681640625	348.2575378417969	1.0	546.9782104492188	189.16635131835938	1.0	241.89288330078125	347.8224792480469	0.000759422779083252	6	020
146	325.33465576171875	237.37667846679688	1.0	238.02349853515625	345.8424377441406	1.0	546.5131225585938	189.42276000976562	1.0	241.58995056152344	346.28680419921875	0.001319587230682373	6	020
147	326.0057678222656	236.93359375	1.0	237.9185333251953	344.0100402832031	1.0	546.6180419921875	189.30039978027344	1.0	545.544921875	190.11984252929688	0.0007489025592803955	6	020
148	325.54034423828125	237.0915069580078	1.0	238.15672302246094	344.1815490722656	1.0	547.245849609375	189.2530975341797	1.0	545.9973754882812	189.85726928710938	0.0007256269454956055	6	020
149	325.4506530761719	237.42367553710938	1.0	238.84283447265625	345.8829345703125	1.0	547.3646240234375	188.2071533203125	1.0	241.92967224121094	346.059326171875	0.0009658932685852051	6	020
150	325.5517578125	238.05555725097656	1.0	239.47166442871094	348.2248229980469	1.0	547.1242065429688	188.9499969482422	1.0	241.50704956054688	347.8580017089844	0.0007429718971252441	6	020
151	325.30474853515625	238.40879821777344	1.0	238.31358337402344	348.0207824707031	1.0	547.4810180664062	188.86387634277344	1.0	546.7041625976562	189.53729248046875	0.0011249780654907227	6	020
152	324.8329162597656	238.62815856933594	1.0	236.7117919921875	345.7401428222656	1.0	546.4266967773438	188.84478759765625	1.0	545.45556640625	189.5677032470703	0.0012568831443786621	6	020
153	325.0216369628906	238.28489685058594	1.0	236.7933349609375	345.00726318359375	1.0	546.9959106445312	188.5938262939453	1.0	546.2882690429688	189.41714477539062	0.0011653900146484375	6	020
154	324.7210998535156	238.12734985351562	1.0	237.37249755859375	344.6114501953125	1.0	546.9424438476562	189.2516326904297	1.0	545.8196411132812	189.87547302246094	0.0008619725704193115	6	020
155	325.13671875	237.45103454589844	1.0	237.3785400390625	345.38079833984375	1.0	546.9862060546875	189.28787231445312	1.0	545.7509765625	189.81622314453125	0.0010555684566497803	6	020
156	324.6313781738281	238.34820556640625	1.0	236.9968719482422	345.29254150390625	1.0	546.8319091796875	189.32984924316406	1.0	545.7478637695312	190.00733947753906	0.0021156370639801025	6	020
157	324.7835693359375	238.25753784179688	1.0	235.11793518066406	343.9209289550781	1.0	546.8429565429688	188.98866271972656	1.0	545.7970581054688	189.7635040283203	0.0017306506633758545	6	020
158	324.80810546875	238.48194885253906	1.0	236.85963439941406	344.2345886230469	1.0	547.3622436523438	189.57469177246094	1.0	545.6203002929688	190.13287353515625	0.0010724961757659912	6	020
159	326.1814270019531	235.93826293945312	1.0	239.6453857421875	343.9424133300781	1.0	546.998291015625	189.21023559570312	1.0	545.9298095703125	189.8297119140625	0.001440197229385376	6	020
160	327.80584716796875	233.64077758789062	1.0	241.39706420898438	342.5223693847656	1.0	546.9720458984375	188.89028930664062	1.0	545.837890625	189.42935180664062	0.0013517141342163086	6	020
161	329.49951171875	232.64576721191406	1.0	243.34454345703125	338.90289306640625	1.0	546.8870239257812	189.0697479248047	1.0	545.4680786132812	189.69912719726562	0.000887066125869751	6	020
162	331.4908447265625	231.22743225097656	1.0	244.14210510253906	337.61273193359375	1.0	546.2665405273438	188.3129425048828	1.0	545.7512817382812	189.17677307128906	0.0008889138698577881	6	020
163	332.66064453125	230.3317108154297	1.0	246.038330078125	339.38226318359375	1.0	546.9398193359375	189.198486328125	1.0	545.67529296875	189.98411560058594	0.0003960728645324707	6	020
164	333.66729736328125	230.3409881591797	1.0	248.14328002929688	342.749267578125	1.0	546.6680908203125	188.56137084960938	1.0	545.7567138671875	189.10865783691406	0.0016465485095977783	6	020
165	334.267578125	229.69989013671875	1.0	249.3948974609375	342.84259033203125	1.0	547.1226196289062	188.96450805664062	1.0	545.8137817382812	189.50462341308594	0.0009076297283172607	6	020
166	334.2325134277344	229.7420196533203	1.0	248.0787811279297	342.909423828125	1.0	546.6992797851562	189.13475036621094	1.0	545.7130126953125	189.8661346435547	0.0004507005214691162	6	020
167	334.7695007324219	229.78236389160156	1.0	248.15545654296875	342.111572265625	1.0	546.9580078125	188.7668914794922	1.0	545.8165893554688	189.6769561767578	0.000889897346496582	6	020
168	334.61175537109375	229.38414001464844	1.0	246.8712921142578	341.2878723144531	1.0	546.7913818359375	189.46661376953125	1.0	545.45458984375	190.03890991210938	0.0009323656558990479	6	020
169	334.7828063964844	229.89244079589844	1.0	247.10694885253906	343.73028564453125	1.0	546.7245483398438	188.86044311523438	1.0	545.6724853515625	189.76226806640625	0.0009330213069915771	6	020
170	334.29095458984375	229.85890197753906	1.0	249.7311248779297	344.56005859375	1.0	546.614501953125	188.8326416015625	1.0	545.8681030273438	189.58204650878906	0.0012835860252380371	6	020
171	334.29119873046875	230.96324157714844	1.0	248.6227569580078	343.7464599609375	1.0	546.7276000976562	189.01426696777344	1.0	545.5089111328125	189.56124877929688	0.0011088848114013672	6	020
172	335.35113525390625	230.3540802001953	1.0	247.7104034423828	341.75592041015625	1.0	546.766845703125	189.2903289794922	1.0	545.582763671875	190.05181884765625	0.0013790726661682129	6	020
173	336.4067077636719	229.93008422851562	1.0	250.76626586914062	343.81982421875	1.0	546.5551147460938	189.00254821777344	1.0	545.3411865234375	189.84454345703125	0.0012526512145996094	6	020
174	336.35394287109375	229.51539611816406	1.0	252.45225524902344	342.10089111328125	1.0	547.1470947265625	188.83734130859375	1.0	545.8080444335938	189.63670349121094	0.000776439905166626	6	020
175	336.6332702636719	228.7095947265625	1.0	252.25144958496094	342.26904296875	1.0	546.91650390625	189.35755920410156	1.0	545.5275268554688	190.12469482421875	0.001096576452255249	6	020
176	335.9513854980469	228.45692443847656	1.0	252.16519165039062	343.94287109375	1.0	546.9363403320312	188.85777282714844	1.0	545.8634643554688	189.686767578125	0.0006533563137054443	6	020
177	335.41668701171875	229.67822265625	1.0	249.6461944580078	342.9051208496094	1.0	545.9940795898438	188.9570770263672	1.0	545.2229614257812	189.62477111816406	0.0021511316299438477	6	020
178	335.4723815917969	230.4845733642578	1.0	249.3030242919922	343.0303039550781	1.0	545.9520874023438	188.0889892578125	1.0	518.3721923828125	182.73301696777344	0.000400543212890625	6	020
179	335.0110778808594	230.2668914794922	1.0	249.8039093017578	344.0372314453125	1.0	546.5454711914062	188.7413787841797	1.0	545.407958984375	189.63467407226562	0.0007274448871612549	6	020
180	335.6409912109375	230.92103576660156	1.0	250.54266357421875	344.6242980957031	1.0	547.2094116210938	189.0643768310547	1.0	545.7922973632812	189.49012756347656	0.0011339187622070312	6	020
181	335.5704650878906	230.22630310058594	1.0	249.13063049316406	344.4620361328125	1.0	547.3184204101562	189.4484405517578	1.0	546.0184326171875	190.1319580078125	0.0005747973918914795	6	020
182	335.55377197265625	229.85092163085938	1.0	247.87728881835938	342.2257385253906	1.0	546.5897216796875	189.35150146484375	1.0	545.6060180664062	189.44065856933594	0.0010476410388946533	6	020
183	335.6893005371094	229.2608642578125	1.0	247.6505889892578	341.8629455566406	1.0	546.6841430664062	188.9464874267578	1.0	545.7108154296875	189.5595245361328	0.0013357996940612793	6	020
184	335.9580078125	228.69061279296875	1.0	251.6287841796875	341.51031494140625	1.0	546.8842163085938	188.71499633789062	1.0	545.9447631835938	189.27508544921875	0.0012999773025512695	6	020
185	336.22894287109375	229.09371948242188	1.0	252.4229278564453	341.84765625	1.0	547.3109130859375	188.3553924560547	1.0	546.3073120117188	189.06793212890625	0.0011871755123138428	6	020
186	336.0640869140625	229.57984924316406	1.0	250.12960815429688	342.04132080078125	1.0	546.807861328125	189.13912963867188	1.0	545.3991088867188	189.94361877441406	0.0009604692459106445	6	020
187	336.3122253417969	229.86949157714844	1.0	248.81666564941406	341.725830078125	1.0	546.5162963867188	189.57028198242188	1.0	545.3792724609375	190.10202026367188	0.0008747279644012451	6	020
188	336.5006408691406	229.73382568359375	1.0	249.0907440185547	341.1437072753906	1.0	546.39501953125	189.33572387695312	1.0	545.2421875	190.05950927734375	0.0008882880210876465	6	020
189	336.0113830566406	229.67921447753906	1.0	248.05276489257812	341.9339599609375	1.0	546.6686401367188	188.5811004638672	1.0	545.6863403320312	189.33335876464844	0.0009579360485076904	6	020
190	336.3344421386719	230.3982391357422	1.0	252.27037048339844	342.2548522949219	1.0	546.987548828125	189.33258056640625	1.0	545.53759765625	189.7392578125	0.0012866556644439697	6	020
191	335.9538269042969	230.76390075683594	1.0	249.57884216308594	342.7015075683594	1.0	546.9454345703125	189.22976684570312	1.0	545.8182373046875	190.08006286621094	0.0007427334785461426	6	020
192	335.6435852050781	230.0520477294922	1.0	247.62066650390625	342.784912109375	1.0	546.6177978515625	189.45819091796875	1.0	545.4932861328125	190.18345642089844	0.001109391450881958	6	020
193	335.14520263671875	230.40615844726562	1.0	246.65252685546875	342.0879821777344	1.0	546.4401245117188	188.35107421875	1.0	545.9495849609375	189.19287109375	0.0011923909187316895	6	020
194	334.6325988769531	231.33612060546875	1.0	247.53346252441406	342.1637878417969	1.0	547.1087646484375	189.00022888183594	1.0	545.930908203125	189.5565643310547	0.0009591579437255859	6	020
195	335.0105285644531	231.52227783203125	1.0	247.63589477539062	343.78009033203125	1.0	547.2156372070312	189.1637420654297	1.0	545.8560791015625	189.65660095214844	0.0008186697959899902	6	020
196	335.27813720703125	231.47119140625	1.0	248.49693298339844	345.01153564453125	1.0	546.2237548828125	188.5292510986328	1.0	249.94110107421875	346.64892578125	0.000590592622756958	6	020
197	335.01202392578125	231.8893280029297	1.0	246.10687255859375	343.5674743652344	1.0	547.0745239257812	188.76461791992188	1.0	546.2435302734375	188.9876708984375	0.0012107491493225098	6	020
198	335.42877197265625	231.26678466796875	1.0	244.74420166015625	341.239990234375	1.0	547.1622314453125	189.24269104003906	1.0	545.7958374023438	189.96437072753906	0.0007950365543365479	6	020
199	334.99456787109375	231.61676025390625	1.0	246.89036560058594	342.12725830078125	1.0	546.9728393554688	189.33712768554688	1.0	545.5980224609375	190.00558471679688	0.0008885562419891357	6	020
200	334.57794189453125	231.47425842285156	1.0	247.19345092773438	342.35205078125	1.0	546.914794921875	188.82797241210938	1.0	546.3388671875	189.33470153808594	0.0011858642101287842	6	020
201	335.07879638671875	231.5679473876953	1.0	247.8220977783203	343.02056884765625	1.0	546.507568359375	189.21527099609375	1.0	544.972412109375	190.0833282470703	0.0009015500545501709	6	020
202	335.0732116699219	231.96832275390625	1.0	246.3824005126953	342.48382568359375	1.0	546.80615234375	189.18995666503906	1.0	545.6754150390625	189.88031005859375	0.0010216832160949707	6	020
203	335.68701171875	232.06396484375	1.0	246.6886444091797	341.66937255859375	1.0	547.2274169921875	189.92672729492188	1.0	545.4930419921875	190.3568878173828	0.0012747645378112793	6	020
204	335.45562744140625	232.18533325195312	1.0	247.3372039794922	342.9373779296875	1.0	547.2567138671875	189.9117431640625	1.0	545.3961791992188	190.48179626464844	0.0009384751319885254	6	020
205	336.05926513671875	231.15626525878906	1.0	247.79405212402344	343.155029296875	1.0	546.5236206054688	189.08596801757812	1.0	544.9476318359375	189.76966857910156	0.0006491541862487793	6	020
206	336.05426025390625	231.42308044433594	1.0	247.98617553710938	342.65606689453125	1.0	546.3778076171875	189.40304565429688	1.0	545.167236328125	189.77432250976562	0.000946044921875	6	020
207	335.73773193359375	231.8811492919922	1.0	246.5106658935547	342.8190002441406	1.0	546.3319702148438	189.48898315429688	1.0	545.2802734375	190.2281036376953	0.0009494125843048096	6	020
208	335.52935791015625	231.60702514648438	1.0	247.03240966796875	340.5347595214844	1.0	546.7499389648438	188.5762939453125	1.0	545.8953247070312	189.60220336914062	0.0013432204723358154	6	020
209	336.6442565917969	231.23593139648438	1.0	250.7135772705078	342.1595764160156	1.0	546.7718505859375	189.1877899169922	1.0	545.1930541992188	190.03880310058594	0.0005400180816650391	6	020
210	338.0824279785156	229.7016143798828	1.0	251.85081481933594	342.40838623046875	1.0	546.8556518554688	188.6779022216797	1.0	545.5360107421875	189.46644592285156	0.0009091198444366455	6	020
211	338.9366760253906	228.47206115722656	1.0	250.36463928222656	340.11907958984375	1.0	547.0596313476562	188.68460083007812	1.0	546.1611328125	189.39137268066406	0.0012624561786651611	6	020
212	340.2511291503906	227.1624755859375	1.0	250.22171020507812	337.27862548828125	1.0	546.9697875976562	189.28948974609375	1.0	545.8096313476562	189.83529663085938	0.000418245792388916	6	020
213	341.46563720703125	226.31619262695312	1.0	253.127197265625	338.1997985839844	1.0	546.3634643554688	188.7628936767578	1.0	545.6054077148438	189.32591247558594	0.0011247992515563965	6	020
214	342.43011474609375	224.97251892089844	1.0	257.1674499511719	339.49884033203125	1.0	547.11962890625	188.48793029785156	1.0	546.4326782226562	189.2484130859375	0.001488715410232544	6	020
215	342.3871154785156	224.82403564453125	1.0	257.9490661621094	337.87091064453125	1.0	547.470458984375	189.24354553222656	1.0	546.3250122070312	189.7587890625	0.0008766055107116699	6	020
216	344.0322570800781	223.20474243164062	1.0	257.7003479003906	335.58404541015625	1.0	546.5894165039062	188.392333984375	1.0	545.8768920898438	188.7967071533203	0.0010751187801361084	6	020
217	344.3612976074219	223.0119171142578	1.0	257.1654052734375	334.06488037109375	1.0	547.0515747070312	188.74188232421875	1.0	545.8274536132812	189.1522216796875	0.0009912848472595215	6	020
218	346.8670349121094	222.5402374267578	1.0	260.94000244140625	335.7339782714844	1.0	547.5157470703125	188.3785858154297	1.0	546.9188842773438	189.03323364257812	0.001054316759109497	6	020
219	348.6019592285156	222.20565795898438	0.9999996423721313	263.3594665527344	335.1328430175781	1.0	546.9896850585938	188.33518981933594	1.0	546.4160766601562	188.7261962890625	0.000739365816116333	6	020
220	351.6378173828125	222.85205078125	0.999998927116394	264.7921447753906	333.3881530761719	1.0	546.7614135742188	188.38839721679688	1.0	546.1968383789062	189.05015563964844	0.000717848539352417	6	020
221	354.4106750488281	219.91270446777344	1.0	266.3052673339844	331.0810241699219	1.0	547.0440063476562	188.24380493164062	1.0	266.8822326660156	331.8221130371094	0.0005359649658203125	6	020
222	354.3570556640625	220.14439392089844	1.0	268.84625244140625	331.8598937988281	1.0	546.934814453125	188.5848846435547	1.0	272.7208251953125	331.682861328125	0.0006534159183502197	6	020
223	359.7875061035156	219.93887329101562	1.0	274.541259765625	334.60791015625	1.0	547.2884521484375	189.08851623535156	1.0	544.9208984375	189.23548889160156	0.00028821825981140137	6	020
224	365.8314514160156	218.88961791992188	1.0	281.200439453125	332.88623046875	1.0	547.0623168945312	188.59417724609375	1.0	279.37957763671875	334.2096862792969	0.0005066394805908203	6	020
225	372.4530334472656	219.09860229492188	1.0	280.1684265136719	326.4329528808594	1.0	547.31298828125	188.81089782714844	1.0	544.703857421875	189.089599609375	0.0003154277801513672	6	020
226	377.99383544921875	219.18772888183594	1.0	285.3069763183594	326.7317810058594	1.0	547.4713745117188	188.32257080078125	1.0	377.91619873046875	224.1159210205078	0.0003769993782043457	6	020
227	382.5210266113281	217.56329345703125	1.0	292.2499084472656	323.1702880859375	1.0	547.8651733398438	188.2849578857422	1.0	380.67156982421875	223.4464111328125	0.0002811551094055176	6	020
228	387.4677734375	214.0953369140625	1.0	295.43408203125	319.5179748535156	1.0	547.49609375	188.51556396484375	1.0	545.3544311523438	189.07766723632812	0.00024965405464172363	6	020
229	392.760498046875	210.53553771972656	1.0	299.9242248535156	314.9635009765625	1.0	547.4938354492188	187.96485900878906	1.0	299.6457214355469	316.27532958984375	0.00034433603286743164	6	020
230	399.7159118652344	206.40574645996094	1.0	306.65240478515625	313.73748779296875	1.0	547.5556640625	188.63790893554688	1.0	545.3895263671875	189.23788452148438	0.0003292858600616455	6	020
231	404.8294677734375	203.50526428222656	1.0	309.23480224609375	308.4117431640625	1.0	548.1868286132812	188.6937713623047	1.0	545.9833374023438	189.16763305664062	0.00043964385986328125	6	020
232	409.9395751953125	200.7845001220703	1.0	317.3718566894531	306.55584716796875	1.0	547.7988891601562	188.8101348876953	1.0	545.4264526367188	189.1546173095703	0.0004120767116546631	6	020
233	418.3849182128906	195.09278869628906	1.0	322.87261962890625	302.1874084472656	1.0	548.270751953125	187.94187927246094	1.0	547.5004272460938	188.82908630371094	0.00046566128730773926	6	020
234	422.8939208984375	193.1537322998047	1.0	328.9101867675781	298.4809265136719	1.0	547.8232421875	188.6817169189453	1.0	515.17724609375	281.3570251464844	0.0009412765502929688	6	020
235	426.73529052734375	190.68743896484375	1.0	331.0904235839844	292.9483642578125	1.0	547.9900512695312	188.572998046875	1.0	521.569580078125	279.424560546875	0.001039266586303711	6	020
236	434.199462890625	188.37881469726562	1.0	335.5356750488281	289.9471435546875	1.0	548.4720458984375	188.61355590820312	1.0	515.90087890625	284.0899353027344	0.0006273090839385986	6	020
237	437.11273193359375	186.88902282714844	1.0	338.7506408691406	290.4168701171875	1.0	548.1118774414062	188.3419647216797	1.0	546.9050903320312	189.21693420410156	0.0008043944835662842	6	020
238	441.1361999511719	186.2332763671875	1.0	519.1992797851562	279.990234375	1.0	547.5761108398438	188.9250946044922	1.0	501.0410461425781	193.0841827392578	0.003895580768585205	6	020
239	438.52508544921875	187.4222869873047	1.0	519.4690551757812	288.7200012207031	1.0	547.2833862304688	189.4898223876953	1.0	502.100341796875	187.5370635986328	0.8178179264068604	6	020
240	438.9272155761719	187.5724334716797	1.0	519.2237548828125	290.0431213378906	1.0	547.767822265625	188.66635131835938	1.0	501.06903076171875	191.1652374267578	0.17017129063606262	6	020
241	438.9278259277344	187.6634979248047	1.0	518.364501953125	290.67681884765625	1.0	548.231201171875	188.64549255371094	1.0	501.17578125	188.37509155273438	0.26407095789909363	6	020
242	437.8636169433594	187.79586791992188	1.0	348.9151916503906	298.1816101074219	1.0	547.8603515625	188.98741149902344	1.0	501.2408447265625	186.53965759277344	0.36570456624031067	6	020
243	441.0938415527344	187.94192504882812	1.0	515.57958984375	288.43975830078125	1.0	547.4083862304688	188.62913513183594	1.0	503.4555358886719	184.1013641357422	0.9897308349609375	6	020
244	440.5185852050781	187.64669799804688	1.0	516.0305786132812	288.8382263183594	1.0	547.8662719726562	189.55221557617188	1.0	502.88507080078125	191.99972534179688	0.7808189392089844	6	020
245	438.8936462402344	187.98828125	1.0	515.7747802734375	288.4697265625	1.0	548.2308959960938	189.69586181640625	1.0	504.5988464355469	195.8582305908203	0.998105525970459	6	020
246	441.376708984375	188.5271759033203	1.0	349.8487548828125	298.8410949707031	1.0	547.814208984375	189.2754364013672	1.0	503.6647033691406	196.09080505371094	0.8947624564170837	6	020
247	439.8180236816406	189.4071807861328	1.0	515.9468383789062	288.6361083984375	1.0	547.9237670898438	190.10067749023438	1.0	505.3993835449219	197.94544982910156	0.9479259252548218	6	020
248	440.1983642578125	189.12350463867188	1.0	517.1307373046875	291.0579528808594	1.0	547.6605224609375	189.24710083007812	1.0	503.15093994140625	191.00062561035156	0.7899482846260071	6	020
249	433.832275390625	188.7063751220703	1.0	515.6868896484375	283.0673828125	1.0	547.558349609375	188.83602905273438	1.0	504.6853332519531	193.50192260742188	0.9999287724494934	6	020
250	424.5784606933594	191.5449676513672	1.0	518.0076293945312	282.9519348144531	1.0	547.7225341796875	189.47975158691406	1.0	505.6407775878906	197.25741577148438	0.9999984502792358	6	020
251	419.69696044921875	196.45755004882812	1.0	519.2909545898438	283.6316223144531	1.0	547.6673583984375	189.38552856445312	1.0	506.97979736328125	197.20562744140625	0.09918847680091858	6	020
252	417.23919677734375	197.2848358154297	1.0	515.7777709960938	282.6820068359375	1.0	547.8329467773438	189.9256134033203	1.0	512.7534790039062	193.2452850341797	0.02592816948890686	6	020
253	415.18194580078125	196.62637329101562	1.0	356.6764221191406	284.7982482910156	1.0	548.00537109375	189.31118774414062	1.0	494.43365478515625	195.77174377441406	0.0014776289463043213	6	020
254	414.56414794921875	195.24131774902344	1.0	362.0941162109375	283.2605895996094	1.0	547.784912109375	189.456298828125	1.0	494.92535400390625	196.4325408935547	0.005488455295562744	6	020
255	414.48626708984375	193.48904418945312	1.0	502.63031005859375	271.3855895996094	1.0	547.5302734375	188.72528076171875	1.0	496.0762023925781	192.86566162109375	0.00414624810218811	6	020
256	414.48895263671875	192.1475372314453	1.0	501.9002380371094	268.8913269042969	1.0	547.2941284179688	188.45895385742188	1.0	500.07281494140625	272.02764892578125	0.002443373203277588	6	020
257	415.2858581542969	190.5391387939453	1.0	365.7391052246094	267.0606384277344	1.0	547.8848876953125	189.31591796875	1.0	364.5923767089844	267.9354553222656	0.00029200315475463867	6	020
258	414.77545166015625	190.67713928222656	1.0	367.3594055175781	261.52496337890625	1.0	548.0818481445312	189.37225341796875	1.0	512.76416015625	192.8561248779297	0.00014573335647583008	6	020
259	414.35052490234375	189.924560546875	1.0	369.5185241699219	258.5632629394531	1.0	547.8744506835938	189.47848510742188	1.0	493.4236145019531	182.82359313964844	0.0003635287284851074	6	020
260	413.8018493652344	189.5076904296875	1.0	371.7001953125	256.62921142578125	1.0	548.3548583984375	189.0749053955078	1.0	495.1168212890625	183.10955810546875	0.0007467269897460938	6	020
261	413.5600280761719	189.75929260253906	1.0	367.47998046875	253.98538208007812	1.0	548.0355834960938	189.2220001220703	1.0	492.5411376953125	181.80445861816406	0.0003307461738586426	6	020
262	413.473388671875	191.61053466796875	1.0	366.8195495605469	248.92709350585938	1.0	548.0357666015625	189.01097106933594	1.0	512.6062622070312	193.5360870361328	0.0003324747085571289	6	020
263	414.2098693847656	193.02536010742188	1.0	369.3326721191406	244.66749572753906	1.0	548.2464599609375	188.6023712158203	1.0	512.3524169921875	193.4212188720703	0.000547945499420166	6	020
264	415.801025390625	195.5175018310547	1.0	367.1792297363281	239.57177734375	0.9999977350234985	548.0791015625	188.9680633544922	1.0	491.7317199707031	198.26455688476562	0.0005438029766082764	6	020
265	417.0350646972656	196.93089294433594	1.0	364.6968688964844	241.310546875	1.0	548.4212036132812	189.7307891845703	1.0	491.45294189453125	199.88656616210938	0.00030943751335144043	6	020
266	418.00006103515625	198.89613342285156	1.0	365.2772521972656	239.74111938476562	1.0	548.6989135742188	190.29177856445312	1.0	491.4468994140625	199.59817504882812	0.00021475553512573242	6	020
267	418.6875305175781	199.84132385253906	1.0	359.44476318359375	232.9036865234375	0.0006538033485412598	547.97900390625	189.72520446777344	1.0	509.1648864746094	194.91812133789062	0.00020062923431396484	6	020
268	417.5732727050781	202.04977416992188	1.0	358.378173828125	231.2443084716797	0.0023068785667419434	548.0316772460938	188.1186981201172	1.0	505.885009765625	187.80264282226562	0.00033536553382873535	6	020
269	417.7483825683594	203.46273803710938	1.0	357.47784423828125	228.40884399414062	0.1956961750984192	547.5797729492188	187.4398651123047	1.0	492.7840576171875	196.49012756347656	0.00018972158432006836	6	020
270	419.57476806640625	201.3860626220703	1.0	354.7185363769531	225.30352783203125	0.04169809818267822	547.793212890625	187.79678344726562	1.0	494.4887390136719	196.663818359375	0.00020229816436767578	6	020
271	419.8070983886719	202.41590881347656	1.0	355.3769226074219	223.6409149169922	0.10233843326568604	546.9747924804688	187.45164489746094	1.0	485.72991943359375	191.2915496826172	0.000257641077041626	6	020
272	419.14984130859375	203.04119873046875	1.0	353.28314208984375	221.70516967773438	0.023138225078582764	547.5313720703125	187.0716094970703	1.0	486.220703125	189.0345916748047	0.008279114961624146	6	020
273	420.4538269042969	207.35401916503906	0.9999998807907104	393.1917724609375	191.7891082763672	0.30558252334594727	547.2536010742188	187.2042999267578	1.0	424.1174011230469	196.86227416992188	0.00029027462005615234	6	020
274	418.618408203125	205.9091033935547	1.0	413.6297607421875	210.60165405273438	0.0013613402843475342	547.2738037109375	187.58663940429688	1.0	411.9220886230469	199.86305236816406	0.0010423362255096436	6	020
275	416.9947814941406	206.08236694335938	1.0	414.65380859375	210.99371337890625	0.0013855695724487305	547.1509399414062	187.59703063964844	1.0	481.18304443359375	190.38128662109375	0.0013829469680786133	6	020
276	411.69940185546875	207.28610229492188	1.0	362.8703308105469	230.37405395507812	0.012809962034225464	547.002685546875	187.8417510986328	1.0	488.113037109375	183.553955078125	0.9037286043167114	6	020
277	412.2178955078125	207.61865234375	1.0	368.2379455566406	227.09368896484375	0.0012329816818237305	546.6348876953125	188.009033203125	1.0	485.1707763671875	187.20449829101562	0.9381049275398254	6	020
278	410.4093322753906	208.1910858154297	1.0	400.1666259765625	217.43939208984375	0.005777448415756226	546.593994140625	188.21961975097656	1.0	480.3201599121094	194.5191192626953	0.9837151765823364	6	020
279	410.029541015625	208.57371520996094	1.0	335.8495788574219	216.4193115234375	0.07285317778587341	546.7797241210938	187.78152465820312	1.0	480.06671142578125	193.85275268554688	0.9999972581863403	6	020
280	409.0802001953125	208.68890380859375	1.0	406.0348205566406	213.1442108154297	0.00043720006942749023	546.5106201171875	188.6473388671875	1.0	480.7228088378906	196.3716278076172	0.9999948143959045	6	020
281	409.9519348144531	209.92422485351562	1.0	360.1632080078125	233.0564727783203	0.9537408351898193	546.8951416015625	189.01083374023438	1.0	483.8680114746094	193.11048889160156	0.9920982718467712	6	020
282	407.6877746582031	210.14097595214844	1.0	351.6949157714844	228.231201171875	0.6783449649810791	546.5816650390625	187.74835205078125	1.0	483.4013671875	192.5138702392578	0.9648177623748779	6	020
283	408.79669189453125	209.1768341064453	1.0	406.2266845703125	213.0964813232422	0.0016741156578063965	546.944091796875	188.01307678222656	1.0	479.53515625	192.03172302246094	0.9991927742958069	6	020
284	409.21136474609375	209.9343719482422	1.0	334.28204345703125	220.83453369140625	0.913421630859375	546.7183227539062	188.2175750732422	1.0	483.8660583496094	192.9398651123047	0.9999979734420776	6	020
285	408.373779296875	210.00108337402344	1.0	334.067626953125	220.51882934570312	0.4805041551589966	547.331298828125	188.5764617919922	1.0	485.3277282714844	192.3797149658203	0.9999971389770508	6	020
286	409.6627502441406	210.776611328125	1.0	335.1219482421875	226.85818481445312	0.015624076128005981	547.12548828125	188.30686950683594	1.0	479.53936767578125	191.28399658203125	0.9955042600631714	6	020
287	406.5289001464844	213.73887634277344	1.0	345.65716552734375	227.73707580566406	0.0007319748401641846	547.0535888671875	188.17025756835938	1.0	482.25537109375	192.49136352539062	0.9999995231628418	6	020
288	410.7430419921875	217.0646514892578	1.0	336.92926025390625	229.22567749023438	0.011465489864349365	547.0111694335938	188.0690460205078	1.0	485.09881591796875	191.14598083496094	0.9999994039535522	6	020
289	415.0260925292969	221.79148864746094	1.0	332.4666442871094	231.25497436523438	0.0032521188259124756	546.7278442382812	187.52334594726562	1.0	483.97332763671875	190.64959716796875	0.9999999403953552	6	020
290	413.29656982421875	225.5379180908203	0.9999997615814209	405.8686218261719	231.23387145996094	0.004849940538406372	547.3049926757812	187.47879028320312	1.0	485.7335510253906	189.67176818847656	0.9999998211860657	6	020
291	417.25067138671875	226.34056091308594	1.0	331.5517578125	231.97918701171875	0.9999355673789978	547.0545654296875	188.248291015625	1.0	489.11199951171875	189.74856567382812	0.9999958276748657	6	020
292	418.26904296875	228.87896728515625	0.9999999403953552	333.859619140625	235.21572875976562	0.999789834022522	547.46240234375	188.61822509765625	1.0	488.9273376464844	189.91590881347656	0.9999992847442627	6	020
293	421.0078430175781	232.3300018310547	1.0	336.5755310058594	234.80039978027344	1.0	547.4575805664062	188.719482421875	1.0	489.2947082519531	192.0782012939453	0.9999998807907104	6	020
294	421.3680114746094	233.7779998779297	0.9999998807907104	335.5555114746094	235.3582000732422	0.9989253282546997	547.8217163085938	189.36453247070312	1.0	490.2015686035156	193.21498107910156	1.0	6	020
295	421.6484375	236.891845703125	1.0	339.00811767578125	235.79766845703125	1.0	547.62109375	188.32638549804688	1.0	491.3749084472656	192.62965393066406	1.0	6	020
296	422.15740966796875	236.61431884765625	1.0	335.23577880859375	232.45318603515625	1.0	547.909912109375	188.86593627929688	1.0	490.4152526855469	193.3762969970703	1.0	6	020
297	422.01702880859375	236.4180908203125	1.0	328.1839904785156	228.2510223388672	0.9999997615814209	548.1659545898438	188.89990234375	1.0	491.5816955566406	193.5114288330078	0.9999998211860657	6	020
298	422.3330078125	237.23025512695312	0.9999999403953552	330.2231140136719	226.20095825195312	0.3772532343864441	547.5350952148438	189.345947265625	1.0	492.1462707519531	193.84677124023438	0.9999997615814209	6	020
299	422.6275939941406	238.89373779296875	0.999998927116394	330.1882629394531	226.02772521972656	0.9998682141304016	547.6422119140625	189.4894561767578	1.0	492.768310546875	195.1704559326172	0.9999999403953552	6	020
300	422.929931640625	236.82290649414062	0.9999999403953552	329.741455078125	225.84278869628906	0.9900898933410645	547.9524536132812	189.819580078125	1.0	490.7355651855469	196.3742218017578	0.9999997615814209	6	020
301	424.111572265625	234.12765502929688	1.0	327.6431884765625	226.15530395507812	0.999140739440918	547.6646728515625	189.5684814453125	1.0	492.3907165527344	193.48048400878906	0.9999997615814209	6	020
302	424.4755859375	234.37681579589844	1.0	328.83551025390625	229.18115234375	1.0	547.7388305664062	189.75143432617188	1.0	494.6491394042969	192.563720703125	0.999998927116394	6	020
303	425.7297058105469	233.62991333007812	1.0	328.5310974121094	228.73912048339844	0.9999985098838806	547.6279296875	189.72149658203125	1.0	490.24658203125	192.0713653564453	0.9999989867210388	6	020
304	426.31732177734375	232.02247619628906	1.0	331.68536376953125	232.0667266845703	0.9969133138656616	547.5220336914062	189.57777404785156	1.0	491.5729675292969	193.47564697265625	0.9999995827674866	6	020
305	427.4228820800781	232.7562713623047	1.0	333.281494140625	237.11856079101562	0.9866921901702881	547.7152099609375	190.04779052734375	1.0	493.97882080078125	193.58848571777344	0.999997615814209	6	020
306	428.5726318359375	231.7322998046875	1.0	336.11962890625	235.9279327392578	0.9999976754188538	547.4451293945312	189.9011993408203	1.0	490.5381164550781	194.410400390625	0.9999998211860657	6	020
307	428.9148254394531	232.32571411132812	1.0	327.6461486816406	237.51512145996094	0.3691488802433014	547.62939453125	189.8565673828125	1.0	489.8974609375	195.8158416748047	0.9999998807907104	6	020
308	430.0469665527344	231.52320861816406	1.0	327.9851379394531	239.0221405029297	0.9999679327011108	547.1091918945312	189.28955078125	1.0	488.0461120605469	191.8935546875	0.9999997615814209	6	020
309	431.8565368652344	230.64920043945312	1.0	330.3561706542969	238.90895080566406	1.0	546.8797607421875	190.30429077148438	1.0	489.5183410644531	193.16433715820312	0.9999866485595703	6	020
310	433.2535705566406	230.31639099121094	1.0	329.7924499511719	241.12698364257812	0.9999672770500183	547.522705078125	189.6632537841797	1.0	491.3151550292969	193.04188537597656	0.9999995827674866	6	020
311	433.9072265625	229.9068145751953	1.0	332.3245849609375	242.07659912109375	0.9999882578849792	547.4418334960938	189.4848175048828	1.0	488.84588623046875	191.77972412109375	0.9999873638153076	6	020
312	434.001708984375	230.15203857421875	1.0	333.6697692871094	243.78013610839844	0.11097517609596252	547.2118530273438	188.9560546875	1.0	486.4082336425781	191.10800170898438	0.9999997615814209	6	020
313	436.15069580078125	230.13009643554688	1.0	346.9439392089844	261.33441162109375	0.9308525323867798	547.1790161132812	189.21665954589844	1.0	486.2571716308594	191.52784729003906	0.999998927116394	6	020
314	436.97662353515625	229.209228515625	1.0	331.8177185058594	253.7545928955078	0.9992362856864929	546.9574584960938	189.48924255371094	1.0	483.60076904296875	191.2685089111328	0.9999721050262451	6	020
315	437.6754150390625	230.7506103515625	1.0	335.657470703125	260.9335021972656	0.9999997615814209	547.089599609375	189.5599365234375	1.0	486.2716369628906	190.04591369628906	0.999846339225769	6	020
316	437.3499755859375	228.93443298339844	1.0	336.19036865234375	264.0050048828125	1.0	547.5984497070312	189.00885009765625	1.0	489.52294921875	189.17782592773438	0.9999898672103882	6	020
317	439.6344909667969	228.38294982910156	1.0	330.8627014160156	262.2206726074219	1.0	547.615966796875	189.0433349609375	1.0	486.9007873535156	189.4362335205078	0.9977080821990967	6	020
318	440.8398132324219	227.51956176757812	1.0	337.0120544433594	264.86065673828125	0.999996542930603	547.395263671875	188.80422973632812	1.0	487.08935546875	189.72512817382812	0.9998282194137573	6	020
319	442.5474853515625	226.3760528564453	1.0	338.0447082519531	267.46441650390625	1.0	546.9884033203125	188.32745361328125	1.0	494.5279846191406	187.16107177734375	0.9999901056289673	6	020
320	445.46209716796875	223.2906951904297	1.0	340.8407287597656	276.6999206542969	1.0	547.9302978515625	188.54612731933594	1.0	488.589111328125	187.6997528076172	0.9962059259414673	6	020
321	447.3764343261719	221.43553161621094	1.0	335.28558349609375	277.1566162109375	1.0	548.0108032226562	188.59405517578125	1.0	487.4685363769531	186.92942810058594	0.9946253299713135	6	020
322	448.6191711425781	219.32455444335938	1.0	334.36492919921875	274.60345458984375	1.0	547.1676635742188	189.31866455078125	1.0	486.12603759765625	186.5330352783203	0.9684445858001709	6	020
323	449.9183349609375	218.15821838378906	1.0	341.60760498046875	274.5574035644531	1.0	547.0664672851562	189.2594451904297	1.0	491.39837646484375	184.76161193847656	0.869185745716095	6	020
324	449.25799560546875	217.6387939453125	1.0	351.69244384765625	278.55133056640625	1.0	547.7445678710938	188.6662139892578	1.0	348.8294372558594	275.43878173828125	0.0003834962844848633	6	020
325	448.9031677246094	216.15628051757812	1.0	351.0969543457031	281.70391845703125	1.0	547.681884765625	189.21287536621094	1.0	350.581298828125	278.4525451660156	0.001391083002090454	6	020
326	450.5990295410156	213.477783203125	1.0	350.00653076171875	287.144287109375	1.0	547.3737182617188	188.78311157226562	1.0	544.8934326171875	189.21421813964844	0.00028705596923828125	6	020
327	451.9137878417969	210.5753631591797	1.0	342.36285400390625	283.3941345214844	1.0	547.440185546875	188.9429931640625	1.0	545.23974609375	189.10971069335938	0.00036385655403137207	6	020
328	454.2209167480469	206.94313049316406	1.0	354.8938903808594	286.4591064453125	1.0	547.6527709960938	188.8194122314453	1.0	469.6298522949219	197.070068359375	0.0006380379199981689	6	020
329	452.4783935546875	205.82266235351562	1.0	357.3034973144531	286.18670654296875	1.0	548.0304565429688	189.00244140625	1.0	355.5268859863281	282.1535949707031	0.0009515583515167236	6	020
330	454.2665710449219	204.05532836914062	0.9999996423721313	358.2820129394531	288.9341125488281	1.0	547.9630737304688	188.9349365234375	1.0	449.5843200683594	209.34718322753906	0.0008815228939056396	6	020
331	454.2768859863281	201.748291015625	0.9999998807907104	356.2075500488281	293.2891540527344	1.0	548.0802001953125	188.60240173339844	1.0	450.2550964355469	209.1802978515625	0.001087188720703125	6	020
332	453.17279052734375	201.80860900878906	0.9999979138374329	354.7995300292969	299.5293884277344	1.0	547.66455078125	188.44204711914062	1.0	449.6512451171875	208.77877807617188	0.0007592141628265381	6	020
333	451.5057373046875	200.45619201660156	0.9999998807907104	355.5819091796875	301.3857116699219	1.0	547.5001831054688	188.57762145996094	1.0	450.7437744140625	209.05519104003906	0.0005399584770202637	6	020
334	452.7823791503906	199.3401336669922	0.9999996423721313	351.0127868652344	305.9477233886719	1.0	548.0800170898438	188.27386474609375	1.0	450.225341796875	209.91526794433594	0.00013133883476257324	6	020
335	456.1228332519531	198.45993041992188	0.9999207854270935	347.205322265625	308.4603271484375	1.0	548.9434814453125	189.2183837890625	1.0	349.76190185546875	314.5589904785156	0.00013339519500732422	6	020
336	454.380615234375	201.5093536376953	0.9999998807907104	341.612060546875	307.92694091796875	1.0	547.9716186523438	189.1895751953125	1.0	545.7473754882812	189.10731506347656	0.0002352893352508545	6	020
337	450.5083923339844	201.07298278808594	1.0	343.65924072265625	313.1366271972656	1.0	548.1902465820312	189.40553283691406	1.0	344.1177978515625	315.5777282714844	0.0008474290370941162	6	020
338	446.955078125	206.6568603515625	1.0	344.9273376464844	314.1914978027344	1.0	547.9984130859375	189.0092315673828	1.0	345.64117431640625	315.777587890625	0.001346200704574585	6	020
339	442.85784912109375	207.78622436523438	1.0	349.7195129394531	316.02099609375	1.0	547.9488525390625	188.40093994140625	1.0	454.1175537109375	199.4292755126953	0.0016312599182128906	6	020
340	451.03363037109375	203.44081115722656	0.9906485676765442	347.5489807128906	317.5412902832031	1.0	548.2152709960938	188.51695251464844	1.0	351.5614013671875	317.22613525390625	0.00022235512733459473	6	020
341	455.1546936035156	205.1769256591797	0.9991441965103149	352.7711486816406	314.4915771484375	1.0	548.1192016601562	188.68466186523438	1.0	354.6145935058594	317.3727111816406	0.0005002915859222412	6	020
342	442.1693115234375	219.18910217285156	1.0	349.2209167480469	312.232666015625	1.0	547.4722900390625	188.89569091796875	1.0	494.4710693359375	190.01577758789062	0.9697591662406921	6	020
343	439.6186828613281	224.0613250732422	1.0	348.03375244140625	318.72650146484375	1.0	548.1292114257812	188.8017120361328	1.0	492.2196350097656	187.87777709960938	0.6918970942497253	6	020
344	435.8516540527344	227.58221435546875	1.0	351.0348205566406	319.431884765625	1.0	548.5291137695312	188.8380889892578	1.0	495.70526123046875	192.99229431152344	0.9956929683685303	6	020
345	434.97906494140625	228.1484375	1.0	347.5259094238281	327.2509460449219	1.0	547.31298828125	189.17445373535156	1.0	498.4529724121094	194.78775024414062	0.9998152256011963	6	020
346	433.12823486328125	230.34898376464844	1.0	344.0367431640625	327.2875671386719	1.0	548.63232421875	188.6811065673828	1.0	501.4971923828125	196.5730743408203	0.01626718044281006	6	020
347	432.8337097167969	232.79196166992188	1.0	342.42547607421875	331.73077392578125	1.0	548.3724975585938	189.3204345703125	1.0	496.87646484375	200.16175842285156	0.918778657913208	6	020
348	431.0427551269531	238.04039001464844	1.0	340.59808349609375	337.9788818359375	1.0	547.8950805664062	189.447021484375	1.0	546.4842529296875	189.77395629882812	0.00036722421646118164	6	020
349	430.28857421875	242.4435272216797	1.0	341.00531005859375	342.69476318359375	1.0	548.709716796875	189.08592224121094	1.0	490.6707458496094	212.56309509277344	0.9771990776062012	6	020
350	429.3032531738281	245.13319396972656	1.0	342.5355224609375	341.40966796875	1.0	548.3655395507812	188.96710205078125	1.0	499.12261962890625	198.15399169921875	0.0021570920944213867	6	020
351	429.9880065917969	245.49488830566406	1.0	340.6697082519531	338.5135192871094	1.0	548.9230346679688	189.62188720703125	1.0	489.8980712890625	214.1027374267578	0.9826020002365112	6	020
352	430.51165771484375	246.2954559326172	1.0	340.2149963378906	336.8596496582031	1.0	548.1842041015625	190.16387939453125	1.0	499.6278381347656	197.23435974121094	0.08751901984214783	6	020
353	431.37286376953125	246.43997192382812	1.0	341.53466796875	336.8547668457031	1.0	548.6402587890625	188.41131591796875	1.0	490.08258056640625	210.98020935058594	0.0032165348529815674	6	020
354	435.8561706542969	245.5302734375	1.0	347.0382385253906	337.2637023925781	1.0	547.2935791015625	189.62469482421875	1.0	545.8006591796875	190.29904174804688	0.0005369484424591064	6	020
355	437.0998229980469	245.25643920898438	1.0	349.6044616699219	334.3991394042969	1.0	548.195068359375	188.4991455078125	1.0	489.0260314941406	194.7887420654297	0.004857510328292847	6	020
356	438.6856689453125	246.1642608642578	1.0	348.4911193847656	329.46270751953125	1.0	547.379638671875	188.5240020751953	1.0	485.5241394042969	185.67697143554688	0.002597898244857788	6	020
357	440.6097412109375	245.9385986328125	1.0	350.1525573730469	327.5881042480469	1.0	547.6185913085938	189.3090057373047	1.0	496.743408203125	199.4363555908203	0.7832374572753906	6	020
358	440.99847412109375	247.76405334472656	1.0	356.6181640625	328.6317443847656	1.0	547.7454223632812	189.2551727294922	1.0	490.3055419921875	191.79910278320312	0.08033272624015808	6	020
359	447.4954528808594	246.63681030273438	1.0	350.2331848144531	337.677001953125	1.0	547.322509765625	188.88150024414062	1.0	492.9140625	190.45562744140625	0.11593765020370483	6	020
360	454.4208679199219	243.7456817626953	1.0	351.50152587890625	336.17144775390625	0.9999992847442627	547.5852661132812	188.36917114257812	1.0	493.1329345703125	193.16793823242188	0.0025215446949005127	6	020
361	452.5911560058594	242.91236877441406	1.0	343.96539306640625	339.91717529296875	0.998105525970459	547.4403686523438	189.3022918701172	1.0	495.353515625	195.3560333251953	0.007680743932723999	6	020
362	449.55120849609375	249.5609130859375	1.0	344.6459655761719	345.0982971191406	1.0	547.84130859375	189.26910400390625	1.0	499.2579650878906	191.35165405273438	0.9990171194076538	6	020
363	443.07403564453125	254.97340393066406	1.0	343.6084289550781	348.65020751953125	1.0	548.3579711914062	188.63522338867188	1.0	487.8241882324219	208.49464416503906	0.9109311103820801	6	020
364	440.9619445800781	257.8384704589844	1.0	341.82794189453125	351.3740539550781	1.0	547.9730834960938	189.72555541992188	1.0	545.7830200195312	189.88714599609375	0.0005841851234436035	6	020
365	439.04583740234375	260.4906311035156	1.0	340.97515869140625	350.980224609375	1.0	547.2618408203125	189.57180786132812	1.0	486.6349792480469	213.31724548339844	0.24056240916252136	6	020
366	437.2102355957031	262.1219787597656	1.0	338.74517822265625	350.327392578125	1.0	547.3172607421875	189.2998046875	1.0	475.08880615234375	218.2147979736328	0.3914782702922821	6	020
367	436.56268310546875	264.37689208984375	1.0	341.5713806152344	352.8130798339844	1.0	547.3551025390625	189.47555541992188	1.0	480.2510070800781	215.85821533203125	0.8917334079742432	6	020
368	436.1267395019531	265.82562255859375	1.0	343.5423583984375	353.67724609375	1.0	548.2340087890625	189.77114868164062	1.0	481.76544189453125	217.12380981445312	0.9732197523117065	6	020
369	435.6360778808594	267.3363952636719	1.0	342.71087646484375	351.6933288574219	1.0	547.8915405273438	189.66534423828125	1.0	489.8128356933594	196.43614196777344	0.8305050134658813	6	020
370	435.0179443359375	267.80767822265625	1.0	354.1437072753906	352.8536071777344	1.0	547.0900268554688	190.1363983154297	1.0	465.4837646484375	221.29885864257812	0.05902111530303955	6	020
371	435.3056640625	267.822021484375	1.0	354.776123046875	353.8394470214844	1.0	547.6748657226562	188.319580078125	1.0	467.5387878417969	222.7263946533203	0.9926968216896057	6	020
372	435.32940673828125	267.8650207519531	1.0	352.5474548339844	355.9830627441406	1.0	548.1740112304688	189.24220275878906	1.0	468.87432861328125	223.83702087402344	0.17283281683921814	6	020
373	434.2104797363281	268.0205993652344	1.0	345.6949462890625	357.2174072265625	1.0	547.41552734375	189.39857482910156	1.0	469.9397888183594	226.24107360839844	0.9620907306671143	6	020
374	433.93377685546875	268.7598571777344	1.0	343.3965148925781	355.9581604003906	1.0	547.4750366210938	189.42193603515625	1.0	466.2818298339844	226.18804931640625	0.9999974966049194	6	020
375	433.33697509765625	270.0189514160156	1.0	342.66436767578125	354.71148681640625	1.0	547.53857421875	189.781494140625	1.0	461.79071044921875	226.80471801757812	0.05311492085456848	6	020
376	434.2631530761719	269.5048522949219	1.0	351.0715026855469	353.710693359375	1.0	548.1326904296875	189.51649475097656	1.0	546.44287109375	189.7740478515625	0.0008040964603424072	6	020
377	434.17413330078125	269.355712890625	1.0	351.54669189453125	354.0451354980469	1.0	546.8395385742188	190.39259338378906	1.0	481.5362548828125	211.3265838623047	0.0045015811920166016	6	020
378	434.27313232421875	269.7366943359375	1.0	345.37115478515625	356.87896728515625	1.0	547.2228393554688	188.1316375732422	1.0	474.0950927734375	217.83187866210938	0.0029960274696350098	6	020
379	434.57366943359375	270.0006408691406	1.0	338.94091796875	353.72247314453125	1.0	547.2913208007812	189.69940185546875	1.0	483.20458984375	194.56517028808594	0.002847909927368164	6	020
380	437.5997009277344	267.1164245605469	1.0	349.86175537109375	353.12103271484375	1.0	547.475830078125	190.23341369628906	1.0	481.21588134765625	205.22352600097656	0.9915490746498108	6	020
381	439.6150207519531	264.3085021972656	1.0	351.1737976074219	353.5174865722656	1.0	547.6253051757812	190.1275177001953	1.0	475.979248046875	215.31903076171875	0.9994909763336182	6	020
382	443.10791015625	261.8502197265625	1.0	342.45721435546875	354.2121276855469	1.0	547.0537719726562	189.22291564941406	1.0	464.908935546875	202.96768188476562	0.0019213855266571045	6	020
383	447.03759765625	259.9835510253906	1.0	338.0142822265625	355.79937744140625	1.0	547.8492431640625	189.54901123046875	1.0	492.8089599609375	194.09974670410156	0.006045401096343994	6	020
384	449.7606506347656	258.17034912109375	1.0	342.1456604003906	353.73138427734375	1.0	547.3515625	189.50205993652344	1.0	486.21502685546875	190.57861328125	0.0038879811763763428	6	020
385	452.9466247558594	256.53802490234375	1.0	342.5310363769531	351.83441162109375	1.0	547.1587524414062	189.63653564453125	1.0	454.2121887207031	248.63722229003906	0.0009581446647644043	6	020
386	455.65972900390625	256.7962646484375	1.0	344.5801086425781	349.653076171875	1.0	547.8367919921875	190.0756378173828	1.0	488.5040588378906	198.17921447753906	0.9902074337005615	6	020
387	456.5868225097656	256.53729248046875	1.0	345.4892272949219	348.68621826171875	1.0	547.7114868164062	190.01255798339844	1.0	455.40966796875	247.4658660888672	0.0014384686946868896	6	020
388	457.5024108886719	256.07489013671875	1.0	345.97125244140625	352.9111022949219	1.0	547.4000854492188	189.10006713867188	1.0	491.4729919433594	195.44215393066406	0.0030012428760528564	6	020
389	458.6934509277344	254.97010803222656	1.0	347.257568359375	352.4244079589844	1.0	547.4058227539062	189.71995544433594	1.0	454.30377197265625	245.7203826904297	0.003681659698486328	6	020
390	455.07623291015625	253.48306274414062	1.0	350.7057800292969	350.3466796875	1.0	547.5941772460938	190.09051513671875	1.0	545.891845703125	190.4985809326172	0.00042551755905151367	6	020
391	449.4063720703125	247.22491455078125	1.0	353.817626953125	354.126953125	1.0	547.5382690429688	189.6588897705078	1.0	492.86065673828125	190.90765380859375	0.0010293424129486084	6	020
392	445.35205078125	241.8817901611328	1.0	357.0766906738281	357.3434753417969	1.0	547.2169799804688	189.16119384765625	1.0	483.7393798828125	186.4852294921875	0.6361398696899414	6	020
393	450.05487060546875	230.99371337890625	0.9999998807907104	371.03399658203125	354.5023193359375	1.0	547.395751953125	188.6643524169922	1.0	490.2492980957031	187.1121826171875	0.9077332019805908	6	020
394	467.1070251464844	225.7637481689453	1.0	375.6858215332031	351.2322692871094	1.0	547.8936157226562	189.03201293945312	1.0	488.37982177734375	187.67051696777344	0.9797682762145996	6	020
395	460.6090087890625	224.88983154296875	1.0	380.1205749511719	351.61004638671875	1.0	547.8419799804688	188.53028869628906	1.0	489.63897705078125	187.50897216796875	0.7160909175872803	6	020
396	456.7853698730469	224.8482666015625	1.0	375.6208190917969	353.1138916015625	1.0	547.9451904296875	188.94711303710938	1.0	489.3128967285156	188.0643310546875	0.9837590456008911	6	020
397	455.939697265625	224.30264282226562	1.0	371.8600158691406	353.3505554199219	1.0	547.4970703125	189.69772338867188	1.0	489.6485900878906	188.72706604003906	0.24319344758987427	6	020
398	456.7794189453125	225.2534942626953	1.0	368.6174011230469	358.1159973144531	1.0	548.5368041992188	190.58644104003906	1.0	484.07916259765625	188.3987274169922	0.0065850019454956055	6	020
399	459.1435546875	226.43637084960938	1.0	373.1351623535156	357.5621032714844	1.0	375.7665710449219	355.9881591796875	0.0001653134822845459	370.8163757324219	364.12786865234375	7.578730583190918e-5	6	020
400	460.9761047363281	225.68896484375	1.0	370.9467468261719	353.49859619140625	1.0	373.9673156738281	352.15576171875	0.000145643949508667	370.3231201171875	355.5411376953125	0.00013008713722229004	6	020
401	455.89825439453125	227.8153839111328	1.0	369.722412109375	350.71844482421875	1.0	372.87750244140625	349.240478515625	0.00029906630516052246	487.9766845703125	183.6144561767578	0.004193305969238281	6	020
402	458.74560546875	227.45315551757812	1.0	369.78826904296875	350.50372314453125	1.0	372.9930725097656	349.021728515625	0.00038936734199523926	489.6242370605469	184.00811767578125	0.0030739307403564453	6	020
403	457.4569091796875	228.2403564453125	1.0	368.6634521484375	349.9996337890625	1.0	372.217041015625	348.7405090332031	0.00023984909057617188	368.55108642578125	349.3708801269531	0.000514984130859375	6	020
404	459.56390380859375	229.07666015625	1.0	364.9100036621094	350.7654724121094	1.0	365.9217224121094	349.3954772949219	0.00014328956604003906	367.5350341796875	350.69525146484375	0.0003826618194580078	6	020
405	459.8406677246094	229.3376007080078	1.0	366.06390380859375	352.73614501953125	1.0	370.85784912109375	351.512939453125	0.00017082691192626953	370.5711975097656	360.8661804199219	0.0002669394016265869	6	020
406	458.9784240722656	227.73069763183594	1.0	362.2184143066406	352.5924072265625	1.0	363.6524963378906	349.6552734375	0.00018873810768127441	367.2271728515625	355.0461120605469	0.00038948655128479004	6	020
407	458.5230407714844	225.06796264648438	1.0	366.0426940917969	349.57598876953125	1.0	370.80462646484375	348.90399169921875	0.00021135807037353516	368.6922607421875	351.31219482421875	0.000682145357131958	6	020
408	460.3048400878906	222.0269012451172	1.0	367.0224609375	347.8253173828125	1.0	371.6539001464844	346.91455078125	0.0003332197666168213	368.6112976074219	347.2601013183594	0.0009427368640899658	6	020
409	458.9196472167969	218.10911560058594	1.0	373.9317932128906	341.6208801269531	1.0	459.2021789550781	220.08590698242188	0.00012892484664916992	375.1087951660156	345.8673400878906	0.0003777146339416504	6	020
410	461.0216369628906	212.169189453125	1.0	378.5282287597656	340.6897888183594	1.0	385.1616516113281	338.94952392578125	8.469820022583008e-5	381.7417297363281	341.7732849121094	0.0001310408115386963	6	020
411	456.3368835449219	213.5369873046875	1.0	382.00531005859375	340.7161865234375	1.0	377.6950988769531	342.0296325683594	6.559491157531738e-5	524.5180053710938	334.844970703125	0.0011766552925109863	6	020
412	450.9677429199219	219.36318969726562	1.0	386.41448974609375	343.6777038574219	1.0	390.4746398925781	344.2807312011719	6.973743438720703e-5	515.5985107421875	341.819091796875	0.00017818808555603027	6	020
413	448.82855224609375	218.5635223388672	1.0	516.9486694335938	333.83172607421875	1.0	394.57232666015625	346.302734375	0.00017642974853515625	393.2122497558594	347.4633483886719	0.0002606511116027832	6	020
414	446.733642578125	217.83790588378906	0.9999876618385315	512.9248657226562	335.8007507324219	1.0	395.9747314453125	346.72467041015625	0.0001729130744934082	448.3261413574219	224.78285217285156	0.003991454839706421	6	020
415	444.0115051269531	214.3523406982422	1.0	514.971923828125	337.0704650878906	1.0	397.2657775878906	347.9128723144531	0.00013327598571777344	512.8370971679688	338.76214599609375	0.00038996338844299316	6	020
416	444.67510986328125	214.1143798828125	1.0	396.30987548828125	347.420654296875	1.0	450.37939453125	213.68833923339844	0.00019618868827819824	445.88299560546875	225.39956665039062	0.0017019808292388916	6	020
417	443.2743835449219	214.89816284179688	1.0	395.6994934082031	346.0986022949219	1.0	397.39208984375	346.6163330078125	0.00012367963790893555	444.5730895996094	225.60655212402344	0.001179128885269165	6	020
418	442.4266357421875	213.2398681640625	1.0	393.5791015625	344.44561767578125	1.0	450.77850341796875	214.04296875	0.00010403990745544434	445.1148376464844	224.86651611328125	0.0009417831897735596	6	020
419	442.8141174316406	212.6415252685547	1.0	392.5340270996094	341.7203063964844	1.0	511.6875305175781	336.1153564453125	0.0002065896987915039	508.6235046386719	336.8459777832031	0.00024002790451049805	6	020
420	442.06744384765625	212.19134521484375	1.0	389.74609375	336.12506103515625	1.0	449.4397277832031	212.181396484375	0.00013068318367004395	511.85626220703125	338.0536193847656	0.0007507503032684326	6	020
421	441.5655822753906	213.43060302734375	1.0	515.1262817382812	321.6686096191406	1.0	389.6700744628906	333.51824951171875	0.0002446472644805908	513.5493774414062	322.957763671875	0.0009185075759887695	6	020
422	443.939453125	210.19390869140625	1.0	511.4139099121094	318.7447204589844	1.0	513.8868408203125	321.7487487792969	0.00011041760444641113	512.1466674804688	319.6330261230469	0.0003180205821990967	6	020
423	447.05389404296875	205.16725158691406	1.0	388.29443359375	321.28662109375	1.0	445.7218322753906	204.35279846191406	7.465481758117676e-5	441.40753173828125	197.13612365722656	0.00013497471809387207	6	020
424	449.44244384765625	201.54885864257812	1.0	518.5703735351562	312.333740234375	1.0	388.1955261230469	318.6817321777344	0.00023433566093444824	447.97900390625	210.28514099121094	0.00016048550605773926	6	020
425	452.5780334472656	194.91635131835938	1.0	515.0767822265625	308.6773681640625	1.0	390.56329345703125	319.0697326660156	0.00013720989227294922	513.0606079101562	310.4037170410156	0.00019991397857666016	6	020
426	455.87677001953125	189.42843627929688	1.0	513.0865478515625	299.1631774902344	1.0	391.62939453125	309.62896728515625	0.00012129545211791992	514.663818359375	301.32550048828125	0.00021317601203918457	6	020
427	456.9755859375	184.9392852783203	1.0	509.4892578125	294.7377624511719	1.0	396.8695983886719	300.2677001953125	0.0001252293586730957	398.6015930175781	304.5282897949219	0.00010928511619567871	6	020
428	458.5685729980469	179.2465057373047	1.0	512.5006103515625	290.97967529296875	1.0	396.66455078125	297.0497741699219	0.00020563602447509766	395.79937744140625	297.99127197265625	0.00018015503883361816	6	020
429	457.647705078125	173.21165466308594	1.0	397.241943359375	288.4725341796875	1.0	397.70245361328125	286.2121887207031	0.0002897679805755615	393.5796813964844	283.9234619140625	0.00034305453300476074	6	020
430	459.7545166015625	168.923095703125	1.0	514.47802734375	280.2075500488281	1.0	518.10400390625	279.32818603515625	0.00012609362602233887	393.19976806640625	298.14862060546875	0.00032523274421691895	6	020
431	461.80340576171875	163.40940856933594	1.0	391.8726501464844	286.1519775390625	1.0	395.54400634765625	284.8809509277344	0.00012886524200439453	515.120361328125	286.118408203125	0.0003555119037628174	6	020
432	462.42236328125	159.78497314453125	1.0	395.9879150390625	284.8191833496094	1.0	400.0469055175781	284.21282958984375	0.0002529621124267578	510.6512756347656	285.96173095703125	0.0002523064613342285	6	020
433	466.2495422363281	156.3644561767578	1.0	394.58697509765625	281.5647277832031	1.0	396.7168884277344	282.2650451660156	0.0002530217170715332	395.2914733886719	282.7045593261719	0.0005360543727874756	6	020
434	467.8522644042969	155.76571655273438	1.0	394.228271484375	279.01361083984375	1.0	517.383544921875	275.7900695800781	0.00015082955360412598	398.7388000488281	284.63525390625	0.0001461803913116455	6	020
435	470.649658203125	153.54330444335938	1.0	516.1114501953125	269.9678039550781	1.0	518.5816040039062	267.5079040527344	0.00013127923011779785	400.6069641113281	284.94891357421875	0.0001475214958190918	6	020
436	469.51397705078125	153.11729431152344	1.0	399.96966552734375	279.1645202636719	1.0	517.553466796875	274.0338439941406	0.00046256184577941895	514.9725952148438	275.2939758300781	0.004938334226608276	6	020
437	468.1559143066406	150.36795043945312	1.0	518.675537109375	273.43023681640625	1.0	516.5634155273438	275.6898193359375	0.0001907944679260254	516.2938842773438	275.31787109375	0.0012988150119781494	6	020
438	467.9416809082031	147.45301818847656	1.0	514.0452880859375	271.83941650390625	1.0	515.4154663085938	272.9471130371094	0.00014969706535339355	513.1422119140625	272.4333190917969	0.0006135702133178711	6	020
439	466.7518005371094	146.006591796875	1.0	399.85699462890625	272.74639892578125	1.0	502.3251953125	277.2482604980469	0.00027364492416381836	510.37738037109375	273.6470031738281	0.00038245320320129395	6	020
440	465.2284240722656	142.54412841796875	1.0	515.0213623046875	266.5013427734375	1.0	396.32672119140625	268.5782470703125	0.0001367032527923584	511.7477722167969	273.1134338378906	0.00014647841453552246	6	020
441	466.1622009277344	138.72564697265625	1.0	395.7626953125	269.3124694824219	1.0	517.7399291992188	266.2093200683594	0.00016731023788452148	515.2959594726562	270.7518005371094	0.001085519790649414	6	020
442	472.7416076660156	135.5154571533203	1.0	399.1653747558594	259.0440368652344	1.0	392.9955749511719	262.19854736328125	0.0001086890697479248	401.50091552734375	266.29339599609375	0.00017884373664855957	6	020
443	468.71807861328125	135.70050048828125	1.0	401.5445251464844	254.3270721435547	1.0	405.6343688964844	254.00765991210938	0.00039821863174438477	403.0054931640625	256.6886291503906	0.00043824315071105957	6	020
444	457.4161376953125	138.41783142089844	0.9999938011169434	402.7269287109375	253.8028564453125	1.0	406.27197265625	253.55508422851562	0.000438690185546875	403.35638427734375	256.16033935546875	0.00048422813415527344	6	020
445	455.4263916015625	140.45196533203125	0.9999998807907104	409.6524658203125	254.2332000732422	1.0	469.58172607421875	141.9060516357422	0.0004939436912536621	463.53167724609375	145.32861328125	0.0003681182861328125	6	020
446	457.4679870605469	138.2498016357422	1.0	415.79547119140625	253.91741943359375	1.0	420.01580810546875	253.7384033203125	0.00020110607147216797	463.9004821777344	145.0269775390625	0.0008509159088134766	6	020
447	458.1645202636719	136.33352661132812	1.0	413.4119567871094	247.71859741210938	1.0	469.8048400878906	138.07040405273438	0.00021323561668395996	464.02215576171875	143.91986083984375	0.0013905763626098633	6	020
448	459.4778747558594	137.6776580810547	1.0	498.4339294433594	231.8968048095703	1.0	469.0356140136719	139.36610412597656	0.00021159648895263672	464.22869873046875	144.81887817382812	0.0004898309707641602	6	020
449	459.6043701171875	138.57302856445312	1.0	410.64239501953125	241.23574829101562	1.0	465.6858825683594	139.41966247558594	0.00024268031120300293	463.7395324707031	144.50997924804688	0.0002389848232269287	6	020
450	459.0163269042969	138.44615173339844	1.0	501.3155212402344	230.70005798339844	1.0	465.9915771484375	138.96713256835938	0.0002510547637939453	464.1336975097656	144.66822814941406	0.0004169642925262451	6	020
451	457.50152587890625	137.6279754638672	1.0	405.7480163574219	235.31640625	1.0	465.60400390625	138.89791870117188	0.0012387633323669434	464.68829345703125	143.67227172851562	0.0007146596908569336	6	020
452	456.9117431640625	137.64443969726562	1.0	405.875244140625	235.5373992919922	1.0	465.6715087890625	138.78550720214844	0.00038763880729675293	407.2274169921875	236.8271026611328	0.000744163990020752	6	020
453	456.4150085449219	139.72921752929688	1.0	400.7471008300781	235.24949645996094	1.0	465.1492919921875	139.73988342285156	0.0002681314945220947	464.5274963378906	144.3159942626953	0.00037872791290283203	6	020
454	455.9766845703125	140.0816192626953	1.0	396.422607421875	233.56256103515625	1.0	465.51177978515625	140.22515869140625	0.0004165470600128174	500.1253356933594	233.76625061035156	0.00026351213455200195	6	020
455	455.59912109375	140.3796844482422	1.0	401.8707580566406	230.19427490234375	1.0	465.8922119140625	139.95236206054688	0.00012737512588500977	464.5743103027344	144.74362182617188	0.00015148520469665527	6	020
456	454.5186767578125	137.9629364013672	1.0	401.614990234375	227.77879333496094	1.0	404.9654541015625	226.2696533203125	0.000110626220703125	464.1824035644531	144.59800720214844	6.085634231567383e-5	6	020
457	453.849365234375	134.67750549316406	1.0	399.8512878417969	234.46719360351562	1.0	403.70556640625	232.87863159179688	0.00010913610458374023	402.22454833984375	235.4001922607422	0.0004532933235168457	6	020
458	454.23370361328125	131.12461853027344	1.0	400.7268371582031	229.0688934326172	1.0	453.3626403808594	130.3594512939453	4.3004751205444336e-5	400.4649353027344	237.6757354736328	8.431077003479004e-5	6	020
459	453.0821838378906	124.89664459228516	1.0	411.53302001953125	225.22091674804688	0.9994461536407471	452.90191650390625	127.18634033203125	6.949901580810547e-5	462.22442626953125	131.61148071289062	0.0004928708076477051	6	020
460	452.0962219238281	118.52047729492188	1.0	404.52825927734375	232.3791046142578	0.9906752705574036	407.32257080078125	232.3878936767578	7.581710815429688e-5	407.1802062988281	236.55555725097656	0.00031509995460510254	6	020
461	451.80401611328125	112.69815826416016	1.0	403.548828125	238.29881286621094	0.9999994039535522	401.8935546875	236.42678833007812	0.000299990177154541	404.43499755859375	233.048828125	0.000562816858291626	6	020
462	451.0909729003906	108.0842514038086	1.0	401.9064636230469	240.0238037109375	1.0	404.8236999511719	239.02696228027344	0.0002847015857696533	402.81695556640625	242.4744110107422	0.00019496679306030273	6	020
463	450.96929931640625	105.64350891113281	1.0	392.0568542480469	247.78819274902344	1.0	396.8140869140625	247.39825439453125	7.256865501403809e-5	398.24560546875	252.5078125	0.00012353062629699707	6	020
464	451.20318603515625	102.89402770996094	1.0	389.0569763183594	250.2610321044922	1.0	393.10382080078125	250.9588165283203	0.00019654631614685059	391.97723388671875	252.41099548339844	0.0003056824207305908	6	020
465	449.2243957519531	99.78633880615234	1.0	388.7176513671875	248.47647094726562	1.0	393.3675537109375	250.0331268310547	0.00015231966972351074	392.3079833984375	251.49728393554688	0.0001774132251739502	6	020
466	445.8346252441406	91.42611694335938	1.0	395.9925231933594	244.1995391845703	1.0	445.3003845214844	94.5340347290039	7.647275924682617e-5	503.6722717285156	223.00015258789062	0.0009761452674865723	6	020
467	443.56884765625	81.39108276367188	1.0	398.73919677734375	237.97190856933594	1.0	403.5365295410156	238.03692626953125	0.0001379549503326416	400.4211730957031	238.38059997558594	0.00018194317817687988	6	020
468	444.1540222167969	74.28358459472656	1.0	404.75067138671875	228.75296020507812	1.0	407.27398681640625	228.8446807861328	9.563565254211426e-5	440.42608642578125	65.22236633300781	0.00012421607971191406	6	020
469	444.00921630859375	71.1253433227539	1.0	408.8076171875	227.077392578125	1.0	532.9324340820312	222.67855834960938	0.01283186674118042	414.66668701171875	228.7484130859375	0.0001728832721710205	6	020
470	444.7940979003906	64.90122985839844	1.0	408.2908630371094	216.17031860351562	0.9987061023712158	453.3788757324219	66.98221588134766	5.951523780822754e-5	412.6274719238281	218.28103637695312	5.003809928894043e-5	6	020
471	446.6611022949219	59.072479248046875	1.0	403.3822021484375	210.62721252441406	1.0	406.3165283203125	209.303955078125	0.00011959671974182129	402.3439025878906	213.12002563476562	0.00013116002082824707	6	020
472	449.97039794921875	50.74911117553711	1.0	403.50830078125	205.7982635498047	1.0	405.6663513183594	205.99522399902344	0.0002694129943847656	511.7652282714844	193.31163024902344	0.001147925853729248	6	020
473	448.828125	39.63070297241211	1.0	399.7004699707031	197.71546936035156	1.0	403.1275634765625	197.65093994140625	7.799267768859863e-5	512.6829833984375	198.6333770751953	0.0008356869220733643	6	020
474	438.3667907714844	42.29144287109375	0.9999998807907104	399.7901306152344	190.07623291015625	1.0	438.21148681640625	38.77714538574219	0.0002554655075073242	515.9091186523438	187.31443786621094	0.0033901333808898926	6	020
475	433.10211181640625	40.217613220214844	1.0	405.8172607421875	187.66383361816406	1.0	434.96185302734375	39.06556701660156	0.00014469027519226074	514.9610595703125	188.86509704589844	0.04464930295944214	6	020
476	429.7572021484375	43.46455764770508	1.0	482.57177734375	40.14247512817383	1.0	433.00079345703125	44.953285217285156	0.00043201446533203125	514.4605712890625	189.6736602783203	0.16141721606254578	6	020
477	428.6311950683594	39.233272552490234	1.0	409.81988525390625	190.87266540527344	1.0	433.6535339355469	39.02150344848633	0.0003006458282470703	515.4546508789062	190.14813232421875	0.04626968502998352	6	020
478	427.95672607421875	38.75196075439453	1.0	409.8558654785156	193.03587341308594	1.0	513.7049560546875	193.7073516845703	0.0005468130111694336	514.173095703125	191.07777404785156	0.7265632152557373	6	020
479	428.14739990234375	38.18704605102539	1.0	410.35284423828125	193.6967315673828	1.0	511.69921875	191.5181427001953	0.000488966703414917	512.0213012695312	191.25439453125	0.7458767294883728	6	020
480	426.892333984375	36.421478271484375	1.0	513.0597534179688	189.10350036621094	1.0	513.0599975585938	190.65902709960938	0.0004844069480895996	513.3785400390625	190.28964233398438	0.05590873956680298	6	020
481	426.6851806640625	37.26890563964844	1.0	405.66717529296875	197.9365997314453	1.0	513.1801147460938	192.74273681640625	0.0007136762142181396	512.9016723632812	192.77297973632812	0.2851754128932953	6	020
482	427.199462890625	37.13793182373047	1.0	404.89422607421875	199.64141845703125	1.0	434.00860595703125	38.87157440185547	0.0002167820930480957	509.71600341796875	195.14111328125	0.6039909720420837	6	020
483	426.9011535644531	38.81975555419922	1.0	401.6492004394531	201.08963012695312	1.0	503.93988037109375	199.69192504882812	0.00014734268188476562	509.74713134765625	195.81936645507812	0.6578730344772339	6	020
484	424.4114990234375	40.71544647216797	1.0	516.44189453125	189.35377502441406	1.0	514.7836303710938	192.97056579589844	0.00031298398971557617	514.9580688476562	190.3319854736328	0.0808824896812439	6	020
485	421.4922180175781	46.140743255615234	1.0	394.7156066894531	182.52503967285156	1.0	400.2186584472656	184.12387084960938	7.560849189758301e-5	504.63812255859375	186.7669677734375	0.31141236424446106	6	020
486	414.6324768066406	56.3874626159668	1.0	408.3210754394531	157.19723510742188	0.02713063359260559	418.3305358886719	59.666988372802734	7.495284080505371e-5	494.7845458984375	176.408935546875	0.0017993152141571045	6	020
487	496.3171691894531	59.471656799316406	0.9999998807907104	404.4759216308594	155.01576232910156	0.9999438524246216	405.488525390625	65.7741928100586	0.00014990568161010742	404.2322082519531	158.6759490966797	0.0005112588405609131	6	020
488	504.950439453125	67.24762725830078	1.0	498.9318542480469	134.67564392089844	1.0	500.37164306640625	137.061767578125	7.894635200500488e-5	497.4970703125	140.49024963378906	0.001362442970275879	6	020
489	376.6397399902344	109.91555786132812	1.0	374.63848876953125	113.6180191040039	7.957220077514648e-5	425.6310729980469	77.27064514160156	3.4809112548828125e-5	494.3273620605469	195.7703399658203	6.73532485961914e-5	6	020
490	369.65826416015625	118.15631103515625	1.0	411.48406982421875	79.63134765625	0.9936912059783936	372.60064697265625	123.00798034667969	1.4215707778930664e-5	416.96429443359375	77.77435302734375	4.094839096069336e-5	6	020
491	363.33984375	126.47773742675781	1.0	407.69476318359375	81.61066436767578	0.9999823570251465	509.00811767578125	76.75227355957031	3.355741500854492e-5	403.7396240234375	84.29814147949219	3.8504600524902344e-5	6	020
492	356.2654724121094	131.57049560546875	1.0	400.9815979003906	84.32237243652344	1.0	405.01544189453125	82.86672973632812	0.00011715292930603027	509.0858154296875	79.41461944580078	0.00020679831504821777	6	020
493	350.07440185546875	137.54722595214844	1.0	394.8373718261719	76.24795532226562	1.0	402.94671630859375	76.84174346923828	0.00011646747589111328	396.1702575683594	77.12310028076172	0.0002002418041229248	6	020
494	500.83905029296875	144.1590118408203	1.0	379.6974182128906	97.38301849365234	1.0	498.1961364746094	146.34664916992188	0.00020003318786621094	488.6734924316406	150.9435577392578	0.00023660063743591309	6	020
495	496.6063232421875	151.67100524902344	1.0	516.1226806640625	86.69889831542969	1.0	370.4700927734375	95.17332458496094	0.00016239285469055176	484.2381286621094	161.99688720703125	0.0002218186855316162	6	020
496	339.1053161621094	169.7871856689453	1.0	358.7533264160156	102.48219299316406	0.9999418258666992	497.9430236816406	163.4287872314453	0.00019809603691101074	481.5072021484375	194.68121337890625	0.001350492238998413	6	020
497	497.71783447265625	176.36221313476562	1.0	351.3468017578125	116.99595642089844	0.9999972581863403	496.77752685546875	177.00381469726562	0.00012511014938354492	488.415771484375	180.6792449951172	0.00023043155670166016	6	020
498	498.2222900390625	187.63320922851562	1.0	343.4587097167969	117.25182342529297	1.0	496.6099853515625	190.2684783935547	0.0004832744598388672	488.2914733886719	195.18763732910156	0.0047852396965026855	6	020
499	327.0036926269531	203.2295379638672	1.0	336.72894287109375	115.4844970703125	1.0	340.1558837890625	113.74922180175781	0.00011110305786132812	498.56854248046875	207.44386291503906	0.00010222196578979492	6	020
500	325.2827453613281	209.4969940185547	1.0	516.3043212890625	114.45318603515625	1.0	518.8546752929688	112.57967376708984	0.00046190619468688965	491.0509033203125	198.42095947265625	0.00018414855003356934	6	020
501	498.8068542480469	209.702880859375	1.0	339.1878967285156	123.14787292480469	1.0	517.0637817382812	116.68464660644531	0.00013363361358642578	311.49652099609375	207.93914794921875	0.00010588765144348145	6	020
502	324.1813659667969	216.42295837402344	1.0	512.6832885742188	119.97025299072266	1.0	339.4256896972656	125.04852294921875	0.00019654631614685059	337.4217834472656	127.22154235839844	0.00020802021026611328	6	020
503	322.3302307128906	215.88548278808594	1.0	337.27130126953125	132.30010986328125	1.0	511.9416809082031	127.42537689208984	0.00017455220222473145	509.7917785644531	126.94197082519531	0.00014892220497131348	6	020
504	496.8697509765625	213.5570526123047	1.0	508.0887145996094	122.12181854248047	1.0	325.7273864746094	217.27398681640625	0.00013580918312072754	319.54425048828125	210.6534423828125	0.0006121397018432617	6	020
505	496.9648132324219	213.8740234375	1.0	338.2999267578125	136.38670349121094	1.0	323.4637756347656	217.4664764404297	0.00017958879470825195	315.3148193359375	213.7959747314453	0.0003504157066345215	6	020
506	496.4092712402344	212.94911193847656	1.0	337.8236389160156	133.04971313476562	1.0	340.5408935546875	132.7076416015625	0.0001233816146850586	314.75469970703125	213.44882202148438	0.00034809112548828125	6	020
507	495.99847412109375	212.96575927734375	1.0	336.4689636230469	131.28538513183594	1.0	325.0554504394531	217.73951721191406	0.00012806057929992676	315.46405029296875	214.7961883544922	0.0017295777797698975	6	020
508	495.7140197753906	213.5771026611328	1.0	333.9026794433594	127.3877182006836	1.0	326.751220703125	217.71739196777344	0.00019437074661254883	319.78448486328125	211.137451171875	0.0014156997203826904	6	020
509	496.85260009765625	213.25881958007812	1.0	333.623779296875	133.13307189941406	1.0	326.20703125	219.6949005126953	9.998679161071777e-5	314.6956481933594	213.48574829101562	0.0010109543800354004	6	020
510	316.4977111816406	232.65335083007812	1.0	328.85833740234375	152.9164581298828	0.9999958276748657	314.69873046875	232.03660583496094	7.802248001098633e-5	325.3993835449219	153.938232421875	0.0005542337894439697	6	020
511	302.87579345703125	252.49560546875	1.0	512.2069091796875	152.0072784423828	1.0	305.4219665527344	252.69943237304688	6.848573684692383e-5	306.538330078125	244.5393829345703	0.00022411346435546875	6	020
512	290.5437927246094	267.89892578125	1.0	501.95220947265625	155.03485107421875	1.0	504.29132080078125	152.03167724609375	0.00013467669486999512	289.3916320800781	258.7256774902344	0.00016826391220092773	6	020
513	282.36761474609375	281.20587158203125	1.0	339.01715087890625	161.88845825195312	1.0	283.3843078613281	283.2525329589844	0.00022667646408081055	337.6086120605469	162.23129272460938	0.00022849440574645996	6	020
514	274.7893371582031	293.97760009765625	1.0	325.9562683105469	192.65692138671875	1.0	278.6888427734375	297.5041809082031	9.849667549133301e-5	278.63726806640625	300.67791748046875	9.423494338989258e-5	6	020
515	269.84417724609375	312.234375	1.0	324.12908935546875	200.18121337890625	1.0	269.87054443359375	315.6062316894531	0.00029987096786499023	497.4951477050781	186.2211151123047	0.001840144395828247	6	020
516	265.50567626953125	328.3343811035156	1.0	315.1123962402344	217.96327209472656	1.0	316.9725646972656	218.63893127441406	0.0003895759582519531	315.0632019042969	220.14935302734375	0.00028449296951293945	6	020
517	264.83770751953125	344.72906494140625	1.0	307.20489501953125	231.2654266357422	1.0	272.5854187011719	359.41754150390625	0.0003560483455657959	269.7791748046875	361.586181640625	5.8144330978393555e-5	6	020
518	262.3199157714844	354.70172119140625	1.0	291.8287658691406	250.47732543945312	1.0	293.10333251953125	249.88287353515625	0.0001876354217529297	292.52508544921875	252.71546936035156	7.134675979614258e-5	6	020
519	259.65716552734375	353.6850280761719	1.0	285.53143310546875	262.8423767089844	1.0	267.1371765136719	355.84686279296875	9.307265281677246e-5	283.92913818359375	258.7725524902344	4.890561103820801e-5	6	020
520	259.0535583496094	350.18212890625	1.0	282.5747375488281	268.0006408691406	1.0	286.7801513671875	267.51031494140625	9.1552734375e-5	286.6464538574219	267.5267639160156	0.00016319751739501953	6	020
521	253.46994018554688	353.4605407714844	1.0	285.1894836425781	287.72100830078125	0.9999996423721313	248.92593383789062	356.97491455078125	6.839632987976074e-5	283.0447692871094	291.79266357421875	0.00027567148208618164	6	020
522	249.9652862548828	357.1654357910156	1.0	285.71258544921875	304.6683654785156	1.0	290.94403076171875	304.7686462402344	5.0574541091918945e-5	283.65667724609375	304.2437744140625	7.843971252441406e-5	6	020
523	247.49452209472656	362.13885498046875	1.0	280.5325012207031	314.88232421875	1.0	284.9467468261719	315.24151611328125	0.0001736283302307129	282.24835205078125	315.22686767578125	0.00016802549362182617	6	020
524	246.37986755371094	363.7630920410156	1.0	283.8463134765625	314.2079772949219	0.9999735355377197	242.32388305664062	367.4393615722656	0.00019866228103637695	279.23681640625	314.3448486328125	0.00018471479415893555	6	020
525	246.78341674804688	363.6105041503906	1.0	283.1475524902344	313.8557434082031	0.9999825954437256	242.12806701660156	367.74749755859375	0.0001602470874786377	233.56141662597656	372.589599609375	0.000153273344039917	6	020
526	248.77732849121094	362.60552978515625	1.0	284.8712463378906	312.38739013671875	0.9997526407241821	250.41355895996094	364.442626953125	7.018446922302246e-5	290.182861328125	309.0132141113281	9.670853614807129e-5	6	020
527	250.30706787109375	363.4700012207031	1.0	279.6100158691406	312.70556640625	0.9999643564224243	251.32676696777344	365.0836181640625	0.00014093518257141113	284.0485534667969	310.34637451171875	8.702278137207031e-5	6	020
528	251.69937133789062	363.455322265625	1.0	239.45855712890625	304.4178161621094	0.9998928904533386	252.37562561035156	365.71722412109375	0.00021246075630187988	250.3143768310547	370.25750732421875	8.016824722290039e-5	6	020
529	252.5783233642578	363.2167663574219	1.0	238.3448944091797	302.017578125	0.9999716281890869	238.47860717773438	300.5213317871094	0.00027370452880859375	233.98583984375	297.80047607421875	0.00035697221755981445	6	020
530	253.01075744628906	363.6366271972656	1.0	238.1751708984375	301.2958068847656	0.9921458959579468	238.59158325195312	300.20025634765625	0.00019788742065429688	234.10218811035156	297.2804260253906	0.00035190582275390625	6	020
531	256.061279296875	360.5469970703125	1.0	241.08274841308594	301.77752685546875	0.9432154297828674	252.537109375	362.7343444824219	0.00011566281318664551	480.98724365234375	194.53997802734375	0.0008102655410766602	6	020
532	254.55877685546875	354.0649108886719	1.0	263.7019958496094	300.8809509277344	0.9999986886978149	265.54364013671875	299.63531494140625	7.483363151550293e-5	262.585205078125	302.2400207519531	0.0005011260509490967	6	020
533	261.24664306640625	349.00860595703125	1.0	263.5222473144531	297.8087158203125	1.0	263.80316162109375	351.10821533203125	6.73532485961914e-5	479.9303894042969	194.2218017578125	0.0010380744934082031	6	020
534	262.82452392578125	345.10504150390625	0.9999945163726807	256.78302001953125	304.66693115234375	0.8389601707458496	230.21783447265625	338.0747985839844	0.00010538101196289062	483.60760498046875	186.70335388183594	0.30488163232803345	6	020
535	260.496337890625	346.3946228027344	1.0	251.38754272460938	350.3640441894531	0.000749737024307251	260.7276611328125	343.9056396484375	0.00024703145027160645	480.8739929199219	193.14096069335938	0.0032747983932495117	6	020
536	259.7724609375	348.14276123046875	1.0	252.5673828125	351.83349609375	0.0011216998100280762	260.1452331542969	345.878662109375	0.00029793381690979004	246.98654174804688	354.2680358886719	0.003963172435760498	6	020
537	264.5669250488281	344.986328125	1.0	249.77708435058594	351.14239501953125	0.0008994340896606445	262.53521728515625	340.7928771972656	0.00010952353477478027	483.03289794921875	193.49765014648438	0.2836498022079468	6	020
