# Supplementary material for: An automated feeding system for the African killifish reveals the impact of diet on lifespan and allows scalable assessment of associative learning
Source: eLife. 2022 Nov 10;11:e69008. doi: 10.7554/eLife.69008 (PMC9788828; doi:10.7554/eLife.69008)
Supplement: Figure 6—source data 2. [file elife-69008-fig6-data2.zip › Training Trajectories/t3_REC028DLC_resnet50_TrainAllTheThingsJun28shuffle1_1030000.csv]

bodyparts_coords	fishhead_x	fishhead_y	fishhead_likelihood	fishtail_x	fishtail_y	fishtail_likelihood	redlight_x	redlight_y	redlight_likelihood	fooddrop_x	fooddrop_y	fooddrop_likelihood	fishnum	recordingnum
0	164.1410369873047	351.4825134277344	0.9990878701210022	165.44143676757812	352.594482421875	0.9807935357093811	647.9669799804688	305.3428649902344	0.003359168767929077	165.1148681640625	353.48291015625	0.00012370944023132324	3	028
1	176.5982208251953	349.5732421875	1.0	128.57363891601562	304.0183410644531	0.0006935000419616699	647.2132568359375	303.4486083984375	0.00039076805114746094	169.71165466308594	344.1533203125	0.00019240379333496094	3	028
2	183.81495666503906	345.7567443847656	0.9999758005142212	189.35943603515625	346.8382873535156	0.0001703798770904541	647.7552490234375	303.2626953125	0.006254673004150391	170.30218505859375	342.031494140625	0.0001831352710723877	3	028
3	189.533935546875	343.4608154296875	0.9999920129776001	14.319610595703125	481.5505676269531	0.0002461373805999756	648.6190795898438	303.4867248535156	0.00038444995880126953	170.026123046875	350.3274841308594	2.0742416381835938e-5	3	028
4	191.4238739013672	343.01287841796875	0.9999999403953552	14.588907241821289	482.67047119140625	0.00013425946235656738	648.0352783203125	300.5610656738281	0.0030985772609710693	181.53480529785156	333.4864501953125	0.00022014975547790527	3	028
5	195.6789093017578	343.01495361328125	1.0	186.79714965820312	346.70318603515625	0.00018614530563354492	648.0350341796875	300.7417907714844	0.0015887618064880371	180.83663940429688	352.489013671875	6.35981559753418e-5	3	028
6	197.16275024414062	341.881103515625	1.0	10.491817474365234	480.1689758300781	0.0001646280288696289	202.39808654785156	340.2571105957031	0.0001315474510192871	181.81190490722656	331.29803466796875	7.909536361694336e-5	3	028
7	200.0863037109375	340.3672790527344	1.0	206.2416534423828	341.80609130859375	0.0002905428409576416	648.336669921875	298.8292236328125	0.0006860196590423584	183.80455017089844	352.0820617675781	5.626678466796875e-5	3	028
8	197.33778381347656	340.1702575683594	1.0	204.4822998046875	343.11199951171875	0.00032714009284973145	648.0551147460938	303.9347839355469	0.0003375411033630371	183.30091857910156	352.3200378417969	4.9233436584472656e-5	3	028
9	188.14462280273438	337.7792053222656	1.0	211.2181396484375	305.2388916015625	0.047135621309280396	648.047119140625	298.770751953125	0.0025212466716766357	185.14414978027344	322.2424621582031	9.632110595703125e-5	3	028
10	183.8251190185547	334.51739501953125	1.0	214.3362579345703	305.54046630859375	0.9998412132263184	647.4429321289062	304.2900085449219	0.0006365478038787842	206.777587890625	311.7599792480469	7.089972496032715e-5	3	028
11	174.1215362548828	329.6246643066406	1.0	206.01519775390625	293.8416442871094	0.0002403855323791504	648.1327514648438	300.341552734375	0.0021677613258361816	175.74334716796875	320.2830505371094	3.7670135498046875e-5	3	028
12	170.42941284179688	326.5348205566406	1.0	207.36871337890625	290.83953857421875	0.9459357261657715	649.9806518554688	222.26730346679688	0.00017699599266052246	169.18966674804688	334.88800048828125	3.6209821701049805e-5	3	028
13	166.97329711914062	324.5888977050781	1.0	199.38851928710938	300.4409484863281	1.0	647.2202758789062	301.78656005859375	0.000912398099899292	196.85488891601562	297.510009765625	1.7762184143066406e-5	3	028
14	166.70144653320312	323.6460266113281	1.0	187.38809204101562	305.03143310546875	0.01423710584640503	648.4719848632812	301.9562072753906	0.0006930232048034668	3.577843427658081	477.67431640625	3.316998481750488e-5	3	028
15	164.67324829101562	322.5821533203125	1.0	191.83053588867188	293.7730407714844	0.05978894233703613	647.647705078125	296.7681884765625	0.0001322031021118164	173.3393096923828	326.3901062011719	1.3113021850585938e-5	3	028
16	157.72218322753906	321.6152038574219	1.0	183.3787384033203	283.5994567871094	0.9854352474212646	647.6714477539062	301.2576904296875	0.004476428031921387	137.47314453125	331.28289794921875	8.535385131835938e-5	3	028
17	153.2554473876953	319.78753662109375	1.0	188.19927978515625	270.3977966308594	0.9979100227355957	647.96875	299.6287536621094	0.001490771770477295	186.52267456054688	271.847412109375	0.00019052624702453613	3	028
18	147.2667236328125	318.3310241699219	1.0	178.9761962890625	275.3244934082031	0.9999997615814209	647.7969360351562	305.9522399902344	0.0010276734828948975	640.0956420898438	306.73583984375	6.330013275146484e-5	3	028
19	142.64039611816406	315.8308410644531	1.0	172.9540557861328	267.00433349609375	0.999907374382019	648.6974487304688	299.4031982421875	0.0012602806091308594	175.4927520751953	261.2084045410156	0.00024387240409851074	3	028
20	145.05380249023438	314.3252868652344	1.0	171.69287109375	259.0281982421875	0.9999922513961792	647.9549560546875	302.55950927734375	0.00020706653594970703	136.63380432128906	322.612548828125	4.4733285903930664e-5	3	028
21	147.96902465820312	312.4833984375	1.0	168.80352783203125	259.1397705078125	0.9999987483024597	169.01284790039062	260.0690612792969	7.56382942199707e-5	162.9008331298828	261.9466552734375	9.301304817199707e-5	3	028
22	150.665771484375	312.5135498046875	1.0	162.840087890625	259.5188903808594	0.9999957084655762	647.5656127929688	304.6514892578125	0.0012669861316680908	152.21766662597656	318.7853088378906	0.00010862946510314941	3	028
23	155.91441345214844	311.8797912597656	1.0	161.82492065429688	257.6764831542969	0.4241374135017395	648.1046142578125	304.0850830078125	0.00013941526412963867	137.27476501464844	314.92352294921875	9.113550186157227e-5	3	028
24	157.6104736328125	311.3188781738281	1.0	160.9805450439453	257.2327575683594	0.49658188223838806	647.4766235351562	283.1141052246094	8.997321128845215e-5	137.4703369140625	316.304931640625	0.00011980533599853516	3	028
25	157.6420135498047	311.6519470214844	1.0	158.17214965820312	254.31222534179688	0.0739404559135437	622.1719360351562	185.8915252685547	0.9999999403953552	619.2898559570312	186.3736114501953	0.0009874701499938965	3	028
26	156.9340057373047	312.89178466796875	0.9999998807907104	156.77581787109375	252.00341796875	0.9999933242797852	622.8563842773438	185.806640625	0.9999998807907104	620.3169555664062	185.0074462890625	0.00041979551315307617	3	028
27	156.4940185546875	311.7174072265625	1.0	158.5862274169922	249.0726776123047	0.9999998807907104	622.3228759765625	184.81785583496094	0.9999999403953552	618.8768920898438	185.49217224121094	0.0006784200668334961	3	028
28	156.7003936767578	310.8684997558594	1.0	155.94110107421875	246.76849365234375	0.9999954700469971	622.3260498046875	185.17062377929688	1.0	618.7692260742188	185.68524169921875	0.0005243122577667236	3	028
29	154.8423614501953	310.61968994140625	1.0	154.82594299316406	246.9430694580078	0.9991954565048218	622.404052734375	185.20977783203125	1.0	619.9013061523438	184.76913452148438	0.0005118846893310547	3	028
30	159.447509765625	310.7455749511719	0.999998927116394	10.467729568481445	479.5013427734375	0.00013273954391479492	622.52197265625	184.8350830078125	1.0	620.2963256835938	184.44259643554688	0.0004577338695526123	3	028
31	170.1710662841797	316.3747863769531	0.9984006881713867	156.8312530517578	248.67735290527344	0.9999445080757141	622.5272827148438	185.22293090820312	0.9999998807907104	620.17236328125	184.60269165039062	0.00048106908798217773	3	028
32	176.70396423339844	317.9320373535156	0.9999998807907104	152.20726013183594	238.4626007080078	0.9351920485496521	622.8757934570312	185.1468963623047	1.0	179.7327880859375	310.1483154296875	0.0007119178771972656	3	028
33	185.04226684570312	321.3457336425781	0.9999775886535645	187.1719970703125	320.9686279296875	0.9531075954437256	622.5900268554688	185.01231384277344	1.0	620.2738647460938	184.57150268554688	0.0005595982074737549	3	028
34	191.60740661621094	319.77392578125	0.9999802112579346	150.31712341308594	243.74462890625	0.9995794296264648	622.5209350585938	185.02528381347656	0.9999999403953552	619.0203857421875	186.1177978515625	0.00044420361518859863	3	028
35	203.3751983642578	313.1084289550781	0.000337451696395874	166.37799072265625	268.4479064941406	0.9999971389770508	622.652587890625	185.50485229492188	0.9999998807907104	620.4407958984375	184.87815856933594	0.0005378425121307373	3	028
36	214.97708129882812	312.1278991699219	0.011544227600097656	169.90591430664062	275.67315673828125	1.0	622.7498168945312	186.07638549804688	0.9999998807907104	619.0181274414062	187.00222778320312	0.0004105567932128906	3	028
37	226.85890197753906	317.9327392578125	0.5512082576751709	181.3871612548828	276.9482421875	1.0	622.67041015625	185.35324096679688	0.9999999403953552	620.3742065429688	184.8328094482422	0.00042563676834106445	3	028
38	238.40203857421875	315.46514892578125	0.9999983310699463	183.1888885498047	271.9703063964844	0.9999998807907104	622.0015869140625	185.5102996826172	0.9999998807907104	619.7040405273438	184.91015625	0.0005251169204711914	3	028
39	249.2471466064453	313.97479248046875	0.9912537336349487	193.34652709960938	266.7032775878906	1.0	621.9913940429688	185.02896118164062	1.0	619.5191040039062	184.34127807617188	0.0005155205726623535	3	028
40	259.3121337890625	313.1531677246094	1.0	200.5509796142578	276.4863586425781	1.0	622.123779296875	185.33258056640625	0.9999999403953552	619.0839233398438	186.36569213867188	0.0007437467575073242	3	028
41	268.8291320800781	315.7958679199219	0.9999984502792358	205.3407745361328	282.6158447265625	0.9999999403953552	621.9976196289062	185.9739990234375	0.9999998807907104	619.74267578125	185.46905517578125	0.0007340610027313232	3	028
42	278.4179992675781	314.6934814453125	1.0	219.99998474121094	282.0019836425781	0.9999997615814209	622.2044677734375	184.7216339111328	0.9999999403953552	619.1665649414062	185.7061767578125	0.0005096197128295898	3	028
43	287.8837890625	313.4953308105469	1.0	227.40394592285156	277.50811767578125	0.9982454776763916	622.6049194335938	184.989013671875	0.9999999403953552	619.0126953125	185.92344665527344	0.0005282461643218994	3	028
44	301.984619140625	318.61773681640625	0.9999989867210388	244.9308319091797	290.4148254394531	0.9999998807907104	622.4522705078125	185.2680206298828	0.9999998807907104	296.77178955078125	311.7401428222656	0.0006427466869354248	3	028
45	314.25091552734375	320.9894714355469	0.9999998807907104	245.38827514648438	286.5742492675781	1.0	621.9773559570312	185.47813415527344	0.9999998807907104	619.8714599609375	185.01620483398438	0.0005050599575042725	3	028
46	325.56756591796875	323.26007080078125	1.0	254.1214141845703	279.7424621582031	1.0	623.0983276367188	185.01071166992188	0.9999999403953552	619.4501953125	186.02667236328125	0.0004114806652069092	3	028
47	333.93328857421875	328.5312805175781	1.0	258.87664794921875	280.25250244140625	1.0	622.703857421875	185.4049835205078	0.9999999403953552	619.0905151367188	185.96844482421875	0.0007247030735015869	3	028
48	340.5706787109375	335.5738830566406	1.0	270.72418212890625	288.2171325683594	1.0	623.3352661132812	185.5608673095703	0.9999999403953552	340.57012939453125	326.6151428222656	0.000711590051651001	3	028
49	350.7448425292969	340.4233703613281	1.0	285.3660888671875	290.5195617675781	0.9999979734420776	622.86865234375	185.16680908203125	0.9999999403953552	619.32177734375	185.94898986816406	0.0007082819938659668	3	028
50	357.7778625488281	343.7215881347656	1.0	290.38079833984375	287.1295471191406	1.0	622.78369140625	185.6053924560547	0.9999998807907104	620.2530517578125	185.16375732421875	0.0004843771457672119	3	028
51	364.6511535644531	344.31646728515625	1.0	296.6121826171875	284.8307189941406	1.0	622.4287109375	185.42584228515625	0.9999999403953552	619.9730834960938	184.91746520996094	0.0003992617130279541	3	028
52	368.52923583984375	345.48638916015625	1.0	300.1632995605469	287.3540344238281	1.0	622.6729125976562	185.9290771484375	1.0	618.888427734375	186.8261260986328	0.0006303787231445312	3	028
53	373.008056640625	345.99713134765625	1.0	302.81915283203125	289.06494140625	1.0	622.0214233398438	185.36334228515625	0.9999999403953552	619.7219848632812	184.8827362060547	0.0005776286125183105	3	028
54	376.4178466796875	347.7358703613281	1.0	303.84344482421875	293.2265319824219	1.0	622.4387817382812	185.68528747558594	0.9999998807907104	619.3782958984375	186.39549255371094	0.0005726516246795654	3	028
55	383.2838439941406	344.4497985839844	1.0	314.5180969238281	292.8728332519531	1.0	622.4371948242188	185.40975952148438	0.9999999403953552	619.1910400390625	186.04554748535156	0.00051841139793396	3	028
56	390.46240234375	343.86724853515625	1.0	322.27349853515625	293.7790222167969	1.0	622.44140625	184.661376953125	1.0	619.2496337890625	185.68841552734375	0.0005500316619873047	3	028
57	400.04852294921875	343.994140625	1.0	324.84405517578125	308.8905944824219	1.0	622.443359375	185.6627655029297	0.9999999403953552	619.9259033203125	185.0265350341797	0.0005667805671691895	3	028
58	406.4595031738281	345.8787536621094	1.0	325.58135986328125	321.1121826171875	1.0	622.1864624023438	185.46884155273438	0.9999999403953552	619.8861083984375	185.1283721923828	0.0005682408809661865	3	028
59	416.971923828125	348.0155029296875	1.0	330.069580078125	313.5678405761719	0.009656399488449097	622.4251708984375	185.29159545898438	0.9999999403953552	619.9819946289062	184.43844604492188	0.0003897547721862793	3	028
60	422.3822326660156	349.4853210449219	1.0	341.0521545410156	311.0069274902344	1.0	621.9681396484375	185.37747192382812	0.9999998807907104	619.6922607421875	184.8079071044922	0.0006649792194366455	3	028
61	428.92950439453125	351.58795166015625	1.0	344.8318786621094	317.9289855957031	1.0	622.4150390625	184.84512329101562	1.0	618.9517211914062	185.7923583984375	0.0006844997406005859	3	028
62	438.7237243652344	353.3580322265625	1.0	349.90582275390625	325.4367980957031	1.0	622.0311279296875	185.2039337158203	0.9999999403953552	619.977294921875	184.59140014648438	0.0006125569343566895	3	028
63	449.4443664550781	354.5067443847656	1.0	358.8362731933594	316.4150390625	1.0	622.6158447265625	185.6306610107422	0.9999999403953552	620.0853271484375	185.11476135253906	0.00054970383644104	3	028
64	456.7095642089844	357.7463684082031	1.0	368.1926574707031	324.92034912109375	0.9999962449073792	622.906982421875	184.9901580810547	1.0	619.1952514648438	185.8428955078125	0.0004552006721496582	3	028
65	467.6083679199219	359.00665283203125	1.0	377.4278259277344	335.0124816894531	0.9999998807907104	622.7505493164062	184.75062561035156	0.9999998807907104	620.1787719726562	184.30604553222656	0.0005233883857727051	3	028
66	479.16168212890625	360.1478271484375	1.0	381.4349670410156	329.88458251953125	0.9999990463256836	622.4052124023438	185.66490173339844	0.9999999403953552	620.2174682617188	185.25421142578125	0.000782012939453125	3	028
67	493.8111267089844	361.9483642578125	1.0	392.3385314941406	317.05743408203125	1.0	622.8505859375	185.8382568359375	0.9999998807907104	619.2596435546875	186.63148498535156	0.0006584525108337402	3	028
68	498.71221923828125	365.1332092285156	1.0	397.1684265136719	309.8985595703125	1.0	622.134033203125	185.40440368652344	1.0	618.7828369140625	185.94581604003906	0.0007595419883728027	3	028
69	500.3580017089844	364.3846130371094	1.0	398.4169006347656	311.4761047363281	1.0	621.8854370117188	184.9525604248047	0.9999999403953552	619.8052368164062	184.4697723388672	0.0005285739898681641	3	028
70	501.3084716796875	364.42950439453125	1.0	401.7976989746094	314.45166015625	1.0	622.50146484375	184.7236328125	0.9999998807907104	621.8801879882812	185.5209197998047	0.00044924020767211914	3	028
71	502.60552978515625	364.5713195800781	1.0	399.55560302734375	316.9078063964844	1.0	622.8424072265625	185.68365478515625	0.9999998807907104	620.3191528320312	185.01336669921875	0.0005123019218444824	3	028
72	503.32763671875	365.5829162597656	1.0	400.1585693359375	313.86468505859375	0.9354112148284912	622.415283203125	185.13645935058594	0.9999998807907104	620.2833862304688	184.6470489501953	0.0005262792110443115	3	028
73	502.43841552734375	365.17138671875	1.0	403.76287841796875	312.3016357421875	0.9999901056289673	622.6128540039062	185.35694885253906	0.9999999403953552	619.0997314453125	185.91934204101562	0.0005487203598022461	3	028
74	502.8930358886719	365.7685852050781	1.0	403.97998046875	310.63275146484375	1.0	622.4996337890625	185.46864318847656	0.9999999403953552	619.0000610351562	186.14837646484375	0.00071677565574646	3	028
75	500.55865478515625	365.86016845703125	1.0	403.6353454589844	310.8138732910156	1.0	622.2748413085938	185.74838256835938	0.9999999403953552	619.7485961914062	185.20301818847656	0.0005421340465545654	3	028
76	502.4761657714844	365.7142639160156	1.0	403.4430847167969	306.4448547363281	0.999998927116394	622.8704833984375	185.35366821289062	0.9999998807907104	619.3303833007812	185.8046417236328	0.0005776584148406982	3	028
77	504.03607177734375	365.8465576171875	1.0	407.6987609863281	305.9039306640625	1.0	622.0682373046875	185.6197052001953	1.0	619.544921875	184.98680114746094	0.0005688071250915527	3	028
78	506.2452392578125	366.2032775878906	1.0	413.4139404296875	300.3172607421875	1.0	622.0625610351562	185.2216796875	0.9999999403953552	619.5081176757812	184.82374572753906	0.00043261051177978516	3	028
79	507.42913818359375	367.8367614746094	1.0	414.3697509765625	297.7393798828125	1.0	622.9974975585938	186.0290069580078	0.9999998807907104	619.313720703125	186.15196228027344	0.0005519390106201172	3	028
80	510.0321044921875	368.3435363769531	1.0	417.5214538574219	309.4742736816406	1.0	622.5868530273438	184.58961486816406	1.0	619.1427001953125	185.64398193359375	0.0005442500114440918	3	028
81	565.5858764648438	309.39385986328125	1.0	416.91925048828125	313.7893981933594	0.9999967813491821	622.4428100585938	184.97897338867188	1.0	619.0978393554688	185.7288818359375	0.0004697740077972412	3	028
82	503.00750732421875	367.2033996582031	1.0	427.612060546875	300.62030029296875	1.0	622.3428344726562	185.49044799804688	1.0	618.9508666992188	186.43478393554688	0.0005959570407867432	3	028
83	504.335693359375	369.2359924316406	1.0	428.70684814453125	291.31634521484375	0.9902611374855042	623.0879516601562	185.83206176757812	0.9999999403953552	619.4609985351562	186.64573669433594	0.0007966458797454834	3	028
84	502.0656433105469	370.0576171875	1.0	435.64404296875	292.7980651855469	1.0	623.1842041015625	185.52603149414062	0.9999998807907104	619.4374389648438	186.19647216796875	0.0005944669246673584	3	028
85	500.3229064941406	368.9813232421875	1.0	438.0137634277344	292.5357360839844	1.0	622.9505615234375	185.18026733398438	1.0	619.6188354492188	186.23703002929688	0.0006660223007202148	3	028
86	498.20220947265625	368.6706237792969	1.0	434.19000244140625	288.7915954589844	1.0	622.2560424804688	185.61903381347656	0.9999999403953552	618.9038696289062	186.30245971679688	0.0007587671279907227	3	028
87	499.08660888671875	369.19732666015625	1.0	432.36212158203125	286.17041015625	1.0	622.5394287109375	185.4036407470703	0.9999999403953552	618.8327026367188	185.92359924316406	0.0008428394794464111	3	028
88	499.2491760253906	368.3199462890625	1.0	430.4142150878906	284.81365966796875	1.0	622.9578247070312	186.60948181152344	0.9999999403953552	619.2992553710938	186.8082733154297	0.0007569789886474609	3	028
89	499.97174072265625	368.3426513671875	1.0	429.7388610839844	284.6940002441406	1.0	622.4503784179688	186.01551818847656	1.0	619.9838256835938	185.0565948486328	0.0004073977470397949	3	028
90	499.6701965332031	370.15185546875	1.0	429.9625549316406	285.6348876953125	1.0	622.3618774414062	185.90382385253906	0.9999998807907104	619.9086303710938	185.25634765625	0.0006165802478790283	3	028
91	502.2740173339844	371.0367126464844	1.0	428.7021179199219	287.9799499511719	1.0	623.0658569335938	185.7028350830078	0.9999998807907104	619.0986938476562	185.84751892089844	0.0005509257316589355	3	028
92	507.1645812988281	368.56170654296875	1.0	429.90472412109375	288.780029296875	1.0	622.5595092773438	185.44081115722656	1.0	503.0336608886719	358.4297790527344	0.0005256831645965576	3	028
93	512.3318481445312	366.9529113769531	1.0	428.58319091796875	286.1916198730469	0.896933913230896	622.7938232421875	185.22955322265625	1.0	619.0278930664062	185.87448120117188	0.0005436539649963379	3	028
94	517.8394775390625	368.6025695800781	1.0	435.8575744628906	301.71759033203125	1.0	622.339599609375	185.7507781982422	0.9999998807907104	619.8119506835938	185.23556518554688	0.0005907714366912842	3	028
95	515.6349487304688	370.11029052734375	1.0	433.5810241699219	304.9599304199219	0.9999997615814209	622.5400390625	186.15213012695312	0.9999999403953552	618.93994140625	186.8478240966797	0.0004966259002685547	3	028
96	516.1029052734375	371.45452880859375	1.0	431.2636413574219	300.7347412109375	1.0	623.2293090820312	185.4254150390625	0.9999998807907104	619.3138427734375	186.00637817382812	0.0003724396228790283	3	028
97	516.1857299804688	371.89111328125	1.0	429.74676513671875	301.8404235839844	1.0	622.9872436523438	185.18496704101562	0.9999999403953552	619.4097900390625	185.862060546875	0.0005037486553192139	3	028
98	516.1112670898438	371.7867126464844	1.0	430.487548828125	301.2367858886719	1.0	622.314697265625	185.6585693359375	0.9999998807907104	619.8446655273438	185.13079833984375	0.0006479322910308838	3	028
99	516.1094970703125	371.7982177734375	1.0	429.16253662109375	301.2765808105469	1.0	622.4243774414062	185.7950897216797	0.9999999403953552	619.1934204101562	186.20628356933594	0.0009167194366455078	3	028
100	516.6660766601562	370.8622131347656	1.0	428.3138427734375	300.7508239746094	1.0	622.3320922851562	186.05372619628906	0.9999998807907104	619.0741577148438	186.2985076904297	0.0009545981884002686	3	028
101	517.9371337890625	371.9480895996094	1.0	426.7577819824219	299.5069885253906	1.0	622.3867797851562	185.1459503173828	1.0	619.37353515625	186.15374755859375	0.000557631254196167	3	028
102	518.2470092773438	372.2086486816406	1.0	424.5801086425781	298.8766174316406	1.0	622.6617431640625	185.21426391601562	0.9999999403953552	619.0792846679688	185.7449951171875	0.0005914866924285889	3	028
103	518.0336303710938	372.1822509765625	1.0	419.92633056640625	299.0856018066406	1.0	622.6587524414062	185.68118286132812	1.0	619.1349487304688	185.67083740234375	0.0006526410579681396	3	028
104	518.4846801757812	369.69140625	1.0	424.55615234375	300.644287109375	1.0	622.4052124023438	185.84556579589844	0.9999999403953552	618.8113403320312	186.4066619873047	0.0006184577941894531	3	028
105	519.5234375	369.3481140136719	1.0	426.3940734863281	296.5206604003906	1.0	622.5646362304688	185.80796813964844	0.9999999403953552	619.0237426757812	186.43997192382812	0.000675499439239502	3	028
106	520.168212890625	372.90924072265625	1.0	431.33251953125	310.5198059082031	1.0	623.149169921875	186.0758819580078	0.9999999403953552	620.542236328125	185.85455322265625	0.00029844045639038086	3	028
107	519.164306640625	373.4854431152344	1.0	431.0718994140625	319.566162109375	0.9999392628669739	622.1326293945312	185.27577209472656	1.0	619.9053344726562	184.741455078125	0.00040668249130249023	3	028
108	522.057373046875	375.0816650390625	1.0	426.87518310546875	319.89935302734375	0.999873161315918	622.27734375	186.13172912597656	0.9999998211860657	618.9126586914062	186.5497283935547	0.0008123219013214111	3	028
109	522.0079956054688	375.142822265625	1.0	437.92498779296875	306.87628173828125	1.0	622.8557739257812	185.17791748046875	0.9999999403953552	619.2393188476562	185.9875946044922	0.0006098449230194092	3	028
110	515.4866943359375	373.1770324707031	1.0	436.77593994140625	305.8902282714844	1.0	622.83984375	185.00840759277344	1.0	619.1350708007812	185.70013427734375	0.0007256567478179932	3	028
111	504.9900207519531	374.16558837890625	1.0	435.1184387207031	314.73388671875	0.999984860420227	622.5597534179688	186.00250244140625	0.9999998807907104	619.033447265625	186.21893310546875	0.0007420480251312256	3	028
112	487.4678649902344	375.2732238769531	1.0	465.5565185546875	289.3053283691406	0.007388263940811157	622.8627319335938	185.61624145507812	1.0	618.9874267578125	185.94171142578125	0.0005997419357299805	3	028
113	488.1730651855469	373.318115234375	1.0	450.9314270019531	256.3652038574219	0.9999974966049194	623.0371704101562	185.43600463867188	1.0	619.2805786132812	185.99644470214844	0.0005109012126922607	3	028
114	478.6355895996094	369.4850769042969	1.0	456.1217956542969	260.7908935546875	0.9789007306098938	623.1555786132812	186.1192169189453	1.0	618.71728515625	186.23851013183594	0.0006192922592163086	3	028
115	471.2901916503906	366.49395751953125	1.0	502.03289794921875	256.6880798339844	0.000723719596862793	622.1502685546875	185.0074920654297	1.0	619.2006225585938	185.6736297607422	0.0005154609680175781	3	028
116	475.5496520996094	365.7870788574219	1.0	505.7391662597656	260.60137939453125	0.4879465699195862	622.5879516601562	185.98486328125	0.9999999403953552	620.2235717773438	185.4404296875	0.000724107027053833	3	028
117	470.4920349121094	364.6578674316406	1.0	498.58880615234375	275.54583740234375	0.004723638296127319	622.9453125	184.81231689453125	1.0	619.22607421875	185.8116455078125	0.0006819963455200195	3	028
118	494.5252685546875	277.95135498046875	1.0	491.8387145996094	279.4947204589844	0.0015019476413726807	622.2849731445312	185.00100708007812	1.0	619.1373901367188	185.45181274414062	0.0005614757537841797	3	028
119	465.14495849609375	358.3564758300781	1.0	454.7513732910156	293.2068176269531	0.0018006861209869385	622.511474609375	185.3216094970703	1.0	447.1063232421875	365.07196044921875	0.0007406771183013916	3	028
120	467.7024230957031	356.220458984375	1.0	455.50531005859375	269.2167053222656	0.9999995231628418	623.2849731445312	185.61492919921875	0.9999998807907104	619.4832763671875	186.41416931152344	0.00040090084075927734	3	028
121	468.2021179199219	354.2002258300781	1.0	461.5145568847656	269.8216247558594	1.0	623.1729736328125	185.089599609375	0.9999998211860657	619.5901489257812	186.0728302001953	0.00045052170753479004	3	028
122	470.8404235839844	352.8946228027344	1.0	450.3408508300781	266.86041259765625	1.0	622.773681640625	185.38986206054688	1.0	618.943359375	185.7870330810547	0.0005109906196594238	3	028
123	471.9597473144531	352.4515075683594	1.0	440.52142333984375	254.7777099609375	1.0	623.7531127929688	184.46913146972656	1.0	471.13525390625	341.7691955566406	0.000605851411819458	3	028
124	471.9913635253906	352.51458740234375	1.0	438.24066162109375	255.42420959472656	0.9999999403953552	623.525146484375	185.91708374023438	0.9999998807907104	470.9018859863281	341.48846435546875	0.0006908774375915527	3	028
125	471.18426513671875	351.0704040527344	1.0	441.37591552734375	255.72813415527344	0.999994158744812	623.2005615234375	185.24209594726562	1.0	619.4013671875	185.68971252441406	0.0006350576877593994	3	028
126	475.50225830078125	353.1343078613281	1.0	483.7867126464844	353.4620361328125	0.02591937780380249	623.4053955078125	185.7272186279297	1.0	619.3912353515625	186.47845458984375	0.0006022751331329346	3	028
127	476.5435485839844	354.5327453613281	1.0	483.85992431640625	354.24237060546875	0.032801300287246704	622.9396362304688	185.22274780273438	0.9999998807907104	620.7385864257812	184.35548400878906	0.0003967881202697754	3	028
128	473.4299011230469	354.14337158203125	1.0	482.5180969238281	354.9292907714844	0.0036127865314483643	622.6539306640625	184.87730407714844	1.0	619.3765258789062	185.71055603027344	0.0007366836071014404	3	028
129	470.0290832519531	356.9763488769531	1.0	500.4310607910156	264.95318603515625	0.49031728506088257	622.2230224609375	184.59751892089844	1.0	619.0958862304688	185.78179931640625	0.0005343258380889893	3	028
130	465.525146484375	357.9629211425781	1.0	459.41546630859375	262.0146179199219	0.02192482352256775	622.846435546875	185.2243194580078	0.9999999403953552	619.265625	186.41537475585938	0.00043845176696777344	3	028
131	467.4977111816406	359.26141357421875	1.0	452.3594665527344	269.1313171386719	1.0	623.4317626953125	184.44422912597656	1.0	450.0729675292969	271.48919677734375	0.000936359167098999	3	028
132	472.0328063964844	360.5968322753906	1.0	450.1737976074219	272.1850891113281	1.0	622.880859375	184.7265625	1.0	619.359130859375	185.4921112060547	0.0006338357925415039	3	028
133	484.75970458984375	361.7626037597656	1.0	443.8554992675781	278.6007080078125	0.9999999403953552	623.3375854492188	185.5889129638672	1.0	444.18585205078125	279.69964599609375	0.00044423341751098633	3	028
134	485.1153259277344	362.14251708984375	1.0	446.20440673828125	269.0779113769531	0.9999409914016724	622.8671875	185.0748291015625	1.0	619.1632080078125	185.9339141845703	0.0006016194820404053	3	028
135	488.2415771484375	361.1754455566406	1.0	468.3710021972656	248.60533142089844	1.0	623.2281494140625	185.71644592285156	1.0	619.5550537109375	186.66712951660156	0.0006327927112579346	3	028
136	481.0820007324219	359.66143798828125	1.0	15.637781143188477	483.29022216796875	0.0010950267314910889	622.2296752929688	185.4584197998047	1.0	620.0697021484375	185.56532287597656	0.0007713139057159424	3	028
137	466.6138000488281	355.8808288574219	0.015068292617797852	466.58038330078125	354.5078125	0.1637885570526123	622.593017578125	185.55978393554688	1.0	618.961181640625	186.47592163085938	0.0005799829959869385	3	028
138	444.3222351074219	351.29168701171875	1.0	444.6503601074219	351.8818054199219	0.14104855060577393	622.941162109375	185.26910400390625	0.9999999403953552	619.8399047851562	185.9816436767578	0.0005131661891937256	3	028
139	431.8210144042969	348.51275634765625	1.0	471.47259521484375	295.9942932128906	0.0016401112079620361	621.9468994140625	184.7649688720703	1.0	434.0680847167969	340.6415100097656	0.0007060468196868896	3	028
140	424.499755859375	347.00482177734375	1.0	474.8490905761719	287.2173156738281	1.0	622.5113525390625	185.52291870117188	0.9999998807907104	619.3324584960938	186.1272735595703	0.0007931292057037354	3	028
141	421.28826904296875	346.0118713378906	1.0	457.60888671875	286.2394714355469	0.9999988079071045	623.1788940429688	184.74749755859375	1.0	619.5047607421875	186.08848571777344	0.000274658203125	3	028
142	448.1802978515625	274.0397644042969	1.0	452.63848876953125	267.9004821777344	0.008527487516403198	623.6476440429688	186.1932830810547	0.9999999403953552	619.3308715820312	186.8550567626953	0.0004943609237670898	3	028
143	415.9482727050781	344.5592041015625	1.0	450.3531799316406	265.12677001953125	1.0	622.9595947265625	185.36666870117188	0.9999999403953552	619.343505859375	186.46697998046875	0.0004501640796661377	3	028
144	411.9158630371094	342.6791076660156	1.0	446.41802978515625	269.1988525390625	1.0	622.599365234375	184.77293395996094	1.0	619.1805419921875	185.5115966796875	0.0007225573062896729	3	028
145	409.0157165527344	342.1160888671875	1.0	428.4150390625	266.56109619140625	1.0	623.0632934570312	185.56741333007812	1.0	581.2992553710938	188.60049438476562	0.002743363380432129	3	028
146	437.0382385253906	346.1182556152344	0.9996088147163391	439.3372802734375	343.25103759765625	0.9862817525863647	623.1117553710938	184.55038452148438	1.0	619.2864379882812	185.40069580078125	0.0005655288696289062	3	028
147	458.65142822265625	345.00811767578125	1.0	386.6882019042969	251.40167236328125	0.7335700392723083	623.718017578125	185.1798858642578	0.9999998807907104	619.6060180664062	185.45826721191406	0.0005258321762084961	3	028
148	473.6029357910156	344.5621337890625	1.0	399.66107177734375	263.7652282714844	1.0	623.1473999023438	186.37339782714844	0.9999999403953552	619.4920654296875	186.57000732421875	0.0006382465362548828	3	028
149	537.6713256835938	265.57977294921875	1.0	410.6267395019531	269.5205383300781	1.0	624.09619140625	186.13836669921875	1.0	538.8225708007812	270.9149169921875	0.0007789731025695801	3	028
150	530.6104736328125	259.0699768066406	1.0	417.8082275390625	256.5600280761719	1.0	623.6253051757812	184.65017700195312	1.0	619.671630859375	185.7757568359375	0.00044295191764831543	3	028
151	478.13739013671875	341.5491943359375	1.0	422.99310302734375	248.35372924804688	1.0	623.5521240234375	184.37625122070312	0.9999999403953552	522.2857055664062	256.9678955078125	0.0006037354469299316	3	028
152	478.2344665527344	340.9774475097656	1.0	424.9869384765625	241.41522216796875	1.0	623.2066040039062	184.6836395263672	0.9999998807907104	619.225830078125	185.64080810546875	0.0004595816135406494	3	028
153	476.8536071777344	342.6107177734375	1.0	425.78497314453125	237.2218780517578	0.999998927116394	622.951416015625	185.4778289794922	0.9999998807907104	478.68511962890625	350.53326416015625	0.0005803108215332031	3	028
154	476.87139892578125	343.1139831542969	1.0	514.1541748046875	245.18978881835938	0.9999964237213135	622.4959106445312	185.22288513183594	0.9999998807907104	619.0404052734375	186.00509643554688	0.00038808584213256836	3	028
155	473.69915771484375	343.3830871582031	1.0	435.80859375	243.3256072998047	1.0	622.9586181640625	185.43653869628906	0.9999999403953552	619.0233154296875	186.3103485107422	0.0004253685474395752	3	028
156	464.0914306640625	345.28948974609375	1.0	437.0155944824219	243.96458435058594	1.0	622.7813720703125	185.2480010986328	0.9999999403953552	619.202392578125	186.0410919189453	0.000410616397857666	3	028
157	456.20526123046875	345.9874267578125	1.0	454.6344299316406	250.07240295410156	0.999999463558197	622.0154418945312	186.36962890625	0.9999998211860657	619.50146484375	185.63075256347656	0.0005398690700531006	3	028
158	453.38433837890625	347.1827697753906	1.0	468.7854309082031	250.697021484375	0.05972403287887573	623.0223999023438	184.8699493408203	0.9999999403953552	619.3300170898438	185.6070556640625	0.0006019473075866699	3	028
159	452.27557373046875	349.41387939453125	1.0	444.17059326171875	271.45977783203125	1.0	622.5715942382812	185.49583435058594	0.9999999403953552	446.5736083984375	271.1371765136719	0.0013304352760314941	3	028
160	455.29052734375	350.9512939453125	1.0	444.0801696777344	266.4720153808594	0.9999781847000122	622.882080078125	185.5894775390625	0.9999999403953552	453.9986572265625	340.9302062988281	0.00044164061546325684	3	028
161	464.1788024902344	354.3038330078125	1.0	435.0063171386719	281.6849060058594	1.0	622.3344116210938	185.69223022460938	0.9999998807907104	620.1204223632812	185.3068389892578	0.0005405843257904053	3	028
162	471.7783203125	355.5164794921875	1.0	432.1625671386719	282.936279296875	1.0	623.0411376953125	185.70272827148438	0.9999999403953552	619.2118530273438	186.23052978515625	0.0006128847599029541	3	028
163	477.63018798828125	355.9803466796875	1.0	434.85223388671875	274.3807678222656	1.0	622.7269287109375	185.1031951904297	1.0	618.9398803710938	185.80075073242188	0.0006177723407745361	3	028
164	479.26177978515625	356.1131286621094	1.0	438.30035400390625	276.79888916015625	1.0	622.6984252929688	185.3040771484375	1.0	619.110107421875	186.3178253173828	0.0005755126476287842	3	028
165	478.6690979003906	356.1415710449219	1.0	438.56365966796875	276.43231201171875	1.0	622.5001220703125	184.83999633789062	0.9999998807907104	619.34423828125	185.83599853515625	0.0003851652145385742	3	028
166	480.8790283203125	357.3573913574219	1.0	441.929931640625	269.8837890625	1.0	622.7413330078125	185.98146057128906	0.9999999403953552	619.081787109375	186.4190673828125	0.0006135702133178711	3	028
167	484.8172607421875	356.9260559082031	1.0	442.8699035644531	275.3713073730469	1.0	622.4579467773438	185.1907196044922	0.9999998807907104	619.0594482421875	185.6886749267578	0.0008590221405029297	3	028
168	489.27325439453125	357.3492736816406	1.0	445.598388671875	284.1109924316406	0.9999967813491821	622.6345825195312	185.96304321289062	1.0	618.7511596679688	186.58331298828125	0.0005949139595031738	3	028
169	491.8489990234375	359.6385192871094	1.0	449.427001953125	291.0492248535156	1.0	622.2528686523438	185.77479553222656	0.9999999403953552	618.9360961914062	185.86109924316406	0.000857919454574585	3	028
170	494.6678161621094	362.7209167480469	1.0	450.23773193359375	294.52899169921875	1.0	622.9583740234375	185.55506896972656	1.0	619.0595703125	186.30125427246094	0.00039589405059814453	3	028
171	497.2975158691406	363.75238037109375	1.0	449.6185302734375	297.3166198730469	1.0	622.3920288085938	185.38429260253906	0.9999998807907104	620.1954956054688	185.16549682617188	0.0005484223365783691	3	028
172	498.2311706542969	361.1697998046875	1.0	449.389892578125	296.6678771972656	1.0	622.6026611328125	185.17947387695312	0.9999998807907104	619.4473266601562	185.53302001953125	0.0008890926837921143	3	028
173	501.07135009765625	363.2498474121094	1.0	450.8370361328125	297.199462890625	1.0	622.7930908203125	186.12081909179688	0.9999999403953552	620.3511962890625	185.69517517089844	0.0005522370338439941	3	028
174	502.6628112792969	363.3844909667969	1.0	451.0060729980469	295.7854919433594	1.0	622.8408813476562	185.32867431640625	1.0	619.2601318359375	185.97781372070312	0.000410228967666626	3	028
175	502.1305236816406	362.89080810546875	1.0	450.9010009765625	297.92425537109375	1.0	623.0857543945312	185.45436096191406	0.9999998807907104	619.3994750976562	185.8240966796875	0.00044992566108703613	3	028
176	501.5892028808594	362.37158203125	1.0	450.573974609375	299.7407531738281	1.0	622.93310546875	185.3184814453125	1.0	619.29248046875	186.16481018066406	0.0005566775798797607	3	028
177	502.03466796875	361.0302429199219	1.0	450.9471740722656	299.1920471191406	1.0	622.8452758789062	185.24691772460938	0.9999999403953552	619.3278198242188	185.95848083496094	0.0005694031715393066	3	028
178	504.0221862792969	355.5277404785156	1.0	450.63970947265625	295.11920166015625	1.0	622.3399047851562	185.58590698242188	0.9999998807907104	618.961181640625	186.4311981201172	0.0003668665885925293	3	028
179	510.2235107421875	352.60870361328125	1.0	453.4734802246094	305.1251220703125	1.0	621.8787841796875	186.07223510742188	0.9999997615814209	619.6477661132812	185.4936981201172	0.0011364221572875977	3	028
180	515.1688232421875	359.3055725097656	1.0	450.43634033203125	312.7501525878906	1.0	623.1500854492188	185.12399291992188	0.9999999403953552	619.5432739257812	186.1125030517578	0.00041303038597106934	3	028
181	508.92724609375	363.9468078613281	1.0	451.603271484375	312.7301330566406	1.0	622.7820434570312	185.12890625	1.0	618.9752807617188	185.8021697998047	0.0005663931369781494	3	028
182	510.5220642089844	368.006591796875	1.0	452.88421630859375	306.33502197265625	1.0	622.5885009765625	185.28697204589844	1.0	619.3090209960938	186.0006561279297	0.0006270706653594971	3	028
183	509.4979553222656	367.95184326171875	1.0	451.9461975097656	300.2059326171875	1.0	621.7725219726562	185.08766174316406	1.0	619.436279296875	184.45797729492188	0.0005354881286621094	3	028
184	510.3686828613281	368.182861328125	1.0	453.36572265625	296.3952331542969	1.0	622.6318359375	185.3533172607422	0.9999999403953552	619.0044555664062	185.86936950683594	0.0006753504276275635	3	028
185	511.3076477050781	367.8019714355469	1.0	453.20025634765625	294.0383605957031	1.0	621.9296875	186.0200958251953	0.9999999403953552	619.7098388671875	185.51502990722656	0.0005734264850616455	3	028
186	510.6897277832031	367.65533447265625	1.0	454.3509521484375	293.55963134765625	1.0	622.7355346679688	185.41041564941406	1.0	619.0720825195312	186.3141326904297	0.000514984130859375	3	028
187	510.222412109375	368.3233947753906	1.0	453.85736083984375	293.3071594238281	1.0	623.0352783203125	185.0216827392578	1.0	505.3671875	357.13153076171875	0.0005932450294494629	3	028
188	509.8010559082031	366.65423583984375	1.0	453.48175048828125	292.9073791503906	1.0	622.781005859375	185.36386108398438	0.9999998807907104	619.3092041015625	185.73101806640625	0.0006841421127319336	3	028
189	509.52764892578125	368.20562744140625	1.0	452.2186584472656	292.55950927734375	1.0	622.5928344726562	185.196044921875	1.0	619.1275024414062	185.85389709472656	0.0005904734134674072	3	028
190	509.4844665527344	367.99737548828125	1.0	452.65966796875	291.83209228515625	1.0	622.9080200195312	184.81561279296875	0.9999998807907104	550.52001953125	180.36912536621094	0.006767570972442627	3	028
191	510.6761474609375	368.67840576171875	1.0	452.37225341796875	289.66888427734375	1.0	622.7619018554688	184.5857696533203	1.0	505.3992004394531	357.8066711425781	0.0007902383804321289	3	028
192	510.9117736816406	366.3158874511719	1.0	452.4541931152344	289.2055358886719	1.0	622.8717651367188	184.99017333984375	1.0	619.234619140625	185.39686584472656	0.0007259845733642578	3	028
193	514.004150390625	362.6911926269531	1.0	450.2078857421875	289.3910827636719	1.0	623.0634155273438	185.51681518554688	0.9999998807907104	619.3087768554688	186.2240447998047	0.0004303455352783203	3	028
194	515.5320434570312	361.1583251953125	1.0	453.6775817871094	297.1444091796875	1.0	622.4066772460938	184.49990844726562	0.9999999403953552	619.182861328125	185.4043731689453	0.0005507767200469971	3	028
195	516.2532958984375	362.00225830078125	1.0	453.752685546875	305.4869079589844	1.0	622.1298828125	185.21051025390625	0.9999998807907104	551.2025146484375	163.6986846923828	0.9263205528259277	3	028
196	517.042236328125	364.0979309082031	1.0	449.5924377441406	308.479736328125	1.0	622.3534545898438	184.84182739257812	0.9999998807907104	619.048095703125	185.5355224609375	0.0005880594253540039	3	028
197	517.9686889648438	364.93817138671875	1.0	447.234619140625	311.30413818359375	1.0	622.4344482421875	185.41891479492188	0.9999998211860657	619.964599609375	184.81239318847656	0.00033336877822875977	3	028
198	517.936279296875	366.2369384765625	1.0	445.3575744628906	311.99102783203125	1.0	622.4113159179688	185.1174774169922	0.9999999403953552	547.5477294921875	162.0724334716797	0.0013026595115661621	3	028
199	519.2711791992188	366.9661865234375	1.0	445.9041748046875	313.4048156738281	1.0	623.3377075195312	185.45852661132812	1.0	547.8013305664062	165.95306396484375	0.012223750352859497	3	028
200	518.0821533203125	367.3651123046875	1.0	447.65667724609375	315.8544006347656	1.0	622.8342895507812	184.9767608642578	1.0	547.7431640625	170.05015563964844	0.0006514191627502441	3	028
201	516.8428344726562	371.1184997558594	1.0	444.31707763671875	316.6551818847656	1.0	622.6173095703125	185.080078125	0.9999999403953552	619.2691040039062	186.07810974121094	0.0006154179573059082	3	028
202	517.3182373046875	371.7091064453125	1.0	444.6387634277344	326.19757080078125	1.0	622.6238403320312	184.9875030517578	1.0	548.4017944335938	164.5500946044922	0.7669907808303833	3	028
203	515.9672241210938	372.7864074707031	1.0	449.1047058105469	313.38153076171875	1.0	622.8206176757812	184.7978515625	0.9999998807907104	549.9713134765625	177.21299743652344	0.9999498128890991	3	028
204	513.8729858398438	370.52154541015625	1.0	451.0755920410156	303.71246337890625	1.0	622.4996948242188	184.81463623046875	1.0	619.030029296875	185.61532592773438	0.0005155801773071289	3	028
205	512.4232788085938	372.458740234375	1.0	450.03076171875	302.2239990234375	1.0	622.628662109375	185.04689025878906	1.0	548.704345703125	170.64312744140625	0.9993422031402588	3	028
206	512.5667724609375	373.59228515625	1.0	448.430908203125	307.54986572265625	1.0	622.6883544921875	185.12083435058594	0.9999999403953552	550.3350830078125	187.14480590820312	0.09500408172607422	3	028
207	512.192626953125	375.1975402832031	1.0	454.176025390625	309.689697265625	1.0	622.4597778320312	185.2522735595703	0.9999998807907104	501.3330383300781	358.12860107421875	0.0013471543788909912	3	028
208	509.46197509765625	374.59722900390625	1.0	452.79833984375	304.0274658203125	1.0	622.2285766601562	184.6887664794922	1.0	550.3880004882812	180.19680786132812	0.7488818168640137	3	028
209	508.3099060058594	374.7911376953125	1.0	451.2460632324219	300.400390625	1.0	622.5728759765625	184.1753387451172	1.0	548.7772827148438	175.51034545898438	0.998155951499939	3	028
210	506.0834045410156	374.9949645996094	1.0	450.58551025390625	296.0356750488281	1.0	622.6673583984375	184.66221618652344	1.0	545.557373046875	179.2808074951172	0.9655354022979736	3	028
211	505.1141662597656	374.5949401855469	1.0	450.3624267578125	294.4401550292969	1.0	622.4784545898438	185.32640075683594	0.9999999403953552	545.1475830078125	176.90701293945312	0.2980213165283203	3	028
212	503.9818115234375	374.0987854003906	1.0	449.07293701171875	291.7935485839844	1.0	622.0455322265625	184.94863891601562	1.0	619.09912109375	185.51846313476562	0.0005652308464050293	3	028
213	497.3204345703125	374.9372863769531	1.0	447.7214660644531	299.5701599121094	1.0	622.48388671875	184.49249267578125	0.9999998807907104	545.88671875	180.9472198486328	0.9995423555374146	3	028
214	483.03314208984375	371.6399230957031	1.0	445.59100341796875	298.258544921875	0.9999998807907104	622.0520629882812	184.0354766845703	0.9999998807907104	548.3214111328125	176.72775268554688	0.6868737936019897	3	028
215	474.30047607421875	369.2890930175781	1.0	471.0054626464844	270.1670227050781	0.10463640093803406	622.4901733398438	185.13671875	0.9999999403953552	544.095458984375	185.7341766357422	0.006872892379760742	3	028
216	468.3601989746094	367.7008361816406	1.0	475.88427734375	241.52548217773438	0.999998927116394	622.060791015625	184.7657928466797	1.0	545.2442016601562	184.07029724121094	0.9950145483016968	3	028
217	463.4304504394531	365.8338317871094	1.0	483.5437927246094	261.6184387207031	0.0009518563747406006	622.5354614257812	184.74839782714844	0.9999998807907104	543.0983276367188	186.04995727539062	0.030427902936935425	3	028
218	454.4784240722656	361.8745422363281	1.0	488.75506591796875	265.76617431640625	0.07569408416748047	623.0809936523438	185.1453399658203	0.9999999403953552	542.590087890625	180.61903381347656	0.8295857906341553	3	028
219	452.71942138671875	358.3246154785156	1.0	486.81341552734375	286.43621826171875	0.9126255512237549	622.6083374023438	183.8250274658203	0.9999999403953552	619.1879272460938	184.84652709960938	0.00031492114067077637	3	028
220	446.95086669921875	357.09393310546875	1.0	480.6628723144531	279.63592529296875	0.055797576904296875	622.9242553710938	184.614990234375	1.0	538.8971557617188	190.83885192871094	0.999948263168335	3	028
221	443.63623046875	352.6200866699219	1.0	472.19024658203125	291.0338439941406	0.15698939561843872	622.9165649414062	185.08143615722656	0.9999998807907104	538.6881713867188	192.6722412109375	0.11511480808258057	3	028
222	428.0546875	348.37835693359375	1.0	468.1285095214844	296.04669189453125	0.9608249664306641	622.9597778320312	184.85597229003906	1.0	545.8660278320312	194.7943115234375	0.9969773292541504	3	028
223	452.21954345703125	292.80291748046875	1.0	407.1586608886719	343.89068603515625	0.7830575704574585	623.2100830078125	184.8228302001953	0.9999998807907104	540.9710693359375	194.1853485107422	0.9999481439590454	3	028
224	384.2259826660156	343.3165283203125	1.0	388.02471923828125	345.9727478027344	0.0022614002227783203	621.8037109375	183.85421752929688	1.0	547.8963623046875	187.38494873046875	0.9980753660202026	3	028
225	365.57611083984375	335.8858947753906	1.0	427.8201904296875	286.3174743652344	1.0	622.470703125	183.49607849121094	1.0	619.0901489257812	184.55828857421875	0.0004787743091583252	3	028
226	354.0389709472656	335.4750671386719	1.0	432.70416259765625	282.5071716308594	1.0	623.3477172851562	185.0530242919922	1.0	547.454345703125	190.1121368408203	0.9978381991386414	3	028
227	367.7300109863281	336.4892578125	0.9999999403953552	370.6153564453125	336.7329406738281	0.8491952419281006	622.5764770507812	184.41253662109375	1.0	619.1873168945312	185.21775817871094	0.00039777159690856934	3	028
228	372.7353820800781	337.8890380859375	1.0	362.9183654785156	237.33401489257812	1.0	623.2710571289062	185.0312042236328	1.0	619.4134521484375	185.66542053222656	0.0003879368305206299	3	028
229	376.4936218261719	340.992919921875	1.0	360.7425537109375	250.78207397460938	1.0	622.6039428710938	184.52244567871094	1.0	550.0846557617188	186.27529907226562	0.08074015378952026	3	028
230	387.3166198730469	344.8621826171875	1.0	359.0710754394531	260.7192687988281	1.0	623.0862426757812	184.0404815673828	0.9999999403953552	551.4122314453125	184.3097381591797	0.0012344717979431152	3	028
231	402.3413391113281	350.01220703125	1.0	357.34405517578125	281.7217712402344	1.0	622.59521484375	184.93995666503906	1.0	550.53955078125	181.28643798828125	0.9613205194473267	3	028
232	419.5893859863281	352.9633483886719	1.0	367.7401428222656	291.4125061035156	1.0	623.1154174804688	184.87460327148438	1.0	547.2929077148438	189.42535400390625	0.992908239364624	3	028
233	448.2007751464844	355.7064208984375	1.0	380.50030517578125	286.6410827636719	1.0	623.2781982421875	184.45758056640625	1.0	547.2637939453125	187.3997802734375	0.9998624324798584	3	028
234	467.1235046386719	361.7504577636719	1.0	396.2538757324219	295.1088562011719	1.0	622.9666137695312	184.72520446777344	0.9999999403953552	544.67333984375	183.38931274414062	0.9996607303619385	3	028
235	486.9940185546875	362.5033264160156	1.0	411.804931640625	279.9534606933594	0.9999998807907104	623.2501831054688	185.1041259765625	0.9999999403953552	547.0922241210938	187.80111694335938	0.002428293228149414	3	028
236	495.2803649902344	367.53985595703125	1.0	442.7073669433594	287.3569641113281	0.9992622137069702	623.153564453125	185.20233154296875	0.9999998807907104	546.025390625	184.3342742919922	0.999927818775177	3	028
237	489.3673400878906	367.6410827636719	1.0	472.541015625	269.60968017578125	0.9999998807907104	622.52783203125	184.6284942626953	1.0	548.6383056640625	187.42349243164062	0.9090287685394287	3	028
238	494.4828796386719	368.1512145996094	1.0	468.3841247558594	241.8202667236328	1.0	622.6610717773438	184.9542236328125	1.0	547.0260620117188	188.77244567871094	0.9501953125	3	028
239	490.0264587402344	365.7633361816406	1.0	498.596435546875	365.8675231933594	0.000692516565322876	622.5604248046875	185.40353393554688	0.9999998807907104	550.7416381835938	193.71029663085938	0.9807219505310059	3	028
240	478.8272399902344	361.7216796875	0.9999972581863403	481.7716979980469	360.3800964355469	0.18010440468788147	622.9886474609375	184.5395050048828	1.0	545.9169311523438	181.32363891601562	0.9989824891090393	3	028
241	462.524169921875	356.47509765625	1.0	464.33380126953125	356.4770812988281	0.30547022819519043	623.5257568359375	185.4224853515625	0.9999998807907104	619.5263061523438	186.37515258789062	0.00041157007217407227	3	028
242	457.97564697265625	354.6321105957031	1.0	473.8515625	281.62225341796875	0.19804570078849792	622.2711791992188	185.06617736816406	0.9999999403953552	479.4980163574219	284.5064697265625	0.0007363259792327881	3	028
243	449.23736572265625	352.0899658203125	1.0	479.4425354003906	272.6722106933594	0.1810300350189209	622.259765625	185.21446228027344	0.9999998807907104	619.1115112304688	186.0027618408203	0.0005342066287994385	3	028
244	447.0938720703125	350.0003967285156	1.0	474.6274108886719	273.16943359375	0.5698121786117554	623.1203002929688	185.28353881835938	0.9999998807907104	619.6170043945312	186.15122985839844	0.000615239143371582	3	028
245	445.4998779296875	349.15533447265625	1.0	457.6630554199219	274.5606384277344	0.9969890117645264	622.4854125976562	183.16725158691406	0.9999999403953552	619.0726928710938	184.66761779785156	0.0005777478218078613	3	028
246	471.2800598144531	354.85955810546875	0.9999973177909851	421.8245849609375	267.54119873046875	0.41450268030166626	623.728759765625	185.12026977539062	1.0	619.6612548828125	186.29356384277344	0.0003482997417449951	3	028
247	485.619384765625	353.3108215332031	1.0	433.4266052246094	285.7638854980469	0.0034363865852355957	623.1770629882812	184.63998413085938	1.0	476.2315979003906	345.2859191894531	0.000811457633972168	3	028
248	476.8976745605469	356.3836364746094	1.0	453.71258544921875	286.2481689453125	1.0	622.611083984375	184.20718383789062	1.0	481.4675598144531	346.40185546875	0.00035506486892700195	3	028
249	471.2394714355469	357.1177673339844	1.0	451.6394958496094	278.37298583984375	1.0	623.9498901367188	184.51266479492188	1.0	619.7977294921875	185.4072723388672	0.00045987963676452637	3	028
250	467.67138671875	357.0230407714844	1.0	444.01043701171875	282.42144775390625	0.9949213266372681	623.5473022460938	185.2306671142578	1.0	443.1352233886719	282.26751708984375	0.0005297958850860596	3	028
251	463.5744934082031	356.8759460449219	1.0	441.4412841796875	280.608154296875	0.9999603033065796	622.8560791015625	184.1627960205078	1.0	442.5779113769531	280.2428283691406	0.0004951357841491699	3	028
252	461.278076171875	355.7191467285156	1.0	449.217529296875	273.79705810546875	0.9999614953994751	623.6849975585938	185.73838806152344	1.0	619.3616333007812	186.600341796875	0.0004905462265014648	3	028
253	460.85272216796875	356.054931640625	1.0	448.599365234375	266.43280029296875	1.0	623.387939453125	185.6381072998047	1.0	619.6400756835938	186.6368408203125	0.0007600486278533936	3	028
254	460.6012268066406	356.6245422363281	1.0	451.1978759765625	263.76385498046875	0.9999998211860657	623.4409790039062	186.05625915527344	1.0	619.1534423828125	185.9255828857422	0.0005280077457427979	3	028
255	461.1759033203125	357.7515869140625	1.0	444.802490234375	267.9145812988281	1.0	622.9743041992188	185.11996459960938	1.0	619.4136962890625	185.9481964111328	0.0009436607360839844	3	028
256	466.0043029785156	358.8587341308594	1.0	448.8250427246094	272.1053771972656	1.0	622.6612548828125	184.0803985595703	1.0	619.5316772460938	184.94580078125	0.00038129091262817383	3	028
257	478.4458312988281	359.6850280761719	1.0	436.7029724121094	292.5948791503906	1.0	622.6687622070312	185.47572326660156	0.9999998807907104	620.1085205078125	184.72695922851562	0.0006534755229949951	3	028
258	481.5956726074219	362.4820556640625	1.0	442.68670654296875	293.97186279296875	1.0	623.0386962890625	185.87554931640625	1.0	619.3363647460938	186.1276397705078	0.0007189810276031494	3	028
259	484.85577392578125	362.4951171875	1.0	460.936767578125	262.06573486328125	0.985706627368927	622.5625	185.1090850830078	1.0	619.4618530273438	185.97213745117188	0.0006905496120452881	3	028
260	497.7183532714844	364.20330810546875	1.0	460.3948974609375	242.5368194580078	1.0	624.22607421875	185.71189880371094	1.0	619.7679443359375	186.7948455810547	0.0003802478313446045	3	028
261	483.0428466796875	360.3475341796875	1.0	476.5912170410156	363.08990478515625	0.0033438801765441895	622.1560668945312	185.36679077148438	1.0	619.7176513671875	185.0016632080078	0.0005257725715637207	3	028
262	456.3197021484375	352.1507568359375	0.9999999403953552	457.0547790527344	353.4545593261719	0.6617708206176758	621.853759765625	184.59585571289062	1.0	619.744873046875	184.0404510498047	0.00045043230056762695	3	028
263	443.87255859375	350.44183349609375	1.0	482.8219909667969	291.11431884765625	0.003058701753616333	622.9422607421875	186.0304718017578	0.9999999403953552	620.1372680664062	185.12423706054688	0.0004742741584777832	3	028
264	441.2543029785156	348.9187316894531	1.0	463.1827087402344	277.88214111328125	0.0938250720500946	623.3527221679688	185.29644775390625	0.9999998807907104	619.8007202148438	186.27584838867188	0.0004903674125671387	3	028
265	440.4322204589844	347.56524658203125	1.0	454.33251953125	278.9920959472656	0.9749940633773804	622.8485717773438	185.001953125	0.9999999403953552	619.2025756835938	185.9965362548828	0.0004902780055999756	3	028
266	436.16845703125	346.2574157714844	1.0	436.003173828125	270.1480407714844	1.0	623.460205078125	185.0452117919922	0.9999999403953552	619.8984985351562	185.81210327148438	0.0006251633167266846	3	028
267	432.3606872558594	350.1517639160156	1.0	447.5830993652344	257.9738464355469	0.9968501329421997	623.0748901367188	185.22723388671875	0.9999999403953552	619.5441284179688	185.7189483642578	0.0007139444351196289	3	028
268	429.7080078125	352.50579833984375	1.0	433.2074890136719	277.82794189453125	0.9984856843948364	622.5671997070312	185.46685791015625	0.9999999403953552	618.868408203125	186.1151885986328	0.00042310357093811035	3	028
269	431.230712890625	353.1316833496094	1.0	433.54510498046875	263.0418395996094	1.0	623.5158081054688	184.88134765625	0.9999999403953552	619.20263671875	185.5911102294922	0.0006581544876098633	3	028
270	432.8579406738281	356.8705749511719	1.0	435.9332275390625	271.1056823730469	0.9947746992111206	622.97021484375	184.70098876953125	1.0	434.6784362792969	264.64703369140625	0.0005048215389251709	3	028
271	436.3157958984375	358.129150390625	1.0	436.03826904296875	266.8379211425781	0.9999955892562866	623.2509765625	186.1131591796875	0.9999999403953552	619.34814453125	186.52284240722656	0.0005749166011810303	3	028
272	450.7918701171875	361.75341796875	1.0	427.7599182128906	279.64801025390625	1.0	623.281982421875	184.8570098876953	1.0	619.6730346679688	185.8043212890625	0.0004914999008178711	3	028
273	457.1747741699219	363.37603759765625	1.0	425.391357421875	269.11273193359375	1.0	622.4730834960938	185.2536163330078	0.9999999403953552	536.1588134765625	222.0637664794922	0.001084655523300171	3	028
274	433.5628356933594	279.7626037597656	1.0	428.39227294921875	283.83026123046875	0.0041554272174835205	623.48974609375	184.60647583007812	0.9999998807907104	466.8441467285156	355.72174072265625	0.0010386109352111816	3	028
275	480.40277099609375	363.000244140625	1.0	425.3231201171875	268.7750549316406	0.9999849796295166	622.4619140625	185.58551025390625	0.9999999403953552	619.3395385742188	186.51681518554688	0.0008165538311004639	3	028
276	480.5274353027344	362.2816467285156	1.0	432.4435119628906	269.66717529296875	1.0	623.1984252929688	185.0352020263672	1.0	619.446533203125	185.99136352539062	0.0006166398525238037	3	028
277	483.7799377441406	362.2313537597656	1.0	457.8697814941406	286.9019775390625	1.0	623.7420043945312	185.3575897216797	1.0	474.1266784667969	370.16217041015625	0.0006157457828521729	3	028
278	479.32415771484375	361.5309753417969	1.0	466.96234130859375	276.10009765625	0.9999951124191284	622.6890869140625	184.59703063964844	0.9999999403953552	465.64666748046875	275.84832763671875	0.0005541145801544189	3	028
279	479.262451171875	359.53961181640625	1.0	517.2313842773438	361.1798095703125	0.044495463371276855	622.6767578125	184.80636596679688	1.0	619.27734375	185.373291015625	0.0005997419357299805	3	028
280	490.6011962890625	360.484619140625	1.0	489.8893737792969	365.52093505859375	0.004684388637542725	622.2013549804688	185.23565673828125	1.0	487.0298156738281	366.16357421875	0.002752959728240967	3	028
281	497.3866882324219	357.6242980957031	1.0	458.7539978027344	243.90615844726562	0.3707677125930786	622.6870727539062	185.30838012695312	0.9999998807907104	619.3601684570312	186.6253662109375	0.0004208087921142578	3	028
282	487.336181640625	353.64031982421875	1.0	493.636474609375	357.77947998046875	0.001200556755065918	623.1233520507812	185.65362548828125	0.9999998807907104	619.19921875	186.61573791503906	0.000448077917098999	3	028
283	472.4854431152344	354.9182434082031	1.0	481.75909423828125	354.988037109375	0.0022929012775421143	623.0946044921875	186.15618896484375	0.9999999403953552	622.5682373046875	186.4561767578125	0.0005457103252410889	3	028
284	468.7658996582031	354.6323547363281	1.0	487.28076171875	241.2600555419922	0.043996661901474	621.7468872070312	185.02488708496094	0.9999998807907104	619.8110961914062	184.512451171875	0.0004903078079223633	3	028
285	465.11865234375	352.209228515625	1.0	475.3710021972656	235.42376708984375	0.9999966621398926	622.8115844726562	184.97242736816406	0.9999998807907104	619.2658081054688	186.13955688476562	0.0003343522548675537	3	028
286	459.8156433105469	352.149658203125	1.0	477.49957275390625	251.9396514892578	0.4597257971763611	622.7066650390625	185.07737731933594	0.9999999403953552	619.187255859375	185.6773681640625	0.0005729794502258301	3	028
287	452.16705322265625	354.7179260253906	1.0	472.7030944824219	261.1562805175781	0.8402635455131531	622.9342651367188	185.13319396972656	0.9999999403953552	619.4879760742188	185.7543182373047	0.00045248866081237793	3	028
288	448.67315673828125	357.08294677734375	1.0	468.3499755859375	261.5246887207031	1.0	622.9636840820312	185.051025390625	0.9999998807907104	619.5097045898438	186.09793090820312	0.00047320127487182617	3	028
289	450.2431945800781	359.89056396484375	1.0	451.4833679199219	276.79315185546875	1.0	624.3311767578125	186.5944061279297	1.0	449.89447021484375	277.46038818359375	0.00039526820182800293	3	028
290	451.45416259765625	360.8941345214844	1.0	451.1449890136719	275.60382080078125	0.9999997019767761	623.7669067382812	185.44705200195312	1.0	619.6419677734375	186.4967041015625	0.000543057918548584	3	028
291	454.8338623046875	364.35919189453125	1.0	434.7066345214844	289.19097900390625	1.0	623.5127563476562	185.11643981933594	0.9999999403953552	619.5736694335938	185.90867614746094	0.0005105435848236084	3	028
292	462.4088134765625	368.4443359375	1.0	440.75030517578125	287.1003723144531	0.9961951375007629	623.1289672851562	184.60003662109375	0.9999998807907104	619.571533203125	185.20603942871094	0.0004950463771820068	3	028
293	470.69482421875	372.76104736328125	1.0	434.2593994140625	293.0889892578125	1.0	623.05712890625	183.9595184326172	1.0	619.638427734375	185.25677490234375	0.0005772411823272705	3	028
294	476.3563537597656	372.15673828125	1.0	445.8355712890625	274.7355041503906	0.9999970197677612	624.1437377929688	185.6074676513672	0.9999998807907104	619.9833374023438	186.28298950195312	0.000491708517074585	3	028
295	477.64581298828125	371.822021484375	1.0	448.63775634765625	259.6082458496094	1.0	623.41943359375	184.9414520263672	1.0	619.5764770507812	185.954833984375	0.0005214214324951172	3	028
296	479.3172302246094	372.6927185058594	1.0	458.7627868652344	267.0533447265625	1.0	623.3416748046875	183.88018798828125	1.0	620.1904296875	184.87112426757812	0.0005037188529968262	3	028
297	485.3983154296875	370.7138977050781	1.0	465.1077880859375	252.11917114257812	1.0	622.9902954101562	184.2366943359375	1.0	619.5072631835938	185.67938232421875	0.000527501106262207	3	028
298	486.2875671386719	368.52777099609375	1.0	482.3673095703125	293.8270263671875	0.0013286769390106201	623.76416015625	185.9610137939453	1.0	471.7724304199219	358.98309326171875	0.000813901424407959	3	028
299	480.8675231933594	366.25152587890625	1.0	498.3764953613281	291.2502746582031	0.08196106553077698	623.0390014648438	185.74008178710938	0.9999998807907104	619.5113525390625	186.56715393066406	0.0004153251647949219	3	028
300	466.4806213378906	360.1638488769531	1.0	503.7763977050781	293.3883056640625	0.006747156381607056	623.0011596679688	184.4561309814453	0.9999998807907104	619.5783081054688	185.49830627441406	0.00043454766273498535	3	028
301	454.92254638671875	355.38116455078125	1.0	453.83489990234375	356.6313171386719	0.0014439523220062256	622.931884765625	184.4427032470703	1.0	619.7320556640625	185.54420471191406	0.0003139674663543701	3	028
302	463.1408386230469	355.71728515625	1.0	453.2340393066406	290.31756591796875	0.9677343368530273	623.0285034179688	184.56141662597656	1.0	446.7609558105469	361.41094970703125	0.0008059442043304443	3	028
303	467.4095153808594	350.9619140625	1.0	446.24298095703125	276.6214294433594	0.9998709559440613	624.0850219726562	185.0109405517578	0.9999999403953552	619.8242797851562	186.15513610839844	0.0004547536373138428	3	028
304	473.8948669433594	349.79931640625	1.0	445.8724670410156	274.5215148925781	1.0	622.6160888671875	184.61257934570312	0.9999999403953552	619.2544555664062	185.4792022705078	0.0006240308284759521	3	028
305	475.9742126464844	349.7133483886719	1.0	443.7720947265625	269.6787414550781	0.9999985098838806	623.3734130859375	184.82174682617188	1.0	619.278076171875	185.71485900878906	0.0006020963191986084	3	028
306	472.1687927246094	349.4482727050781	1.0	459.3166198730469	266.9840087890625	0.6192074418067932	623.7097778320312	184.16749572753906	1.0	620.1685180664062	185.5697021484375	0.0006091594696044922	3	028
307	468.4554138183594	348.0687561035156	1.0	484.5293273925781	211.02581787109375	0.09342759847640991	623.380859375	185.81678771972656	0.9999999403953552	502.9742736816406	341.10833740234375	0.0009289085865020752	3	028
308	463.0505065917969	348.40472412109375	1.0	514.5608520507812	346.082275390625	0.009018152952194214	622.4083251953125	185.00399780273438	0.9999998807907104	453.7001647949219	356.6064147949219	0.0006632208824157715	3	028
309	456.87493896484375	350.02239990234375	1.0	465.98699951171875	349.88232421875	0.0006940364837646484	622.8985595703125	184.78065490722656	1.0	619.503662109375	185.59007263183594	0.0005713403224945068	3	028
310	458.9880676269531	353.59771728515625	1.0	450.8038330078125	287.64385986328125	0.0031724870204925537	622.991455078125	184.79383850097656	1.0	455.7155456542969	344.1050720214844	0.002229928970336914	3	028
311	455.1177978515625	356.416015625	1.0	441.16241455078125	287.08111572265625	1.0	622.7302856445312	185.0557403564453	1.0	619.4691772460938	185.5355682373047	0.0005705952644348145	3	028
312	451.9781494140625	357.99249267578125	1.0	443.8551025390625	278.6367492675781	1.0	623.7296142578125	184.77783203125	1.0	619.7184448242188	185.67601013183594	0.0005414485931396484	3	028
313	452.6127624511719	358.33074951171875	1.0	438.85186767578125	286.2232666015625	0.9999973773956299	622.7672729492188	184.4414520263672	0.9999999403953552	619.6838989257812	185.61605834960938	0.0004925429821014404	3	028
314	455.658935546875	358.9590148925781	1.0	441.16070556640625	273.1012268066406	0.9999790191650391	623.1558227539062	184.74044799804688	1.0	619.5401000976562	185.10423278808594	0.0005560815334320068	3	028
315	465.28173828125	360.21282958984375	1.0	442.7353515625	257.4855651855469	1.0	623.6246337890625	184.942626953125	1.0	619.5845947265625	185.86216735839844	0.00043591856956481934	3	028
316	470.2099609375	362.4261169433594	1.0	437.10003662109375	271.3087463378906	1.0	622.5477905273438	185.0163116455078	1.0	619.4400634765625	185.97268676757812	0.0007370710372924805	3	028
317	472.8907165527344	364.85552978515625	1.0	443.7645263671875	266.53466796875	1.0	623.6492919921875	184.78640747070312	1.0	622.566650390625	185.64834594726562	0.0007972419261932373	3	028
318	477.46722412109375	366.9530334472656	1.0	447.20587158203125	278.2500305175781	1.0	623.2720947265625	185.03421020507812	1.0	619.4280395507812	185.86431884765625	0.00042301416397094727	3	028
319	478.7593994140625	367.371337890625	1.0	452.5331726074219	271.9915771484375	0.9999929666519165	623.1767578125	185.23382568359375	1.0	450.8011474609375	273.96063232421875	0.0010545551776885986	3	028
320	475.6789855957031	366.4611511230469	1.0	466.8938903808594	264.87896728515625	0.9999995827674866	622.5809936523438	183.96507263183594	1.0	466.36956787109375	269.9935302734375	0.000541001558303833	3	028
321	470.1747131347656	366.2453308105469	1.0	479.5377197265625	257.9081726074219	0.5098458528518677	622.6180419921875	185.27658081054688	1.0	619.3821411132812	186.0242462158203	0.000895380973815918	3	028
322	469.4318542480469	365.47259521484375	1.0	469.9321594238281	243.5442657470703	1.0	622.6788330078125	186.296142578125	0.9999998807907104	619.1804809570312	186.78079223632812	0.0005159378051757812	3	028
323	471.0939025878906	364.3731994628906	1.0	465.0152587890625	243.98687744140625	1.0	623.6819458007812	184.7575225830078	1.0	620.019287109375	185.82290649414062	0.0005384981632232666	3	028
324	474.8364562988281	363.4830627441406	1.0	469.4954528808594	246.12327575683594	1.0	622.7352905273438	186.53839111328125	0.9999999403953552	619.0167846679688	186.1064910888672	0.0005365610122680664	3	028
325	477.156494140625	361.7505798339844	1.0	470.9900207519531	244.67666625976562	0.9999998807907104	623.3211059570312	184.44525146484375	1.0	619.5814819335938	185.30274963378906	0.0006531476974487305	3	028
326	477.7451171875	361.37060546875	1.0	482.0709533691406	246.73658752441406	1.0	623.3756713867188	185.63072204589844	0.9999999403953552	619.902587890625	186.62899780273438	0.0007043182849884033	3	028
327	478.7044982910156	360.4974670410156	1.0	486.9857482910156	240.6009979248047	1.0	623.7467041015625	185.18711853027344	1.0	619.5684814453125	186.03872680664062	0.0004839003086090088	3	028
328	480.3113708496094	360.38201904296875	1.0	486.0179138183594	242.820068359375	1.0	622.8010864257812	185.8997039794922	0.9999998807907104	619.2308959960938	186.20498657226562	0.0009654760360717773	3	028
329	481.279541015625	359.27349853515625	1.0	483.8412170410156	246.23837280273438	0.9995473623275757	623.5818481445312	184.56411743164062	1.0	619.6348876953125	185.36106872558594	0.0005061328411102295	3	028
330	481.5575256347656	356.0288391113281	1.0	481.908935546875	243.67044067382812	0.9999933242797852	623.1791381835938	184.6133575439453	1.0	619.5479125976562	185.2443084716797	0.0005736351013183594	3	028
331	483.3843688964844	355.08294677734375	1.0	475.7895202636719	244.69578552246094	1.0	623.5496826171875	185.05072021484375	1.0	619.9442138671875	185.5248260498047	0.0004413723945617676	3	028
332	481.48760986328125	355.37457275390625	1.0	472.1512756347656	247.02340698242188	1.0	622.912353515625	185.8966827392578	0.9999999403953552	619.0278930664062	186.48431396484375	0.0005221366882324219	3	028
333	482.9178466796875	352.2425842285156	1.0	468.5065002441406	246.28614807128906	1.0	622.7741088867188	186.51107788085938	0.9999999403953552	619.002197265625	186.7880859375	0.000713050365447998	3	028
334	522.2625122070312	350.1566162109375	1.0	468.8559265136719	244.14541625976562	1.0	622.7962036132812	185.3518829345703	1.0	619.148193359375	185.928955078125	0.0005261898040771484	3	028
335	481.37811279296875	344.1582336425781	1.0	469.94305419921875	241.57240295410156	1.0	623.3074340820312	183.55593872070312	1.0	620.005126953125	184.5369415283203	0.0005054473876953125	3	028
336	481.200927734375	342.9889221191406	1.0	469.869140625	241.581298828125	1.0	624.3067016601562	185.70700073242188	1.0	619.6438598632812	186.3482208251953	0.0003795921802520752	3	028
337	509.9108581542969	345.75677490234375	1.0	508.2132568359375	353.24346923828125	0.0015885531902313232	622.918212890625	184.11497497558594	1.0	619.5484619140625	185.5115509033203	0.0004679262638092041	3	028
338	506.5989074707031	345.3273010253906	1.0	457.8140869140625	292.4565124511719	0.9945499897003174	623.7503662109375	184.41070556640625	1.0	453.0252380371094	295.2287292480469	0.000838547945022583	3	028
339	497.3233642578125	329.27117919921875	0.9962632060050964	491.7588195800781	341.21978759765625	0.0006012320518493652	623.4820556640625	185.54466247558594	0.9999998807907104	619.3939208984375	185.89544677734375	0.0005649030208587646	3	028
340	458.912109375	328.040771484375	0.0003173351287841797	461.3189697265625	326.9925537109375	0.00025263428688049316	622.966064453125	184.58253479003906	0.9999999403953552	619.58837890625	185.24571228027344	0.0005871057510375977	3	028
341	438.82476806640625	335.1885681152344	0.0006463825702667236	440.7379150390625	333.10955810546875	0.022685915231704712	622.8743896484375	184.49081420898438	1.0	619.6580200195312	184.95359802246094	0.0007047355175018311	3	028
342	447.2000732421875	332.6929931640625	0.007023245096206665	441.03643798828125	334.91802978515625	1.0	622.8380126953125	185.2691650390625	0.9999998807907104	444.1073913574219	337.6764831542969	0.0009764432907104492	3	028
343	436.0926513671875	343.62396240234375	0.999884843826294	439.0072937011719	342.7826232910156	0.9855047464370728	623.4432373046875	184.92681884765625	0.9999999403953552	439.43646240234375	347.36724853515625	0.0006774961948394775	3	028
344	432.7621154785156	341.8809814453125	0.9999226331710815	436.6222229003906	341.2916259765625	0.9899280071258545	623.81689453125	185.20008850097656	1.0	619.571533203125	185.92332458496094	0.00039198994636535645	3	028
345	431.0003662109375	343.2034912109375	0.999974250793457	432.4537048339844	342.3672790527344	0.9990370273590088	623.3260498046875	185.92942810058594	0.9999998807907104	619.6915283203125	186.63133239746094	0.0006276071071624756	3	028
346	426.9022216796875	339.4176025390625	0.9992235898971558	427.5940246582031	337.6020812988281	0.9999592304229736	623.095703125	185.1165313720703	0.9999998807907104	619.634521484375	185.96505737304688	0.000438690185546875	3	028
347	425.302978515625	336.59442138671875	0.9999533891677856	426.6506042480469	335.326904296875	0.983794093132019	623.322509765625	184.947021484375	0.9999999403953552	423.03240966796875	328.6922302246094	0.0005078017711639404	3	028
348	421.0954284667969	332.24359130859375	0.34174585342407227	424.4732360839844	331.8526916503906	0.9999978542327881	622.5993041992188	184.46295166015625	0.9999998807907104	619.363525390625	185.60882568359375	0.00048667192459106445	3	028
349	419.70172119140625	329.21014404296875	0.9759856462478638	420.93743896484375	327.99810791015625	0.9999970197677612	622.69140625	184.51193237304688	0.9999999403953552	619.4873046875	185.78553771972656	0.0004939138889312744	3	028
350	419.1905822753906	328.46563720703125	0.00557398796081543	420.735107421875	326.61016845703125	1.0	623.1161499023438	185.16297912597656	1.0	619.0633544921875	186.11404418945312	0.00046959519386291504	3	028
351	626.0011596679688	189.67735290527344	0.00015714764595031738	418.9868469238281	325.0076599121094	0.088847815990448	622.4816284179688	185.57009887695312	0.9999998807907104	619.185302734375	186.27915954589844	0.0011845231056213379	3	028
352	517.8046875	319.42376708984375	0.47366347908973694	416.901611328125	322.8894958496094	1.0	622.2332153320312	185.26515197753906	0.9999999403953552	619.7897338867188	184.9648895263672	0.0005948245525360107	3	028
353	517.7417602539062	318.5956115722656	0.9974945783615112	415.85565185546875	318.04498291015625	0.9746851921081543	622.3314819335938	184.51768493652344	0.9999998807907104	619.5691528320312	185.40478515625	0.000515371561050415	3	028
354	467.4322204589844	311.5191650390625	0.9999999403953552	466.9853820800781	310.875732421875	0.001715928316116333	622.554443359375	185.30580139160156	0.9999998807907104	619.5341186523438	185.86062622070312	0.0009271502494812012	3	028
355	465.9046325683594	313.369873046875	0.9999998807907104	417.8599548339844	315.42083740234375	0.13962748646736145	621.9998168945312	184.7672576904297	1.0	619.9645385742188	184.2334747314453	0.0005282461643218994	3	028
356	467.3593444824219	312.17205810546875	0.9937753677368164	416.9071044921875	313.47833251953125	0.9998146295547485	622.041748046875	184.82803344726562	0.9999998807907104	619.7108154296875	184.4625701904297	0.0005924999713897705	3	028
357	463.8161315917969	309.59002685546875	0.99989914894104	417.3040771484375	311.09295654296875	0.08964648842811584	623.0866088867188	185.55279541015625	0.9999998807907104	620.3096923828125	185.17984008789062	0.0006162524223327637	3	028
358	433.92022705078125	301.3077087402344	0.03338161110877991	430.69708251953125	300.5185852050781	0.9995874166488647	622.5015869140625	184.88226318359375	1.0	532.875	189.61358642578125	0.008916705846786499	3	028
359	422.4248046875	296.44000244140625	0.0001691579818725586	414.6178283691406	299.37030029296875	0.9999998211860657	622.3936157226562	185.66102600097656	0.9999997615814209	620.4077758789062	184.8402557373047	0.000956416130065918	3	028
360	469.6693115234375	310.0506286621094	0.07799690961837769	412.0772705078125	297.5628662109375	0.9555596113204956	622.317626953125	185.56369018554688	0.9999999403953552	620.1369018554688	185.03489685058594	0.0004871785640716553	3	028
361	468.39739990234375	306.22393798828125	0.0371280312538147	415.6227722167969	292.50738525390625	0.9999995827674866	622.41650390625	184.98390197753906	0.9999999403953552	413.0145263671875	294.06622314453125	0.0028064846992492676	3	028
362	468.8705139160156	310.70379638671875	1.0	416.87933349609375	292.3940734863281	0.26297467947006226	622.9151000976562	184.8890380859375	0.9999999403953552	620.5255737304688	184.10894775390625	0.00044146180152893066	3	028
363	467.3919677734375	313.44696044921875	1.0	415.0565490722656	287.2550964355469	0.9992003440856934	622.28857421875	184.90383911132812	0.9999999403953552	412.325927734375	291.12652587890625	0.0007685720920562744	3	028
364	466.89495849609375	314.6600341796875	1.0	415.5122985839844	283.734130859375	0.9415680170059204	621.980712890625	185.7359619140625	0.9999999403953552	619.9317626953125	185.29461669921875	0.0009278059005737305	3	028
365	466.18255615234375	315.5128479003906	1.0	463.4905090332031	319.4012451171875	0.0014463365077972412	622.6298828125	185.03042602539062	0.9999999403953552	456.0345764160156	308.3625183105469	0.0016254186630249023	3	028
366	467.5601806640625	317.8771667480469	1.0	561.1611938476562	302.6029052734375	0.09940043091773987	622.8803100585938	184.96676635742188	0.9999998807907104	457.49072265625	309.9725341796875	0.0008309483528137207	3	028
367	469.0877990722656	318.7247009277344	1.0	564.800537109375	302.1356201171875	0.9998425841331482	622.5205078125	185.26698303222656	0.9999999403953552	620.1704711914062	184.4853973388672	0.0004996359348297119	3	028
368	473.48797607421875	319.7116394042969	0.9999995827674866	413.9024353027344	286.1220703125	1.0	622.3978881835938	185.62069702148438	0.9999998807907104	620.1465454101562	185.16334533691406	0.0008805394172668457	3	028
369	481.4305114746094	313.830810546875	1.0	412.0068054199219	287.61676025390625	0.9572623372077942	622.1689453125	185.70062255859375	0.9999998211860657	619.9501342773438	185.20013427734375	0.0006228387355804443	3	028
370	625.5110473632812	189.84286499023438	5.555152893066406e-5	417.7341003417969	295.3697509765625	0.004865378141403198	621.7886962890625	185.46966552734375	0.9999998807907104	619.6480712890625	185.19032287597656	0.0007140636444091797	3	028
371	416.76251220703125	305.3711853027344	0.0005595088005065918	417.84552001953125	306.015869140625	0.9997820854187012	621.8031005859375	184.86260986328125	0.9999999403953552	619.5391235351562	184.1935577392578	0.0004391670227050781	3	028
372	496.5708923339844	302.0926513671875	0.9824123382568359	419.4366149902344	305.2610168457031	1.0	622.777099609375	185.62266540527344	0.9999998807907104	619.2500610351562	186.3260955810547	0.0006664097309112549	3	028
373	493.222900390625	300.34844970703125	0.0022513866424560547	422.88702392578125	307.0295715332031	0.516106128692627	622.4512939453125	184.91587829589844	0.9999998807907104	620.2017211914062	184.74298095703125	0.0006295740604400635	3	028
374	494.9817199707031	303.5787353515625	0.0004653632640838623	419.6033630371094	313.6824951171875	0.9999954700469971	622.6064453125	185.5615692138672	0.9999998807907104	620.3817749023438	184.8916473388672	0.0005877315998077393	3	028
375	493.85797119140625	301.8181457519531	0.5625196695327759	417.280517578125	311.8377685546875	0.9999781847000122	622.0026245117188	185.25863647460938	0.9999999403953552	619.8609619140625	184.78485107421875	0.0005288422107696533	3	028
376	489.9357604980469	303.885498046875	0.9984005689620972	415.2632751464844	311.3662109375	0.9997856616973877	622.6270751953125	185.3702850341797	0.9999999403953552	620.231689453125	184.68731689453125	0.000512242317199707	3	028
377	474.41802978515625	301.39678955078125	0.9904643297195435	413.05340576171875	302.61431884765625	0.2483939826488495	622.298828125	185.91436767578125	0.9999997615814209	619.6135864257812	185.0725555419922	0.0004353821277618408	3	028
378	471.12060546875	303.0238342285156	0.9999545812606812	415.0145568847656	308.17230224609375	0.9996336102485657	622.021728515625	185.14366149902344	0.9999998807907104	619.4939575195312	184.45590209960938	0.0005465149879455566	3	028
379	468.53436279296875	300.8929748535156	0.9999972581863403	413.8336181640625	303.69287109375	0.995471715927124	622.174560546875	185.5238800048828	0.9999998807907104	619.8137817382812	184.7947540283203	0.00047665834426879883	3	028
380	469.3957214355469	303.1908264160156	0.9999860525131226	414.8428649902344	303.44769287109375	0.9999523162841797	622.5598754882812	185.55564880371094	0.9999998807907104	620.1708984375	184.9390411376953	0.00045499205589294434	3	028
381	468.9339294433594	303.17425537109375	1.0	414.40704345703125	306.4959411621094	0.9995929002761841	622.6961669921875	185.57217407226562	0.9999999403953552	620.24267578125	184.89163208007812	0.00034117698669433594	3	028
382	469.3935546875	306.1461486816406	0.9990218877792358	416.4565124511719	308.6866760253906	0.9999966025352478	622.9923095703125	185.34535217285156	0.9999998807907104	620.3599853515625	184.61863708496094	0.00043889880180358887	3	028
383	470.0877380371094	306.4796447753906	0.9999964237213135	409.2850036621094	304.0196533203125	0.9999991655349731	622.1572265625	185.4463653564453	0.9999998807907104	619.865478515625	184.88536071777344	0.0005283057689666748	3	028
384	470.5277099609375	305.7496643066406	0.9999990463256836	408.3587341308594	303.86968994140625	0.999726414680481	622.3985595703125	185.63546752929688	0.9999998807907104	620.2638549804688	184.95668029785156	0.00045436620712280273	3	028
385	470.34295654296875	306.93316650390625	0.9999961853027344	404.36981201171875	294.0671691894531	0.9767906069755554	622.8883666992188	185.1356964111328	1.0	619.3801879882812	185.9331817626953	0.0005614161491394043	3	028
386	474.7607116699219	304.5315856933594	1.0	397.63421630859375	294.6867370605469	0.9992861747741699	622.6012573242188	184.66224670410156	1.0	619.4088134765625	185.43353271484375	0.0005809962749481201	3	028
387	475.91259765625	302.7911376953125	0.9999924302101135	400.8799133300781	295.96539306640625	0.7927420139312744	622.7978515625	185.16131591796875	0.9999999403953552	619.3546752929688	186.0044708251953	0.000443875789642334	3	028
388	484.78875732421875	297.0155029296875	0.9999946355819702	496.7642822265625	293.7199401855469	0.6342935562133789	623.2412109375	185.15628051757812	0.9999999403953552	619.39453125	186.15325927734375	0.0004449784755706787	3	028
389	474.3149108886719	301.3222351074219	0.9999983310699463	396.4882507324219	300.4103698730469	0.9999969005584717	622.5941162109375	185.23487854003906	0.9999998807907104	619.1590576171875	185.8656005859375	0.00039654970169067383	3	028
390	471.0449523925781	301.2292175292969	1.0	396.8085021972656	299.0526123046875	0.9998562932014465	622.6792602539062	184.7229766845703	0.9999999403953552	619.544921875	185.71022033691406	0.000650554895401001	3	028
391	468.56591796875	306.4062805175781	1.0	395.8144226074219	297.9154052734375	0.9621227979660034	623.0187377929688	184.8832550048828	0.9999999403953552	619.3316040039062	185.8661346435547	0.00033083558082580566	3	028
392	469.4129943847656	301.6664733886719	1.0	400.38189697265625	294.85931396484375	0.29606395959854126	622.5769653320312	184.69886779785156	1.0	619.4393310546875	185.32456970214844	0.0004589557647705078	3	028
393	469.633544921875	294.30340576171875	0.9999716281890869	495.16009521484375	294.28704833984375	0.0005615353584289551	622.315185546875	184.82810974121094	0.9999998807907104	620.007080078125	184.05191040039062	0.00042948126792907715	3	028
394	469.0821533203125	290.67852783203125	1.0	475.0213317871094	283.63720703125	0.001520007848739624	621.7486572265625	184.95492553710938	0.9999998807907104	619.4798583984375	184.2169647216797	0.00045037269592285156	3	028
395	469.67340087890625	287.6575012207031	1.0	510.4486999511719	283.8788757324219	0.0017155110836029053	622.0986328125	184.80665588378906	0.9999998807907104	621.7510375976562	185.30474853515625	0.0005778074264526367	3	028
396	471.4117126464844	284.0550842285156	1.0	415.3697814941406	325.09454345703125	0.08571282029151917	622.492431640625	184.5982208251953	0.9999998807907104	619.3404541015625	184.5921630859375	0.0006098449230194092	3	028
397	480.4814147949219	278.441162109375	1.0	419.7591552734375	334.359619140625	0.0008565783500671387	622.6079711914062	185.17575073242188	0.9999998807907104	619.1729125976562	186.0095672607422	0.0004743635654449463	3	028
398	488.45672607421875	272.2801818847656	1.0	411.4075927734375	342.2746276855469	0.0010429024696350098	622.3646240234375	185.28761291503906	0.9999998211860657	620.2478637695312	184.45831298828125	0.0004458427429199219	3	028
399	489.2980041503906	264.1407775878906	1.0	412.2458190917969	341.4681701660156	1.0	622.341064453125	184.66110229492188	0.9999999403953552	620.1079711914062	184.15464782714844	0.00038689374923706055	3	028
400	488.3883056640625	256.92864990234375	1.0	409.93634033203125	345.07489013671875	1.0	622.7542724609375	184.408935546875	0.9999998807907104	619.5673828125	185.17872619628906	0.0005707144737243652	3	028
401	487.32330322265625	256.1874084472656	1.0	406.1595153808594	351.2638244628906	1.0	622.7271728515625	184.6969451904297	0.9999999403953552	404.8903503417969	343.8004455566406	0.00045365095138549805	3	028
402	483.547607421875	260.4642028808594	1.0	413.04876708984375	345.12353515625	1.0	623.0712280273438	185.0347137451172	1.0	411.5146789550781	347.7598571777344	0.0005110800266265869	3	028
403	484.8276672363281	259.85211181640625	1.0	412.67242431640625	343.6853942871094	1.0	622.7156982421875	185.20150756835938	0.9999999403953552	619.6531372070312	185.82833862304688	0.0005070865154266357	3	028
404	488.7801818847656	257.47174072265625	1.0	409.8335876464844	345.03167724609375	0.9999985098838806	622.6228637695312	185.28688049316406	0.9999999403953552	619.0072021484375	185.9564666748047	0.0005979239940643311	3	028
405	492.7589416503906	254.66571044921875	1.0	405.96002197265625	341.2752990722656	0.2609809637069702	622.7471313476562	184.9680633544922	0.9999999403953552	619.281982421875	185.58518981933594	0.0005466639995574951	3	028
406	495.6766662597656	251.81716918945312	1.0	421.068115234375	320.3717346191406	1.0	622.7235107421875	185.33816528320312	0.9999999403953552	619.3482055664062	185.8496856689453	0.0006031990051269531	3	028
407	499.0125427246094	249.8091278076172	1.0	420.22613525390625	320.0133056640625	1.0	622.89453125	185.20614624023438	0.9999998807907104	619.4866943359375	186.12850952148438	0.0004252791404724121	3	028
408	500.56695556640625	246.57545471191406	1.0	426.19573974609375	306.7560119628906	0.9996825456619263	622.8883056640625	185.51564025878906	0.9999999403953552	619.2731323242188	186.10179138183594	0.0004994571208953857	3	028
409	504.1131896972656	245.1446990966797	1.0	434.04388427734375	295.90716552734375	1.0	622.1124877929688	185.24984741210938	1.0	551.4953002929688	299.0719299316406	0.0032279491424560547	3	028
410	506.779541015625	258.38970947265625	0.0010128915309906006	644.5962524414062	304.652099609375	0.000315934419631958	645.39453125	306.7238464355469	0.0007040202617645264	639.6315307617188	306.3256530761719	2.086162567138672e-5	3	028
411	549.2876586914062	247.32540893554688	0.999989926815033	442.3849792480469	239.39736938476562	0.9965454339981079	647.4734497070312	296.69525146484375	0.00391697883605957	437.4359436035156	232.4822235107422	0.0005057752132415771	3	028
412	434.7149658203125	242.2779998779297	0.4506799876689911	438.1932067871094	241.87191772460938	0.9991863965988159	439.7101135253906	240.3204803466797	8.305907249450684e-5	429.6725769042969	245.39881896972656	7.674098014831543e-5	3	028
413	544.619873046875	257.6891174316406	0.9999995827674866	436.106689453125	243.57469177246094	0.9995198249816895	648.1746826171875	301.75299072265625	0.0006808638572692871	553.3013916015625	248.7757110595703	0.0001537799835205078	3	028
414	511.3846130371094	253.98353576660156	0.9999998807907104	441.0364685058594	249.50352478027344	0.8591346740722656	648.0776977539062	298.9297790527344	0.00029027462005615234	433.5374755859375	243.76641845703125	0.00011482834815979004	3	028
415	519.0179443359375	254.37144470214844	0.9999978542327881	444.9070739746094	254.9093475341797	0.9989467859268188	647.3519287109375	305.0227966308594	0.0011445879936218262	554.0169067382812	249.44204711914062	0.0003299713134765625	3	028
416	517.0897216796875	256.5685119628906	0.999995231628418	446.5253601074219	252.7288055419922	0.8703557252883911	647.7847290039062	300.16815185546875	0.0002923309803009033	554.8694458007812	248.56581115722656	0.00014969706535339355	3	028
417	439.8823547363281	249.63938903808594	0.9999881982803345	441.891845703125	249.04129028320312	0.6774340867996216	649.0697021484375	185.05734252929688	0.00032329559326171875	554.91357421875	247.74725341796875	0.0021036267280578613	3	028
418	439.62738037109375	251.38833618164062	0.9999997615814209	442.0289306640625	249.80262756347656	0.3678632974624634	647.4989624023438	301.5447998046875	0.0003782212734222412	555.1828002929688	249.5906982421875	0.001288384199142456	3	028
419	545.6863403320312	257.8827209472656	0.9999409317970276	444.9505615234375	255.0294952392578	0.999983549118042	444.04803466796875	252.45420837402344	0.00024637579917907715	554.11328125	249.16648864746094	0.0006219148635864258	3	028
420	555.354736328125	255.95176696777344	0.9862783551216125	448.10968017578125	258.7160949707031	0.9999402761459351	648.874267578125	300.9302062988281	0.0020740926265716553	554.566162109375	249.47288513183594	0.0004962682723999023	3	028
421	446.779541015625	256.2806396484375	0.9999940395355225	453.10882568359375	257.9713439941406	0.002188056707382202	647.9410400390625	303.1085510253906	0.0011593401432037354	554.2551879882812	249.16458129882812	0.002175837755203247	3	028
422	511.5753173828125	246.09951782226562	0.9999972581863403	440.32958984375	246.71827697753906	0.8639968037605286	648.115234375	300.0744934082031	0.0007755458354949951	552.4349365234375	247.7390594482422	7.146596908569336e-5	3	028
423	504.78704833984375	250.3037567138672	0.9999989867210388	445.88525390625	265.5369873046875	0.2623405456542969	647.0691528320312	298.72564697265625	0.0038534998893737793	443.7951965332031	256.1224670410156	6.636977195739746e-5	3	028
424	501.0060119628906	249.61585998535156	0.9999697208404541	450.373046875	276.9146728515625	1.0	647.5697021484375	283.5245361328125	0.0002613067626953125	449.5424499511719	284.1124267578125	8.943676948547363e-5	3	028
425	503.382080078125	251.40101623535156	0.9999974966049194	519.0233764648438	251.32420349121094	0.0003879964351654053	648.456298828125	44.71202850341797	0.00028774142265319824	531.7504272460938	249.47860717773438	3.835558891296387e-5	3	028
426	556.6914672851562	242.03298950195312	1.0	451.8348693847656	238.14537048339844	0.001877129077911377	647.8341064453125	302.38006591796875	0.00012359023094177246	548.8623046875	230.16915893554688	3.4421682357788086e-5	3	028
427	556.2882080078125	242.13087463378906	0.9999997615814209	448.0661315917969	242.2725830078125	0.999832272529602	646.468994140625	300.4901428222656	0.0004509389400482178	444.1131286621094	244.51470947265625	4.07099723815918e-5	3	028
428	555.1915283203125	239.37767028808594	0.9999990463256836	451.9143981933594	245.958251953125	0.9444622993469238	648.8301391601562	301.6885681152344	6.777048110961914e-5	552.4937744140625	232.40347290039062	6.079673767089844e-5	3	028
429	499.53564453125	240.4233856201172	1.0	505.8447570800781	232.87435913085938	0.0006508231163024902	649.4691772460938	174.05044555664062	0.00020268559455871582	494.5254821777344	230.11679077148438	0.0001551806926727295	3	028
430	502.61663818359375	240.6532745361328	0.9999974966049194	449.9666442871094	249.82150268554688	0.0048449039459228516	648.0687866210938	301.2108459472656	0.0006067156791687012	489.5053405761719	231.21151733398438	0.00011223554611206055	3	028
431	504.9317932128906	241.99465942382812	0.9997360706329346	448.4260559082031	252.86204528808594	0.2115858793258667	646.9829711914062	302.44720458984375	0.0008021891117095947	535.845458984375	231.705322265625	6.48200511932373e-5	3	028
432	552.3876342773438	240.7319793701172	0.9999995827674866	447.7074890136719	252.29678344726562	0.0045951008796691895	646.4878540039062	304.6474609375	0.00019216537475585938	532.5243530273438	245.742919921875	8.189678192138672e-5	3	028
433	557.6154174804688	256.5355529785156	0.9961361289024353	488.6396179199219	232.5516815185547	0.0018204152584075928	646.5776977539062	303.4085388183594	0.0002275407314300537	4.498128414154053	478.5235595703125	4.881620407104492e-5	3	028
434	510.3597106933594	270.4355773925781	1.0	459.750732421875	224.1373748779297	1.0	647.0383911132812	300.29730224609375	0.0002370774745941162	504.2589111328125	258.5146789550781	0.00048363208770751953	3	028
435	515.05419921875	280.1938781738281	1.0	457.6836853027344	229.58030700683594	1.0	647.0702514648438	302.0489196777344	0.0010547339916229248	506.6822814941406	288.65313720703125	0.00011152029037475586	3	028
436	519.159912109375	289.22662353515625	1.0	465.10498046875	235.87286376953125	1.0	647.893310546875	301.4449768066406	0.0028101205825805664	503.5788269042969	278.31646728515625	0.0002040863037109375	3	028
437	523.1317749023438	297.93609619140625	1.0	463.77154541015625	237.33636474609375	1.0	648.23095703125	302.65081787109375	0.0032278895378112793	521.6715087890625	303.52325439453125	0.00037235021591186523	3	028
438	527.8238525390625	304.7119140625	1.0	463.0746154785156	233.7908935546875	1.0	648.6647338867188	298.3153991699219	9.429454803466797e-5	521.9795532226562	294.3102722167969	0.00028836727142333984	3	028
439	531.7071533203125	312.6466979980469	1.0	466.65179443359375	239.40997314453125	0.9999977350234985	649.051513671875	299.5130920410156	0.00018516182899475098	532.6154174804688	318.0934753417969	0.00026148557662963867	3	028
440	536.909912109375	320.3277587890625	1.0	464.3656005859375	245.6353759765625	1.0	647.8746337890625	302.0020446777344	0.0002684593200683594	524.8539428710938	313.0523986816406	0.000341266393661499	3	028
441	539.1504516601562	327.31390380859375	1.0	475.41668701171875	249.05877685546875	1.0	648.158935546875	297.37652587890625	0.00037148594856262207	537.009765625	333.281982421875	0.0002626180648803711	3	028
442	540.5750732421875	336.1064758300781	1.0	477.7450256347656	248.81271362304688	1.0	647.857666015625	300.00042724609375	0.002298116683959961	537.43310546875	326.9773864746094	0.0006689727306365967	3	028
443	541.7213745117188	344.444091796875	1.0	489.9189453125	246.59353637695312	0.4462960958480835	647.5396118164062	292.6136474609375	0.0034676194190979004	536.1802368164062	325.98382568359375	8.442997932434082e-5	3	028
444	540.935791015625	355.1160583496094	0.9954060316085815	489.77392578125	249.49281311035156	0.9998485445976257	648.4893798828125	298.6770324707031	0.0022669732570648193	536.949462890625	340.84832763671875	3.415346145629883e-5	3	028
445	531.0296630859375	366.90374755859375	0.0017701983451843262	485.086669921875	258.86883544921875	0.984904408454895	647.3947143554688	299.8854064941406	0.0005025267601013184	536.86376953125	356.431884765625	8.034706115722656e-5	3	028
446	518.502197265625	362.3098449707031	1.0	486.35894775390625	258.6940612792969	0.0035674870014190674	648.4554443359375	301.8687438964844	0.007203847169876099	516.0524291992188	352.2012634277344	0.00014093518257141113	3	028
447	511.6754150390625	359.2062683105469	1.0	484.1199035644531	257.82916259765625	0.23106634616851807	647.9566040039062	59.47290802001953	6.952881813049316e-5	511.67498779296875	352.81396484375	5.283951759338379e-5	3	028
448	499.0855712890625	358.36517333984375	1.0	484.9522705078125	254.97128295898438	0.0434742271900177	647.813720703125	304.03399658203125	0.0003535747528076172	503.73870849609375	363.95196533203125	5.0067901611328125e-5	3	028
449	489.102294921875	358.1793518066406	1.0	500.02056884765625	258.3675537109375	0.9999172687530518	647.4310302734375	299.6925964355469	0.0020762383937835693	495.2568359375	259.29302978515625	8.636713027954102e-5	3	028
450	481.94561767578125	357.16937255859375	1.0	511.6722717285156	252.36505126953125	0.538305938243866	648.3245849609375	302.72027587890625	0.0005970597267150879	504.30078125	260.39666748046875	0.00029200315475463867	3	028
451	476.6553649902344	356.2254638671875	1.0	505.7874450683594	243.7649383544922	0.9999990463256836	645.1435546875	322.5394287109375	0.0017206966876983643	638.5372314453125	321.7994689941406	0.0007143020629882812	3	028
452	472.4837951660156	359.83917236328125	1.0	506.8916015625	241.43467712402344	1.0	648.2398071289062	302.4980163574219	0.015654414892196655	500.4076843261719	244.35665893554688	0.0006741881370544434	3	028
453	474.5310363769531	359.1365966796875	1.0	499.14013671875	234.99851989746094	0.9999998807907104	648.4521484375	301.519287109375	0.0003046393394470215	496.95050048828125	238.37371826171875	0.0010308921337127686	3	028
454	472.0498352050781	357.3057556152344	1.0	492.22906494140625	229.9718780517578	1.0	648.1469116210938	296.7646484375	0.0010755360126495361	5.0181050300598145	477.6011657714844	7.680058479309082e-5	3	028
455	472.6313171386719	354.5231628417969	1.0	482.3228759765625	223.87240600585938	1.0	647.3085327148438	306.7624206542969	0.0005876123905181885	472.16326904296875	342.34893798828125	0.0001315772533416748	3	028
456	473.72137451171875	353.0128479003906	1.0	475.5437316894531	220.5374755859375	1.0	647.5154418945312	299.826171875	0.00048232078552246094	471.20166015625	341.1728515625	0.00016108155250549316	3	028
457	473.1000671386719	351.4462890625	1.0	472.9081726074219	217.5846405029297	1.0	647.6024169921875	285.4173889160156	0.0006355643272399902	470.65313720703125	339.00360107421875	0.0002015531063079834	3	028
458	473.6358642578125	350.54400634765625	1.0	467.7094421386719	215.18475341796875	1.0	648.3707885742188	181.90353393554688	0.0007057487964630127	457.6008605957031	359.59796142578125	0.00012153387069702148	3	028
459	475.0481262207031	349.16949462890625	1.0	465.8968811035156	215.40576171875	1.0	647.8712158203125	302.6761779785156	0.0014248192310333252	458.40985107421875	358.5329895019531	0.00017139315605163574	3	028
460	475.2002868652344	349.19512939453125	1.0	461.22857666015625	213.21632385253906	1.0	647.7755126953125	303.34893798828125	0.0054250359535217285	453.2913818359375	290.227783203125	0.0001500844955444336	3	028
461	475.5943908691406	347.21563720703125	1.0	459.8321838378906	210.52894592285156	1.0	647.059814453125	302.75091552734375	0.001836150884628296	455.7273864746094	355.75067138671875	5.599856376647949e-5	3	028
462	474.0846252441406	345.5689697265625	1.0	450.8315734863281	216.92282104492188	0.9849419593811035	646.6032104492188	298.9600524902344	0.0036356747150421143	637.6869506835938	299.2329406738281	9.906291961669922e-5	3	028
463	475.7468566894531	345.8038635253906	1.0	450.0922546386719	219.25733947753906	0.9999998807907104	647.8475952148438	301.88238525390625	0.0006045401096343994	442.9116516113281	225.3966827392578	9.655952453613281e-5	3	028
464	475.63348388671875	344.3267822265625	1.0	452.7218017578125	221.1846923828125	1.0	648.691162109375	301.0390930175781	0.001653522253036499	445.7200012207031	222.71517944335938	0.00016197562217712402	3	028
465	475.3716735839844	344.2388000488281	1.0	448.4061584472656	219.3251495361328	1.0	648.0819702148438	298.43682861328125	0.00041610002517700195	5.37310266494751	477.5711975097656	8.043646812438965e-5	3	028
466	476.5082702636719	342.52215576171875	1.0	451.3075256347656	215.35842895507812	1.0	647.2184448242188	301.07525634765625	0.001210033893585205	445.8357238769531	221.62493896484375	4.044175148010254e-5	3	028
467	477.95306396484375	342.6289978027344	1.0	445.617919921875	214.22018432617188	1.0	648.3488159179688	300.32440185546875	0.0005677640438079834	457.7970275878906	349.10614013671875	6.258487701416016e-5	3	028
468	479.43389892578125	338.3254089355469	1.0	448.3268737792969	213.06248474121094	1.0	647.846923828125	128.9095458984375	0.00010669231414794922	473.6679382324219	324.0018005371094	2.9861927032470703e-5	3	028
469	480.8426208496094	333.7867736816406	1.0	449.3994140625	211.04232788085938	1.0	647.52783203125	300.0160827636719	0.00016576051712036133	481.8595886230469	322.9132080078125	7.173418998718262e-5	3	028
470	481.6492004394531	332.4150085449219	1.0	447.32489013671875	206.4230499267578	1.0	649.4451904296875	192.2240753173828	0.00016054511070251465	471.7687072753906	320.44921875	8.842349052429199e-5	3	028
471	483.32843017578125	333.1439514160156	1.0	441.3910217285156	217.1353302001953	0.9999998807907104	649.7776489257812	187.95494079589844	0.00020036101341247559	482.3127746582031	321.6230773925781	0.00013214349746704102	3	028
472	484.7876281738281	331.613037109375	1.0	438.875732421875	212.46932983398438	1.0	649.3721923828125	186.7013397216797	0.0003993809223175049	472.4481201171875	321.74542236328125	0.00010925531387329102	3	028
473	486.5700988769531	331.83721923828125	1.0	432.93963623046875	216.7036895751953	1.0	649.79443359375	180.1274871826172	0.0008930563926696777	482.9544372558594	319.1161804199219	0.00010687112808227539	3	028
474	485.8189392089844	331.2305908203125	1.0	424.4774169921875	217.81590270996094	1.0	647.4232177734375	298.8590087890625	0.00017011165618896484	482.32562255859375	319.2449951171875	7.766485214233398e-5	3	028
475	486.48236083984375	330.6559143066406	1.0	423.21551513671875	220.3657989501953	1.0	647.5419921875	302.73095703125	0.00024235248565673828	416.2759704589844	223.47068786621094	9.423494338989258e-5	3	028
476	487.87335205078125	329.5193176269531	1.0	420.1698913574219	218.7483673095703	1.0	647.5546875	302.6382751464844	0.0002949237823486328	419.3859558105469	218.6641387939453	6.759166717529297e-5	3	028
477	485.81109619140625	330.36041259765625	1.0	420.5633544921875	217.21826171875	1.0	649.5484008789062	189.01614379882812	0.0001944899559020996	416.0798645019531	223.29583740234375	9.995698928833008e-5	3	028
478	486.179443359375	330.53558349609375	1.0	416.6372375488281	217.30563354492188	0.9999961853027344	647.6264038085938	304.36029052734375	0.0003115534782409668	415.4503173828125	223.2309112548828	0.0002346336841583252	3	028
479	480.2579650878906	332.0888977050781	1.0	416.055419921875	213.87193298339844	1.0	647.1942138671875	300.4913024902344	0.003815680742263794	415.89520263671875	221.06480407714844	4.157423973083496e-5	3	028
480	478.11395263671875	331.97418212890625	1.0	415.4868469238281	214.17369079589844	0.9999998807907104	647.52978515625	284.3775329589844	0.0011738240718841553	402.5168151855469	219.93264770507812	0.00010511279106140137	3	028
481	477.1195983886719	330.4892578125	1.0	410.90350341796875	208.92604064941406	1.0	647.9679565429688	298.267333984375	9.307265281677246e-5	414.3138732910156	211.49786376953125	0.00014641880989074707	3	028
482	474.69512939453125	332.2144470214844	1.0	411.6316833496094	209.560546875	0.9999998807907104	647.7540893554688	303.334228515625	0.0004150569438934326	400.97314453125	215.2469940185547	9.545683860778809e-5	3	028
483	473.58380126953125	330.7434387207031	1.0	414.28131103515625	213.17422485351562	1.0	647.12744140625	285.88037109375	0.00027620792388916016	414.5439758300781	219.85110473632812	0.00010138750076293945	3	028
484	472.35150146484375	330.2811584472656	1.0	410.65667724609375	215.9159698486328	1.0	471.2799987792969	332.8838195800781	6.511807441711426e-5	458.9501953125	339.6533508300781	9.557604789733887e-5	3	028
485	471.2310791015625	329.9937438964844	1.0	413.43719482421875	213.0577850341797	1.0	647.4603271484375	283.3418273925781	0.00046315789222717285	403.2620849609375	218.4787139892578	0.00010496377944946289	3	028
486	468.379150390625	332.32977294921875	1.0	415.8130187988281	213.59689331054688	1.0	647.6266479492188	301.283935546875	0.007063627243041992	401.666259765625	219.32557678222656	0.00010076165199279785	3	028
487	465.6040954589844	332.4307556152344	1.0	417.27972412109375	210.1382598876953	1.0	648.0962524414062	290.9418640136719	0.0006981194019317627	404.562744140625	219.55401611328125	0.00012439489364624023	3	028
488	465.0816650390625	331.04595947265625	1.0	419.4137878417969	208.4247283935547	1.0	648.7093505859375	301.4569396972656	0.00045689940452575684	464.9281921386719	322.8902282714844	7.987022399902344e-5	3	028
489	463.6971130371094	330.0521545410156	1.0	423.6498718261719	212.484130859375	1.0	649.5982055664062	187.7409210205078	0.00018426775932312012	417.6642761230469	212.80897521972656	4.25875186920166e-5	3	028
490	461.98809814453125	331.1755065917969	1.0	428.9364318847656	217.12710571289062	1.0	649.3101806640625	219.88365173339844	7.62939453125e-5	425.169189453125	220.2967071533203	8.416175842285156e-5	3	028
491	454.987548828125	334.4153747558594	1.0	429.9679260253906	219.72024536132812	1.0	647.474609375	290.6061706542969	0.0015969276428222656	453.69342041015625	323.0284729003906	8.106231689453125e-5	3	028
492	449.7025146484375	333.5048828125	1.0	432.7631530761719	221.59971618652344	1.0	648.119873046875	302.1435546875	0.001798391342163086	451.4534912109375	323.407470703125	9.486079216003418e-5	3	028
493	446.9493713378906	329.15509033203125	1.0	435.04949951171875	223.37559509277344	1.0	650.546875	204.9823455810547	0.00014731287956237793	443.09368896484375	336.14111328125	9.685754776000977e-5	3	028
494	444.3741760253906	328.1951904296875	1.0	441.1546325683594	225.6216583251953	1.0	648.0961303710938	301.0023498535156	0.0033076703548431396	442.8115234375	334.7294616699219	0.00010451674461364746	3	028
495	437.4166564941406	328.9932861328125	1.0	444.23089599609375	235.16525268554688	0.9999998211860657	433.94256591796875	333.4642333984375	4.678964614868164e-5	440.0993957519531	237.3080596923828	0.00018522143363952637	3	028
496	432.21435546875	330.2251892089844	1.0	448.421875	241.44065856933594	1.0	648.8472290039062	301.71295166015625	0.0002052783966064453	433.28546142578125	320.89215087890625	0.00014451146125793457	3	028
497	426.18450927734375	332.62774658203125	1.0	444.68798828125	242.798828125	1.0	647.8709106445312	297.96087646484375	0.0017880499362945557	435.2568359375	244.9786376953125	0.00013110041618347168	3	028
498	418.2254638671875	334.0335998535156	1.0	441.7134094238281	251.8652801513672	1.0	648.1129760742188	297.9636535644531	0.00034040212631225586	419.779052734375	324.6610107421875	0.0002741813659667969	3	028
499	415.0286865234375	341.4589538574219	1.0	448.5332336425781	260.7891540527344	1.0	647.7611083984375	300.9872131347656	0.0008061528205871582	449.7959289550781	267.482666015625	7.581710815429688e-5	3	028
500	412.68817138671875	345.7729797363281	1.0	449.0259094238281	258.5317687988281	1.0	412.8119201660156	348.84552001953125	0.0006654560565948486	410.60687255859375	353.1930236816406	0.00032025575637817383	3	028
501	413.3415222167969	347.9214782714844	1.0	438.4346923828125	260.5211181640625	1.0	648.0112915039062	302.1408386230469	0.0027899742126464844	417.10430908203125	339.50439453125	9.608268737792969e-5	3	028
502	412.449951171875	350.18878173828125	1.0	429.9313049316406	258.173583984375	1.0	647.7675170898438	303.2265625	0.0006832778453826904	406.3736572265625	338.9076232910156	0.0001672506332397461	3	028
503	410.2188415527344	351.9729309082031	1.0	426.0541076660156	258.352783203125	1.0	647.87060546875	282.1149597167969	0.000609666109085083	405.9521484375	340.54949951171875	0.0004037320613861084	3	028
504	407.92864990234375	352.6502380371094	1.0	418.9914855957031	263.0008544921875	0.9999999403953552	647.4078369140625	282.8478088378906	0.00038245320320129395	405.7669372558594	343.0151672363281	0.0007641911506652832	3	028
505	405.592529296875	354.8810729980469	1.0	417.30279541015625	267.01910400390625	0.9996727705001831	648.242431640625	301.3096008300781	0.001991450786590576	405.7205810546875	343.4083251953125	0.0007493793964385986	3	028
506	405.1587829589844	355.30120849609375	1.0	412.4421081542969	267.1124572753906	0.9999997615814209	648.5537109375	301.4447021484375	0.0010188519954681396	408.5038757324219	272.081787109375	0.00011056661605834961	3	028
507	405.2342529296875	355.75946044921875	1.0	407.06463623046875	269.8748779296875	1.0	416.83221435546875	355.8234558105469	0.0003934502601623535	401.68817138671875	272.1430358886719	9.524822235107422e-5	3	028
508	405.2584533691406	355.5731506347656	1.0	406.44769287109375	271.6323547363281	1.0	416.7344055175781	356.107177734375	0.0008216798305511475	399.5452575683594	274.6085510253906	0.000206679105758667	3	028
509	405.5535888671875	356.7174377441406	1.0	407.62603759765625	272.1257629394531	0.9999998807907104	647.8197631835938	301.2154235839844	0.006063491106033325	400.10052490234375	274.3389587402344	9.235739707946777e-5	3	028
510	405.9787902832031	356.5713806152344	1.0	404.9622802734375	272.10406494140625	1.0	648.2786254882812	188.22262573242188	0.0008133351802825928	403.0589294433594	272.3101806640625	0.00015094876289367676	3	028
511	407.1219482421875	356.1679992675781	1.0	402.8666687011719	272.5950622558594	1.0	647.8651123046875	301.0624694824219	0.0010515153408050537	401.5133361816406	273.3482971191406	0.00023439526557922363	3	028
512	408.7059020996094	356.1065368652344	1.0	403.43634033203125	272.26397705078125	1.0	647.8856201171875	284.9041442871094	0.0007443726062774658	408.8662414550781	344.1139221191406	0.00013116002082824707	3	028
513	408.45379638671875	356.08251953125	1.0	399.18682861328125	272.2249450683594	0.9993128776550293	415.8960266113281	354.6230163574219	0.0005799531936645508	408.41778564453125	343.96044921875	0.00017595291137695312	3	028
514	410.4307861328125	355.4793395996094	1.0	397.4847106933594	270.4341125488281	0.9999769926071167	648.5764770507812	185.6440887451172	0.0001569688320159912	409.4438781738281	343.67999267578125	0.0002961456775665283	3	028
515	411.7698669433594	355.52984619140625	1.0	398.9938049316406	272.9694519042969	1.0	647.6931762695312	298.57550048828125	0.00022777915000915527	409.9786376953125	344.09356689453125	0.0001958310604095459	3	028
516	413.14739990234375	355.74407958984375	1.0	399.7765197753906	276.963623046875	1.0	647.7471313476562	285.4449157714844	8.469820022583008e-5	5.59597635269165	478.454833984375	0.0005116760730743408	3	028
517	413.2356262207031	355.65765380859375	1.0	400.90789794921875	274.6093444824219	0.9999998807907104	647.9232788085938	301.7920837402344	0.00030240416526794434	409.72491455078125	344.28668212890625	0.00027236342430114746	3	028
518	412.24066162109375	356.2715148925781	1.0	400.2192687988281	273.8973693847656	0.999999463558197	649.6143188476562	188.86065673828125	5.46872615814209e-5	409.6034851074219	344.83441162109375	0.00022739171981811523	3	028
519	413.9333801269531	355.6266784667969	1.0	398.3258972167969	275.2042541503906	1.0	647.7213134765625	301.7966003417969	0.0021344125270843506	399.7747497558594	275.302001953125	0.00040471553802490234	3	028
520	414.142578125	356.4851379394531	1.0	399.2496643066406	272.9043273925781	0.9999897480010986	647.60693359375	304.95330810546875	0.00016671419143676758	400.6170959472656	274.4743957519531	0.00042822957038879395	3	028
521	413.2291564941406	356.3610534667969	1.0	399.119873046875	275.6550598144531	1.0	648.5473022460938	298.74896240234375	0.00011175870895385742	400.4894104003906	275.46484375	0.00020074844360351562	3	028
522	415.2525939941406	354.5605773925781	1.0	400.2734069824219	277.5241394042969	1.0	649.1982421875	202.26318359375	7.843971252441406e-5	410.0579528808594	344.01385498046875	0.00012305378913879395	3	028
523	414.604248046875	347.1096496582031	1.0	405.8792724609375	273.61688232421875	1.0	649.2901000976562	172.248779296875	0.00023764371871948242	403.91522216796875	273.9124450683594	0.00024968385696411133	3	028
524	414.2509765625	341.9513854980469	1.0	409.05181884765625	351.6172180175781	0.00022107362747192383	646.9437866210938	303.46435546875	9.420514106750488e-5	406.2158203125	353.13165283203125	0.00022667646408081055	3	028
525	428.449462890625	329.3485412597656	0.999984622001648	422.22430419921875	295.77734375	0.0015413463115692139	649.5894775390625	205.46043395996094	1.2308359146118164e-5	4.822787761688232	477.0499572753906	7.086992263793945e-5	3	028
526	426.71856689453125	295.048095703125	1.0	435.8081970214844	292.8894348144531	0.001135408878326416	646.0509643554688	304.5743713378906	0.00017979741096496582	426.2112731933594	304.7574462890625	0.00012490153312683105	3	028
527	428.4020690917969	288.73370361328125	1.0	434.3023376464844	282.5211486816406	0.0025181174278259277	426.6560974121094	285.987548828125	0.00010097026824951172	422.1914367675781	279.4940490722656	0.00025600194931030273	3	028
528	430.2646179199219	281.7551574707031	1.0	391.01666259765625	334.8631896972656	0.003040909767150879	430.2339782714844	285.30908203125	0.00023350119590759277	426.19866943359375	289.43365478515625	0.00038054585456848145	3	028
529	432.7037048339844	260.72747802734375	1.0	435.037109375	261.0075988769531	0.011076867580413818	646.731689453125	299.31280517578125	0.0002073049545288086	433.7031555175781	270.27777099609375	7.611513137817383e-5	3	028
530	439.90338134765625	240.95249938964844	1.0	404.2255859375	352.0388488769531	0.9982749223709106	409.22113037109375	348.371826171875	0.00018471479415893555	402.9153137207031	344.4755859375	0.0005797147750854492	3	028
531	446.0602111816406	225.03192138671875	1.0	412.61138916015625	359.2901916503906	0.9999955892562866	412.0284423828125	362.95172119140625	0.00025457143783569336	415.1498718261719	363.3743896484375	0.000696331262588501	3	028
532	451.830322265625	212.1835479736328	1.0	415.9114685058594	369.7361145019531	0.8018313646316528	645.9614868164062	301.2320556640625	5.46574592590332e-5	419.34613037109375	370.3264465332031	0.0003381967544555664	3	028
533	455.9720764160156	202.31927490234375	1.0	412.8811340332031	356.72705078125	0.998105525970459	456.96087646484375	203.0273895263672	0.00018849968910217285	413.0126647949219	360.5639953613281	0.00014802813529968262	3	028
534	461.341796875	191.83267211914062	1.0	418.0469665527344	344.9756164550781	0.9991531372070312	465.2452697753906	190.58062744140625	7.522106170654297e-5	418.0301818847656	343.43035888671875	5.817413330078125e-5	3	028
535	467.4565124511719	179.98353576660156	1.0	435.6469421386719	320.82598876953125	0.9999994039535522	646.437744140625	303.8216552734375	0.00020575523376464844	435.6419982910156	311.6136169433594	0.00024816393852233887	3	028
536	475.1847229003906	161.82818603515625	1.0	431.7906494140625	313.7335510253906	1.0	471.4904479980469	164.29885864257812	0.00010198354721069336	431.0664367675781	319.1944885253906	0.00021061301231384277	3	028
537	480.7145690917969	150.80252075195312	1.0	435.05999755859375	301.2584533691406	0.006188154220581055	648.1799926757812	190.54261779785156	5.6415796279907227e-5	2.629012107849121	477.9127502441406	1.7255544662475586e-5	3	028
538	486.649658203125	143.64767456054688	1.0	493.7561340332031	143.61793518066406	0.00036591291427612305	491.6486511230469	144.22142028808594	8.314847946166992e-5	492.777587890625	142.13101196289062	2.709031105041504e-5	3	028
539	494.6034851074219	138.21104431152344	1.0	447.03070068359375	263.10498046875	0.2638302743434906	493.7188415527344	140.32754516601562	0.000347822904586792	491.0455322265625	143.9366455078125	9.316205978393555e-5	3	028
540	500.1693115234375	130.03353881835938	1.0	446.8846435546875	246.71998596191406	0.9999871253967285	648.177734375	172.14173889160156	0.0006758570671081543	6.398298263549805	478.49774169921875	0.0001589059829711914	3	028
541	503.5411682128906	123.3264389038086	1.0	455.1999206542969	225.91094970703125	1.0	648.1432495117188	300.0516662597656	0.0048445165157318115	462.0422668457031	228.5147705078125	0.00018200278282165527	3	028
542	508.9623107910156	119.74209594726562	1.0	460.2032775878906	217.03939819335938	1.0	646.6947021484375	302.5343322753906	0.004230976104736328	461.4183349609375	222.41798400878906	0.0004942417144775391	3	028
543	513.0204467773438	119.67691040039062	1.0	461.5864562988281	209.32789611816406	1.0	517.0982666015625	121.81001281738281	0.00019466876983642578	513.4375610351562	129.60130310058594	7.772445678710938e-5	3	028
544	516.1708984375	118.72187805175781	1.0	463.5404357910156	206.88250732421875	1.0	647.6043090820312	310.6323547363281	0.0018731355667114258	464.1221008300781	205.6814422607422	7.000565528869629e-5	3	028
545	520.3240966796875	116.4435806274414	1.0	467.0792541503906	192.6073760986328	1.0	648.2808227539062	173.1072235107422	0.00031119585037231445	466.0004577636719	194.205810546875	0.0001386702060699463	3	028
546	522.2291870117188	117.12316131591797	1.0	471.6584777832031	182.21829223632812	1.0	649.4412841796875	173.5940704345703	8.791685104370117e-5	473.0535888671875	186.394775390625	0.00039461255073547363	3	028
547	522.0596313476562	119.17420196533203	1.0	471.19854736328125	181.2734375	1.0	646.9140014648438	288.2776794433594	0.000374525785446167	472.6277160644531	185.7381591796875	0.0001227259635925293	3	028
548	515.0255737304688	118.04669189453125	1.0	474.13983154296875	176.56472778320312	1.0	648.621826171875	169.2057647705078	0.0003750920295715332	470.38226318359375	170.04864501953125	0.00020369887351989746	3	028
549	506.6186828613281	118.3935775756836	1.0	461.3250427246094	169.5108642578125	0.00336572527885437	648.9529418945312	170.8441162109375	0.0001004934310913086	504.3173522949219	128.34986877441406	6.80685043334961e-5	3	028
