# Supplementary material for: An automated feeding system for the African killifish reveals the impact of diet on lifespan and allows scalable assessment of associative learning
Source: eLife. 2022 Nov 10;11:e69008. doi: 10.7554/eLife.69008 (PMC9788828; doi:10.7554/eLife.69008)
Supplement: Figure 6—source data 2. [file elife-69008-fig6-data2.zip › Training Trajectories/t6_REC032DLC_resnet50_TrainAllTheThingsJun28shuffle1_1030000.csv]

bodyparts_coords	fishhead_x	fishhead_y	fishhead_likelihood	fishtail_x	fishtail_y	fishtail_likelihood	redlight_x	redlight_y	redlight_likelihood	fooddrop_x	fooddrop_y	fooddrop_likelihood	fishnum	recordingnum
0	312.211669921875	343.2982177734375	1.0	232.77285766601562	229.17005920410156	1.0	319.4217834472656	342.94879150390625	0.00010058283805847168	227.2985076904297	236.31275939941406	4.124641418457031e-5	6	032
1	312.2009582519531	343.996826171875	1.0	234.59286499023438	228.29319763183594	1.0	238.67950439453125	230.80966186523438	8.681416511535645e-5	229.04542541503906	227.9951934814453	0.00012427568435668945	6	032
2	312.91253662109375	342.4059753417969	1.0	235.25721740722656	227.13626098632812	1.0	232.48550415039062	228.1092987060547	0.00011101365089416504	229.1590118408203	229.0918731689453	0.0001373887062072754	6	032
3	313.4842834472656	342.11669921875	1.0	235.38717651367188	227.71884155273438	1.0	232.54393005371094	228.27035522460938	8.752942085266113e-5	229.50709533691406	229.19967651367188	0.00014901161193847656	6	032
4	313.73431396484375	340.0160217285156	1.0	235.87353515625	227.421875	1.0	232.3184814453125	228.34915161132812	0.00019794702529907227	228.9999237060547	229.417724609375	0.000191420316696167	6	032
5	314.3735046386719	342.5393981933594	1.0	236.09579467773438	227.50831604003906	1.0	233.0370635986328	228.91648864746094	0.00015407800674438477	229.13116455078125	230.18377685546875	0.00014787912368774414	6	032
6	314.7085876464844	340.381591796875	1.0	235.3687286376953	227.6951446533203	1.0	232.62591552734375	228.90411376953125	0.0001710355281829834	229.32350158691406	230.102294921875	0.0002059638500213623	6	032
7	314.6212463378906	339.5869140625	1.0	235.96875	227.32818603515625	1.0	233.25047302246094	229.4043426513672	0.0002447068691253662	229.12928771972656	230.7847442626953	0.00029152631759643555	6	032
8	315.176025390625	341.1606750488281	1.0	235.61720275878906	227.65626525878906	1.0	233.163818359375	228.81585693359375	0.00021067261695861816	228.7843475341797	230.21730041503906	0.0002111494541168213	6	032
9	315.12408447265625	339.5972900390625	1.0	235.2037811279297	227.8914337158203	1.0	233.72311401367188	229.55210876464844	0.0001710355281829834	228.8448028564453	231.0389862060547	0.00014457106590270996	6	032
10	315.15966796875	338.7852478027344	1.0	233.9770965576172	229.0279541015625	1.0	319.6884765625	338.3472595214844	0.00012052059173583984	233.3300018310547	233.45321655273438	0.0001621842384338379	6	032
11	315.8895568847656	339.6335754394531	1.0	237.89866638183594	228.25363159179688	1.0	234.38137817382812	232.43771362304688	8.049607276916504e-5	311.7210998535156	327.9421081542969	0.00011801719665527344	6	032
12	316.6675720214844	341.8774719238281	1.0	237.18992614746094	228.2047882080078	1.0	314.384521484375	344.0541687011719	7.18533992767334e-5	230.44613647460938	235.72970581054688	9.226799011230469e-5	6	032
13	317.64642333984375	339.88812255859375	1.0	236.2303924560547	228.58883666992188	1.0	313.7803039550781	344.4792785644531	0.00010326504707336426	231.1873016357422	235.6036376953125	0.00013959407806396484	6	032
14	319.6973571777344	340.1395568847656	1.0	235.28968811035156	228.80650329589844	1.0	233.8256378173828	230.634033203125	9.59634780883789e-5	228.44070434570312	232.49957275390625	0.00010371208190917969	6	032
15	325.5273742675781	340.58087158203125	1.0	250.1898193359375	239.397216796875	1.0	331.4441833496094	341.095458984375	9.649991989135742e-5	242.98556518554688	245.01315307617188	0.0003248751163482666	6	032
16	332.3067932128906	343.2320861816406	1.0	256.68865966796875	242.76573181152344	1.0	250.0374755859375	247.75306701660156	0.00039061903953552246	332.8108215332031	337.4250793457031	7.277727127075195e-5	6	032
17	337.95062255859375	347.9397888183594	1.0	257.2416076660156	246.6392059326172	1.0	336.9405517578125	349.86322021484375	0.000387042760848999	336.5433349609375	338.5836181640625	0.00024688243865966797	6	032
18	344.0473327636719	349.36920166015625	1.0	259.7860412597656	253.25375366210938	1.0	344.4313659667969	350.46697998046875	0.0002891123294830322	260.4603576660156	256.01898193359375	0.0007056295871734619	6	032
19	352.0688781738281	348.8567199707031	1.0	268.94110107421875	258.4100646972656	1.0	352.0221252441406	349.86517333984375	0.0002745985984802246	353.7466125488281	340.533203125	0.0007346570491790771	6	032
20	359.2336730957031	350.77593994140625	1.0	273.69000244140625	263.8824462890625	1.0	356.6660461425781	352.5968322753906	0.00013017654418945312	356.50396728515625	340.0473937988281	0.0008644163608551025	6	032
21	369.1884765625	354.7061767578125	1.0	285.73907470703125	295.5223693847656	0.9999998807907104	362.9889831542969	354.0040588378906	4.222989082336426e-5	284.6781005859375	298.3535461425781	6.237626075744629e-5	6	032
22	376.3508605957031	355.8998107910156	1.0	288.3810119628906	302.55413818359375	1.0	291.8984069824219	300.7025146484375	0.00011157989501953125	288.6295166015625	304.27252197265625	9.28044319152832e-5	6	032
23	385.7999572753906	358.5865478515625	1.0	298.5588684082031	300.0365295410156	1.0	296.0704650878906	302.0650634765625	9.897351264953613e-5	292.5231628417969	305.06585693359375	0.000228196382522583	6	032
24	392.0815124511719	359.42620849609375	1.0	302.30950927734375	299.2109375	1.0	300.3100891113281	298.610595703125	0.00014290213584899902	304.7111511230469	298.38055419921875	0.0001119077205657959	6	032
25	399.899169921875	360.8855895996094	1.0	305.0616149902344	306.1981506347656	1.0	543.50537109375	191.8976287841797	1.0	540.8196411132812	193.0432586669922	0.0006078481674194336	6	032
26	405.33795166015625	362.5639343261719	1.0	310.6194763183594	314.33245849609375	0.9999998807907104	543.0509643554688	190.70863342285156	1.0	540.7278442382812	189.21627807617188	0.0009829699993133545	6	032
27	511.0616760253906	359.54364013671875	1.0	314.0894470214844	318.2377014160156	1.0	543.0422973632812	191.566162109375	1.0	537.3418579101562	191.3859405517578	0.0011422336101531982	6	032
28	510.2330627441406	359.69854736328125	1.0	318.1590270996094	322.5541076660156	1.0	542.501220703125	191.2987518310547	0.9999999403953552	540.63623046875	190.13858032226562	0.0009395778179168701	6	032
29	509.5593566894531	359.7084655761719	1.0	331.4053955078125	321.4010009765625	1.0	542.8600463867188	190.85409545898438	1.0	540.9039916992188	189.65463256835938	0.001053154468536377	6	032
30	508.82373046875	359.25482177734375	1.0	323.982666015625	329.2530212402344	1.0	543.478759765625	191.1280975341797	1.0	325.63543701171875	331.6605529785156	0.001057744026184082	6	032
31	412.78424072265625	361.8346862792969	1.0	322.362548828125	329.55145263671875	1.0	543.3590087890625	190.9949951171875	1.0	540.9623413085938	189.72181701660156	0.0005764365196228027	6	032
32	414.9869384765625	359.7767639160156	1.0	325.9604797363281	332.3929748535156	1.0	542.5953369140625	191.2428741455078	1.0	540.5746459960938	190.27035522460938	0.00143510103225708	6	032
33	415.36846923828125	353.1950988769531	1.0	330.87310791015625	329.4117736816406	0.9999973773956299	543.2186279296875	190.80596923828125	1.0	540.9776000976562	189.59982299804688	0.0008539259433746338	6	032
34	413.2547302246094	348.000732421875	0.9999998807907104	331.48809814453125	331.5539855957031	0.9999988079071045	543.37841796875	191.0399169921875	1.0	332.4197692871094	330.23291015625	0.0005109012126922607	6	032
35	406.7753601074219	342.8555603027344	1.0	332.674072265625	324.84844970703125	1.0	542.8162231445312	190.56594848632812	1.0	537.221923828125	190.02142333984375	0.0012071430683135986	6	032
36	409.2192077636719	339.2458801269531	0.9999999403953552	335.4875183105469	323.99566650390625	1.0	543.6345825195312	191.0411376953125	1.0	541.0952758789062	189.5304412841797	0.0004349350929260254	6	032
37	390.8043518066406	339.859619140625	0.9865709543228149	339.17987060546875	321.640869140625	0.9634453058242798	543.7505493164062	191.38194274902344	1.0	542.4097900390625	191.0329132080078	0.0004253983497619629	6	032
38	387.50860595703125	339.9091796875	0.9901118278503418	341.4803466796875	321.55462646484375	0.9918456077575684	542.9923095703125	191.36441040039062	1.0	540.583984375	190.44029235839844	0.0008381009101867676	6	032
39	409.9515380859375	328.7364501953125	0.999999463558197	345.01470947265625	323.9086608886719	0.014160603284835815	543.0841674804688	191.04290771484375	1.0	540.5907592773438	189.42311096191406	0.0006030797958374023	6	032
40	403.8675537109375	329.8460998535156	1.0	346.5153503417969	323.958251953125	0.034115344285964966	543.8206787109375	191.00205993652344	1.0	542.3906860351562	191.29994201660156	0.00042942166328430176	6	032
41	419.0812072753906	308.37799072265625	1.0	365.0701599121094	351.8371887207031	0.002311110496520996	543.3841552734375	191.27537536621094	1.0	537.5880737304688	190.82595825195312	0.0011068880558013916	6	032
42	423.36285400390625	300.4292907714844	1.0	431.3493347167969	296.0550537109375	0.0008264780044555664	543.416015625	191.63746643066406	1.0	541.1067504882812	190.37979125976562	0.000506967306137085	6	032
43	428.71734619140625	295.3464660644531	1.0	369.66302490234375	351.7723083496094	0.009658873081207275	543.298828125	191.2450408935547	1.0	540.6903686523438	189.61090087890625	0.0007332265377044678	6	032
44	432.8837890625	291.2413330078125	1.0	364.05029296875	358.0539855957031	0.9999938011169434	543.4440307617188	191.6925811767578	1.0	540.867919921875	192.81715393066406	0.0007707476615905762	6	032
45	438.15966796875	286.1778564453125	1.0	362.5269775390625	359.87420654296875	0.9999998807907104	543.02880859375	191.01181030273438	1.0	541.1591796875	190.09967041015625	0.0010551810264587402	6	032
46	443.867919921875	281.2940368652344	1.0	513.8715209960938	353.4834289550781	1.0	542.865966796875	191.4957733154297	1.0	541.2764282226562	192.6056671142578	0.000527799129486084	6	032
47	451.8619384765625	274.05377197265625	1.0	368.0976257324219	355.6705322265625	0.999993085861206	542.9707641601562	191.47401428222656	0.9999998807907104	540.5609741210938	190.103515625	0.0005263686180114746	6	032
48	457.7278747558594	269.83905029296875	1.0	367.8520812988281	353.3971252441406	1.0	542.7552490234375	191.158935546875	0.9999999403953552	540.9771728515625	190.0626220703125	0.0008727014064788818	6	032
49	457.93914794921875	264.9640197753906	1.0	518.1725463867188	350.5936279296875	1.0	542.9004516601562	191.2960968017578	1.0	540.5967407226562	190.46286010742188	0.0007141530513763428	6	032
50	459.998046875	261.2652587890625	1.0	369.54888916015625	360.3993225097656	1.0	543.6016845703125	190.22079467773438	0.9999999403953552	541.1012573242188	188.5780487060547	0.0009388625621795654	6	032
51	459.79913330078125	259.3477783203125	1.0	513.4961547851562	351.2933654785156	1.0	543.116455078125	191.75204467773438	1.0	540.8594970703125	190.7937774658203	0.0005895793437957764	6	032
52	456.1404724121094	256.5740051269531	1.0	380.1273498535156	354.7471923828125	1.0	542.7896728515625	190.62503051757812	1.0	537.4378051757812	189.72755432128906	0.002782672643661499	6	032
53	457.34405517578125	251.1436767578125	1.0	380.9959716796875	347.5572814941406	1.0	543.3880615234375	191.00390625	1.0	540.8110961914062	189.63795471191406	0.00047850608825683594	6	032
54	458.7472839355469	245.2735595703125	1.0	376.2828063964844	344.47357177734375	1.0	543.842041015625	191.61907958984375	1.0	375.65374755859375	346.6156005859375	0.0014026463031768799	6	032
55	459.46697998046875	242.1049041748047	1.0	365.89788818359375	350.5840148925781	0.9999998211860657	543.6654663085938	191.951171875	1.0	540.6419067382812	192.9561004638672	0.00031450390815734863	6	032
56	459.8477478027344	240.14926147460938	1.0	370.98193359375	351.2093811035156	1.0	543.8626708984375	191.0359344482422	1.0	369.409912109375	351.13153076171875	0.0007220208644866943	6	032
57	457.5742492675781	239.35142517089844	1.0	371.127197265625	350.70367431640625	1.0	543.2999877929688	191.18966674804688	1.0	540.7216186523438	190.15977478027344	0.0005929470062255859	6	032
58	457.5954284667969	238.4159393310547	1.0	368.7310791015625	349.01971435546875	1.0	543.8683471679688	190.84368896484375	1.0	541.4351196289062	192.23114013671875	0.0010021328926086426	6	032
59	458.2714538574219	238.5740203857422	1.0	363.75335693359375	347.3685302734375	1.0	543.5639038085938	191.13760375976562	1.0	362.40740966796875	348.3180236816406	0.0006252527236938477	6	032
60	456.9542541503906	237.5242156982422	1.0	360.9542541503906	345.4864196777344	1.0	543.0902099609375	191.22503662109375	1.0	360.6921691894531	347.2999572753906	0.0007650554180145264	6	032
61	457.3795166015625	236.25929260253906	1.0	361.4767761230469	342.7388916015625	1.0	543.72021484375	190.74851989746094	1.0	541.0313720703125	191.91360473632812	0.000536799430847168	6	032
62	457.6262512207031	235.22901916503906	1.0	361.7713623046875	339.2102355957031	1.0	542.9758911132812	191.13148498535156	1.0	540.6460571289062	189.651123046875	0.0009018778800964355	6	032
63	458.0618591308594	234.7832489013672	1.0	360.48126220703125	335.6330261230469	1.0	543.3379516601562	191.0338134765625	1.0	537.6923828125	190.55845642089844	0.000865548849105835	6	032
64	458.7563171386719	234.18536376953125	1.0	359.50927734375	330.78759765625	1.0	543.283447265625	190.97317504882812	1.0	360.4444885253906	332.1361389160156	0.0014274120330810547	6	032
65	458.81939697265625	233.9325408935547	1.0	364.2993469238281	335.685546875	1.0	543.4530639648438	191.36508178710938	1.0	541.5849609375	190.1698760986328	0.0010483264923095703	6	032
66	459.14300537109375	233.39512634277344	1.0	358.2890319824219	332.28564453125	1.0	543.9102783203125	191.298095703125	1.0	358.07269287109375	333.6180419921875	0.0006313920021057129	6	032
67	462.3814392089844	232.0728302001953	1.0	358.9048156738281	334.9510803222656	1.0	544.0363159179688	191.3403778076172	1.0	541.1347045898438	192.4233856201172	0.00038743019104003906	6	032
68	463.37255859375	230.68011474609375	1.0	363.200927734375	334.6042785644531	1.0	544.2992553710938	191.2971649169922	1.0	541.229736328125	192.25950622558594	0.000272214412689209	6	032
69	461.5404968261719	229.894287109375	1.0	370.12652587890625	335.98602294921875	1.0	544.2822265625	190.92547607421875	1.0	369.2607727050781	329.161865234375	0.000462263822555542	6	032
70	461.5108337402344	228.76467895507812	1.0	374.13775634765625	335.5278625488281	1.0	543.6686401367188	191.3891143798828	1.0	523.4977416992188	318.24566650390625	0.000535815954208374	6	032
71	461.177978515625	228.9812774658203	1.0	372.927490234375	331.1856384277344	1.0	543.8720092773438	190.81626892089844	1.0	519.7255859375	320.6513366699219	0.0005145668983459473	6	032
72	460.08428955078125	228.9879913330078	1.0	368.91497802734375	333.32763671875	1.0	543.9359741210938	191.62596130371094	1.0	368.67938232421875	333.05926513671875	0.0007523000240325928	6	032
73	460.1946716308594	228.43702697753906	1.0	366.9146423339844	335.0654296875	1.0	543.8060913085938	191.36465454101562	1.0	541.009765625	192.71408081054688	0.0005043148994445801	6	032
74	461.94061279296875	227.3266143798828	1.0	364.5599670410156	334.7106628417969	1.0	543.4031982421875	191.14862060546875	1.0	521.919921875	318.9058532714844	0.0012036561965942383	6	032
75	459.5087585449219	228.84652709960938	1.0	369.80126953125	333.8097839355469	1.0	542.8992309570312	190.7342987060547	1.0	540.0244750976562	192.2761688232422	0.0006829202175140381	6	032
76	464.1680603027344	228.08767700195312	0.9999995827674866	370.7103271484375	332.73345947265625	1.0	543.8290405273438	190.56613159179688	1.0	370.73138427734375	334.35662841796875	0.0006446540355682373	6	032
77	463.30499267578125	228.7414093017578	1.0	374.1574401855469	327.35467529296875	1.0	543.8448486328125	190.6348876953125	1.0	540.92578125	192.04669189453125	0.0004386305809020996	6	032
78	467.2717590332031	226.7073974609375	0.9999999403953552	372.8016662597656	325.5762939453125	1.0	544.212158203125	191.08270263671875	1.0	370.7278137207031	332.96185302734375	0.0005217790603637695	6	032
79	459.1336975097656	226.8243408203125	1.0	369.6852722167969	332.1345520019531	1.0	543.0186767578125	190.9221954345703	1.0	369.5266418457031	332.1778564453125	0.0009332001209259033	6	032
80	459.49237060546875	225.84767150878906	0.9999998211860657	369.22540283203125	332.6285705566406	1.0	543.5385131835938	190.12774658203125	1.0	369.28094482421875	332.57733154296875	0.0005821287631988525	6	032
81	461.5458068847656	223.31365966796875	0.9999998807907104	377.5332946777344	334.019287109375	1.0	544.4300537109375	191.00411987304688	1.0	541.73046875	189.30323791503906	0.0003338158130645752	6	032
82	461.8467102050781	221.35205078125	1.0	377.7754821777344	328.43206787109375	1.0	543.0108032226562	190.6243133544922	1.0	540.2369384765625	188.8612060546875	0.0005362331867218018	6	032
83	463.9280090332031	220.30279541015625	1.0	370.66131591796875	332.9229736328125	1.0	543.7739868164062	191.23382568359375	0.9999999403953552	370.244140625	333.342529296875	0.0010588765144348145	6	032
84	462.25384521484375	220.1986541748047	1.0	365.89166259765625	335.9561462402344	0.9999995827674866	543.9088745117188	191.05575561523438	1.0	367.61163330078125	336.36297607421875	0.00021117925643920898	6	032
85	462.765380859375	220.19615173339844	1.0	366.1078796386719	336.4884033203125	1.0	543.4041748046875	190.80960083007812	1.0	540.6027221679688	191.90240478515625	0.0005112886428833008	6	032
86	460.9655456542969	220.32894897460938	1.0	362.6352233886719	337.0871276855469	1.0	543.4360961914062	191.2050018310547	1.0	540.7623291015625	192.3702850341797	0.00047856569290161133	6	032
87	461.1668395996094	220.7258758544922	1.0	359.11505126953125	336.2709655761719	1.0	543.8963623046875	191.30210876464844	0.9999999403953552	541.0579223632812	192.4067840576172	0.0004621148109436035	6	032
88	460.3019714355469	220.33363342285156	1.0	356.0891418457031	335.06512451171875	1.0	543.7814331054688	190.76321411132812	1.0	540.9981689453125	192.05580139160156	0.00028079748153686523	6	032
89	460.9483337402344	219.75965881347656	1.0	354.497314453125	334.4083251953125	1.0	544.1444702148438	191.083251953125	1.0	355.323974609375	335.8383483886719	0.00030550360679626465	6	032
90	460.02239990234375	220.35047912597656	1.0	355.01593017578125	333.1131286621094	1.0	543.6310424804688	191.4250030517578	1.0	355.4615783691406	334.39532470703125	0.0006670653820037842	6	032
91	460.2576599121094	220.30352783203125	1.0	354.6039123535156	332.726806640625	1.0	545.0990600585938	191.16883850097656	1.0	355.5523376464844	332.1890563964844	0.000734865665435791	6	032
92	461.87152099609375	220.072509765625	1.0	352.84228515625	332.0433349609375	1.0	543.872802734375	190.90640258789062	1.0	354.3899230957031	331.80340576171875	0.0012499988079071045	6	032
93	461.1383056640625	220.392822265625	1.0	352.93463134765625	331.8789978027344	1.0	544.0984497070312	190.92811584472656	1.0	354.5668640136719	334.6552734375	0.0005616247653961182	6	032
94	460.62774658203125	219.76974487304688	1.0	349.2067565917969	329.88031005859375	1.0	544.54638671875	190.88633728027344	1.0	354.1804504394531	334.3044128417969	0.0005891621112823486	6	032
95	461.9241027832031	220.1460723876953	1.0	351.5472717285156	333.4329833984375	1.0	543.9910278320312	190.92550659179688	1.0	541.0892333984375	192.31756591796875	0.00032019615173339844	6	032
96	460.5919189453125	220.29592895507812	1.0	350.35296630859375	331.96630859375	1.0	543.5803833007812	191.41134643554688	1.0	540.9417724609375	192.74917602539062	0.0004744231700897217	6	032
97	459.9624328613281	221.07208251953125	1.0	349.6065368652344	331.87384033203125	1.0	543.9159545898438	190.87277221679688	1.0	352.20611572265625	331.5597229003906	0.0006437897682189941	6	032
98	457.267578125	221.76341247558594	1.0	347.5672607421875	329.5666198730469	1.0	543.8147583007812	190.85565185546875	1.0	348.0648498535156	330.8748474121094	0.0006368160247802734	6	032
99	456.99407958984375	225.9925994873047	1.0	346.6103820800781	329.4017028808594	1.0	544.4117431640625	191.26412963867188	1.0	352.43756103515625	330.0951232910156	0.0010901391506195068	6	032
100	450.8513488769531	236.90170288085938	1.0	357.0123291015625	335.7906799316406	1.0	543.6138916015625	191.25897216796875	1.0	542.1998901367188	191.21356201171875	0.0004411637783050537	6	032
101	450.2268371582031	246.59329223632812	1.0	375.74652099609375	332.27862548828125	1.0	543.274658203125	191.31675720214844	1.0	537.88720703125	190.76272583007812	0.0014560222625732422	6	032
102	450.7582702636719	253.06011962890625	1.0	375.5959167480469	321.74267578125	1.0	542.6990356445312	191.9410858154297	1.0	540.7107543945312	190.9832000732422	0.0006035268306732178	6	032
103	449.49554443359375	257.8135681152344	1.0	366.84722900390625	317.3016357421875	1.0	544.8208618164062	191.2047882080078	1.0	368.2169189453125	317.1372985839844	0.0003662705421447754	6	032
104	446.8609313964844	261.88665771484375	1.0	363.71685791015625	314.70062255859375	1.0	543.7075805664062	191.36477661132812	1.0	364.5596008300781	315.7756042480469	0.0011748671531677246	6	032
105	448.7835388183594	263.9189453125	1.0	360.60235595703125	315.5863037109375	1.0	543.1875610351562	191.34210205078125	1.0	540.5287475585938	192.82061767578125	0.0011035501956939697	6	032
106	446.45709228515625	267.5343017578125	0.9999998807907104	359.4117736816406	318.71966552734375	1.0	543.371337890625	191.61138916015625	1.0	541.0812377929688	190.3892059326172	0.0005727112293243408	6	032
107	444.55792236328125	271.86236572265625	1.0	359.4629821777344	319.9369812011719	1.0	543.0173950195312	190.34449768066406	1.0	541.1720581054688	189.2567901611328	0.0010076165199279785	6	032
108	444.0447692871094	273.5130615234375	1.0	359.0873107910156	317.1949768066406	1.0	543.7257080078125	191.1174774169922	1.0	540.9072265625	192.2908172607422	0.0004903674125671387	6	032
109	443.2578430175781	278.3132019042969	1.0	357.12689208984375	304.838623046875	0.06440341472625732	543.4403076171875	190.89569091796875	1.0	540.586181640625	189.15420532226562	0.0003898441791534424	6	032
110	441.9418640136719	278.01068115234375	1.0	356.536865234375	292.9133605957031	1.0	542.79052734375	191.7393341064453	1.0	540.7142333984375	190.29885864257812	0.0005179047584533691	6	032
111	443.6442565917969	278.406982421875	1.0	531.015869140625	292.2674865722656	0.0005634129047393799	543.6134643554688	191.26638793945312	1.0	540.990966796875	189.55136108398438	0.0005598664283752441	6	032
112	446.11016845703125	279.2272033691406	1.0	356.93475341796875	280.2130432128906	0.9999855756759644	543.60498046875	191.47879028320312	1.0	541.050048828125	190.13714599609375	0.0004984736442565918	6	032
113	446.40277099609375	279.35430908203125	1.0	359.10858154296875	299.26251220703125	0.9960469007492065	543.3067016601562	191.6602020263672	1.0	540.499755859375	192.5720672607422	0.00047838687896728516	6	032
114	447.24749755859375	279.1976013183594	1.0	354.0983581542969	305.9240417480469	1.0	543.8789672851562	190.9047393798828	1.0	541.5298461914062	189.53878784179688	0.0005962252616882324	6	032
115	447.4805908203125	279.33905029296875	1.0	347.8085021972656	301.8800354003906	1.0	543.1962890625	191.6785430908203	0.9999999403953552	540.6788940429688	190.44012451171875	0.0005601346492767334	6	032
116	446.87286376953125	279.08172607421875	1.0	341.542724609375	295.9614562988281	1.0	543.7711791992188	191.81117248535156	1.0	540.9913330078125	192.9445037841797	0.0003267526626586914	6	032
117	446.5797119140625	279.20989990234375	1.0	351.9960021972656	302.9219665527344	0.9903135299682617	543.5040283203125	191.62973022460938	1.0	540.8319702148438	192.92691040039062	0.0005619227886199951	6	032
118	444.507080078125	278.3367004394531	1.0	366.99273681640625	309.11279296875	1.0	543.2259521484375	190.9336700439453	1.0	541.0648193359375	189.8720703125	0.0008062124252319336	6	032
119	444.525634765625	279.3585510253906	1.0	354.5772705078125	304.87615966796875	1.0	543.6597290039062	191.57614135742188	1.0	541.1092529296875	192.7979736328125	0.0006082653999328613	6	032
120	444.3235778808594	278.83148193359375	1.0	350.6322021484375	303.3360595703125	1.0	542.6390991210938	191.42555236816406	0.9999999403953552	540.599365234375	190.68255615234375	0.001055389642715454	6	032
121	445.1828918457031	278.9104919433594	1.0	352.90887451171875	312.40960693359375	1.0	543.3556518554688	190.6502227783203	1.0	541.0927734375	189.17987060546875	0.0006431639194488525	6	032
122	445.7771911621094	278.447998046875	1.0	348.1763000488281	309.177734375	1.0	543.3241577148438	191.42169189453125	1.0	540.6539916992188	190.3135986328125	0.00046709179878234863	6	032
123	445.35992431640625	277.9681091308594	1.0	345.5013732910156	307.12646484375	1.0	542.997802734375	191.30213928222656	1.0	540.8690795898438	189.82373046875	0.0005720555782318115	6	032
124	447.04534912109375	278.9646911621094	1.0	353.89813232421875	310.61175537109375	0.9999991655349731	542.7229614257812	190.90078735351562	1.0	540.8309936523438	189.59963989257812	0.0010104477405548096	6	032
125	446.6640319824219	278.0270690917969	1.0	349.2981872558594	307.4809875488281	1.0	543.4829711914062	191.07229614257812	1.0	540.8262939453125	192.33570861816406	0.000865936279296875	6	032
126	446.0613708496094	277.20086669921875	1.0	345.1849365234375	311.3445129394531	0.9999998211860657	543.572265625	190.74176025390625	1.0	540.8447875976562	189.32315063476562	0.00033271312713623047	6	032
127	445.1658630371094	277.08642578125	1.0	350.3086242675781	322.0470275878906	1.0	542.987060546875	190.62887573242188	1.0	537.4366455078125	189.65370178222656	0.0013427436351776123	6	032
128	445.2956848144531	276.3264465332031	1.0	348.7607421875	325.8709411621094	1.0	543.2603759765625	191.29074096679688	1.0	540.4639892578125	189.72950744628906	0.00033798813819885254	6	032
129	444.1400451660156	277.3205871582031	1.0	343.5862731933594	318.5560607910156	1.0	543.6617431640625	190.7132110595703	1.0	540.7095336914062	188.91796875	0.0003688037395477295	6	032
130	443.5679931640625	277.1582336425781	1.0	338.203125	314.38446044921875	1.0	542.9215698242188	191.09393310546875	1.0	540.7119750976562	190.0327911376953	0.0007116794586181641	6	032
131	443.209228515625	277.1400146484375	1.0	350.66583251953125	318.0102233886719	0.9840846657752991	543.2073364257812	191.0581817626953	1.0	541.0541381835938	189.6520233154297	0.0006625652313232422	6	032
132	444.5910949707031	276.7806091308594	1.0	354.4082946777344	318.3066101074219	0.9999991655349731	543.3506469726562	191.59193420410156	1.0	540.7874145507812	190.44261169433594	0.000403672456741333	6	032
133	444.4407043457031	277.44873046875	1.0	350.0471496582031	318.2080993652344	1.0	542.4918212890625	190.99700927734375	0.9999999403953552	536.705322265625	190.1734619140625	0.0011725425720214844	6	032
134	446.0356140136719	276.580078125	1.0	349.93511962890625	322.7731628417969	1.0	543.1929321289062	191.49058532714844	0.9999999403953552	541.346923828125	190.32025146484375	0.00097617506980896	6	032
135	444.8062744140625	276.01361083984375	1.0	349.5765380859375	328.71173095703125	1.0	543.19287109375	190.84085083007812	1.0	540.7361450195312	189.27761840820312	0.0005342662334442139	6	032
136	444.66900634765625	276.3867492675781	1.0	347.2148132324219	326.07122802734375	1.0	542.7123413085938	190.72055053710938	1.0	540.3826904296875	189.31365966796875	0.0007772147655487061	6	032
137	444.7867126464844	276.7131042480469	1.0	342.0653991699219	321.7371520996094	1.0	543.2955322265625	190.83116149902344	1.0	540.6388549804688	189.4635467529297	0.00051078200340271	6	032
138	446.0189514160156	276.26544189453125	1.0	344.291015625	322.8946533203125	1.0	543.4525756835938	190.4346923828125	1.0	540.6399536132812	188.7257537841797	0.0004952549934387207	6	032
139	444.99188232421875	276.4490966796875	1.0	350.1080017089844	323.2753601074219	1.0	543.7698974609375	190.30636596679688	1.0	541.2478637695312	188.39808654785156	0.0003590583801269531	6	032
140	444.60595703125	276.4373779296875	1.0	347.4782409667969	326.5047912597656	1.0	543.5093383789062	191.41627502441406	0.9999999403953552	542.0787353515625	190.74142456054688	0.000590890645980835	6	032
141	444.94586181640625	276.3831481933594	1.0	345.4777526855469	330.3959045410156	1.0	542.9725952148438	191.15460205078125	1.0	541.0060424804688	190.29396057128906	0.0007911324501037598	6	032
142	444.1992492675781	277.3110046386719	1.0	342.6829528808594	329.7906799316406	1.0	543.5645751953125	191.3504180908203	1.0	541.3970947265625	189.8118133544922	0.0008127689361572266	6	032
143	445.65203857421875	276.8379821777344	1.0	336.6015625	325.72454833984375	1.0	543.0191040039062	190.95053100585938	1.0	532.5811157226562	306.4361572265625	0.0003215372562408447	6	032
144	445.9189758300781	277.2808532714844	1.0	332.7450866699219	321.5592041015625	1.0	543.2918090820312	191.41461181640625	1.0	540.8449096679688	190.54470825195312	0.0004905164241790771	6	032
145	445.75921630859375	275.82373046875	1.0	335.9866638183594	324.4208984375	1.0	542.9761352539062	190.97756958007812	1.0	540.5264892578125	189.56973266601562	0.0007915198802947998	6	032
146	439.8994140625	280.7765808105469	1.0	341.1653137207031	330.5433349609375	1.0	542.9608764648438	190.8809356689453	1.0	540.824462890625	189.46173095703125	0.000744253396987915	6	032
147	421.46429443359375	285.0538330078125	0.9999978542327881	350.5046691894531	337.9040832519531	1.0	543.0828247070312	191.35191345214844	1.0	541.0079345703125	190.41268920898438	0.0007947683334350586	6	032
148	514.386962890625	276.0860900878906	1.0	367.9269104003906	344.8328552246094	1.0	543.7376708984375	191.42044067382812	1.0	541.502197265625	190.18128967285156	0.0004881620407104492	6	032
149	514.543701171875	270.2658386230469	1.0	375.8612976074219	338.95233154296875	0.012125164270401001	543.7919921875	191.709228515625	1.0	541.460205078125	190.4906768798828	0.0005960464477539062	6	032
150	513.3323364257812	262.1144714355469	1.0	393.40582275390625	262.8765563964844	0.01689589023590088	542.8391723632812	191.73373413085938	1.0	540.5088500976562	190.80479431152344	0.0005382001399993896	6	032
151	513.5704345703125	259.29229736328125	1.0	390.57403564453125	267.3893737792969	1.0	543.0277709960938	191.21383666992188	1.0	537.417236328125	190.68800354003906	0.0011220872402191162	6	032
152	406.6615295410156	374.5273132324219	1.0	397.8069152832031	266.0830383300781	1.0	543.0358276367188	191.23741149902344	1.0	537.8255004882812	190.39822387695312	0.001161128282546997	6	032
153	406.8741149902344	373.455078125	1.0	397.6317443847656	253.7487335205078	1.0	542.7891845703125	191.4615936279297	1.0	541.8214721679688	191.03289794921875	0.0007827281951904297	6	032
154	406.62786865234375	373.2342834472656	1.0	399.40899658203125	243.02609252929688	1.0	544.7166137695312	191.62545776367188	1.0	543.4825439453125	191.2429962158203	0.0002834200859069824	6	032
155	406.5557861328125	373.90753173828125	1.0	403.77764892578125	237.06788635253906	1.0	542.5725708007812	191.986083984375	1.0	537.3878784179688	191.35891723632812	0.0010765790939331055	6	032
156	406.6719055175781	373.7840881347656	1.0	404.90606689453125	234.3975372314453	1.0	543.7080078125	191.3035430908203	1.0	541.10546875	189.87127685546875	0.0004699528217315674	6	032
157	405.8714904785156	373.27069091796875	1.0	405.17022705078125	230.177734375	1.0	543.612548828125	191.3135528564453	1.0	537.2166748046875	190.8148193359375	0.0004741251468658447	6	032
158	406.4068908691406	373.4732666015625	1.0	406.8316650390625	231.44888305664062	1.0	543.049072265625	192.0216827392578	1.0	540.1505737304688	193.39393615722656	0.00034359097480773926	6	032
159	406.15325927734375	373.8459167480469	1.0	406.9829406738281	227.4709930419922	1.0	543.4571533203125	191.04067993164062	1.0	540.89599609375	189.1376190185547	0.00036582350730895996	6	032
160	405.8937683105469	374.28997802734375	1.0	404.9820861816406	220.1595916748047	1.0	543.8998413085938	190.65284729003906	1.0	407.19708251953125	221.0413055419922	0.00048297643661499023	6	032
161	406.24163818359375	374.0584716796875	1.0	404.1612854003906	219.3203125	1.0	543.8552856445312	191.74337768554688	1.0	495.6189880371094	222.01231384277344	0.003538280725479126	6	032
162	406.4520568847656	374.4241943359375	1.0	404.2029724121094	217.71597290039062	1.0	543.7416381835938	190.89767456054688	1.0	496.27716064453125	219.94091796875	0.0011977553367614746	6	032
163	407.0080261230469	374.3106689453125	1.0	403.5365905761719	221.60345458984375	1.0	543.2099609375	190.4573211669922	1.0	404.1412658691406	222.7229461669922	0.0005342960357666016	6	032
164	407.1512756347656	374.5522155761719	1.0	400.544189453125	228.02401733398438	1.0	543.4719848632812	190.89784240722656	1.0	540.678955078125	192.25091552734375	0.0004045069217681885	6	032
165	407.7050476074219	374.10931396484375	1.0	399.1784973144531	229.14915466308594	1.0	543.0845336914062	191.46279907226562	1.0	540.0986938476562	192.87147521972656	0.0004386305809020996	6	032
166	408.5469665527344	374.0554504394531	1.0	395.3409423828125	231.9114532470703	1.0	542.8681030273438	191.467529296875	1.0	539.7348022460938	192.95193481445312	0.0003801584243774414	6	032
167	407.83056640625	374.2097473144531	1.0	396.6499938964844	232.52220153808594	1.0	543.8198852539062	191.43148803710938	1.0	542.9115600585938	191.28631591796875	0.0003482997417449951	6	032
168	407.988525390625	374.69744873046875	1.0	395.9170227050781	230.2270050048828	1.0	542.9943237304688	191.10885620117188	1.0	540.4542236328125	189.7562255859375	0.00039777159690856934	6	032
169	407.60565185546875	374.6264953613281	1.0	397.163818359375	232.1574249267578	1.0	543.6827392578125	191.81150817871094	1.0	541.0665283203125	190.3329620361328	0.0004655122756958008	6	032
170	407.2078857421875	372.95654296875	1.0	396.90106201171875	229.63136291503906	1.0	543.370361328125	191.56837463378906	1.0	540.5618896484375	190.31556701660156	0.0004641115665435791	6	032
171	406.464599609375	369.1509094238281	1.0	396.05169677734375	230.11851501464844	1.0	543.5556030273438	191.64767456054688	1.0	540.9890747070312	190.76136779785156	0.00045099854469299316	6	032
172	411.32659912109375	358.5860595703125	1.0	401.7722473144531	228.72427368164062	1.0	543.0302734375	191.13690185546875	1.0	540.7695922851562	189.9351806640625	0.0006041824817657471	6	032
173	407.6897888183594	348.0826110839844	1.0	403.2640075683594	236.73004150390625	1.0	543.194580078125	191.48521423339844	1.0	540.4617919921875	190.1711883544922	0.0005611777305603027	6	032
174	521.3781127929688	342.0798645019531	0.9999997019767761	409.64971923828125	267.6104736328125	0.9999994039535522	543.301513671875	191.842529296875	1.0	541.0675048828125	190.71983337402344	0.0005710721015930176	6	032
175	434.5763854980469	262.2540283203125	1.0	517.6782836914062	354.27569580078125	0.9999726414680481	542.9846801757812	191.6934051513672	1.0	516.10302734375	353.28802490234375	0.0009240210056304932	6	032
176	441.54669189453125	258.29180908203125	1.0	378.81927490234375	365.70770263671875	0.9602480530738831	542.8007202148438	191.09933471679688	1.0	540.7401733398438	190.1608428955078	0.001172870397567749	6	032
177	448.99072265625	254.4517822265625	1.0	381.318359375	365.54766845703125	0.9999654293060303	543.55126953125	190.74649047851562	1.0	441.0198669433594	245.73997497558594	0.0006442666053771973	6	032
178	459.15185546875	251.3122100830078	1.0	373.7568054199219	367.5269470214844	1.0	543.6860961914062	191.6900177001953	1.0	541.0096435546875	192.96435546875	0.00037235021591186523	6	032
179	466.3893737792969	246.0519256591797	1.0	371.9510192871094	365.5508117675781	1.0	543.1055908203125	191.742919921875	1.0	371.71826171875	362.1344299316406	0.0006904304027557373	6	032
180	466.70245361328125	242.8591766357422	1.0	375.2571716308594	363.8412780761719	1.0	543.665283203125	191.2612762451172	1.0	375.1575012207031	364.6209411621094	0.0006500184535980225	6	032
181	466.8685607910156	241.6951446533203	1.0	379.097412109375	365.564453125	1.0	543.2392578125	191.27239990234375	1.0	540.7564086914062	189.98696899414062	0.0005172193050384521	6	032
182	467.1573181152344	239.31524658203125	1.0	381.2296447753906	366.8440856933594	1.0	543.5335083007812	191.13677978515625	1.0	540.9413452148438	189.51089477539062	0.0007191896438598633	6	032
183	469.4046936035156	238.11920166015625	1.0	380.747314453125	366.3822021484375	1.0	543.7841796875	191.6155242919922	1.0	537.4669799804688	190.81471252441406	0.0005292594432830811	6	032
184	469.0990295410156	236.43618774414062	1.0	381.49676513671875	367.0144958496094	1.0	543.2384643554688	190.94676208496094	1.0	537.4811401367188	190.51776123046875	0.0009668171405792236	6	032
185	467.5424499511719	237.73184204101562	1.0	383.5572814941406	368.7328186035156	1.0	542.543212890625	190.4960174560547	1.0	537.3239135742188	189.87429809570312	0.0012377500534057617	6	032
186	461.8736877441406	240.424072265625	1.0	385.42230224609375	370.0440673828125	1.0	542.9176635742188	190.95713806152344	1.0	540.8404541015625	189.66502380371094	0.000986546277999878	6	032
187	459.84820556640625	243.68572998046875	1.0	387.6830139160156	370.6988830566406	1.0	543.221435546875	190.9223175048828	1.0	537.493408203125	190.1861114501953	0.001681298017501831	6	032
188	462.94927978515625	246.87440490722656	1.0	397.093505859375	364.75994873046875	0.9999983310699463	543.25244140625	190.78993225097656	1.0	541.51123046875	191.92849731445312	0.0005237460136413574	6	032
189	460.7492980957031	251.90023803710938	1.0	506.6802978515625	354.3419494628906	0.9999442100524902	543.175537109375	191.46397399902344	1.0	541.0147705078125	190.27371215820312	0.0006935000419616699	6	032
190	456.1103820800781	257.2814025878906	1.0	403.618896484375	358.7532043457031	0.9994746446609497	543.5870361328125	191.0253143310547	1.0	540.6941528320312	189.38217163085938	0.0003223717212677002	6	032
191	459.9755554199219	259.1805419921875	1.0	397.067626953125	362.4294738769531	0.9999998807907104	543.3002319335938	190.7865753173828	0.9999998807907104	541.1947021484375	189.45501708984375	0.0008803606033325195	6	032
192	457.13909912109375	259.0325622558594	1.0	387.1467590332031	364.8992614746094	1.0	543.1945190429688	190.81886291503906	0.9999999403953552	385.94317626953125	366.2188720703125	0.0008697211742401123	6	032
193	450.7553405761719	259.68634033203125	1.0	380.3411560058594	366.6651611328125	1.0	543.1306762695312	191.2174530029297	1.0	383.04852294921875	367.62127685546875	0.0007652342319488525	6	032
194	451.8207702636719	259.0683288574219	1.0	369.81329345703125	371.22564697265625	1.0	543.4828491210938	191.0436248779297	1.0	541.0765380859375	189.69329833984375	0.0007078647613525391	6	032
195	452.11004638671875	259.3758544921875	1.0	370.912353515625	370.5260009765625	1.0	542.6870727539062	190.77090454101562	0.9999999403953552	540.2512817382812	191.90176391601562	0.0006778836250305176	6	032
196	453.0099792480469	257.98406982421875	1.0	367.0198974609375	372.2270812988281	1.0	543.668212890625	191.34605407714844	1.0	540.8174438476562	192.4484100341797	0.00036704540252685547	6	032
197	452.24920654296875	257.7137451171875	1.0	365.9976806640625	371.9573669433594	1.0	542.8856201171875	191.0674285888672	1.0	540.69677734375	189.9288787841797	0.0006732940673828125	6	032
198	453.018798828125	257.0584716796875	1.0	364.5916442871094	373.4329528808594	1.0	544.1869506835938	191.00169372558594	1.0	541.6056518554688	192.28121948242188	0.0004696846008300781	6	032
199	451.2370910644531	257.8629150390625	1.0	361.55413818359375	373.12115478515625	1.0	544.119873046875	191.4977569580078	1.0	541.1761474609375	192.4717254638672	0.00047850608825683594	6	032
200	451.0294494628906	257.53045654296875	1.0	356.7841796875	370.7579040527344	1.0	543.1118774414062	190.87939453125	1.0	540.6055908203125	189.60821533203125	0.0005621910095214844	6	032
201	450.8083190917969	257.7250671386719	1.0	353.7754211425781	368.40802001953125	1.0	543.7710571289062	191.2656707763672	1.0	542.17236328125	190.77464294433594	0.00029584765434265137	6	032
202	452.47650146484375	256.45916748046875	1.0	354.7425231933594	362.5234680175781	1.0	543.561279296875	190.9643096923828	1.0	540.6571044921875	192.14108276367188	0.000328749418258667	6	032
203	455.5702819824219	252.20849609375	1.0	355.91741943359375	357.5224304199219	1.0	543.4503784179688	191.54640197753906	1.0	540.5302734375	189.80775451660156	0.0003981590270996094	6	032
204	454.44952392578125	244.33676147460938	1.0	368.0851135253906	353.5899963378906	1.0	543.8435668945312	190.6509552001953	1.0	540.862060546875	188.90753173828125	0.00038176774978637695	6	032
205	454.0706481933594	238.3334503173828	1.0	374.2340087890625	355.8036804199219	1.0	543.1786499023438	191.78160095214844	1.0	540.2672729492188	192.7239227294922	0.00034937262535095215	6	032
206	453.767578125	233.63023376464844	1.0	380.6628112792969	358.20574951171875	1.0	543.2088623046875	191.54173278808594	1.0	542.1488647460938	190.97116088867188	0.0003871619701385498	6	032
207	455.06317138671875	229.97129821777344	1.0	380.8650207519531	352.6903991699219	1.0	544.128173828125	190.8563995361328	1.0	377.30316162109375	347.0185852050781	0.000303119421005249	6	032
208	451.3870544433594	228.84393310546875	1.0	371.612060546875	353.2888488769531	1.0	544.2666625976562	191.5410614013672	1.0	369.3975524902344	353.42193603515625	0.000718533992767334	6	032
209	451.57073974609375	228.88050842285156	1.0	369.8617858886719	356.00958251953125	1.0	543.4334106445312	190.88601684570312	1.0	540.642822265625	191.8440399169922	0.00038310885429382324	6	032
210	449.8000793457031	227.26531982421875	1.0	362.5577392578125	352.9841613769531	1.0	543.3734130859375	191.51332092285156	1.0	540.6725463867188	190.0808868408203	0.0003578364849090576	6	032
211	447.86474609375	226.0929718017578	1.0	352.1712646484375	346.59832763671875	1.0	543.8265380859375	190.7999267578125	1.0	354.80584716796875	347.576171875	0.0016236305236816406	6	032
212	443.9754333496094	232.38003540039062	1.0	360.0929260253906	340.99053955078125	1.0	543.3162841796875	191.2847442626953	1.0	540.7985229492188	189.9198455810547	0.0004870593547821045	6	032
213	440.6669616699219	248.223388671875	1.0	370.1481628417969	333.8423767089844	1.0	543.5239868164062	190.88156127929688	1.0	371.2852478027344	335.2637634277344	0.000520169734954834	6	032
214	439.0072021484375	260.21234130859375	0.9821473360061646	380.8871154785156	324.97357177734375	1.0	543.5352783203125	191.87789916992188	1.0	543.0615234375	191.5125732421875	0.0007196962833404541	6	032
215	447.7709655761719	273.8388366699219	0.9999970197677612	379.4425354003906	307.2300720214844	1.0	543.1263427734375	191.11590576171875	1.0	541.685791015625	190.55926513671875	0.0007956027984619141	6	032
216	448.74822998046875	279.8354797363281	1.0	374.57684326171875	296.77587890625	1.0	543.6015625	191.7531280517578	1.0	376.7713317871094	298.819091796875	0.0014960169792175293	6	032
217	442.0621337890625	287.4643859863281	1.0	380.4259948730469	240.4111785888672	0.10656270384788513	543.94970703125	191.6060791015625	1.0	541.2937622070312	190.52923583984375	0.0003922879695892334	6	032
218	442.32867431640625	305.638427734375	1.0	375.5975341796875	266.9051208496094	0.999724268913269	543.5142822265625	191.2462158203125	1.0	542.55615234375	190.70089721679688	0.0004927217960357666	6	032
219	439.4145202636719	314.8155822753906	1.0	377.5313415527344	247.1007843017578	1.0	543.9010009765625	191.39239501953125	1.0	541.1680908203125	192.62425231933594	0.0005685985088348389	6	032
220	440.43145751953125	321.581787109375	1.0	378.48553466796875	241.79783630371094	1.0	543.4368286132812	192.88397216796875	1.0	542.2205200195312	191.94227600097656	0.0005138516426086426	6	032
221	436.3978271484375	326.0167541503906	1.0	383.53729248046875	245.18624877929688	1.0	543.220458984375	191.55508422851562	1.0	541.8916625976562	190.72781372070312	0.0007507503032684326	6	032
222	439.42596435546875	326.30206298828125	1.0	378.2328186035156	240.87403869628906	1.0	543.9471435546875	191.74842834472656	1.0	542.7473754882812	191.40391540527344	0.0006140768527984619	6	032
223	439.7088928222656	326.2364807128906	1.0	382.45428466796875	240.03773498535156	1.0	543.24462890625	191.85450744628906	1.0	542.1943969726562	191.03530883789062	0.0009163022041320801	6	032
224	441.22894287109375	325.6057434082031	1.0	386.0714111328125	239.90159606933594	1.0	542.9077758789062	191.1932373046875	1.0	540.6177978515625	189.90191650390625	0.0007316768169403076	6	032
225	437.92279052734375	324.7710266113281	1.0	387.2587585449219	243.8856658935547	0.9999440908432007	544.345458984375	190.99905395507812	1.0	541.3706665039062	192.37168884277344	0.00034168362617492676	6	032
226	439.4173889160156	324.60382080078125	1.0	388.2446594238281	247.64990234375	0.9999998807907104	543.132080078125	191.5687255859375	1.0	541.56494140625	193.01918029785156	0.0005390048027038574	6	032
227	438.1841125488281	324.868408203125	1.0	388.53411865234375	246.4577178955078	0.9992154836654663	543.4564208984375	191.12255859375	1.0	540.3870239257812	192.46987915039062	0.0005144476890563965	6	032
228	441.3996276855469	323.1991271972656	1.0	383.9147644042969	251.10952758789062	0.9999991655349731	543.02685546875	192.0521697998047	1.0	540.2819213867188	193.00233459472656	0.0007311403751373291	6	032
229	440.7842102050781	322.9808654785156	1.0	521.728271484375	259.1622009277344	0.9999865293502808	543.991455078125	191.555908203125	1.0	541.2777709960938	192.76654052734375	0.0004807412624359131	6	032
230	443.1351623535156	323.1899108886719	1.0	381.20770263671875	253.57936096191406	1.0	543.6105346679688	191.2057342529297	1.0	541.5504760742188	190.06292724609375	0.0005659162998199463	6	032
231	441.4172668457031	323.74713134765625	1.0	375.75714111328125	256.0380859375	0.9999998807907104	543.6055297851562	191.1639404296875	1.0	540.748779296875	192.63772583007812	0.0006409883499145508	6	032
232	438.27252197265625	323.7369079589844	1.0	376.3547058105469	257.72967529296875	1.0	543.4583129882812	191.74156188964844	1.0	541.1207885742188	190.7455596923828	0.0005340278148651123	6	032
233	435.12078857421875	323.31353759765625	1.0	373.64239501953125	260.4491271972656	1.0	544.3109741210938	191.927490234375	1.0	541.9779052734375	191.09823608398438	0.00042438507080078125	6	032
234	437.4058532714844	324.783935546875	1.0	521.764892578125	258.51220703125	0.9999105334281921	543.51611328125	190.5699920654297	1.0	540.786865234375	191.86361694335938	0.0007504522800445557	6	032
235	437.8730163574219	326.4361877441406	1.0	394.0534973144531	266.41241455078125	0.9999686479568481	543.775634765625	191.72265625	1.0	541.364990234375	190.59390258789062	0.0004385709762573242	6	032
236	436.7292785644531	324.7312316894531	1.0	388.13446044921875	263.621826171875	1.0	543.1763305664062	191.53924560546875	1.0	384.55908203125	268.72772216796875	0.0007129907608032227	6	032
237	431.4478759765625	321.2868957519531	1.0	386.18719482421875	257.50201416015625	1.0	543.3535766601562	191.48138427734375	1.0	540.33447265625	192.7279815673828	0.000622183084487915	6	032
238	428.95703125	317.02685546875	1.0	390.22137451171875	253.8541259765625	1.0	543.551513671875	191.60972595214844	1.0	542.33056640625	191.20741271972656	0.0010090768337249756	6	032
239	424.12890625	316.1204833984375	0.9999714493751526	516.2456665039062	275.403564453125	0.9967391490936279	542.4757080078125	192.3108673095703	1.0	540.8496704101562	191.7286834716797	0.0011914968490600586	6	032
240	425.6868896484375	312.24774169921875	0.9999997019767761	519.085693359375	277.7390441894531	1.0	543.09375	191.44911193847656	1.0	540.7665405273438	190.21961975097656	0.0007493793964385986	6	032
241	415.9377746582031	309.6473388671875	0.9999568462371826	517.3037109375	284.6880187988281	1.0	543.2139282226562	191.45664978027344	1.0	540.9525756835938	190.43638610839844	0.0005948245525360107	6	032
242	427.3692932128906	310.70263671875	0.8660662174224854	511.47515869140625	292.56597900390625	1.0	544.0352783203125	191.4490203857422	1.0	541.254150390625	192.729248046875	0.0004157721996307373	6	032
243	422.8669128417969	312.6722412109375	0.9999961853027344	515.7630004882812	300.5287780761719	1.0	542.93212890625	191.30491638183594	1.0	541.007568359375	190.08445739746094	0.0009581148624420166	6	032
244	405.8121337890625	310.019775390625	0.9992671608924866	504.488525390625	292.3528137207031	0.9999999403953552	543.3135986328125	191.2242431640625	1.0	541.8836669921875	191.27713012695312	0.000530540943145752	6	032
245	403.7864990234375	310.93109130859375	0.9999511241912842	494.9730224609375	296.3375244140625	0.016581356525421143	543.08642578125	191.30238342285156	1.0	540.8839111328125	190.17922973632812	0.0007671713829040527	6	032
246	407.27508544921875	314.0966796875	0.6557640433311462	489.4718933105469	304.982177734375	1.0	543.8197021484375	190.62933349609375	1.0	541.58447265625	189.30812072753906	0.0006478726863861084	6	032
247	392.7604064941406	312.2679443359375	0.0002492666244506836	388.01202392578125	306.7616882324219	0.0012480616569519043	543.1351928710938	191.79000854492188	1.0	540.9591064453125	190.16444396972656	0.0006437897682189941	6	032
248	393.8909912109375	313.75921630859375	0.00878816843032837	382.5284118652344	324.2509460449219	0.8189465999603271	543.43359375	191.41317749023438	1.0	542.0181884765625	190.92123413085938	0.0004546046257019043	6	032
249	482.5650939941406	319.03515625	0.9999997615814209	484.84442138671875	314.41510009765625	0.017441660165786743	543.0252685546875	191.1436309814453	1.0	540.8294067382812	190.0993194580078	0.0006862282752990723	6	032
250	386.036376953125	293.4398498535156	1.0	468.6423034667969	320.6472473144531	1.0	543.4791259765625	191.41542053222656	1.0	540.5804443359375	190.104248046875	0.00032913684844970703	6	032
251	382.39398193359375	288.31646728515625	1.0	465.23358154296875	320.0007629394531	1.0	543.4481811523438	190.7356719970703	1.0	541.183349609375	189.28062438964844	0.0004773437976837158	6	032
252	375.6825866699219	285.562744140625	1.0	460.28948974609375	321.3829040527344	1.0	543.3250122070312	191.03660583496094	1.0	540.9320068359375	189.7562255859375	0.0006897449493408203	6	032
253	370.6540832519531	282.71124267578125	1.0	453.2124938964844	324.5542297363281	1.0	542.7256469726562	191.2836151123047	0.9999998807907104	540.4161376953125	190.2960968017578	0.00087776780128479	6	032
254	367.7333679199219	278.4373779296875	1.0	450.3734436035156	322.89678955078125	1.0	544.1688842773438	191.1802520751953	1.0	543.0973510742188	191.20452880859375	0.00040590763092041016	6	032
255	363.2408142089844	275.98175048828125	1.0	401.6299133300781	320.38958740234375	0.9999924898147583	542.621337890625	190.98963928222656	1.0	540.0206298828125	189.79150390625	0.0004476010799407959	6	032
256	361.4209899902344	275.7538757324219	1.0	458.19677734375	308.9187316894531	0.9999989867210388	543.4677124023438	191.5913543701172	1.0	542.6484375	191.24703979492188	0.0006040632724761963	6	032
257	360.9051513671875	274.1752014160156	1.0	464.0357360839844	302.90667724609375	0.999992847442627	543.1390380859375	191.43682861328125	1.0	541.2010498046875	190.15953063964844	0.001262962818145752	6	032
258	360.0497741699219	274.2672119140625	1.0	389.559326171875	305.0676574707031	1.0	543.2349243164062	191.5198516845703	1.0	460.6910705566406	299.96893310546875	0.0007018744945526123	6	032
259	358.9730224609375	272.9689025878906	1.0	391.6050720214844	306.7001037597656	1.0	543.5104370117188	191.10704040527344	1.0	458.4655456542969	300.31256103515625	0.0010991394519805908	6	032
260	358.81982421875	270.0667419433594	1.0	389.3632507324219	307.5281066894531	1.0	543.0302734375	191.25608825683594	1.0	540.64501953125	189.96920776367188	0.0006604194641113281	6	032
261	359.1343078613281	269.03045654296875	1.0	386.72833251953125	310.79534912109375	1.0	542.4358520507812	191.06268310546875	0.9999999403953552	536.8833618164062	190.65325927734375	0.0010765790939331055	6	032
262	358.382568359375	269.8257751464844	0.9995013475418091	385.7968444824219	314.7227478027344	1.0	542.8783569335938	191.2042999267578	1.0	540.7614135742188	190.09288024902344	0.000990539789199829	6	032
263	355.8446350097656	269.65325927734375	0.9384545087814331	388.35888671875	312.9732971191406	1.0	542.80859375	191.1062774658203	1.0	457.7203063964844	316.4477844238281	0.001468658447265625	6	032
264	357.2102355957031	268.9396667480469	0.9999929666519165	388.9349060058594	313.4202880859375	1.0	542.6813354492188	191.18882751464844	1.0	538.052978515625	190.707763671875	0.001752614974975586	6	032
265	358.3478698730469	270.3966064453125	0.9954485893249512	386.2658386230469	312.2978820800781	1.0	542.4677124023438	190.75042724609375	1.0	540.2275390625	189.7244873046875	0.0008606612682342529	6	032
266	353.0940856933594	259.89495849609375	1.0	460.0636901855469	302.7368469238281	1.0	543.223388671875	191.25436401367188	1.0	462.29608154296875	303.66162109375	0.0006780922412872314	6	032
267	436.6992492675781	248.25721740722656	0.9999150037765503	458.638671875	291.30712890625	1.0	543.4230346679688	191.35157775878906	1.0	541.0244140625	190.0497589111328	0.0008598268032073975	6	032
268	335.7631530761719	240.78892517089844	1.0	442.4966125488281	242.9637451171875	1.0	543.531982421875	190.9512176513672	1.0	540.5975952148438	189.22647094726562	0.0005145072937011719	6	032
269	327.9017639160156	234.97116088867188	0.9999995827674866	440.18353271484375	239.857666015625	1.0	542.6438598632812	191.45191955566406	1.0	539.9708251953125	190.25965881347656	0.0007076263427734375	6	032
270	322.7196350097656	231.1021728515625	1.0	368.5341491699219	289.7518615722656	1.0	543.1694946289062	191.0572509765625	1.0	541.0538330078125	189.8724822998047	0.0008911490440368652	6	032
271	317.7499694824219	226.65965270996094	1.0	448.882568359375	227.3514404296875	1.0	543.3964233398438	191.9740753173828	1.0	542.297607421875	191.51873779296875	0.00036346912384033203	6	032
272	312.1409606933594	222.66615295410156	1.0	355.4151611328125	273.5265808105469	0.9999697208404541	543.235595703125	190.7990264892578	1.0	541.6331787109375	191.8791961669922	0.000919342041015625	6	032
273	307.0360107421875	214.15516662597656	1.0	450.23126220703125	210.89076232910156	0.9999995231628418	543.1859741210938	191.0221710205078	1.0	540.2203369140625	189.32151794433594	0.00047385692596435547	6	032
274	303.0614929199219	208.3639373779297	1.0	348.9560852050781	268.5243835449219	1.0	543.2457275390625	191.3584442138672	1.0	541.000244140625	190.3216094970703	0.0007281899452209473	6	032
275	300.28179931640625	200.3807830810547	0.9999997615814209	340.8661804199219	260.6971435546875	1.0	543.558349609375	190.82278442382812	1.0	540.6412353515625	189.25811767578125	0.0003699660301208496	6	032
276	297.56988525390625	195.5680694580078	0.9992024898529053	335.89715576171875	251.5769805908203	1.0	543.1433715820312	191.22747802734375	1.0	540.6725463867188	189.74815368652344	0.0005275309085845947	6	032
277	296.36676025390625	191.0709686279297	0.9999998807907104	329.63043212890625	246.0707550048828	0.9999998807907104	543.43701171875	191.47779846191406	1.0	541.1287841796875	189.8059539794922	0.00035628676414489746	6	032
278	447.2602233886719	188.1646270751953	0.8964825868606567	326.5301208496094	244.00611877441406	1.0	543.0634765625	191.36903381347656	1.0	490.4098815917969	197.56243896484375	0.0009018182754516602	6	032
279	445.9432373046875	183.83897399902344	0.328280508518219	323.87091064453125	242.00369262695312	1.0	543.035888671875	191.70046997070312	1.0	491.8223571777344	194.33596801757812	0.0008473396301269531	6	032
280	300.1002502441406	176.58575439453125	0.9999970197677612	322.4670104980469	237.42530822753906	1.0	542.866943359375	191.3218994140625	1.0	490.93499755859375	193.1658172607422	0.004020273685455322	6	032
281	299.8587341308594	174.856201171875	0.9999959468841553	449.8057861328125	226.3031463623047	1.0	542.4363403320312	191.53143310546875	1.0	540.421875	190.83460998535156	0.0005947649478912354	6	032
282	300.7097473144531	174.7345428466797	0.9999992251396179	453.37359619140625	225.1204071044922	1.0	542.2880249023438	191.65968322753906	1.0	539.9392700195312	190.1673126220703	0.00043329596519470215	6	032
283	300.8979797363281	176.32086181640625	0.9433735609054565	452.44647216796875	222.3983612060547	1.0	542.90869140625	190.82901000976562	1.0	451.4131164550781	222.49993896484375	0.0015504062175750732	6	032
284	438.0278625488281	171.64706420898438	0.9790792465209961	453.1995544433594	223.28074645996094	1.0	543.0538330078125	191.0606689453125	1.0	452.0287780761719	222.65576171875	0.0012695789337158203	6	032
285	302.1976318359375	176.24774169921875	0.997157096862793	454.36187744140625	222.72824096679688	1.0	542.7964477539062	191.8135986328125	1.0	453.17584228515625	222.1812744140625	0.0009774565696716309	6	032
286	436.9751281738281	177.82470703125	0.9995440244674683	451.4825134277344	223.0350799560547	1.0	543.1106567382812	190.9480743408203	1.0	450.3179016113281	222.291259765625	0.0009976625442504883	6	032
287	302.5150451660156	175.63113403320312	0.9998250007629395	454.4871520996094	221.65550231933594	1.0	542.8833618164062	191.1822509765625	1.0	452.8561096191406	221.83004760742188	0.003978252410888672	6	032
288	301.8446960449219	175.5657501220703	0.948986828327179	327.4429931640625	227.6553955078125	1.0	542.6245727539062	191.6068115234375	1.0	454.46875	220.7174072265625	0.004644244909286499	6	032
289	300.4580383300781	169.43138122558594	0.8693444728851318	433.8116149902344	175.66946411132812	1.0	543.212646484375	191.0233154296875	1.0	464.41241455078125	212.05560302734375	0.0010903775691986084	6	032
290	322.8556213378906	219.34654235839844	0.9999974966049194	443.20269775390625	171.07418823242188	0.9999892115592957	542.1873168945312	191.4293975830078	1.0	540.0999145507812	190.55694580078125	0.0009388923645019531	6	032
291	300.85382080078125	173.69857788085938	0.9999919533729553	442.68377685546875	211.9641571044922	0.9861558675765991	543.0313110351562	191.42677307128906	1.0	540.5592041015625	190.00404357910156	0.00040778517723083496	6	032
292	298.2679443359375	176.94822692871094	1.0	462.7598571777344	171.33749389648438	0.9659560918807983	542.7672729492188	191.00819396972656	0.9999999403953552	469.68212890625	174.16197204589844	0.0008424222469329834	6	032
293	471.5072326660156	166.05250549316406	1.0	424.6602783203125	192.45858764648438	0.00135764479637146	543.292724609375	191.59060668945312	1.0	542.198974609375	191.60992431640625	0.00029966235160827637	6	032
294	476.6934509277344	162.1702117919922	1.0	425.74676513671875	197.341064453125	0.0004361569881439209	543.4660034179688	191.79539489746094	1.0	542.3255004882812	191.49371337890625	0.00024777650833129883	6	032
295	481.6077575683594	158.38075256347656	1.0	433.5997619628906	195.43911743164062	1.0	542.6485595703125	190.98577880859375	0.9999999403953552	304.1632995605469	200.2589111328125	0.0016445815563201904	6	032
296	295.3932800292969	169.80043029785156	1.0	433.72674560546875	180.11329650878906	0.9999935030937195	543.5467529296875	191.30397033691406	1.0	541.9579467773438	192.19203186035156	0.0005241930484771729	6	032
297	294.0848693847656	169.44686889648438	1.0	440.6039123535156	173.9578857421875	0.999994158744812	542.9431762695312	191.551513671875	1.0	542.3285522460938	191.53785705566406	0.00024059414863586426	6	032
298	293.4095764160156	167.68289184570312	1.0	444.55810546875	171.47637939453125	0.752164363861084	542.8970336914062	190.68724060058594	1.0	540.7462158203125	189.47677612304688	0.00034332275390625	6	032
299	293.1564025878906	166.6513671875	1.0	446.2188415527344	171.78436279296875	0.999998927116394	543.5328369140625	191.44943237304688	1.0	446.6715393066406	174.59133911132812	0.00025966763496398926	6	032
300	292.3679504394531	168.01895141601562	1.0	297.8909912109375	169.9640655517578	9.754300117492676e-5	543.4519653320312	191.3220977783203	1.0	540.7716674804688	190.43617248535156	0.00026482343673706055	6	032
301	511.3619079589844	158.77816772460938	1.0	453.8548889160156	161.15089416503906	0.005647003650665283	543.4741821289062	191.7106475830078	1.0	541.678466796875	192.52928161621094	0.00041240453720092773	6	032
302	509.1082458496094	169.45843505859375	0.9999966025352478	503.3465881347656	172.80288696289062	0.00010627508163452148	543.2721557617188	191.59010314941406	1.0	540.6433715820312	190.6264190673828	0.00014984607696533203	6	032
303	317.3246765136719	197.36354064941406	1.0	288.31451416015625	152.40557861328125	0.999735951423645	543.6608276367188	192.19515991210938	1.0	491.619384765625	193.49951171875	0.0005544722080230713	6	032
304	326.0705261230469	203.92543029785156	1.0	292.731689453125	148.75299072265625	0.9994910955429077	543.6171264648438	192.68701171875	1.0	486.2805480957031	144.79075622558594	0.00020396709442138672	6	032
305	498.7513427734375	210.01991271972656	1.0	298.0754699707031	151.7356414794922	1.0	544.334716796875	192.8677520751953	1.0	541.3955078125	190.53599548339844	0.0001316070556640625	6	032
306	340.6514892578125	221.88491821289062	1.0	487.16815185546875	152.23324584960938	0.6055982112884521	544.1950073242188	191.8322296142578	1.0	479.1396179199219	154.3936309814453	0.00023749470710754395	6	032
307	353.0357971191406	230.97225952148438	1.0	307.4950866699219	160.4926300048828	1.0	544.6968994140625	192.64849853515625	1.0	485.75701904296875	153.65493774414062	0.00017407536506652832	6	032
308	363.92242431640625	235.97547912597656	1.0	312.5451354980469	178.0589599609375	1.0	543.947509765625	191.88983154296875	1.0	306.9459228515625	181.66287231445312	0.000195235013961792	6	032
309	375.04449462890625	236.76133728027344	1.0	317.7826843261719	189.4542694091797	0.9999999403953552	544.08935546875	191.88613891601562	1.0	495.55609130859375	184.4094696044922	0.0005535483360290527	6	032
310	387.08013916015625	233.546630859375	1.0	322.4707336425781	189.2747802734375	1.0	544.034912109375	191.91896057128906	1.0	496.96795654296875	185.38552856445312	0.0004956424236297607	6	032
311	396.29754638671875	233.68531799316406	1.0	497.69256591796875	201.97860717773438	0.009069561958312988	544.2172241210938	191.39471435546875	1.0	395.058349609375	239.58303833007812	0.00031563639640808105	6	032
312	356.2955017089844	221.1399383544922	1.0	493.71337890625	209.5161590576172	0.05979856848716736	543.7810668945312	191.59706115722656	1.0	541.0166015625	190.3943328857422	0.0002683401107788086	6	032
313	411.73956298828125	234.75680541992188	1.0	493.8922424316406	214.3015899658203	0.02699112892150879	543.513427734375	191.25381469726562	1.0	540.8397827148438	189.69219970703125	0.00027251243591308594	6	032
314	420.74566650390625	234.15330505371094	1.0	490.7170104980469	216.57554626464844	0.0033646225929260254	543.6956787109375	191.457763671875	1.0	540.5355834960938	192.73736572265625	0.000340193510055542	6	032
315	425.10565185546875	230.52561950683594	1.0	422.91448974609375	232.89695739746094	0.00023856759071350098	544.1118774414062	191.39544677734375	1.0	540.968994140625	192.78431701660156	0.0002410411834716797	6	032
316	434.2295227050781	229.14947509765625	1.0	425.74542236328125	232.6282501220703	0.00021505355834960938	543.566650390625	191.735595703125	1.0	540.5604858398438	193.0001220703125	0.0004183650016784668	6	032
317	445.3357849121094	224.3183135986328	0.010867714881896973	487.0154113769531	220.45138549804688	0.756198525428772	543.5569458007812	190.82931518554688	1.0	488.9051818847656	217.33277893066406	0.000347822904586792	6	032
318	485.7244873046875	222.33433532714844	0.1994360089302063	369.8426513671875	230.28573608398438	0.998408317565918	543.547119140625	190.98094177246094	1.0	486.4704284667969	216.74073791503906	0.0005933046340942383	6	032
319	497.19854736328125	218.78616333007812	0.0012170076370239258	371.29815673828125	230.2314910888672	0.9999517202377319	543.9934692382812	191.572998046875	1.0	541.4014282226562	190.3912353515625	0.0002868175506591797	6	032
320	496.1822509765625	213.49317932128906	0.0037364959716796875	375.9031066894531	230.51805114746094	0.9999998807907104	544.1614379882812	190.44097900390625	1.0	541.3269653320312	188.70249938964844	0.0002180337905883789	6	032
321	450.4045104980469	223.60121154785156	0.02221056818962097	496.04449462890625	209.7378387451172	0.993334949016571	544.2685546875	191.73880004882812	1.0	541.64404296875	190.17953491210938	0.00015649199485778809	6	032
322	447.3017578125	223.5420379638672	0.02122446894645691	496.23992919921875	211.24302673339844	0.17571914196014404	544.08837890625	190.86534118652344	1.0	540.8534545898438	192.26988220214844	0.0002796053886413574	6	032
323	446.9913330078125	225.32667541503906	0.31915512681007385	373.18377685546875	224.8294677734375	0.9997922778129578	544.326904296875	191.59307861328125	1.0	541.2850341796875	189.67347717285156	0.0001640915870666504	6	032
324	449.0745544433594	225.64601135253906	0.1838703155517578	373.6591491699219	227.0417938232422	1.0	544.4124145507812	191.79116821289062	1.0	541.7344970703125	190.07769775390625	0.00028568506240844727	6	032
325	498.6322937011719	210.5919952392578	0.0012833774089813232	371.72930908203125	224.25125122070312	1.0	544.5029296875	191.64785766601562	1.0	541.1217041015625	192.7307891845703	0.0001634359359741211	6	032
326	503.4414367675781	201.16342163085938	0.008706450462341309	502.1328430175781	204.76144409179688	0.0004513263702392578	544.123779296875	191.73776245117188	1.0	540.7905883789062	192.7278594970703	0.0001996755599975586	6	032
327	499.759521484375	203.41419982910156	0.9999995827674866	492.94818115234375	207.2276153564453	0.005666196346282959	544.2976684570312	192.02542114257812	1.0	540.8856811523438	192.86009216308594	0.00019219517707824707	6	032
328	501.8613586425781	201.517333984375	1.0	365.409423828125	201.75123596191406	0.03259545564651489	544.7868041992188	191.06651306152344	1.0	541.3497314453125	191.88763427734375	0.00015684962272644043	6	032
329	502.66339111328125	201.55955505371094	1.0	364.7961730957031	199.0924835205078	0.17091575264930725	544.342041015625	192.18618774414062	1.0	541.4537353515625	190.90464782714844	9.778141975402832e-5	6	032
330	500.7173156738281	199.02194213867188	0.9999980926513672	363.800537109375	198.5105438232422	0.9999637007713318	544.6624145507812	191.6357879638672	1.0	364.2138977050781	194.2710418701172	0.00017568469047546387	6	032
331	448.0673522949219	210.257080078125	0.9877043962478638	366.9229736328125	203.90919494628906	0.99934321641922	544.0186157226562	191.67092895507812	1.0	541.2489013671875	190.32627868652344	0.00020080804824829102	6	032
332	443.9451599121094	206.38819885253906	1.0	441.39715576171875	210.5540008544922	0.0025516152381896973	544.4398193359375	191.6023712158203	1.0	541.5884399414062	190.1503143310547	0.000225067138671875	6	032
333	441.5006408691406	206.9333038330078	1.0	439.5895690917969	208.67745971679688	0.0015112459659576416	543.7955932617188	191.77389526367188	1.0	541.545166015625	190.51205444335938	0.0003865361213684082	6	032
334	438.55841064453125	207.66653442382812	0.9999991655349731	437.4530029296875	210.1814422607422	0.0035772621631622314	544.1182861328125	192.28173828125	1.0	543.2474365234375	191.10836791992188	0.00018835067749023438	6	032
335	394.6374206542969	235.73260498046875	0.9997460246086121	438.1134338378906	210.5679931640625	0.006442636251449585	544.2975463867188	191.0364532470703	1.0	446.0501403808594	208.84742736816406	0.00028696656227111816	6	032
336	435.114990234375	212.51751708984375	1.0	462.7132873535156	213.2467041015625	0.00348547101020813	543.505126953125	192.0886993408203	1.0	542.765380859375	191.54685974121094	0.00015729665756225586	6	032
337	436.46624755859375	219.80120849609375	0.9999997019767761	380.2255554199219	230.49021911621094	0.0010709166526794434	543.6671752929688	192.16770935058594	1.0	543.0445556640625	192.32601928710938	0.0002581477165222168	6	032
338	428.0899963378906	226.79397583007812	0.6206496953964233	371.38958740234375	234.13186645507812	0.026918381452560425	543.3121337890625	191.21051025390625	1.0	543.6951293945312	190.87777709960938	0.0005058944225311279	6	032
339	433.0830993652344	230.2665557861328	0.9767951369285583	377.7102966308594	234.66294860839844	0.0020701587200164795	543.133544921875	191.38348388671875	1.0	540.6415405273438	193.05995178222656	0.0004411935806274414	6	032
340	431.1683349609375	231.09368896484375	1.0	440.414794921875	228.362548828125	0.00020113587379455566	544.7760620117188	191.24307250976562	1.0	541.7006225585938	192.2330322265625	0.0003980100154876709	6	032
341	485.29766845703125	236.59774780273438	1.0	369.90679931640625	224.89613342285156	0.9888949394226074	543.617431640625	190.98622131347656	1.0	540.7142333984375	192.2875518798828	0.00043573975563049316	6	032
342	429.4757385253906	221.7952880859375	1.0	384.5176696777344	255.9574432373047	0.013399243354797363	544.4188842773438	190.49220275878906	1.0	541.6837158203125	191.79000854492188	0.000277787446975708	6	032
343	432.592529296875	217.92813110351562	1.0	381.1498107910156	256.8948059082031	0.9694526195526123	544.615234375	190.99014282226562	1.0	435.5722351074219	224.7866973876953	0.00043317675590515137	6	032
344	435.8370056152344	211.93585205078125	1.0	376.81597900390625	260.3771667480469	0.08990076184272766	544.33837890625	192.10279846191406	1.0	543.5834350585938	192.01853942871094	0.0004712343215942383	6	032
345	437.9685363769531	207.10574340820312	1.0	383.3787536621094	265.93585205078125	0.9999984502792358	543.6195068359375	190.86585998535156	1.0	382.34576416015625	267.91748046875	0.00041159987449645996	6	032
346	441.5103759765625	202.99896240234375	1.0	382.66741943359375	266.8603515625	0.9999998807907104	544.6900024414062	191.12841796875	1.0	382.0375061035156	268.2709655761719	0.0005757510662078857	6	032
347	443.0611877441406	197.91119384765625	1.0	483.79296875	266.5806579589844	1.0	544.0034790039062	192.57626342773438	1.0	500.78228759765625	202.6859588623047	0.008339643478393555	6	032
348	448.5953369140625	191.49307250976562	1.0	383.20758056640625	273.6907043457031	1.0	544.0792846679688	192.25253295898438	1.0	384.3727722167969	281.6324157714844	0.0003707706928253174	6	032
349	444.0636291503906	189.0638427734375	1.0	380.0805969238281	270.1609802246094	1.0	543.6974487304688	191.5159454345703	1.0	499.2891845703125	197.57839965820312	0.10251343250274658	6	032
350	431.34710693359375	207.5310516357422	1.0	381.1620178222656	265.9666748046875	1.0	543.2132568359375	191.76382446289062	1.0	380.9911193847656	267.07110595703125	0.00024753808975219727	6	032
351	431.931640625	203.75357055664062	0.999999463558197	392.2855224609375	259.41876220703125	1.0	544.1922607421875	190.85377502441406	1.0	540.7607421875	192.0499267578125	0.00021719932556152344	6	032
352	486.6148376464844	199.3008575439453	1.0	401.5375671386719	256.1766052246094	1.0	543.76220703125	191.21035766601562	1.0	401.9463195800781	255.21395874023438	0.00045949220657348633	6	032
353	427.1268615722656	199.41905212402344	1.0	404.9103698730469	255.19810485839844	0.9999978542327881	543.3937377929688	191.76101684570312	1.0	540.668701171875	190.49581909179688	0.0001913607120513916	6	032
354	427.0332946777344	197.71633911132812	1.0	435.0340881347656	198.1561737060547	0.0002887248992919922	544.0379028320312	192.3992156982422	1.0	512.2811889648438	195.55075073242188	0.0005782544612884521	6	032
355	479.87127685546875	204.24383544921875	1.0	398.3408508300781	246.9093475341797	1.0	543.7169189453125	192.0355987548828	1.0	472.25238037109375	196.0437469482422	0.00026798248291015625	6	032
356	431.1800842285156	211.56105041503906	1.0	385.02734375	247.7142333984375	1.0	543.6538696289062	191.53944396972656	1.0	383.0426330566406	254.46295166015625	0.0008882880210876465	6	032
357	476.91058349609375	217.1171417236328	0.9827812910079956	383.425537109375	254.62672424316406	1.0	544.3505249023438	191.86245727539062	1.0	383.87591552734375	254.6358184814453	0.00037100911140441895	6	032
358	479.86798095703125	222.23001098632812	0.9999998807907104	386.3505554199219	256.60028076171875	1.0	543.434326171875	192.16806030273438	1.0	474.0387268066406	213.12423706054688	0.0004397928714752197	6	032
359	473.7884521484375	224.52699279785156	0.0035721957683563232	386.5324401855469	254.9102783203125	0.9838069677352905	543.9937133789062	191.01426696777344	1.0	541.2802734375	192.40411376953125	0.0003598034381866455	6	032
360	475.09320068359375	226.2091522216797	0.8334348201751709	384.965576171875	256.0387268066406	0.9234962463378906	544.9362182617188	192.12908935546875	1.0	542.3278198242188	190.51385498046875	0.00023612380027770996	6	032
361	481.62200927734375	239.99029541015625	0.0010124146938323975	545.9746704101562	193.2301788330078	0.0001487433910369873	543.6293334960938	191.12130737304688	1.0	540.7127075195312	192.5594024658203	0.00037384033203125	6	032
362	474.8104248046875	232.85848999023438	0.0009981989860534668	378.796875	243.10182189941406	0.9925082921981812	543.4778442382812	191.33078002929688	1.0	540.3649291992188	192.43678283691406	0.00040650367736816406	6	032
363	479.92169189453125	228.7874298095703	0.9996387958526611	385.446044921875	226.8837890625	0.0075190067291259766	544.095703125	191.70802307128906	1.0	541.135498046875	192.83116149902344	0.0003947019577026367	6	032
364	479.8539123535156	230.41110229492188	0.9999998807907104	383.9233703613281	224.1772003173828	0.7892830967903137	543.5442504882812	190.75958251953125	1.0	540.5814208984375	192.18307495117188	0.0003903508186340332	6	032
365	479.164794921875	231.2574462890625	0.9998034238815308	383.2532958984375	226.42820739746094	0.5404734015464783	542.8781127929688	192.22645568847656	1.0	540.375	190.9092254638672	0.000323563814163208	6	032
366	476.8356018066406	230.89096069335938	0.9998065233230591	384.4800720214844	225.79640197753906	0.01650601625442505	543.9448852539062	190.4302978515625	1.0	541.1392822265625	191.56875610351562	0.00042304396629333496	6	032
367	480.3858947753906	232.2465057373047	0.9999997019767761	387.9930419921875	224.75462341308594	0.002533525228500366	544.0823364257812	191.2909698486328	1.0	478.25726318359375	223.3562469482422	0.0003063082695007324	6	032
368	476.57989501953125	230.00265502929688	0.9999997615814209	392.40179443359375	234.38551330566406	0.012604385614395142	543.8209228515625	191.91763305664062	1.0	540.8557739257812	193.1403045654297	0.00022932887077331543	6	032
369	480.33636474609375	222.78648376464844	1.0	422.14990234375	220.38385009765625	0.0002784132957458496	543.6573486328125	191.8394012451172	1.0	541.1317138671875	190.4515380859375	0.00023669004440307617	6	032
370	429.7940979003906	210.24925231933594	0.9999998807907104	469.57269287109375	214.56585693359375	0.00045308470726013184	543.704345703125	191.4442138671875	1.0	495.1898193359375	211.74644470214844	0.0010070502758026123	6	032
371	469.8554382324219	208.64959716796875	1.0	473.9445495605469	211.28321838378906	0.0020386576652526855	543.9494018554688	191.3907470703125	1.0	457.2251281738281	198.40179443359375	0.001006782054901123	6	032
372	432.6443786621094	211.83309936523438	1.0	469.96826171875	214.4608612060547	0.0010328590869903564	543.9502563476562	191.3693084716797	1.0	494.63372802734375	211.5931396484375	0.0005086958408355713	6	032
373	438.7563171386719	207.88833618164062	0.9999999403953552	390.8846435546875	247.06536865234375	0.9999985694885254	543.42822265625	192.76292419433594	1.0	494.7626953125	209.54998779296875	0.0016805529594421387	6	032
374	442.54058837890625	201.87045288085938	1.0	456.8224792480469	200.8273468017578	0.002022653818130493	543.434814453125	192.0557861328125	1.0	500.707275390625	200.4812774658203	0.15941283106803894	6	032
375	447.1146545410156	193.35585021972656	1.0	393.9436340332031	255.05699157714844	0.005926191806793213	544.2271118164062	191.7480010986328	1.0	502.0335998535156	199.84400939941406	0.0010481178760528564	6	032
376	444.343017578125	182.7041778564453	1.0	390.4803466796875	261.681884765625	1.0	543.5405883789062	191.903076171875	1.0	504.5389099121094	199.24977111816406	0.0016405284404754639	6	032
377	437.2983703613281	189.1845703125	1.0	386.16571044921875	269.6939392089844	1.0	543.2685546875	191.9322509765625	1.0	500.41644287109375	198.2578125	0.4658709168434143	6	032
378	429.2127685546875	192.51455688476562	1.0	391.6197814941406	269.49102783203125	1.0	543.926513671875	191.42385864257812	1.0	498.578857421875	201.39544677734375	0.007741004228591919	6	032
379	427.44342041015625	195.5835723876953	1.0	390.16668701171875	267.0551452636719	1.0	544.0361328125	190.82069396972656	1.0	501.35064697265625	199.8025360107422	0.046926409006118774	6	032
380	425.40185546875	199.7381591796875	1.0	388.3568115234375	264.9364318847656	1.0	543.6790771484375	192.61903381347656	1.0	498.4263000488281	200.62437438964844	0.0008540153503417969	6	032
381	425.11773681640625	202.024169921875	1.0	388.5317077636719	262.97259521484375	1.0	544.0986328125	192.01611328125	1.0	499.9920959472656	199.93658447265625	0.008189648389816284	6	032
382	425.8116760253906	207.8345947265625	0.9998555183410645	392.69219970703125	255.6650390625	0.9998100399971008	543.6921997070312	191.58340454101562	1.0	494.3600158691406	203.40065002441406	0.0033254921436309814	6	032
383	431.26080322265625	211.14260864257812	0.9698834419250488	388.0259094238281	248.72021484375	0.006599456071853638	543.4636840820312	191.9287109375	1.0	495.568359375	212.4654083251953	0.009401023387908936	6	032
384	463.07672119140625	212.092529296875	1.0	436.6735534667969	214.51608276367188	0.003441840410232544	542.9244384765625	192.4003448486328	1.0	540.1021118164062	191.34327697753906	0.00016826391220092773	6	032
385	445.343017578125	213.23606872558594	0.9999997615814209	441.78277587890625	214.5299072265625	0.002416640520095825	544.3811645507812	190.71697998046875	1.0	541.4419555664062	191.8818359375	0.0003097951412200928	6	032
386	442.760498046875	213.80532836914062	1.0	388.1112976074219	252.6346435546875	0.030426472425460815	542.1305541992188	191.44432067871094	1.0	539.23388671875	192.55007934570312	0.00017958879470825195	6	032
387	444.7155456542969	218.81651306152344	0.9999988079071045	449.8938903808594	217.7125244140625	0.05834874510765076	543.7330322265625	191.0126953125	1.0	443.2109680175781	222.3908233642578	0.0011116564273834229	6	032
388	446.87567138671875	222.3990936279297	0.9997621774673462	449.1827087402344	221.83599853515625	0.054854243993759155	543.816162109375	191.4563751220703	1.0	542.77392578125	190.75674438476562	0.0009373724460601807	6	032
389	443.0422058105469	227.8988800048828	0.0005789101123809814	369.149658203125	242.9053497314453	0.36569952964782715	544.0663452148438	191.1765899658203	1.0	541.4514770507812	192.46221923828125	0.0005215704441070557	6	032
390	476.4702453613281	259.6613464355469	0.09639173746109009	371.8634948730469	247.724609375	0.9999959468841553	543.1719970703125	192.0888671875	1.0	542.2968139648438	191.41835021972656	0.0004584193229675293	6	032
391	495.4986267089844	234.5985107421875	0.004142552614212036	372.7642822265625	232.5815887451172	0.03870001435279846	543.834716796875	190.3060760498047	1.0	541.2564086914062	191.6283721923828	0.000733494758605957	6	032
392	476.1117858886719	261.5563049316406	0.6815671920776367	544.647216796875	193.267578125	0.00024697184562683105	542.8882446289062	190.91360473632812	1.0	541.1176147460938	192.33380126953125	0.0005405843257904053	6	032
393	476.17572021484375	262.2386474609375	0.9999999403953552	378.8833312988281	242.29933166503906	0.04750630259513855	542.9489135742188	191.5994415283203	1.0	539.840087890625	192.86199951171875	0.0003273189067840576	6	032
394	449.08636474609375	239.88291931152344	1.0	381.1552429199219	242.84237670898438	0.9999276399612427	543.5115356445312	190.91517639160156	1.0	543.2014770507812	190.27073669433594	0.0016538798809051514	6	032
395	397.63128662109375	268.6104431152344	1.0	448.43194580078125	238.9983367919922	0.0003687143325805664	543.470947265625	190.3843536376953	1.0	540.7806396484375	191.78335571289062	0.0007140040397644043	6	032
396	450.4309387207031	227.44540405273438	1.0	388.4568786621094	278.21124267578125	0.999862790107727	543.5451049804688	190.9332733154297	1.0	541.1995849609375	189.87591552734375	0.0003979206085205078	6	032
397	448.2206115722656	228.1787567138672	1.0	383.2799987792969	279.8802185058594	0.5388312935829163	543.883056640625	190.80381774902344	1.0	541.0096435546875	192.07496643066406	0.00037404894828796387	6	032
398	447.73638916015625	231.8843536376953	1.0	388.3860168457031	284.2330322265625	0.9612905383110046	543.5177001953125	191.6580047607422	0.9999999403953552	540.561767578125	192.37725830078125	0.0005253255367279053	6	032
399	450.84820556640625	233.3731689453125	1.0	373.40948486328125	287.7642517089844	0.0007417201995849609	544.3465576171875	190.33200073242188	1.0	447.7293395996094	239.7020263671875	0.00032332539558410645	6	032
400	446.8055419921875	232.4314727783203	1.0	380.9939880371094	285.1192626953125	0.9928261041641235	544.0950927734375	191.52748107910156	1.0	446.3674011230469	238.36990356445312	0.000418931245803833	6	032
401	447.42608642578125	232.35968017578125	1.0	381.76947021484375	285.0720520019531	0.0011122822761535645	544.1004638671875	191.61204528808594	1.0	378.74871826171875	287.9403381347656	0.0007661581039428711	6	032
402	455.19854736328125	230.8427276611328	1.0	379.01904296875	285.6024475097656	0.9999998807907104	542.898193359375	191.31161499023438	1.0	540.0914306640625	192.179931640625	0.00031870603561401367	6	032
403	454.73114013671875	230.44815063476562	1.0	375.1232604980469	288.26776123046875	1.0	543.5432739257812	191.98666381835938	1.0	542.5947265625	191.7067413330078	0.0002726316452026367	6	032
404	454.35736083984375	227.47866821289062	1.0	370.7269592285156	289.3323974609375	1.0	544.191650390625	191.3445587158203	1.0	541.4639282226562	192.3947296142578	0.0005753934383392334	6	032
405	452.7336730957031	227.33010864257812	1.0	486.6460876464844	288.9197998046875	0.9999986290931702	376.62945556640625	283.72430419921875	0.00019246339797973633	371.8518981933594	278.6156311035156	0.0005892515182495117	6	032
406	449.08135986328125	227.28512573242188	1.0	486.544921875	285.68011474609375	0.9796879291534424	379.1615905761719	284.311279296875	8.472800254821777e-5	372.1805725097656	272.0999755859375	0.00012642145156860352	6	032
407	447.03399658203125	227.09645080566406	1.0	454.1947937011719	230.09231567382812	0.0011177361011505127	378.71685791015625	280.5729675292969	7.534027099609375e-5	383.6634521484375	287.20123291015625	5.555152893066406e-5	6	032
408	444.1252136230469	227.04173278808594	1.0	448.16180419921875	231.48416137695312	0.0007759928703308105	451.26141357421875	226.41493225097656	7.969141006469727e-5	450.82568359375	235.97601318359375	5.5909156799316406e-5	6	032
409	443.1725769042969	227.41648864746094	1.0	451.79278564453125	230.5057373046875	0.0004992485046386719	439.80352783203125	229.4377899169922	6.92903995513916e-5	450.86029052734375	236.5879364013672	7.370114326477051e-5	6	032
410	445.2195129394531	226.43504333496094	1.0	384.1678161621094	277.427978515625	0.0012308061122894287	378.9002380371094	279.7803039550781	7.590651512145996e-5	378.5589294433594	286.52691650390625	7.149577140808105e-5	6	032
411	444.6888122558594	226.62802124023438	1.0	452.9375	229.7039794921875	0.0007945597171783447	439.87249755859375	229.43272399902344	5.754828453063965e-5	451.0708312988281	236.98171997070312	3.403425216674805e-5	6	032
412	447.64227294921875	226.71337890625	1.0	454.3144226074219	229.64894104003906	0.0012115836143493652	379.0649719238281	282.3231506347656	7.495284080505371e-5	372.32867431640625	287.78985595703125	4.4405460357666016e-5	6	032
413	449.6956481933594	226.1949920654297	1.0	372.91680908203125	280.67584228515625	0.005338549613952637	374.2765808105469	280.5057373046875	7.581710815429688e-5	437.5205078125	214.39297485351562	0.00010529160499572754	6	032
414	449.5195617675781	225.2857208251953	1.0	370.824951171875	279.1163024902344	0.9969828128814697	369.162841796875	284.6520080566406	0.00013822317123413086	364.5544128417969	273.89208984375	7.662177085876465e-5	6	032
415	446.0135192871094	224.41079711914062	1.0	374.43939208984375	286.76190185546875	0.0062458813190460205	641.9521484375	6.6501665115356445	8.77678394317627e-5	372.08038330078125	274.7430725097656	0.0003006458282470703	6	032
416	442.1705627441406	224.81805419921875	1.0	388.6298828125	287.9837951660156	0.06815874576568604	381.1676025390625	285.0194396972656	0.00014230608940124512	377.1206359863281	279.84393310546875	0.00019532442092895508	6	032
417	441.4797058105469	224.29644775390625	1.0	515.68701171875	287.1973571777344	0.016172051429748535	517.4635009765625	283.3172302246094	9.679794311523438e-5	505.1302795410156	282.9820556640625	7.221102714538574e-5	6	032
418	442.1134338378906	221.84429931640625	1.0	522.2218627929688	298.4013671875	0.9999984502792358	524.8330688476562	298.36773681640625	0.0006720423698425293	521.3435668945312	295.2497863769531	0.0004025399684906006	6	032
419	443.88690185546875	218.37648010253906	1.0	371.4161376953125	305.4781188964844	0.9999998807907104	444.507568359375	220.79356384277344	0.0007649362087249756	442.8261413574219	226.13299560546875	0.0003527998924255371	6	032
420	444.5644836425781	215.286865234375	1.0	368.1029357910156	308.8304138183594	1.0	363.4659118652344	311.435546875	0.00011709332466125488	367.9716491699219	316.9178771972656	0.0002333223819732666	6	032
421	443.82049560546875	211.74388122558594	1.0	366.137939453125	314.10400390625	1.0	367.4766540527344	315.2024230957031	0.00015839934349060059	368.81585693359375	314.8500671386719	0.0005330443382263184	6	032
422	445.10137939453125	209.74105834960938	1.0	355.66070556640625	315.72723388671875	1.0	360.2520446777344	315.9201354980469	0.00026360154151916504	357.06573486328125	315.19866943359375	0.0016697347164154053	6	032
423	441.0169677734375	209.235595703125	1.0	358.2010192871094	315.1808166503906	1.0	363.0461730957031	313.22576904296875	0.0001576840877532959	358.159912109375	315.2991943359375	0.000640869140625	6	032
424	439.8125305175781	210.12356567382812	1.0	366.97442626953125	307.08587646484375	1.0	362.8398742675781	309.7541809082031	0.00015854835510253906	362.9069519042969	296.6053771972656	0.0001278519630432129	6	032
425	422.3694763183594	220.575439453125	1.0	518.2188110351562	285.9292297363281	0.9999998807907104	425.57513427734375	221.9481201171875	0.00019860267639160156	514.0547485351562	289.4765625	0.0003662407398223877	6	032
426	425.89410400390625	227.89144897460938	0.6694507002830505	623.291748046875	3.4577505588531494	1.6242265701293945e-5	641.19140625	7.029811859130859	1.1920928955078125e-5	638.7608032226562	4.511519432067871	3.2186508178710938e-6	6	032
427	406.5537414550781	235.235107421875	0.0017469525337219238	407.18359375	226.17117309570312	9.176135063171387e-5	642.3392944335938	7.388470649719238	1.3947486877441406e-5	400.2026062011719	224.4848175048828	1.0758638381958008e-5	6	032
428	400.9351501464844	227.8235321044922	1.0	404.92938232421875	230.28147888183594	0.0020170509815216064	445.01806640625	305.22698974609375	0.00012028217315673828	404.077392578125	238.89614868164062	4.646182060241699e-5	6	032
429	393.9303283691406	229.8990478515625	0.9999613761901855	494.8318786621094	234.08700561523438	0.9999958276748657	496.9120788574219	235.5311737060547	0.00020867586135864258	495.71368408203125	227.0847930908203	0.00010183453559875488	6	032
430	391.2743225097656	226.98768615722656	0.9998008012771606	491.7080078125	236.14723205566406	0.9526615142822266	641.6118774414062	7.096368789672852	6.93202018737793e-5	392.2756652832031	215.77468872070312	1.6927719116210938e-5	6	032
431	433.6669616699219	219.98873901367188	0.9999977350234985	488.78375244140625	229.62588500976562	0.9999993443489075	434.0638427734375	220.9627227783203	0.00013688206672668457	426.8502502441406	212.02833557128906	0.00015664100646972656	6	032
432	425.240966796875	208.24130249023438	0.9999916553497314	485.2060852050781	235.93603515625	0.9999998807907104	491.093994140625	235.19842529296875	0.00012195110321044922	485.6849060058594	233.4385986328125	0.00029215216636657715	6	032
433	427.6119384765625	198.61997985839844	0.9999996423721313	469.174072265625	246.94915771484375	1.0	472.503662109375	245.3538055419922	3.343820571899414e-5	465.63916015625	245.11038208007812	1.755356788635254e-5	6	032
434	425.12115478515625	192.87692260742188	0.9999995827674866	464.2146911621094	244.78988647460938	1.0	466.4217224121094	242.18312072753906	9.66787338256836e-5	463.1891784667969	244.58445739746094	4.1544437408447266e-5	6	032
435	423.3704528808594	182.22572326660156	1.0	458.5146789550781	237.06809997558594	0.9999738931655884	461.1127624511719	233.6148223876953	0.0001239478588104248	458.62957763671875	237.0088348388672	8.115172386169434e-5	6	032
436	426.37213134765625	176.5234832763672	0.999098002910614	456.69757080078125	236.33944702148438	1.0	459.0588684082031	235.838623046875	0.00014397501945495605	395.7911376953125	238.70867919921875	0.00025838613510131836	6	032
437	428.6063537597656	169.98831176757812	1.0	452.0843811035156	238.38247680664062	1.0	399.5311584472656	244.27142333984375	0.00014507770538330078	393.3523864746094	239.55992126464844	0.0001666247844696045	6	032
438	430.26885986328125	168.094482421875	0.9999995231628418	448.8533630371094	234.82913208007812	1.0	452.5068054199219	232.13113403320312	0.0001736283302307129	393.28082275390625	237.57785034179688	0.00042173266410827637	6	032
439	431.6506652832031	160.37281799316406	1.0	394.17559814453125	228.17691040039062	0.9999886751174927	361.1152648925781	160.91909790039062	0.00017842650413513184	387.4603576660156	230.14999389648438	0.0005995035171508789	6	032
440	355.343017578125	154.45811462402344	1.0	388.1611328125	219.68008422851562	0.9999998807907104	448.8418273925781	217.1129150390625	0.00019240379333496094	387.4454345703125	219.85374450683594	0.00038889050483703613	6	032
441	345.58428955078125	144.6785888671875	1.0	441.4480285644531	144.75814819335938	1.0	451.8678894042969	201.77301025390625	0.00023254752159118652	449.8133850097656	203.13609313964844	0.0011655688285827637	6	032
442	335.4850769042969	129.1133575439453	1.0	444.78448486328125	129.96954345703125	1.0	451.93707275390625	192.16925048828125	0.00017940998077392578	368.59088134765625	203.64564514160156	0.00021818280220031738	6	032
443	326.75732421875	114.70170593261719	1.0	456.8031005859375	109.61137390136719	1.0	362.8498840332031	197.79608154296875	0.0005866289138793945	448.8211364746094	192.77923583984375	0.0006347298622131348	6	032
444	320.2499694824219	103.1075210571289	1.0	448.335205078125	193.7890167236328	0.9999996423721313	360.99859619140625	194.74127197265625	0.00018641352653503418	448.4712219238281	194.34786987304688	0.001985907554626465	6	032
445	313.8688049316406	97.59684753417969	1.0	469.21533203125	100.75521087646484	0.9975146055221558	357.664306640625	185.4287872314453	0.0003498196601867676	353.4066162109375	191.5515899658203	0.0002943873405456543	6	032
446	303.231201171875	85.81047058105469	0.9999999403953552	351.9590759277344	173.88072204589844	0.21625298261642456	350.9666748046875	172.5457763671875	0.0006168484687805176	348.48443603515625	176.29379272460938	0.000512927770614624	6	032
447	497.8774108886719	72.28776550292969	1.0	431.30633544921875	157.7000732421875	0.9999830722808838	297.537841796875	76.8515396118164	7.265806198120117e-5	428.8704528808594	160.03720092773438	0.00029587745666503906	6	032
448	298.829345703125	70.5708236694336	1.0	512.0829467773438	67.91780090332031	0.8932879567146301	515.0709228515625	66.07791900634766	7.706880569458008e-5	510.59918212890625	64.2508316040039	5.835294723510742e-5	6	032
449	297.0952453613281	67.17594146728516	1.0	453.23052978515625	99.27335357666016	0.00036713480949401855	301.4945373535156	67.55628967285156	7.358193397521973e-5	281.5502624511719	72.79325103759766	1.0251998901367188e-5	6	032
450	300.0853576660156	61.66501235961914	1.0	462.0915832519531	88.83189392089844	0.9999163150787354	304.02978515625	63.0576057434082	2.7924776077270508e-5	465.4674377441406	94.18397521972656	3.311038017272949e-5	6	032
451	299.302734375	60.08363723754883	1.0	473.82708740234375	84.46321105957031	0.9999997019767761	299.1764221191406	63.03877258300781	6.312131881713867e-5	298.1939392089844	67.82637023925781	4.8488378524780273e-5	6	032
452	300.1390686035156	56.69118118286133	1.0	305.4309387207031	59.87367630004883	8.502602577209473e-5	303.9244079589844	60.367881774902344	7.677078247070312e-5	298.2340087890625	66.47570037841797	1.7940998077392578e-5	6	032
453	301.2127380371094	50.46706008911133	1.0	305.2608337402344	56.11897277832031	0.00019365549087524414	303.71014404296875	50.84686279296875	3.457069396972656e-5	291.2330017089844	39.30839920043945	1.6391277313232422e-5	6	032
454	301.24627685546875	45.978050231933594	1.0	304.6769714355469	52.5890007019043	0.00012224912643432617	300.55633544921875	48.950809478759766	1.9818544387817383e-5	296.07000732421875	34.33699035644531	3.1501054763793945e-5	6	032
455	302.7218017578125	43.8460693359375	1.0	301.5482482910156	48.21125030517578	4.792213439941406e-5	301.2524108886719	47.588279724121094	2.753734588623047e-5	296.00921630859375	32.31792068481445	3.847479820251465e-5	6	032
456	302.1673889160156	38.36703109741211	1.0	504.66741943359375	68.36181640625	1.0	506.8818359375	67.96495056152344	1.0639429092407227e-5	502.37908935546875	69.4809341430664	5.072355270385742e-5	6	032
457	304.43829345703125	34.473182678222656	1.0	285.2091979980469	68.57898712158203	0.9952509999275208	300.84613037109375	9.218992233276367	3.6090612411499023e-5	299.9221496582031	5.380707740783691	3.5762786865234375e-5	6	032
458	303.1375732421875	36.61412811279297	1.0	509.2061462402344	61.30721664428711	0.025101691484451294	300.3254699707031	10.13742733001709	0.00014930963516235352	299.18853759765625	5.639018535614014	0.0002544820308685303	6	032
459	303.5765380859375	45.120994567871094	1.0	303.9925537109375	42.362464904785156	0.0001367330551147461	304.7633056640625	47.693763732910156	6.750226020812988e-5	295.84912109375	36.07173538208008	0.00012406706809997559	6	032
460	317.3289489746094	76.81861877441406	1.0	287.7001647949219	39.85294723510742	0.9999804496765137	640.767578125	7.94183349609375	8.028745651245117e-5	314.52886962890625	82.05213165283203	7.927417755126953e-5	6	032
461	321.4205017089844	81.64286804199219	1.0	288.2509765625	39.158878326416016	0.23564311861991882	640.7386474609375	6.612732887268066	2.2709369659423828e-5	309.61749267578125	68.46733093261719	4.4405460357666016e-5	6	032
462	327.5969543457031	86.6495590209961	1.0	291.0649719238281	44.261871337890625	0.7302213907241821	286.0738220214844	4.659242630004883	5.561113357543945e-5	284.9152526855469	4.985637664794922	0.001330256462097168	6	032
463	330.1401062011719	93.62606811523438	1.0	292.58734130859375	43.13004684448242	0.013148188591003418	334.4012451171875	94.8138656616211	7.036328315734863e-5	286.0453186035156	5.121304988861084	0.0003948509693145752	6	032
464	335.68597412109375	99.7679214477539	1.0	304.2605895996094	35.33944320678711	0.9873718619346619	303.0645751953125	7.446317195892334	0.00048729777336120605	299.721923828125	5.986228942871094	0.0018219947814941406	6	032
465	339.4559020996094	105.36144256591797	1.0	308.61114501953125	40.935325622558594	0.9977949857711792	312.0809020996094	39.885963439941406	0.0002359151840209961	306.1046447753906	35.753440856933594	0.0004080533981323242	6	032
466	341.9853515625	109.272705078125	1.0	311.1712341308594	46.67547607421875	0.9999978542327881	314.6656494140625	43.41251754760742	0.0002956092357635498	309.67486572265625	40.43191146850586	0.00046697258949279785	6	032
467	342.1890563964844	116.17919158935547	1.0	306.53851318359375	68.85855865478516	0.03574573993682861	348.3423767089844	116.79357147216797	2.148747444152832e-5	304.8097229003906	71.54664611816406	9.503960609436035e-5	6	032
468	341.44677734375	124.77871704101562	1.0	305.80517578125	72.09002685546875	0.9997167587280273	341.9631042480469	127.00016784667969	4.228949546813965e-5	306.1703796386719	80.3240966796875	0.0001564621925354004	6	032
469	342.07659912109375	126.1968002319336	1.0	321.17413330078125	72.37071990966797	0.010899126529693604	341.8810729980469	127.76663970947266	2.905726432800293e-5	331.7595520019531	115.31803894042969	9.015202522277832e-5	6	032
470	340.7941589355469	125.6637954711914	1.0	339.3176574707031	72.4141845703125	0.0002862513065338135	648.605712890625	59.63280487060547	1.2308359146118164e-5	327.52508544921875	111.21715545654297	5.042552947998047e-5	6	032
471	339.1871032714844	128.51434326171875	1.0	338.9931945800781	89.45719909667969	0.00010329484939575195	325.0066833496094	115.23029327392578	1.0520219802856445e-5	326.5704040527344	111.5290298461914	0.0003000199794769287	6	032
472	329.2881774902344	126.80899810791016	1.0	358.8785095214844	103.8271484375	0.9860901236534119	328.4509582519531	127.43286895751953	4.06801700592041e-5	326.8365783691406	112.4257583618164	4.7713518142700195e-5	6	032
473	332.7764892578125	128.2682647705078	0.9999778270721436	369.327880859375	103.37285614013672	1.0	374.3153991699219	102.6290512084961	2.2530555725097656e-5	368.92822265625	103.21072387695312	0.00011789798736572266	6	032
474	333.5380859375	129.9035186767578	0.9999999403953552	374.38372802734375	104.9325942993164	1.0	373.1789245605469	103.57179260253906	5.7756900787353516e-5	373.0628967285156	111.39692687988281	6.693601608276367e-5	6	032
475	334.0920715332031	127.19129180908203	0.9998198747634888	379.13446044921875	111.14533996582031	1.0	381.6510009765625	110.57026672363281	7.042288780212402e-5	378.9031677246094	111.58747100830078	0.0007656514644622803	6	032
476	331.2287292480469	124.02545928955078	1.0	381.81207275390625	112.69114685058594	1.0	640.6237182617188	7.260156631469727	7.49826431274414e-5	380.9179382324219	112.95587158203125	0.0006456375122070312	6	032
477	334.2599792480469	125.25808715820312	1.0	381.66094970703125	114.18384552001953	1.0	647.4027099609375	92.34982299804688	2.1398067474365234e-5	383.1949157714844	114.03073120117188	0.000286787748336792	6	032
478	336.644775390625	126.61860656738281	1.0	383.73626708984375	114.97490692138672	0.9999997019767761	384.943359375	114.52693176269531	3.0934810638427734e-5	384.80303955078125	114.79255676269531	0.0005919039249420166	6	032
479	336.2165832519531	123.7137680053711	1.0	384.21783447265625	117.72694396972656	0.9999994039535522	535.4634399414062	128.15087890625	5.1081180572509766e-5	385.4320373535156	117.8875503540039	0.0006442666053771973	6	032
480	336.55474853515625	126.66976165771484	1.0	391.4311828613281	118.77498626708984	0.9999979734420776	388.6244812011719	116.89584350585938	4.419684410095215e-5	390.19329833984375	125.53350067138672	0.0005370676517486572	6	032
481	337.08447265625	129.84571838378906	0.9999999403953552	366.2562561035156	103.25233459472656	1.0	372.78607177734375	104.5216293334961	2.7358531951904297e-5	366.566162109375	98.45094299316406	6.753206253051758e-5	6	032
482	338.58404541015625	126.06868743896484	1.0	366.76202392578125	102.91281127929688	0.9999264478683472	533.6675415039062	132.3712615966797	0.0008326172828674316	366.8387145996094	99.49456024169922	2.3484230041503906e-5	6	032
483	339.2276306152344	127.91703033447266	1.0	393.9327697753906	122.38719177246094	0.9994782209396362	395.3694763183594	119.99105834960938	2.065300941467285e-5	392.7777404785156	127.63123321533203	0.00011223554611206055	6	032
484	337.7361755371094	119.29231262207031	1.0	389.912841796875	127.09017944335938	0.9999998211860657	640.8387451171875	6.902777194976807	3.013014793395996e-5	389.1204528808594	126.83455657958984	0.00042641162872314453	6	032
485	334.91253662109375	113.36241149902344	1.0	389.168701171875	127.86592864990234	1.0	388.21478271484375	129.0782928466797	0.0001728534698486328	388.10943603515625	127.0724105834961	0.0005022585391998291	6	032
486	329.80780029296875	104.84872436523438	1.0	383.4591064453125	128.8634490966797	0.9757256507873535	330.5691833496094	109.94452667236328	5.969405174255371e-5	329.41015625	114.81687927246094	7.236003875732422e-5	6	032
487	325.7162170410156	97.85665893554688	1.0	378.1080017089844	146.38818359375	0.6553472280502319	324.38128662109375	97.30804443359375	1.767277717590332e-5	310.5356140136719	103.5665512084961	1.946091651916504e-5	6	032
488	321.3914794921875	91.13445281982422	1.0	370.955810546875	150.8438720703125	1.0	375.1798400878906	149.88583374023438	3.30805778503418e-5	367.6005554199219	158.2151641845703	4.9233436584472656e-5	6	032
489	316.9033203125	82.68932342529297	1.0	364.1448669433594	150.2982177734375	1.0	365.9742431640625	149.4036102294922	3.49581241607666e-5	367.0316162109375	152.23802185058594	8.219480514526367e-5	6	032
490	314.50537109375	75.42096710205078	1.0	363.9398193359375	146.65277099609375	1.0	316.0072326660156	78.12679290771484	7.528066635131836e-5	367.13568115234375	147.84063720703125	8.216500282287598e-5	6	032
491	315.6295166015625	61.05099105834961	1.0	369.2064514160156	143.6819305419922	0.9999998807907104	375.650634765625	140.63539123535156	8.526444435119629e-5	372.309326171875	144.72279357910156	0.00023445487022399902	6	032
492	318.638671875	49.41321563720703	1.0	371.7064514160156	138.78282165527344	0.007401764392852783	320.8680419921875	48.433204650878906	2.142786979675293e-5	348.06829833984375	161.29148864746094	5.698204040527344e-5	6	032
493	327.0891418457031	38.84097671508789	1.0	337.5419006347656	162.7176513671875	0.22065287828445435	326.71868896484375	36.87635803222656	4.6312808990478516e-5	329.55462646484375	163.08160400390625	4.482269287109375e-5	6	032
494	333.49371337890625	30.66571617126465	1.0	339.48681640625	171.38601684570312	0.9999929666519165	343.76776123046875	169.31349182128906	0.0002479255199432373	342.5302734375	172.9697265625	0.0022855401039123535	6	032
495	341.055419921875	29.128507614135742	1.0	325.960205078125	178.31280517578125	0.9993830919265747	336.4042663574219	10.597692489624023	0.0011284351348876953	343.6243591308594	3.6067051887512207	0.003029733896255493	6	032
496	351.9285888671875	33.07908248901367	1.0	342.3079528808594	183.1301727294922	1.0	349.36663818359375	11.830461502075195	0.0003663599491119385	345.4227294921875	6.57098913192749	0.0012516677379608154	6	032
497	364.5311584472656	37.735809326171875	1.0	372.9372253417969	36.5721321105957	4.503130912780762e-5	641.2998657226562	6.137046813964844	3.236532211303711e-5	343.89373779296875	182.63656616210938	0.00014922022819519043	6	032
498	375.819580078125	36.44221496582031	1.0	327.4930725097656	144.3096160888672	0.027224957942962646	384.9315185546875	35.67082977294922	5.647540092468262e-5	346.45501708984375	5.254721641540527	9.387731552124023e-5	6	032
499	387.8297119140625	36.107906341552734	1.0	335.54913330078125	116.09500122070312	0.9999998807907104	642.114013671875	7.562669277191162	6.592273712158203e-5	335.4541931152344	117.07518768310547	0.0008880198001861572	6	032
500	390.78564453125	39.672428131103516	0.9999996423721313	341.0564880371094	113.97770690917969	1.0	392.445556640625	38.75823211669922	5.981326103210449e-5	362.7861633300781	4.265005111694336	0.00016564130783081055	6	032
501	404.8751220703125	48.27460479736328	0.9999871253967285	347.4454345703125	111.68543243408203	1.0	407.73291015625	46.81269073486328	0.0002849996089935303	376.2881164550781	4.370211601257324	0.00011473894119262695	6	032
502	394.6701354980469	48.01434326171875	0.009876221418380737	350.05120849609375	99.6078872680664	1.0	397.465576171875	43.666343688964844	7.617473602294922e-5	351.26995849609375	100.29637145996094	0.00012943148612976074	6	032
503	421.7684631347656	60.818267822265625	0.0007624030113220215	356.6738586425781	92.35950469970703	1.0	358.72265625	92.4359130859375	6.517767906188965e-5	355.9342041015625	92.58023071289062	0.00026363134384155273	6	032
504	359.1407775878906	39.69475555419922	0.45068615674972534	367.5971984863281	84.86507415771484	1.0	360.38092041015625	88.33672332763672	0.00010856986045837402	367.7337951660156	86.69432830810547	0.000141829252243042	6	032
505	364.1326904296875	39.981224060058594	0.8998094797134399	373.0145568847656	80.69493103027344	1.0	375.0834655761719	78.088134765625	0.00010228157043457031	373.6390686035156	80.41061401367188	0.00037103891372680664	6	032
506	511.4423522949219	52.510189056396484	0.9983433485031128	370.60528564453125	75.93547058105469	1.0	370.1628723144531	72.16586303710938	0.00013580918312072754	368.3907165527344	80.66934967041016	0.00028887391090393066	6	032
507	434.88006591796875	63.008689880371094	0.9349463582038879	370.0830078125	72.55416870117188	0.9999999403953552	371.7425537109375	70.33263397216797	0.00015050172805786133	371.4624938964844	69.0018539428711	0.0001360177993774414	6	032
508	378.1404724121094	41.263790130615234	0.00010129809379577637	375.1585388183594	46.94950485229492	0.9999794960021973	380.5850524902344	42.266353607177734	6.556510925292969e-5	370.9319763183594	39.111366271972656	0.00011578202247619629	6	032
509	523.1480712890625	64.61997985839844	0.6936465501785278	375.4373474121094	54.71685791015625	1.0	523.659423828125	64.14079284667969	0.00019618868827819824	373.03814697265625	54.05813980102539	9.799003601074219e-5	6	032
510	523.4902954101562	65.62067413330078	0.9864792823791504	377.4906311035156	60.55540084838867	1.0	524.73046875	63.142059326171875	0.00012823939323425293	376.44549560546875	61.98626708984375	0.0005278587341308594	6	032
511	446.4194641113281	60.9408073425293	0.999992311000824	369.9718017578125	66.73731994628906	0.9987849593162537	520.36962890625	62.713768005371094	5.1349401473999023e-5	378.485595703125	3.8166751861572266	2.9802322387695312e-5	6	032
512	517.1532592773438	61.52700424194336	1.0	374.5398254394531	66.92282104492188	0.03532642126083374	519.073486328125	62.660118103027344	8.255243301391602e-5	519.9996337890625	67.97602844238281	5.441904067993164e-5	6	032
513	452.9896240234375	74.25994873046875	1.0	382.59765625	73.9553451538086	0.9999784231185913	385.3591613769531	73.17274475097656	0.00011479854583740234	381.070068359375	75.60301971435547	0.0003463327884674072	6	032
514	458.9596862792969	73.20799255371094	0.7121520042419434	397.6131286621094	64.65249633789062	1.0	403.4300537109375	62.84028244018555	0.00011798739433288574	402.22216796875	67.02803802490234	0.0018635094165802002	6	032
515	513.4718017578125	68.78884887695312	0.00011470913887023926	519.3123779296875	67.65217590332031	1.0	517.2560424804688	70.47586059570312	0.0001386106014251709	513.822509765625	70.07733154296875	9.864568710327148e-5	6	032
516	416.2956848144531	87.73101043701172	0.9999907612800598	514.1431884765625	68.13838195800781	1.0	516.866455078125	65.89330291748047	0.00023701786994934082	514.2944946289062	69.69369506835938	4.836916923522949e-5	6	032
517	413.3768310546875	85.37825012207031	0.9999998211860657	463.2677917480469	85.2635498046875	4.413723945617676e-5	415.6667175292969	82.8286361694336	3.883242607116699e-5	415.946533203125	72.39492797851562	1.239776611328125e-5	6	032
518	398.0894470214844	79.4325942993164	1.0	508.8988952636719	85.79821014404297	0.9994664192199707	401.7864990234375	78.07887268066406	0.00025212764739990234	392.48712158203125	71.29486083984375	0.0002002418041229248	6	032
519	373.521484375	66.0829849243164	0.6403725147247314	375.6244812011719	65.71829223632812	0.8405970335006714	374.9132080078125	63.31662368774414	0.00034502148628234863	381.19195556640625	63.77459716796875	0.00010523200035095215	6	032
520	367.60089111328125	62.710662841796875	1.0	493.75067138671875	66.04751586914062	0.011169612407684326	367.1798400878906	59.095985412597656	0.00010648369789123535	361.7741394042969	51.87038040161133	0.00015220046043395996	6	032
521	354.3394775390625	61.887733459472656	1.0	437.6668701171875	99.28669738769531	0.21247920393943787	353.084228515625	64.98190307617188	0.0002865791320800781	346.9551086425781	54.253211975097656	0.00014719367027282715	6	032
522	341.1356201171875	59.45042419433594	1.0	435.0532531738281	94.0722427368164	0.993844747543335	435.7833557128906	90.04664611816406	0.0002282261848449707	331.0869140625	3.7561557292938232	0.0012620091438293457	6	032
523	510.41119384765625	48.08721160888672	1.0	477.0287780761719	94.22246551513672	0.9999932050704956	330.0169372558594	59.902374267578125	0.00013270974159240723	505.7808837890625	38.271671295166016	0.0001309216022491455	6	032
524	318.15350341796875	55.63739776611328	1.0	410.49261474609375	105.66378021240234	1.0	414.665283203125	105.62339782714844	0.00014495849609375	479.9216003417969	108.8619155883789	0.00013655424118041992	6	032
525	309.398681640625	52.79521942138672	1.0	482.1016845703125	98.42180633544922	1.0	511.8547058105469	41.6043701171875	0.0006315112113952637	505.7327575683594	38.637237548828125	0.006700456142425537	6	032
526	299.9971008300781	50.15585708618164	1.0	387.7886657714844	91.45085906982422	1.0	513.980712890625	36.318641662597656	0.00017783045768737793	506.972412109375	37.15006637573242	0.0009042024612426758	6	032
527	293.0919494628906	46.60044479370117	1.0	375.39947509765625	90.06300354003906	1.0	499.5508728027344	84.46656799316406	6.526708602905273e-5	495.6092834472656	86.96749877929688	0.0001398026943206787	6	032
528	288.5110168457031	43.986202239990234	1.0	502.7393798828125	83.34832000732422	1.0	367.8642578125	93.45931243896484	0.00010499358177185059	500.3632507324219	83.68446350097656	0.00039076805114746094	6	032
529	283.8028869628906	49.673179626464844	1.0	353.5462341308594	102.79155731201172	1.0	357.5917663574219	100.9395751953125	8.034706115722656e-5	353.3177490234375	108.52762603759766	0.0001112520694732666	6	032
530	271.8760986328125	60.40796661376953	1.0	275.67315673828125	63.8428955078125	0.0006738901138305664	276.44207763671875	62.053009033203125	6.398558616638184e-5	274.75018310546875	49.070709228515625	4.151463508605957e-5	6	032
531	220.6209259033203	60.958778381347656	1.0	296.1529235839844	70.0086441040039	1.0	226.13247680664062	62.110076904296875	0.00010251998901367188	292.7933349609375	69.36659240722656	0.00016292929649353027	6	032
532	217.9434051513672	61.31366729736328	1.0	295.9850158691406	66.6734390258789	1.0	224.3139190673828	60.45517349243164	9.390711784362793e-5	293.0113220214844	65.44927978515625	0.0001087486743927002	6	032
533	219.8560333251953	59.906185150146484	1.0	294.5127868652344	64.57652282714844	0.9999998807907104	295.13934326171875	61.80836868286133	5.7816505432128906e-5	213.5494384765625	47.227638244628906	7.37309455871582e-5	6	032
534	220.18685913085938	61.013092041015625	1.0	293.1445617675781	65.90316009521484	0.9999964237213135	225.0955352783203	62.16379928588867	8.174777030944824e-5	292.17071533203125	65.3123550415039	8.380413055419922e-5	6	032
535	218.85304260253906	61.96882629394531	1.0	289.84185791015625	64.25078582763672	0.9999982118606567	225.26275634765625	63.238372802734375	8.735060691833496e-5	290.3169250488281	65.84866333007812	8.183717727661133e-5	6	032
536	217.01412963867188	61.47169494628906	1.0	287.6163024902344	64.60835266113281	1.0	290.32305908203125	63.621238708496094	6.273388862609863e-5	288.3764953613281	64.0064697265625	0.0003285706043243408	6	032
537	216.33624267578125	59.511619567871094	1.0	285.3319091796875	64.7865219116211	1.0	286.1201477050781	63.960792541503906	5.924701690673828e-5	287.294921875	65.13124084472656	0.0002129971981048584	6	032
538	217.9404754638672	64.77352905273438	1.0	284.4757080078125	65.0958251953125	1.0	214.848388671875	68.34273529052734	6.192922592163086e-5	282.8272399902344	64.36045837402344	0.0001793205738067627	6	032
