# Supplementary material for: An automated feeding system for the African killifish reveals the impact of diet on lifespan and allows scalable assessment of associative learning
Source: eLife. 2022 Nov 10;11:e69008. doi: 10.7554/eLife.69008 (PMC9788828; doi:10.7554/eLife.69008)
Supplement: Figure 6—source data 2. [file elife-69008-fig6-data2.zip › Training Trajectories/t10_REC011DLC_resnet50_TrainAllTheThingsJun28shuffle1_1030000.csv]

bodyparts_coords	fishhead_x	fishhead_y	fishhead_likelihood	fishtail_x	fishtail_y	fishtail_likelihood	redlight_x	redlight_y	redlight_likelihood	fooddrop_x	fooddrop_y	fooddrop_likelihood	fishnum	recordingnum
0	560.7293090820312	277.7755126953125	0.001063227653503418	80.46360778808594	259.1575012207031	0.9998237490653992	557.1224975585938	270.9396667480469	0.9995303153991699	556.7821655273438	267.6383056640625	0.0009237527847290039	10	011
1	23.52075958251953	213.43246459960938	0.026746392250061035	28.816482543945312	213.1133575439453	0.999988317489624	557.058837890625	271.6427917480469	0.9997630715370178	9.689396858215332	216.47454833984375	0.000758737325668335	10	011
2	559.1373901367188	272.7186584472656	0.0022327005863189697	27.040279388427734	205.25698852539062	0.9978530406951904	556.6716918945312	271.41015625	0.9999350309371948	553.2117919921875	271.4692687988281	0.0005109906196594238	10	011
3	555.5261840820312	274.7108459472656	0.01049908995628357	80.87387084960938	244.52513122558594	0.9999904632568359	557.0419921875	271.3312683105469	0.9997984170913696	554.1275634765625	272.0119934082031	0.0009875297546386719	10	011
4	26.328510284423828	179.2828826904297	0.014089524745941162	26.770856857299805	179.5549774169922	0.9958858489990234	557.8424072265625	271.59954833984375	0.9999266862869263	554.661376953125	272.4630432128906	0.0017538964748382568	10	011
5	558.9845581054688	273.1097412109375	0.02485641837120056	29.297847747802734	171.43873596191406	0.9008696675300598	557.315185546875	271.49072265625	0.9989683032035828	553.5147094726562	272.251220703125	0.0006870627403259277	10	011
6	559.098876953125	273.033447265625	0.010385572910308838	559.7671508789062	270.42022705078125	0.0017812550067901611	556.5623779296875	270.5828552246094	0.9999090433120728	554.0951538085938	271.2982482910156	0.0018627941608428955	10	011
7	555.6782836914062	274.83380126953125	0.012422382831573486	30.271923065185547	168.756591796875	0.0033957064151763916	557.0291137695312	271.31390380859375	0.9999157190322876	554.2717895507812	271.7099914550781	0.0015829801559448242	10	011
8	559.9207763671875	272.6398620605469	0.0017916560173034668	19.359966278076172	155.64157104492188	0.0004812479019165039	557.37158203125	270.70684814453125	0.9999858140945435	553.8949584960938	271.1939392089844	0.001027226448059082	10	011
9	559.49462890625	272.84429931640625	0.0015928149223327637	30.993083953857422	141.3708038330078	0.011537700891494751	557.2696533203125	271.0463562011719	0.9999431371688843	554.335205078125	271.3302001953125	0.0009686052799224854	10	011
10	555.5730590820312	275.2261657714844	0.0014431178569793701	560.458251953125	270.8766784667969	0.0014895200729370117	557.3623657226562	271.4346923828125	0.9999268054962158	555.9860229492188	267.99737548828125	0.0015204250812530518	10	011
11	559.181884765625	272.993408203125	0.007766515016555786	563.539306640625	266.5246276855469	0.002886831760406494	556.715087890625	271.7026672363281	0.9996572732925415	556.9708862304688	267.3817138671875	0.003443419933319092	10	011
12	554.866943359375	274.7275695800781	0.0297127366065979	29.56897735595703	104.5673599243164	0.017301052808761597	556.3854370117188	271.2489318847656	0.9993792176246643	552.9478759765625	272.3856506347656	0.0010135471820831299	10	011
13	555.4526977539062	274.67633056640625	0.013577908277511597	560.3389282226562	270.8629455566406	0.0010271668434143066	557.0784912109375	271.1621398925781	0.9998359680175781	554.5025024414062	272.15167236328125	0.001991450786590576	10	011
14	555.0227661132812	274.79058837890625	0.004843950271606445	562.9076538085938	271.0256042480469	0.0005158185958862305	556.5567626953125	271.1708068847656	0.9998862743377686	554.1797485351562	272.20098876953125	0.0013144910335540771	10	011
15	559.2735595703125	273.0010070800781	0.008035600185394287	561.8560180664062	271.4560852050781	0.004315793514251709	557.6568603515625	271.22393798828125	0.9993281364440918	554.7088012695312	272.3443298339844	0.00218769907951355	10	011
16	558.830810546875	272.2114562988281	0.0029672086238861084	562.3137817382812	270.7571105957031	0.0005850493907928467	556.7158203125	270.9541015625	0.9997714757919312	553.40966796875	272.2070007324219	0.0013519823551177979	10	011
17	555.29833984375	274.664306640625	0.005885601043701172	563.7591552734375	266.8450927734375	0.0008980631828308105	556.66796875	270.6979064941406	0.9996293783187866	553.8595581054688	271.2456359863281	0.0018193721771240234	10	011
18	555.2752685546875	274.741455078125	0.0050698816776275635	562.3834228515625	271.29498291015625	0.0013296902179718018	556.8279418945312	271.3807373046875	0.9996412396430969	556.2711181640625	266.9489440917969	0.001043081283569336	10	011
19	559.2100830078125	273.6976623535156	0.0013093650341033936	564.7535400390625	267.6112976074219	0.0007836222648620605	557.6641845703125	271.3614196777344	0.999853253364563	554.77197265625	271.5467224121094	0.0009176731109619141	10	011
20	12.981609344482422	142.0030059814453	0.008953332901000977	5.416576385498047	149.5135955810547	0.004841595888137817	557.613525390625	270.9232177734375	0.9998663663864136	561.4817504882812	268.2151184082031	0.002526611089706421	10	011
21	76.26837158203125	121.3389663696289	0.9995488524436951	559.8543701171875	270.7237548828125	0.0011457204818725586	557.2191772460938	271.0057373046875	0.999953031539917	554.4462890625	271.50079345703125	0.0017860829830169678	10	011
22	20.440366744995117	165.6179962158203	0.10487085580825806	562.2054443359375	271.9993896484375	0.00026851892471313477	557.5639038085938	271.95904541015625	0.9999596476554871	554.2774658203125	272.03533935546875	0.0007904171943664551	10	011
23	22.01099967956543	170.2406463623047	0.16943591833114624	559.6882934570312	270.3995056152344	0.0008794963359832764	557.074951171875	270.6277160644531	0.9998542070388794	554.5586547851562	271.66943359375	0.002565532922744751	10	011
24	559.1013793945312	272.6569519042969	0.015168994665145874	564.525634765625	266.2051086425781	0.00045549869537353516	557.0348510742188	271.441162109375	0.9999249577522278	553.3154296875	272.1473083496094	0.0008053481578826904	10	011
25	19.68520736694336	180.447509765625	0.012311428785324097	73.80252075195312	130.5329132080078	0.001179516315460205	556.8428344726562	271.0039367675781	0.9999401569366455	553.5846557617188	271.290771484375	0.0011981427669525146	10	011
26	535.1084594726562	222.7252655029297	0.0032466650009155273	81.77973937988281	156.80606079101562	0.004784762859344482	536.3750610351562	219.29409790039062	0.999993085861206	538.0758666992188	221.47865295410156	0.016066014766693115	10	011
27	643.8805541992188	461.55706787109375	0.0033367574214935303	15.45613956451416	212.94432067871094	0.006033271551132202	536.4656372070312	219.22613525390625	0.9999991655349731	535.7598876953125	219.2218780517578	0.021628260612487793	10	011
28	19.455055236816406	216.313232421875	0.010098516941070557	20.326753616333008	222.5948028564453	0.9998926520347595	536.7927856445312	219.1753387451172	0.9999985694885254	535.6267700195312	219.3451385498047	0.030796170234680176	10	011
29	20.47189712524414	226.09320068359375	0.9999961853027344	21.836090087890625	227.92970275878906	0.1875741183757782	536.73095703125	219.0125732421875	0.9999983310699463	535.6764526367188	219.174560546875	0.014924943447113037	10	011
30	23.259403228759766	225.7292022705078	1.0	95.36634826660156	190.19802856445312	0.8930349349975586	536.6099243164062	218.7967987060547	0.9999992847442627	535.8336181640625	219.0899200439453	0.017561793327331543	10	011
31	22.981245040893555	228.02178955078125	1.0	99.40764617919922	191.6162567138672	0.9999997019767761	537.1307983398438	218.98736572265625	0.9999988079071045	535.8021240234375	219.0275421142578	0.011554449796676636	10	011
32	22.647218704223633	228.04501342773438	1.0	102.2146224975586	193.6363525390625	0.9999894499778748	536.2653198242188	219.21946716308594	0.9999992847442627	535.2803344726562	219.1495819091797	0.009183734655380249	10	011
33	23.990413665771484	228.88558959960938	1.0	103.6499252319336	195.97021484375	0.9853212237358093	536.7520141601562	218.4418487548828	0.9999984502792358	535.5084838867188	219.11813354492188	0.013994932174682617	10	011
34	23.63519287109375	228.2464141845703	1.0	104.83821105957031	198.82296752929688	0.9999185800552368	536.9092407226562	220.09689331054688	0.9999978542327881	535.5994262695312	220.33123779296875	0.03154769539833069	10	011
35	24.547040939331055	227.906982421875	0.9999998807907104	110.66094207763672	203.279541015625	0.9998166561126709	536.8642578125	219.50856018066406	0.9999986886978149	535.6581420898438	219.58233642578125	0.01614898443222046	10	011
36	25.4505672454834	228.49745178222656	1.0	112.09440612792969	204.2921905517578	0.9999521970748901	536.8818969726562	219.60360717773438	0.9999992251396179	535.41162109375	219.78443908691406	0.027109980583190918	10	011
37	27.010448455810547	227.9486846923828	1.0	114.61412811279297	204.122802734375	0.9999297261238098	536.7846069335938	219.82481384277344	0.9999973773956299	535.8653564453125	219.5306396484375	0.040463656187057495	10	011
38	27.77819061279297	226.96434020996094	1.0	115.09088897705078	201.35116577148438	0.9999999403953552	537.0723266601562	219.69032287597656	0.999999463558197	535.5576171875	220.27064514160156	0.01958245038986206	10	011
39	27.404497146606445	228.32102966308594	1.0	117.2787094116211	203.2714385986328	1.0	536.116455078125	219.1846466064453	0.9999996423721313	535.4002685546875	219.1347198486328	0.008777707815170288	10	011
40	27.324743270874023	227.53591918945312	1.0	118.37822723388672	205.4534912109375	1.0	536.7469482421875	219.98199462890625	0.9999982118606567	535.2418823242188	219.85829162597656	0.015045344829559326	10	011
41	26.552350997924805	225.5102081298828	1.0	117.30647277832031	206.07330322265625	1.0	536.9464721679688	219.54750061035156	0.9999994039535522	535.6019287109375	219.77825927734375	0.031323909759521484	10	011
42	25.847511291503906	225.79747009277344	0.834791362285614	117.63945007324219	206.9752655029297	0.9999992847442627	536.5507202148438	218.14071655273438	0.9999983310699463	535.571533203125	218.77232360839844	0.023762941360473633	10	011
43	27.12696075439453	224.06451416015625	0.00499609112739563	131.43394470214844	204.1863555908203	1.0	536.4453125	220.36997985839844	0.999997615814209	535.2945556640625	220.095947265625	0.02576470375061035	10	011
44	28.746320724487305	224.0323486328125	0.011628031730651855	127.87443542480469	203.65016174316406	0.999999463558197	536.5128173828125	219.28590393066406	0.9999984502792358	535.459716796875	219.43992614746094	0.038844943046569824	10	011
45	32.428897857666016	226.12255859375	0.013345122337341309	125.62366485595703	204.25448608398438	0.9999900460243225	536.7681274414062	219.6534881591797	0.9999982118606567	535.4284057617188	219.68487548828125	0.032441556453704834	10	011
46	34.01308059692383	223.89865112304688	0.9873199462890625	122.64173126220703	205.48526000976562	0.999996542930603	537.0068359375	220.3231201171875	0.9999979734420776	535.3148803710938	220.00469970703125	0.021275967359542847	10	011
47	47.42231369018555	218.58502197265625	0.5623488426208496	122.66435241699219	201.8336639404297	0.9976785778999329	535.68994140625	219.39918518066406	0.9999983310699463	535.5380859375	219.1738739013672	0.02124848961830139	10	011
48	112.79393005371094	195.65208435058594	0.006436020135879517	113.12022399902344	194.59011840820312	0.9988099336624146	536.7440185546875	219.5563507080078	0.9999990463256836	535.7440185546875	219.7147674560547	0.016791611909866333	10	011
49	57.119834899902344	206.0794677734375	0.8633919954299927	535.6097412109375	220.4080810546875	0.0006895065307617188	536.8092041015625	219.59408569335938	0.9999997019767761	535.3463134765625	219.47314453125	0.008886128664016724	10	011
50	75.61250305175781	195.87818908691406	0.9999632835388184	79.25686645507812	194.54022216796875	0.12988269329071045	536.5565185546875	219.9812774658203	0.9999990463256836	535.4039916992188	219.52239990234375	0.009907454252243042	10	011
51	82.89205932617188	188.4059295654297	0.9995220899581909	84.35742950439453	187.89418029785156	0.9997372627258301	536.7000732421875	218.23460388183594	0.9999990463256836	535.5013427734375	219.4639434814453	0.012138217687606812	10	011
52	84.31727600097656	185.17724609375	0.9956291913986206	86.38654327392578	184.78387451171875	0.999721884727478	536.6373901367188	218.96780395507812	0.9999994039535522	535.6669311523438	219.05250549316406	0.011204332113265991	10	011
53	87.021240234375	182.1822052001953	0.9999899864196777	89.3477783203125	181.04498291015625	0.9630948305130005	536.5354614257812	219.257080078125	0.9999982714653015	535.6298828125	219.3040008544922	0.014241039752960205	10	011
54	94.19584655761719	178.68572998046875	0.9999998807907104	61.195186614990234	239.0386505126953	0.9716236591339111	536.890380859375	219.1314697265625	0.9999977946281433	535.7575073242188	218.96441650390625	0.027948468923568726	10	011
55	97.95181274414062	174.19285583496094	0.9998818635940552	62.99626541137695	230.58578491210938	0.9997081160545349	536.1464233398438	219.44232177734375	0.9999992251396179	535.4248046875	219.822021484375	0.017067164182662964	10	011
56	109.57096099853516	167.9068603515625	0.9999999403953552	112.63194274902344	166.95834350585938	0.39435726404190063	537.3036499023438	219.25576782226562	0.9999986290931702	535.67431640625	219.60208129882812	0.03782573342323303	10	011
57	116.63401794433594	161.5513153076172	1.0	65.98715209960938	223.5994873046875	0.20599374175071716	537.0245361328125	219.59994506835938	0.9999985694885254	535.3369750976562	219.97303771972656	0.020330607891082764	10	011
58	124.2393569946289	156.0712127685547	0.9999996423721313	127.6658935546875	157.10537719726562	0.5168913006782532	536.6148681640625	219.15066528320312	0.9999977350234985	535.7745971679688	219.261474609375	0.02823483943939209	10	011
59	131.311767578125	151.36148071289062	1.0	68.57181549072266	221.94345092773438	0.2764788866043091	536.3809204101562	220.0439910888672	0.9999991655349731	535.5724487304688	219.91078186035156	0.011237561702728271	10	011
60	136.1473846435547	147.4607391357422	1.0	143.77525329589844	150.87774658203125	0.003691554069519043	536.85400390625	219.70851135253906	0.9999994039535522	535.5479125976562	219.9985809326172	0.028499186038970947	10	011
61	141.2585906982422	144.38658142089844	1.0	145.55606079101562	148.0045928955078	0.0017313659191131592	536.9641723632812	220.2697296142578	0.9999995231628418	535.249755859375	220.41114807128906	0.027657896280288696	10	011
62	145.11521911621094	140.88259887695312	1.0	535.284912109375	222.09291076660156	0.000967174768447876	537.0049438476562	219.93386840820312	0.9999984502792358	535.7689819335938	219.9957275390625	0.013063818216323853	10	011
63	147.48394775390625	138.36895751953125	1.0	148.9081573486328	141.06655883789062	0.0018566250801086426	537.3101806640625	219.17401123046875	0.9999995231628418	535.340576171875	219.1143035888672	0.007403582334518433	10	011
64	148.8377685546875	135.41323852539062	1.0	534.8881225585938	221.18814086914062	0.001018613576889038	537.333740234375	219.2755584716797	0.9999979734420776	535.6741333007812	219.5780029296875	0.021603375673294067	10	011
65	149.6446533203125	134.64341735839844	1.0	95.920166015625	200.2187042236328	0.9999843239784241	537.2242431640625	218.20677185058594	0.9999988079071045	535.6898193359375	219.3892364501953	0.014422088861465454	10	011
66	151.33958435058594	133.772705078125	1.0	95.26280975341797	200.9339141845703	0.9965454339981079	537.2308959960938	219.49847412109375	0.9999980926513672	535.4174194335938	219.1667938232422	0.019975781440734863	10	011
67	151.69708251953125	134.50250244140625	1.0	96.33299255371094	201.14190673828125	0.9992765188217163	536.6785888671875	219.40960693359375	0.9999980330467224	535.3703002929688	219.47671508789062	0.025562047958374023	10	011
68	152.78036499023438	134.0838623046875	1.0	97.34186553955078	200.0280303955078	0.9991892576217651	536.3460083007812	219.11245727539062	0.9999992847442627	535.5152587890625	219.7900848388672	0.02162635326385498	10	011
69	152.7717742919922	133.40151977539062	1.0	97.1156234741211	199.14898681640625	0.9990625977516174	536.9846801757812	218.51524353027344	0.9999987483024597	535.6854248046875	219.21533203125	0.036572426557540894	10	011
70	152.59986877441406	133.64859008789062	1.0	96.46197509765625	199.0659942626953	0.9999592304229736	536.9512329101562	219.4429168701172	0.9999990463256836	535.3696899414062	219.70657348632812	0.021165192127227783	10	011
71	153.06019592285156	133.7687530517578	1.0	98.17694854736328	197.94798278808594	0.9999995231628418	536.56201171875	219.51011657714844	0.9999983310699463	535.7880249023438	219.8184051513672	0.03222241997718811	10	011
72	152.7404327392578	134.66148376464844	1.0	96.97966003417969	198.7018280029297	0.9973248243331909	536.2767333984375	218.7029266357422	0.999998927116394	535.3260498046875	219.03514099121094	0.02242809534072876	10	011
73	152.900390625	134.05311584472656	1.0	159.7014617919922	137.30661010742188	0.006625175476074219	536.559814453125	220.1897735595703	0.9999986886978149	535.632080078125	220.15133666992188	0.018117934465408325	10	011
74	153.37803649902344	134.83522033691406	1.0	93.96662902832031	199.29937744140625	0.886043131351471	536.4004516601562	219.4281463623047	0.9999970197677612	535.5484008789062	219.57113647460938	0.044780611991882324	10	011
75	153.72525024414062	133.48068237304688	1.0	159.14451599121094	133.73854064941406	0.00628313422203064	537.0618896484375	218.4127960205078	0.9999992251396179	535.886474609375	219.5847625732422	0.02514040470123291	10	011
76	153.6207733154297	132.63580322265625	1.0	159.1905059814453	133.09866333007812	0.01690918207168579	536.888427734375	219.20632934570312	0.9999991655349731	535.4219970703125	219.39559936523438	0.023634642362594604	10	011
77	157.313232421875	129.19436645507812	1.0	162.1080780029297	129.40196228027344	0.5669313669204712	536.9671020507812	219.33055114746094	0.9999991655349731	535.5049438476562	219.55557250976562	0.015246391296386719	10	011
78	168.4500732421875	117.37071990966797	0.9996136426925659	114.81261444091797	179.4202880859375	0.0037819743156433105	536.76416015625	218.5434112548828	0.9999983310699463	535.5775146484375	218.69947814941406	0.010240703821182251	10	011
79	188.28912353515625	104.98609924316406	0.9996784925460815	188.27413940429688	105.00850677490234	0.9703536629676819	536.8622436523438	219.47312927246094	0.9999984502792358	535.557861328125	219.42449951171875	0.024323761463165283	10	011
80	201.232421875	96.98786163330078	0.005675554275512695	202.20208740234375	95.39234161376953	1.0	536.5581665039062	219.70944213867188	0.9999983310699463	535.6739501953125	219.71255493164062	0.03551959991455078	10	011
81	211.2017822265625	88.49128723144531	0.0012188851833343506	212.1094207763672	86.00989532470703	1.0	536.4378051757812	219.7792510986328	0.9999991655349731	535.4580078125	219.8633575439453	0.0254688560962677	10	011
82	222.12037658691406	79.735595703125	0.850150465965271	222.24609375	78.0308837890625	0.9999930262565613	536.7518920898438	219.6787872314453	0.9999992251396179	535.4853515625	219.6863250732422	0.012707382440567017	10	011
83	231.1860809326172	73.53010559082031	1.0	538.0177001953125	223.26344299316406	0.0011046826839447021	536.5247192382812	219.82252502441406	0.9999982118606567	535.584716796875	219.68540954589844	0.026491641998291016	10	011
84	241.0291748046875	68.77845764160156	1.0	169.28631591796875	134.4640350341797	1.0	536.6547241210938	219.9078369140625	0.9999975562095642	535.6268310546875	219.5378875732422	0.021528154611587524	10	011
85	249.1831817626953	65.544921875	1.0	174.20208740234375	129.80064392089844	1.0	536.34619140625	218.95701599121094	0.9999991655349731	535.6171264648438	219.08013916015625	0.023220866918563843	10	011
86	254.3249053955078	64.03720092773438	1.0	182.2483673095703	129.6735076904297	1.0	536.9652099609375	219.74501037597656	0.9999978542327881	535.5029907226562	219.94403076171875	0.03421714901924133	10	011
87	258.35821533203125	63.93396759033203	1.0	189.6009063720703	130.42420959472656	1.0	536.7354125976562	219.8710174560547	0.9999985694885254	535.4938354492188	219.615966796875	0.012499570846557617	10	011
88	261.50738525390625	64.99516296386719	1.0	195.32070922851562	129.14649963378906	1.0	536.8497314453125	220.375	0.9999989867210388	535.5072631835938	220.38104248046875	0.027428478002548218	10	011
89	265.3753356933594	65.6702880859375	1.0	197.93470764160156	128.8802032470703	1.0	536.9669189453125	219.98040771484375	0.9999992251396179	535.6183471679688	219.7382354736328	0.0291176438331604	10	011
90	267.9111633300781	67.09701538085938	1.0	202.6568603515625	127.68155670166016	0.9999999403953552	536.8427734375	219.57029724121094	0.9999991655349731	535.5819091796875	219.54457092285156	0.02196839451789856	10	011
91	269.67401123046875	66.88658142089844	1.0	208.2803955078125	127.48628997802734	1.0	537.4942626953125	219.46780395507812	0.9999995827674866	535.6450805664062	219.8173370361328	0.01828518509864807	10	011
92	271.6848449707031	65.55172729492188	1.0	208.76943969726562	130.208984375	1.0	537.5994873046875	219.72207641601562	0.9999980330467224	535.7338256835938	219.687255859375	0.020956754684448242	10	011
93	271.345458984375	67.11658477783203	1.0	208.35951232910156	131.55783081054688	1.0	537.0961303710938	219.58139038085938	0.9999993443489075	535.6585693359375	219.80636596679688	0.020648658275604248	10	011
94	272.2103271484375	66.99845886230469	1.0	207.70338439941406	132.45504760742188	1.0	536.9806518554688	219.30845642089844	0.999997615814209	535.872802734375	219.48240661621094	0.023856043815612793	10	011
95	271.88946533203125	67.08660888671875	1.0	207.28359985351562	132.42604064941406	1.0	537.1484985351562	219.2763214111328	0.9999990463256836	535.4454956054688	219.4032440185547	0.01388886570930481	10	011
96	272.65203857421875	67.91152954101562	1.0	207.3023681640625	133.19525146484375	1.0	537.1041259765625	218.7035369873047	0.9999995827674866	535.5109252929688	219.03689575195312	0.00856626033782959	10	011
97	273.8605041503906	69.51492309570312	1.0	206.76904296875	138.38475036621094	1.0	536.3392333984375	219.7027130126953	0.9999994039535522	535.4493408203125	219.81253051757812	0.01733502745628357	10	011
98	542.3931884765625	226.7476348876953	0.0008418560028076172	215.03225708007812	143.81724548339844	1.0	537.2388305664062	219.9669189453125	0.9999986290931702	535.6072998046875	219.90478515625	0.014153540134429932	10	011
99	240.69393920898438	87.97115325927734	0.9999741315841675	240.72764587402344	90.39005279541016	0.0015561580657958984	536.7398681640625	218.91409301757812	0.9999992847442627	535.6143188476562	219.2637481689453	0.0075532495975494385	10	011
100	272.6417236328125	149.4651641845703	1.0	240.82095336914062	79.4448471069336	1.0	537.121337890625	219.22642517089844	0.9999984502792358	535.8946533203125	219.87411499023438	0.041200488805770874	10	011
101	273.41949462890625	166.7876434326172	1.0	247.5846710205078	77.02410125732422	1.0	536.9790649414062	219.19537353515625	0.9999992847442627	535.379638671875	219.3955078125	0.009362757205963135	10	011
102	277.3313293457031	176.69078063964844	1.0	252.52682495117188	78.33161926269531	0.9988998174667358	537.0818481445312	219.37498474121094	0.9999990463256836	535.6740112304688	219.47813415527344	0.015011638402938843	10	011
103	281.0158386230469	181.81088256835938	1.0	535.1422119140625	221.69631958007812	0.0010865330696105957	536.64013671875	219.723876953125	0.9999983310699463	535.7247924804688	219.79379272460938	0.028607606887817383	10	011
104	284.1094970703125	185.80235290527344	1.0	538.0628662109375	223.58428955078125	0.0009738802909851074	536.6283569335938	219.3136444091797	0.9999984502792358	535.6624755859375	219.3148956298828	0.02707919478416443	10	011
105	286.6415100097656	188.48178100585938	1.0	234.62217712402344	114.12808990478516	0.9997125864028931	536.8880004882812	219.3076171875	0.9999977350234985	535.5712890625	219.5697021484375	0.027207493782043457	10	011
106	288.04486083984375	189.84303283691406	1.0	241.35293579101562	114.92127990722656	0.9892331957817078	537.1522827148438	218.06137084960938	0.9999991655349731	535.6835327148438	219.32936096191406	0.030982613563537598	10	011
107	289.28326416015625	191.73648071289062	1.0	534.4453735351562	220.60145568847656	0.001074284315109253	536.2997436523438	219.00257873535156	0.9999969005584717	535.5263061523438	218.94029235839844	0.028038591146469116	10	011
108	289.6805725097656	191.05117797851562	1.0	242.58251953125	116.84449768066406	0.996493935585022	537.3765869140625	218.9305419921875	0.9999985694885254	535.8377075195312	219.29971313476562	0.02228662371635437	10	011
109	290.384521484375	191.1414337158203	1.0	244.71131896972656	115.77172088623047	0.49522048234939575	536.7750244140625	219.8717803955078	0.9999983310699463	535.6943969726562	220.3496551513672	0.0346224308013916	10	011
110	290.9115905761719	191.94715881347656	1.0	246.4525146484375	115.86395263671875	0.11785933375358582	536.69921875	219.1857452392578	0.9999989867210388	535.6521606445312	219.65122985839844	0.029691994190216064	10	011
111	290.12603759765625	192.65042114257812	1.0	245.53656005859375	118.58575439453125	0.9998230934143066	536.2705688476562	219.20077514648438	0.9999994039535522	535.478759765625	219.3316650390625	0.041891396045684814	10	011
112	290.2429504394531	192.48892211914062	1.0	246.715087890625	117.90101623535156	0.954412579536438	536.6200561523438	219.29615783691406	0.9999991655349731	535.614013671875	219.24655151367188	0.021313965320587158	10	011
113	290.42926025390625	193.2921600341797	1.0	246.89938354492188	118.22293853759766	0.9998757839202881	537.3401489257812	219.5868682861328	0.9999979138374329	535.5706176757812	219.6287384033203	0.026905417442321777	10	011
114	289.9735107421875	194.076416015625	1.0	246.1733856201172	119.15023040771484	0.9934083223342896	536.853759765625	219.59689331054688	0.9999991655349731	535.5392456054688	220.0252227783203	0.016128122806549072	10	011
115	290.25726318359375	193.42832946777344	1.0	248.19790649414062	120.0298843383789	0.9999997615814209	536.9811401367188	219.11572265625	0.9999986886978149	535.7175903320312	219.2074737548828	0.042158544063568115	10	011
116	290.528564453125	194.2735595703125	1.0	246.49732971191406	119.84081268310547	0.9999992847442627	536.7424926757812	219.9678192138672	0.999998927116394	535.5647583007812	220.17855834960938	0.021151602268218994	10	011
117	289.4494323730469	194.38522338867188	1.0	246.4475555419922	118.4993896484375	0.9999991059303284	536.8482055664062	219.03855895996094	0.999998927116394	535.35595703125	219.43890380859375	0.04383155703544617	10	011
118	289.3564758300781	194.4233856201172	1.0	244.90992736816406	119.84506225585938	0.9999967813491821	536.7896118164062	219.4117889404297	0.9999995827674866	535.328369140625	219.79698181152344	0.015395283699035645	10	011
119	287.62628173828125	196.8614959716797	1.0	248.4526824951172	117.5337905883789	0.9999582767486572	536.8558349609375	219.07696533203125	0.9999984502792358	535.7156372070312	219.31922912597656	0.051388561725616455	10	011
120	289.49505615234375	207.06478881835938	1.0	255.9058837890625	112.55235290527344	0.9993870258331299	536.532958984375	219.1101531982422	0.9999991059303284	535.3063354492188	219.48304748535156	0.02386114001274109	10	011
121	292.25140380859375	222.8846435546875	1.0	259.86004638671875	115.72391510009766	1.0	536.1112060546875	219.0625457763672	0.9999986290931702	535.1314697265625	219.41700744628906	0.05371284484863281	10	011
122	295.6593017578125	237.0453338623047	1.0	262.6366882324219	122.41791534423828	1.0	537.2352294921875	217.90213012695312	0.9999994039535522	535.8088989257812	218.9577178955078	0.01751309633255005	10	011
123	298.267333984375	248.3216094970703	1.0	266.5291442871094	140.3802947998047	1.0	536.8303833007812	217.9931182861328	0.9999994039535522	535.3627319335938	219.398681640625	0.023907631635665894	10	011
124	303.91278076171875	261.8856201171875	1.0	268.4410400390625	148.7275848388672	1.0	536.3372802734375	219.54672241210938	0.9999990463256836	535.3424072265625	219.6767120361328	0.023951321840286255	10	011
125	305.9850158691406	269.6112060546875	1.0	268.9441833496094	154.7454376220703	1.0	536.7080688476562	219.60226440429688	0.9999994039535522	535.1375122070312	220.01760864257812	0.04404887557029724	10	011
126	306.75091552734375	278.9150085449219	1.0	270.94561767578125	165.41587829589844	1.0	536.5752563476562	219.37596130371094	0.9999960660934448	535.5203247070312	219.89366149902344	0.0846964418888092	10	011
127	307.4656982421875	286.1215515136719	1.0	274.2702941894531	174.02392578125	1.0	536.4774780273438	219.41465759277344	0.9999982118606567	535.4578247070312	219.77488708496094	0.05375516414642334	10	011
128	309.8905944824219	294.55694580078125	1.0	274.62786865234375	181.11216735839844	1.0	536.5150756835938	219.45335388183594	0.9999990463256836	535.2632446289062	219.74356079101562	0.05286017060279846	10	011
129	311.12017822265625	300.12579345703125	1.0	277.0662841796875	188.90797424316406	0.9999997615814209	536.4007568359375	219.0818328857422	0.9999979734420776	535.301025390625	219.27838134765625	0.010859578847885132	10	011
130	312.9134521484375	305.5444641113281	1.0	277.84771728515625	194.6131591796875	0.9999995827674866	536.40478515625	219.13720703125	0.9999991059303284	535.3724975585938	219.3713836669922	0.01853814721107483	10	011
131	318.7650451660156	313.6769104003906	1.0	285.1865539550781	212.09652709960938	1.0	536.3705444335938	219.84371948242188	0.9999983310699463	535.5250854492188	219.78480529785156	0.03658488392829895	10	011
132	325.6836242675781	328.7864685058594	1.0	282.2530517578125	222.35525512695312	0.9999999403953552	536.6316528320312	219.71990966796875	0.9999977350234985	535.6176147460938	220.04588317871094	0.02599838376045227	10	011
133	335.2525329589844	344.3892517089844	0.9999983310699463	282.0455627441406	237.366455078125	0.9999915361404419	537.0089721679688	219.30914306640625	0.9999980926513672	535.4443359375	219.6763153076172	0.04655742645263672	10	011
134	344.2261962890625	357.4515075683594	1.0	287.75311279296875	254.19271850585938	1.0	536.278076171875	218.28750610351562	0.9999961853027344	535.720458984375	219.53424072265625	0.035294145345687866	10	011
135	349.3805236816406	368.916015625	1.0	290.26544189453125	264.4278259277344	1.0	536.2494506835938	219.331298828125	0.9999992847442627	535.4996337890625	219.96041870117188	0.022667407989501953	10	011
136	353.5509948730469	378.6700134277344	1.0	296.7034606933594	275.15740966796875	1.0	537.286865234375	218.73843383789062	0.999998927116394	535.5120849609375	219.1556854248047	0.016974061727523804	10	011
137	360.0790710449219	381.11981201171875	1.0	295.9974365234375	281.0824890136719	1.0	536.8287353515625	219.34780883789062	0.9999988079071045	535.51025390625	219.5416717529297	0.011069953441619873	10	011
138	367.5025329589844	381.5743408203125	0.9999999403953552	295.5097351074219	291.4878234863281	1.0	536.544189453125	218.16107177734375	0.9999978542327881	535.65283203125	218.6363525390625	0.02293330430984497	10	011
139	373.19329833984375	383.1520690917969	1.0	301.71087646484375	299.8459777832031	1.0	536.8560180664062	219.6687469482422	0.9999984502792358	535.2808837890625	219.7740020751953	0.013992160558700562	10	011
140	384.1003723144531	384.7587585449219	0.9999995231628418	307.3340148925781	307.39984130859375	1.0	537.7745971679688	219.30348205566406	0.9999971985816956	535.7874145507812	219.24156188964844	0.02788567543029785	10	011
141	396.4471740722656	388.9682312011719	0.9999995827674866	308.68475341796875	309.7255554199219	1.0	536.552001953125	219.36099243164062	0.9999992251396179	535.5799560546875	219.9462432861328	0.020806610584259033	10	011
142	404.8169250488281	387.78662109375	1.0	316.7796936035156	308.198974609375	0.14362576603889465	536.153076171875	219.06069946289062	0.9999977946281433	535.6773681640625	218.90228271484375	0.05407702922821045	10	011
143	481.89697265625	385.4333801269531	1.0	328.7955322265625	310.0714416503906	0.9203547835350037	536.6295166015625	219.05455017089844	0.9999995231628418	535.7444458007812	219.3238525390625	0.013101726770401001	10	011
144	480.0686340332031	385.44110107421875	0.9999989867210388	336.7059020996094	314.5307922363281	0.6441190838813782	537.0582275390625	219.09451293945312	0.9999984502792358	535.5977172851562	219.2621612548828	0.024753421545028687	10	011
145	477.2763977050781	383.68035888671875	1.0	335.27490234375	310.88421630859375	0.9999999403953552	536.8782958984375	219.61550903320312	0.9999994039535522	535.8826293945312	219.91213989257812	0.01670852303504944	10	011
146	477.7173156738281	382.64447021484375	1.0	342.5044250488281	303.3049621582031	0.9999995231628418	537.038330078125	219.51882934570312	0.9999967813491821	535.7084350585938	219.83404541015625	0.023268043994903564	10	011
147	402.56494140625	372.03662109375	1.0	536.42529296875	221.38497924804688	0.0008124709129333496	536.8524780273438	218.86123657226562	0.9999982714653015	535.6286010742188	219.4407196044922	0.014591783285140991	10	011
148	384.74957275390625	376.4478759765625	1.0	379.2860107421875	379.2950134277344	0.001324772834777832	537.2738037109375	219.54969787597656	0.9999983310699463	535.927734375	219.5584716796875	0.032639145851135254	10	011
149	370.8508605957031	375.9692077636719	0.9999999403953552	534.5990600585938	221.3741455078125	0.0011586248874664307	537.1170654296875	219.66590881347656	0.9999961853027344	535.6633911132812	219.57156372070312	0.03982728719711304	10	011
150	500.2781066894531	370.27081298828125	1.0	410.95599365234375	326.03961181640625	0.9999121427536011	536.105224609375	219.15435791015625	0.9999994039535522	535.7464599609375	219.2771453857422	0.011747241020202637	10	011
151	348.05438232421875	363.77764892578125	0.9999973773956299	354.64129638671875	365.145751953125	0.00559234619140625	537.0546875	218.81199645996094	0.9999994039535522	535.5478515625	218.69049072265625	0.009906142950057983	10	011
152	340.52484130859375	368.6012268066406	1.0	535.0830688476562	221.40017700195312	0.0005118250846862793	537.5901489257812	219.2172393798828	0.999998927116394	535.52978515625	219.5597381591797	0.009889304637908936	10	011
153	335.9649963378906	368.6993103027344	1.0	534.7647094726562	221.6201934814453	0.000850975513458252	536.687744140625	219.47647094726562	0.9999994039535522	535.4508056640625	219.78189086914062	0.028779447078704834	10	011
154	328.5083923339844	368.5733947753906	0.6762305498123169	538.3942260742188	220.90013122558594	0.0006273090839385986	536.8933715820312	219.5469970703125	0.999999463558197	535.4842529296875	219.60658264160156	0.007983177900314331	10	011
155	346.9068908691406	369.2663879394531	0.041225552558898926	326.5137939453125	339.2508239746094	0.11662280559539795	536.5479736328125	219.77125549316406	0.999998927116394	535.377685546875	219.74420166015625	0.020413637161254883	10	011
156	325.488525390625	328.9468994140625	1.0	332.9629821777344	331.423828125	0.0007988512516021729	536.537109375	217.6620330810547	0.9999985694885254	535.7069702148438	218.6707305908203	0.02116301655769348	10	011
157	325.9453430175781	323.79217529296875	1.0	534.684326171875	221.34088134765625	0.0010955631732940674	536.6343994140625	219.5032196044922	0.9999988079071045	535.6655883789062	219.67945861816406	0.03916391730308533	10	011
158	325.1356506347656	318.94000244140625	1.0	537.755859375	220.89947509765625	0.0007714927196502686	536.7965087890625	219.79591369628906	0.9999992847442627	535.49560546875	219.87393188476562	0.01685073971748352	10	011
159	324.3852844238281	313.2293395996094	1.0	332.9756774902344	370.2232360839844	0.0019323229789733887	536.9965209960938	219.6117401123047	0.9999987483024597	535.9315185546875	219.52236938476562	0.013658374547958374	10	011
160	324.1077575683594	311.9687194824219	1.0	534.9555053710938	221.18971252441406	0.0007588863372802734	536.9108276367188	219.2666778564453	0.9999978542327881	535.5545043945312	219.13523864746094	0.014292240142822266	10	011
161	323.4129333496094	310.1013488769531	1.0	322.4463195800781	356.0773010253906	0.9999926090240479	537.1455078125	219.21498107910156	0.9999995231628418	535.328125	219.4604034423828	0.012198001146316528	10	011
162	322.4860534667969	309.6029052734375	1.0	322.1199951171875	352.2952575683594	0.9411436319351196	536.779296875	219.67764282226562	0.9999980926513672	535.5938110351562	219.46368408203125	0.01329869031906128	10	011
163	322.44500732421875	306.1377258300781	1.0	534.8099975585938	220.9278564453125	0.0007006824016571045	536.7020263671875	218.9219207763672	0.999997615814209	535.5982666015625	219.01197814941406	0.022137224674224854	10	011
164	320.677001953125	306.79937744140625	0.9999999403953552	317.16400146484375	340.8731994628906	0.733330249786377	537.1654663085938	218.33106994628906	0.9999985694885254	535.528564453125	219.27630615234375	0.027316421270370483	10	011
165	321.40069580078125	304.7333984375	0.9999996423721313	313.62005615234375	307.23211669921875	0.0018495023250579834	537.6856689453125	219.7133026123047	0.9999988079071045	535.96630859375	219.72691345214844	0.012193441390991211	10	011
166	320.9041748046875	306.467041015625	1.0	314.1807556152344	309.3707580566406	0.004226714372634888	537.052734375	219.5843505859375	0.9999990463256836	535.8148193359375	219.5680389404297	0.01863265037536621	10	011
167	320.3543701171875	305.2402038574219	0.9999998807907104	314.0654296875	308.0354309082031	0.009536147117614746	536.6282958984375	219.33824157714844	0.9999970197677612	535.5324096679688	219.645751953125	0.059211939573287964	10	011
168	319.6553955078125	304.9024963378906	0.9999998807907104	313.8358154296875	307.9767150878906	0.011087268590927124	536.8333129882812	219.7830047607422	0.9999994039535522	535.4645385742188	219.81407165527344	0.015405148267745972	10	011
169	319.5216979980469	305.7292175292969	1.0	315.49053955078125	329.7373352050781	0.29545339941978455	536.884521484375	219.4482421875	0.9999991655349731	535.510498046875	219.6930694580078	0.0069161951541900635	10	011
170	320.3706359863281	305.65692138671875	0.9999990463256836	312.1340637207031	340.5819396972656	0.9629974365234375	536.7183837890625	219.4188232421875	0.9999986886978149	535.52978515625	219.40724182128906	0.017023950815200806	10	011
171	320.4407958984375	305.2186279296875	0.9999937415122986	312.54217529296875	341.7342529296875	0.9649093151092529	536.3379516601562	219.51675415039062	0.9999996423721313	535.4693603515625	219.7273712158203	0.009853273630142212	10	011
172	320.3078918457031	304.3173522949219	0.9999676942825317	309.1311950683594	342.4734191894531	0.9679205417633057	536.6390991210938	219.96469116210938	0.9999991655349731	535.7454223632812	220.0491943359375	0.012632489204406738	10	011
173	320.2384033203125	303.65093994140625	0.9999865293502808	308.5305480957031	343.9640197753906	0.9999984502792358	536.7855834960938	219.23870849609375	0.9999994039535522	535.4015502929688	219.58346557617188	0.007703036069869995	10	011
174	322.0787353515625	303.9139404296875	0.9999998211860657	307.1843566894531	341.7737121582031	0.9767516255378723	537.2146606445312	218.94815063476562	0.9999979734420776	535.7586059570312	219.22393798828125	0.016010969877243042	10	011
175	322.0343017578125	304.49658203125	0.9992024898529053	303.611083984375	346.4981689453125	0.9944138526916504	537.1568603515625	219.88040161132812	0.9999974966049194	535.4266357421875	220.21673583984375	0.03626623749732971	10	011
176	320.96807861328125	303.6589050292969	0.9994497299194336	303.1907043457031	343.7218017578125	0.999997615814209	536.8780517578125	219.4452362060547	0.9999990463256836	535.71435546875	219.2850799560547	0.010261386632919312	10	011
177	322.5738525390625	302.2933349609375	1.0	299.5926513671875	344.44268798828125	0.996421217918396	536.760986328125	219.39219665527344	0.9999992251396179	535.6185302734375	219.784912109375	0.012450426816940308	10	011
178	322.3149719238281	302.8077697753906	1.0	299.6397705078125	343.5747985839844	0.9885337352752686	536.6295776367188	219.7081756591797	0.9999988079071045	535.1842651367188	219.77151489257812	0.015412062406539917	10	011
179	323.4808044433594	301.777587890625	0.9999991655349731	299.0508728027344	345.42315673828125	1.0	537.190673828125	218.98562622070312	0.9999993443489075	535.5422973632812	219.58404541015625	0.022759199142456055	10	011
180	323.70831298828125	302.5340881347656	0.9998806715011597	299.6343078613281	344.9330139160156	1.0	536.8287353515625	219.458251953125	0.9999979734420776	535.6984252929688	219.7486572265625	0.023494809865951538	10	011
181	321.8597412109375	302.5986328125	0.9999995231628418	299.8379211425781	345.0252685546875	1.0	536.8549194335938	219.43539428710938	0.9999987483024597	535.6305541992188	219.3240509033203	0.007902413606643677	10	011
182	321.88250732421875	301.667724609375	1.0	297.69561767578125	344.35711669921875	1.0	537.2889404296875	219.858642578125	0.9999982118606567	535.440673828125	219.6955108642578	0.012779772281646729	10	011
183	320.82122802734375	301.91082763671875	0.9999998807907104	298.8941955566406	344.45062255859375	1.0	537.0110473632812	219.46844482421875	0.999997615814209	535.4444580078125	219.5432586669922	0.029678434133529663	10	011
184	320.8583679199219	303.577880859375	0.9999994039535522	297.9487609863281	344.1319274902344	0.9999998807907104	536.4645385742188	219.8223114013672	0.9999980926513672	535.3522338867188	219.80125427246094	0.013201087713241577	10	011
185	319.7424621582031	303.80145263671875	1.0	292.2012023925781	341.0409240722656	0.9999215602874756	536.6926879882812	219.26856994628906	0.9999991655349731	535.524658203125	219.1758575439453	0.01771724224090576	10	011
186	318.5361328125	305.9126281738281	0.9998749494552612	288.84979248046875	342.5272216796875	1.0	536.1483154296875	219.4227294921875	0.9999987483024597	535.363525390625	219.48304748535156	0.024625003337860107	10	011
187	308.5151062011719	307.8921813964844	0.9973617792129517	317.2073059082031	306.1877746582031	0.9995862245559692	536.5631713867188	219.453125	0.9999996423721313	535.5097045898438	219.70811462402344	0.00905194878578186	10	011
188	269.7821350097656	327.56951904296875	1.0	323.7637023925781	309.2061462402344	0.9972063302993774	536.7673950195312	218.88876342773438	0.9999994039535522	535.6773071289062	219.1302947998047	0.02524656057357788	10	011
189	255.10853576660156	327.5321044921875	1.0	536.419677734375	220.64468383789062	0.0008778572082519531	536.9793701171875	217.93710327148438	0.9999984502792358	535.6045532226562	218.68142700195312	0.023101121187210083	10	011
190	240.88824462890625	327.9946594238281	1.0	321.1915283203125	315.2666015625	0.999860405921936	536.2512817382812	219.55307006835938	0.9999986886978149	535.5064086914062	219.60475158691406	0.019459396600723267	10	011
191	227.8029022216797	326.7276611328125	1.0	318.9989318847656	314.3572692871094	0.004204839468002319	536.6929321289062	219.00482177734375	0.9999989867210388	535.7686157226562	219.48275756835938	0.03216448426246643	10	011
192	209.03590393066406	330.3155822753906	0.9999998807907104	534.8577880859375	221.8313446044922	0.0011752843856811523	537.0706176757812	219.95291137695312	0.999998152256012	535.6339721679688	219.88368225097656	0.03589114546775818	10	011
193	190.50865173339844	333.4031677246094	0.9998895525932312	535.0968017578125	221.80014038085938	0.0012334585189819336	537.0101928710938	219.8887481689453	0.999998927116394	535.7022094726562	220.0975799560547	0.01883244514465332	10	011
194	173.94151306152344	329.796875	1.0	263.5830383300781	325.5279235839844	0.9999998807907104	535.9735107421875	219.72021484375	0.9999988079071045	535.681640625	219.882568359375	0.013905763626098633	10	011
195	160.5365447998047	330.1067199707031	1.0	252.0001678466797	329.66119384765625	0.9999935626983643	536.1265869140625	218.9542236328125	0.9999973177909851	535.4081420898438	219.38185119628906	0.02608633041381836	10	011
196	149.03048706054688	328.7040100097656	1.0	240.1881103515625	327.8399658203125	0.7348880171775818	536.5938110351562	219.53797912597656	0.999998152256012	535.4710083007812	219.44163513183594	0.012580722570419312	10	011
197	139.961181640625	328.67584228515625	1.0	225.94895935058594	327.39801025390625	1.0	536.8569946289062	219.7278594970703	0.9999995231628418	535.79541015625	220.0480194091797	0.017191678285598755	10	011
198	133.13760375976562	323.92645263671875	1.0	219.09521484375	324.6226806640625	1.0	537.2483520507812	219.33941650390625	0.9999994039535522	535.7869262695312	219.58084106445312	0.03114047646522522	10	011
199	536.5844116210938	225.90464782714844	0.0011443793773651123	198.71908569335938	324.382568359375	0.999457597732544	537.0160522460938	219.65472412109375	0.999997615814209	535.5542602539062	219.56399536132812	0.019542694091796875	10	011
200	642.1202392578125	479.6226806640625	0.003781646490097046	181.43931579589844	335.05975341796875	0.9999969005584717	537.184326171875	219.33921813964844	0.9999982714653015	535.6897583007812	219.5189666748047	0.026181519031524658	10	011
201	96.74829864501953	312.98638916015625	0.9999998807907104	171.73260498046875	338.4940490722656	0.9999980926513672	537.0277099609375	219.36422729492188	0.9999984502792358	535.49755859375	219.83740234375	0.032207757234573364	10	011
202	88.76126861572266	310.37841796875	0.013292878866195679	161.84481811523438	324.4779968261719	0.9968644976615906	536.9507446289062	219.4546661376953	0.9999985694885254	535.4837036132812	219.6468963623047	0.01593637466430664	10	011
203	82.04966735839844	314.0096130371094	0.9992518424987793	158.13613891601562	324.5306701660156	0.9999999403953552	536.8932495117188	219.5590057373047	0.9999988079071045	535.50341796875	219.38180541992188	0.014243841171264648	10	011
204	79.05691528320312	311.6948547363281	0.9999997019767761	156.5810546875	318.83837890625	0.9999982118606567	537.3421020507812	220.03753662109375	0.9999980926513672	535.5202026367188	220.04855346679688	0.03748077154159546	10	011
205	72.56336212158203	309.2090759277344	0.0035549402236938477	158.11790466308594	316.575927734375	1.0	536.7263793945312	219.04173278808594	0.9999986886978149	535.7998046875	219.26995849609375	0.018271833658218384	10	011
206	76.42777252197266	310.2297058105469	0.9536522030830383	157.53114318847656	318.1771545410156	0.9999974966049194	536.3672485351562	219.34767150878906	0.999998927116394	535.4385375976562	219.04396057128906	0.010530322790145874	10	011
207	75.31580352783203	308.5611877441406	0.4066309630870819	162.83566284179688	317.2605285644531	1.0	536.9310913085938	218.9892578125	0.9999989867210388	535.403564453125	219.24163818359375	0.011959373950958252	10	011
208	163.9638214111328	313.744384765625	0.0008946657180786133	159.51039123535156	318.9712829589844	0.9999999403953552	537.0023193359375	219.44287109375	0.9999993443489075	535.7449951171875	219.8279571533203	0.03346657752990723	10	011
209	75.75804138183594	308.5254821777344	0.9645071029663086	163.49740600585938	319.604736328125	0.9999984502792358	537.1011352539062	219.7684783935547	0.9999992847442627	535.3612060546875	219.40890502929688	0.005447834730148315	10	011
210	643.8526000976562	461.53558349609375	0.0021706223487854004	164.466552734375	313.2831726074219	1.0	536.666748046875	219.81040954589844	0.9999994039535522	535.4666748046875	219.93740844726562	0.010836958885192871	10	011
211	76.16213989257812	310.3444519042969	0.9986813068389893	165.4486846923828	312.07806396484375	1.0	536.9992065429688	219.8099365234375	0.9999992847442627	535.677978515625	219.8526153564453	0.018063753843307495	10	011
212	73.08635711669922	311.6351318359375	0.009708434343338013	167.50575256347656	311.8663635253906	1.0	536.768798828125	219.10565185546875	0.9999982714653015	535.56884765625	219.1860809326172	0.011408478021621704	10	011
213	77.83602905273438	310.4454345703125	0.9998447895050049	167.4683837890625	310.65460205078125	1.0	537.3294677734375	219.98695373535156	0.9999994039535522	535.5995483398438	220.166748046875	0.014402270317077637	10	011
214	85.50698852539062	301.4090881347656	0.9756890535354614	155.96102905273438	297.8334045410156	1.0	536.4266357421875	220.2383270263672	0.9999991655349731	535.5825805664062	220.42611694335938	0.0213853120803833	10	011
215	542.1159057617188	224.04464721679688	0.0004806220531463623	145.499755859375	298.9672546386719	1.0	536.6318359375	219.18495178222656	0.9999997615814209	535.238525390625	219.56231689453125	0.00932738184928894	10	011
216	100.36311340332031	293.30743408203125	0.5518072843551636	133.6686248779297	305.294189453125	1.0	537.2198486328125	219.47080993652344	0.9999988079071045	535.8350219726562	219.7164764404297	0.020813047885894775	10	011
217	641.7926635742188	480.3909912109375	0.0017347931861877441	535.3968505859375	221.0880126953125	0.0007217526435852051	535.8990478515625	219.86740112304688	0.9999995231628418	535.571533203125	219.85848999023438	0.012206554412841797	10	011
218	536.4822998046875	225.90573120117188	0.000982046127319336	534.8768310546875	221.55271911621094	0.0016685426235198975	537.194091796875	219.51744079589844	0.9999969601631165	535.6192626953125	219.6956024169922	0.034732043743133545	10	011
219	645.1885986328125	461.468505859375	0.0010550320148468018	534.8265991210938	222.39088439941406	0.0005466639995574951	537.1378784179688	219.9036865234375	0.9999996423721313	535.3091430664062	220.3451690673828	0.015008002519607544	10	011
220	641.88525390625	481.1031494140625	0.004453092813491821	535.8970336914062	220.57615661621094	0.0006811022758483887	536.3187255859375	219.52305603027344	0.9999994039535522	535.453369140625	219.72637939453125	0.00972035527229309	10	011
221	5.764933109283447	5.15532112121582	0.003888636827468872	536.2743530273438	219.60533142089844	0.0005559623241424561	537.0066528320312	218.83450317382812	0.9999985694885254	535.5007934570312	219.22964477539062	0.014811575412750244	10	011
222	642.9909057617188	462.9430847167969	0.0009618997573852539	535.6720581054688	219.78636169433594	0.0006088316440582275	536.724365234375	218.99864196777344	0.9999995827674866	535.4447631835938	219.530517578125	0.010111987590789795	10	011
223	536.4330444335938	225.72216796875	0.0008411705493927002	534.6981201171875	221.37454223632812	0.0006243288516998291	536.945556640625	219.29638671875	0.9999992847442627	535.5640869140625	219.4504852294922	0.006843000650405884	10	011
224	542.0523071289062	226.68174743652344	0.0008414685726165771	537.1939697265625	221.72518920898438	0.0006766021251678467	536.5536499023438	219.63072204589844	0.999998927116394	535.78857421875	219.54830932617188	0.017542719841003418	10	011
225	3.837632894515991	5.171670913696289	0.0007722973823547363	534.7202758789062	222.1345977783203	0.0005640387535095215	536.591064453125	219.82839965820312	0.9999997019767761	535.3230590820312	220.18719482421875	0.01347389817237854	10	011
226	122.31510162353516	295.36444091796875	0.9999135732650757	536.845947265625	221.8502197265625	0.0007275044918060303	536.2435302734375	219.6135711669922	0.9999980926513672	535.5087890625	219.19879150390625	0.014100134372711182	10	011
227	128.9807586669922	304.9859313964844	0.9999999403953552	102.54460906982422	280.83538818359375	0.01007068157196045	536.81689453125	219.80630493164062	0.9999989867210388	535.4405517578125	219.6184539794922	0.0161152184009552	10	011
228	135.1481170654297	309.2520446777344	1.0	101.30078887939453	279.087890625	0.002847999334335327	536.6766357421875	219.34124755859375	0.9999985694885254	535.5086059570312	219.3419647216797	0.01407119631767273	10	011
229	142.00747680664062	319.1389465332031	0.9999995231628418	108.34976196289062	286.3438720703125	0.9999883770942688	536.8433837890625	220.41741943359375	0.9999978542327881	535.4312133789062	220.1200714111328	0.018776804208755493	10	011
230	146.65342712402344	324.4755859375	1.0	110.16661834716797	285.8833923339844	0.9999998211860657	536.4115600585938	219.0626220703125	0.9999996423721313	535.4679565429688	219.30770874023438	0.009892761707305908	10	011
231	154.18182373046875	329.6217346191406	0.9999895095825195	111.5433120727539	284.7940979003906	1.0	536.7271118164062	219.93849182128906	0.999998152256012	535.6187133789062	219.7860870361328	0.020893216133117676	10	011
232	160.37445068359375	333.1627502441406	1.0	538.006591796875	220.49664306640625	0.0007047653198242188	536.7131958007812	219.3642578125	0.9999989867210388	535.4786987304688	219.65194702148438	0.011700421571731567	10	011
233	164.8586883544922	337.8536376953125	1.0	114.91694641113281	296.6988830566406	0.9999998807907104	536.4349365234375	219.3220672607422	0.9999990463256836	535.5523071289062	219.7406768798828	0.014238417148590088	10	011
234	172.62522888183594	341.2879638671875	1.0	122.5094985961914	297.58489990234375	0.9999999403953552	536.6199951171875	219.95021057128906	0.999999463558197	535.2866821289062	220.14642333984375	0.015138328075408936	10	011
235	177.23265075683594	344.2005310058594	1.0	129.11566162109375	295.8395690917969	1.0	536.8718872070312	218.6816864013672	0.9999973773956299	535.6261596679688	219.4752197265625	0.03666725754737854	10	011
236	180.95213317871094	345.9870910644531	1.0	132.8358154296875	294.60858154296875	1.0	537.1331787109375	219.52154541015625	0.9999978542327881	535.6776123046875	219.82640075683594	0.016245394945144653	10	011
237	182.0419464111328	347.37158203125	1.0	136.87887573242188	294.719970703125	1.0	537.03173828125	219.77452087402344	0.9999966621398926	535.483154296875	219.8335723876953	0.024298906326293945	10	011
238	185.2218475341797	349.63287353515625	0.9999992847442627	139.07989501953125	294.4346618652344	1.0	536.87255859375	219.60556030273438	0.9999985694885254	535.6573486328125	219.885498046875	0.02524605393409729	10	011
239	185.85580444335938	351.14642333984375	0.9999999403953552	142.72463989257812	293.01043701171875	0.9999999403953552	537.0791625976562	217.97511291503906	0.9999992847442627	535.7486572265625	219.0077667236328	0.016076862812042236	10	011
240	186.83407592773438	351.0000915527344	1.0	143.25811767578125	293.8182678222656	0.999996542930603	537.1847534179688	219.45838928222656	0.9999988079071045	535.7052001953125	219.67349243164062	0.010420620441436768	10	011
241	186.79299926757812	352.4814758300781	1.0	145.0582275390625	293.7020263671875	1.0	536.571533203125	219.9588165283203	0.9999989867210388	535.4844970703125	219.65914916992188	0.006820738315582275	10	011
242	187.88174438476562	352.0365295410156	1.0	146.87173461914062	294.22650146484375	1.0	536.523193359375	219.5604248046875	0.999998927116394	535.534423828125	219.68373107910156	0.016541510820388794	10	011
243	189.0581512451172	350.7684631347656	1.0	150.42889404296875	292.4324951171875	1.0	536.8560791015625	219.08465576171875	0.9999925494194031	535.9803466796875	219.49050903320312	0.04602956771850586	10	011
244	189.42050170898438	350.2108459472656	0.9999999403953552	151.3605194091797	292.3936767578125	1.0	536.6292114257812	219.8936767578125	0.9999995231628418	535.279296875	220.0149688720703	0.015772491693496704	10	011
245	187.83799743652344	351.3608093261719	1.0	153.86541748046875	290.176513671875	1.0	536.7989501953125	219.15737915039062	0.9999991655349731	535.5020751953125	219.48245239257812	0.025358229875564575	10	011
246	189.43643188476562	352.3672180175781	1.0	155.32823181152344	288.4354553222656	1.0	536.719482421875	219.6533966064453	0.9999989867210388	535.5162353515625	219.76866149902344	0.01654025912284851	10	011
247	190.24795532226562	351.6251525878906	1.0	155.17935180664062	288.33099365234375	1.0	536.9264526367188	219.74266052246094	0.9999992251396179	535.6495971679688	219.85279846191406	0.013307303190231323	10	011
248	189.01136779785156	351.2939758300781	1.0	156.63414001464844	287.567138671875	1.0	537.1666870117188	219.1787567138672	0.9999994039535522	535.68212890625	219.39227294921875	0.021434485912322998	10	011
249	188.36453247070312	353.0553283691406	1.0	158.17152404785156	286.5218811035156	1.0	536.9533081054688	219.6851043701172	0.9999992847442627	535.536865234375	219.750732421875	0.013838618993759155	10	011
250	188.31634521484375	352.1365051269531	1.0	159.7168426513672	284.9749450683594	1.0	536.7798461914062	218.56642150878906	0.9999990463256836	535.5250854492188	219.51004028320312	0.024958789348602295	10	011
251	188.45347595214844	352.14013671875	1.0	160.37518310546875	283.9228210449219	1.0	536.6019287109375	219.42027282714844	0.9999994039535522	535.5343627929688	219.27969360351562	0.007044196128845215	10	011
252	187.9171142578125	353.0974426269531	1.0	163.62664794921875	282.47259521484375	1.0	536.7166137695312	219.39125061035156	0.9999969005584717	535.92041015625	219.5292510986328	0.01407235860824585	10	011
253	187.8017120361328	354.1814270019531	1.0	165.33392333984375	282.0342102050781	1.0	536.5256958007812	218.65798950195312	0.9999970197677612	535.6986694335938	219.14633178710938	0.04021376371383667	10	011
254	187.70654296875	352.6278381347656	1.0	164.3948516845703	281.9693603515625	1.0	536.4451904296875	219.58680725097656	0.999996542930603	535.488037109375	219.53533935546875	0.02599245309829712	10	011
255	187.3090362548828	353.2920837402344	1.0	164.189453125	282.13720703125	1.0	536.9393310546875	220.20294189453125	0.9999990463256836	535.5386962890625	220.25439453125	0.017098993062973022	10	011
256	186.8991241455078	353.43096923828125	1.0	161.95765686035156	281.2126770019531	1.0	537.08203125	218.8538818359375	0.9999986886978149	535.6107788085938	219.6595458984375	0.01098063588142395	10	011
257	185.82736206054688	353.46490478515625	1.0	160.05474853515625	279.9518737792969	1.0	536.27880859375	219.4024200439453	0.9999982118606567	535.8114013671875	219.9827117919922	0.04001349210739136	10	011
258	163.20819091796875	374.4709167480469	0.9999703168869019	151.70559692382812	287.6068115234375	0.9583871364593506	537.0527954101562	219.15936279296875	0.9999996423721313	535.4112548828125	219.69479370117188	0.008360087871551514	10	011
259	145.69244384765625	384.5427551269531	0.9999999403953552	180.22962951660156	307.15863037109375	1.0	536.1884765625	218.76429748535156	0.9999982714653015	535.6280517578125	219.03280639648438	0.022375553846359253	10	011
260	132.24725341796875	391.6161804199219	1.0	190.670166015625	303.71295166015625	1.0	536.6906127929688	218.98960876464844	0.9999994039535522	535.778076171875	219.28514099121094	0.014796018600463867	10	011
261	118.1896743774414	389.707763671875	0.9999998807907104	202.49981689453125	303.3049011230469	1.0	537.1483154296875	219.50881958007812	0.9999995231628418	535.4417724609375	219.75241088867188	0.015015095472335815	10	011
262	102.67743682861328	392.2674865722656	0.9999999403953552	202.37890625	318.3895263671875	1.0	537.0157470703125	219.8981475830078	0.9999987483024597	535.4954223632812	220.02169799804688	0.01779627799987793	10	011
263	86.72276306152344	388.625732421875	0.9773625135421753	195.8750762939453	330.31744384765625	1.0	536.46142578125	219.45802307128906	0.9999988079071045	535.4415283203125	219.64466857910156	0.015726208686828613	10	011
264	4.1202874183654785	5.189567565917969	0.0007883310317993164	185.20901489257812	335.4164733886719	0.861856997013092	537.382568359375	218.659912109375	0.9999967813491821	535.5140380859375	219.150634765625	0.027861416339874268	10	011
265	645.35205078125	454.0638732910156	0.001228928565979004	174.95977783203125	332.0559387207031	0.9986674785614014	535.8572998046875	218.708740234375	0.9999988079071045	535.5634155273438	219.16786193847656	0.03739684820175171	10	011
266	645.0137329101562	463.2542419433594	0.0006934404373168945	162.99595642089844	329.912841796875	0.9999998807907104	536.8126831054688	219.93846130371094	0.9999988079071045	535.7534790039062	220.08056640625	0.04180583357810974	10	011
267	641.6365356445312	480.2279968261719	0.0011718571186065674	162.2277069091797	328.72442626953125	0.9999998807907104	536.6751708984375	219.42298889160156	0.999997615814209	535.4329833984375	219.33558654785156	0.014307111501693726	10	011
268	164.34457397460938	324.3791809082031	0.0008730888366699219	161.83676147460938	325.15838623046875	1.0	536.8648071289062	219.7572479248047	0.9999994039535522	535.5914306640625	219.74806213378906	0.014512628316879272	10	011
269	642.4620361328125	479.6998291015625	0.0016778111457824707	157.5079345703125	323.8481140136719	1.0	536.8399047851562	219.8162078857422	0.9999992251396179	535.306884765625	220.22007751464844	0.02081480622291565	10	011
270	71.28706359863281	376.9230041503906	0.999915599822998	148.01280212402344	320.8164367675781	1.0	537.6180419921875	219.78985595703125	0.9999961853027344	535.7077026367188	219.6437530517578	0.03264951705932617	10	011
271	76.63787078857422	378.0761413574219	1.0	138.20584106445312	318.61322021484375	1.0	536.5960693359375	219.5839385986328	0.999997615814209	535.3942260742188	219.47598266601562	0.01898762583732605	10	011
272	79.5638198852539	379.58868408203125	1.0	132.48117065429688	321.9158020019531	1.0	536.6416015625	219.96763610839844	0.9999992847442627	535.1898803710938	219.7469940185547	0.008749991655349731	10	011
273	80.92630767822266	378.4701232910156	1.0	135.52197265625	318.2785949707031	1.0	536.7833251953125	219.44039916992188	0.9999986886978149	535.4473876953125	219.6211395263672	0.022839248180389404	10	011
274	82.44529724121094	379.328369140625	1.0	138.5452423095703	315.1014404296875	1.0	536.7752075195312	220.1802215576172	0.9999996423721313	535.4764404296875	220.28294372558594	0.014687418937683105	10	011
275	82.32557678222656	377.8266906738281	1.0	138.27865600585938	314.969482421875	1.0	536.8983764648438	219.1474609375	0.9999986886978149	535.9022216796875	219.58554077148438	0.044826120138168335	10	011
276	85.01783752441406	379.82891845703125	1.0	137.8804931640625	315.1797790527344	1.0	536.5966186523438	219.2682647705078	0.9999992251396179	535.944580078125	219.6220703125	0.03887617588043213	10	011
277	86.55338287353516	381.9400939941406	0.9999880790710449	137.20663452148438	313.8387756347656	1.0	537.1319580078125	218.40493774414062	0.9999992251396179	535.5288696289062	219.2893524169922	0.017529934644699097	10	011
278	89.08885192871094	382.9810791015625	0.9999991655349731	134.63348388671875	314.24737548828125	1.0	536.8232421875	218.98126220703125	0.9999992847442627	535.4132690429688	219.19525146484375	0.00835832953453064	10	011
279	90.54644012451172	381.2411804199219	1.0	136.4725799560547	315.94036865234375	1.0	537.1565551757812	217.97207641601562	0.999999463558197	535.4586791992188	219.21844482421875	0.007903963327407837	10	011
280	96.39097595214844	383.6137390136719	1.0	535.8289184570312	219.84609985351562	0.0007863342761993408	536.6611328125	219.15591430664062	0.9999983310699463	535.5845947265625	219.30079650878906	0.01700606942176819	10	011
281	101.03130340576172	383.8319396972656	1.0	120.50727844238281	329.7629089355469	0.9997963905334473	536.9259033203125	219.1805877685547	0.9999982714653015	535.7531127929688	219.36936950683594	0.02741461992263794	10	011
282	106.26253509521484	383.6074523925781	1.0	116.36324310302734	326.1092224121094	0.9970548748970032	536.5420532226562	219.74502563476562	0.9999995231628418	535.663330078125	219.9995574951172	0.015379279851913452	10	011
283	112.02401733398438	383.11846923828125	0.9999979138374329	536.2425537109375	221.07171630859375	0.0007495582103729248	535.8287353515625	219.31771850585938	0.9999988079071045	535.6763305664062	219.39398193359375	0.01438102126121521	10	011
284	114.45231628417969	386.8446044921875	1.0	537.37841796875	221.8916473388672	0.0006260573863983154	537.1947631835938	219.35426330566406	0.9999995231628418	535.3753662109375	219.80059814453125	0.01145973801612854	10	011
285	118.17587280273438	385.55438232421875	1.0	534.8052978515625	221.34776306152344	0.0008330941200256348	536.962890625	219.29815673828125	0.9999994039535522	535.6434326171875	219.65640258789062	0.028823643922805786	10	011
286	120.158935546875	383.9794006347656	0.9999997019767761	535.0165405273438	220.50112915039062	0.0007260143756866455	536.890380859375	217.8043212890625	0.9999988079071045	535.8341064453125	218.81448364257812	0.01224607229232788	10	011
287	121.36225128173828	381.1752624511719	0.9999903440475464	536.6906127929688	221.4416961669922	0.0007604658603668213	537.3428344726562	219.19740295410156	0.9999991655349731	535.8465576171875	218.95411682128906	0.014341115951538086	10	011
288	123.46250915527344	380.43194580078125	0.9999996423721313	534.9359741210938	221.4549560546875	0.0009018778800964355	536.77490234375	219.54281616210938	0.9999978542327881	535.7225341796875	219.3662567138672	0.020275920629501343	10	011
289	123.19021606445312	378.7009582519531	0.9999998807907104	535.0287475585938	221.97360229492188	0.0007787048816680908	536.9737548828125	220.122802734375	0.999998152256012	535.43359375	219.8128204345703	0.021656394004821777	10	011
290	117.95828247070312	377.1490173339844	0.9999889135360718	534.9424438476562	221.94577026367188	0.0006881058216094971	537.11865234375	219.7500762939453	0.9999990463256836	535.5401611328125	219.50314331054688	0.005269944667816162	10	011
291	102.02412414550781	374.159912109375	0.9972416758537292	537.148681640625	222.03265380859375	0.0006635189056396484	536.73876953125	219.8081817626953	0.9999995231628418	535.057861328125	220.06114196777344	0.008766651153564453	10	011
292	146.132568359375	341.7425231933594	1.0	146.18028259277344	342.0081481933594	0.0074994564056396484	536.8065185546875	219.1143035888672	0.9999983906745911	535.5037231445312	219.9141387939453	0.04746502637863159	10	011
293	152.25009155273438	335.7734069824219	1.0	157.30093383789062	337.7085876464844	0.006460994482040405	537.0487060546875	219.1796417236328	0.9999995231628418	535.5245971679688	219.44760131835938	0.015317440032958984	10	011
294	156.79095458984375	332.91015625	1.0	161.39144897460938	329.81024169921875	0.005736678838729858	536.8685913085938	219.49777221679688	0.9999982118606567	535.4895629882812	219.46202087402344	0.014802396297454834	10	011
295	160.77174377441406	331.0480041503906	1.0	534.6063842773438	221.8368377685547	0.0009863674640655518	535.9721069335938	219.73043823242188	0.9999992251396179	535.385009765625	220.0655975341797	0.035867899656295776	10	011
296	164.81640625	331.9397888183594	1.0	534.92138671875	221.64833068847656	0.000851362943649292	536.7399291992188	219.49465942382812	0.9999994039535522	535.4649658203125	219.5828857421875	0.02721545100212097	10	011
297	166.81430053710938	331.6557312011719	1.0	97.88601684570312	377.9056396484375	0.003166705369949341	535.8457641601562	219.3101348876953	0.9999984502792358	535.569091796875	219.34359741210938	0.011001050472259521	10	011
298	168.99093627929688	330.7139892578125	1.0	534.7161254882812	221.2356719970703	0.0007041394710540771	536.6627197265625	219.05303955078125	0.9999994039535522	535.6243286132812	219.4237060546875	0.012441873550415039	10	011
299	171.54428100585938	333.515380859375	1.0	97.16307830810547	375.23895263671875	0.022737085819244385	536.3011474609375	219.15069580078125	0.9999988079071045	535.2277221679688	219.24642944335938	0.006792634725570679	10	011
300	175.27691650390625	333.4686279296875	1.0	534.8472900390625	220.8069610595703	0.000604778528213501	536.3421630859375	219.04446411132812	0.9999994039535522	535.7078857421875	218.75730895996094	0.006931006908416748	10	011
301	176.30313110351562	333.9863586425781	1.0	536.738525390625	221.66087341308594	0.0007383227348327637	536.525390625	219.58786010742188	0.9999992251396179	535.31396484375	219.57489013671875	0.01287156343460083	10	011
302	178.19036865234375	334.3732604980469	1.0	534.8859252929688	221.0630645751953	0.0009223818778991699	537.0650634765625	219.12295532226562	0.9999977946281433	535.5953369140625	219.2214813232422	0.021968483924865723	10	011
303	179.34649658203125	331.4608154296875	1.0	534.7755737304688	221.9024200439453	0.0008597373962402344	536.6050415039062	219.8262481689453	0.9999990463256836	535.376953125	219.8543701171875	0.02482631802558899	10	011
304	183.91793823242188	319.3391418457031	1.0	188.1173553466797	318.9753723144531	0.10657179355621338	536.17431640625	219.79364013671875	0.9999992847442627	535.5171508789062	219.74148559570312	0.016185790300369263	10	011
305	191.77305603027344	308.6638488769531	0.98749840259552	192.5982208251953	307.14410400390625	0.9999987483024597	537.1447143554688	218.95123291015625	0.999998927116394	535.7055053710938	219.37477111816406	0.020709604024887085	10	011
306	196.00778198242188	300.7880859375	1.0	125.67884063720703	357.68585205078125	0.9840329885482788	536.064208984375	219.36949157714844	0.9999984502792358	535.3779296875	219.62808227539062	0.022872716188430786	10	011
307	203.77000427246094	296.0086364746094	1.0	209.2719268798828	298.529052734375	0.017641901969909668	536.9995727539062	219.2064971923828	0.9999984502792358	535.6041259765625	219.32754516601562	0.014124900102615356	10	011
308	208.1275634765625	292.68414306640625	1.0	136.73745727539062	356.98779296875	1.0	536.9447631835938	219.84498596191406	0.9999985694885254	535.6435546875	220.01556396484375	0.014460921287536621	10	011
309	214.18824768066406	287.6219177246094	1.0	136.8416748046875	352.600341796875	1.0	536.4573974609375	220.2816162109375	0.9999990463256836	535.5324096679688	220.0815887451172	0.017377585172653198	10	011
310	220.41082763671875	282.6658630371094	1.0	136.4017333984375	348.80810546875	0.9999422430992126	537.4335327148438	219.5391082763672	0.9999980926513672	535.5972900390625	219.9252166748047	0.01567128300666809	10	011
311	224.54135131835938	282.24456787109375	1.0	151.1336669921875	345.1814880371094	0.9999991655349731	536.6541748046875	220.3667755126953	0.9999991655349731	535.5208740234375	220.24537658691406	0.010364383459091187	10	011
312	231.5545196533203	281.8564758300781	1.0	154.0836944580078	345.5693359375	1.0	536.9096069335938	218.65155029296875	0.9999979734420776	535.6599731445312	219.48338317871094	0.02717927098274231	10	011
313	236.67117309570312	281.60302734375	1.0	155.5468292236328	344.2640380859375	1.0	536.5324096679688	219.37603759765625	0.9999990463256836	535.7318115234375	219.26495361328125	0.015962809324264526	10	011
314	241.26409912109375	282.3148193359375	1.0	158.25942993164062	340.3614196777344	1.0	535.7711181640625	218.85952758789062	0.9999992847442627	535.5843505859375	219.04794311523438	0.007961660623550415	10	011
315	243.78509521484375	281.81988525390625	1.0	159.91757202148438	335.2615661621094	0.9999995231628418	536.3287963867188	219.91815185546875	0.9999989867210388	535.7261352539062	219.72384643554688	0.021206170320510864	10	011
316	239.88612365722656	286.4488830566406	0.999990701675415	239.59909057617188	286.6809387207031	0.07789981365203857	536.1504516601562	219.39344787597656	0.9999986886978149	535.3783569335938	219.4361572265625	0.01862141489982605	10	011
317	260.75921630859375	309.0872497558594	1.0	189.19149780273438	292.5592956542969	0.027155816555023193	536.168701171875	219.3022003173828	0.9999994039535522	535.3505859375	219.9054718017578	0.016754567623138428	10	011
318	273.0502624511719	318.6894836425781	1.0	183.42343139648438	289.974609375	0.9999998807907104	536.4452514648438	219.66172790527344	0.9999992251396179	535.34716796875	219.44578552246094	0.008756190538406372	10	011
319	286.65252685546875	334.12713623046875	1.0	217.2217559814453	274.6156921386719	1.0	536.6029663085938	219.72386169433594	0.9999986886978149	535.5877685546875	219.8319091796875	0.014926731586456299	10	011
320	301.853759765625	344.73504638671875	1.0	218.54566955566406	262.62744140625	1.0	536.9714965820312	219.57200622558594	0.9999991059303284	535.4619750976562	219.79257202148438	0.007074803113937378	10	011
321	317.3802185058594	359.3769226074219	1.0	238.36280822753906	277.47625732421875	0.9999997615814209	536.9242553710938	220.33834838867188	0.9999994039535522	535.4473266601562	220.27120971679688	0.009842246770858765	10	011
322	334.2721252441406	368.1202697753906	1.0	250.64671325683594	270.7434387207031	1.0	536.92822265625	219.53675842285156	0.9999985694885254	535.5134887695312	219.920654296875	0.027673333883285522	10	011
323	344.85693359375	375.22467041015625	1.0	252.9033203125	273.30462646484375	1.0	536.7318725585938	219.66844177246094	0.9999984502792358	535.591552734375	219.91619873046875	0.021182149648666382	10	011
324	352.9197998046875	379.31781005859375	1.0	261.9742126464844	285.7200012207031	0.9998753070831299	536.9666137695312	219.1382598876953	0.9999988079071045	535.738525390625	219.2441864013672	0.010790258646011353	10	011
325	359.1786193847656	383.2718811035156	1.0	270.35528564453125	292.5926208496094	0.9999997019767761	537.0162353515625	219.6802520751953	0.9999984502792358	535.5477905273438	219.49168395996094	0.01219266653060913	10	011
326	363.2284240722656	383.38494873046875	1.0	276.2481384277344	296.7676696777344	0.9999998807907104	537.527587890625	219.5342254638672	0.9999992847442627	535.6046142578125	219.8516387939453	0.01353868842124939	10	011
327	365.2015075683594	383.3429870605469	1.0	292.52655029296875	297.0951843261719	1.0	536.4767456054688	218.848876953125	0.9999995231628418	535.4689331054688	219.20999145507812	0.011724889278411865	10	011
328	367.4590148925781	388.0176086425781	1.0	298.51739501953125	295.52532958984375	1.0	536.6640014648438	220.48880004882812	0.9999988675117493	535.4612426757812	220.25816345214844	0.017511963844299316	10	011
329	376.5149230957031	393.545654296875	1.0	319.3141174316406	307.8288269042969	0.999973714351654	536.2388916015625	219.9764862060547	0.9999991655349731	535.5972900390625	219.94915771484375	0.01574912667274475	10	011
330	385.842041015625	399.50714111328125	1.0	323.4405517578125	303.00592041015625	1.0	537.266845703125	219.15631103515625	0.9999989867210388	535.5011596679688	219.3448486328125	0.01388639211654663	10	011
331	393.8786315917969	407.59051513671875	1.0	320.9346618652344	299.531494140625	0.9999999403953552	536.3660278320312	219.3966827392578	0.9999984502792358	535.5950927734375	219.49151611328125	0.04908233880996704	10	011
332	399.81829833984375	418.6935119628906	1.0	324.0353088378906	296.3860168457031	0.999932050704956	536.414306640625	219.48670959472656	0.9999983906745911	535.5988159179688	219.44851684570312	0.017246335744857788	10	011
333	405.74212646484375	426.53125	1.0	329.08624267578125	305.13726806640625	1.0	536.7142333984375	218.25308227539062	0.9999980926513672	535.22265625	219.16432189941406	0.015744537115097046	10	011
334	410.7386169433594	425.65557861328125	1.0	331.3074645996094	310.0703430175781	0.9969300031661987	537.0330810546875	218.4087371826172	0.9999991655349731	535.297607421875	219.43328857421875	0.010547518730163574	10	011
335	415.7868957519531	415.7669372558594	1.0	537.9297485351562	223.3857879638672	0.0008181333541870117	536.6639404296875	219.74398803710938	0.9999983310699463	535.4041748046875	219.91104125976562	0.014162123203277588	10	011
336	418.78594970703125	409.1767578125	1.0	534.6986694335938	221.19485473632812	0.0010517239570617676	536.3313598632812	219.5492401123047	0.999999463558197	535.7507934570312	219.1420135498047	0.01543542742729187	10	011
337	425.5735778808594	405.8326721191406	0.9912577867507935	535.520751953125	220.90017700195312	0.0011224746704101562	537.0444946289062	219.9511260986328	0.9999973773956299	535.7244873046875	219.74334716796875	0.023583799600601196	10	011
338	435.7479553222656	407.9898376464844	0.7834460735321045	534.3871459960938	221.76332092285156	0.0009555220603942871	536.6826782226562	219.9172821044922	0.9999991655349731	535.3584594726562	220.00172424316406	0.036458104848861694	10	011
339	397.682861328125	374.2566223144531	0.11657986044883728	534.8635864257812	221.4161834716797	0.0011775195598602295	537.4813232421875	219.33901977539062	0.9999980926513672	535.5243530273438	219.68844604492188	0.03276193141937256	10	011
340	536.2167358398438	225.9595489501953	0.001031249761581421	401.0212097167969	366.4466247558594	0.030255824327468872	536.4468383789062	219.75563049316406	0.9999983310699463	535.6644287109375	219.76791381835938	0.012003064155578613	10	011
341	400.884765625	362.2845458984375	0.0023881494998931885	400.7603454589844	361.85418701171875	0.9994351863861084	536.572265625	219.17373657226562	0.9999997615814209	535.444580078125	219.5099639892578	0.006605416536331177	10	011
342	642.1475830078125	480.8792419433594	0.0008817017078399658	401.3080139160156	358.41851806640625	0.9999997019767761	536.5396118164062	219.13800048828125	0.9999995827674866	536.0426635742188	219.5977020263672	0.029134511947631836	10	011
343	450.23895263671875	404.39453125	0.9324655532836914	406.053955078125	356.0036926269531	1.0	537.1641845703125	219.67759704589844	0.9999990463256836	535.6074829101562	219.84507751464844	0.025259077548980713	10	011
344	450.05059814453125	403.6678771972656	0.9282165765762329	409.0973815917969	361.35955810546875	0.9998810291290283	536.6786499023438	220.47235107421875	0.9999963641166687	535.5157470703125	220.3935546875	0.01715877652168274	10	011
345	447.0375061035156	406.2749938964844	0.9992371797561646	403.58184814453125	358.1452331542969	0.9999366998672485	536.5966186523438	219.18679809570312	0.999999463558197	535.4574584960938	219.20843505859375	0.005469381809234619	10	011
346	446.1788024902344	404.6241760253906	0.20212635397911072	403.7627868652344	355.0740966796875	0.9938549995422363	537.4235229492188	218.90591430664062	0.9999994039535522	535.6146240234375	219.9746551513672	0.01723182201385498	10	011
347	444.24676513671875	402.2324523925781	0.9445391893386841	399.9739685058594	353.0927429199219	1.0	537.4402465820312	219.29315185546875	0.9999977946281433	535.8412475585938	219.61325073242188	0.032091766595840454	10	011
348	438.3425598144531	398.9693603515625	0.9999822378158569	534.9727783203125	221.7670135498047	0.0009185969829559326	537.0686645507812	219.7513885498047	0.9999988079071045	535.850341796875	219.75564575195312	0.016564220190048218	10	011
349	536.6246337890625	225.97572326660156	0.0011272728443145752	534.4946899414062	221.67098999023438	0.0008547306060791016	537.0902709960938	219.79588317871094	0.9999974370002747	535.4408569335938	219.64840698242188	0.016770899295806885	10	011
350	536.5322265625	225.70970153808594	0.0010791122913360596	536.9091186523438	221.3779754638672	0.0006806850433349609	536.5	219.35888671875	0.9999982118606567	535.6017456054688	219.27882385253906	0.020484596490859985	10	011
351	407.973388671875	339.7303466796875	0.9893972873687744	407.4152526855469	340.97247314453125	0.9791733026504517	536.2491455078125	219.79685974121094	0.9999995231628418	535.8082275390625	219.55337524414062	0.008415818214416504	10	011
352	449.95245361328125	404.7708435058594	0.9813826084136963	451.6991882324219	403.7906494140625	0.9651651382446289	536.6006469726562	219.6765594482422	0.9999990463256836	535.5166015625	219.8333740234375	0.016086965799331665	10	011
353	451.880859375	403.5657958984375	0.0785774290561676	452.9797668457031	403.3738708496094	0.014563649892807007	537.1567993164062	219.645263671875	0.9999955892562866	535.6497192382812	219.77719116210938	0.024041980504989624	10	011
354	644.9293823242188	463.3337707519531	0.0007032155990600586	534.948974609375	221.00653076171875	0.0006909370422363281	537.0382690429688	219.0713653564453	0.9999994039535522	535.466064453125	219.2410125732422	0.012629508972167969	10	011
355	536.5238037109375	225.7986297607422	0.0009910762310028076	536.609130859375	221.61947631835938	0.0007760822772979736	537.383544921875	219.2452850341797	0.9999994039535522	535.6604614257812	219.46368408203125	0.013233482837677002	10	011
356	644.003173828125	455.8464660644531	0.0025464296340942383	534.8743286132812	221.91961669921875	0.000919342041015625	536.9498901367188	219.793701171875	0.9999979734420776	535.57177734375	219.8145294189453	0.009846508502960205	10	011
357	536.3726196289062	225.70285034179688	0.0009660720825195312	440.26824951171875	394.13336181640625	0.008062392473220825	536.8019409179688	219.14700317382812	0.9999980926513672	535.7884521484375	219.09205627441406	0.01715877652168274	10	011
358	438.9927062988281	393.8500061035156	0.007242172956466675	439.63092041015625	396.277587890625	0.9980823993682861	536.6289672851562	219.93746948242188	0.9999994039535522	535.3899536132812	220.24945068359375	0.025122374296188354	10	011
359	440.96038818359375	398.0641784667969	0.03597983717918396	440.4851989746094	393.6289367675781	0.9972810745239258	537.0718383789062	218.32931518554688	0.9999978542327881	535.5072631835938	219.4061279296875	0.019647330045700073	10	011
360	449.40289306640625	395.8156433105469	0.43045204877853394	537.8920288085938	223.33619689941406	0.0008562803268432617	536.9982299804688	219.5029754638672	0.9999986886978149	535.64794921875	219.9056854248047	0.01625382900238037	10	011
361	427.8783874511719	343.8349609375	0.7877544164657593	419.8927001953125	341.58343505859375	0.0015075504779815674	536.9556884765625	219.43455505371094	0.9999994039535522	535.5038452148438	219.79678344726562	0.01666438579559326	10	011
362	425.401123046875	342.0638427734375	0.998225748538971	534.6967163085938	221.464599609375	0.0005668103694915771	537.1607666015625	219.42897033691406	0.9999992847442627	535.1622314453125	219.60145568847656	0.009634733200073242	10	011
363	462.6039123535156	332.3896484375	0.9982900023460388	462.13934326171875	327.9072265625	0.0008604526519775391	536.9830322265625	218.85186767578125	0.9999986886978149	535.748291015625	219.26705932617188	0.026858150959014893	10	011
364	462.771728515625	328.5132751464844	1.0	469.6710205078125	326.5173034667969	0.0017510950565338135	537.0114135742188	219.91940307617188	0.9999990463256836	535.718017578125	220.0838623046875	0.03736421465873718	10	011
365	458.3736877441406	326.29638671875	1.0	465.394287109375	324.92303466796875	0.002323657274246216	536.8365478515625	219.59539794921875	0.9999996423721313	535.5756225585938	220.23837280273438	0.00770607590675354	10	011
366	458.4894104003906	323.33642578125	1.0	420.98870849609375	359.5621643066406	0.013994425535202026	536.9656372070312	218.2576141357422	0.9999985694885254	535.6829223632812	219.0912628173828	0.02775689959526062	10	011
367	459.1840515136719	321.9241027832031	0.9999999403953552	420.53314208984375	359.38018798828125	0.0019683539867401123	536.2731323242188	219.38790893554688	0.9999977350234985	535.9527587890625	219.72181701660156	0.03104466199874878	10	011
368	459.9300231933594	321.4967956542969	1.0	464.4766845703125	325.0541076660156	0.0007736086845397949	537.1875	217.98226928710938	0.9999994039535522	535.3753662109375	219.02267456054688	0.01931309700012207	10	011
369	460.2570495605469	320.8351745605469	1.0	466.95135498046875	319.1050720214844	0.0007443726062774658	536.726318359375	219.62184143066406	0.9999984502792358	535.4837646484375	219.690185546875	0.03985041379928589	10	011
370	460.9470520019531	319.6733093261719	1.0	534.8790893554688	222.01296997070312	0.0009015202522277832	536.7008666992188	218.80889892578125	0.9999983310699463	535.6494750976562	220.00454711914062	0.018842846155166626	10	011
371	457.2276306152344	319.6414794921875	1.0	462.93157958984375	321.4073181152344	0.0008376538753509521	536.9808349609375	219.96636962890625	0.9999991655349731	535.6334228515625	219.9619140625	0.02185952663421631	10	011
372	455.7671813964844	318.2504577636719	1.0	406.0662841796875	345.6280212402344	0.035584479570388794	536.9407348632812	219.47007751464844	0.9999991655349731	535.7393188476562	219.4915313720703	0.008229225873947144	10	011
373	452.21844482421875	316.58349609375	1.0	407.4249572753906	350.4239807128906	0.9999157190322876	537.2698974609375	219.4086151123047	0.9999986290931702	535.5006713867188	219.1936798095703	0.00894862413406372	10	011
374	454.2408447265625	316.8876953125	1.0	406.702880859375	349.4518127441406	0.7881273031234741	537.162109375	219.04188537597656	0.9999990463256836	535.6235961914062	219.11488342285156	0.014299869537353516	10	011
375	453.9400939941406	316.4429626464844	1.0	404.2052307128906	349.3029479980469	0.550480306148529	537.1354370117188	219.5521697998047	0.9999989867210388	535.4481811523438	219.57179260253906	0.014662981033325195	10	011
376	452.8583679199219	315.489990234375	1.0	407.2469787597656	346.6866455078125	0.9999997019767761	537.5135498046875	218.9974822998047	0.9999990463256836	535.7101440429688	219.36892700195312	0.012693613767623901	10	011
377	451.5084228515625	315.3060302734375	1.0	407.07415771484375	344.9483642578125	0.9999870657920837	537.175048828125	219.57540893554688	0.999998927116394	535.7035522460938	219.63462829589844	0.013706356287002563	10	011
378	450.79388427734375	317.2221374511719	1.0	405.4527893066406	342.1515197753906	0.021016240119934082	537.0450439453125	219.2390899658203	0.9999994039535522	535.4086303710938	219.5302734375	0.01245996356010437	10	011
379	451.30987548828125	317.923583984375	1.0	405.4195556640625	342.44830322265625	0.9969448447227478	536.944091796875	219.2181854248047	0.999999463558197	535.8626708984375	219.7701873779297	0.01419830322265625	10	011
380	451.528076171875	319.58502197265625	1.0	534.8322143554688	221.47775268554688	0.0011246204376220703	536.6044311523438	219.47166442871094	0.9999982714653015	535.6948852539062	219.59231567382812	0.0265350341796875	10	011
381	456.5375671386719	322.22686767578125	1.0	534.8444213867188	221.63963317871094	0.000765681266784668	536.4841918945312	219.75343322753906	0.9999991655349731	535.5411376953125	219.5137481689453	0.016308248043060303	10	011
382	451.4454345703125	320.55462646484375	1.0	538.0262451171875	223.13427734375	0.0012872517108917236	537.0416259765625	219.12567138671875	0.9999960064888	535.7704467773438	219.29071044921875	0.02257239818572998	10	011
383	454.1523742675781	318.66143798828125	1.0	534.5579223632812	221.6935577392578	0.0008970499038696289	536.2333984375	219.57835388183594	0.9999990463256836	535.7078247070312	219.64181518554688	0.015543550252914429	10	011
384	451.8125915527344	315.1290588378906	1.0	535.0986328125	221.1712646484375	0.0007593631744384766	536.6934814453125	219.2396697998047	0.9999988079071045	535.5452270507812	219.38668823242188	0.00994044542312622	10	011
385	448.4775085449219	313.71258544921875	1.0	534.916015625	220.85557556152344	0.0006712675094604492	536.4243774414062	218.6700897216797	0.9999996423721313	535.4910278320312	219.19424438476562	0.01499512791633606	10	011
386	460.34124755859375	312.5835876464844	1.0	534.7042846679688	220.94003295898438	0.0015471279621124268	537.2135009765625	218.9505157470703	0.9999971389770508	535.5613403320312	219.28515625	0.027179300785064697	10	011
387	463.4255676269531	308.47454833984375	1.0	423.1593322753906	307.16571044921875	0.0014347732067108154	536.5574951171875	219.1959991455078	0.999998927116394	535.4561157226562	219.46783447265625	0.026921570301055908	10	011
388	462.6175231933594	303.7847900390625	0.9999998807907104	536.2183227539062	221.54664611816406	0.000730663537979126	537.1127319335938	219.6184844970703	0.9999992251396179	535.4158325195312	219.98480224609375	0.02896389365196228	10	011
389	462.7311706542969	300.0572204589844	1.0	537.9281005859375	223.08047485351562	0.0007460415363311768	536.798828125	218.97267150878906	0.9999990463256836	535.5701293945312	219.4719696044922	0.01707318425178528	10	011
390	461.1485290527344	296.2980651855469	0.9999998807907104	538.0457763671875	223.51332092285156	0.000770270824432373	537.3683471679688	219.70252990722656	0.999998927116394	535.9149169921875	220.0078582763672	0.03475457429885864	10	011
391	460.84979248046875	295.11474609375	1.0	535.1177978515625	221.01612854003906	0.0006019473075866699	537.4086303710938	218.82310485839844	0.9999990463256836	535.7134399414062	219.61373901367188	0.013877928256988525	10	011
392	453.22650146484375	297.3328857421875	0.9999260902404785	534.9625854492188	221.1764678955078	0.0009415745735168457	537.1309204101562	218.74383544921875	0.9999974966049194	535.489501953125	218.96945190429688	0.013790220022201538	10	011
393	449.5604248046875	294.1009521484375	1.0	534.7372436523438	220.5589599609375	0.0012898445129394531	536.364501953125	218.2839813232422	0.9999964833259583	535.6644287109375	218.81886291503906	0.021451443433761597	10	011
394	445.2509765625	290.17877197265625	1.0	535.0579833984375	221.07559204101562	0.0005793869495391846	536.9480590820312	218.88473510742188	0.9999995231628418	535.4194946289062	219.40908813476562	0.01036718487739563	10	011
395	438.62103271484375	286.09234619140625	1.0	539.1422729492188	221.31292724609375	0.0007408559322357178	537.1197509765625	219.0287322998047	0.9999973177909851	535.6968383789062	219.98516845703125	0.01537969708442688	10	011
396	437.2525634765625	283.6239929199219	1.0	534.8936157226562	220.97128295898438	0.0007993578910827637	536.8984985351562	219.18922424316406	0.999998927116394	535.566162109375	219.1764373779297	0.015884995460510254	10	011
397	437.9775695800781	277.9898681640625	1.0	534.9645385742188	220.43600463867188	0.0006695687770843506	536.8107299804688	218.27450561523438	0.9999978542327881	535.87158203125	218.71205139160156	0.026516318321228027	10	011
398	435.9361877441406	274.8045349121094	1.0	398.18170166015625	352.6708068847656	0.004508882761001587	536.6935424804688	217.81881713867188	0.9999989867210388	535.5235595703125	218.84886169433594	0.014081597328186035	10	011
399	437.4615478515625	272.4485778808594	1.0	400.1130676269531	356.32147216796875	0.038573384284973145	536.5731811523438	219.84097290039062	0.9999994039535522	535.472900390625	219.6516571044922	0.017634868621826172	10	011
400	437.5164489746094	271.17034912109375	1.0	400.6702880859375	356.53173828125	0.9993844628334045	536.9866333007812	219.28701782226562	0.9999982118606567	535.6187133789062	219.6437225341797	0.02551180124282837	10	011
401	437.8998107910156	271.2466125488281	1.0	397.9839782714844	358.8551330566406	0.9929086565971375	537.588623046875	218.28907775878906	0.9999984502792358	535.7301025390625	219.45657348632812	0.025868088006973267	10	011
402	438.1701965332031	271.0906066894531	1.0	536.3650512695312	221.19122314453125	0.0007745921611785889	537.0289306640625	219.31744384765625	0.9999986886978149	535.71630859375	219.5699462890625	0.019025951623916626	10	011
403	438.13531494140625	271.3310241699219	1.0	535.8021850585938	219.94378662109375	0.0007756650447845459	536.8157348632812	219.1672821044922	0.9999994039535522	535.2392578125	219.4728546142578	0.014257490634918213	10	011
404	438.8466491699219	271.5940856933594	1.0	389.3995056152344	369.6527099609375	0.07538411021232605	537.4132080078125	218.39903259277344	0.9999992847442627	535.86181640625	219.44017028808594	0.01073428988456726	10	011
405	264.22967529296875	296.5677185058594	1.0	359.3125	278.5054626464844	1.0	556.8412475585938	271.6717224121094	0.9992414116859436	553.2852172851562	273.0374755859375	0.00042432546615600586	10	011
406	221.72030639648438	320.1275939941406	0.9999997615814209	301.7699890136719	279.47900390625	0.9999986886978149	557.2415771484375	270.9951171875	0.9996989369392395	554.6375732421875	272.0390930175781	0.0016315281391143799	10	011
407	208.5718231201172	329.2505798339844	0.00384521484375	287.00885009765625	272.7611083984375	1.0	557.3192749023438	270.1717834472656	0.999958872795105	554.2760620117188	270.6784362792969	0.0010332167148590088	10	011
408	196.48619079589844	336.4401550292969	1.0	282.44549560546875	271.9698181152344	1.0	557.6138305664062	271.569091796875	0.9996932744979858	554.4818725585938	272.3378601074219	0.00161820650100708	10	011
409	187.89292907714844	338.56488037109375	1.0	272.2491149902344	273.7192687988281	1.0	556.744140625	271.3775329589844	0.9997606873512268	555.220703125	267.6570739746094	0.0014788508415222168	10	011
410	180.01925659179688	341.8193054199219	1.0	260.88006591796875	278.84271240234375	1.0	557.3201293945312	271.4627990722656	0.9980638027191162	556.19970703125	267.8376770019531	0.0009366869926452637	10	011
411	175.6757049560547	345.1470947265625	1.0	252.84336853027344	282.55535888671875	1.0	556.334228515625	271.08782958984375	0.9991958141326904	552.8424682617188	272.79937744140625	0.001268148422241211	10	011
412	173.80519104003906	346.848876953125	1.0	249.36123657226562	284.5001220703125	1.0	557.2351684570312	271.3895568847656	0.999914288520813	554.2348022460938	272.02789306640625	0.001256704330444336	10	011
413	174.37525939941406	347.40582275390625	1.0	248.02694702148438	283.972412109375	1.0	557.6503295898438	271.0043640136719	0.9990445375442505	556.1436767578125	267.39178466796875	0.0040628910064697266	10	011
414	173.86328125	347.8290710449219	1.0	245.56817626953125	283.4939270019531	1.0	557.0375366210938	270.7218933105469	0.999839186668396	554.572021484375	271.7900085449219	0.0012218356132507324	10	011
415	173.50790405273438	347.9250183105469	1.0	248.0257110595703	282.6353454589844	1.0	556.884033203125	270.917724609375	0.9997853636741638	553.5266723632812	271.6517028808594	0.0016426444053649902	10	011
416	172.8572540283203	348.1944274902344	1.0	246.57107543945312	284.1358337402344	1.0	557.0984497070312	271.1573791503906	0.9997854232788086	553.9949340820312	271.9763488769531	0.0018052756786346436	10	011
417	171.97024536132812	348.6834411621094	1.0	247.55984497070312	282.9566955566406	1.0	556.89599609375	271.18719482421875	0.9997344017028809	553.3339233398438	271.7833557128906	0.0016231834888458252	10	011
418	170.9532470703125	348.5272216796875	1.0	244.67848205566406	286.204345703125	1.0	556.7854614257812	271.8971862792969	0.9998292326927185	556.6489868164062	268.2668762207031	0.0015314221382141113	10	011
419	171.11590576171875	349.01873779296875	1.0	242.60301208496094	287.6651916503906	1.0	557.325439453125	270.0589599609375	0.9999197125434875	554.4176025390625	270.66949462890625	0.0015744566917419434	10	011
420	169.594482421875	349.1766662597656	1.0	243.87884521484375	286.3493347167969	1.0	557.1936645507812	270.6996154785156	0.9996898174285889	553.711181640625	271.9140319824219	0.002605348825454712	10	011
421	169.27740478515625	348.96282958984375	1.0	248.7542266845703	283.78692626953125	1.0	556.6715698242188	271.11773681640625	0.9999436140060425	553.449462890625	271.3840026855469	0.001027137041091919	10	011
422	169.3013153076172	347.748779296875	1.0	248.10243225097656	284.2371520996094	1.0	556.5067749023438	272.0841064453125	0.9997665882110596	553.1160888671875	272.78485107421875	0.0009726285934448242	10	011
423	168.87033081054688	347.0062561035156	1.0	246.3471221923828	285.56982421875	1.0	557.09423828125	271.5103759765625	0.9999594688415527	553.6707153320312	272.4431457519531	0.0010729432106018066	10	011
424	168.557373046875	348.1103515625	1.0	242.96551513671875	284.77252197265625	1.0	555.7373046875	271.69921875	0.9995102882385254	552.5	272.4825134277344	0.0007737576961517334	10	011
425	171.43801879882812	349.01007080078125	1.0	240.20993041992188	286.8562316894531	1.0	557.0266723632812	271.374267578125	0.9998846054077148	553.9791259765625	272.4023742675781	0.0013372600078582764	10	011
426	183.771240234375	356.0527648925781	1.0	225.27255249023438	292.31060791015625	1.0	557.1337280273438	270.9766540527344	0.9998335838317871	554.00439453125	272.12493896484375	0.001514047384262085	10	011
427	186.9463348388672	358.21282958984375	1.0	220.5723876953125	281.86907958984375	1.0	556.932861328125	271.64642333984375	0.9999231696128845	556.6249389648438	267.26861572265625	0.0012468397617340088	10	011
428	189.20751953125	356.06951904296875	1.0	216.8096160888672	272.79132080078125	1.0	556.9315795898438	271.69677734375	0.9998694658279419	555.73681640625	267.85443115234375	0.002919793128967285	10	011
429	190.13607788085938	357.7313537597656	1.0	204.43026733398438	277.056884765625	1.0	556.95849609375	271.3119812011719	0.99996018409729	554.50927734375	272.6160888671875	0.0014290213584899902	10	011
430	190.54290771484375	358.4444274902344	1.0	195.55722045898438	279.49359130859375	1.0	557.3524169921875	271.6287841796875	0.9997439384460449	556.8204956054688	267.9368591308594	0.0015560388565063477	10	011
431	191.1165008544922	358.65283203125	1.0	189.23622131347656	279.2179870605469	1.0	557.2503051757812	270.8896179199219	0.9998983144760132	554.1395874023438	271.4892272949219	0.0013998746871948242	10	011
432	191.37672424316406	357.3739013671875	1.0	186.55223083496094	277.718505859375	1.0	556.9210815429688	271.2814636230469	0.9999130964279175	553.8792114257812	271.770751953125	0.0011067390441894531	10	011
433	197.1331787109375	359.5576477050781	1.0	188.28343200683594	273.596435546875	0.9999999403953552	556.8262329101562	270.9653625488281	0.9996414184570312	554.60546875	268.1363525390625	0.002001553773880005	10	011
434	206.53102111816406	364.67279052734375	0.9999998807907104	180.9766845703125	295.3825988769531	1.0	556.8112182617188	271.0359802246094	0.9998998641967773	553.770751953125	271.4414978027344	0.0016321539878845215	10	011
435	213.90692138671875	369.8633728027344	1.0	175.89772033691406	296.4913330078125	0.9999997615814209	557.3336181640625	271.4936218261719	0.9999275207519531	554.3399047851562	272.2948913574219	0.0017731785774230957	10	011
436	223.597900390625	369.8006286621094	1.0	187.22962951660156	320.27545166015625	0.9599566459655762	557.4529418945312	271.168212890625	0.9999123811721802	554.1314697265625	271.7777404785156	0.0014989376068115234	10	011
437	230.35110473632812	368.0797424316406	1.0	195.33084106445312	310.647216796875	1.0	557.2316284179688	271.64654541015625	0.9995051622390747	554.0442504882812	273.0693359375	0.0018718242645263672	10	011
438	238.5080108642578	371.0230712890625	1.0	203.77413940429688	314.9590148925781	0.9997091293334961	557.01025390625	271.916259765625	0.9998224377632141	553.8706665039062	272.00274658203125	0.0011410713195800781	10	011
439	240.93919372558594	368.11627197265625	1.0	219.1922149658203	302.5511169433594	0.9999998807907104	557.056640625	271.0859680175781	0.9995142221450806	553.9345703125	271.5716552734375	0.001172482967376709	10	011
440	243.0841827392578	364.49749755859375	1.0	225.05393981933594	289.9217224121094	1.0	556.85791015625	271.5736083984375	0.9998735785484314	556.730224609375	268.0647888183594	0.0029342174530029297	10	011
441	245.4772186279297	364.720703125	1.0	237.79107666015625	298.6205139160156	1.0	557.2486572265625	271.0147399902344	0.9999463558197021	553.9971923828125	271.6247863769531	0.0014884471893310547	10	011
442	245.56040954589844	364.5516662597656	1.0	240.35562133789062	300.22027587890625	1.0	557.4093627929688	270.96484375	0.9998483657836914	554.4493408203125	272.37255859375	0.0012250244617462158	10	011
443	246.13803100585938	364.01885986328125	1.0	240.21212768554688	299.3377990722656	1.0	557.33447265625	270.9949951171875	0.9995108246803284	554.2311401367188	271.85919189453125	0.002132505178451538	10	011
444	247.63125610351562	365.1646728515625	1.0	243.40475463867188	303.6024475097656	1.0	556.6281127929688	270.79534912109375	0.9995837211608887	554.3956909179688	271.69195556640625	0.0023354291915893555	10	011
445	250.3127899169922	365.2007141113281	0.999992311000824	241.04200744628906	302.3864440917969	1.0	557.419921875	271.67022705078125	0.9998941421508789	554.6238403320312	272.5472106933594	0.0014943480491638184	10	011
446	251.56678771972656	360.7440490722656	0.023693621158599854	236.84844970703125	318.9843444824219	1.0	557.4512329101562	271.0312194824219	0.9998226761817932	554.17138671875	272.334716796875	0.001849353313446045	10	011
447	266.4983825683594	342.6438293457031	0.023828357458114624	562.6890258789062	271.58026123046875	0.0025039315223693848	556.9598388671875	271.6263427734375	0.9998908042907715	554.0667724609375	272.16168212890625	0.0013252198696136475	10	011
448	246.43751525878906	349.61334228515625	0.8934937715530396	269.4209289550781	341.9417419433594	0.007982343435287476	558.0455932617188	270.7738342285156	0.9998396635055542	557.4230346679688	268.0350646972656	0.002099931240081787	10	011
449	558.9119262695312	273.0365295410156	0.007827728986740112	560.302734375	269.90924072265625	0.0007718205451965332	556.73291015625	271.3963928222656	0.9997893571853638	553.52587890625	271.916259765625	0.0012227296829223633	10	011
450	238.23248291015625	352.2550354003906	1.0	260.7907409667969	334.1368713378906	0.9990890026092529	557.417724609375	271.22900390625	0.9999376535415649	553.6806640625	271.732177734375	0.0012608170509338379	10	011
451	233.6175537109375	353.9127502441406	1.0	264.4058837890625	327.0248718261719	1.0	557.428955078125	271.4389343261719	0.9999568462371826	554.661865234375	271.57916259765625	0.0010640323162078857	10	011
452	230.388671875	352.17889404296875	1.0	261.4897155761719	324.0115051269531	1.0	557.0238037109375	271.66552734375	0.9998204112052917	554.1095581054688	272.3307189941406	0.00131186842918396	10	011
453	223.91339111328125	351.35662841796875	1.0	259.4925842285156	320.67254638671875	1.0	556.9969482421875	271.4952392578125	0.9995231628417969	553.1717529296875	271.2835693359375	0.00031623244285583496	10	011
454	206.5471954345703	343.6344299316406	0.9999996423721313	257.4208984375	334.0365295410156	0.9999921321868896	557.1087036132812	271.5118713378906	0.999732494354248	553.7472534179688	272.4347839355469	0.0009444952011108398	10	011
455	196.87428283691406	344.7142639160156	1.0	259.4031677246094	333.73980712890625	0.9218697547912598	557.2431640625	271.60662841796875	0.999954879283905	554.4601440429688	272.4659118652344	0.0016144812107086182	10	011
456	183.60401916503906	341.55517578125	1.0	243.30564880371094	327.52337646484375	1.0	557.2587280273438	270.82159423828125	0.9997991323471069	553.4600219726562	271.9370422363281	0.0009563863277435303	10	011
457	167.04893493652344	338.72625732421875	0.9999995231628418	242.0758819580078	327.24615478515625	1.0	556.5509643554688	271.9970703125	0.9997720122337341	556.7877807617188	268.3920593261719	0.0012764036655426025	10	011
458	154.9474334716797	340.5684814453125	1.0	233.79896545410156	339.1906433105469	0.997678279876709	557.1951904296875	272.2192687988281	0.9997162222862244	557.235107421875	267.7664489746094	0.00334206223487854	10	011
459	140.817626953125	339.6653137207031	0.9816784858703613	141.2259063720703	338.7957458496094	0.9999982118606567	556.497802734375	271.0791320800781	0.9996862411499023	553.6629638671875	272.10595703125	0.0017625987529754639	10	011
460	133.49148559570312	336.99871826171875	1.0	211.9593048095703	317.2646179199219	1.0	556.9887084960938	271.91961669921875	0.9997163414955139	554.201171875	272.90081787109375	0.0013124942779541016	10	011
461	123.96717071533203	336.3826904296875	1.0	208.33074951171875	325.8585205078125	0.9999998807907104	557.1210327148438	271.2058410644531	0.9998736381530762	554.001708984375	272.06634521484375	0.001888275146484375	10	011
462	113.31330871582031	336.0086364746094	1.0	179.53005981445312	318.3458557128906	0.9996999502182007	557.1934204101562	270.416259765625	0.9997235536575317	553.8563232421875	271.1105651855469	0.002160102128982544	10	011
463	103.23542022705078	336.2526550292969	1.0	177.22360229492188	313.18115234375	1.0	557.081298828125	271.0289611816406	0.9998712539672852	553.7240600585938	272.29486083984375	0.001402437686920166	10	011
464	92.6568832397461	333.8418273925781	1.0	102.4007339477539	327.5049743652344	0.00036203861236572266	556.8506469726562	271.31787109375	0.9999691843986511	553.9091796875	271.75201416015625	0.0013560354709625244	10	011
465	85.10433959960938	338.0828552246094	0.999999463558197	154.61959838867188	307.36712646484375	1.0	556.7236938476562	272.0257568359375	0.9999034404754639	553.4456176757812	271.888671875	0.0013873875141143799	10	011
466	79.57792663574219	338.3230895996094	1.0	563.7492065429688	266.850341796875	0.008794337511062622	557.3030395507812	271.531005859375	0.9998587965965271	556.5616455078125	268.0321044921875	0.0019132792949676514	10	011
467	81.44990539550781	333.45556640625	1.0	128.04905700683594	302.936767578125	1.0	557.5604858398438	271.5250244140625	0.9999373555183411	554.5675048828125	271.8935241699219	0.0019046366214752197	10	011
468	83.4840316772461	332.18682861328125	0.9999911785125732	565.3185424804688	265.5819396972656	0.00023731589317321777	556.741943359375	271.3188171386719	0.9998701810836792	553.2138671875	271.31561279296875	0.0007320642471313477	10	011
469	558.9559326171875	272.84033203125	0.006754815578460693	564.2711181640625	266.64678955078125	0.0006954371929168701	557.1536254882812	270.94232177734375	0.9996363520622253	553.908935546875	271.8210754394531	0.0015387535095214844	10	011
470	555.9605102539062	275.0138854980469	0.0017969012260437012	563.9878540039062	267.5975341796875	0.0038702189922332764	557.64794921875	271.1839294433594	0.999900758266449	557.3426513671875	267.70648193359375	0.0020148158073425293	10	011
471	104.15383911132812	324.6679992675781	0.9999998807907104	114.24259948730469	315.1568603515625	0.6293356418609619	557.418701171875	271.73272705078125	0.9998712539672852	553.9110717773438	271.73492431640625	0.0016195178031921387	10	011
472	108.24647521972656	314.3816223144531	0.39325010776519775	111.40376281738281	308.3934326171875	0.01802462339401245	557.82080078125	270.9617919921875	0.9998126029968262	554.5404052734375	271.98431396484375	0.00169295072555542	10	011
473	91.45321655273438	324.75946044921875	0.8549512624740601	563.5213012695312	266.8628234863281	0.0020918548107147217	557.4382934570312	271.2353820800781	0.9998646974563599	557.873046875	268.1233215332031	0.0018029510974884033	10	011
474	82.27311706542969	334.36358642578125	0.29558658599853516	122.07137298583984	287.91290283203125	0.9142289161682129	557.1138916015625	271.3150939941406	0.9997068643569946	554.0654296875	272.36328125	0.003058105707168579	10	011
475	73.72900390625	335.79547119140625	0.9999850988388062	133.3220672607422	280.3427429199219	1.0	557.283447265625	270.53009033203125	0.9999091625213623	556.8702392578125	267.91363525390625	0.002433866262435913	10	011
476	559.0973510742188	274.0511779785156	0.0013598799705505371	140.76194763183594	279.7331848144531	0.9999986886978149	557.3287963867188	272.1764221191406	0.9999765157699585	553.8604125976562	272.4873046875	0.0012558698654174805	10	011
477	555.752685546875	275.29229736328125	0.012585997581481934	132.35035705566406	285.0000915527344	0.9979863166809082	557.5084838867188	271.9388427734375	0.9997007846832275	554.4652099609375	272.8430480957031	0.001981377601623535	10	011
478	559.2042846679688	273.2542419433594	0.0019189119338989258	117.32689666748047	293.714111328125	1.0	557.3486328125	271.259765625	0.9999199509620667	554.253662109375	271.1690673828125	0.0009271204471588135	10	011
479	554.94775390625	275.4883117675781	0.004143565893173218	562.503662109375	270.6260070800781	0.0016926825046539307	556.5372314453125	271.40606689453125	0.999495267868042	553.17333984375	272.3929443359375	0.001199483871459961	10	011
480	559.3402099609375	272.94244384765625	0.0034320056438446045	562.5525512695312	270.7626037597656	0.0002970397472381592	557.2960815429688	271.7265319824219	0.9999129176139832	553.5585327148438	272.0672912597656	0.0005572140216827393	10	011
481	558.76953125	273.7805480957031	0.011942267417907715	109.587646484375	308.5362243652344	0.02634328603744507	556.5750122070312	271.8995056152344	0.9998018741607666	556.3282470703125	267.52593994140625	0.0018249452114105225	10	011
482	555.02734375	275.3479309082031	0.0008266568183898926	108.4686508178711	309.7736511230469	0.8736171722412109	556.5022583007812	271.6939392089844	0.9998859167098999	556.02001953125	267.69378662109375	0.0014694929122924805	10	011
483	555.87890625	274.7152404785156	0.007461965084075928	562.2321166992188	270.7743225097656	0.001803278923034668	557.5792236328125	271.0489501953125	0.9998923540115356	554.572021484375	271.85418701171875	0.001489788293838501	10	011
484	559.3115844726562	273.2645263671875	0.001311957836151123	117.3028793334961	294.08184814453125	0.9838247895240784	557.3187255859375	271.4671936035156	0.9999462366104126	553.9042358398438	271.5400390625	0.0008417665958404541	10	011
485	558.4120483398438	272.6722106933594	0.008427470922470093	563.8403930664062	266.0076599121094	0.0019332170486450195	556.6273193359375	271.27056884765625	0.9992805123329163	553.7592163085938	272.34259033203125	0.0014707744121551514	10	011
486	559.4168090820312	272.958740234375	0.0027759969234466553	554.5192260742188	273.0294189453125	0.0001684129238128662	556.5167846679688	271.7497253417969	0.9999735355377197	553.4117431640625	272.0289306640625	0.0008761286735534668	10	011
487	559.687255859375	272.4256286621094	0.0024583041667938232	559.9058837890625	270.37060546875	0.0017873644828796387	557.6065673828125	270.7283630371094	0.9999576807022095	554.2619018554688	271.097900390625	0.0011835992336273193	10	011
488	559.2156982421875	272.5714111328125	0.03299775719642639	554.6973266601562	272.31329345703125	0.00033348798751831055	557.0855712890625	270.91339111328125	0.9997915029525757	554.010009765625	271.9010009765625	0.0015080571174621582	10	011
489	559.3312377929688	273.6652526855469	0.004167079925537109	564.3983154296875	266.6725769042969	0.0024444758892059326	557.415771484375	271.5457458496094	0.9998705983161926	556.5101928710938	268.6278381347656	0.0020775198936462402	10	011
490	72.40866088867188	318.8507385253906	0.9998267292976379	108.90550994873047	291.27850341796875	0.9999678134918213	556.3453369140625	271.7057800292969	0.99970942735672	553.8577880859375	272.88568115234375	0.0020177364349365234	10	011
491	69.52530670166016	320.572509765625	0.06003016233444214	107.78145599365234	290.423828125	0.9999954104423523	557.55126953125	271.0923767089844	0.9999085068702698	554.623291015625	271.8741149902344	0.0013506412506103516	10	011
492	555.0459594726562	275.16571044921875	0.006369918584823608	562.3759155273438	271.0455017089844	0.0006296336650848389	556.5514526367188	271.8912048339844	0.99988853931427	553.2386474609375	272.48675537109375	0.0014233589172363281	10	011
493	559.185302734375	273.54620361328125	0.005897819995880127	563.9368896484375	267.1021423339844	0.0014528930187225342	556.7512817382812	271.5895080566406	0.9999022483825684	554.0211791992188	272.27227783203125	0.0015313029289245605	10	011
494	559.1012573242188	272.19146728515625	0.01698961853981018	562.1798706054688	270.37945556640625	0.00048109889030456543	556.4465942382812	270.19329833984375	0.9996798634529114	553.750732421875	271.2994689941406	0.0014310479164123535	10	011
495	559.2412719726562	272.9566345214844	0.005296230316162109	557.0839233398438	272.3995056152344	0.0007492005825042725	556.41064453125	271.054443359375	0.9998403191566467	551.4178466796875	273.9085388183594	0.0016928315162658691	10	011
496	555.5996704101562	274.92071533203125	0.007834374904632568	561.1395263671875	271.4879150390625	0.0023228228092193604	557.17333984375	271.31085205078125	0.9996180534362793	553.617919921875	271.94866943359375	0.0011266767978668213	10	011
497	555.4363403320312	274.7511901855469	0.012342065572738647	130.2143096923828	319.8136291503906	0.005248993635177612	557.282958984375	270.7599792480469	0.9981169700622559	562.0025634765625	267.7834777832031	0.0011481046676635742	10	011
498	554.9207763671875	274.75360107421875	0.0033507943153381348	563.6069946289062	266.2032165527344	0.0005473494529724121	556.1804809570312	270.8995361328125	0.9998043775558472	553.1130981445312	271.87164306640625	0.0014120042324066162	10	011
499	559.177001953125	273.16448974609375	0.02072352170944214	561.2218017578125	272.863037109375	0.0020304322242736816	556.9762573242188	271.9684143066406	0.9999332427978516	554.1160278320312	272.4093017578125	0.0016900897026062012	10	011
500	559.13037109375	272.6983947753906	0.004384338855743408	563.7367553710938	266.33258056640625	0.0008928477764129639	556.3897705078125	271.2119140625	0.9998894333839417	553.6517944335938	271.95635986328125	0.0014882385730743408	10	011
501	559.140380859375	273.9203186035156	0.01377791166305542	561.0050659179688	272.868408203125	0.0023013055324554443	557.5125122070312	272.28424072265625	0.9999295473098755	554.4963989257812	272.5140075683594	0.0010478794574737549	10	011
502	555.9990234375	274.813720703125	0.006770431995391846	563.1377563476562	267.49517822265625	0.0028796494007110596	557.6994018554688	270.8426208496094	0.9997936487197876	554.0980834960938	272.0116882324219	0.0018124580383300781	10	011
503	554.98388671875	274.9880676269531	0.008128941059112549	95.62732696533203	279.3486022949219	0.011429816484451294	556.4160766601562	271.30938720703125	0.9998820424079895	553.398681640625	271.8888244628906	0.001370251178741455	10	011
504	555.5621948242188	274.22039794921875	0.0011091232299804688	95.23352813720703	278.17626953125	0.9999998807907104	557.40869140625	271.0119323730469	0.9998321533203125	554.1574096679688	271.6755676269531	0.0006181299686431885	10	011
505	559.0305786132812	272.97833251953125	0.003631293773651123	98.7679214477539	277.17840576171875	0.9999903440475464	556.7676391601562	271.2130126953125	0.9999529123306274	554.1510620117188	271.513671875	0.0011600852012634277	10	011
506	555.2841186523438	274.8846740722656	0.007369667291641235	97.73442077636719	279.9161682128906	0.9957327246665955	556.8878784179688	271.144775390625	0.999849796295166	553.780517578125	272.7626037597656	0.0010218024253845215	10	011
507	555.6072998046875	275.39080810546875	0.02056807279586792	97.26261138916016	285.7148742675781	0.9894953966140747	557.2083740234375	271.5818786621094	0.9997372031211853	556.5120239257812	268.4746398925781	0.002432405948638916	10	011
508	555.3958129882812	275.8642272949219	0.004834681749343872	564.706298828125	266.7231750488281	0.0004012882709503174	557.0303955078125	272.67462158203125	0.9998632073402405	553.6312866210938	272.8389587402344	0.0006863176822662354	10	011
509	555.21923828125	274.4772644042969	0.015464425086975098	96.7831039428711	286.97998046875	0.7017254829406738	556.4290161132812	271.1195983886719	0.9997607469558716	553.8851318359375	271.961669921875	0.0012700557708740234	10	011
510	559.1275024414062	272.5830078125	0.002168983221054077	559.7667846679688	270.1161193847656	0.0010958611965179443	556.2289428710938	270.4264221191406	0.9998520612716675	553.5179443359375	271.71990966796875	0.0016460716724395752	10	011
511	555.0116577148438	275.123046875	0.014033585786819458	564.1414184570312	266.82586669921875	0.0025566816329956055	556.5018310546875	271.6733703613281	0.9994574785232544	556.64501953125	267.2714538574219	0.0013120174407958984	10	011
512	558.6551513671875	272.8951721191406	0.007838010787963867	563.7459106445312	266.034423828125	0.0010459721088409424	556.5406494140625	270.54803466796875	0.9999164342880249	553.7479858398438	271.6437683105469	0.0011919140815734863	10	011
513	642.859619140625	480.44830322265625	0.0036114156246185303	561.9462890625	270.6949768066406	0.0013605058193206787	556.771240234375	271.5257263183594	0.9989337921142578	553.3772583007812	272.23284912109375	0.0012707710266113281	10	011
514	558.5550537109375	272.73773193359375	0.011572778224945068	562.5292358398438	270.8804626464844	0.0007572174072265625	556.2125244140625	270.2989196777344	0.9997596740722656	553.9844970703125	271.3645935058594	0.0013755559921264648	10	011
515	555.6927490234375	275.13214111328125	0.002208620309829712	562.0014038085938	271.48712158203125	0.001070946455001831	557.1170043945312	271.362548828125	0.9998565912246704	554.129150390625	272.07305908203125	0.001420140266418457	10	011
516	559.07568359375	273.0064392089844	0.003041177988052368	562.0706787109375	270.910888671875	0.0007874965667724609	557.2899780273438	271.2995300292969	0.9997998476028442	554.0040283203125	272.2672424316406	0.001067519187927246	10	011
517	555.95166015625	275.4822998046875	0.0149880051612854	562.31005859375	271.3487548828125	0.002810925245285034	557.5204467773438	272.0955505371094	0.9995806217193604	553.7317504882812	273.1734619140625	0.0006911158561706543	10	011
518	555.844970703125	275.148193359375	0.003912031650543213	560.337646484375	270.6065673828125	0.002578169107437134	557.4520874023438	271.2801208496094	0.9999247789382935	554.1033935546875	272.0752258300781	0.001898258924484253	10	011
519	559.1580200195312	272.97222900390625	0.0060422420501708984	564.7728881835938	265.64007568359375	0.00037732720375061035	556.610595703125	271.7225341796875	0.9998034834861755	555.82177734375	266.4964599609375	0.0004444420337677002	10	011
520	554.7694091796875	274.9413146972656	0.011277467012405396	563.6201171875	265.98504638671875	0.0008492469787597656	556.3295288085938	271.4230651855469	0.9997761249542236	552.9739990234375	272.4742126464844	0.0010485351085662842	10	011
521	555.4938354492188	275.0402526855469	0.0225963294506073	563.8167114257812	267.31573486328125	0.0026652514934539795	557.0482177734375	271.5148620605469	0.9996727705001831	556.0501098632812	268.2860107421875	0.001324981451034546	10	011
522	555.5621337890625	274.9173278808594	0.0041942298412323	563.175048828125	266.9516906738281	0.000904083251953125	557.2020874023438	271.4397277832031	0.9999046325683594	554.1663208007812	271.6114196777344	0.0008348524570465088	10	011
