# Supplementary material for: An automated feeding system for the African killifish reveals the impact of diet on lifespan and allows scalable assessment of associative learning
Source: eLife. 2022 Nov 10;11:e69008. doi: 10.7554/eLife.69008 (PMC9788828; doi:10.7554/eLife.69008)
Supplement: Figure 6—source data 2. [file elife-69008-fig6-data2.zip › Training Trajectories/t26_REC015DLC_resnet50_TrainAllTheThingsJun28shuffle1_1030000.csv]

bodyparts_coords	fishhead_x	fishhead_y	fishhead_likelihood	fishtail_x	fishtail_y	fishtail_likelihood	redlight_x	redlight_y	redlight_likelihood	fooddrop_x	fooddrop_y	fooddrop_likelihood	fishnum	recordingnum
0	87.2978515625	187.40611267089844	0.999998927116394	86.22637176513672	191.84603881835938	0.00017186999320983887	89.57820129394531	188.90719604492188	0.00010210275650024414	89.07498931884766	191.34304809570312	0.0007325708866119385	26	015
1	84.34138488769531	184.63363647460938	0.9448047280311584	78.82197570800781	189.958740234375	0.0010751783847808838	81.7724838256836	186.92410278320312	6.365776062011719e-5	81.76780700683594	189.81884765625	0.00017315149307250977	26	015
2	82.2260513305664	184.00921630859375	0.004936426877975464	78.41045379638672	188.99066162109375	0.0069092512130737305	648.0977783203125	155.39068603515625	6.845593452453613e-5	76.70524597167969	190.10630798339844	2.1725893020629883e-5	26	015
3	84.54573822021484	185.45140075683594	0.9999947547912598	83.33624267578125	189.8245391845703	0.0010215044021606445	647.5203857421875	29.99393653869629	0.0001157522201538086	86.66060638427734	190.21670532226562	0.00019225478172302246	26	015
4	82.85581970214844	186.186279296875	0.9999890327453613	82.43568420410156	188.3588409423828	0.0013996660709381104	647.8235473632812	93.61529541015625	0.00015345215797424316	81.69009399414062	192.42051696777344	8.314847946166992e-5	26	015
5	83.88014221191406	185.05514526367188	0.7795141935348511	82.07905578613281	190.5819549560547	0.039255231618881226	646.7109375	317.33477783203125	0.00015839934349060059	85.75690460205078	191.0111846923828	0.00013583898544311523	26	015
6	84.11840057373047	188.04495239257812	0.9998297095298767	83.69671630859375	190.83074951171875	0.00013527274131774902	647.0740356445312	29.848726272583008	0.0001265108585357666	87.5328369140625	190.73878479003906	0.00028705596923828125	26	015
7	84.34272003173828	188.99452209472656	0.9877339601516724	82.51345825195312	191.60264587402344	0.0007860064506530762	646.5009765625	318.5895080566406	0.00017252564430236816	86.55118560791016	191.47064208984375	0.0001538991928100586	26	015
8	86.09186553955078	186.37245178222656	1.0	85.07276916503906	190.88404846191406	0.00028896331787109375	88.37345123291016	188.30125427246094	9.498000144958496e-5	87.77964782714844	191.41558837890625	0.0002720057964324951	26	015
9	85.34609985351562	187.33358764648438	0.9999735355377197	84.45368194580078	190.4624786376953	0.0004936754703521729	84.74592590332031	188.0406036376953	6.687641143798828e-5	87.7445297241211	190.599853515625	0.0002930760383605957	26	015
10	82.95863342285156	185.0956573486328	0.9971329569816589	11.71823787689209	107.37071990966797	0.0009590983390808105	646.8248901367188	319.36224365234375	0.00011965632438659668	81.0129165649414	190.707763671875	3.8564205169677734e-5	26	015
11	83.45619201660156	187.7467041015625	0.9999804496765137	82.25492858886719	190.63931274414062	7.233023643493652e-5	646.2892456054688	317.6672058105469	0.00021308660507202148	86.17252349853516	190.93690490722656	0.00022414326667785645	26	015
12	84.12794494628906	188.805908203125	0.8746017813682556	79.06434631347656	190.265869140625	0.06485244631767273	647.813232421875	29.991975784301758	3.865361213684082e-5	80.8121109008789	191.057861328125	0.00023993849754333496	26	015
13	82.9771728515625	189.537841796875	0.8971376419067383	79.0331802368164	191.5079345703125	0.005393296480178833	646.8699951171875	29.658689498901367	9.429454803466797e-5	76.74657440185547	191.65145874023438	7.772445678710938e-5	26	015
14	81.54457092285156	185.31851196289062	0.9978134036064148	78.38147735595703	189.13011169433594	0.004162877798080444	648.6204833984375	334.5845031738281	0.0002898573875427246	80.93958282470703	190.3780517578125	0.0001583099365234375	26	015
15	83.2628402709961	191.72877502441406	0.3709970712661743	79.54036712646484	193.3148956298828	0.0013613104820251465	647.5554809570312	335.8764953613281	0.00027108192443847656	77.0548095703125	193.4096221923828	0.00022459030151367188	26	015
16	85.84629821777344	194.7341766357422	0.9878222942352295	83.38150024414062	196.33685302734375	0.002501189708709717	646.9395141601562	29.386802673339844	3.2395124435424805e-5	78.1471939086914	197.02410888671875	0.00017219781875610352	26	015
17	88.58875274658203	200.6606903076172	0.02727210521697998	86.8598861694336	203.42971801757812	0.9979627132415771	87.97611999511719	201.8599090576172	0.00023412704467773438	89.26258087158203	204.22068786621094	0.0006640255451202393	26	015
18	90.03353118896484	209.8076934814453	0.5775467157363892	90.28911590576172	208.9326171875	0.7231560349464417	647.4182739257812	322.6268005371094	0.0004706084728240967	89.71534729003906	208.37835693359375	0.003469109535217285	26	015
19	90.4063720703125	211.44607543945312	8.83638858795166e-5	84.16719055175781	209.3199005126953	0.018495112657546997	646.560791015625	318.2093811035156	0.00025138258934020996	79.71876525878906	212.4947509765625	0.00013530254364013672	26	015
20	92.93718719482422	216.70565795898438	0.02484869956970215	92.03596496582031	216.99383544921875	0.2269900143146515	7.9202680587768555	481.2209167480469	3.096461296081543e-5	88.4300537109375	221.90174865722656	0.00010195374488830566	26	015
21	97.83676147460938	221.28746032714844	0.9375860095024109	98.1788330078125	223.24575805664062	0.8690978288650513	96.71578216552734	224.10821533203125	5.507469177246094e-5	95.01487731933594	225.3390655517578	0.001346498727798462	26	015
22	98.04705047607422	223.96742248535156	0.9999762773513794	98.96944427490234	225.9613037109375	0.027380406856536865	647.1986694335938	30.153127670288086	0.00010484457015991211	92.05909729003906	226.41416931152344	0.00046193599700927734	26	015
23	97.59892272949219	225.4118194580078	0.9999032020568848	98.2259292602539	226.50904846191406	0.46880120038986206	97.513916015625	224.21078491210938	0.00016573071479797363	91.78295135498047	226.17718505859375	0.0011796057224273682	26	015
24	98.44041442871094	223.81787109375	0.999993085861206	99.76152038574219	225.88731384277344	0.04990684986114502	98.11433410644531	224.1936492919922	0.00010538101196289062	92.81844329833984	226.6148223876953	0.000799715518951416	26	015
25	98.45594787597656	224.91339111328125	0.0040853023529052734	98.54405212402344	224.96409606933594	0.9999992251396179	98.42189025878906	224.6924285888672	0.00015777349472045898	95.51184844970703	225.83509826660156	0.0023745596408843994	26	015
26	97.77497100830078	224.63438415527344	0.999983549118042	99.68692016601562	226.2448272705078	0.02414482831954956	546.0075073242188	205.82876586914062	0.9999999403953552	543.5853271484375	207.28692626953125	0.0033931732177734375	26	015
27	546.9905395507812	211.0709686279297	0.0001812577247619629	3.102330207824707	140.05386352539062	0.0007491409778594971	545.3712158203125	206.1373748779297	0.9999998807907104	542.607177734375	205.5977020263672	0.005366802215576172	26	015
28	546.982421875	211.37002563476562	0.00015026330947875977	544.4170532226562	207.24176025390625	0.000228196382522583	545.8198852539062	206.60414123535156	1.0	544.0608520507812	207.72103881835938	0.0019411742687225342	26	015
29	131.9429473876953	241.49998474121094	0.004341483116149902	124.81570434570312	238.373779296875	0.9788957834243774	546.2738037109375	206.55679321289062	1.0	543.67333984375	207.5607147216797	0.0009519755840301514	26	015
30	547.3848266601562	210.32537841796875	0.0001735687255859375	118.30104064941406	249.18101501464844	0.003813028335571289	546.2903442382812	205.18441772460938	1.0	544.2332763671875	206.31854248046875	0.0016647875308990479	26	015
31	547.531005859375	210.86314392089844	0.0002245008945465088	113.11820220947266	247.35333251953125	0.3689911961555481	546.260498046875	205.94105529785156	0.9999998807907104	545.3381958007812	206.78407287597656	0.0030843019485473633	26	015
32	546.751220703125	212.16796875	0.00022163987159729004	544.3167724609375	208.09197998046875	0.0006552338600158691	545.56201171875	207.1136016845703	0.9999997615814209	543.9091796875	208.2017364501953	0.02257317304611206	26	015
33	546.8206787109375	211.39137268066406	0.00021570920944213867	3.7271432876586914	132.10568237304688	0.04292953014373779	545.42529296875	206.64273071289062	0.9999999403953552	544.3445434570312	207.447998046875	0.0022732317447662354	26	015
34	547.11328125	211.1848602294922	9.849667549133301e-5	112.07127380371094	244.5239715576172	0.9437925219535828	545.8907470703125	206.3623504638672	1.0	545.2539672851562	206.73573303222656	0.0025904476642608643	26	015
35	116.17129516601562	241.92295837402344	0.0002465546131134033	114.00740814208984	242.22219848632812	1.0	546.1907958984375	206.17544555664062	0.9999998807907104	113.1891098022461	243.93338012695312	0.0024163424968719482	26	015
36	546.5590209960938	211.54893493652344	0.000438004732131958	1.8189454078674316	140.939697265625	0.0009648799896240234	545.1851806640625	206.93814086914062	0.9999991655349731	543.2766723632812	207.69265747070312	0.011546850204467773	26	015
37	2.107616424560547	143.16314697265625	0.0010504424571990967	114.99485778808594	289.9396667480469	0.3980266749858856	546.6932373046875	206.6311492919922	1.0	545.3232421875	207.13827514648438	0.001603156328201294	26	015
38	547.324462890625	211.08486938476562	0.00017684698104858398	1.9503488540649414	143.55271911621094	0.0004152655601501465	545.9800415039062	206.1898193359375	0.9999998807907104	544.3772583007812	207.3585968017578	0.004531919956207275	26	015
39	547.153564453125	210.86862182617188	0.00021857023239135742	542.296630859375	206.85704040527344	0.0002734065055847168	545.89794921875	205.805908203125	0.9999998807907104	544.0383911132812	206.6888427734375	0.002352416515350342	26	015
40	547.4878540039062	210.64688110351562	0.00015994906425476074	3.092977523803711	131.6116180419922	0.00034606456756591797	545.7803955078125	205.51441955566406	1.0	543.8222045898438	206.67276000976562	0.0014824271202087402	26	015
41	130.2279510498047	272.3006286621094	0.011060774326324463	127.38142395019531	271.1570129394531	0.9870836138725281	545.9059448242188	205.8448028564453	0.9999999403953552	545.611328125	206.6875	0.00844496488571167	26	015
42	133.8915252685547	272.44903564453125	0.14190000295639038	130.49623107910156	271.4418640136719	0.9978679418563843	545.8162841796875	205.48580932617188	0.9999998807907104	544.3201293945312	205.41567993164062	0.0021279752254486084	26	015
43	144.51351928710938	273.8896179199219	0.005099564790725708	134.5354461669922	271.6173400878906	0.999998927116394	545.8919067382812	205.63267517089844	0.9999999403953552	542.8324584960938	205.46218872070312	0.0016831755638122559	26	015
44	150.33680725097656	270.8175354003906	0.23465269804000854	136.0103302001953	265.6726379394531	0.04244661331176758	546.44580078125	205.56423950195312	0.9999999403953552	544.2003173828125	207.08460998535156	0.001384049654006958	26	015
45	151.19464111328125	265.20269775390625	0.0007132589817047119	147.34439086914062	268.89215087890625	0.9999662637710571	546.1168212890625	206.1581573486328	0.9999998807907104	139.54147338867188	266.02911376953125	0.0019302070140838623	26	015
46	175.23593139648438	272.6696472167969	0.3967226445674896	165.6634979248047	270.88885498046875	0.9999867677688599	545.5453491210938	206.1711883544922	1.0	543.3373413085938	207.33302307128906	0.001215130090713501	26	015
47	180.65223693847656	272.872314453125	0.9999904632568359	168.43150329589844	271.9002380371094	0.597368061542511	545.294677734375	206.34335327148438	0.9999990463256836	545.158447265625	207.17234802246094	0.009562790393829346	26	015
48	190.2696533203125	272.360107421875	1.0	152.65899658203125	259.1165466308594	0.9987319707870483	545.7268676757812	206.3707275390625	0.9999993443489075	545.2234497070312	207.06570434570312	0.00713658332824707	26	015
49	195.68307495117188	273.902587890625	1.0	158.5075225830078	256.32086181640625	0.32156902551651	545.79931640625	206.77444458007812	1.0	544.78271484375	207.37362670898438	0.004980176687240601	26	015
50	200.11074829101562	275.3305969238281	1.0	159.78457641601562	254.0437469482422	0.21078938245773315	545.1785278320312	206.1506805419922	0.9999999403953552	545.0178833007812	206.78013610839844	0.0165746808052063	26	015
51	202.92330932617188	276.00921630859375	1.0	201.30836486816406	277.94476318359375	0.0026746392250061035	546.1144409179688	206.53866577148438	1.0	543.5824584960938	207.8788604736328	0.0015125870704650879	26	015
52	205.4945526123047	276.6591491699219	1.0	201.65182495117188	276.0621643066406	0.06808578968048096	546.1676635742188	206.64044189453125	1.0	545.2704467773438	207.2512664794922	0.004247695207595825	26	015
53	206.5758514404297	276.6082458496094	1.0	202.12730407714844	276.64971923828125	0.004380762577056885	546.0208740234375	206.57427978515625	0.9999998807907104	543.8988037109375	207.46694946289062	0.003501027822494507	26	015
54	206.41432189941406	276.720947265625	1.0	201.9974822998047	276.7419738769531	0.011985599994659424	545.95654296875	206.33822631835938	1.0	542.8577270507812	206.1573486328125	0.0013977289199829102	26	015
55	207.71322631835938	277.5188293457031	0.9999339580535889	209.0018768310547	278.2569580078125	0.6817020177841187	546.461181640625	206.73806762695312	1.0	544.2655639648438	207.83642578125	0.0037702620029449463	26	015
56	207.3023681640625	278.63934326171875	0.9916474223136902	168.0892791748047	237.43475341796875	0.9999995231628418	546.2210083007812	206.59768676757812	1.0	545.2354125976562	207.24432373046875	0.002104461193084717	26	015
57	210.31591796875	280.7406005859375	0.898222804069519	207.83718872070312	280.5870666503906	0.9999308586120605	545.3069458007812	206.2346649169922	0.9999998807907104	545.1102905273438	207.0169677734375	0.0036253035068511963	26	015
58	207.66415405273438	279.4980773925781	1.0	167.84678649902344	231.4832763671875	0.9999999403953552	545.5802001953125	206.4001922607422	0.9999998807907104	545.4263916015625	206.8250274658203	0.007562547922134399	26	015
59	208.576416015625	279.83935546875	0.9999997615814209	165.53260803222656	229.2474365234375	0.9999991655349731	545.85107421875	206.37278747558594	1.0	545.3334350585938	206.85838317871094	0.004018962383270264	26	015
60	164.3174591064453	227.9083709716797	0.9999998807907104	211.2295684814453	279.668701171875	0.9950991868972778	545.8487548828125	206.61180114746094	1.0	543.0606079101562	206.23277282714844	0.003204852342605591	26	015
61	174.01502990722656	228.7371826171875	0.999996542930603	214.39634704589844	279.2003173828125	1.0	546.0044555664062	206.0258331298828	0.9999998807907104	545.1527099609375	206.83428955078125	0.006197988986968994	26	015
62	166.80752563476562	230.35459899902344	0.9996225833892822	222.15695190429688	284.4599609375	0.9976917505264282	545.874267578125	205.5327606201172	1.0	219.84986877441406	286.51947021484375	0.0021446645259857178	26	015
63	180.76132202148438	240.1873016357422	0.9999945759773254	229.1425323486328	286.3739013671875	0.9999998807907104	546.9920043945312	205.9528045654297	1.0	545.6126098632812	206.63714599609375	0.006502091884613037	26	015
64	241.31536865234375	284.8349914550781	0.9999710321426392	238.08135986328125	286.1556091308594	0.9989036321640015	545.9664306640625	205.61207580566406	1.0	544.0089111328125	206.615478515625	0.0025466978549957275	26	015
65	244.5654296875	289.6929626464844	0.9999998807907104	187.7869873046875	243.7279815673828	1.0	545.7122192382812	206.52911376953125	1.0	544.0200805664062	207.7656707763672	0.0021757781505584717	26	015
66	249.79432678222656	291.40087890625	0.9999999403953552	192.71839904785156	244.8157196044922	1.0	546.1548461914062	206.20042419433594	0.9999998807907104	545.5314331054688	207.29127502441406	0.002216815948486328	26	015
67	248.3919677734375	291.40185546875	0.9999999403953552	199.44468688964844	246.72918701171875	1.0	545.4417724609375	206.69793701171875	0.9999998807907104	545.2575073242188	207.0303192138672	0.004658490419387817	26	015
68	248.63070678710938	292.2022705078125	0.9999989867210388	202.21383666992188	245.27474975585938	1.0	545.5712890625	206.04647827148438	1.0	545.0538940429688	206.47557067871094	0.002503514289855957	26	015
69	251.0179901123047	293.2908935546875	1.0	202.5495147705078	243.2589874267578	1.0	546.1134643554688	206.03189086914062	0.9999998807907104	545.146240234375	206.50091552734375	0.004277914762496948	26	015
70	254.75729370117188	294.5481262207031	0.9999999403953552	201.438232421875	243.82315063476562	0.9999998807907104	545.9876098632812	206.52200317382812	0.9999998807907104	544.0698852539062	207.32852172851562	0.003147810697555542	26	015
71	206.88037109375	248.50967407226562	0.9999719262123108	258.350830078125	297.0871887207031	0.9975549578666687	545.3745727539062	206.32032775878906	0.9999998807907104	542.761962890625	205.96063232421875	0.00737425684928894	26	015
72	271.542724609375	295.22894287109375	0.9999992847442627	211.79664611816406	255.1040802001953	0.9279931783676147	546.4966430664062	205.78688049316406	1.0	545.9998168945312	206.81524658203125	0.0012671947479248047	26	015
73	282.90106201171875	298.3622131347656	0.999855637550354	218.9622344970703	265.2261657714844	1.0	545.7366943359375	207.36097717285156	1.0	543.4501953125	208.48094177246094	0.0037839114665985107	26	015
74	293.495361328125	300.357177734375	0.9999973773956299	222.15118408203125	263.490234375	1.0	545.737548828125	207.0980682373047	0.9999998807907104	544.1021118164062	208.1204833984375	0.014036446809768677	26	015
75	304.142822265625	302.63275146484375	1.0	227.2373504638672	271.1487731933594	0.999995231628418	545.8082885742188	206.62071228027344	1.0	543.23876953125	207.72642517089844	0.0024374723434448242	26	015
76	313.3627014160156	307.050537109375	1.0	240.30360412597656	280.44195556640625	0.9820495843887329	545.9203491210938	205.9800262451172	1.0	545.3181762695312	207.00119018554688	0.0034720897674560547	26	015
77	323.5494079589844	310.3387451171875	1.0	245.08021545410156	282.8211669921875	0.9999998807907104	546.2073974609375	206.1776580810547	1.0	544.451904296875	205.8265838623047	0.0009748935699462891	26	015
78	332.0688171386719	312.2693176269531	1.0	247.04510498046875	279.9026184082031	0.9999997615814209	545.3856201171875	206.5433807373047	1.0	543.9567260742188	207.54440307617188	0.0046374499797821045	26	015
79	336.2398681640625	315.25518798828125	1.0	250.87417602539062	278.1607360839844	1.0	545.8920288085938	207.30311584472656	0.9999999403953552	543.8041381835938	208.2658233642578	0.0023793280124664307	26	015
80	337.2117614746094	315.9610290527344	1.0	255.03306579589844	274.5880432128906	1.0	545.4703979492188	206.2938690185547	0.9999997615814209	545.03076171875	206.9263153076172	0.014995843172073364	26	015
81	336.91668701171875	316.341552734375	1.0	256.99957275390625	272.9769592285156	0.9999901056289673	546.2569580078125	206.02523803710938	1.0	545.838134765625	206.55369567871094	0.0032311677932739258	26	015
82	338.956298828125	317.0111083984375	1.0	258.3453369140625	276.61572265625	1.0	545.6843872070312	205.3130645751953	1.0	545.0650634765625	206.33384704589844	0.0032397806644439697	26	015
83	341.09686279296875	315.6998596191406	1.0	265.5427551269531	271.7884521484375	1.0	545.8113403320312	205.6620330810547	1.0	544.7032470703125	205.44442749023438	0.004415273666381836	26	015
84	349.8119201660156	315.0785217285156	1.0	268.06158447265625	271.57354736328125	0.9999999403953552	546.2770385742188	206.69871520996094	1.0	544.3311157226562	207.85939025878906	0.0016466975212097168	26	015
85	356.8332824707031	318.61822509765625	1.0	278.9443054199219	289.2236328125	0.45600149035453796	546.7537841796875	205.36614990234375	1.0	545.7891235351562	206.35113525390625	0.001970738172531128	26	015
86	365.6256408691406	320.5491943359375	1.0	286.5241394042969	291.7345886230469	1.0	545.81298828125	205.817626953125	1.0	544.0005493164062	207.08396911621094	0.0033722519874572754	26	015
87	373.3475341796875	326.094482421875	1.0	290.4696350097656	291.2972717285156	1.0	546.7355346679688	205.92453002929688	1.0	545.7903442382812	206.88607788085938	0.002224564552307129	26	015
88	381.4682922363281	327.1241149902344	1.0	298.994384765625	290.97918701171875	0.999997079372406	546.4724731445312	206.12515258789062	0.9999999403953552	543.4139404296875	205.89903259277344	0.0010456442832946777	26	015
89	384.98095703125	328.6488342285156	1.0	300.1783447265625	292.0066223144531	1.0	546.387939453125	205.7961883544922	1.0	545.6209106445312	206.66116333007812	0.0014257431030273438	26	015
90	387.0298767089844	331.4212646484375	1.0	315.49261474609375	296.9937744140625	0.9999997019767761	545.9222412109375	205.3743896484375	1.0	544.6661987304688	205.37478637695312	0.001348644495010376	26	015
91	386.32220458984375	332.98004150390625	1.0	317.1045837402344	297.2116394042969	1.0	545.9312744140625	206.55213928222656	1.0	545.7664794921875	207.08685302734375	0.00621795654296875	26	015
92	386.66070556640625	332.68267822265625	0.9999998807907104	317.2013854980469	296.8468322753906	1.0	545.7276611328125	206.3394012451172	0.9999998807907104	544.990234375	206.9365234375	0.007876217365264893	26	015
93	386.8516845703125	333.9140319824219	0.9997885227203369	314.3616638183594	293.97686767578125	1.0	545.9205932617188	206.17433166503906	1.0	543.6375122070312	207.36956787109375	0.0013062357902526855	26	015
94	386.09503173828125	336.7472839355469	1.0	315.69171142578125	293.8333740234375	0.9997598528862	546.8251342773438	205.8243865966797	0.9999999403953552	543.2915649414062	205.7730712890625	0.0008344054222106934	26	015
95	383.07586669921875	353.1897277832031	1.0	328.05389404296875	296.82989501953125	0.9999998807907104	546.0303344726562	206.6716766357422	0.9999998807907104	545.613525390625	207.20213317871094	0.0020524561405181885	26	015
96	385.7714538574219	361.63330078125	0.9999998807907104	335.65460205078125	291.7834777832031	1.0	546.1541137695312	206.02706909179688	1.0	545.3236694335938	206.87794494628906	0.0019873082637786865	26	015
97	390.9124755859375	362.3130187988281	1.0	334.2358703613281	286.3477783203125	1.0	546.4794311523438	206.522705078125	1.0	544.07666015625	207.6430206298828	0.0009223818778991699	26	015
98	369.1311950683594	354.92828369140625	0.2519908547401428	3.7816739082336426	143.1680450439453	0.19155701994895935	544.8075561523438	206.41287231445312	0.9999986886978149	544.12548828125	207.67779541015625	0.047428667545318604	26	015
99	425.7580261230469	358.1768493652344	0.9758294820785522	544.87451171875	207.9426727294922	0.00022912025451660156	546.1620483398438	206.8548126220703	1.0	544.4320068359375	208.1594696044922	0.002424389123916626	26	015
100	413.62603759765625	365.9013671875	0.999992847442627	368.9136962890625	253.52821350097656	1.0	546.0786743164062	206.3148651123047	1.0	544.4453735351562	207.11569213867188	0.0025265514850616455	26	015
101	413.02142333984375	369.75390625	1.0	360.2046203613281	253.91517639160156	1.0	545.5018310546875	206.7454071044922	0.9999998807907104	543.9178466796875	207.07443237304688	0.005915224552154541	26	015
102	407.157958984375	374.1825866699219	1.0	356.87066650390625	253.5974884033203	1.0	545.7353515625	206.80319213867188	1.0	544.0634765625	207.62765502929688	0.0043999552726745605	26	015
103	402.4237365722656	374.9241638183594	1.0	358.80169677734375	255.82948303222656	1.0	545.3346557617188	207.04188537597656	0.9999998807907104	543.8812866210938	207.88973999023438	0.030165821313858032	26	015
104	392.5335998535156	374.5198974609375	0.01564595103263855	349.7265930175781	255.92626953125	1.0	545.656005859375	206.98663330078125	0.9999998807907104	544.1387939453125	207.97470092773438	0.008192509412765503	26	015
105	407.7103271484375	291.8891296386719	0.9344035387039185	2.18527889251709	130.6140594482422	0.0012542009353637695	545.718017578125	206.30262756347656	0.9999985694885254	545.4979858398438	206.7862091064453	0.046741604804992676	26	015
106	338.099853515625	360.84002685546875	0.9999998807907104	412.7318115234375	268.6283264160156	0.8856363296508789	545.650390625	206.72499084472656	0.9999995231628418	545.4840087890625	206.73623657226562	0.029012948274612427	26	015
107	324.00732421875	355.1470642089844	0.881394624710083	411.733154296875	259.09259033203125	1.0	546.4595947265625	207.03099060058594	1.0	542.9078979492188	207.12937927246094	0.0010476112365722656	26	015
108	547.1687622070312	211.04014587402344	0.0001157224178314209	7.299118518829346	480.1775207519531	0.0003274977207183838	546.07666015625	206.52508544921875	1.0	543.6722412109375	207.41299438476562	0.0008807480335235596	26	015
109	276.2662353515625	346.567138671875	0.9994873404502869	278.9662780761719	344.8223876953125	0.9685459136962891	546.1078491210938	207.4229736328125	0.9999995231628418	545.3229370117188	207.5265655517578	0.01665717363357544	26	015
110	262.97833251953125	343.6024475097656	1.0	355.6821594238281	298.7901306152344	1.0	545.7981567382812	206.7835693359375	0.9999997019767761	543.786376953125	207.50648498535156	0.024878382682800293	26	015
111	254.18759155273438	343.6343078613281	1.0	341.33978271484375	295.1007385253906	0.001083463430404663	546.4214477539062	206.83230590820312	1.0	545.6639404296875	206.97047424316406	0.004029363393783569	26	015
112	245.1463623046875	339.2169189453125	1.0	297.0663757324219	305.59320068359375	0.8842229843139648	546.2855834960938	206.78436279296875	1.0	544.2238159179688	207.54905700683594	0.0014359354972839355	26	015
113	236.8189697265625	338.8880920410156	1.0	312.90838623046875	303.0445556640625	0.9999574422836304	546.2532958984375	206.4570770263672	0.9999999403953552	543.7951049804688	207.4588623046875	0.0038885772228240967	26	015
114	230.29368591308594	335.4733581542969	1.0	295.86578369140625	298.7336120605469	0.9999987483024597	546.4757690429688	206.431640625	1.0	545.6785278320312	206.75076293945312	0.005520373582839966	26	015
115	225.26837158203125	335.6471862792969	1.0	282.8950500488281	294.2981872558594	0.9555281400680542	546.2083129882812	206.13153076171875	1.0	544.2321166992188	207.48558044433594	0.0042972564697265625	26	015
116	220.6945037841797	334.5810546875	1.0	2.8038992881774902	139.33529663085938	0.009641885757446289	545.4231567382812	206.1581268310547	0.9999991059303284	544.7938232421875	207.03700256347656	0.017474353313446045	26	015
117	216.54757690429688	334.09613037109375	1.0	272.29718017578125	286.69708251953125	0.9999991655349731	545.9417114257812	206.33929443359375	1.0	545.2213745117188	206.6348876953125	0.009937882423400879	26	015
118	212.9529571533203	334.48187255859375	1.0	275.1916198730469	281.302734375	1.0	545.865966796875	206.5454864501953	0.9999998807907104	545.5177612304688	207.045654296875	0.013043224811553955	26	015
119	209.6553497314453	333.619140625	1.0	274.08990478515625	274.2668151855469	0.9998722076416016	545.7131958007812	206.8172607421875	0.9999998211860657	545.2500610351562	207.22174072265625	0.00489199161529541	26	015
120	209.2244415283203	333.6183776855469	1.0	269.8149108886719	274.4528503417969	1.0	545.8060302734375	206.30616760253906	0.9999998807907104	545.6329956054688	206.5702667236328	0.014169543981552124	26	015
121	215.17274475097656	339.8023986816406	1.0	243.74403381347656	265.0057067871094	0.9999998807907104	545.857666015625	205.26817321777344	0.9999998807907104	545.4754638671875	206.4705810546875	0.002002209424972534	26	015
122	221.91134643554688	343.33709716796875	1.0	244.93182373046875	253.9215850830078	1.0	545.727294921875	206.06686401367188	1.0	545.188720703125	206.50588989257812	0.00677827000617981	26	015
123	225.36317443847656	345.7264404296875	0.9999999403953552	240.70697021484375	250.61744689941406	1.0	545.6913452148438	206.37228393554688	0.9999998807907104	545.1891479492188	207.02047729492188	0.005218148231506348	26	015
124	228.4132843017578	344.7849426269531	1.0	236.78466796875	248.03857421875	0.9999999403953552	546.1256103515625	206.94244384765625	1.0	544.3347778320312	207.86788940429688	0.005354017019271851	26	015
125	231.59957885742188	346.75396728515625	1.0	235.52394104003906	252.82704162597656	1.0	546.2590942382812	206.60525512695312	1.0	545.516357421875	207.1776580810547	0.00584903359413147	26	015
126	233.0159454345703	347.98681640625	1.0	239.75701904296875	253.3956298828125	1.0	545.718994140625	206.26400756835938	0.9999998807907104	542.715576171875	205.48678588867188	0.0012943148612976074	26	015
127	235.75045776367188	349.26287841796875	1.0	240.50352478027344	257.1138610839844	1.0	545.6219482421875	206.5630645751953	0.9999999403953552	543.8800048828125	207.7127227783203	0.0031540095806121826	26	015
128	236.7194366455078	347.1311950683594	1.0	232.9766387939453	255.63613891601562	1.0	545.6466674804688	207.0264434814453	0.9999998807907104	545.2405395507812	207.41571044921875	0.010283619165420532	26	015
129	237.40414428710938	347.6268615722656	1.0	234.42234802246094	251.1693572998047	1.0	546.5110473632812	206.76002502441406	0.9999998807907104	545.4713745117188	207.31723022460938	0.002184957265853882	26	015
130	237.92840576171875	348.4292907714844	1.0	229.69134521484375	254.7308807373047	0.9999034404754639	546.00830078125	206.3947296142578	0.9999998807907104	545.4547119140625	206.80152893066406	0.0027493536472320557	26	015
131	239.1967315673828	347.2663879394531	1.0	229.6266632080078	250.39376831054688	0.9999916553497314	545.1348266601562	206.3970947265625	0.9999997615814209	543.5206909179688	207.45384216308594	0.01504257321357727	26	015
132	238.60781860351562	347.0952453613281	1.0	223.40399169921875	246.86729431152344	0.9999955892562866	545.3759155273438	206.3429718017578	1.0	543.8600463867188	207.40223693847656	0.005498319864273071	26	015
133	238.4989776611328	346.9320373535156	1.0	228.07861328125	247.76087951660156	0.9886898994445801	545.227783203125	205.77175903320312	0.9999997615814209	544.8991088867188	206.67909240722656	0.0033266842365264893	26	015
134	237.84567260742188	343.88580322265625	1.0	226.7880401611328	247.2984161376953	0.9948171377182007	545.5184326171875	206.43421936035156	0.9999998807907104	543.6384887695312	207.38339233398438	0.005048543214797974	26	015
135	236.77561950683594	336.7650451660156	1.0	226.7784423828125	246.40138244628906	0.9967892169952393	546.5296020507812	206.0688934326172	1.0	544.0819091796875	207.22177124023438	0.001661837100982666	26	015
136	239.09622192382812	334.460205078125	1.0	224.0387725830078	268.0228271484375	0.4137800931930542	546.704345703125	205.52578735351562	1.0	545.6373291015625	206.54232788085938	0.003506183624267578	26	015
137	241.30401611328125	329.941650390625	1.0	240.8668212890625	329.37823486328125	0.0004832744598388672	545.398193359375	206.52981567382812	0.9999999403953552	543.7499389648438	207.57664489746094	0.004529863595962524	26	015
138	241.60101318359375	327.2337951660156	1.0	2.5582194328308105	133.0380096435547	0.0026282072067260742	545.6451416015625	206.90338134765625	0.9999978542327881	545.23681640625	207.36117553710938	0.02854830026626587	26	015
139	240.55337524414062	325.9719543457031	1.0	2.1269311904907227	133.602783203125	0.004314333200454712	545.253662109375	206.28732299804688	0.9999998807907104	545.0066528320312	207.1171417236328	0.0028752684593200684	26	015
140	241.05201721191406	323.72637939453125	1.0	210.22689819335938	279.864013671875	0.0006627440452575684	546.728271484375	206.128173828125	1.0	545.224853515625	206.7205810546875	0.0013415515422821045	26	015
141	239.29978942871094	321.87841796875	1.0	214.91506958007812	274.3028869628906	0.9696338176727295	545.4627685546875	205.7832794189453	0.9999992847442627	545.3605346679688	206.4925537109375	0.015797674655914307	26	015
142	240.1958770751953	323.98272705078125	1.0	210.4251251220703	277.5163269042969	0.7488067150115967	545.632080078125	206.82078552246094	1.0	544.0694580078125	207.7657012939453	0.0027125775814056396	26	015
143	242.97755432128906	323.9924621582031	1.0	210.09817504882812	279.10662841796875	0.09993454813957214	546.401611328125	205.8870086669922	0.9999999403953552	543.1576538085938	205.8301239013672	0.0009002387523651123	26	015
144	242.4260711669922	322.4775085449219	1.0	206.9275665283203	283.90228271484375	0.5670361518859863	545.6312866210938	206.67953491210938	0.9999998807907104	545.167236328125	207.08035278320312	0.004426121711730957	26	015
145	241.95738220214844	323.92596435546875	1.0	206.03152465820312	282.2022705078125	0.9998668432235718	545.2655029296875	206.62901306152344	0.9999997019767761	544.076416015625	207.35519409179688	0.016939491033554077	26	015
146	244.54391479492188	321.9884033203125	1.0	199.5780029296875	274.2134094238281	0.0009944140911102295	545.9236450195312	206.8389129638672	1.0	543.3883666992188	206.9947509765625	0.001425027847290039	26	015
147	243.15664672851562	323.9544982910156	1.0	199.84120178222656	273.5042724609375	0.999997615814209	546.14111328125	206.1436004638672	0.9999999403953552	545.6744384765625	206.56988525390625	0.005974471569061279	26	015
148	243.825439453125	324.8721923828125	1.0	201.1295166015625	270.7270812988281	1.0	545.5073852539062	206.50515747070312	0.9999998807907104	544.0606079101562	207.05477905273438	0.003422558307647705	26	015
149	245.11013793945312	325.0996398925781	1.0	203.68939208984375	270.6326904296875	0.9999997615814209	546.1786499023438	206.84616088867188	0.9999998807907104	545.4619140625	207.25685119628906	0.0059143006801605225	26	015
150	245.80459594726562	324.03240966796875	1.0	202.52035522460938	269.5887756347656	0.9999997019767761	546.0468139648438	205.67324829101562	1.0	543.9850463867188	206.94996643066406	0.001586616039276123	26	015
151	245.9344024658203	326.1597595214844	1.0	201.97767639160156	267.86199951171875	0.9997520446777344	546.2535400390625	205.94705200195312	0.9999998807907104	545.28759765625	206.70481872558594	0.0025171637535095215	26	015
152	247.0443115234375	324.8737487792969	1.0	203.68141174316406	269.646484375	0.9999998807907104	545.8881225585938	206.2772674560547	0.9999998807907104	545.187744140625	206.7808074951172	0.010091662406921387	26	015
153	247.39564514160156	323.01824951171875	1.0	205.50692749023438	267.4487609863281	1.0	546.4026489257812	206.67686462402344	1.0	544.093017578125	207.6112518310547	0.001238793134689331	26	015
154	247.60255432128906	325.3207702636719	1.0	205.5454864501953	266.58428955078125	0.9999999403953552	546.0774536132812	206.0496368408203	0.9999998807907104	545.5184326171875	206.70852661132812	0.00955018401145935	26	015
155	248.0760498046875	325.4319152832031	0.9999997615814209	205.6485137939453	266.8374938964844	0.9999998807907104	546.4859008789062	205.5890655517578	1.0	543.9342651367188	207.2263946533203	0.0013745427131652832	26	015
156	249.79147338867188	325.06402587890625	1.0	206.00439453125	269.8801574707031	1.0	546.1107177734375	206.38072204589844	1.0	543.7303466796875	207.6561279296875	0.003338038921356201	26	015
157	250.2022247314453	323.7779541015625	0.9999998807907104	208.11062622070312	269.1649169921875	1.0	546.3887939453125	206.54385375976562	1.0	543.9502563476562	207.67494201660156	0.0019057095050811768	26	015
158	251.68565368652344	321.7214660644531	1.0	209.71102905273438	274.2137451171875	1.0	545.9013671875	206.20420837402344	0.9999999403953552	543.8141479492188	207.24191284179688	0.0018687546253204346	26	015
159	255.95729064941406	316.8251037597656	0.9999959468841553	210.6618194580078	271.0809326171875	0.9999990463256836	545.2816162109375	207.30068969726562	0.9999998211860657	543.9369506835938	208.16055297851562	0.014185190200805664	26	015
160	261.0827331542969	313.24359130859375	1.0	215.93121337890625	273.25872802734375	0.0020498335361480713	545.6705322265625	206.5509490966797	0.9999998807907104	543.982421875	207.446533203125	0.008190393447875977	26	015
161	265.5988464355469	311.973876953125	1.0	548.097900390625	208.0847930908203	0.00021860003471374512	546.7666625976562	206.25930786132812	0.9999998807907104	545.643798828125	206.7783660888672	0.002943068742752075	26	015
162	268.4981994628906	310.62567138671875	1.0	266.1042175292969	311.4117736816406	0.0008945465087890625	546.154296875	206.1893768310547	0.9999998211860657	544.2222900390625	207.2901611328125	0.0052512288093566895	26	015
163	268.0978698730469	304.19537353515625	1.0	216.50439453125	289.96173095703125	0.7348741888999939	545.9578247070312	206.195556640625	1.0	544.1344604492188	207.3509063720703	0.0021189749240875244	26	015
164	271.751708984375	298.0316467285156	1.0	278.6551513671875	295.2313537597656	0.0003689229488372803	546.4120483398438	206.6140594482422	1.0	544.1796875	207.93505859375	0.0019654929637908936	26	015
165	273.3677062988281	294.61041259765625	1.0	2.0798277854919434	126.95252990722656	0.0011829137802124023	545.5599365234375	207.07058715820312	0.9999998807907104	545.0068969726562	207.54818725585938	0.02163049578666687	26	015
166	277.09490966796875	290.83160400390625	1.0	542.4004516601562	206.9848175048828	0.0002886950969696045	546.0658569335938	205.80776977539062	0.9999998807907104	543.9286499023438	207.14048767089844	0.00138777494430542	26	015
167	283.80523681640625	287.7173156738281	1.0	231.38922119140625	309.1509704589844	0.9999988079071045	546.5303955078125	205.28231811523438	1.0	545.6461791992188	205.94383239746094	0.004608482122421265	26	015
168	287.6611328125	289.123779296875	1.0	233.8743896484375	311.1457214355469	1.0	545.3549194335938	205.92901611328125	0.9999997019767761	545.4552612304688	206.76905822753906	0.005285829305648804	26	015
169	288.624267578125	286.7516174316406	0.9999999403953552	238.28909301757812	311.95599365234375	1.0	545.6136474609375	206.24449157714844	0.9999998807907104	545.0784912109375	206.64866638183594	0.006603062152862549	26	015
170	293.2704162597656	286.39959716796875	1.0	240.74365234375	311.4189453125	1.0	545.2955322265625	206.32017517089844	0.9999998807907104	545.2294311523438	206.89987182617188	0.007117092609405518	26	015
171	295.5386657714844	288.16162109375	1.0	244.3213653564453	308.81939697265625	1.0	546.434814453125	205.48695373535156	1.0	545.7681884765625	206.46836853027344	0.00230446457862854	26	015
172	296.12921142578125	287.0382995605469	0.9999999403953552	251.42059326171875	312.9543151855469	1.0	545.6375732421875	204.98219299316406	1.0	544.472900390625	204.78433227539062	0.0013132989406585693	26	015
173	299.55462646484375	276.7482604980469	1.0	257.073974609375	313.22918701171875	0.0011619627475738525	545.8631591796875	206.12451171875	0.9999998807907104	545.3925170898438	206.88394165039062	0.0048791468143463135	26	015
174	311.4137268066406	263.0789489746094	1.0	257.4334716796875	313.6280212402344	0.1282472014427185	545.297607421875	205.4938201904297	0.9999998807907104	545.2122192382812	206.46612548828125	0.00824671983718872	26	015
175	324.67877197265625	252.256591796875	1.0	255.8218231201172	318.6109619140625	1.0	545.88037109375	205.89413452148438	0.9999998807907104	544.0027465820312	205.7097625732422	0.0030272305011749268	26	015
176	333.7464599609375	243.4613494873047	1.0	253.83578491210938	320.7021789550781	1.0	546.0865478515625	206.80055236816406	1.0	544.3343505859375	207.70565795898438	0.00328180193901062	26	015
177	344.7757873535156	238.70440673828125	0.9999995231628418	260.1626892089844	321.85662841796875	1.0	546.2393188476562	206.430908203125	0.9999998807907104	544.209716796875	207.35452270507812	0.0032610297203063965	26	015
178	352.26470947265625	234.72360229492188	1.0	265.64630126953125	320.57476806640625	1.0	545.2188720703125	207.0247344970703	0.9999998211860657	544.0510864257812	207.69683837890625	0.011113792657852173	26	015
179	355.3489990234375	233.90353393554688	1.0	268.7931213378906	322.6976013183594	1.0	545.1517333984375	206.0109100341797	0.9999999403953552	543.670654296875	207.27479553222656	0.004889011383056641	26	015
180	357.6463928222656	235.09854125976562	1.0	272.2836608886719	326.9339294433594	1.0	545.6184692382812	206.10426330566406	1.0	544.9312133789062	206.7752685546875	0.00291597843170166	26	015
181	358.5462951660156	235.1497802734375	1.0	272.5874328613281	327.42071533203125	1.0	546.198486328125	205.4317169189453	1.0	545.2733154296875	206.5149383544922	0.0012089014053344727	26	015
182	360.2373046875	236.7201690673828	1.0	271.0931396484375	329.36541748046875	1.0	546.3493041992188	204.94625854492188	0.9999998807907104	545.835205078125	205.8056640625	0.0032451748847961426	26	015
183	361.9618835449219	235.22947692871094	1.0	278.0115661621094	323.5290222167969	1.0	546.0621337890625	205.08924865722656	1.0	544.3990478515625	206.41204833984375	0.0016051530838012695	26	015
184	369.1943054199219	234.12786865234375	1.0	278.8086242675781	325.6682434082031	1.0	545.2982788085938	206.52413940429688	0.9999998807907104	545.0310668945312	207.3181915283203	0.003648698329925537	26	015
185	378.9242248535156	228.85137939453125	1.0	292.7195129394531	308.45025634765625	0.31635668873786926	545.5313720703125	206.4216766357422	0.9999997615814209	545.581298828125	207.2372589111328	0.00660330057144165	26	015
186	391.5052795410156	223.8483123779297	1.0	297.7076721191406	301.17578125	1.0	545.4617309570312	206.21713256835938	0.9999998807907104	543.8939208984375	206.73715209960938	0.00409349799156189	26	015
187	401.2232971191406	221.42178344726562	1.0	297.4220275878906	299.7862548828125	1.0	545.8228149414062	206.20750427246094	1.0	543.8237915039062	207.31597900390625	0.0028583109378814697	26	015
188	412.6163635253906	216.52676391601562	1.0	298.3874816894531	300.73016357421875	1.0	545.6123046875	205.71942138671875	0.9999998807907104	542.7835693359375	205.5282745361328	0.006620585918426514	26	015
189	422.6477966308594	217.33474731445312	1.0	307.6698913574219	293.5565185546875	1.0	545.7938842773438	205.61456298828125	0.9999998807907104	544.9673461914062	206.5912628173828	0.0061064064502716064	26	015
190	430.6787109375	215.61154174804688	1.0	307.8817443847656	298.0908203125	1.0	545.287109375	206.4694061279297	0.9999998211860657	544.2195434570312	207.56015014648438	0.009122729301452637	26	015
191	436.8724365234375	215.231201171875	1.0	314.6018981933594	295.862060546875	0.9999280571937561	544.9465942382812	206.21949768066406	1.0	543.2433471679688	207.64878845214844	0.0027957558631896973	26	015
192	442.3847961425781	216.03228759765625	1.0	315.9349060058594	294.5538635253906	0.9999998807907104	544.8812866210938	206.65379333496094	0.9999996423721313	543.6517944335938	207.44619750976562	0.006158262491226196	26	015
193	452.8608093261719	213.54437255859375	0.9973052740097046	469.4612121582031	215.35340881347656	0.0007048845291137695	545.1834716796875	207.27976989746094	0.9999996423721313	544.7021484375	207.58575439453125	0.0032854080200195312	26	015
194	442.9987487792969	212.2900848388672	1.0	323.0322570800781	296.44171142578125	0.8768295049667358	545.5796508789062	206.47509765625	0.9999998807907104	545.8843383789062	207.0434112548828	0.012560606002807617	26	015
195	441.0811462402344	212.05870056152344	1.0	319.3716125488281	300.9324951171875	1.0	545.3974609375	205.8648681640625	0.9999998807907104	544.0287475585938	206.80352783203125	0.00883743166923523	26	015
196	438.1520080566406	216.81915283203125	1.0	319.80255126953125	301.6320495605469	0.0004462301731109619	545.185791015625	206.4469451904297	0.9999999403953552	543.3917846679688	207.91297912597656	0.0016827285289764404	26	015
197	432.8249816894531	217.16094970703125	1.0	547.1599731445312	207.011962890625	0.0005056560039520264	544.5400390625	205.75424194335938	0.9999996423721313	545.1900024414062	206.7261962890625	0.003909647464752197	26	015
198	427.3780517578125	219.66151428222656	1.0	2.349766254425049	133.31272888183594	0.0008320212364196777	545.7156372070312	206.037841796875	0.9999998807907104	545.7388916015625	206.75555419921875	0.006554991006851196	26	015
199	427.37701416015625	220.89796447753906	1.0	98.32017517089844	174.98196411132812	0.010673671960830688	545.5307006835938	206.18637084960938	0.9999999403953552	544.2513427734375	207.05418395996094	0.004696637392044067	26	015
200	424.9852294921875	220.91067504882812	1.0	4.730508327484131	247.06607055664062	0.00038501620292663574	545.21630859375	206.2238311767578	1.0	545.1488647460938	206.6924591064453	0.003954589366912842	26	015
201	424.6509704589844	222.50782775878906	1.0	1.6628751754760742	136.20291137695312	0.00826975703239441	545.8368530273438	205.49232482910156	1.0	544.1131591796875	206.7969207763672	0.0027438104152679443	26	015
202	424.0479431152344	225.85781860351562	1.0	2.763502836227417	140.98704528808594	0.05959397554397583	545.4281005859375	206.31678771972656	1.0	543.1302490234375	206.1813201904297	0.00636628270149231	26	015
203	424.9875183105469	229.8877410888672	1.0	2.8957042694091797	130.9455108642578	0.0010330379009246826	545.21923828125	206.19654846191406	0.9999997019767761	544.0662841796875	206.99449157714844	0.019427329301834106	26	015
204	427.68255615234375	236.39501953125	1.0	3.4301772117614746	131.97592163085938	0.006552517414093018	546.1017456054688	205.75048828125	1.0	542.549560546875	205.6757354736328	0.0008504688739776611	26	015
205	423.6220397949219	238.08609008789062	1.0	339.03582763671875	309.5647277832031	0.92417311668396	546.1298217773438	206.677001953125	0.9999998211860657	544.531005859375	207.52279663085938	0.00955227017402649	26	015
206	422.5343017578125	239.824462890625	1.0	338.32177734375	311.19354248046875	0.999999463558197	545.564453125	206.50267028808594	0.9999997615814209	544.2944946289062	207.37864685058594	0.009613364934921265	26	015
207	425.06878662109375	236.5575408935547	1.0	1.9983370304107666	140.23165893554688	0.009248852729797363	544.9483642578125	207.25006103515625	0.9999998807907104	543.5653686523438	208.2037353515625	0.011405706405639648	26	015
208	421.73492431640625	231.4979248046875	1.0	2.5561060905456543	131.435302734375	0.04654055833816528	545.5751953125	206.3553924560547	1.0	544.994873046875	207.02162170410156	0.004568815231323242	26	015
209	415.5311279296875	231.01983642578125	1.0	324.37115478515625	320.3158264160156	0.9440532922744751	545.472412109375	206.43748474121094	0.9999998211860657	545.13818359375	206.82870483398438	0.013358861207962036	26	015
210	412.04217529296875	231.0796661376953	1.0	320.9703674316406	326.49554443359375	0.010179102420806885	545.9176635742188	206.59466552734375	1.0	543.7403564453125	207.40658569335938	0.0020197033882141113	26	015
211	408.1583251953125	232.56143188476562	1.0	547.675048828125	208.08009338378906	0.0003260672092437744	545.95556640625	206.41384887695312	0.9999998807907104	545.1473388671875	207.14468383789062	0.003818899393081665	26	015
212	407.40069580078125	232.1946563720703	1.0	318.2148132324219	333.5303039550781	0.027384012937545776	545.7592163085938	206.10592651367188	0.9999998807907104	543.1510620117188	205.70941162109375	0.007567554712295532	26	015
213	406.9354553222656	233.2351837158203	1.0	2.5731818675994873	138.64266967773438	0.0005500614643096924	546.492919921875	206.75723266601562	0.9999998807907104	545.294921875	206.98638916015625	0.008473426103591919	26	015
214	411.7509765625	230.83306884765625	1.0	1.0354080200195312	137.78500366210938	0.001276254653930664	544.6907958984375	206.92625427246094	0.9999997615814209	543.600830078125	207.60726928710938	0.02279806137084961	26	015
215	413.18048095703125	230.9533233642578	1.0	1.7164762020111084	126.04669952392578	0.00023037195205688477	545.6681518554688	206.49710083007812	1.0	542.585205078125	206.38555908203125	0.0016592741012573242	26	015
216	412.2555847167969	231.47727966308594	1.0	1.8094165325164795	140.92831420898438	0.009128570556640625	545.6978759765625	206.7539825439453	0.9999999403953552	545.263427734375	207.00637817382812	0.007854878902435303	26	015
217	417.9440612792969	229.35765075683594	1.0	324.03094482421875	311.7547912597656	0.0021675825119018555	544.9707641601562	207.09620666503906	0.9999997615814209	542.6008911132812	206.65489196777344	0.005623549222946167	26	015
218	422.9319763183594	222.91090393066406	1.0	546.9730224609375	207.1784210205078	0.0003071725368499756	545.8904418945312	205.48480224609375	0.9999998807907104	542.8659057617188	205.13818359375	0.002209961414337158	26	015
219	431.1734924316406	220.484130859375	1.0	332.94586181640625	305.60186767578125	0.0006428062915802002	545.7194213867188	206.55349731445312	0.9999997615814209	545.4681396484375	207.22796630859375	0.0044488608837127686	26	015
220	438.6089172363281	220.4448699951172	1.0	341.9708557128906	308.9420471191406	0.07430785894393921	546.3123779296875	205.86497497558594	0.9999998807907104	545.5462646484375	206.8818359375	0.003925621509552002	26	015
221	425.226806640625	216.9196319580078	1.0	2.3296499252319336	140.33938598632812	0.028527557849884033	545.6547241210938	205.51683044433594	1.0	543.6349487304688	207.2057342529297	0.002176433801651001	26	015
222	421.2994079589844	214.79092407226562	1.0	107.01173400878906	180.16941833496094	0.9991188049316406	545.5287475585938	206.70916748046875	0.9999996423721313	543.5070190429688	207.25234985351562	0.012346833944320679	26	015
223	423.4834289550781	211.90480041503906	1.0	329.3432922363281	319.2630310058594	1.0	545.2974853515625	206.72845458984375	0.9999999403953552	543.5647583007812	207.38043212890625	0.004364460706710815	26	015
224	418.8939514160156	215.93402099609375	1.0	336.86871337890625	314.79156494140625	1.0	545.36083984375	206.7103729248047	0.9999999403953552	543.3572998046875	207.54869079589844	0.0022478699684143066	26	015
225	418.40692138671875	219.5230712890625	1.0	329.6364440917969	319.1897888183594	0.9991978406906128	545.0409545898438	205.53564453125	0.9999982118606567	543.6959228515625	205.4204864501953	0.002642214298248291	26	015
226	417.19439697265625	219.53846740722656	1.0	108.72858428955078	186.93276977539062	0.031601935625076294	545.9473876953125	206.07662963867188	0.9999998807907104	542.9292602539062	205.95291137695312	0.0008410811424255371	26	015
227	416.6399230957031	220.3870391845703	1.0	110.37203216552734	188.43910217285156	0.9999977350234985	544.9843139648438	206.2249298095703	0.9999995231628418	542.4610595703125	205.8764190673828	0.007551372051239014	26	015
228	415.1426696777344	220.5167236328125	1.0	2.035353660583496	138.18495178222656	0.0006937682628631592	544.9540405273438	206.52394104003906	0.999998927116394	544.3939208984375	207.57525634765625	0.018335580825805664	26	015
229	416.00244140625	220.98727416992188	1.0	2.47522234916687	137.18875122070312	0.00033274292945861816	544.7120971679688	205.87245178222656	0.9999999403953552	542.2811889648438	206.03195190429688	0.0027715861797332764	26	015
230	415.5061950683594	221.723876953125	1.0	2.001347541809082	135.65728759765625	0.0016120970249176025	545.3017578125	206.5167999267578	0.9999998807907104	543.8529052734375	206.82528686523438	0.003324449062347412	26	015
231	415.802978515625	221.76678466796875	1.0	321.2578430175781	304.3903503417969	0.0004787743091583252	545.5614624023438	206.60939025878906	0.9999998807907104	544.9959716796875	206.60879516601562	0.00741887092590332	26	015
232	418.760986328125	221.49209594726562	1.0	301.06854248046875	332.3716735839844	0.9999999403953552	545.7879028320312	206.96728515625	0.9999997615814209	544.5313720703125	206.58297729492188	0.004645556211471558	26	015
233	420.23846435546875	220.96182250976562	1.0	298.730224609375	330.5047607421875	1.0	545.5531616210938	206.51406860351562	0.9999998807907104	542.55615234375	206.2497100830078	0.0017915070056915283	26	015
234	419.823974609375	222.15528869628906	1.0	1.7717878818511963	139.6523895263672	0.0008868873119354248	545.267578125	207.25738525390625	0.9999999403953552	543.6373291015625	208.43186950683594	0.004890859127044678	26	015
235	419.7630920410156	223.49267578125	1.0	546.8157348632812	207.30955505371094	0.0003345906734466553	545.48193359375	205.65963745117188	0.9999998807907104	543.7910766601562	207.14540100097656	0.0021955370903015137	26	015
236	421.1236877441406	223.8753204345703	1.0	318.4132080078125	313.4125671386719	0.0008405745029449463	546.1417236328125	206.047119140625	1.0	544.0136108398438	207.23069763183594	0.0018960833549499512	26	015
237	422.0581970214844	221.96417236328125	1.0	103.1685791015625	193.02346801757812	0.9409459829330444	545.2882690429688	206.08651733398438	1.0	543.5145874023438	207.08583068847656	0.0032752156257629395	26	015
238	425.58782958984375	222.64585876464844	1.0	324.830810546875	313.25030517578125	0.0022566616535186768	545.1651611328125	207.41810607910156	0.9999992847442627	543.565185546875	208.2755126953125	0.04978853464126587	26	015
239	427.3889465332031	223.8024444580078	1.0	312.6419982910156	332.13323974609375	0.9319748878479004	545.8916015625	205.7068328857422	1.0	542.693115234375	205.45741271972656	0.0010962188243865967	26	015
240	430.2645263671875	224.00611877441406	1.0	547.2574462890625	208.11741638183594	0.0008687078952789307	545.4765625	206.77053833007812	0.999997615814209	545.4507446289062	207.25230407714844	0.010920703411102295	26	015
241	432.08917236328125	223.8759307861328	1.0	436.7790222167969	224.6983642578125	0.002565711736679077	545.6618041992188	205.81402587890625	1.0	542.6884765625	205.6899871826172	0.0013933181762695312	26	015
242	431.745849609375	224.6907958984375	1.0	314.10040283203125	341.14703369140625	0.00045758485794067383	545.560302734375	206.35951232910156	0.9999998807907104	542.641357421875	206.11004638671875	0.002085268497467041	26	015
243	433.35260009765625	224.9418182373047	1.0	436.7433776855469	224.41209411621094	0.4565226137638092	545.3264770507812	206.29136657714844	0.9999998807907104	542.76708984375	206.6458740234375	0.0011654496192932129	26	015
244	436.38623046875	226.75538635253906	1.0	444.7917785644531	230.55838012695312	0.0009196102619171143	545.3958129882812	206.8817138671875	0.9999998807907104	543.7836303710938	207.79861450195312	0.0025841593742370605	26	015
245	439.2518615722656	226.93492126464844	1.0	322.8916015625	337.053466796875	0.9928969144821167	545.0784301757812	206.47494506835938	0.9999994039535522	544.0784912109375	207.45547485351562	0.020521223545074463	26	015
246	442.34722900390625	227.59548950195312	1.0	2.955447196960449	129.9524688720703	0.0009984374046325684	545.8184814453125	206.5428924560547	1.0	543.1466064453125	206.25254821777344	0.0021362006664276123	26	015
247	449.1692199707031	223.8315887451172	1.0	2.374518871307373	139.63523864746094	0.0020415782928466797	546.0567626953125	207.0233612060547	0.9999999403953552	545.4608764648438	207.50039672851562	0.0038725733757019043	26	015
248	450.618896484375	222.68191528320312	0.999998927116394	456.0118103027344	221.84942626953125	0.9993258714675903	545.9625244140625	206.91726684570312	1.0	544.4305419921875	207.812255859375	0.0027420520782470703	26	015
249	449.3978271484375	221.04269409179688	1.0	327.82452392578125	331.30865478515625	1.0	545.4122924804688	206.1667022705078	1.0	543.5466918945312	207.10118103027344	0.003095388412475586	26	015
250	445.4398498535156	220.6306915283203	1.0	329.87237548828125	331.13958740234375	0.9999973177909851	545.0601806640625	206.7562713623047	0.9999984502792358	544.8527221679688	207.290771484375	0.008482426404953003	26	015
251	441.66693115234375	224.77752685546875	1.0	326.38525390625	334.987548828125	0.8580639362335205	545.7047119140625	206.58363342285156	0.9999997019767761	544.658447265625	207.54562377929688	0.0063512325286865234	26	015
252	438.5606689453125	227.76873779296875	1.0	340.2453918457031	331.440185546875	0.9999998807907104	545.4625854492188	207.44671630859375	1.0	543.7733764648438	207.86167907714844	0.008617639541625977	26	015
253	435.4358215332031	230.03392028808594	1.0	341.5939636230469	336.5118103027344	0.9999999403953552	544.9727783203125	206.94216918945312	0.9999992847442627	544.7942504882812	207.86378479003906	0.012290000915527344	26	015
254	434.7091064453125	229.99636840820312	1.0	339.71600341796875	335.1644287109375	0.9999998807907104	545.9765625	205.7007293701172	0.9999998807907104	545.0467529296875	205.4284210205078	0.001776665449142456	26	015
255	437.27508544921875	230.8519287109375	1.0	334.0295715332031	341.3522644042969	1.0	545.3469848632812	206.15380859375	0.9999999403953552	544.0447998046875	206.79461669921875	0.0021840333938598633	26	015
256	434.32745361328125	232.0931396484375	0.9999998807907104	331.5240478515625	338.9952087402344	1.0	544.6795043945312	206.32174682617188	0.9999985694885254	544.6203002929688	206.92782592773438	0.013014525175094604	26	015
257	434.5758972167969	231.82691955566406	1.0	328.2814025878906	339.6742858886719	1.0	545.5496826171875	205.5712432861328	1.0	542.7728881835938	205.4435272216797	0.0018677115440368652	26	015
258	442.1683654785156	229.45069885253906	1.0	326.5601501464844	337.7080078125	1.0	545.3328247070312	206.06163024902344	0.9999998807907104	544.509521484375	205.7882080078125	0.003783583641052246	26	015
259	439.86383056640625	232.1981201171875	1.0	325.67626953125	338.423583984375	0.9999998807907104	545.5723266601562	206.45762634277344	1.0	544.268310546875	205.78196716308594	0.0018809139728546143	26	015
260	442.2550354003906	233.65269470214844	0.9999788999557495	340.74761962890625	323.6094665527344	1.0	545.5037231445312	206.74559020996094	0.9999999403953552	545.280517578125	207.38296508789062	0.0043836236000061035	26	015
261	446.037109375	231.3253173828125	1.0	338.9697265625	323.39825439453125	0.9981926083564758	545.9489135742188	206.09066772460938	0.9999998807907104	545.6969604492188	207.14146423339844	0.0034939348697662354	26	015
262	437.5630187988281	229.00799560546875	1.0	445.06591796875	227.9229278564453	0.002842634916305542	545.4514770507812	206.88966369628906	1.0	543.4656982421875	207.78558349609375	0.002146989107131958	26	015
263	433.7150573730469	228.99281311035156	1.0	321.2740173339844	330.2537536621094	1.0	545.0382080078125	206.8277130126953	1.0	544.0460205078125	207.70216369628906	0.00559350848197937	26	015
264	432.35382080078125	227.7715301513672	1.0	319.1569519042969	329.3196716308594	1.0	544.79150390625	206.57875061035156	0.9999998807907104	542.5269165039062	206.36024475097656	0.006596356630325317	26	015
265	430.9434509277344	225.96836853027344	1.0	316.2361145019531	328.28717041015625	1.0	545.0769653320312	206.6729278564453	0.9999996423721313	542.7327270507812	206.0875701904297	0.010033130645751953	26	015
266	428.69488525390625	224.8286895751953	1.0	319.9443359375	315.98223876953125	0.9997380375862122	544.688232421875	206.98516845703125	0.9999998807907104	542.888427734375	207.6735382080078	0.0023575425148010254	26	015
267	443.337158203125	205.50897216796875	0.9975442886352539	447.9768371582031	203.53762817382812	0.31025052070617676	545.0433349609375	206.82095336914062	0.9999999403953552	542.0999755859375	206.17721557617188	0.001290351152420044	26	015
268	436.85845947265625	197.90576171875	0.9999992251396179	348.1370849609375	295.8467102050781	0.9999997615814209	545.4268798828125	206.0478515625	1.0	542.7884521484375	205.92251586914062	0.002154707908630371	26	015
269	431.8118591308594	194.98947143554688	1.0	345.0450744628906	297.86810302734375	1.0	545.7941284179688	205.52938842773438	0.9999998807907104	545.0469360351562	206.7774200439453	0.003634542226791382	26	015
270	419.87945556640625	194.92355346679688	1.0	344.652099609375	303.4791564941406	1.0	545.1448364257812	207.01919555664062	0.9999999403953552	543.1834716796875	207.46607971191406	0.0022828876972198486	26	015
271	415.81585693359375	194.74118041992188	1.0	342.55999755859375	307.55206298828125	1.0	546.4390869140625	205.87374877929688	1.0	544.6831665039062	205.51744079589844	0.0013131797313690186	26	015
272	413.4373779296875	195.93580627441406	1.0	338.2748718261719	308.09259033203125	1.0	545.705322265625	206.02101135253906	0.9999998807907104	544.193603515625	205.7965087890625	0.0020382702350616455	26	015
273	411.848876953125	195.74880981445312	1.0	1.4952995777130127	140.07833862304688	0.00029465556144714355	545.7183227539062	206.67430114746094	0.9999998807907104	542.7456665039062	206.52462768554688	0.002000957727432251	26	015
274	412.9126281738281	198.09669494628906	1.0	341.9056396484375	308.92205810546875	0.9953430891036987	545.7066650390625	206.72328186035156	0.9999997615814209	545.1384887695312	207.1920166015625	0.0032848119735717773	26	015
275	410.12579345703125	201.92543029785156	1.0	336.60125732421875	312.2195129394531	0.09017080068588257	545.404296875	206.8871307373047	0.9999998211860657	542.9028930664062	206.5423583984375	0.0035123825073242188	26	015
276	411.1601257324219	204.6442108154297	1.0	411.5440368652344	208.30494689941406	0.0003853142261505127	545.18994140625	206.24594116210938	1.0	545.033447265625	207.13192749023438	0.0022364258766174316	26	015
277	408.732666015625	206.50677490234375	1.0	3.4562582969665527	137.26559448242188	0.006268113851547241	546.0696411132812	205.74208068847656	0.9999998807907104	545.351318359375	206.49465942382812	0.0033486485481262207	26	015
278	409.2959899902344	208.9254608154297	1.0	2.849071979522705	132.5095672607422	0.000491410493850708	545.6119995117188	206.39244079589844	0.9999997019767761	545.3568725585938	206.99461364746094	0.023120880126953125	26	015
279	407.4715270996094	213.03810119628906	1.0	313.48638916015625	334.0244445800781	0.9999929666519165	545.7577514648438	206.50975036621094	1.0	542.7741088867188	206.09828186035156	0.00160980224609375	26	015
280	410.6337585449219	218.5100860595703	1.0	411.47113037109375	222.76754760742188	0.0005245208740234375	545.7058715820312	206.3814697265625	1.0	545.3037719726562	207.22921752929688	0.0032448172569274902	26	015
281	416.83929443359375	225.1287841796875	1.0	547.3850708007812	207.73532104492188	0.00020867586135864258	545.933349609375	206.177734375	1.0	544.482666015625	207.25418090820312	0.0024669766426086426	26	015
282	422.4123840332031	223.476318359375	1.0	329.2759704589844	324.1835021972656	0.9752962589263916	545.6919555664062	206.2783660888672	0.9999998807907104	544.5244750976562	205.60882568359375	0.0032261908054351807	26	015
283	426.2469787597656	224.29953002929688	1.0	325.1855773925781	324.3752746582031	1.0	545.4110107421875	206.92425537109375	0.9999999403953552	543.8574829101562	207.85345458984375	0.0033472180366516113	26	015
284	429.62384033203125	225.26513671875	1.0	324.0461120605469	321.7999572753906	0.9994145631790161	545.5512084960938	206.52584838867188	0.9999998807907104	544.0324096679688	207.05795288085938	0.0025022923946380615	26	015
285	431.21966552734375	227.6998748779297	1.0	323.4547424316406	317.39605712890625	0.9999432563781738	545.5930786132812	206.38967895507812	1.0	542.9979248046875	206.36328125	0.0015808343887329102	26	015
286	429.20318603515625	227.789794921875	1.0	325.6142883300781	318.5398254394531	1.0	545.9497680664062	205.17474365234375	0.9999999403953552	542.734619140625	205.00660705566406	0.0010431110858917236	26	015
287	431.5643615722656	229.4463348388672	1.0	320.8782653808594	322.1309814453125	1.0	545.7554321289062	206.92381286621094	0.9999998807907104	544.062255859375	207.89320373535156	0.002443641424179077	26	015
288	432.5028381347656	230.21939086914062	1.0	319.5422058105469	322.9019470214844	1.0	545.842041015625	207.2233428955078	0.9999998807907104	543.8375244140625	207.94180297851562	0.0021164119243621826	26	015
289	432.892333984375	232.17616271972656	1.0	323.36212158203125	321.9683837890625	1.0	546.32373046875	206.3741912841797	0.9999998807907104	543.3926391601562	206.27589416503906	0.0017027854919433594	26	015
290	433.6972351074219	231.23118591308594	1.0	324.323486328125	319.2565002441406	1.0	545.4676513671875	205.90211486816406	0.9999998807907104	545.1038208007812	206.82293701171875	0.0062590837478637695	26	015
291	434.4631042480469	228.13955688476562	1.0	330.7212219238281	312.0095520019531	0.9846161603927612	545.1079711914062	206.61538696289062	1.0	542.2188720703125	206.4262237548828	0.0015000104904174805	26	015
292	432.8989562988281	223.0296173095703	1.0	346.3272399902344	307.84295654296875	0.9998980164527893	545.2840576171875	206.80682373046875	0.9999996423721313	545.2279052734375	207.08309936523438	0.0035066604614257812	26	015
293	435.87762451171875	215.77830505371094	1.0	345.265625	308.4115905761719	1.0	545.072265625	206.55307006835938	0.9999995231628418	544.7321166992188	207.28846740722656	0.0030785202980041504	26	015
294	437.1461486816406	209.57933044433594	1.0	345.5611877441406	310.6156005859375	1.0	545.3767700195312	206.6864471435547	0.9999997615814209	542.8939208984375	206.33541870117188	0.003853440284729004	26	015
295	439.2937927246094	205.8277587890625	1.0	348.7997131347656	314.6179504394531	1.0	545.0484619140625	206.6214599609375	0.9999999403953552	543.3255004882812	207.2853240966797	0.004259437322616577	26	015
296	445.26812744140625	200.203857421875	0.9999508261680603	360.9551696777344	315.93707275390625	0.9999985694885254	545.7129516601562	206.90646362304688	0.9999998807907104	544.8753051757812	207.2388153076172	0.0030867457389831543	26	015
297	426.9032287597656	188.72474670410156	1.0	357.5094299316406	313.16204833984375	0.9999347925186157	545.0936279296875	206.11447143554688	1.0	542.0712890625	205.62232971191406	0.0013535916805267334	26	015
298	420.9336853027344	181.85658264160156	1.0	349.88348388671875	311.2220153808594	1.0	545.0714111328125	206.3993682861328	0.9999998807907104	542.3477783203125	206.49058532714844	0.0020791590213775635	26	015
299	415.25494384765625	180.0775604248047	1.0	351.6615905761719	309.71002197265625	1.0	544.9608154296875	205.90272521972656	0.9999994039535522	544.7772827148438	206.41549682617188	0.006962776184082031	26	015
300	410.3521728515625	177.70936584472656	1.0	349.3079833984375	307.8160705566406	1.0	544.8945922851562	206.46983337402344	0.9999998211860657	542.98388671875	207.22911071777344	0.004847317934036255	26	015
301	405.80828857421875	175.93235778808594	1.0	343.083984375	312.3814392089844	1.0	545.4852905273438	206.59890747070312	1.0	543.4500122070312	207.37142944335938	0.0024753808975219727	26	015
302	401.4319152832031	178.55226135253906	1.0	343.9630432128906	317.5005187988281	0.9999998807907104	544.9302978515625	206.7285614013672	0.9999994039535522	545.129638671875	207.35536193847656	0.007961064577102661	26	015
303	399.8143005371094	179.0546875	1.0	345.7503356933594	318.7947998046875	0.999987006187439	545.1944580078125	206.16522216796875	1.0	543.521728515625	207.10861206054688	0.0018242299556732178	26	015
304	398.082275390625	180.65219116210938	1.0	2.8560843467712402	143.67819213867188	0.003372102975845337	545.452880859375	206.32803344726562	0.9999998807907104	545.201904296875	206.67247009277344	0.008317559957504272	26	015
305	391.7152099609375	184.8370819091797	1.0	344.8760986328125	317.601318359375	0.07272413372993469	545.7395629882812	206.54493713378906	0.9999999403953552	545.14990234375	206.97616577148438	0.0033728480339050293	26	015
306	388.7918395996094	187.37322998046875	1.0	338.11651611328125	320.7537536621094	0.8500111103057861	546.811279296875	205.714599609375	1.0	545.7293701171875	206.59278869628906	0.0021204352378845215	26	015
307	387.9877014160156	188.7127685546875	1.0	548.0418701171875	208.32937622070312	0.0003116726875305176	545.8349609375	206.75201416015625	0.9999999403953552	545.3080444335938	206.7837677001953	0.004536539316177368	26	015
308	387.576171875	191.79014587402344	1.0	326.8839111328125	330.3786315917969	1.0	546.0245971679688	206.35801696777344	0.9999998807907104	544.386962890625	207.02685546875	0.004329890012741089	26	015
309	388.30810546875	193.35107421875	1.0	323.84637451171875	330.1475524902344	1.0	545.7904663085938	205.73585510253906	0.9999998807907104	545.5088500976562	206.50782775878906	0.004690259695053101	26	015
310	389.9923400878906	194.42173767089844	1.0	321.0915832519531	327.26617431640625	0.9428225159645081	545.6934204101562	206.17840576171875	0.9999999403953552	545.1858520507812	206.8666534423828	0.009738117456436157	26	015
311	391.27813720703125	194.50927734375	1.0	2.092552900314331	132.9334716796875	0.008646458387374878	545.0956420898438	206.10414123535156	0.9999998211860657	545.1932983398438	206.9505157470703	0.0076780617237091064	26	015
312	392.9144287109375	196.88986206054688	1.0	2.250920534133911	131.07275390625	0.0009627640247344971	545.999267578125	205.89793395996094	0.9999998807907104	545.350830078125	206.34725952148438	0.006697297096252441	26	015
313	392.4113464355469	199.30386352539062	1.0	2.8017396926879883	130.1483917236328	0.0002837181091308594	546.1524047851562	206.45095825195312	0.9999999403953552	543.8624267578125	207.69711303710938	0.0028229057788848877	26	015
314	394.2464599609375	201.87928771972656	1.0	1.8062267303466797	140.8695831298828	0.003611266613006592	546.2282104492188	205.11878967285156	0.9999998211860657	545.912109375	206.37298583984375	0.007364124059677124	26	015
315	398.0614013671875	204.20518493652344	1.0	2.392951488494873	133.0587615966797	0.0013699233531951904	545.5234375	206.56021118164062	0.9999999403953552	543.8362426757812	207.45030212402344	0.0038332343101501465	26	015
316	402.3576965332031	205.9414520263672	1.0	317.62054443359375	308.71331787109375	0.9998871684074402	545.3842163085938	206.33004760742188	1.0	544.2343139648438	207.5299072265625	0.00964394211769104	26	015
317	407.1152038574219	207.5237579345703	1.0	414.2817077636719	210.94259643554688	0.00028273463249206543	545.7194213867188	206.05282592773438	1.0	542.9554443359375	206.00978088378906	0.0018677115440368652	26	015
318	410.22918701171875	208.6904754638672	1.0	416.1708984375	212.32797241210938	0.0004202425479888916	545.9168090820312	206.43899536132812	1.0	543.8492431640625	207.54554748535156	0.0009428262710571289	26	015
319	412.4089050292969	209.79409790039062	1.0	1.5929229259490967	130.75491333007812	0.0007890164852142334	545.6170654296875	206.30572509765625	1.0	543.9266967773438	207.82337951660156	0.0026939213275909424	26	015
320	415.7334899902344	210.41571044921875	1.0	1.6479604244232178	130.9850311279297	0.0006191134452819824	545.2442016601562	206.53013610839844	0.9999998807907104	544.9282836914062	207.2853240966797	0.0036986470222473145	26	015
321	416.8500061035156	212.2825164794922	1.0	300.0871276855469	324.0019226074219	0.9999992251396179	545.4302368164062	206.04241943359375	1.0	543.8424682617188	207.1632080078125	0.001457124948501587	26	015
322	419.1452331542969	212.6208953857422	1.0	303.6072692871094	325.9891357421875	1.0	545.5994262695312	206.36009216308594	0.9999999403953552	544.2188720703125	207.34228515625	0.004253506660461426	26	015
323	420.4881286621094	213.4023895263672	1.0	547.6687622070312	208.01443481445312	0.00040268898010253906	545.1696166992188	206.81642150878906	0.9999997615814209	544.5972290039062	206.2042694091797	0.00408703088760376	26	015
324	422.954833984375	213.92666625976562	1.0	4.574749946594238	143.80653381347656	0.0025483667850494385	545.6659545898438	206.26336669921875	0.9999998807907104	544.6734008789062	206.03688049316406	0.005017101764678955	26	015
325	427.86895751953125	212.42059326171875	1.0	326.3444519042969	309.1249694824219	0.9068006277084351	545.5354614257812	206.71755981445312	0.9999999403953552	542.7802734375	206.21722412109375	0.0016971230506896973	26	015
326	430.6018371582031	211.31021118164062	1.0	324.20025634765625	310.1761474609375	0.9994467496871948	545.462646484375	207.00880432128906	0.9999998807907104	542.6192016601562	206.43930053710938	0.0016418099403381348	26	015
327	433.0633239746094	210.5076141357422	1.0	332.9783020019531	308.4513244628906	0.003167569637298584	546.3091430664062	206.70761108398438	0.9999998807907104	544.9356689453125	206.15542602539062	0.0024566054344177246	26	015
328	425.0519714355469	212.4095916748047	0.01313769817352295	327.5220642089844	306.45068359375	0.9769444465637207	546.375	205.10877990722656	0.9999999403953552	544.3363647460938	206.4390411376953	0.0008429884910583496	26	015
329	429.00372314453125	210.71087646484375	1.0	2.5199472904205322	129.29141235351562	0.0009500384330749512	545.9892578125	207.1641387939453	1.0	546.20361328125	207.73243713378906	0.002917855978012085	26	015
330	424.83355712890625	207.8999481201172	1.0	430.9471740722656	212.02268981933594	0.000696718692779541	545.4482421875	206.7735595703125	1.0	543.7127685546875	208.07557678222656	0.0029259324073791504	26	015
331	421.8429870605469	206.31446838378906	1.0	1.8946328163146973	139.7150421142578	0.002710103988647461	545.59716796875	206.24679565429688	0.9999998807907104	545.5101928710938	207.1104736328125	0.0034978389739990234	26	015
332	421.2016906738281	208.66346740722656	1.0	429.05126953125	211.3579559326172	0.00037533044815063477	546.2711181640625	206.82269287109375	0.9999999403953552	544.4603271484375	207.2497100830078	0.004614084959030151	26	015
333	419.50579833984375	211.8945770263672	1.0	312.97552490234375	319.1162414550781	0.9999997615814209	545.7756958007812	207.30203247070312	0.9999998807907104	543.9365844726562	207.91390991210938	0.004664719104766846	26	015
334	418.341064453125	213.9105987548828	1.0	547.7343139648438	207.42800903320312	0.00031554698944091797	545.7782592773438	205.9156951904297	0.9999999403953552	544.0343627929688	206.92127990722656	0.004787474870681763	26	015
335	419.3942565917969	214.30609130859375	1.0	427.7707824707031	215.00430297851562	0.0004723966121673584	546.35107421875	205.82960510253906	1.0	543.1915283203125	205.7274627685547	0.0014865100383758545	26	015
336	420.7220764160156	217.66049194335938	1.0	429.2869567871094	218.4970703125	0.0005745589733123779	545.6016845703125	206.66110229492188	1.0	542.2008666992188	206.62413024902344	0.0010582506656646729	26	015
337	421.3919372558594	228.88296508789062	1.0	3.2977004051208496	136.15455627441406	0.39360547065734863	545.17431640625	205.6590118408203	1.0	544.5364990234375	205.45179748535156	0.0022410154342651367	26	015
338	429.3825988769531	238.05880737304688	1.0	3.7623372077941895	132.82847595214844	0.0057573020458221436	546.1605224609375	206.93150329589844	0.9999998807907104	545.7572631835938	207.06494140625	0.009387075901031494	26	015
339	423.3216247558594	239.57510375976562	1.0	1.7536044120788574	141.3810577392578	0.00568273663520813	545.4629516601562	206.32272338867188	0.9999998807907104	543.197509765625	206.12158203125	0.004540383815765381	26	015
340	421.7110595703125	239.8516082763672	1.0	312.06524658203125	335.2172546386719	1.0	545.1145629882812	206.37376403808594	1.0	543.4074096679688	207.40257263183594	0.00574105978012085	26	015
341	418.66558837890625	242.7467803955078	1.0	315.2280578613281	339.4796447753906	1.0	545.3767700195312	206.5034942626953	0.9999987483024597	544.2734985351562	207.12657165527344	0.02539542317390442	26	015
342	420.7698669433594	242.8821258544922	1.0	314.91058349609375	338.9925231933594	1.0	545.5232543945312	206.60830688476562	0.9999999403953552	544.0870971679688	207.35531616210938	0.009053617715835571	26	015
343	422.3005676269531	245.53591918945312	1.0	315.1128845214844	338.5110778808594	1.0	545.232421875	206.111083984375	0.9999999403953552	543.8854370117188	206.668701171875	0.0031595230102539062	26	015
344	422.2874755859375	246.5928497314453	1.0	316.22369384765625	339.5216369628906	0.9999998807907104	545.5403442382812	206.6685333251953	0.9999997615814209	544.9381713867188	207.44825744628906	0.019564956426620483	26	015
345	424.50323486328125	247.143310546875	1.0	315.2863464355469	341.5848693847656	0.9233354330062866	546.0757446289062	206.49362182617188	1.0	543.8701171875	207.23001098632812	0.0015811920166015625	26	015
346	425.1128845214844	247.681396484375	1.0	317.1818542480469	340.45135498046875	0.0034388303756713867	546.40380859375	206.07301330566406	1.0	543.6602783203125	207.4835662841797	0.0011628270149230957	26	015
347	424.11505126953125	243.86268615722656	1.0	310.08056640625	344.2094421386719	0.9999999403953552	546.0348510742188	204.993408203125	0.9999997615814209	545.677001953125	205.65480041503906	0.011684536933898926	26	015
348	425.762451171875	239.31808471679688	1.0	320.98211669921875	338.44268798828125	0.0039041638374328613	544.8778076171875	206.20587158203125	0.9999998807907104	543.621337890625	207.3317108154297	0.012458473443984985	26	015
349	429.0251770019531	234.71603393554688	1.0	326.07354736328125	334.73193359375	0.9999926090240479	545.9879760742188	206.1905517578125	1.0	545.7531127929688	206.66775512695312	0.0056407153606414795	26	015
350	431.0712890625	231.34732055664062	1.0	330.28143310546875	339.6383056640625	0.9966984987258911	545.6896362304688	206.4354248046875	0.9999999403953552	543.4984741210938	207.52626037597656	0.002217322587966919	26	015
351	434.0925598144531	230.88197326660156	1.0	331.6850280761719	336.6755065917969	0.3862749934196472	546.18212890625	205.9887237548828	1.0	543.6873779296875	205.85325622558594	0.0010395050048828125	26	015
352	433.68572998046875	230.91749572753906	1.0	332.13836669921875	340.7460021972656	0.0023575425148010254	545.5182495117188	206.80690002441406	1.0	543.755859375	207.68992614746094	0.0025880932807922363	26	015
353	445.7810363769531	227.50234985351562	0.4315910041332245	2.1645750999450684	136.32696533203125	0.00048491358757019043	545.836669921875	206.71438598632812	0.9999998807907104	543.6420288085938	207.5644989013672	0.0025589466094970703	26	015
354	429.8326416015625	225.48646545410156	1.0	440.2549743652344	222.89959716796875	0.001499265432357788	545.8514404296875	207.02059936523438	0.9999998807907104	543.6331787109375	207.54574584960938	0.0037647783756256104	26	015
355	428.6458740234375	222.31101989746094	1.0	354.2535705566406	341.6015930175781	0.0036992430686950684	545.3095092773438	206.24966430664062	0.9999998807907104	544.0690307617188	206.73187255859375	0.003454357385635376	26	015
356	428.0647888183594	221.7439727783203	1.0	351.8503723144531	353.3736877441406	0.9999998807907104	545.611328125	207.0223388671875	0.9999998807907104	544.0416870117188	207.96298217773438	0.00503385066986084	26	015
357	428.56207275390625	224.80430603027344	1.0	347.9353942871094	354.8053283691406	0.9999943971633911	545.6870727539062	205.92518615722656	1.0	544.1299438476562	207.13787841796875	0.0026938319206237793	26	015
358	427.5711364746094	227.8794403076172	1.0	437.89556884765625	226.02296447753906	0.0008906424045562744	545.3389282226562	206.1399688720703	0.9999998211860657	543.2953491210938	207.09786987304688	0.003759443759918213	26	015
359	426.5646057128906	229.4071044921875	1.0	436.3327941894531	228.05860900878906	0.001085907220840454	545.1114501953125	206.71023559570312	0.9999997615814209	543.7188110351562	207.22804260253906	0.004618018865585327	26	015
360	425.5393981933594	232.519287109375	1.0	339.09100341796875	354.2171936035156	0.9985191822052002	545.4476318359375	206.35531616210938	0.9999998211860657	544.1613159179688	207.36065673828125	0.011118561029434204	26	015
361	429.1645812988281	234.0757293701172	1.0	341.3818359375	349.8247985839844	0.8918585777282715	545.0713500976562	207.12477111816406	0.9999998211860657	543.3649291992188	207.64805603027344	0.004040122032165527	26	015
362	430.1009521484375	235.25938415527344	1.0	336.9259948730469	355.0715026855469	0.9999991655349731	546.0473022460938	207.10365295410156	0.9999998807907104	543.7281494140625	207.72409057617188	0.0033091306686401367	26	015
363	431.6843566894531	235.76356506347656	0.9999999403953552	332.6077880859375	357.3499450683594	1.0	545.0281372070312	206.02658081054688	0.9999992847442627	542.5715942382812	205.4957733154297	0.0075592100620269775	26	015
364	431.160400390625	236.50628662109375	1.0	332.45025634765625	355.5126647949219	1.0	545.6416625976562	206.51112365722656	1.0	542.8905029296875	206.3949737548828	0.0025389492511749268	26	015
365	430.1990966796875	237.89523315429688	0.9999998211860657	332.44000244140625	357.2052001953125	0.9999873638153076	544.8523559570312	205.3065643310547	0.9999997615814209	542.1696166992188	205.08169555664062	0.002253234386444092	26	015
366	431.3695373535156	236.7120361328125	1.0	2.8462471961975098	137.12709045410156	0.08782276511192322	546.1538696289062	206.37298583984375	1.0	542.899169921875	206.03915405273438	0.00119096040725708	26	015
367	432.9710388183594	236.7176513671875	1.0	332.69384765625	355.8354797363281	0.999998927116394	545.18505859375	206.4390411376953	0.9999986886978149	544.1044311523438	207.34446716308594	0.006855487823486328	26	015
368	432.75128173828125	237.6605682373047	1.0	333.1917724609375	356.0308837890625	1.0	545.5383911132812	206.18597412109375	0.9999997615814209	544.2215576171875	206.92324829101562	0.007568359375	26	015
369	431.6736145019531	237.58074951171875	1.0	333.52716064453125	355.1170654296875	1.0	545.3233032226562	206.37466430664062	0.9999998807907104	543.7391357421875	206.6973876953125	0.0018871128559112549	26	015
370	434.60333251953125	234.53753662109375	1.0	338.30157470703125	349.35943603515625	0.010432571172714233	545.0772094726562	205.5757598876953	1.0	542.9030151367188	205.54556274414062	0.006046026945114136	26	015
371	434.32293701171875	232.54843139648438	1.0	338.10626220703125	347.66326904296875	0.008083105087280273	545.8289184570312	206.02645874023438	1.0	543.7221069335938	207.2519989013672	0.0026351511478424072	26	015
372	435.92877197265625	231.42333984375	1.0	346.033447265625	351.8070068359375	0.5079960227012634	545.1137084960938	206.674560546875	0.9999996423721313	545.0077514648438	207.30096435546875	0.006663382053375244	26	015
373	438.1988220214844	229.59095764160156	1.0	346.0013122558594	351.92791748046875	0.9666887521743774	545.6492919921875	205.9220733642578	1.0	542.5797119140625	205.8590087890625	0.0012252330780029297	26	015
374	441.9500427246094	228.060791015625	1.0	357.4371643066406	338.76409912109375	0.005465507507324219	545.3432006835938	206.9882354736328	0.9999997615814209	543.4791259765625	207.45938110351562	0.0042299628257751465	26	015
375	441.7349548339844	227.54827880859375	1.0	349.9708557128906	354.3659973144531	0.0034723877906799316	545.3348388671875	206.37486267089844	1.0	543.6611328125	207.15670776367188	0.0021881163120269775	26	015
376	441.4451599121094	224.68658447265625	1.0	342.0090026855469	352.6751403808594	0.99945467710495	545.0763549804688	206.72186279296875	0.9999998211860657	544.0537719726562	207.28323364257812	0.0051589906215667725	26	015
377	440.0326232910156	226.26959228515625	1.0	2.8362135887145996	140.0373077392578	0.0873289406299591	546.2149658203125	206.17356872558594	1.0	544.54541015625	207.0424041748047	0.003933459520339966	26	015
378	435.316162109375	227.77883911132812	1.0	342.22430419921875	357.8421936035156	0.299272358417511	545.67138671875	206.28260803222656	0.9999998807907104	543.7659912109375	205.92355346679688	0.004046499729156494	26	015
379	433.8282775878906	228.230224609375	1.0	438.1394348144531	228.80516052246094	0.0025833845138549805	546.491455078125	205.78033447265625	1.0	545.65283203125	206.69224548339844	0.0021328330039978027	26	015
380	431.5396423339844	229.4385986328125	1.0	438.35711669921875	232.2842254638672	0.0015229880809783936	545.0545043945312	206.3265380859375	0.9999999403953552	543.7508544921875	207.0814208984375	0.005419731140136719	26	015
381	431.9600830078125	231.2930450439453	1.0	338.3487854003906	368.89459228515625	0.0009704828262329102	545.396728515625	206.83560180664062	0.9999998807907104	542.8515014648438	206.33175659179688	0.0016745328903198242	26	015
382	433.3896179199219	232.12942504882812	1.0	336.6063232421875	366.51123046875	0.0019926130771636963	545.8114624023438	205.2459716796875	1.0	543.9952392578125	206.32806396484375	0.0011335015296936035	26	015
383	432.6275939941406	232.53736877441406	1.0	338.8472900390625	360.1536560058594	0.35480985045433044	545.9432983398438	206.10231018066406	0.9999998807907104	542.81298828125	206.12156677246094	0.0018186569213867188	26	015
384	435.1450500488281	231.687744140625	1.0	338.7153625488281	359.87786865234375	0.014208883047103882	544.8997802734375	206.69422912597656	0.9999939203262329	544.6072387695312	207.24850463867188	0.004668116569519043	26	015
385	433.0149841308594	232.88494873046875	1.0	337.9945373535156	357.8570861816406	0.5383214950561523	545.421630859375	206.81204223632812	1.0	543.5361938476562	207.52593994140625	0.0020214319229125977	26	015
386	433.65093994140625	232.25442504882812	1.0	339.7845153808594	354.9766845703125	0.9889270067214966	546.10986328125	206.07093811035156	0.9999997615814209	545.6459350585938	207.06752014160156	0.006319254636764526	26	015
387	434.66546630859375	231.23768615722656	1.0	2.1763434410095215	130.87937927246094	0.004618227481842041	545.8753662109375	206.23707580566406	0.9999999403953552	542.8944702148438	206.11485290527344	0.0012283623218536377	26	015
388	432.4336242675781	234.0494842529297	1.0	341.4057312011719	358.7863464355469	0.008802592754364014	545.492431640625	206.07957458496094	0.9999998807907104	544.2140502929688	205.4014892578125	0.0022855401039123535	26	015
389	435.43603515625	230.38514709472656	1.0	445.12872314453125	232.53570556640625	0.00032076239585876465	545.9168701171875	206.07015991210938	1.0	543.9431762695312	207.31875610351562	0.0011118948459625244	26	015
390	434.3155517578125	226.56761169433594	1.0	444.118896484375	229.9358367919922	0.0002016127109527588	545.8967895507812	206.44337463378906	1.0	543.2372436523438	206.57676696777344	0.0012172162532806396	26	015
391	436.2361755371094	220.25021362304688	1.0	356.5084533691406	342.4118957519531	0.9999997615814209	545.5176391601562	206.6713409423828	0.9999998807907104	543.866943359375	207.8590087890625	0.00430142879486084	26	015
392	439.42633056640625	213.80615234375	1.0	353.549560546875	345.1606750488281	1.0	546.7564086914062	206.1831512451172	0.9999998807907104	545.6356201171875	206.6116943359375	0.0018204152584075928	26	015
393	439.1864318847656	214.12860107421875	1.0	352.45892333984375	344.9450988769531	0.9999991655349731	545.88720703125	206.95806884765625	0.9999998807907104	545.127197265625	207.3299560546875	0.004818350076675415	26	015
394	443.7535095214844	213.761474609375	0.9999997615814209	363.5241394042969	336.8080139160156	0.07369107007980347	545.4155883789062	207.1339874267578	0.9999991655349731	544.6608276367188	207.55941772460938	0.019876927137374878	26	015
395	429.9295959472656	213.1050262451172	1.0	436.75787353515625	214.9180145263672	0.00018846988677978516	545.4451904296875	206.4949951171875	1.0	543.44140625	206.89193725585938	0.0029369890689849854	26	015
396	428.29052734375	216.34117126464844	1.0	1.8918559551239014	139.7096405029297	0.005983293056488037	545.267578125	206.5047149658203	0.9999997615814209	543.1256713867188	206.26443481445312	0.005378931760787964	26	015
397	426.5655212402344	218.35369873046875	1.0	2.5834052562713623	140.33737182617188	0.0016688406467437744	545.51123046875	206.16726684570312	0.9999999403953552	542.4178466796875	206.0400390625	0.0011655688285827637	26	015
398	425.4728698730469	220.75851440429688	1.0	341.6094055175781	348.7135925292969	0.9240796566009521	545.2821044921875	206.71913146972656	0.9999996423721313	543.73193359375	207.7376251220703	0.0095253586769104	26	015
399	424.365234375	219.94728088378906	1.0	332.7789611816406	343.2344055175781	0.9999998807907104	545.568115234375	206.778076171875	0.9999998807907104	543.7286987304688	207.64393615722656	0.002803802490234375	26	015
400	424.02996826171875	222.96136474609375	1.0	329.4920349121094	344.7544250488281	0.999927818775177	545.7160034179688	206.33607482910156	1.0	542.86865234375	205.97445678710938	0.0021363496780395508	26	015
401	424.3621826171875	225.23997497558594	1.0	4.686455726623535	146.53627014160156	0.04064631462097168	545.0809326171875	206.10427856445312	1.0	542.5355834960938	205.8801727294922	0.0024661123752593994	26	015
402	422.54754638671875	226.8136749267578	1.0	329.66558837890625	357.24658203125	0.9992049932479858	545.4089965820312	205.7126007080078	0.9999999403953552	544.2117919921875	206.5675048828125	0.007225096225738525	26	015
403	421.5261535644531	228.3715057373047	1.0	332.273681640625	358.61895751953125	0.923510730266571	546.1101684570312	205.7727813720703	1.0	545.1436767578125	206.47877502441406	0.0022135376930236816	26	015
404	420.30419921875	233.34786987304688	1.0	428.9508972167969	234.69764709472656	0.0006912946701049805	546.0728759765625	205.32940673828125	1.0	542.78857421875	205.52740478515625	0.0029297173023223877	26	015
405	419.05194091796875	235.1905975341797	1.0	428.73687744140625	235.91763305664062	0.001023411750793457	545.20458984375	206.13565063476562	1.0	542.5700073242188	206.26513671875	0.002243250608444214	26	015
406	418.49981689453125	236.9276580810547	1.0	319.5295104980469	354.9681396484375	0.03568252921104431	545.7731323242188	206.3349151611328	0.9999998807907104	543.93115234375	207.0511474609375	0.003255903720855713	26	015
407	421.3673095703125	237.3522491455078	1.0	313.56683349609375	350.8313293457031	0.012947827577590942	545.51953125	205.6533966064453	1.0	542.5390625	205.72547912597656	0.0012595653533935547	26	015
408	424.2489013671875	236.54116821289062	1.0	316.38330078125	355.9809265136719	0.9999970197677612	545.2327270507812	206.21475219726562	1.0	542.7979736328125	205.80642700195312	0.005820959806442261	26	015
409	424.1378173828125	236.90451049804688	1.0	430.4051818847656	239.29666137695312	0.1544051468372345	545.5438842773438	205.48291015625	1.0	545.0733032226562	206.6357879638672	0.0019758641719818115	26	015
410	429.99261474609375	234.4691619873047	1.0	434.2516784667969	233.3499298095703	0.007336854934692383	545.9115600585938	205.77638244628906	1.0	542.9805297851562	205.69979858398438	0.0026907622814178467	26	015
411	437.84112548828125	228.4564971923828	1.0	2.881474733352661	146.44468688964844	0.03437986969947815	545.7565307617188	207.06724548339844	0.9999998807907104	543.7639770507812	207.71824645996094	0.001931995153427124	26	015
412	438.8872985839844	226.21604919433594	1.0	337.5874938964844	331.54302978515625	0.9999871253967285	647.6506958007812	29.547550201416016	0.0002263188362121582	342.88812255859375	329.043701171875	0.00026172399520874023	26	015
413	427.3719482421875	226.06390380859375	1.0	333.2452392578125	329.99072265625	0.9999306201934814	433.1487121582031	224.6858673095703	9.742379188537598e-5	424.8050842285156	217.95965576171875	5.790591239929199e-5	26	015
414	424.6107482910156	226.94696044921875	1.0	332.5793151855469	326.9036560058594	0.0016824901103973389	647.4913330078125	31.20507049560547	0.00025135278701782227	427.7640075683594	224.30039978027344	3.30805778503418e-5	26	015
415	422.0155029296875	229.09872436523438	1.0	329.04962158203125	323.2115783691406	0.9994104504585266	433.8559875488281	228.9373779296875	7.995963096618652e-5	334.9997253417969	325.76708984375	4.583597183227539e-5	26	015
416	419.3057556152344	231.0629425048828	1.0	465.1617736816406	232.46148681640625	0.7138733863830566	422.7246398925781	233.68927001953125	9.968876838684082e-5	423.3119201660156	240.40623474121094	3.141164779663086e-5	26	015
417	419.6723937988281	232.86013793945312	1.0	428.6184387207031	234.8428955078125	0.00294533371925354	423.11358642578125	235.28506469726562	0.0001176595687866211	422.8623352050781	240.1021728515625	7.274746894836426e-5	26	015
418	419.85943603515625	233.60804748535156	1.0	464.872802734375	233.45135498046875	0.6791225671768188	423.1594543457031	235.8802032470703	0.00010585784912109375	422.7931213378906	240.73875427246094	6.508827209472656e-5	26	015
419	418.1121826171875	234.69615173339844	1.0	463.39166259765625	233.69573974609375	0.08976024389266968	417.2334289550781	237.5394287109375	0.0001761317253112793	415.8113708496094	228.66281127929688	0.00011220574378967285	26	015
420	419.94671630859375	238.5050811767578	0.9994479417800903	425.3470764160156	237.091796875	0.9995616674423218	425.4916076660156	236.34536743164062	0.00016421079635620117	421.71551513671875	233.5580596923828	0.00017589330673217773	26	015
421	425.7489013671875	239.57974243164062	1.0	457.1501159667969	238.8777313232422	0.01971343159675598	435.8375244140625	239.49037170410156	0.0002142190933227539	423.3680725097656	230.07093811035156	0.00016880035400390625	26	015
422	426.5377197265625	241.37850952148438	1.0	464.83349609375	239.74505615234375	0.45708832144737244	433.90838623046875	240.93084716796875	8.353590965270996e-5	423.70123291015625	231.1291046142578	7.215142250061035e-5	26	015
423	426.6386413574219	242.71340942382812	1.0	317.3727722167969	336.0808410644531	0.9999811053276062	432.71923828125	242.20254516601562	9.441375732421875e-5	315.1619873046875	335.75225830078125	0.00010693073272705078	26	015
424	430.2309265136719	242.74900817871094	1.0	321.842529296875	334.6538391113281	0.9999985694885254	647.6986083984375	29.83597183227539	6.937980651855469e-5	323.04791259765625	335.18426513671875	0.00013974308967590332	26	015
425	430.1495666503906	243.3204345703125	1.0	435.1951904296875	241.2179718017578	0.08389154076576233	647.5170288085938	29.279008865356445	7.236003875732422e-5	433.0960388183594	253.46914672851562	1.8388032913208008e-5	26	015
426	431.4112243652344	244.77264404296875	1.0	333.3021240234375	331.5054016113281	0.30510181188583374	437.38531494140625	246.86090087890625	8.004903793334961e-5	432.5947570800781	254.70455932617188	1.874566078186035e-5	26	015
427	429.0639343261719	244.25205993652344	1.0	437.3105163574219	242.6599578857422	0.000666499137878418	426.1413269042969	246.12660217285156	9.697675704956055e-5	433.1885986328125	252.73580932617188	3.0040740966796875e-5	26	015
428	430.6007995605469	243.06671142578125	1.0	438.87701416015625	242.0853271484375	0.0006251633167266846	647.1760864257812	30.409408569335938	9.861588478088379e-5	432.8214111328125	255.21458435058594	2.2798776626586914e-5	26	015
429	425.5093688964844	248.34829711914062	1.0	436.3857727050781	245.82167053222656	0.002110302448272705	426.1417236328125	251.7894287109375	0.0004220902919769287	425.65972900390625	256.0530700683594	0.00021117925643920898	26	015
430	427.6805114746094	252.42086791992188	1.0	357.6468200683594	337.814208984375	0.9999990463256836	357.31719970703125	338.50933837890625	0.00018736720085144043	352.6613464355469	340.103271484375	0.0006074607372283936	26	015
431	431.7997741699219	251.75314331054688	1.0	354.8349914550781	344.49505615234375	0.7403061389923096	437.41619873046875	250.2519073486328	6.99162483215332e-5	432.7874450683594	243.09263610839844	0.00013494491577148438	26	015
432	434.7575378417969	251.98410034179688	1.0	353.39874267578125	347.0814208984375	0.9999998807907104	354.5007019042969	345.91790771484375	0.00010114908218383789	355.6595458984375	342.7445983886719	0.00021284818649291992	26	015
433	439.8304443359375	253.88246154785156	1.0	351.6099853515625	353.35186767578125	0.5312139391899109	444.2442626953125	253.22726440429688	0.0001456737518310547	431.2822570800781	243.7925567626953	9.864568710327148e-5	26	015
434	441.2236633300781	255.1187744140625	1.0	353.4471740722656	354.4538879394531	0.03146427869796753	446.92694091796875	253.61508178710938	0.00010085105895996094	436.0468444824219	244.6402587890625	0.0001493990421295166	26	015
435	442.2712707519531	255.81785583496094	1.0	351.0711975097656	355.10858154296875	1.0	343.7029113769531	358.69757080078125	0.00016006827354431152	437.812744140625	246.0305633544922	0.0002925097942352295	26	015
436	441.83282470703125	257.87457275390625	1.0	350.8356628417969	356.22381591796875	1.0	344.09967041015625	358.0514221191406	0.0002612173557281494	438.9303894042969	248.95822143554688	0.0003497898578643799	26	015
437	443.73577880859375	258.3995666503906	1.0	357.5434265136719	358.5722351074219	0.9999969005584717	444.1556091308594	254.04766845703125	6.74128532409668e-5	440.1932678222656	248.17527770996094	0.00021272897720336914	26	015
438	443.9989013671875	257.62152099609375	1.0	358.6761474609375	354.5154113769531	1.0	444.68536376953125	254.0030517578125	0.00010260939598083496	439.8597412109375	248.33184814453125	0.0002352893352508545	26	015
439	443.23504638671875	258.9342041015625	1.0	365.1564025878906	353.2701110839844	1.0	359.00469970703125	357.2654724121094	9.608268737792969e-5	366.0636901855469	353.8033142089844	0.00020447373390197754	26	015
440	442.9414367675781	259.2402038574219	1.0	450.7808532714844	258.5190734863281	0.0010634064674377441	448.4152526855469	257.5425109863281	0.00012379884719848633	441.0389404296875	249.1384735107422	0.00012969970703125	26	015
441	441.5967712402344	260.1558837890625	1.0	368.794189453125	356.01995849609375	0.9999112486839294	647.3258056640625	318.1467590332031	0.00021392107009887695	364.30633544921875	357.8098449707031	0.0001379549503326416	26	015
442	443.7568359375	259.49798583984375	1.0	369.52752685546875	359.300048828125	0.7321242094039917	647.489013671875	30.890893936157227	0.00018891692161560059	363.54571533203125	358.21771240234375	4.607439041137695e-5	26	015
443	443.3829650878906	259.995361328125	1.0	367.2788391113281	358.8351135253906	1.0	362.0849914550781	359.920654296875	0.00021579861640930176	366.58599853515625	365.49737548828125	0.000500023365020752	26	015
444	444.1758117675781	262.3990173339844	1.0	369.91143798828125	359.93585205078125	0.22835206985473633	443.5179748535156	267.4537048339844	0.00012931227684020996	363.9150085449219	357.69122314453125	9.426474571228027e-5	26	015
445	440.61395263671875	268.8563232421875	0.9999997615814209	447.06866455078125	265.3802185058594	0.997255802154541	448.7028503417969	265.4752502441406	0.0002511441707611084	371.0654602050781	368.2630310058594	0.0001011192798614502	26	015
446	441.762939453125	271.912109375	1.0	366.94140625	364.3387451171875	1.0	363.2921447753906	362.6347961425781	0.00017580389976501465	368.7557678222656	364.8233947753906	0.00023943185806274414	26	015
447	441.971923828125	274.7180480957031	1.0	450.5162658691406	274.3905944824219	0.0002459883689880371	648.9201049804688	255.35845947265625	9.050965309143066e-5	439.6169738769531	264.1430358886719	0.00018936395645141602	26	015
448	444.4315185546875	275.57489013671875	1.0	366.2775573730469	354.77032470703125	0.0001354217529296875	647.4759521484375	47.12514114379883	5.835294723510742e-5	441.4480285644531	264.8858947753906	0.00011390447616577148	26	015
449	443.9237976074219	276.1422119140625	1.0	362.2304992675781	349.76971435546875	1.0	362.88128662109375	348.1174011230469	0.0001285076141357422	365.4984130859375	351.53277587890625	0.00023120641708374023	26	015
450	443.541748046875	276.19903564453125	1.0	366.7481384277344	345.5444030761719	1.0	647.8638305664062	29.556964874267578	0.00023439526557922363	365.7657165527344	347.92388916015625	0.0007003545761108398	26	015
451	443.48126220703125	275.1230163574219	1.0	364.624755859375	343.2962646484375	1.0	361.8327331542969	342.95465087890625	8.502602577209473e-5	439.64154052734375	265.75555419921875	0.00017708539962768555	26	015
452	443.5171813964844	276.17718505859375	1.0	368.611083984375	341.6756286621094	1.0	372.15777587890625	339.5836181640625	5.862116813659668e-5	367.7529296875	347.92205810546875	6.0617923736572266e-5	26	015
453	442.72589111328125	277.4491882324219	1.0	370.9239501953125	338.84747314453125	1.0	646.8786010742188	318.1198425292969	0.00015240907669067383	369.5372619628906	341.0208435058594	0.00012058019638061523	26	015
454	442.7926025390625	277.2235107421875	1.0	370.58172607421875	336.07354736328125	1.0	372.861083984375	333.6575622558594	0.00018137693405151367	368.3470458984375	335.40985107421875	0.00040209293365478516	26	015
455	442.0924377441406	278.4604187011719	1.0	374.3772888183594	330.74066162109375	0.9999989867210388	447.9369201660156	276.7865905761719	0.0001538693904876709	374.1382141113281	333.5704345703125	0.00024247169494628906	26	015
456	442.5851745605469	278.8860168457031	1.0	380.7351379394531	329.8420715332031	0.13070020079612732	448.543212890625	277.26873779296875	0.00011721253395080566	444.68072509765625	273.3732604980469	0.00010147690773010254	26	015
457	442.322021484375	279.4580078125	1.0	380.0769958496094	320.2458801269531	0.0009448230266571045	447.3165283203125	282.4198303222656	7.525086402893066e-5	444.4744873046875	273.9912109375	8.285045623779297e-5	26	015
458	441.0179748535156	280.11639404296875	1.0	374.72784423828125	329.66497802734375	1.0	447.48577880859375	278.1368103027344	0.00020039081573486328	375.6426086425781	332.4739990234375	0.0006480813026428223	26	015
459	441.8639221191406	279.72412109375	1.0	374.1475830078125	334.7472229003906	0.4006143808364868	448.39794921875	278.5008239746094	0.0001214742660522461	426.6575927734375	274.69268798828125	6.657838821411133e-5	26	015
460	440.5857238769531	273.94488525390625	1.0	379.2470703125	335.5285949707031	0.02764686942100525	447.8695983886719	272.63446044921875	0.0003666877746582031	444.3773193359375	274.4823913574219	8.621811866760254e-5	26	015
461	442.6714782714844	264.7391052246094	1.0	376.62872314453125	332.1556091308594	1.0	442.6307067871094	266.76483154296875	0.0002950727939605713	376.3482666015625	333.008544921875	0.000880509614944458	26	015
462	443.1351013183594	256.4407043457031	1.0	387.98480224609375	337.8917236328125	0.0014780163764953613	448.865966796875	256.21136474609375	0.0001405775547027588	438.94830322265625	245.95323181152344	0.00033798813819885254	26	015
463	443.5810546875	251.43397521972656	1.0	384.02459716796875	321.73760986328125	0.0012508630752563477	447.42694091796875	253.12164306640625	0.00010567903518676758	429.6964416503906	247.60890197753906	0.00014764070510864258	26	015
464	442.8014221191406	250.85809326171875	1.0	378.2161560058594	345.5335388183594	0.99997878074646	449.10845947265625	251.11058044433594	0.00012129545211791992	377.9521789550781	347.54412841796875	0.0003940165042877197	26	015
465	443.364990234375	250.74974060058594	1.0	376.3642272949219	349.73095703125	0.9792606234550476	647.5280151367188	29.915931701660156	0.0003642439842224121	376.6073913574219	344.9369201660156	0.00021573901176452637	26	015
466	442.0585632324219	251.71762084960938	1.0	376.864990234375	354.653564453125	1.0	648.3944702148438	143.97959899902344	0.00014528632164001465	381.0230407714844	356.8896179199219	0.0006358325481414795	26	015
467	440.9387512207031	250.1119842529297	1.0	375.5182800292969	360.5516357421875	0.0067848265171051025	449.2347412109375	251.64157104492188	0.00011298060417175293	427.4674072265625	245.77572631835938	0.00015050172805786133	26	015
468	441.7726745605469	248.2328643798828	1.0	373.9778137207031	365.27276611328125	0.8770559430122375	646.2769165039062	316.9522399902344	0.0001308917999267578	447.2574157714844	241.9240264892578	0.000125199556350708	26	015
469	442.3547058105469	246.81494140625	1.0	372.0177917480469	365.9641418457031	1.0	441.9819030761719	250.79627990722656	0.00010964274406433105	365.709228515625	362.9233093261719	0.00025004148483276367	26	015
470	443.199462890625	246.06988525390625	1.0	371.5268249511719	368.16448974609375	1.0	373.6125183105469	367.93878173828125	0.0004982948303222656	369.90533447265625	369.1473388671875	0.00041043758392333984	26	015
471	442.7670593261719	244.69187927246094	1.0	371.4598693847656	370.83721923828125	1.0	646.73291015625	29.274188995361328	0.0002301037311553955	368.9827575683594	372.0021057128906	0.00018537044525146484	26	015
472	443.6520080566406	244.5767364501953	1.0	371.3684387207031	370.47454833984375	1.0	373.7397155761719	369.2057189941406	6.070733070373535e-5	369.1739807128906	370.6640930175781	0.00015968084335327148	26	015
473	443.18524169921875	245.19386291503906	1.0	367.65057373046875	371.7433166503906	1.0	646.89306640625	318.3517150878906	0.0007915198802947998	367.41937255859375	372.47564697265625	0.00012034177780151367	26	015
474	442.81463623046875	244.38092041015625	1.0	368.7820129394531	372.39556884765625	1.0	372.8556823730469	371.4722900390625	5.456805229187012e-5	365.1464538574219	374.919677734375	0.0001665353775024414	26	015
475	441.0182189941406	244.1730499267578	1.0	368.35760498046875	370.5647888183594	0.9999627470970154	448.8011169433594	243.7893524169922	0.00019305944442749023	445.87200927734375	239.526123046875	6.502866744995117e-5	26	015
476	442.8603210449219	243.90040588378906	1.0	368.11065673828125	370.6304626464844	0.9999999403953552	647.031005859375	29.566024780273438	0.00014543533325195312	367.6241455078125	370.835693359375	0.00023874640464782715	26	015
477	442.1091003417969	242.67172241210938	1.0	366.8075256347656	369.96356201171875	1.0	449.0957336425781	242.0394287109375	0.00010839104652404785	367.28466796875	370.59429931640625	0.0004153251647949219	26	015
478	440.1632995605469	238.50218200683594	1.0	366.98846435546875	369.4991149902344	0.9984467625617981	444.7799072265625	238.80447387695312	0.00012192130088806152	364.75732421875	368.5080261230469	0.0010426640510559082	26	015
479	437.4109802246094	237.91842651367188	1.0	446.216552734375	237.74110412597656	0.00015804171562194824	647.4041748046875	29.767173767089844	0.00013044476509094238	436.05743408203125	225.82107543945312	0.00010725855827331543	26	015
480	433.47930908203125	237.26156616210938	1.0	391.2047424316406	341.3175048828125	0.013766288757324219	431.8432312011719	239.53860473632812	9.831786155700684e-5	424.9072265625	227.0889129638672	0.00012627243995666504	26	015
481	431.32257080078125	232.05055236816406	1.0	388.3397521972656	344.2265625	0.47379881143569946	645.5850830078125	316.8299560546875	9.161233901977539e-5	388.0372009277344	341.4211120605469	0.00017377734184265137	26	015
482	429.45770263671875	227.2042236328125	1.0	385.4295654296875	339.439697265625	0.9999998807907104	647.9288330078125	28.509056091308594	9.247660636901855e-5	379.58355712890625	342.3404541015625	0.00033169984817504883	26	015
483	428.12457275390625	223.34381103515625	1.0	375.2320556640625	335.4448547363281	0.9998425245285034	427.5707092285156	221.63865661621094	5.266070365905762e-5	370.50347900390625	339.53167724609375	0.00014066696166992188	26	015
484	429.426513671875	220.79562377929688	1.0	375.20428466796875	328.14385986328125	0.14478030800819397	432.25091552734375	220.7294921875	7.742643356323242e-5	433.6423034667969	211.6055145263672	5.751848220825195e-5	26	015
485	429.74493408203125	219.41354370117188	1.0	370.1987609863281	337.6322326660156	1.0	372.5791320800781	336.0941467285156	0.00030806660652160645	368.998046875	337.5621643066406	0.00041610002517700195	26	015
486	430.6803894042969	219.75929260253906	1.0	366.2381896972656	338.1534423828125	1.0	430.2859802246094	221.80218505859375	0.00012260675430297852	367.6616516113281	338.54058837890625	0.00024303793907165527	26	015
487	429.3736267089844	218.0916748046875	1.0	363.2189636230469	325.2101745605469	1.0	428.9295654296875	221.57611083984375	0.0003681182861328125	365.36126708984375	326.59228515625	0.0003133118152618408	26	015
488	428.75225830078125	213.1827850341797	1.0	360.8197937011719	321.89971923828125	1.0	647.4794921875	79.40607452392578	0.00010600686073303223	366.0259094238281	323.4443664550781	0.00021159648895263672	26	015
489	427.4192810058594	212.8416748046875	1.0	357.1766052246094	326.5325012207031	1.0	431.9651794433594	211.97610473632812	7.289648056030273e-5	358.49609375	331.6202392578125	0.0001138150691986084	26	015
490	425.5338439941406	212.73341369628906	1.0	357.7303161621094	323.1292419433594	1.0	646.258544921875	318.9147644042969	0.0002588927745819092	356.1124572753906	331.64971923828125	8.028745651245117e-5	26	015
491	425.6514892578125	212.1533660888672	1.0	353.8901062011719	324.3192138671875	1.0	432.2470397949219	212.32725524902344	0.00010269880294799805	350.3094482421875	322.84674072265625	3.966689109802246e-5	26	015
492	424.09844970703125	211.8972625732422	1.0	350.2100524902344	320.6708068847656	1.0	432.45806884765625	211.48167419433594	0.00013116002082824707	348.6654052734375	315.9041748046875	6.321072578430176e-5	26	015
493	422.8173828125	212.83074951171875	1.0	353.8546142578125	321.1007080078125	1.0	646.7897338867188	29.345029830932617	0.00032338500022888184	351.30810546875	317.2835388183594	0.00010597705841064453	26	015
494	422.8722229003906	212.6988525390625	1.0	349.1692199707031	321.1858215332031	1.0	432.2420654296875	213.41456604003906	0.0001423656940460205	350.85479736328125	320.9804382324219	9.247660636901855e-5	26	015
495	421.36370849609375	213.81710815429688	1.0	351.673583984375	320.9515075683594	1.0	355.89581298828125	318.1622314453125	0.00021260976791381836	351.3306579589844	319.7787170410156	7.042288780212402e-5	26	015
496	424.42724609375	211.9287109375	1.0	353.3095397949219	315.2480163574219	1.0	356.96197509765625	313.5506591796875	0.000202864408493042	352.9841613769531	316.5103759765625	0.00018984079360961914	26	015
497	422.5306091308594	213.00790405273438	1.0	351.4288024902344	315.1103210449219	1.0	351.596435546875	316.76910400390625	0.00022456049919128418	349.5554504394531	317.1841735839844	0.0002792179584503174	26	015
498	422.3665771484375	212.342529296875	1.0	348.5914001464844	314.3058166503906	1.0	348.7748107910156	315.84185791015625	0.0005977749824523926	346.39837646484375	316.8642883300781	0.00045493245124816895	26	015
499	423.5476989746094	212.2305145263672	1.0	348.3556213378906	310.9017639160156	1.0	353.6391296386719	309.676025390625	0.00011408329010009766	349.25372314453125	312.6962890625	0.0001423656940460205	26	015
500	424.2729797363281	213.14187622070312	1.0	345.89691162109375	309.87109375	1.0	432.30633544921875	212.36061096191406	0.0001329183578491211	351.03790283203125	316.5527038574219	7.680058479309082e-5	26	015
501	423.1258850097656	213.07298278808594	1.0	345.8155822753906	311.28973388671875	1.0	432.1795349121094	212.26226806640625	0.00013080239295959473	348.6705017089844	313.82135009765625	0.0001487433910369873	26	015
502	423.2437744140625	214.0574951171875	1.0	344.6159973144531	310.4809875488281	1.0	432.2618713378906	214.86392211914062	7.635354995727539e-5	340.69830322265625	302.7972106933594	9.459257125854492e-5	26	015
503	420.4371337890625	214.58966064453125	1.0	344.0630798339844	309.7085876464844	1.0	647.869140625	29.686447143554688	0.0003135800361633301	340.37518310546875	302.7314758300781	9.945034980773926e-5	26	015
504	414.72833251953125	216.78182983398438	1.0	348.5633239746094	313.83172607421875	1.0	349.9642333984375	315.87677001953125	0.00029921531677246094	348.23974609375	316.8268737792969	0.00034111738204956055	26	015
505	404.33624267578125	221.61788940429688	1.0	405.9854736328125	216.70596313476562	0.0005442798137664795	410.48968505859375	223.32186889648438	7.098913192749023e-5	406.5484619140625	228.0160369873047	3.94284725189209e-5	26	015
506	401.7967834472656	227.34832763671875	1.0	411.4140625	231.1502227783203	0.00022858381271362305	646.6832885742188	97.12591552734375	0.0001277625560760498	2.7115797996520996	124.41860961914062	1.7136335372924805e-5	26	015
507	397.0467834472656	231.1158447265625	1.0	405.0604553222656	228.9857940673828	0.0009057223796844482	403.5106201171875	232.49806213378906	0.00017377734184265137	398.41693115234375	225.49710083007812	9.125471115112305e-5	26	015
508	397.6669921875	236.3374786376953	0.9997413158416748	396.417236328125	234.93472290039062	0.004122376441955566	396.4766540527344	236.8602294921875	0.00026875734329223633	384.7025451660156	232.3144989013672	0.0020613372325897217	26	015
509	399.88714599609375	237.8185272216797	0.9999384880065918	398.16107177734375	233.54959106445312	0.0014181733131408691	397.4586486816406	236.3799285888672	0.00031194090843200684	392.4116516113281	231.9290313720703	0.0008730292320251465	26	015
510	398.3476257324219	242.62060546875	1.0	353.0342712402344	224.33888244628906	0.9999715089797974	356.09210205078125	222.71170043945312	7.390975952148438e-5	355.84124755859375	225.30271911621094	0.00026023387908935547	26	015
511	396.3847351074219	242.19041442871094	1.0	350.20843505859375	229.0088653564453	0.9999998807907104	400.4613037109375	240.83876037597656	0.0001226961612701416	349.77301025390625	228.61236572265625	0.000408172607421875	26	015
512	392.5871276855469	244.76416015625	0.9998582005500793	350.689208984375	226.99813842773438	1.0	395.8446044921875	244.99571228027344	6.61611557006836e-5	351.5188293457031	228.41671752929688	0.00034245848655700684	26	015
513	395.4381408691406	247.35958862304688	0.9999985694885254	352.6324462890625	226.32786560058594	1.0	397.35748291015625	247.4176025390625	0.0003115534782409668	352.40576171875	225.0169219970703	0.00016129016876220703	26	015
514	392.5716857910156	247.7542266845703	0.9989471435546875	353.6468811035156	224.080810546875	1.0	394.9871520996094	248.10235595703125	0.0008672773838043213	354.79278564453125	227.154296875	0.0001760423183441162	26	015
515	389.1276550292969	251.81517028808594	0.986929178237915	352.2727966308594	224.2440185546875	1.0	392.21856689453125	251.62716674804688	0.0009107589721679688	390.7077331542969	255.2119598388672	0.0003854036331176758	26	015
516	390.2417297363281	252.96063232421875	0.46034252643585205	357.7672424316406	225.9375	1.0	391.989501953125	252.105712890625	0.00039079785346984863	391.2098693847656	255.7093963623047	0.00011339783668518066	26	015
517	391.3829345703125	246.5946807861328	0.3026084303855896	359.06866455078125	227.45169067382812	1.0	394.3251037597656	248.9477996826172	0.00021660327911376953	366.4458312988281	227.99423217773438	8.216500282287598e-5	26	015
518	393.1141357421875	246.2636260986328	0.999760627746582	351.3980712890625	229.14659118652344	0.9999923706054688	394.5845642089844	246.86529541015625	0.0003205537796020508	352.8724060058594	228.70745849609375	0.0002588033676147461	26	015
519	391.7672119140625	242.3961944580078	0.9999990463256836	391.1044921875	243.68101501464844	0.0014830827713012695	647.4676513671875	317.659912109375	0.0002735555171966553	399.6783142089844	246.041015625	8.165836334228516e-5	26	015
520	359.6755065917969	275.76446533203125	0.9999874830245972	24.677433013916016	54.00411605834961	0.00041982531547546387	394.6040954589844	235.30064392089844	0.0001017153263092041	389.3335876464844	229.2855224609375	0.0002282559871673584	26	015
521	349.0896911621094	283.1124572753906	0.9997155666351318	382.0575256347656	218.55126953125	0.9627373218536377	382.3616638183594	217.2176513671875	0.000164031982421875	379.7716064453125	220.45315551757812	0.0003962516784667969	26	015
522	340.0871887207031	296.39013671875	1.0	381.3309631347656	211.90110778808594	0.9999951124191284	343.8587341308594	299.04913330078125	0.00026601552963256836	343.4355163574219	301.8720703125	0.00023630261421203613	26	015
523	334.7507019042969	302.06427001953125	1.0	380.2154846191406	203.82701110839844	1.0	381.3128967285156	204.67987060546875	0.0006941556930541992	380.52337646484375	205.355712890625	0.0004885196685791016	26	015
524	330.9952697753906	305.67913818359375	1.0	379.2541809082031	199.82191467285156	1.0	647.6107177734375	29.483596801757812	0.0002911090850830078	317.244384765625	311.4819030761719	8.448958396911621e-5	26	015
525	329.02362060546875	311.06005859375	1.0	382.3206787109375	198.67127990722656	1.0	331.4971618652344	314.9768981933594	0.0006929337978363037	329.46429443359375	318.2376403808594	0.0008104145526885986	26	015
526	334.3401184082031	311.1661682128906	1.0	372.6376037597656	206.65301513671875	1.0	374.40887451171875	204.83651733398438	0.0005161166191101074	372.0923767089844	209.3394317626953	0.00011613965034484863	26	015
527	337.6882019042969	312.7823486328125	1.0	365.0110168457031	218.7841796875	1.0	338.093994140625	316.6493835449219	0.00011932849884033203	336.8702697753906	305.1492919921875	0.00014206767082214355	26	015
528	338.446044921875	316.32373046875	1.0	362.0767822265625	218.15402221679688	0.999997615814209	337.4882507324219	318.0037536621094	0.0004654824733734131	338.16864013671875	307.6846008300781	0.0005632340908050537	26	015
529	341.96893310546875	318.09161376953125	1.0	358.0285339355469	218.8048553466797	0.9999995231628418	339.5209045410156	319.90484619140625	0.00014540553092956543	340.7409362792969	309.2154846191406	0.00012794137001037598	26	015
530	342.91131591796875	320.84869384765625	1.0	357.27490234375	222.1772003173828	1.0	340.4305725097656	322.2061767578125	0.00010326504707336426	351.88604736328125	224.50987243652344	0.0001925826072692871	26	015
531	346.0791931152344	323.4600524902344	1.0	346.2494201660156	243.16921997070312	0.9925680756568909	350.067138671875	323.3879089355469	0.0001475512981414795	335.4693603515625	248.56748962402344	0.00017896294593811035	26	015
532	347.8358459472656	326.5233459472656	1.0	342.7391052246094	244.45040893554688	0.9999818801879883	346.2816467285156	327.9826965332031	0.00015234947204589844	346.6159973144531	332.2110595703125	0.0003387629985809326	26	015
533	351.4493103027344	326.92877197265625	1.0	344.6156311035156	242.40357971191406	0.9176201820373535	347.5225830078125	330.5010681152344	0.00011396408081054688	350.6673583984375	320.8699645996094	0.00012010335922241211	26	015
534	353.85247802734375	325.59423828125	1.0	346.137451171875	245.3235321044922	0.007378876209259033	647.9371337890625	320.641357421875	0.00012296438217163086	342.3714904785156	336.7746276855469	7.125735282897949e-5	26	015
535	354.12628173828125	327.9724426269531	1.0	347.03619384765625	247.55532836914062	0.003302276134490967	357.6218566894531	329.8669738769531	0.0001831352710723877	354.053466796875	336.0117492675781	0.00017377734184265137	26	015
536	354.9932861328125	328.211669921875	1.0	347.7976379394531	247.09197998046875	1.0	647.4493408203125	317.872802734375	0.0002817809581756592	358.09613037109375	333.30316162109375	0.00027701258659362793	26	015
537	356.42242431640625	327.5025939941406	1.0	345.7104187011719	250.9664764404297	1.0	647.1143188476562	29.7320499420166	0.00013312697410583496	355.4742126464844	335.183349609375	0.00030049681663513184	26	015
538	360.5196838378906	327.2967529296875	0.9999998807907104	345.38232421875	254.53968811035156	1.0	364.0178527832031	326.8798828125	0.00018656253814697266	360.760986328125	332.6418151855469	0.0002891421318054199	26	015
539	364.92596435546875	319.2650146484375	0.9999358654022217	360.7627868652344	321.8526611328125	0.07403457164764404	647.185546875	319.1322326660156	0.0010104775428771973	360.7257080078125	322.24139404296875	0.00026616454124450684	26	015
540	370.1187744140625	311.0174255371094	0.9764499068260193	2.7375681400299072	144.21432495117188	0.0002592504024505615	646.427734375	318.88525390625	4.488229751586914e-5	4.059725284576416	476.86846923828125	4.106760025024414e-5	26	015
541	386.3602294921875	299.2362365722656	1.0	14.368965148925781	481.1188049316406	0.00019630789756774902	646.4609375	317.8941650390625	9.873509407043457e-5	385.557373046875	289.4068298339844	6.917119026184082e-5	26	015
542	395.7881164550781	293.43475341796875	1.0	402.6419982910156	292.7265930175781	0.0005179643630981445	647.7948608398438	30.385143280029297	0.00015035271644592285	397.17169189453125	289.46490478515625	7.793307304382324e-5	26	015
543	406.2908935546875	286.95587158203125	1.0	341.8532409667969	306.8085021972656	0.0005364418029785156	412.5367126464844	287.9986877441406	8.526444435119629e-5	404.7395324707031	276.8681945800781	8.922815322875977e-5	26	015
544	409.9122619628906	283.789306640625	1.0	343.83624267578125	310.6723327636719	0.9999963045120239	647.913330078125	29.601533889770508	0.0004204213619232178	410.3595886230469	290.442626953125	7.56680965423584e-5	26	015
545	413.5202941894531	282.2528381347656	1.0	347.954833984375	315.7828369140625	0.9968931674957275	346.07659912109375	314.1350402832031	0.00014585256576538086	415.8392028808594	274.2095031738281	6.872415542602539e-5	26	015
546	416.08123779296875	281.0903015136719	1.0	347.1815490722656	316.811279296875	0.9784208536148071	647.0894165039062	29.318580627441406	0.00021329522132873535	344.8041076660156	312.24951171875	5.4389238357543945e-5	26	015
547	416.1482238769531	279.28033447265625	1.0	347.24298095703125	318.4442443847656	0.0069713294506073	646.5946655273438	96.19940948486328	0.00019794702529907227	344.9733581542969	310.2521667480469	1.659989356994629e-5	26	015
548	416.341796875	279.31475830078125	1.0	350.8426513671875	318.1712646484375	0.00826936960220337	649.16796875	207.20687866210938	7.402896881103516e-5	3.6567306518554688	478.1043395996094	5.501508712768555e-5	26	015
549	414.7679748535156	278.7579040527344	1.0	352.7189636230469	322.7288818359375	1.0	355.840576171875	320.97540283203125	0.00010144710540771484	351.5106201171875	322.76611328125	0.00011995434761047363	26	015
