# Supplementary material for: An automated feeding system for the African killifish reveals the impact of diet on lifespan and allows scalable assessment of associative learning
Source: eLife. 2022 Nov 10;11:e69008. doi: 10.7554/eLife.69008 (PMC9788828; doi:10.7554/eLife.69008)
Supplement: Figure 6—source data 2. [file elife-69008-fig6-data2.zip › Training Trajectories/t3_REC005DLC_resnet50_TrainAllTheThingsJun28shuffle1_1030000.csv]

bodyparts_coords	fishhead_x	fishhead_y	fishhead_likelihood	fishtail_x	fishtail_y	fishtail_likelihood	redlight_x	redlight_y	redlight_likelihood	fooddrop_x	fooddrop_y	fooddrop_likelihood	fishnum	recordingnum
0	282.58575439453125	308.5696105957031	1.0	1.4748964309692383	97.80836486816406	0.40939050912857056	286.69317626953125	307.99078369140625	0.0004042685031890869	-2.1272568702697754	101.27957153320312	0.00013568997383117676	3	005
1	281.83734130859375	307.5863342285156	1.0	1.1531460285186768	100.08341979980469	0.3316712975502014	641.2431640625	207.88429260253906	0.0004203915596008301	-2.09159517288208	102.59982299804688	0.000258028507232666	3	005
2	280.6550598144531	308.25927734375	1.0	0.8712127208709717	98.1791763305664	0.15415477752685547	286.5234375	307.7134704589844	0.00023192167282104492	280.1293640136719	318.4486083984375	0.0002281665802001953	3	005
3	279.7716369628906	307.39862060546875	1.0	0.7040839195251465	100.55377960205078	0.013814836740493774	641.346435546875	206.44277954101562	0.0005394220352172852	279.41741943359375	319.2058410644531	0.00030991435050964355	3	005
4	280.0589904785156	306.5909118652344	1.0	257.3271179199219	258.5244140625	0.8721983432769775	640.8092041015625	207.280517578125	0.0007951557636260986	277.9681091308594	318.2839050292969	0.00011461973190307617	3	005
5	279.33416748046875	307.97601318359375	1.0	258.2226257324219	255.6129913330078	0.9993847608566284	647.42626953125	190.04347229003906	0.00047719478607177734	277.308349609375	318.7718505859375	0.0001620948314666748	3	005
6	279.55023193359375	307.0830993652344	1.0	259.1772155761719	256.4999694824219	0.997917890548706	638.9632568359375	208.7088165283203	0.002155125141143799	279.5712585449219	320.9443054199219	0.00026601552963256836	3	005
7	281.19354248046875	307.4956970214844	1.0	257.2178649902344	255.61737060546875	0.9999421834945679	287.15533447265625	307.5126037597656	0.00020688772201538086	-1.466458797454834	101.39974212646484	0.00010377168655395508	3	005
8	279.4411926269531	316.7681579589844	1.0	264.4349060058594	255.44125366210938	0.9999974370002747	630.635009765625	217.99264526367188	0.002266913652420044	-1.7288479804992676	100.68507385253906	0.00012281537055969238	3	005
9	277.83343505859375	324.3219909667969	1.0	267.0451965332031	256.0616455078125	0.9999992847442627	640.562255859375	208.5126190185547	0.00031006336212158203	266.9380798339844	256.4065246582031	0.00015148520469665527	3	005
10	275.59405517578125	326.9573669433594	1.0	273.72760009765625	251.79978942871094	0.9891875982284546	639.36572265625	208.22669982910156	0.00226786732673645	276.9619445800781	248.9522247314453	0.0008275806903839111	3	005
11	272.6004638671875	326.674072265625	1.0	275.0052490234375	248.26573181152344	1.0	638.9483642578125	208.50221252441406	0.0014896988868713379	252.22482299804688	335.7188415527344	4.741549491882324e-5	3	005
12	263.3118591308594	328.57110595703125	1.0	285.6352233886719	265.897705078125	0.9999998807907104	640.7860717773438	207.6560821533203	0.0003676116466522217	285.3806457519531	261.7535095214844	0.0003184974193572998	3	005
13	256.0702819824219	330.9762268066406	1.0	293.2916564941406	275.6843566894531	1.0	640.232421875	207.99591064453125	0.001217871904373169	249.16876220703125	338.8795471191406	8.958578109741211e-5	3	005
14	246.85391235351562	333.2033996582031	1.0	293.9436340332031	279.603759765625	0.9999998807907104	643.2372436523438	198.93511962890625	0.0015362203121185303	294.269775390625	285.36846923828125	0.0003336668014526367	3	005
15	237.20773315429688	333.272216796875	1.0	286.0428771972656	287.48663330078125	1.0	647.2586059570312	191.74746704101562	0.0002072155475616455	280.686279296875	282.61077880859375	8.928775787353516e-5	3	005
16	226.53480529785156	334.78472900390625	1.0	285.9015808105469	283.397705078125	1.0	641.251708984375	207.57809448242188	0.000276029109954834	285.81317138671875	284.4934387207031	0.0002263188362121582	3	005
17	214.14112854003906	335.7249755859375	1.0	268.468994140625	288.0117492675781	1.0	639.1611328125	208.67625427246094	0.0011379420757293701	212.22947692871094	324.7132873535156	0.0001488029956817627	3	005
18	199.0102996826172	338.4848937988281	1.0	267.38507080078125	284.39178466796875	0.9999923706054688	640.55908203125	207.43077087402344	0.00031560659408569336	265.4081115722656	287.9175720214844	0.0002593696117401123	3	005
19	181.68807983398438	339.2094421386719	1.0	248.48263549804688	285.6435546875	1.0	638.8541870117188	209.49642944335938	0.0012090802192687988	244.71932983398438	282.4910888671875	3.933906555175781e-5	3	005
20	169.3928985595703	340.29248046875	1.0	245.19749450683594	278.6815490722656	1.0	639.2525634765625	209.3169403076172	0.0030104517936706543	240.3695831298828	285.6298522949219	5.614757537841797e-5	3	005
21	158.41163635253906	340.7550964355469	1.0	230.86990356445312	284.3720703125	1.0	640.9014892578125	207.78294372558594	0.0010059773921966553	223.85272216796875	288.65802001953125	8.144974708557129e-5	3	005
22	149.2666473388672	340.4118957519531	1.0	216.77049255371094	278.2676086425781	1.0	638.7026977539062	208.41610717773438	0.0018754005432128906	209.8181610107422	279.10321044921875	7.668137550354004e-5	3	005
23	142.54725646972656	340.6230163574219	1.0	210.81993103027344	269.8289794921875	1.0	640.1341552734375	207.36761474609375	0.0004233717918395996	121.8167724609375	341.0533752441406	0.00011739134788513184	3	005
24	134.9850616455078	342.5168762207031	1.0	204.30772399902344	277.6523742675781	1.0	641.1531982421875	208.2393035888672	0.00032523274421691895	118.75999450683594	334.7414245605469	8.174777030944824e-5	3	005
25	125.94782257080078	342.84759521484375	1.0	188.797119140625	276.42303466796875	0.9999997615814209	130.0430145263672	346.4556579589844	0.0001347959041595459	108.56692504882812	342.4235534667969	0.00010454654693603516	3	005
26	124.55146789550781	342.9996337890625	1.0	188.08201599121094	267.3829040527344	1.0	606.7056274414062	176.85169982910156	1.0	604.8126220703125	175.61248779296875	0.0007847249507904053	3	005
27	123.14192962646484	344.12652587890625	1.0	186.1531524658203	264.34820556640625	1.0	616.0310668945312	173.6706085205078	0.9999996423721313	186.9661865234375	267.1069641113281	0.00022521615028381348	3	005
28	124.62599182128906	345.1968994140625	1.0	184.388916015625	264.3403015136719	1.0	616.33544921875	173.33370971679688	0.9999997019767761	185.25662231445312	267.2743225097656	0.0002770423889160156	3	005
29	124.47594451904297	345.4134826660156	1.0	177.02496337890625	267.5733337402344	1.0	615.3212280273438	173.11146545410156	0.9999997615814209	122.84957122802734	353.5752868652344	0.00024768710136413574	3	005
30	125.89480590820312	346.5871276855469	1.0	175.6197052001953	265.73150634765625	1.0	615.2875366210938	173.1046142578125	0.9999998211860657	122.64724731445312	353.9072570800781	0.0003203451633453369	3	005
31	126.56759643554688	346.30499267578125	1.0	173.99034118652344	261.47271728515625	1.0	616.2831420898438	173.57313537597656	0.9999996423721313	122.27581024169922	353.8316345214844	0.00032654404640197754	3	005
32	126.95581817626953	347.0477600097656	1.0	173.99325561523438	260.3860168457031	1.0	615.15380859375	173.8260040283203	0.9999997019767761	122.41728210449219	354.5029602050781	0.0002474486827850342	3	005
33	127.27228546142578	346.47955322265625	1.0	174.80934143066406	257.1649169921875	1.0	616.6329956054688	173.0615234375	0.9999995231628418	122.02594757080078	354.28887939453125	0.00024250149726867676	3	005
34	127.41613006591797	346.4315185546875	1.0	172.35406494140625	256.50347900390625	1.0	614.5110473632812	173.76751708984375	0.9999999403953552	122.4144515991211	354.244873046875	0.0003090500831604004	3	005
35	128.45425415039062	348.0411071777344	1.0	167.48626708984375	255.3329315185547	0.9999958276748657	615.7474365234375	174.63824462890625	0.9999997615814209	130.49130249023438	338.71392822265625	0.00021582841873168945	3	005
36	130.130859375	347.9920654296875	1.0	167.3466033935547	249.48536682128906	1.0	616.6229248046875	173.48129272460938	0.9999992251396179	639.2868041992188	5.163650035858154	0.00018286705017089844	3	005
37	130.6246795654297	346.9693298339844	1.0	165.9879150390625	247.95907592773438	1.0	614.9891357421875	173.68101501464844	0.9999997615814209	122.03561401367188	354.7984619140625	0.00025710463523864746	3	005
38	134.94606018066406	349.46673583984375	1.0	165.94772338867188	257.0137023925781	1.0	615.5723876953125	173.3104705810547	0.9999997615814209	121.87647247314453	342.09808349609375	0.00028821825981140137	3	005
39	138.60598754882812	351.307861328125	1.0	154.01121520996094	257.7978515625	1.0	615.857666015625	173.0348358154297	0.9999997615814209	125.3151626586914	359.2079772949219	0.0002459883689880371	3	005
40	143.78623962402344	352.6153259277344	1.0	149.62680053710938	255.21725463867188	1.0	615.651123046875	173.55511474609375	0.9999998211860657	614.8226318359375	172.9712371826172	0.00021347403526306152	3	005
41	149.7386016845703	353.9642639160156	1.0	149.87542724609375	261.078857421875	1.0	616.5341796875	173.0557403564453	0.9999997615814209	616.0608520507812	172.89952087402344	0.0001971423625946045	3	005
42	156.07293701171875	355.91119384765625	1.0	147.74041748046875	261.6396179199219	1.0	616.0067749023438	173.36865234375	0.9999998211860657	615.3038940429688	172.94004821777344	0.0002980232238769531	3	005
43	160.68028259277344	355.1477966308594	1.0	144.6393280029297	256.2569274902344	1.0	615.666015625	174.2751007080078	0.9999998807907104	615.136474609375	173.52076721191406	0.00017833709716796875	3	005
44	166.24061584472656	357.65252685546875	1.0	153.0142364501953	263.44140625	1.0	615.5037841796875	173.3126220703125	0.9999998211860657	614.8690795898438	173.09291076660156	0.00028568506240844727	3	005
45	172.87069702148438	357.75042724609375	1.0	153.985107421875	265.942626953125	1.0	615.6491088867188	173.13278198242188	0.9999998807907104	615.030029296875	172.6570587158203	0.00021007657051086426	3	005
46	179.21629333496094	359.76556396484375	1.0	147.70594787597656	262.24090576171875	1.0	616.6936645507812	173.36009216308594	0.9999993443489075	615.8555297851562	173.31494140625	0.00020000338554382324	3	005
47	190.13356018066406	361.2233581542969	0.9999996423721313	161.4174346923828	269.6075134277344	1.0	615.2232055664062	173.62619018554688	0.9999998211860657	614.877197265625	173.40740966796875	0.00018921494483947754	3	005
48	209.50962829589844	365.198974609375	0.5940688252449036	159.6966094970703	267.3211975097656	1.0	615.9882202148438	173.24095153808594	0.9999997615814209	615.2869262695312	172.83322143554688	0.000243455171585083	3	005
49	163.73402404785156	277.0355529785156	0.002761542797088623	165.67250061035156	273.90447998046875	1.0	615.5245361328125	173.3682098388672	0.9999997615814209	614.9898071289062	172.82325744628906	0.00021472573280334473	3	005
50	164.72178649902344	276.607177734375	0.9381029605865479	167.54635620117188	276.1146545410156	0.9999960660934448	615.8359985351562	173.2384490966797	0.9999997019767761	615.3471069335938	173.29811096191406	0.00019177794456481934	3	005
51	272.4906005859375	371.2232666015625	0.9999662041664124	274.2809143066406	373.0028381347656	0.13000276684761047	616.7277221679688	173.4338836669922	0.999999463558197	616.5573120117188	174.7877655029297	0.00014606118202209473	3	005
52	287.1056823730469	371.342041015625	0.9997302293777466	201.85508728027344	289.3553771972656	0.9999947547912598	615.17626953125	173.13330078125	0.9999997615814209	615.3112182617188	172.83816528320312	0.00024184584617614746	3	005
53	295.3795471191406	372.8684387207031	0.03094431757926941	207.21481323242188	283.1045837402344	1.0	616.3740234375	173.2045135498047	0.9999997019767761	615.66064453125	173.25045776367188	0.00022163987159729004	3	005
54	307.7663879394531	373.8009948730469	0.3649660646915436	312.51715087890625	376.22247314453125	0.9999991655349731	614.9570922851562	173.63087463378906	0.9999992847442627	615.4603271484375	173.44972229003906	0.00010067224502563477	3	005
55	230.36538696289062	290.8011779785156	0.043637365102767944	322.1893615722656	378.18878173828125	1.0	615.2713623046875	173.24417114257812	0.9999998807907104	225.55398559570312	294.195068359375	0.00023278594017028809	3	005
56	243.805419921875	288.5236511230469	0.8793329000473022	337.7591857910156	379.7655334472656	1.0	615.6838989257812	173.6502685546875	0.9999998807907104	615.1788940429688	173.39048767089844	0.0002187788486480713	3	005
57	353.1421203613281	380.5411682128906	0.003790140151977539	351.6056823730469	380.47161865234375	0.9999979734420776	615.7017822265625	173.5207061767578	0.9999997615814209	615.1475219726562	173.33175659179688	0.00020420551300048828	3	005
58	371.52685546875	381.5151672363281	0.7962307929992676	274.88641357421875	292.3836975097656	0.9999999403953552	616.4840698242188	173.60296630859375	0.9999992847442627	374.8248291015625	382.1962890625	0.0005332231521606445	3	005
59	383.8668212890625	371.6625671386719	0.003978937864303589	299.368408203125	288.57244873046875	1.0	615.1068725585938	173.32276916503906	0.9999996423721313	614.8040161132812	173.15890502929688	0.00016379356384277344	3	005
60	421.1473083496094	376.5123291015625	0.00026282668113708496	308.84698486328125	292.245849609375	0.998710572719574	616.3662109375	173.884765625	0.9999994039535522	616.1234130859375	173.63967895507812	0.00013631582260131836	3	005
61	449.3066711425781	387.16290283203125	0.9999997615814209	341.5278015136719	288.301513671875	0.9999995231628418	615.70166015625	173.9495849609375	0.9999997615814209	615.2328491210938	173.93511962890625	0.00015872716903686523	3	005
62	465.8712463378906	388.3062438964844	1.0	356.68328857421875	286.0545349121094	1.0	615.9012451171875	173.54249572753906	0.9999997615814209	615.2994995117188	173.4561004638672	0.00023373961448669434	3	005
63	478.4846496582031	388.3360290527344	1.0	374.2861328125	283.52288818359375	0.999987781047821	616.6630249023438	173.45489501953125	0.9999997615814209	615.6406860351562	173.197265625	0.00016644597053527832	3	005
64	486.1953430175781	389.7041320800781	1.0	384.6081848144531	282.63739013671875	0.9916483759880066	616.1175537109375	173.1131134033203	0.9999997615814209	615.7671508789062	172.66676330566406	0.00025773048400878906	3	005
65	488.9714050292969	389.9545593261719	1.0	399.170654296875	280.38134765625	0.9999524354934692	616.2268676757812	172.98126220703125	0.9999996423721313	615.4812622070312	172.78163146972656	0.0002244710922241211	3	005
66	490.56597900390625	389.86932373046875	1.0	399.78753662109375	275.9772644042969	1.0	616.691650390625	173.21458435058594	0.9999997615814209	615.9992065429688	172.80630493164062	0.00019568204879760742	3	005
67	491.3988037109375	392.12213134765625	1.0	409.0735778808594	264.9661560058594	0.9979653358459473	616.2683715820312	173.6481170654297	0.9999998211860657	615.8802490234375	173.5238800048828	0.00023609399795532227	3	005
68	493.05029296875	386.0954895019531	1.0	421.90924072265625	261.8488464355469	0.9999999403953552	615.2279663085938	173.72314453125	0.9999997615814209	421.5501708984375	270.7261962890625	0.00036525726318359375	3	005
69	495.33148193359375	381.15191650390625	1.0	433.0726013183594	265.7174377441406	1.0	616.5072021484375	173.24771118164062	0.9999997615814209	498.6387023925781	371.7115173339844	0.0001977980136871338	3	005
70	499.3230285644531	378.370849609375	1.0	435.5541076660156	268.00518798828125	0.9999943971633911	615.847412109375	173.40565490722656	0.9999998807907104	615.3243408203125	173.13381958007812	0.0002136826515197754	3	005
71	497.076904296875	376.0232849121094	1.0	446.84112548828125	279.318359375	1.0	616.1163940429688	173.45277404785156	0.9999997615814209	491.10968017578125	383.560791015625	0.00027051568031311035	3	005
72	496.16204833984375	376.522705078125	1.0	462.6091003417969	292.57275390625	0.9612170457839966	615.3161010742188	173.63148498535156	0.9999997019767761	615.1016235351562	173.21432495117188	0.0002028048038482666	3	005
73	494.3263244628906	374.8247985839844	1.0	483.00921630859375	299.98187255859375	0.2533809542655945	615.6212158203125	173.51620483398438	0.9999998807907104	615.4215698242188	173.17823791503906	0.00017768144607543945	3	005
74	495.0529479980469	374.20404052734375	1.0	487.135498046875	299.7388000488281	0.9999997615814209	615.7006225585938	173.55491638183594	0.9999997019767761	615.3833618164062	173.26881408691406	0.0001284182071685791	3	005
75	496.3764953613281	373.6023254394531	1.0	521.99853515625	375.84259033203125	0.01784762740135193	617.3014526367188	173.63710021972656	0.9999982118606567	476.5751037597656	381.8674621582031	0.00010639429092407227	3	005
76	494.2542419433594	371.587158203125	1.0	488.03509521484375	290.5854797363281	0.011427104473114014	616.0245361328125	173.8106689453125	0.9999998807907104	615.306640625	173.4542694091797	0.00019857287406921387	3	005
77	495.0718994140625	371.5606994628906	1.0	483.60357666015625	288.4020690917969	0.9992356300354004	615.9739379882812	172.72711181640625	0.9999998807907104	615.36376953125	172.60205078125	0.00017699599266052246	3	005
78	497.8960876464844	373.15234375	1.0	484.7987060546875	282.88275146484375	0.99208664894104	617.0684204101562	173.4323272705078	0.9999980926513672	616.6156616210938	173.1190185546875	0.00011500716209411621	3	005
79	498.878173828125	373.1912536621094	1.0	487.05523681640625	285.3262634277344	0.9895589351654053	615.6590576171875	173.42144775390625	0.9999997615814209	615.7781372070312	173.4314727783203	0.00013378262519836426	3	005
80	499.0710144042969	373.2028503417969	1.0	510.15753173828125	376.1399841308594	0.0006032586097717285	616.710205078125	174.23207092285156	0.9999997615814209	615.682373046875	175.04513549804688	0.00024753808975219727	3	005
81	500.7007141113281	371.8392028808594	1.0	516.8071899414062	377.3057556152344	0.03687179088592529	615.7687377929688	173.65907287597656	0.9999998807907104	615.104736328125	173.1764678955078	0.00016233325004577637	3	005
82	501.4416809082031	367.541259765625	1.0	479.9449462890625	276.3822021484375	0.9999999403953552	616.860107421875	172.90342712402344	0.9999991059303284	482.803955078125	282.811767578125	0.00021579861640930176	3	005
83	505.43389892578125	358.260009765625	1.0	479.3253479003906	264.2230529785156	1.0	616.3214111328125	173.42483520507812	0.999999463558197	506.974609375	365.498046875	0.00024327635765075684	3	005
84	507.256591796875	353.5378112792969	1.0	467.9911193847656	266.84295654296875	1.0	615.6530151367188	173.2269744873047	0.9999998807907104	465.3961486816406	269.6502685546875	0.00030943751335144043	3	005
85	508.03582763671875	350.1629333496094	1.0	454.45361328125	275.50244140625	0.9999909400939941	616.1723022460938	173.42677307128906	0.9999998807907104	492.4314880371094	358.1768493652344	0.00016427040100097656	3	005
86	509.30816650390625	349.5094909667969	1.0	453.22705078125	274.1156005859375	1.0	615.4175415039062	173.68307495117188	0.9999998807907104	494.161865234375	357.18927001953125	0.00019827485084533691	3	005
87	509.55059814453125	345.4485168457031	1.0	446.76531982421875	278.3059997558594	1.0	616.4029541015625	173.5872802734375	0.9999982118606567	506.7822570800781	351.8757629394531	0.00022009015083312988	3	005
88	509.4998779296875	346.3023986816406	1.0	445.777587890625	284.17962646484375	1.0	615.3142700195312	172.88525390625	0.9999998807907104	614.6597290039062	172.60601806640625	0.0003305971622467041	3	005
89	506.7674255371094	346.2766418457031	1.0	442.3109436035156	287.03448486328125	1.0	616.1787109375	174.05801391601562	0.9999996423721313	505.5243835449219	351.99041748046875	0.0002658367156982422	3	005
90	507.5539245605469	341.3293762207031	1.0	444.92327880859375	282.30133056640625	1.0	615.3214721679688	173.67672729492188	0.9999995827674866	615.6604614257812	172.94552612304688	0.00010544061660766602	3	005
91	552.3988647460938	327.90606689453125	0.9976585507392883	0.6745517253875732	92.014892578125	0.0012374520301818848	614.740234375	173.09315490722656	0.9999998807907104	614.3386840820312	172.87551879882812	0.0001850724220275879	3	005
92	437.7001647949219	321.76287841796875	0.23375022411346436	440.4358215332031	318.7352600097656	0.9916645288467407	615.1748046875	174.02638244628906	0.9999996423721313	614.8867797851562	173.73068237304688	0.00012630224227905273	3	005
93	522.6378784179688	310.0928649902344	0.9515089988708496	435.45147705078125	330.0273132324219	0.9999990463256836	616.4842529296875	173.3198699951172	0.9999988079071045	616.6292114257812	173.00135803222656	6.93202018737793e-5	3	005
94	515.27978515625	302.4056701660156	0.9999999403953552	437.5589904785156	328.30621337890625	0.9562298655509949	616.8576049804688	173.7118377685547	0.9999997019767761	514.544677734375	292.4021301269531	0.00023984909057617188	3	005
95	511.5994567871094	301.4085693359375	0.9999236464500427	436.53851318359375	339.5213623046875	0.9999997615814209	615.7444458007812	172.9813690185547	0.9999998807907104	615.4349975585938	172.37481689453125	0.00027820467948913574	3	005
96	435.87713623046875	343.09857177734375	0.999870777130127	439.6091613769531	342.7572021484375	0.9933391809463501	616.6691284179688	173.74476623535156	0.9999995827674866	436.52764892578125	350.0239562988281	0.0001894235610961914	3	005
97	430.6587829589844	345.0611267089844	0.999995231628418	433.4526062011719	344.1000671386719	0.9937224984169006	614.7685546875	173.4561004638672	0.9999998807907104	428.5768127441406	350.4900207519531	0.0007479488849639893	3	005
98	431.3605651855469	335.88525390625	0.9999503493309021	434.72283935546875	337.1454162597656	0.9964420795440674	615.7222290039062	173.42669677734375	0.9999998807907104	615.0037231445312	173.2495574951172	0.0002454519271850586	3	005
99	512.645751953125	286.889404296875	0.9999996423721313	427.1518859863281	335.7113342285156	0.9997538328170776	615.5938110351562	173.83737182617188	0.9999997615814209	615.3201904296875	173.44998168945312	0.000144273042678833	3	005
100	510.11279296875	285.6986999511719	1.0	423.55694580078125	336.8422546386719	1.0	614.61962890625	173.691650390625	0.9999999403953552	515.3399658203125	288.78369140625	0.00025156140327453613	3	005
101	510.88177490234375	283.57562255859375	1.0	422.34564208984375	334.90838623046875	1.0	615.5361938476562	173.62376403808594	0.9999997615814209	516.6403198242188	288.0455627441406	0.00040072202682495117	3	005
102	512.2874145507812	282.0067138671875	0.9948030114173889	419.2645568847656	334.509765625	1.0	615.5140991210938	173.26377868652344	0.9999997615814209	419.6800842285156	329.09429931640625	0.00021582841873168945	3	005
103	508.6875305175781	281.896484375	0.9999998807907104	420.02459716796875	334.08038330078125	0.9821597337722778	615.8787231445312	173.4252471923828	0.9999997615814209	417.1518859863281	325.408935546875	0.0005360543727874756	3	005
104	504.73712158203125	282.379150390625	0.9999998211860657	417.44378662109375	325.6278381347656	0.9976746439933777	616.8714599609375	173.14405822753906	0.9999995231628418	616.6553344726562	173.23184204101562	0.0001735091209411621	3	005
105	502.50628662109375	282.16839599609375	1.0	413.494140625	324.1513366699219	1.0	615.6695556640625	172.850830078125	0.9999998807907104	615.1743774414062	172.560302734375	0.00014740228652954102	3	005
106	502.03424072265625	281.7940673828125	1.0	410.52166748046875	324.69049072265625	1.0	616.1914672851562	172.95790100097656	0.9999997019767761	503.85498046875	290.3104248046875	0.00015914440155029297	3	005
107	504.8883056640625	281.853515625	1.0	406.8464660644531	324.5984191894531	1.0	615.2824096679688	173.56219482421875	0.9999998807907104	614.3016357421875	172.9803924560547	0.00020253658294677734	3	005
108	512.7155151367188	276.8667907714844	0.9999974966049194	413.07586669921875	306.69097900390625	0.1841481626033783	615.0581665039062	173.26712036132812	0.9999997615814209	615.0802001953125	173.02392578125	8.872151374816895e-5	3	005
109	510.3963623046875	271.7770080566406	1.0	0.8076703548431396	99.09274291992188	0.030924111604690552	616.15283203125	172.84939575195312	0.9999987483024597	504.1506652832031	264.2231750488281	0.0001513957977294922	3	005
110	510.5364990234375	270.7792663574219	1.0	420.43475341796875	312.3144836425781	0.9976768493652344	615.6066284179688	173.33331298828125	0.9999997615814209	615.1553955078125	173.27085876464844	0.0001214146614074707	3	005
111	507.28167724609375	273.7061767578125	1.0	412.6147766113281	321.9092102050781	1.0	614.0964965820312	173.37205505371094	0.9999999403953552	613.5682373046875	172.70248413085938	0.00020438432693481445	3	005
112	506.4924621582031	274.5513610839844	1.0	415.75341796875	305.6900329589844	0.7195299863815308	615.3651123046875	173.9879150390625	0.9999998807907104	615.303466796875	174.0763397216797	0.00017496943473815918	3	005
113	504.69140625	273.8927917480469	1.0	413.7218322753906	302.6160888671875	0.9999998807907104	615.4517822265625	174.1101837158203	0.9999997615814209	615.3812255859375	174.13671875	9.632110595703125e-5	3	005
114	505.0859680175781	274.31243896484375	1.0	413.49951171875	300.3178405761719	0.7989485859870911	614.3009643554688	173.00218200683594	0.9999998211860657	614.187255859375	172.89718627929688	9.194016456604004e-5	3	005
115	504.29730224609375	274.56201171875	1.0	404.0113525390625	299.89501953125	0.5601288080215454	615.4285888671875	173.48255920410156	0.9999998211860657	615.5623168945312	173.27206420898438	0.0001970529556274414	3	005
116	502.33026123046875	272.2198486328125	1.0	409.2229919433594	289.21917724609375	0.9999856948852539	615.9573974609375	172.56906127929688	0.9999997615814209	500.7252197265625	263.2867126464844	0.00014784932136535645	3	005
117	502.869140625	270.4430847167969	1.0	416.07525634765625	290.6748046875	0.012726455926895142	615.2548217773438	173.28292846679688	0.9999998807907104	615.2745361328125	172.92501831054688	0.0002677440643310547	3	005
118	500.16424560546875	270.4482727050781	1.0	1.2459003925323486	98.20712280273438	0.06397521495819092	614.8421630859375	173.81398010253906	0.9999999403953552	498.7218017578125	261.6167297363281	0.00022077560424804688	3	005
119	499.4456787109375	271.9572448730469	1.0	406.19488525390625	299.5658264160156	0.9998313188552856	615.8063354492188	173.54844665527344	0.9999997615814209	615.4366455078125	173.41412353515625	0.00015059113502502441	3	005
120	495.9501037597656	272.6843566894531	1.0	403.80224609375	285.75189208984375	0.9306570291519165	615.68408203125	172.66848754882812	0.9999998211860657	488.5246276855469	261.6287841796875	0.00016626715660095215	3	005
121	494.335693359375	272.12677001953125	1.0	403.3057861328125	289.0799560546875	0.9999936819076538	614.7630615234375	173.52232360839844	0.9999998211860657	404.6363525390625	280.9355163574219	0.0002537369728088379	3	005
122	495.3988952636719	271.04150390625	1.0	392.1264343261719	280.58990478515625	0.011645674705505371	615.400390625	173.42324829101562	0.9999997615814209	487.79974365234375	259.49029541015625	0.0001481473445892334	3	005
123	498.6147155761719	264.0845031738281	1.0	395.55877685546875	281.8141784667969	0.9999998807907104	616.6643676757812	173.2765655517578	0.9999991655349731	616.2586669921875	173.16256713867188	8.487701416015625e-5	3	005
124	499.0023498535156	260.29962158203125	1.0	399.30853271484375	280.4374084472656	0.9999829530715942	617.0758056640625	173.1472930908203	0.9999987483024597	400.869384765625	279.1346130371094	0.0003198087215423584	3	005
125	498.23846435546875	257.2535095214844	1.0	400.70867919921875	295.2434997558594	0.04317030310630798	615.239013671875	173.28050231933594	0.9999998807907104	490.56329345703125	249.0347442626953	0.00013744831085205078	3	005
126	497.45330810546875	254.46836853027344	1.0	398.5641174316406	305.5270690917969	0.16074100136756897	615.40576171875	172.81503295898438	0.9999995827674866	488.4219055175781	246.15280151367188	0.0001887977123260498	3	005
127	497.4419250488281	250.51039123535156	1.0	391.0018615722656	317.6144104003906	0.007288753986358643	615.18310546875	173.05735778808594	0.9999997615814209	614.467041015625	172.5889129638672	0.00014024972915649414	3	005
128	495.5182189941406	244.970947265625	1.0	1.1160399913787842	99.27039337158203	0.11480987071990967	616.5462036132812	172.73077392578125	0.9999999403953552	615.8884887695312	172.44036865234375	0.00023820996284484863	3	005
129	498.8714599609375	242.03024291992188	1.0	401.51287841796875	308.1806945800781	0.07929131388664246	615.8577880859375	172.76866149902344	0.9999995231628418	615.672119140625	172.48355102539062	0.0001195371150970459	3	005
130	500.2841796875	239.07754516601562	0.5678136348724365	399.7760314941406	310.9969177246094	1.0	615.0489501953125	173.2950897216797	0.9999998807907104	614.7743530273438	172.8892364501953	0.000138014554977417	3	005
131	500.8293762207031	232.77676391601562	1.0	394.3105773925781	318.55206298828125	0.9999998807907104	615.8648071289062	173.08853149414062	0.9999995231628418	615.4298095703125	172.46580505371094	0.0001291334629058838	3	005
132	499.1828308105469	227.2191925048828	1.0	392.1564636230469	323.72412109375	1.0	615.4530639648438	172.80079650878906	0.9999997615814209	615.10107421875	172.5239715576172	0.00014540553092956543	3	005
133	499.7012634277344	222.5826873779297	1.0	393.76165771484375	318.97100830078125	1.0	616.9051513671875	173.21385192871094	0.9999995231628418	616.4384155273438	173.44134521484375	0.00012931227684020996	3	005
134	501.489013671875	220.57113647460938	1.0	394.4438781738281	310.0135803222656	0.9999978542327881	617.228515625	172.7082061767578	0.9999993443489075	615.8924560546875	172.69358825683594	0.00010511279106140137	3	005
135	498.5346984863281	220.48133850097656	1.0	391.27703857421875	306.1365966796875	0.9998039603233337	615.3023681640625	173.29718017578125	0.9999992847442627	615.2271118164062	173.1107177734375	9.143352508544922e-5	3	005
136	497.2222900390625	227.6748504638672	1.0	0.8097002506256104	104.28971099853516	0.0013661682605743408	616.5386962890625	173.50379943847656	0.9999996423721313	616.0977783203125	173.35372924804688	0.00013619661331176758	3	005
137	498.02520751953125	231.85003662109375	1.0	385.34393310546875	300.14532470703125	0.3486935496330261	615.2008056640625	173.23416137695312	0.9999996423721313	491.72149658203125	240.3119354248047	0.0002142190933227539	3	005
138	503.984130859375	230.54908752441406	1.0	1.437854290008545	99.59972381591797	0.0028716325759887695	615.7301025390625	172.68234252929688	0.9999997615814209	615.307373046875	172.60008239746094	0.00018793344497680664	3	005
139	505.1918029785156	229.13180541992188	1.0	514.5347900390625	228.0366973876953	0.0015565454959869385	616.2572631835938	173.5683135986328	0.9999998211860657	615.1658325195312	173.31661987304688	0.00018990039825439453	3	005
140	505.5154113769531	227.68923950195312	1.0	399.3889465332031	302.31768798828125	0.373526394367218	616.0966796875	173.1209259033203	0.9999998807907104	615.2134399414062	172.59609985351562	0.00028395652770996094	3	005
141	504.0049133300781	226.05889892578125	1.0	397.4124450683594	314.1158142089844	0.7825672626495361	616.8177490234375	172.68719482421875	0.9999990463256836	616.1005249023438	172.32958984375	6.535649299621582e-5	3	005
142	504.88409423828125	225.51901245117188	1.0	402.8514099121094	314.0782165527344	0.9999696016311646	616.3624267578125	173.15902709960938	0.9999997615814209	615.8169555664062	173.0136260986328	0.0001258552074432373	3	005
143	504.28143310546875	223.80335998535156	1.0	406.7074279785156	311.82525634765625	1.0	617.5831298828125	173.33721923828125	0.999998152256012	407.9644775390625	314.4697265625	0.00014010071754455566	3	005
144	505.8448181152344	221.37985229492188	1.0	403.80157470703125	318.7163391113281	0.9809545278549194	616.0038452148438	172.8162078857422	0.9999997615814209	615.41455078125	172.8310546875	0.00013890862464904785	3	005
145	505.27880859375	218.46624755859375	1.0	410.4219970703125	313.1695556640625	0.9999969005584717	616.6981811523438	173.3668670654297	0.999999463558197	616.0859375	173.243896484375	0.0001252889633178711	3	005
146	505.25421142578125	216.505859375	1.0	418.0185852050781	305.2808532714844	0.9999995231628418	616.9730224609375	173.0361785888672	0.9999996423721313	616.0870361328125	172.99217224121094	0.0001442432403564453	3	005
147	505.51416015625	210.7672119140625	1.0	413.98077392578125	302.8834533691406	1.0	616.2686157226562	172.741455078125	0.9999997615814209	615.6217651367188	172.72491455078125	0.00019052624702453613	3	005
148	504.8410339355469	207.0047607421875	1.0	405.5655212402344	307.02276611328125	0.9999982118606567	614.755126953125	173.2042236328125	0.9999999403953552	614.5700073242188	173.2736358642578	0.00018018484115600586	3	005
149	501.93328857421875	208.67677307128906	1.0	406.83026123046875	294.3713073730469	0.5896874666213989	616.0176391601562	172.9921875	0.9999998807907104	616.3104248046875	174.86373901367188	8.398294448852539e-5	3	005
150	403.94256591796875	283.477294921875	1.0	406.6766662597656	285.0017395019531	0.4231647849082947	616.7269287109375	173.90199279785156	0.9999992251396179	401.537841796875	275.14385986328125	9.319186210632324e-5	3	005
151	503.1624450683594	201.5455322265625	0.9992966651916504	406.12384033203125	281.4391174316406	0.6975163221359253	617.1392822265625	173.1472930908203	0.9999996423721313	616.102783203125	174.94883728027344	0.00017315149307250977	3	005
152	499.99554443359375	196.84181213378906	1.0	400.211181640625	288.0820617675781	0.9999997615814209	615.989990234375	173.26486206054688	0.9999998807907104	614.7603759765625	173.3437042236328	0.0002656877040863037	3	005
153	495.6689147949219	195.98764038085938	1.0	392.1535949707031	291.714599609375	0.9999984502792358	616.49609375	173.35606384277344	0.9999992847442627	395.94744873046875	279.4246520996094	0.00016394257545471191	3	005
154	493.2475891113281	195.77928161621094	1.0	386.48284912109375	289.5223388671875	0.999997615814209	617.0325927734375	173.3937225341797	0.9999995827674866	616.4368286132812	173.1725311279297	0.0001055002212524414	3	005
155	488.1309509277344	198.96131896972656	1.0	380.2497863769531	288.02032470703125	0.9999966621398926	615.940185546875	172.69671630859375	0.9999982118606567	496.8086242675781	204.4607696533203	0.00022846460342407227	3	005
156	483.98504638671875	201.55630493164062	1.0	378.0997314453125	287.77099609375	0.9999939203262329	617.3311767578125	172.652099609375	0.999995231628418	488.23455810546875	206.97286987304688	0.00018349289894104004	3	005
157	485.81005859375	199.083251953125	1.0	371.8969421386719	275.6131591796875	0.1777954399585724	616.263671875	172.39642333984375	0.9999998807907104	496.971923828125	205.09967041015625	0.0003731846809387207	3	005
158	490.2323303222656	193.72314453125	1.0	369.72100830078125	259.4582824707031	0.9434866905212402	615.1425170898438	172.82064819335938	0.9999997615814209	614.7194213867188	172.61367797851562	8.085370063781738e-5	3	005
159	492.7429504394531	192.2834930419922	1.0	373.7877502441406	260.5879211425781	1.0	617.4306640625	172.70321655273438	0.9999988079071045	375.2153625488281	265.06146240234375	0.00012296438217163086	3	005
160	493.086669921875	193.71421813964844	1.0	379.0329895019531	260.2037658691406	1.0	617.4893188476562	172.6321563720703	0.9999995827674866	616.464111328125	172.52462768554688	0.0001417100429534912	3	005
161	496.30694580078125	197.67088317871094	1.0	0.8162775039672852	100.95067596435547	0.005875974893569946	615.9806518554688	173.06011962890625	0.9999991655349731	616.3609619140625	174.8489990234375	5.5283308029174805e-5	3	005
162	497.32476806640625	200.50067138671875	1.0	383.4654846191406	241.87147521972656	0.9619409441947937	616.859130859375	172.616943359375	0.9999997615814209	618.672607421875	172.85879516601562	8.001923561096191e-5	3	005
163	496.96490478515625	200.8446807861328	1.0	400.4974060058594	206.28627014160156	0.67811119556427	616.7872314453125	172.68844604492188	0.9999998807907104	615.7525634765625	172.60769653320312	0.00011938810348510742	3	005
164	498.14581298828125	197.73956298828125	1.0	401.25640869140625	206.11598205566406	0.002705186605453491	616.1083374023438	172.89361572265625	0.9999997615814209	615.6580200195312	174.81239318847656	0.00015294551849365234	3	005
165	497.6791687011719	199.0814208984375	1.0	401.36126708984375	209.9036102294922	0.9999686479568481	615.4578857421875	172.65475463867188	0.9999997615814209	-2.196028709411621	102.65361785888672	0.00010341405868530273	3	005
166	496.9221496582031	200.56405639648438	1.0	399.7135009765625	217.7278594970703	0.9985395669937134	615.9540405273438	173.21116638183594	0.9999992251396179	491.94317626953125	208.4947052001953	0.00022023916244506836	3	005
167	495.1909484863281	202.78085327148438	1.0	398.62579345703125	240.67408752441406	0.9541805386543274	616.622314453125	172.7816925048828	0.9999997615814209	616.6209716796875	172.88955688476562	0.0001284480094909668	3	005
168	492.3135986328125	208.2338104248047	1.0	398.3618469238281	241.37686157226562	0.9968810081481934	616.3717041015625	173.2920379638672	0.9999997615814209	615.7200927734375	173.5806427001953	0.00015801191329956055	3	005
169	488.7255554199219	209.2650909423828	1.0	390.03790283203125	212.3388214111328	1.0	615.408203125	173.1410675048828	0.9999997615814209	382.38092041015625	222.72291564941406	8.973479270935059e-5	3	005
170	482.15631103515625	210.3398895263672	1.0	387.1597595214844	210.78472900390625	1.0	615.2025756835938	172.97108459472656	0.9999998807907104	615.4402465820312	173.47328186035156	0.00016516447067260742	3	005
171	478.8565368652344	211.0051727294922	1.0	382.8332824707031	210.58395385742188	0.9999930262565613	616.3204345703125	172.76634216308594	0.9999997615814209	616.0523681640625	173.0639190673828	0.0001036524772644043	3	005
172	477.54425048828125	213.88931274414062	1.0	381.51947021484375	213.11068725585938	0.9999999403953552	615.7813110351562	173.07110595703125	0.9999997019767761	615.3399658203125	173.28176879882812	0.00010573863983154297	3	005
173	479.4529113769531	213.88645935058594	1.0	384.6035461425781	213.9185791015625	0.9946815371513367	616.214111328125	173.35403442382812	0.9999994039535522	616.2554931640625	173.3811798095703	7.393956184387207e-5	3	005
174	481.0906066894531	212.6186065673828	1.0	384.8559265136719	218.13890075683594	0.9724999666213989	615.4987182617188	173.48855590820312	0.9999998807907104	614.983154296875	173.38133239746094	0.00019466876983642578	3	005
175	483.96612548828125	211.62509155273438	1.0	381.03466796875	239.59625244140625	0.007715404033660889	615.737548828125	173.32955932617188	0.9999996423721313	616.161865234375	175.46485900878906	6.86943531036377e-5	3	005
176	487.1824951171875	210.9039764404297	1.0	380.7784729003906	256.9338684082031	0.06165248155593872	615.984375	172.76104736328125	0.9999997019767761	615.5867309570312	172.75360107421875	0.00010353326797485352	3	005
177	488.6181640625	211.5159454345703	1.0	375.5328063964844	259.0806579589844	0.9994982481002808	615.9017944335938	172.8357391357422	0.9999998807907104	615.8955078125	173.0469512939453	0.00014519691467285156	3	005
178	488.6121520996094	211.6923065185547	1.0	0.21364188194274902	99.77093505859375	0.0031002163887023926	616.337646484375	171.96246337890625	0.9999998211860657	498.58380126953125	220.71287536621094	0.00012010335922241211	3	005
179	489.3721618652344	211.810791015625	1.0	1.0253169536590576	97.24028778076172	0.03474345803260803	616.3423461914062	172.95159912109375	0.9999998807907104	615.5955810546875	173.16610717773438	0.00018462538719177246	3	005
180	489.1999816894531	212.28121948242188	1.0	384.33746337890625	225.48585510253906	0.26673081517219543	615.8033447265625	173.42953491210938	0.9999998211860657	616.2635498046875	175.05323791503906	0.00015458464622497559	3	005
181	488.72100830078125	212.63357543945312	1.0	382.9118957519531	229.67420959472656	0.0021237432956695557	616.3712768554688	173.76217651367188	0.9999996423721313	616.5193481445312	175.711669921875	9.447336196899414e-5	3	005
182	489.3424072265625	212.93637084960938	1.0	372.17694091796875	270.96612548828125	0.9755865335464478	616.4996337890625	172.09182739257812	0.9999995231628418	498.6152648925781	220.70260620117188	9.036064147949219e-5	3	005
183	488.9796447753906	213.2457733154297	1.0	373.0558166503906	273.4904479980469	1.0	616.159423828125	173.30113220214844	0.9999997019767761	498.0915832519531	220.3303985595703	0.0001537799835205078	3	005
184	488.22259521484375	212.78009033203125	1.0	368.8329772949219	274.0902099609375	1.0	616.2392578125	172.92967224121094	0.9999997615814209	498.3847961425781	221.25926208496094	0.00014355778694152832	3	005
185	485.778076171875	214.21249389648438	1.0	375.0140686035156	279.19580078125	0.9161261320114136	616.5528564453125	172.81280517578125	0.9999996423721313	496.7362365722656	221.40481567382812	0.00011652708053588867	3	005
186	481.97210693359375	213.4071807861328	1.0	380.5765380859375	279.3607482910156	0.9999999403953552	614.7680053710938	173.4980926513672	0.9999999403953552	614.3429565429688	173.38829040527344	0.0003376603126525879	3	005
187	478.5338439941406	215.42311096191406	1.0	384.4168701171875	281.6368103027344	1.0	615.6433715820312	173.3189239501953	0.9999996423721313	522.6491088867188	184.53668212890625	0.010346949100494385	3	005
188	479.7994384765625	215.294189453125	1.0	385.68487548828125	283.1521301269531	1.0	615.201171875	173.34698486328125	0.9999998211860657	529.2232055664062	183.1505889892578	0.01846364140510559	3	005
189	482.2315979003906	213.7545623779297	1.0	380.6705322265625	287.3954162597656	1.0	615.4889526367188	173.42623901367188	0.9999994039535522	528.3292236328125	178.25111389160156	0.9999279975891113	3	005
190	484.184326171875	213.4688262939453	1.0	380.05462646484375	286.4170837402344	0.03336164355278015	614.9745483398438	173.02767944335938	0.9999997615814209	528.0280151367188	173.67173767089844	0.9375078678131104	3	005
191	482.79803466796875	214.86297607421875	1.0	0.7699933052062988	99.89708709716797	0.006866008043289185	615.6838989257812	173.49842834472656	0.9999997019767761	528.2765502929688	170.44442749023438	0.6173495054244995	3	005
192	483.6016845703125	215.25514221191406	1.0	1.5174312591552734	100.73953247070312	0.032092660665512085	615.8741455078125	173.74954223632812	0.9999995231628418	528.1924438476562	165.40086364746094	0.023228943347930908	3	005
193	484.7355041503906	215.18966674804688	1.0	392.8758850097656	291.4825439453125	1.0	614.1278076171875	173.85110473632812	0.9999998211860657	614.5859375	173.34375	0.00016686320304870605	3	005
194	489.1947021484375	215.66932678222656	1.0	393.9300842285156	295.0545654296875	0.9999761581420898	615.8726196289062	173.9034881591797	0.9999994039535522	489.30853271484375	222.63954162597656	0.00011208653450012207	3	005
195	496.3255310058594	217.10337829589844	1.0	402.3044738769531	292.0896301269531	0.1326589286327362	615.3657836914062	173.5562286376953	0.9999996423721313	615.491943359375	173.05450439453125	8.437037467956543e-5	3	005
196	504.032470703125	214.98065185546875	1.0	413.28204345703125	277.0277404785156	0.3274684548377991	614.4746704101562	173.86561584472656	0.9999999403953552	614.4074096679688	173.441162109375	0.0001792609691619873	3	005
197	509.5701599121094	212.35195922851562	1.0	1.0268235206604004	99.44490051269531	0.010066449642181396	615.9666748046875	172.4790496826172	0.9999999403953552	615.735107421875	172.05894470214844	0.00017839670181274414	3	005
198	512.1329956054688	216.4777374267578	1.0	417.9092102050781	286.85394287109375	0.9999938011169434	616.3563232421875	173.15985107421875	0.9999994039535522	414.8580322265625	279.0782470703125	8.621811866760254e-5	3	005
199	515.12060546875	219.23193359375	1.0	428.5467224121094	273.6517333984375	0.0006414949893951416	616.1594848632812	173.3958740234375	0.9999995231628418	616.3272705078125	173.3155059814453	9.813904762268066e-5	3	005
200	516.660400390625	219.99716186523438	0.9999999403953552	436.05908203125	266.8807373046875	0.9260883927345276	614.8799438476562	173.68336486816406	1.0	614.294677734375	173.50601196289062	0.0003097057342529297	3	005
201	515.68359375	221.0846710205078	0.9999991655349731	439.56005859375	263.8243103027344	0.9202120304107666	615.3922729492188	173.83016967773438	0.9999998211860657	614.7092895507812	173.45849609375	0.00017714500427246094	3	005
202	524.6610717773438	223.86695861816406	0.017705827951431274	437.27191162109375	271.0043029785156	0.06447181105613708	614.3495483398438	173.51910400390625	0.9999998807907104	614.507080078125	173.22349548339844	0.0002141892910003662	3	005
203	448.79888916015625	256.6641540527344	0.004995018243789673	449.61346435546875	254.7244110107422	0.9998984336853027	616.0927124023438	173.513427734375	0.9999997615814209	527.9188842773438	154.91622924804688	0.0021723508834838867	3	005
204	449.5728454589844	263.3517150878906	0.001962631940841675	451.1766052246094	258.5213623046875	1.0	614.8726196289062	173.8573455810547	0.9999999403953552	615.1092529296875	173.6094207763672	0.00022020936012268066	3	005
205	436.41912841796875	231.95217895507812	0.0033212900161743164	438.9580993652344	233.18678283691406	0.9999955892562866	615.3419189453125	172.96420288085938	0.9999998807907104	615.4282836914062	172.5695343017578	0.00018259882926940918	3	005
206	433.61279296875	239.240478515625	0.8507096171379089	436.0062255859375	238.96359252929688	0.1280001699924469	615.2044067382812	173.52955627441406	0.9999998807907104	614.9249267578125	173.09744262695312	0.0002003014087677002	3	005
207	432.11419677734375	238.02467346191406	0.9997970461845398	436.4144287109375	239.00906372070312	0.9795448780059814	615.3236694335938	173.3949432373047	0.9999997615814209	435.0567321777344	230.70135498046875	0.00030744075775146484	3	005
208	430.84820556640625	237.9501495361328	0.9999772310256958	434.7178649902344	239.40611267089844	0.4622345566749573	614.1788940429688	173.7352752685547	0.9999998807907104	436.01641845703125	229.49075317382812	0.0002002120018005371	3	005
209	430.7884521484375	237.8188018798828	1.0	436.175537109375	234.718017578125	0.0062954723834991455	615.453857421875	172.6483154296875	0.9999996423721313	424.718505859375	230.4236297607422	0.0003020167350769043	3	005
210	431.58489990234375	239.27760314941406	1.0	434.16644287109375	242.18455505371094	0.00463789701461792	614.4057006835938	174.01805114746094	0.9999998211860657	614.0140991210938	173.36380004882812	0.0001474320888519287	3	005
211	428.0428466796875	240.67115783691406	0.9996516704559326	430.92852783203125	241.09181213378906	0.9987091422080994	615.6063232421875	172.96722412109375	0.9999998807907104	423.8818054199219	233.73146057128906	0.00022974610328674316	3	005
212	429.56256103515625	238.69180297851562	0.9999991655349731	432.0887451171875	240.74441528320312	0.3999462425708771	616.0631103515625	173.021484375	0.9999997019767761	525.8372192382812	211.84365844726562	0.29305610060691833	3	005
213	507.8067626953125	258.6923828125	0.9997018575668335	431.5299377441406	243.07720947265625	0.9999958276748657	614.3377075195312	172.9519805908203	0.9999998807907104	522.4132690429688	213.02040100097656	0.7898469567298889	3	005
214	507.1687927246094	262.2225341796875	0.9999743700027466	428.65985107421875	244.0552978515625	0.9999761581420898	614.9186401367188	172.65969848632812	0.9999999403953552	519.5344848632812	215.0767364501953	0.5871467590332031	3	005
215	505.6800231933594	264.7267761230469	0.9999985694885254	427.62554931640625	244.49627685546875	0.999921441078186	614.9314575195312	173.39569091796875	0.9999998211860657	614.65185546875	172.98648071289062	0.00023618340492248535	3	005
216	505.70159912109375	266.2965393066406	0.999999463558197	425.5276794433594	243.41087341308594	0.9999936819076538	613.7405395507812	173.7562255859375	0.9999998807907104	613.3099975585938	173.1436767578125	0.00019884109497070312	3	005
217	503.8429870605469	268.7708740234375	0.9999892115592957	424.6455993652344	241.94778442382812	0.4068800210952759	615.5713500976562	173.70016479492188	0.9999997615814209	615.067626953125	173.12753295898438	0.00017058849334716797	3	005
218	503.64306640625	270.6906433105469	0.9999995231628418	428.1123352050781	240.7584228515625	0.2995029091835022	615.8174438476562	172.64334106445312	0.9999998807907104	615.295166015625	172.01675415039062	0.0003089308738708496	3	005
219	503.41864013671875	269.05364990234375	1.0	429.30291748046875	239.80316162109375	0.2629527449607849	615.2481689453125	173.2641143798828	0.9999997615814209	513.4414672851562	161.3241729736328	0.003467351198196411	3	005
220	500.8211669921875	268.3979797363281	1.0	424.9392395019531	240.27621459960938	0.9719035625457764	614.2728881835938	173.13783264160156	0.9999998807907104	614.2369995117188	172.5319061279297	0.00030943751335144043	3	005
221	498.259765625	269.65802001953125	1.0	422.4314880371094	247.59568786621094	0.002119213342666626	614.4066772460938	173.095947265625	0.9999999403953552	514.6954956054688	160.40884399414062	0.8052759170532227	3	005
222	496.4128112792969	273.3279724121094	1.0	1.3008692264556885	100.66317749023438	0.000684887170791626	616.3273315429688	172.08363342285156	0.9999994039535522	615.6885375976562	171.81459045410156	0.00013914704322814941	3	005
223	417.39617919921875	245.565673828125	1.0	422.8767395019531	245.91360473632812	0.0015768110752105713	616.1522216796875	173.41470336914062	0.999999463558197	519.770751953125	161.10520935058594	0.001661539077758789	3	005
224	493.6180114746094	279.0501708984375	1.0	418.2796936035156	245.3168487548828	0.01759973168373108	614.2767333984375	173.3545379638672	0.9999998807907104	518.7906494140625	165.42044067382812	0.9437747597694397	3	005
225	490.0472717285156	281.2900695800781	0.9999997615814209	486.4973449707031	281.1427307128906	0.00044536590576171875	616.0479125976562	173.0448455810547	0.9999996423721313	517.7788696289062	167.39402770996094	0.873488187789917	3	005
226	489.7618408203125	286.17901611328125	0.9999998211860657	420.8531494140625	244.1534423828125	0.9999583959579468	616.4952392578125	173.19485473632812	0.9999995827674866	485.39300537109375	277.62591552734375	0.00022989511489868164	3	005
227	488.3766174316406	289.28790283203125	1.0	428.4678039550781	250.06378173828125	0.027109891176223755	615.279296875	172.6990966796875	0.9999998807907104	615.0919189453125	172.4828338623047	0.0001995563507080078	3	005
228	487.7114562988281	291.9681701660156	1.0	1.1945509910583496	92.98033142089844	0.03638976812362671	614.4511108398438	173.60316467285156	0.9999998211860657	517.0493774414062	168.400390625	0.0034914612770080566	3	005
229	486.683837890625	292.846923828125	1.0	425.5035705566406	258.15875244140625	0.007238060235977173	614.83544921875	173.31723022460938	0.9999998807907104	516.8836669921875	169.1151580810547	0.13626313209533691	3	005
230	488.40380859375	291.6465148925781	1.0	422.7939758300781	261.7001953125	0.03286990523338318	615.2488403320312	172.94223022460938	0.9999998807907104	614.9475708007812	172.7936248779297	0.0001672506332397461	3	005
231	488.23028564453125	292.1156921386719	1.0	1.677271842956543	103.9810562133789	0.027010589838027954	614.490966796875	172.7622528076172	0.9999998807907104	527.2607421875	248.28062438964844	0.09839838743209839	3	005
232	489.1429138183594	290.27764892578125	1.0	418.1636047363281	280.2696228027344	0.008706271648406982	614.4834594726562	173.2201385498047	0.9999999403953552	519.9056396484375	171.31138610839844	0.014225006103515625	3	005
233	491.4627380371094	289.6629943847656	1.0	415.95599365234375	281.552490234375	0.9150097370147705	615.0059814453125	173.3211212158203	0.9999998807907104	488.3811340332031	279.97454833984375	0.0001856088638305664	3	005
234	494.8036193847656	290.5089111328125	1.0	418.6884460449219	293.05914306640625	0.0010825395584106445	614.9671630859375	173.4510040283203	0.9999996423721313	517.64990234375	168.00306701660156	0.011949360370635986	3	005
235	497.4303894042969	292.5820617675781	1.0	412.4842224121094	292.19476318359375	0.9999985694885254	615.2344360351562	172.81617736816406	0.9999999403953552	517.0128784179688	172.38809204101562	0.9593924880027771	3	005
236	498.9856262207031	292.96533203125	1.0	415.522216796875	306.4783630371094	0.6188828349113464	615.1912231445312	172.97720336914062	0.9999997615814209	517.0726318359375	176.78732299804688	0.9171858429908752	3	005
237	501.0446472167969	289.585693359375	1.0	418.2909851074219	309.65716552734375	0.9999961853027344	615.6026611328125	172.79644775390625	0.9999996423721313	516.5401000976562	177.44017028808594	0.996038019657135	3	005
238	507.5646667480469	286.0926208496094	1.0	434.70599365234375	325.93963623046875	0.04661005735397339	615.2857055664062	173.5515594482422	0.9999997615814209	516.6226806640625	178.1873016357422	0.9973161220550537	3	005
239	511.9721374511719	278.2661437988281	1.0	433.714599609375	328.22344970703125	0.0057065486907958984	615.0401611328125	173.02972412109375	0.9999998211860657	518.9248657226562	179.48727416992188	0.9997152090072632	3	005
240	510.9179382324219	276.9644775390625	1.0	437.85198974609375	337.19464111328125	1.0	615.4903564453125	172.85182189941406	0.9999995231628418	518.7091674804688	177.3585662841797	0.9628891944885254	3	005
241	511.68994140625	278.2188720703125	1.0	435.0226745605469	344.7234191894531	1.0	614.8226928710938	173.01861572265625	0.9999998807907104	516.8954467773438	176.5485382080078	0.9738881587982178	3	005
242	510.6658935546875	284.2113952636719	1.0	434.4405212402344	345.7814025878906	1.0	614.5165405273438	173.3186798095703	0.9999998807907104	516.88330078125	177.13150024414062	0.006582111120223999	3	005
243	511.9806823730469	286.96038818359375	1.0	435.9770812988281	347.47589111328125	1.0	615.0179443359375	173.5657196044922	0.9999997615814209	435.8211975097656	348.1283264160156	0.000258028507232666	3	005
244	511.01678466796875	289.8042907714844	1.0	436.0745849609375	348.55792236328125	0.9992766380310059	614.4511108398438	173.58580017089844	0.9999998807907104	517.4769897460938	175.85794067382812	0.0007943511009216309	3	005
245	512.88037109375	297.4945068359375	0.9999998807907104	438.7245178222656	350.7960510253906	0.1172231137752533	614.2307739257812	173.17457580566406	1.0	518.4490966796875	177.6436309814453	0.008092284202575684	3	005
246	512.97900390625	298.7476501464844	0.9999976754188538	439.6414489746094	353.6175231933594	0.9816774129867554	615.7337036132812	173.197265625	0.9999996423721313	512.5071411132812	302.01861572265625	0.0006750524044036865	3	005
247	511.47283935546875	301.6844482421875	0.9999987483024597	514.5360107421875	298.1148986816406	0.4794834554195404	615.8681640625	173.61801147460938	0.9999997615814209	516.0120239257812	171.42771911621094	0.9973496198654175	3	005
248	508.5687255859375	303.82366943359375	1.0	513.3215942382812	298.5550231933594	0.03294631838798523	615.0914306640625	173.61744689941406	0.9999996423721313	516.4467163085938	176.80935668945312	0.7676506042480469	3	005
249	506.49822998046875	307.9211120605469	1.0	510.4750671386719	306.41705322265625	0.12659302353858948	615.4620361328125	172.7220458984375	0.9999998807907104	516.7241821289062	177.00721740722656	0.0018676817417144775	3	005
250	506.79296875	312.1383361816406	1.0	512.0187377929688	313.5643615722656	0.5560439229011536	615.5994262695312	173.41799926757812	0.9999997019767761	506.4356994628906	317.704345703125	0.0003198087215423584	3	005
251	505.93994140625	313.7147521972656	1.0	512.2505493164062	315.50244140625	0.13746947050094604	615.7948608398438	173.672607421875	0.9999995231628418	518.708984375	176.96810913085938	0.03583762049674988	3	005
252	504.51934814453125	317.9754943847656	1.0	513.1296997070312	318.32635498046875	0.03409451246261597	616.217529296875	174.36962890625	0.9999997019767761	516.3864135742188	176.04310607910156	0.02407050132751465	3	005
253	503.2937316894531	319.6345520019531	1.0	0.5616965293884277	100.16996765136719	0.006671398878097534	614.7847290039062	173.0774383544922	0.9999998807907104	517.8582763671875	178.87625122070312	0.05906754732131958	3	005
254	500.2250061035156	320.44708251953125	1.0	506.31158447265625	315.8142395019531	0.007210910320281982	615.4711303710938	172.7748260498047	0.9999997615814209	500.7091369628906	312.602294921875	0.00023955106735229492	3	005
255	496.7569274902344	323.2467041015625	1.0	0.699042797088623	98.92189025878906	0.014052659273147583	614.578369140625	173.42129516601562	0.9999998807907104	520.9088134765625	182.24679565429688	0.0017029643058776855	3	005
256	495.7746887207031	326.35931396484375	1.0	0.6553802490234375	98.81230163574219	0.014065593481063843	615.2699584960938	172.60704040527344	0.9999999403953552	615.0905151367188	172.3061065673828	0.0002764761447906494	3	005
257	493.486572265625	327.0640869140625	1.0	0.6639213562011719	104.47303009033203	0.003261774778366089	615.5692749023438	172.6534881591797	0.9999996423721313	519.2412719726562	180.49098205566406	0.5372761487960815	3	005
258	492.7765808105469	327.8869323730469	1.0	0.7384464740753174	97.59492492675781	0.0034065842628479004	615.9902954101562	172.86094665527344	0.9999998807907104	517.2179565429688	181.39334106445312	0.0012359023094177246	3	005
259	488.59857177734375	328.65728759765625	0.9999927878379822	428.7166442871094	353.4367370605469	0.0015827417373657227	614.2681274414062	173.21246337890625	0.9999998807907104	522.7765502929688	180.3858642578125	0.0034263432025909424	3	005
260	486.66302490234375	332.883056640625	0.9997896552085876	427.86053466796875	354.6202697753906	0.0014232993125915527	614.6712036132812	173.46632385253906	0.9999998807907104	527.9072875976562	183.63916015625	0.0012299418449401855	3	005
261	484.8042907714844	330.6770324707031	0.9999989867210388	0.37589406967163086	98.8035659790039	0.030630052089691162	615.7904052734375	172.7680206298828	0.9999996423721313	615.5067138671875	172.26446533203125	0.0001214444637298584	3	005
262	481.9603576660156	324.58154296875	1.0	488.99169921875	315.25421142578125	0.0009856224060058594	614.977783203125	173.79446411132812	0.9999998807907104	614.68896484375	173.39495849609375	0.00020945072174072266	3	005
263	482.6688537597656	314.9348449707031	1.0	528.9248657226562	306.74810791015625	0.9981294870376587	615.6765747070312	173.33082580566406	0.9999997615814209	614.9876098632812	173.07774353027344	0.00015792250633239746	3	005
264	484.1143798828125	310.013671875	1.0	416.6029968261719	355.28704833984375	0.9670792818069458	615.1355590820312	173.47586059570312	0.9999997615814209	520.4806518554688	295.995361328125	0.0003001093864440918	3	005
265	487.0735168457031	307.8848876953125	1.0	409.4139404296875	357.08978271484375	0.9999852776527405	614.6337890625	173.11953735351562	0.9999998807907104	614.657958984375	172.66221618652344	0.0001322627067565918	3	005
266	489.6327209472656	306.8705139160156	1.0	407.38507080078125	353.4691162109375	0.06244620680809021	615.363525390625	173.11883544921875	0.9999997615814209	494.7256164550781	319.08245849609375	0.0003695487976074219	3	005
267	493.941650390625	297.54461669921875	1.0	1.5286040306091309	98.00824737548828	0.0037370622158050537	614.4038696289062	173.32032775878906	0.9999998807907104	495.7394104003906	302.3741760253906	0.0007125139236450195	3	005
268	500.4484558105469	286.02276611328125	1.0	431.00030517578125	352.9610900878906	0.9985355138778687	615.15234375	172.88284301757812	0.9999998211860657	614.7849731445312	172.517578125	0.0002791881561279297	3	005
269	501.55194091796875	281.3206787109375	1.0	433.5575256347656	355.7529602050781	0.9614552855491638	615.0792236328125	173.11061096191406	0.9999998211860657	614.6184692382812	172.88784790039062	0.0002719461917877197	3	005
270	499.11614990234375	282.59967041015625	1.0	430.850830078125	356.86651611328125	0.9999999403953552	614.5596313476562	173.51039123535156	0.9999998807907104	614.4120483398438	172.9319305419922	0.00022986531257629395	3	005
271	499.97064208984375	285.0823669433594	1.0	432.16925048828125	356.5877685546875	0.9999988079071045	613.93994140625	172.77366638183594	0.9999998807907104	614.5906372070312	172.46188354492188	0.00016561150550842285	3	005
272	499.52337646484375	287.09075927734375	1.0	430.2580871582031	354.33740234375	0.9993473291397095	613.77734375	172.64761352539062	0.9999998807907104	613.42041015625	172.250732421875	0.0002867281436920166	3	005
273	498.54571533203125	287.54949951171875	1.0	428.6254577636719	355.2302551269531	0.9995458722114563	614.15234375	173.1614227294922	0.9999998807907104	613.6144409179688	172.7090301513672	0.0002701282501220703	3	005
274	500.0310974121094	287.4902038574219	1.0	428.1190185546875	355.1646728515625	0.9738092422485352	615.0291748046875	172.98402404785156	0.9999997615814209	614.884765625	172.63491821289062	0.00033357739448547363	3	005
275	500.58135986328125	287.7958679199219	1.0	424.3718566894531	354.1715393066406	0.9932935237884521	615.5187377929688	173.0828399658203	0.9999997615814209	614.9885864257812	172.6816864013672	0.00030472874641418457	3	005
276	500.8166198730469	288.23602294921875	1.0	422.0616455078125	354.42022705078125	0.11949363350868225	613.8495483398438	173.6551055908203	0.9999997615814209	613.8308715820312	173.0900421142578	0.00020679831504821777	3	005
277	500.5403747558594	292.1754455566406	1.0	423.066162109375	354.2091979980469	0.9493054151535034	615.652099609375	173.6177978515625	0.9999996423721313	615.444091796875	173.2527313232422	0.00017705559730529785	3	005
278	501.1492919921875	294.7036437988281	1.0	421.1694641113281	352.858642578125	0.9260002374649048	615.0072631835938	173.38526916503906	0.9999998211860657	421.1387634277344	344.970703125	0.00035178661346435547	3	005
279	501.0846252441406	297.40447998046875	1.0	419.3002624511719	352.17779541015625	0.992171585559845	615.6510620117188	172.9322967529297	0.9999996423721313	615.012451171875	172.56591796875	0.00028207898139953613	3	005
280	500.55279541015625	297.9664306640625	1.0	416.5935363769531	350.9788513183594	0.9938095808029175	614.7977905273438	173.57461547851562	0.9999997615814209	408.52008056640625	344.99114990234375	0.0002484917640686035	3	005
281	498.59716796875	298.4146728515625	1.0	413.1513366699219	349.90960693359375	0.00673222541809082	616.1309204101562	173.91099548339844	0.9999996423721313	615.4307861328125	173.66429138183594	0.00022971630096435547	3	005
282	499.46630859375	299.3503723144531	1.0	416.98248291015625	345.464599609375	0.0026523470878601074	615.8860473632812	173.5713653564453	0.9999997615814209	615.4060668945312	173.34402465820312	0.00021633505821228027	3	005
283	499.111572265625	300.2384338378906	1.0	407.59124755859375	345.7902526855469	0.019902169704437256	614.9425048828125	172.8994140625	0.9999998807907104	614.0877685546875	172.770751953125	0.00032144784927368164	3	005
284	499.5595703125	300.9418640136719	1.0	1.3897459506988525	92.14464569091797	0.005635470151901245	616.7651977539062	173.2700958251953	0.9999988079071045	404.2185363769531	339.2552490234375	0.0003013908863067627	3	005
285	499.753173828125	300.98223876953125	1.0	405.75	344.2604064941406	0.14065179228782654	615.2716674804688	174.0108642578125	0.9999997615814209	614.7243041992188	173.56546020507812	0.00017538666725158691	3	005
286	500.4518737792969	301.0567626953125	1.0	403.5104064941406	344.4564514160156	0.9437863826751709	615.72509765625	173.73818969726562	0.9999995827674866	615.069091796875	173.322021484375	0.000326693058013916	3	005
287	499.5124206542969	301.832275390625	1.0	404.1263732910156	342.8107604980469	0.6762753129005432	615.2903442382812	172.50454711914062	0.9999997019767761	489.53070068359375	291.8778381347656	0.00017699599266052246	3	005
288	499.2452392578125	301.7690124511719	1.0	405.0067138671875	343.1304931640625	0.8195605278015137	615.9141845703125	173.59169006347656	0.9999991655349731	489.622802734375	291.580322265625	0.0002554655075073242	3	005
289	499.68939208984375	301.98077392578125	1.0	407.10028076171875	343.44854736328125	0.07000216841697693	615.4401245117188	173.31370544433594	0.9999998807907104	614.9553833007812	173.0831298828125	0.00021183490753173828	3	005
290	499.67327880859375	302.4942321777344	1.0	405.5281677246094	344.4158935546875	0.020442962646484375	614.0365600585938	173.41859436035156	0.9999998211860657	489.691650390625	292.1192321777344	0.0002383589744567871	3	005
291	499.9485778808594	302.36309814453125	1.0	402.9163818359375	342.0798034667969	0.9380168914794922	614.5145263671875	173.33383178710938	0.9999998807907104	613.8793334960938	172.95347595214844	0.0003178119659423828	3	005
292	498.9640197753906	301.85723876953125	1.0	401.1819763183594	342.4940490722656	0.9996707439422607	614.7347412109375	173.30775451660156	0.9999997615814209	614.5852661132812	173.13685607910156	0.00021654367446899414	3	005
293	499.5325012207031	302.5724182128906	1.0	401.3334045410156	341.2205810546875	0.9955115914344788	615.1528930664062	173.19493103027344	0.9999998807907104	614.3327026367188	172.6742401123047	0.0003827214241027832	3	005
294	499.07843017578125	304.78228759765625	1.0	401.024658203125	341.3628845214844	0.14839604496955872	614.2630004882812	173.2953643798828	0.9999998807907104	499.5440368652344	292.05364990234375	0.00027126073837280273	3	005
295	498.07965087890625	307.87493896484375	1.0	399.5665283203125	344.2285461425781	0.9999994039535522	615.26416015625	173.09686279296875	0.9999999403953552	614.3340454101562	172.80699157714844	0.0002766549587249756	3	005
296	494.84197998046875	319.0582580566406	1.0	396.7867736816406	346.29779052734375	0.9999998807907104	614.6112060546875	173.3018341064453	0.9999998807907104	395.5824279785156	349.2628479003906	0.00033980607986450195	3	005
297	496.129638671875	326.4080505371094	1.0	393.5691223144531	345.94512939453125	1.0	614.182861328125	173.49832153320312	0.9999997019767761	393.09808349609375	348.4649353027344	0.00013402104377746582	3	005
298	495.6751403808594	328.5582275390625	1.0	393.29345703125	345.0627136230469	0.9999999403953552	614.1033325195312	172.9765167236328	0.9999998807907104	510.4681396484375	167.80874633789062	0.005958825349807739	3	005
299	496.2599792480469	328.95257568359375	1.0	394.17706298828125	336.6383972167969	1.0	614.6019897460938	173.68321228027344	0.9999998807907104	514.808837890625	167.0510711669922	0.5273356437683105	3	005
300	497.0505676269531	328.6070251464844	1.0	395.61572265625	330.6924743652344	0.9999428987503052	614.8226318359375	173.77598571777344	0.9999998807907104	508.6622619628906	166.86375427246094	0.1774701476097107	3	005
301	499.29461669921875	323.99932861328125	1.0	399.0644836425781	330.96246337890625	0.9999991655349731	614.4992065429688	173.61599731445312	0.9999998807907104	518.4835815429688	168.23597717285156	0.033733755350112915	3	005
302	507.0586853027344	315.5886535644531	0.9975332021713257	417.231201171875	331.3505859375	0.9999455213546753	614.1575927734375	173.0558319091797	0.9999999403953552	512.27734375	167.14108276367188	0.00042754411697387695	3	005
303	503.40106201171875	307.2891540527344	1.0	418.67291259765625	336.2030944824219	0.9944422245025635	615.0089721679688	172.5193634033203	0.9999995827674866	504.7859191894531	291.7461853027344	0.00032210350036621094	3	005
304	501.7376403808594	310.05731201171875	1.0	424.47711181640625	341.1094665527344	0.9764524698257446	614.920654296875	173.36090087890625	0.9999998807907104	614.212646484375	173.10092163085938	0.0002547800540924072	3	005
305	503.697509765625	309.4247131347656	1.0	423.0121765136719	340.6048278808594	0.999834418296814	615.1771850585938	172.70399475097656	0.9999997615814209	503.88934326171875	321.3246765136719	0.00040656328201293945	3	005
306	497.27728271484375	314.2176513671875	1.0	416.68756103515625	340.9461669921875	0.9998512268066406	614.76806640625	173.0894775390625	0.9999998807907104	515.2644653320312	162.80908203125	0.00033032894134521484	3	005
307	416.00994873046875	341.68389892578125	0.8066492080688477	418.0303039550781	341.6341247558594	0.9999189376831055	614.9994506835938	173.28477478027344	0.9999997615814209	513.75244140625	166.04730224609375	0.9999735951423645	3	005
308	492.28466796875	321.26837158203125	0.9999985098838806	415.63275146484375	341.6024169921875	0.999980628490448	615.1509399414062	173.0876922607422	0.9999997615814209	510.90533447265625	169.12570190429688	0.0008898079395294189	3	005
309	414.78887939453125	340.38519287109375	0.9999920129776001	416.0851135253906	339.4248046875	0.996319055557251	615.3318481445312	173.75172424316406	0.9999997615814209	615.3770751953125	173.4203643798828	0.00017967820167541504	3	005
310	487.19500732421875	320.39794921875	0.9999954104423523	413.6210632324219	337.8811340332031	0.9634145498275757	614.7160034179688	173.24745178222656	0.9999998807907104	614.0703735351562	172.70437622070312	0.00022873282432556152	3	005
311	488.298583984375	325.1031494140625	0.999977707862854	411.0323181152344	339.0404968261719	0.4461703598499298	615.4850463867188	173.34825134277344	0.9999998807907104	614.2739868164062	172.87876892089844	0.00035247206687927246	3	005
312	486.7957763671875	325.29437255859375	0.9999998807907104	0.27835559844970703	98.63777160644531	0.0044727623462677	614.3146362304688	173.41854858398438	0.9999998807907104	495.1148681640625	328.4286804199219	0.0002135932445526123	3	005
313	485.7396240234375	319.8056945800781	0.9999997615814209	411.85223388671875	326.96075439453125	0.9823570251464844	614.5902099609375	173.2255859375	0.9999998807907104	614.236572265625	172.84475708007812	0.0002467036247253418	3	005
314	485.8363952636719	306.4295349121094	1.0	0.35048794746398926	99.78761291503906	0.004070013761520386	614.6559448242188	173.5721435546875	0.9999998807907104	614.628662109375	173.1300048828125	0.0003674924373626709	3	005
315	485.12786865234375	300.2610168457031	1.0	524.74755859375	297.95916748046875	0.6516753435134888	613.6973876953125	172.97218322753906	1.0	505.87969970703125	166.20220947265625	0.07614246010780334	3	005
316	485.5848693847656	295.1759033203125	1.0	524.1301879882812	291.9316101074219	0.5114564299583435	614.6670532226562	173.63858032226562	0.9999999403953552	497.3145446777344	301.9884033203125	0.0002630949020385742	3	005
317	484.8794860839844	291.8826904296875	1.0	419.3582763671875	351.04443359375	0.9999613165855408	614.7689819335938	173.4003448486328	0.9999998211860657	614.255859375	172.68080139160156	0.00028082728385925293	3	005
318	485.8236389160156	287.3825988769531	1.0	418.6203308105469	351.1391906738281	1.0	614.481201171875	173.11790466308594	0.9999997615814209	502.0662841796875	172.41702270507812	0.0017736852169036865	3	005
319	487.7230529785156	285.4300537109375	1.0	417.30560302734375	349.5621337890625	0.9999998211860657	614.4884643554688	172.6740264892578	0.9999998211860657	501.56439208984375	167.2725067138672	0.010909557342529297	3	005
320	488.888671875	283.2562255859375	1.0	415.92864990234375	347.87261962890625	1.0	614.5281372070312	173.5877227783203	0.9999998807907104	500.92059326171875	161.68304443359375	0.987975537776947	3	005
321	490.2704772949219	283.3337097167969	1.0	412.9722595214844	349.87835693359375	0.9999995231628418	614.1271362304688	173.22264099121094	0.9999998807907104	504.17767333984375	168.25079345703125	0.9750221967697144	3	005
322	490.23748779296875	285.8674621582031	1.0	415.45068359375	351.40093994140625	0.9999998807907104	614.3916625976562	172.51730346679688	0.9999999403953552	502.6950988769531	169.13771057128906	0.012683749198913574	3	005
323	490.6380615234375	289.9006652832031	1.0	406.03033447265625	352.2210998535156	0.9996576309204102	614.289794921875	173.55662536621094	0.9999998807907104	404.8011474609375	344.9368896484375	0.0002962350845336914	3	005
324	489.857666015625	294.1598815917969	1.0	403.5978698730469	352.481689453125	0.7724029421806335	613.8964233398438	173.48153686523438	0.9999998211860657	503.8808898925781	163.3564453125	0.9946354627609253	3	005
325	491.11370849609375	296.7595520019531	1.0	400.62310791015625	351.34295654296875	0.19934424757957458	614.1817016601562	173.21868896484375	0.9999997615814209	502.1856384277344	161.7840576171875	0.9936449527740479	3	005
326	493.6163330078125	298.0982971191406	1.0	397.6661071777344	348.1604919433594	0.9679771065711975	614.4255981445312	173.6277313232422	0.9999996423721313	390.83892822265625	342.8768615722656	0.00025331974029541016	3	005
327	496.050048828125	298.1966857910156	1.0	392.9223327636719	344.18963623046875	0.9999827146530151	614.0067138671875	172.9322967529297	0.9999998807907104	506.468505859375	161.44845581054688	0.6881862282752991	3	005
328	496.1966857910156	299.4255676269531	1.0	393.8836975097656	342.5565185546875	0.999998927116394	614.6102294921875	172.90142822265625	0.9999998807907104	613.945556640625	172.33383178710938	0.0003428459167480469	3	005
329	498.16351318359375	298.31353759765625	1.0	402.6852111816406	342.1377868652344	0.8857523202896118	613.684814453125	173.41273498535156	0.9999999403953552	502.5792541503906	159.41766357421875	0.00023603439331054688	3	005
330	499.63592529296875	297.27020263671875	1.0	405.1292724609375	345.5992736816406	0.160350501537323	614.3765869140625	172.89797973632812	0.9999998807907104	613.580810546875	172.31124877929688	0.0002637803554534912	3	005
331	501.51373291015625	295.0892639160156	1.0	403.07220458984375	344.8441467285156	0.9999338388442993	613.6165161132812	173.37356567382812	1.0	507.6336669921875	163.5613250732422	0.0003109574317932129	3	005
332	501.51544189453125	296.03106689453125	1.0	400.62640380859375	346.85174560546875	0.9999992251396179	614.4600219726562	173.48776245117188	0.9999998807907104	505.15679931640625	160.3677978515625	0.03831377625465393	3	005
333	500.4593200683594	296.6042785644531	1.0	404.4793395996094	347.2819519042969	0.9972716569900513	614.4219360351562	173.4329071044922	0.9999998807907104	614.074951171875	172.99830627441406	0.00027063488960266113	3	005
334	500.872314453125	297.7120056152344	1.0	405.03643798828125	349.6767883300781	0.9648415446281433	615.4083251953125	172.5455322265625	0.9999998807907104	404.18341064453125	342.50799560546875	0.0003731846809387207	3	005
335	499.8658752441406	298.9389953613281	1.0	403.701904296875	347.622802734375	1.0	613.5985717773438	173.85073852539062	1.0	404.1813659667969	349.4388122558594	0.000252455472946167	3	005
336	504.76800537109375	297.3228454589844	1.0	402.2740478515625	351.2230529785156	0.9999911785125732	614.3876953125	173.29283142089844	0.9999999403953552	614.153564453125	172.97625732421875	0.00017282366752624512	3	005
337	504.3128967285156	295.060791015625	1.0	409.474609375	339.6626892089844	0.9999999403953552	613.290771484375	173.5365753173828	0.9999998807907104	509.1712646484375	150.78326416015625	0.0014186203479766846	3	005
338	504.5451965332031	294.1817626953125	1.0	413.61920166015625	336.3956604003906	0.9475946426391602	614.452392578125	173.08447265625	0.9999996423721313	504.8178405761719	304.845458984375	9.384751319885254e-5	3	005
339	504.0369567871094	293.4610595703125	1.0	417.12652587890625	341.4968566894531	1.0	614.8551025390625	173.24105834960938	0.9999998807907104	614.5225219726562	173.0900115966797	0.0001735091209411621	3	005
340	504.533935546875	292.6058044433594	1.0	416.6941833496094	341.5024719238281	1.0	614.1957397460938	173.14016723632812	0.9999998807907104	614.5595703125	173.0253143310547	0.0001596510410308838	3	005
341	504.3238525390625	292.7611083984375	1.0	418.8135681152344	341.153076171875	1.0	615.6283569335938	172.92770385742188	0.9999995231628418	615.6102294921875	172.6769561767578	0.00010389089584350586	3	005
342	503.4250183105469	293.4881896972656	1.0	420.6352233886719	339.0719909667969	1.0	613.8272705078125	173.11569213867188	0.9999998807907104	504.7889099121094	304.1572570800781	0.00026550889015197754	3	005
343	501.9259033203125	299.0168762207031	1.0	419.42266845703125	344.2105712890625	0.999984622001648	614.310302734375	173.20657348632812	0.9999998807907104	490.0176086425781	308.025390625	0.000284045934677124	3	005
344	504.6078796386719	298.9471435546875	1.0	429.18597412109375	338.2406311035156	0.9998289346694946	613.1725463867188	173.32571411132812	1.0	503.8603820800781	305.485107421875	0.0003966689109802246	3	005
345	513.1768798828125	295.7566223144531	0.9999975562095642	430.4348449707031	326.58575439453125	0.9997938275337219	613.837890625	173.06512451171875	0.9999999403953552	516.6173706054688	304.190185546875	0.0004278421401977539	3	005
346	510.96612548828125	295.8017578125	0.9999879002571106	433.202880859375	324.298583984375	1.0	614.7546997070312	172.92803955078125	0.9999998807907104	613.4847412109375	172.35879516601562	0.00023695826530456543	3	005
347	510.69207763671875	296.9534912109375	0.9998244047164917	430.79620361328125	319.4215393066406	0.9999873638153076	615.1764526367188	173.4185333251953	0.9999998807907104	614.7896728515625	173.12429809570312	0.00019231438636779785	3	005
348	509.4665832519531	292.5948486328125	0.9999999403953552	433.9029235839844	320.47235107421875	0.9999995231628418	614.1326293945312	172.86036682128906	0.9999998807907104	613.8251342773438	172.47982788085938	0.00025838613510131836	3	005
349	505.873291015625	290.5985107421875	1.0	436.4196472167969	326.19781494140625	0.9999997615814209	614.0282592773438	173.03512573242188	0.9999997615814209	614.1783447265625	172.4464874267578	0.00015464425086975098	3	005
350	505.2854919433594	284.8594970703125	1.0	446.2495422363281	322.71636962890625	1.0	614.5712890625	172.78231811523438	0.9999999403953552	513.1922607421875	289.7874450683594	0.0014970898628234863	3	005
351	507.67718505859375	280.3037414550781	1.0	449.5716247558594	322.0671691894531	0.26846277713775635	616.0830688476562	173.5237579345703	0.9999994039535522	512.2531127929688	288.3767395019531	0.0020493268966674805	3	005
352	506.35223388671875	277.9654846191406	1.0	447.1719055175781	316.07464599609375	0.9996317625045776	614.5587768554688	172.8139190673828	0.9999999403953552	613.875732421875	172.3568878173828	0.000250011682510376	3	005
353	506.2598571777344	274.4932556152344	1.0	445.9472961425781	316.1225891113281	1.0	614.5328369140625	173.47364807128906	0.9999997615814209	511.062744140625	276.93646240234375	0.0005114376544952393	3	005
354	504.9814758300781	269.8075256347656	1.0	447.2720642089844	319.18048095703125	0.9999752044677734	615.5067749023438	172.99807739257812	0.9999998807907104	511.2077331542969	274.673095703125	0.0006486475467681885	3	005
355	504.3677062988281	268.6255187988281	1.0	448.18145751953125	320.1677551269531	0.9962960481643677	613.7702026367188	173.0357208251953	0.9999999403953552	511.6427001953125	274.0046691894531	0.0022436976432800293	3	005
356	503.9442443847656	268.9371337890625	1.0	438.50286865234375	305.2383117675781	0.1460229754447937	615.30419921875	172.81546020507812	0.9999997615814209	511.2979736328125	273.29437255859375	0.0027588307857513428	3	005
357	501.6298522949219	268.67889404296875	1.0	446.4429931640625	321.56378173828125	0.9694064855575562	615.077392578125	173.78713989257812	0.9999998211860657	511.7657470703125	272.65325927734375	0.0010423362255096436	3	005
358	502.1278381347656	268.6319580078125	1.0	444.28924560546875	320.56475830078125	0.9998717308044434	614.6928100585938	172.6292266845703	0.9999998807907104	511.38836669921875	273.8819580078125	0.0014682412147521973	3	005
359	501.2578430175781	269.2200622558594	1.0	442.787353515625	319.5340576171875	0.9999617338180542	613.7708129882812	173.48184204101562	0.9999998807907104	511.9297790527344	274.851806640625	0.0007943511009216309	3	005
360	500.8962097167969	270.62249755859375	1.0	440.9986877441406	320.7879943847656	0.999999463558197	615.90869140625	173.2674102783203	0.9999997615814209	511.1813049316406	275.13079833984375	0.0005154013633728027	3	005
361	501.2376708984375	271.4165954589844	1.0	440.1852722167969	321.6640319824219	0.9999960660934448	614.3751831054688	173.31048583984375	0.9999998211860657	510.0758056640625	276.0766906738281	0.0005756914615631104	3	005
362	501.8071594238281	271.4100341796875	1.0	435.99267578125	321.1018981933594	0.9870356321334839	615.4995727539062	172.73953247070312	0.9999998807907104	511.4524230957031	259.6976013183594	0.0005240142345428467	3	005
363	502.3760681152344	271.1476745605469	1.0	433.3028259277344	320.18206787109375	0.9997172355651855	613.7417602539062	173.4426727294922	1.0	510.44732666015625	275.4021911621094	0.000367581844329834	3	005
364	503.66339111328125	268.1751708984375	1.0	434.6131896972656	320.7379455566406	1.0	614.463134765625	173.8650360107422	0.9999998211860657	511.6716613769531	272.60400390625	0.0029920339584350586	3	005
365	506.4839172363281	257.8830871582031	1.0	447.9697570800781	319.6346740722656	0.9910696148872375	616.495361328125	172.74383544921875	0.9999992847442627	514.2367553710938	269.7743835449219	0.0013815462589263916	3	005
366	511.21563720703125	249.10877990722656	1.0	446.9651794433594	321.593017578125	0.9976720809936523	613.9496459960938	173.09625244140625	0.9999998807907104	498.4227600097656	137.96267700195312	0.0007895529270172119	3	005
367	515.68896484375	236.20945739746094	1.0	446.8300476074219	324.3042907714844	1.0	614.3681030273438	173.154052734375	0.9999998807907104	613.6630249023438	172.06686401367188	0.00020813941955566406	3	005
368	507.83685302734375	234.36126708984375	1.0	436.9555969238281	333.9472351074219	0.4344675540924072	614.71728515625	173.3295440673828	0.9999998807907104	614.1126098632812	172.4813995361328	0.00013059377670288086	3	005
369	501.7535400390625	236.85777282714844	1.0	439.86083984375	339.1579284667969	0.9999999403953552	614.0562133789062	173.49070739746094	0.9999999403953552	509.3067932128906	242.91001892089844	0.0002791285514831543	3	005
370	495.8443603515625	237.55130004882812	1.0	435.8966979980469	327.5258483886719	0.9999721050262451	615.4408569335938	173.2400665283203	0.9999997615814209	489.238525390625	228.7045135498047	0.00019034743309020996	3	005
371	493.5268859863281	237.57122802734375	1.0	433.6891784667969	324.1130065917969	1.0	613.9686279296875	173.4475860595703	0.9999999403953552	613.528076171875	172.72415161132812	0.00023600459098815918	3	005
372	491.4347229003906	237.45614624023438	1.0	430.3490295410156	322.7902526855469	1.0	613.4346923828125	173.7536163330078	1.0	486.16412353515625	227.64218139648438	0.00027048587799072266	3	005
373	489.47247314453125	236.69509887695312	1.0	428.76751708984375	321.4594421386719	1.0	614.6475830078125	173.33067321777344	0.9999999403953552	614.1552124023438	172.76492309570312	0.00025662779808044434	3	005
374	487.9305725097656	236.6122589111328	1.0	425.640625	320.7391357421875	1.0	614.8123779296875	173.29644775390625	0.9999998211860657	423.02130126953125	314.4635925292969	0.00017896294593811035	3	005
375	486.97625732421875	235.87747192382812	1.0	422.734619140625	319.4323425292969	1.0	614.9100952148438	173.4131317138672	0.9999998807907104	499.9713439941406	134.86439514160156	0.013204395771026611	3	005
376	486.611572265625	236.29373168945312	1.0	419.2711486816406	318.5213928222656	1.0	614.7489624023438	173.35121154785156	0.9999998211860657	419.5700378417969	313.5566711425781	0.0003566443920135498	3	005
377	486.5298156738281	236.53179931640625	1.0	416.3282775878906	317.0834045410156	1.0	613.9562377929688	173.10745239257812	0.9999999403953552	417.5946960449219	310.7682189941406	0.0005595386028289795	3	005
378	486.1908264160156	236.0640411376953	1.0	417.2979736328125	315.0237731933594	1.0	614.7356567382812	173.25233459472656	0.9999998211860657	614.3427124023438	172.45794677734375	0.00023797154426574707	3	005
379	486.260498046875	234.2166748046875	1.0	417.6813659667969	314.2342224121094	1.0	615.3287353515625	173.2665252685547	0.9999991655349731	418.1741638183594	315.3890380859375	0.00026044249534606934	3	005
380	483.889404296875	238.01487731933594	1.0	415.15460205078125	320.8189392089844	1.0	615.011962890625	173.14361572265625	0.9999999403953552	473.81884765625	230.22296142578125	0.00023788213729858398	3	005
381	477.720703125	248.78684997558594	1.0	414.4524841308594	315.342529296875	1.0	614.6483764648438	172.8859405517578	0.9999998807907104	476.0262756347656	255.73875427246094	0.0002643764019012451	3	005
382	473.47149658203125	251.5845184326172	1.0	405.3385314941406	318.7982482910156	0.9999995827674866	615.8359375	173.05194091796875	0.9999998807907104	615.1401977539062	172.57717895507812	0.00018540024757385254	3	005
383	473.0721435546875	253.05783081054688	1.0	405.0035400390625	314.1691589355469	1.0	613.5975952148438	173.74183654785156	0.9999998211860657	404.5639953613281	317.49700927734375	0.00018328428268432617	3	005
384	471.6229553222656	253.4307861328125	1.0	402.9041748046875	315.33685302734375	1.0	614.8514404296875	173.5809783935547	0.9999998211860657	404.57476806640625	317.1210632324219	0.0002479255199432373	3	005
385	471.39788818359375	253.16970825195312	1.0	399.7956848144531	319.0890197753906	1.0	614.9191284179688	173.76869201660156	0.9999997615814209	400.6311340332031	320.4972839355469	0.00019422173500061035	3	005
386	470.6462707519531	253.01206970214844	1.0	397.61834716796875	317.7557373046875	1.0	614.1973876953125	173.02499389648438	0.9999998807907104	613.91748046875	172.6806182861328	0.00030496716499328613	3	005
387	469.7264404296875	255.43418884277344	1.0	394.9527893066406	315.9778747558594	0.9999998807907104	615.19580078125	173.66253662109375	0.9999997615814209	497.465087890625	124.5461654663086	0.1975395381450653	3	005
388	469.6856689453125	255.9490203857422	1.0	398.5727233886719	313.1049499511719	0.9999998807907104	614.9091186523438	173.6497344970703	0.9999998807907104	464.2091369628906	246.7051239013672	0.00019794702529907227	3	005
389	469.7919006347656	254.2866668701172	1.0	397.58056640625	313.77398681640625	0.9999998807907104	615.1220703125	173.59112548828125	0.9999997615814209	464.0766296386719	245.946533203125	0.0002709329128265381	3	005
390	470.0246276855469	255.2447509765625	1.0	396.8816833496094	313.3229675292969	0.9999995231628418	613.045654296875	173.69264221191406	0.9999998807907104	468.2029724121094	245.1345977783203	0.0003546774387359619	3	005
391	470.6571044921875	253.75465393066406	1.0	394.64453125	313.679443359375	0.020957201719284058	614.5255126953125	173.208984375	0.9999998211860657	467.1808166503906	243.85073852539062	0.000172346830368042	3	005
392	472.65313720703125	248.92539978027344	1.0	400.65850830078125	303.87164306640625	0.9670330286026001	614.7955932617188	173.02052307128906	0.9999997615814209	473.7229919433594	256.20648193359375	0.00016307830810546875	3	005
393	478.8410339355469	245.31991577148438	1.0	402.759765625	304.9160461425781	0.9937537908554077	613.6739501953125	173.28546142578125	0.9999999403953552	613.5787963867188	172.6968536376953	0.0002219080924987793	3	005
394	485.4329833984375	240.24452209472656	1.0	411.9614562988281	286.96826171875	0.008881539106369019	615.1314697265625	173.03179931640625	0.9999998807907104	614.0069580078125	172.46470642089844	0.00020825862884521484	3	005
395	487.7781677246094	239.07931518554688	1.0	411.53466796875	298.3389892578125	0.9999999403953552	615.0731811523438	172.955078125	0.9999994039535522	484.6527404785156	227.0386962890625	0.0001170039176940918	3	005
396	488.5180358886719	238.86441040039062	1.0	408.06610107421875	305.9512939453125	1.0	614.8963012695312	172.67396545410156	0.9999998807907104	613.890380859375	172.10006713867188	0.00030037760734558105	3	005
397	488.7601013183594	238.33065795898438	1.0	406.8891296386719	307.4561462402344	1.0	614.4200439453125	173.2745819091797	0.9999998807907104	613.9461059570312	172.61184692382812	0.00020322203636169434	3	005
398	489.2557373046875	237.91070556640625	1.0	405.2768859863281	306.58837890625	0.9997299909591675	615.1015014648438	172.90127563476562	0.999999463558197	-1.2533411979675293	102.74011993408203	0.0001583099365234375	3	005
399	489.9294128417969	239.16583251953125	1.0	413.7075500488281	300.1490783691406	0.9830019474029541	613.9779052734375	173.58099365234375	0.9999998807907104	484.9092712402344	228.38218688964844	0.00024369359016418457	3	005
400	489.6580810546875	238.2054443359375	1.0	414.6451416015625	299.2745666503906	0.9983834028244019	614.5026245117188	172.84756469726562	0.9999998807907104	614.2987670898438	172.4777069091797	0.0001900196075439453	3	005
401	489.57012939453125	237.4967041015625	1.0	417.59173583984375	302.0418701171875	1.0	614.70751953125	172.8273162841797	0.9999998807907104	-2.032435417175293	103.279052734375	0.00013336539268493652	3	005
402	489.4630432128906	237.05014038085938	1.0	415.14080810546875	299.78253173828125	1.0	614.6972045898438	173.33602905273438	0.9999998807907104	415.3144836425781	292.4918212890625	0.0001983344554901123	3	005
403	489.6304931640625	239.0600128173828	1.0	414.9420166015625	301.4859313964844	1.0	614.3177490234375	173.19569396972656	0.9999997615814209	614.0348510742188	172.60198974609375	0.0001741945743560791	3	005
404	489.7758483886719	239.10757446289062	1.0	407.06243896484375	307.361572265625	1.0	614.3512573242188	173.08290100097656	0.9999998807907104	484.94580078125	228.77496337890625	0.00019934773445129395	3	005
405	490.4742431640625	238.72410583496094	1.0	405.66632080078125	303.0186767578125	0.7561656832695007	613.4815673828125	172.80194091796875	1.0	613.0917358398438	172.02859497070312	0.00020319223403930664	3	005
406	489.5917053222656	236.64114379882812	1.0	403.0892333984375	299.0940856933594	0.9989592432975769	615.08349609375	172.89801025390625	0.9999998807907104	614.87646484375	172.32164001464844	0.00022780895233154297	3	005
407	494.218505859375	230.01312255859375	1.0	420.2245788574219	288.1492614746094	1.0	614.672119140625	173.5133514404297	0.9999998807907104	614.0491943359375	172.70423889160156	0.00022524595260620117	3	005
408	495.8340148925781	227.49461364746094	1.0	417.483642578125	289.91595458984375	0.9999998807907104	612.5339965820312	173.78445434570312	0.9999998807907104	612.411376953125	173.16104125976562	0.00014677643775939941	3	005
409	497.761474609375	227.09344482421875	1.0	418.1510314941406	288.2491149902344	0.9999899864196777	609.355712890625	174.90914916992188	0.9999998807907104	604.9630737304688	173.1439971923828	0.00037032365798950195	3	005
410	497.4288024902344	227.8245086669922	1.0	417.9643249511719	290.44073486328125	1.0	646.2770385742188	190.59800720214844	0.0001309216022491455	422.706298828125	279.17449951171875	9.638071060180664e-5	3	005
411	497.5668640136719	228.4897918701172	1.0	419.790771484375	289.513916015625	1.0	638.26953125	208.6535186767578	0.00021263957023620605	-1.602625846862793	102.53312683105469	0.00020182132720947266	3	005
412	498.3398132324219	230.10292053222656	1.0	422.3233337402344	289.4220886230469	1.0	641.2725219726562	203.8853759765625	0.00011548399925231934	422.8123474121094	280.8789367675781	0.00010210275650024414	3	005
413	499.9270935058594	231.3828887939453	1.0	421.0168762207031	289.15301513671875	0.9999999403953552	513.6257934570312	231.33456420898438	0.00012221932411193848	420.3009948730469	280.15460205078125	0.00019317865371704102	3	005
414	500.873779296875	231.9137420654297	1.0	422.3772277832031	291.27325439453125	0.9999998807907104	513.05224609375	231.76992797851562	0.0002199113368988037	-1.6906723976135254	102.6612319946289	0.00013935565948486328	3	005
415	501.01654052734375	233.55783081054688	1.0	419.2886657714844	291.4770812988281	0.9994341135025024	513.4299926757812	233.85433959960938	0.0002478361129760742	491.4114990234375	241.62353515625	0.00017750263214111328	3	005
416	501.0258483886719	233.6833038330078	1.0	416.58721923828125	295.7641906738281	0.9999821782112122	502.909423828125	235.97996520996094	0.0003388822078704834	502.40289306640625	240.76144409179688	0.0002282261848449707	3	005
417	499.12939453125	236.67286682128906	1.0	416.84619140625	299.2196044921875	1.0	514.9719848632812	238.2859344482422	0.00017115473747253418	170.66290283203125	3.3852508068084717	8.019804954528809e-5	3	005
418	497.6573181152344	237.50369262695312	1.0	415.11773681640625	298.6574401855469	0.9999985098838806	496.5650634765625	238.53518676757812	9.873509407043457e-5	488.9315490722656	227.9064483642578	8.177757263183594e-5	3	005
419	499.57391357421875	234.14927673339844	1.0	427.0625	298.52838134765625	0.5812212228775024	497.5677490234375	237.33273315429688	0.00018167495727539062	491.5750732421875	241.63929748535156	0.00028389692306518555	3	005
420	501.67437744140625	228.9655303955078	1.0	0.5751922130584717	98.25049591064453	0.008500099182128906	514.7536010742188	230.037841796875	0.0003083944320678711	504.2799377441406	237.5725555419922	0.00010761618614196777	3	005
421	504.5388488769531	224.39247131347656	1.0	424.0437927246094	311.5514831542969	0.9999999403953552	513.8111572265625	223.98867797851562	0.00016486644744873047	424.4315490722656	314.0959777832031	0.0004436969757080078	3	005
422	506.25537109375	223.28530883789062	1.0	423.65142822265625	318.3568420410156	0.9999998807907104	636.72216796875	210.9514923095703	0.0006354451179504395	420.9510192871094	312.0624084472656	0.0008251965045928955	3	005
423	513.1089477539062	212.10699462890625	1.0	0.10907769203186035	97.86328125	0.03171458840370178	639.3251342773438	208.56954956054688	0.0002727508544921875	512.7997436523438	223.62478637695312	3.427267074584961e-5	3	005
424	511.8167419433594	215.239990234375	1.0	426.2254333496094	327.52447509765625	0.9999996423721313	639.4863891601562	209.81549072265625	0.00019720196723937988	-2.116779327392578	103.08421325683594	0.0001226365566253662	3	005
425	512.1279296875	216.0243682861328	1.0	429.3380126953125	327.8077697753906	0.9999999403953552	507.67919921875	217.17372131347656	0.00011056661605834961	428.8477478027344	328.66790771484375	0.0001271963119506836	3	005
426	510.47088623046875	218.61227416992188	1.0	0.4619607925415039	99.28176879882812	0.05309784412384033	512.005859375	219.79978942871094	0.0001367628574371338	512.6432495117188	223.47425842285156	0.00012359023094177246	3	005
427	510.1855163574219	219.95204162597656	1.0	426.4038391113281	324.7944641113281	0.9981467723846436	512.6849975585938	220.3148193359375	5.701184272766113e-5	512.5708618164062	210.7429656982422	6.181001663208008e-5	3	005
428	508.8196105957031	220.6134490966797	1.0	430.20782470703125	326.724365234375	0.9999998807907104	514.9771728515625	219.1348114013672	7.069110870361328e-5	513.1017456054688	212.605712890625	0.00015103816986083984	3	005
429	508.9772033691406	219.6499481201172	1.0	429.9367370605469	331.81719970703125	1.0	432.9208679199219	332.6142883300781	0.00024646520614624023	431.9994812011719	332.53326416015625	0.0005391836166381836	3	005
430	510.28912353515625	218.71376037597656	1.0	426.37432861328125	327.9938049316406	1.0	427.3816223144531	330.1894836425781	0.00012806057929992676	426.00750732421875	331.269287109375	0.00014778971672058105	3	005
431	510.28521728515625	218.34671020507812	1.0	427.1183776855469	328.8323669433594	1.0	428.10418701171875	329.7990417480469	0.00010976195335388184	428.9671630859375	333.8851623535156	0.0003584325313568115	3	005
432	509.0223388671875	218.87110900878906	1.0	430.58868408203125	323.33294677734375	1.0	640.7326049804688	208.81275939941406	0.0001100003719329834	430.4895324707031	324.7807922363281	0.0005525648593902588	3	005
433	508.3637390136719	220.33253479003906	1.0	429.4690856933594	323.59637451171875	1.0	640.5792236328125	207.881103515625	0.00010037422180175781	429.86572265625	324.8023681640625	0.00045737624168395996	3	005
434	506.2596130371094	222.86509704589844	1.0	432.2966003417969	321.9652099609375	0.5532203316688538	514.69091796875	223.3684844970703	0.00020271539688110352	521.8898315429688	186.1886444091797	0.00024193525314331055	3	005
435	506.06707763671875	223.2080535888672	1.0	517.10595703125	222.0401611328125	0.00381392240524292	638.562255859375	210.544921875	0.00030496716499328613	502.5031433105469	212.8133087158203	0.0001271069049835205	3	005
436	507.142578125	222.55555725097656	1.0	433.9205322265625	314.78106689453125	0.991464376449585	515.0549926757812	222.1947021484375	0.00012537837028503418	510.22705078125	211.54075622558594	0.00018590688705444336	3	005
437	507.0524597167969	222.9532012939453	1.0	1.6105358600616455	98.28833770751953	0.15682977437973022	639.8248291015625	209.15957641601562	0.00031313300132751465	502.51861572265625	213.37841796875	0.0002124011516571045	3	005
438	505.37811279296875	224.76934814453125	1.0	368.72052001953125	213.50326538085938	0.31787383556365967	513.0870971679688	224.08599853515625	0.00018531084060668945	503.27484130859375	214.10086059570312	0.00015479326248168945	3	005
439	505.2952880859375	225.49942016601562	1.0	0.6241774559020996	99.02243041992188	0.022296667098999023	637.791748046875	209.4540557861328	0.0005841851234436035	504.4830017089844	214.6905975341797	0.0003007948398590088	3	005
440	504.82745361328125	227.09864807128906	1.0	438.02728271484375	297.5633544921875	1.0	638.6790161132812	209.49761962890625	0.0007866919040679932	438.68975830078125	300.0406494140625	0.000159531831741333	3	005
441	506.230712890625	227.22821044921875	1.0	436.78668212890625	298.4681396484375	1.0	512.8436889648438	226.93780517578125	0.00019097328186035156	513.883544921875	237.0782470703125	0.00018352270126342773	3	005
442	508.76983642578125	223.92095947265625	1.0	432.2744140625	298.05804443359375	0.9999997615814209	503.8891296386719	227.48831176757812	0.0001353919506072998	511.1919860839844	211.84548950195312	0.000424116849899292	3	005
443	510.8547058105469	223.11058044433594	1.0	428.8741149902344	295.3321533203125	0.024185150861740112	504.6116027832031	228.24305725097656	9.754300117492676e-5	517.34716796875	201.46974182128906	0.00034043192863464355	3	005
444	509.5301818847656	224.81756591796875	1.0	429.5807800292969	295.6158752441406	0.995303750038147	504.7091979980469	228.0076904296875	8.732080459594727e-5	505.17047119140625	215.65614318847656	0.00018680095672607422	3	005
445	507.7132568359375	226.53956604003906	1.0	432.0019836425781	297.0441589355469	1.0	641.8231811523438	206.44557189941406	0.00014799833297729492	506.0374450683594	215.7159423828125	0.00024968385696411133	3	005
446	507.2200622558594	229.6211700439453	1.0	433.7090759277344	296.38861083984375	1.0	639.56396484375	207.74957275390625	0.00016951560974121094	506.84466552734375	236.76712036132812	0.00044867396354675293	3	005
447	505.7181396484375	231.68276977539062	1.0	435.24365234375	296.1228942871094	1.0	513.4246215820312	231.83154296875	0.0002630650997161865	512.467529296875	239.46791076660156	0.0006933510303497314	3	005
448	505.52801513671875	232.4779510498047	1.0	432.7574157714844	293.2779541015625	0.9998068809509277	506.77484130859375	234.26815795898438	0.0004639923572540283	510.67657470703125	238.0877685546875	0.0007558465003967285	3	005
449	505.2417907714844	234.18345642089844	1.0	434.25421142578125	295.7166748046875	1.0	506.5186462402344	234.7864990234375	0.00025537610054016113	508.2477722167969	242.56068420410156	0.0005067586898803711	3	005
450	506.0187683105469	233.99856567382812	1.0	432.6996154785156	298.36981201171875	1.0	504.0050964355469	236.69627380371094	0.0001742243766784668	510.7936096191406	239.088623046875	0.0005083382129669189	3	005
451	506.29351806640625	232.74810791015625	1.0	437.944091796875	295.2445373535156	1.0	515.144287109375	233.30589294433594	0.0002384483814239502	511.07989501953125	238.65847778320312	0.0011937618255615234	3	005
452	508.8403015136719	230.14161682128906	1.0	436.955322265625	293.8521423339844	1.0	505.2270812988281	230.38616943359375	0.00012725591659545898	512.4903564453125	237.96180725097656	0.0012050271034240723	3	005
453	510.4612121582031	223.74307250976562	1.0	438.9261474609375	295.8699035644531	1.0	441.48699951171875	297.6683654785156	0.0005035996437072754	511.6103820800781	212.80380249023438	0.0002734065055847168	3	005
454	511.9858093261719	218.81942749023438	1.0	439.45404052734375	297.79638671875	0.9999333620071411	639.4072265625	207.1980438232422	0.0005091428756713867	512.998291015625	223.458251953125	0.00048211216926574707	3	005
455	515.8429565429688	209.49209594726562	1.0	446.7288818359375	294.7253112792969	1.0	637.6450805664062	209.93418884277344	0.00015944242477416992	446.8461608886719	301.2248229980469	5.8978796005249023e-5	3	005
456	513.0315551757812	210.15069580078125	1.0	447.7308349609375	297.3716735839844	0.9999996423721313	641.4337768554688	207.44679260253906	0.00010716915130615234	-1.5778183937072754	102.20356750488281	0.00013461709022521973	3	005
457	510.3688659667969	206.0985870361328	1.0	445.64837646484375	300.912353515625	0.9999988079071045	447.4654541015625	300.89129638671875	0.0003211498260498047	442.8664855957031	302.7906188964844	0.0002630949020385742	3	005
458	509.9532165527344	208.75852966308594	1.0	447.1667785644531	304.32037353515625	0.9999180436134338	640.22119140625	207.8148956298828	0.00012564659118652344	505.5293884277344	199.05616760253906	0.00019976496696472168	3	005
459	507.4898376464844	210.58804321289062	1.0	446.826416015625	306.15380859375	0.9999998807907104	514.649169921875	210.20147705078125	0.0002636909484863281	-1.6153321266174316	101.7211685180664	0.00042316317558288574	3	005
460	506.7570495605469	212.00758361816406	1.0	443.3968811035156	310.0543518066406	0.9999710321426392	513.771484375	212.12107849121094	0.00033545494079589844	513.8374633789062	221.55137634277344	0.000148773193359375	3	005
461	505.06640625	212.7308807373047	1.0	442.100341796875	308.4518737792969	0.9999974966049194	514.0106811523438	212.3766632080078	0.0004769861698150635	513.4597778320312	221.78976440429688	0.0001608133316040039	3	005
462	505.68902587890625	212.68797302246094	1.0	442.1908874511719	312.5519104003906	0.9999992847442627	514.518798828125	212.391357421875	0.00048604607582092285	441.8895568847656	315.3773498535156	0.0005846023559570312	3	005
463	505.2900390625	211.14108276367188	1.0	442.96142578125	313.6709899902344	1.0	514.5181884765625	211.9451904296875	0.0005773305892944336	442.1451110839844	315.4172058105469	0.00015792250633239746	3	005
464	504.5818786621094	213.56674194335938	1.0	443.795166015625	311.22576904296875	1.0	514.8056030273438	214.4630584716797	0.0006448626518249512	442.8842468261719	314.7960205078125	0.0003822147846221924	3	005
465	504.0245361328125	219.1152801513672	1.0	440.1182861328125	317.5493469238281	1.0	639.9445190429688	207.18699645996094	0.0001354515552520752	508.2445068359375	228.19491577148438	0.00018924474716186523	3	005
466	503.7686767578125	222.02978515625	1.0	436.134033203125	321.1925354003906	1.0	438.42266845703125	319.37420654296875	0.00025767087936401367	-1.5828232765197754	102.49222564697266	0.00012177228927612305	3	005
467	503.1182861328125	223.51210021972656	1.0	435.3824768066406	317.16448974609375	0.99896639585495	513.7865600585938	224.19528198242188	0.00011184811592102051	-1.868818759918213	102.3308334350586	7.382035255432129e-5	3	005
468	503.7327575683594	225.30093383789062	1.0	436.2280578613281	305.51654052734375	0.15772297978401184	514.0923461914062	224.98300170898438	0.00026348233222961426	-1.8904366493225098	102.39949035644531	8.881092071533203e-5	3	005
469	503.0269470214844	227.68507385253906	1.0	437.3586730957031	298.058349609375	0.9999998807907104	513.4848022460938	227.63204956054688	0.00021329522132873535	506.3120422363281	236.2903289794922	0.00012189149856567383	3	005
470	504.60748291015625	228.6621856689453	1.0	438.7118225097656	302.1434631347656	1.0	513.5626220703125	228.87681579589844	0.0003451108932495117	506.60784912109375	236.62225341796875	0.00017309188842773438	3	005
471	505.2234191894531	230.4279022216797	1.0	514.90625	233.2671661376953	0.013640284538269043	514.4507446289062	230.0277099609375	0.0003103315830230713	506.5680847167969	236.93792724609375	0.00039383769035339355	3	005
472	506.83782958984375	229.5414581298828	1.0	437.9122314453125	292.5526123046875	0.9993506669998169	636.245849609375	212.41033935546875	0.0002480149269104004	513.5741577148438	238.20245361328125	0.0002084672451019287	3	005
473	509.6338806152344	224.5747528076172	1.0	442.5375671386719	287.5413818359375	0.9999994039535522	444.087890625	285.795166015625	0.00016504526138305664	439.4043273925781	282.7285461425781	0.0006378293037414551	3	005
474	512.855712890625	219.3206024169922	1.0	447.19720458984375	284.0826721191406	1.0	447.8041076660156	284.2852783203125	0.0004318356513977051	515.4378051757812	225.62075805664062	0.0009726881980895996	3	005
475	517.7334594726562	211.27455139160156	1.0	446.4792785644531	281.68707275390625	0.999997615814209	640.9025268554688	209.41726684570312	0.00028386712074279785	519.2008666992188	225.14544677734375	0.00023344159126281738	3	005
476	521.5497436523438	200.9325714111328	1.0	447.4140625	285.3495178222656	1.0	523.1762084960938	204.4534149169922	0.00018018484115600586	521.5528564453125	210.07919311523438	0.0003376901149749756	3	005
477	516.4141845703125	202.50381469726562	1.0	452.08758544921875	291.1991882324219	1.0	519.537109375	204.09564208984375	0.00015679001808166504	518.3982543945312	209.37620544433594	0.0002503395080566406	3	005
478	513.8593139648438	203.09002685546875	1.0	448.2514953613281	292.627685546875	1.0	640.0560913085938	210.66880798339844	0.0007306337356567383	515.9292602539062	209.3728485107422	0.0003210604190826416	3	005
479	510.8712158203125	205.43812561035156	1.0	444.8720397949219	294.4139709472656	0.9998845458030701	639.3815307617188	208.6729736328125	0.00029525160789489746	513.3739624023438	210.62216186523438	0.00012418627738952637	3	005
480	509.3172607421875	205.6967315673828	1.0	444.3825988769531	295.39251708984375	1.0	639.6873779296875	207.97108459472656	0.00023806095123291016	-1.6560320854187012	102.03673553466797	0.00013071298599243164	3	005
481	509.1880798339844	204.9862823486328	1.0	444.8374938964844	296.1063537597656	1.0	638.503662109375	209.67869567871094	0.00019031763076782227	526.9461059570312	208.8627471923828	0.00019431114196777344	3	005
482	507.3191833496094	205.8769073486328	1.0	443.4753112792969	296.7688293457031	1.0	639.7810668945312	207.78257751464844	0.0003083944320678711	528.2299194335938	210.270751953125	0.001347959041595459	3	005
483	505.84796142578125	206.95306396484375	1.0	441.087890625	292.268798828125	0.9999999403953552	502.0801696777344	210.2289581298828	0.00011461973190307617	528.1029052734375	209.76516723632812	0.00021702051162719727	3	005
484	505.6947326660156	212.11419677734375	1.0	434.89666748046875	299.6277160644531	0.9999978542327881	512.4608764648438	212.08544921875	0.00014662742614746094	513.5650634765625	221.57861328125	0.00020334124565124512	3	005
485	505.35205078125	216.1015625	1.0	436.1073913574219	291.1652526855469	0.7925634384155273	506.3645324707031	218.26536560058594	0.000417172908782959	512.5244140625	222.9232635498047	0.00035494565963745117	3	005
486	504.95025634765625	217.65875244140625	1.0	1.2178411483764648	98.81000518798828	0.14245101809501648	506.2038269042969	219.2587432861328	0.0003718435764312744	505.8484191894531	223.6323699951172	0.00017973780632019043	3	005
487	504.72161865234375	218.85350036621094	1.0	435.971435546875	275.5072326660156	0.498218834400177	639.1112060546875	211.2587127685547	0.0009146630764007568	511.4808654785156	223.3936309814453	0.00010281801223754883	3	005
488	506.1490783691406	218.48667907714844	1.0	436.6312561035156	274.5877685546875	0.9967490434646606	506.7431335449219	220.4634552001953	0.00030922889709472656	511.5454406738281	223.80081176757812	0.00021210312843322754	3	005
489	506.3705749511719	219.2456512451172	1.0	0.7719171047210693	100.0605239868164	0.03599148988723755	511.8948059082031	218.94952392578125	0.0001474618911743164	424.4928283691406	258.4552001953125	0.00014403462409973145	3	005
490	507.3955383300781	222.49441528320312	1.0	434.02764892578125	276.0902404785156	0.9902751445770264	502.522705078125	228.0341339111328	9.498000144958496e-5	503.1516418457031	212.09326171875	6.952881813049316e-5	3	005
491	504.6455078125	232.26242065429688	1.0	432.1688537597656	284.3741149902344	0.9999972581863403	507.0970764160156	236.07847595214844	0.00015181303024291992	539.2606811523438	216.25637817382812	0.00021538138389587402	3	005
492	510.74365234375	246.04537963867188	0.9999991655349731	1.5614120960235596	97.29732513427734	0.351181298494339	642.0143432617188	207.2733154296875	8.422136306762695e-5	-1.6427760124206543	101.92359161376953	0.0001927018165588379	3	005
493	512.0203857421875	248.37615966796875	1.0	0.35343074798583984	92.7027359008789	0.007906794548034668	640.089111328125	208.6231231689453	0.00017321109771728516	501.5035400390625	236.47369384765625	7.480382919311523e-5	3	005
494	512.0809936523438	251.1139373779297	1.0	0.4812326431274414	97.75133514404297	0.034675031900405884	505.7294616699219	249.75326538085938	5.957484245300293e-5	502.4764404296875	239.25538635253906	0.00016823410987854004	3	005
495	512.6480102539062	252.0696258544922	1.0	442.5992736816406	226.0022735595703	0.9998174905776978	647.9017333984375	147.95497131347656	7.018446922302246e-5	446.868408203125	226.88418579101562	0.00627899169921875	3	005
496	512.462890625	252.68179321289062	1.0	444.47900390625	227.2406463623047	0.6687206029891968	641.940185546875	204.78663635253906	0.0002199113368988037	442.4861755371094	231.77752685546875	0.0011307299137115479	3	005
497	513.21044921875	254.07472229003906	1.0	440.8289489746094	226.59353637695312	0.9999982714653015	442.1793212890625	228.20872497558594	9.459257125854492e-5	445.2785339355469	227.8510284423828	0.0018963813781738281	3	005
498	514.1748657226562	254.0978546142578	1.0	438.6859130859375	225.30775451660156	1.0	440.6790771484375	225.92672729492188	6.854534149169922e-5	441.4685974121094	227.88748168945312	9.986758232116699e-5	3	005
499	514.2953491210938	257.0780334472656	1.0	434.7177734375	228.45489501953125	0.933031439781189	435.4859313964844	226.92803955078125	6.136298179626465e-5	501.3962097167969	244.78421020507812	0.00010153651237487793	3	005
500	515.1366577148438	259.09429931640625	1.0	436.79925537109375	236.24850463867188	0.9978623390197754	439.4773254394531	233.1602783203125	0.00021949410438537598	434.58856201171875	229.22384643554688	0.00024455785751342773	3	005
501	517.0928344726562	260.3625793457031	1.0	438.041748046875	233.1809539794922	0.19822898507118225	438.7899169921875	233.657958984375	0.0001634359359741211	434.456787109375	230.19825744628906	0.0001678466796875	3	005
502	517.1303100585938	260.7342224121094	1.0	438.06732177734375	224.50523376464844	0.9999020099639893	641.0476684570312	205.23410034179688	6.255507469177246e-5	170.69692993164062	3.1009674072265625	7.325410842895508e-5	3	005
503	517.4476318359375	262.19073486328125	1.0	439.8393249511719	224.3787078857422	1.0	523.1180419921875	262.1734924316406	8.90195369720459e-5	-2.439016342163086	102.40037536621094	0.00012156367301940918	3	005
504	517.81884765625	263.9114685058594	1.0	441.1369323730469	224.97726440429688	1.0	640.1338500976562	207.19668579101562	0.00013563036918640137	-1.3343157768249512	100.89213562011719	9.584426879882812e-5	3	005
505	517.4871215820312	263.863525390625	1.0	439.0691833496094	231.25982666015625	1.0	640.1513671875	207.78179931640625	0.00012359023094177246	-2.153927803039551	103.19630432128906	0.00010281801223754883	3	005
506	518.0457153320312	265.7134094238281	1.0	439.98577880859375	231.08680725097656	0.9999833703041077	527.8436889648438	264.76641845703125	0.0001468658447265625	-1.7675423622131348	102.32029724121094	5.951523780822754e-5	3	005
507	518.75732421875	265.6305847167969	1.0	440.7430114746094	231.07675170898438	0.9999980330467224	639.8157348632812	209.0552215576172	0.0003927946090698242	441.8777160644531	227.41624450683594	5.334615707397461e-5	3	005
508	517.7363891601562	265.9677734375	1.0	437.59283447265625	229.8207244873047	1.0	516.9363403320312	269.1941833496094	7.957220077514648e-5	503.1566162109375	256.4085693359375	4.8547983169555664e-5	3	005
509	517.8919677734375	265.76678466796875	1.0	434.7067565917969	229.73306274414062	0.2648492455482483	516.7603149414062	269.0450439453125	0.00011011958122253418	-1.855781078338623	102.83517456054688	4.616379737854004e-5	3	005
510	518.4403686523438	265.98236083984375	1.0	437.334716796875	231.0233917236328	0.9999949932098389	517.2254028320312	269.0901794433594	7.578730583190918e-5	433.052001953125	229.62510681152344	5.8025121688842773e-5	3	005
511	518.1845092773438	266.30242919921875	1.0	437.6380615234375	230.9838409423828	0.9988015294075012	639.5661010742188	208.36422729492188	0.00011751055717468262	503.486572265625	257.96746826171875	6.189942359924316e-5	3	005
512	518.4673461914062	265.3419189453125	1.0	0.5436801910400391	94.11624908447266	0.041868776082992554	517.299560546875	268.685546875	0.0001010894775390625	-1.7814249992370605	102.3701171875	0.00010725855827331543	3	005
513	518.9273681640625	266.20367431640625	1.0	0.8086905479431152	100.27354431152344	0.4449519217014313	645.2633056640625	191.1424560546875	0.00012862682342529297	-1.8254332542419434	103.02982330322266	0.0001526474952697754	3	005
514	519.4161376953125	266.1734313964844	1.0	432.9925537109375	236.414794921875	0.001572638750076294	518.1296997070312	268.9493103027344	7.998943328857422e-5	426.5848083496094	230.884765625	0.00012046098709106445	3	005
515	519.1917114257812	266.59979248046875	1.0	433.76953125	239.89984130859375	0.15078997611999512	433.9073791503906	238.07180786132812	8.83340835571289e-5	426.00250244140625	230.79470825195312	8.574128150939941e-5	3	005
516	517.810546875	265.7403869628906	1.0	2.1115293502807617	92.29168701171875	0.03996920585632324	516.9263305664062	268.6954650878906	7.677078247070312e-5	153.8357391357422	1.7093737125396729	4.750490188598633e-5	3	005
517	518.5451049804688	267.31536865234375	1.0	434.67083740234375	239.6573486328125	0.8725544214248657	434.74139404296875	236.6127166748047	0.00017052888870239258	-1.2557477951049805	103.07206726074219	0.00020301342010498047	3	005
518	431.5632019042969	240.68902587890625	1.0	436.5129089355469	241.81649780273438	0.013508826494216919	641.4400024414062	208.02342224121094	0.00038129091262817383	425.8998107910156	231.81591796875	0.00011768937110900879	3	005
519	520.1531982421875	273.2355041503906	1.0	432.2621765136719	241.92210388183594	0.37287163734436035	433.9554748535156	238.71685791015625	0.00020053982734680176	423.8898010253906	230.15509033203125	0.0002588331699371338	3	005
520	521.2159423828125	274.6557922363281	1.0	1.4494056701660156	97.18923950195312	0.445502370595932	526.2125854492188	274.3077392578125	0.00012114644050598145	-1.5831403732299805	101.64860534667969	0.0001703500747680664	3	005
521	522.8265991210938	275.9489440917969	1.0	438.4132385253906	233.63897705078125	0.98586505651474	641.2762451171875	205.98223876953125	0.00010356307029724121	-1.5897998809814453	102.28387451171875	0.0001461803913116455	3	005
522	523.1268310546875	275.6255798339844	1.0	439.85504150390625	230.83590698242188	1.0	648.7828369140625	174.42335510253906	0.0003427863121032715	520.30322265625	262.2807922363281	0.00010091066360473633	3	005
523	514.9788208007812	273.4980773925781	0.9999998807907104	442.29046630859375	232.14381408691406	1.0	647.69384765625	176.278564453125	9.906291961669922e-5	437.7412109375	238.79751586914062	4.526972770690918e-5	3	005
524	517.441162109375	274.843994140625	1.0	442.15667724609375	235.71517944335938	0.9999977350234985	442.21795654296875	235.05628967285156	0.0001284182071685791	437.72674560546875	232.1226043701172	7.104873657226562e-5	3	005
525	522.6549072265625	270.2593994140625	0.9999992251396179	436.5171203613281	238.70208740234375	0.9988397359848022	4.167962551116943	98.52735137939453	0.00015366077423095703	-1.7467503547668457	101.80252838134766	0.0003841519355773926	3	005
526	522.8603515625	263.6319885253906	1.0	436.5050048828125	241.00445556640625	0.9853089451789856	640.8482666015625	207.72203063964844	0.00036841630935668945	-1.715385913848877	102.63188171386719	0.00011050701141357422	3	005
527	435.772216796875	247.93310546875	0.999859094619751	0.8610725402832031	99.5495376586914	0.060394078493118286	648.1148071289062	175.76942443847656	6.86347484588623e-5	-1.4801464080810547	102.75151062011719	0.0001093447208404541	3	005
528	541.645263671875	240.54156494140625	1.0	439.0937194824219	248.1577606201172	0.8319764137268066	441.66961669921875	249.41932678222656	0.00014731287956237793	436.2245178222656	247.12762451171875	0.00016832351684570312	3	005
529	521.0543212890625	241.23519897460938	1.0	436.8420104980469	260.7686462402344	0.9993463754653931	527.6541748046875	239.51248168945312	0.00018265843391418457	519.4421997070312	231.1705322265625	9.548664093017578e-5	3	005
530	519.5184326171875	240.49618530273438	1.0	0.7571265697479248	100.19629669189453	0.008128374814987183	647.9718627929688	188.548828125	0.0002943277359008789	518.460693359375	229.98536682128906	0.00010696053504943848	3	005
531	519.229248046875	239.5899200439453	1.0	433.9166259765625	272.6597900390625	0.22626429796218872	527.9461059570312	238.8800048828125	0.00030171871185302734	-1.484908103942871	101.97071075439453	0.00016775727272033691	3	005
532	518.1600952148438	241.3520965576172	1.0	432.50421142578125	275.31597900390625	0.4608323276042938	640.6632690429688	206.81890869140625	0.000467836856842041	-1.5741329193115234	101.73638916015625	0.00037172436714172363	3	005
533	517.6478271484375	240.29173278808594	1.0	432.4162902832031	277.23492431640625	0.9995738863945007	527.7723388671875	239.9052734375	0.0002250075340270996	517.4408569335938	230.1348114013672	9.766221046447754e-5	3	005
534	516.428955078125	241.1076202392578	1.0	431.3096618652344	275.2577209472656	0.9833922982215881	523.8793334960938	241.4298553466797	0.0001157224178314209	509.4419860839844	232.7364044189453	8.785724639892578e-5	3	005
535	517.0732421875	238.09422302246094	1.0	431.7484130859375	274.54302978515625	0.9489362239837646	643.6965942382812	198.39437866210938	0.00025388598442077637	511.9403076171875	230.25613403320312	0.00021389126777648926	3	005
536	516.5011596679688	239.97372436523438	1.0	430.54266357421875	273.7718811035156	0.7489418983459473	639.8327026367188	209.21522521972656	0.001009136438369751	508.3454895019531	232.22097778320312	0.00015217065811157227	3	005
537	514.4556884765625	240.1062774658203	1.0	0.5572879314422607	92.3794174194336	0.008168965578079224	511.39678955078125	237.45510864257812	0.00010323524475097656	507.9966735839844	232.6073760986328	0.00014036893844604492	3	005
538	516.4327392578125	239.38584899902344	1.0	0.9561853408813477	99.89959716796875	0.09331515431404114	528.4834594726562	238.42835998535156	0.00013637542724609375	511.95709228515625	230.23095703125	0.00014668703079223633	3	005
539	516.55810546875	244.7098388671875	1.0	434.8634338378906	271.8111267089844	0.0042855143547058105	528.405029296875	243.67816162109375	0.00010058283805847168	171.34060668945312	3.371453046798706	5.987286567687988e-5	3	005
540	515.923583984375	244.79293823242188	1.0	1.2054269313812256	93.56488800048828	0.06756731867790222	643.4364624023438	206.66543579101562	0.00014072656631469727	-1.121711254119873	102.55958557128906	5.626678466796875e-5	3	005
541	514.0845336914062	245.00914001464844	1.0	428.90057373046875	277.0228271484375	0.29574304819107056	642.5556030273438	206.29055786132812	0.00014677643775939941	514.72265625	255.68487548828125	4.279613494873047e-5	3	005
542	514.2243041992188	243.12413024902344	1.0	1.3446359634399414	104.7660903930664	0.006661802530288696	642.3823852539062	205.6920623779297	7.078051567077637e-5	527.7451782226562	245.49478149414062	8.317828178405762e-5	3	005
543	514.4425048828125	243.5469207763672	1.0	0.5763652324676514	99.53601837158203	0.006490945816040039	521.9923095703125	244.00692749023438	7.343292236328125e-5	528.0991821289062	245.58169555664062	5.352497100830078e-5	3	005
544	514.4629516601562	243.1906280517578	1.0	0.6034770011901855	97.9166488647461	0.07797324657440186	640.9370727539062	207.9845733642578	0.00018036365509033203	-1.708859920501709	102.12882995605469	0.00012770295143127441	3	005
545	513.8299560546875	243.71035766601562	1.0	0.7785506248474121	99.84962463378906	0.04519429802894592	521.5817260742188	244.13209533691406	2.9742717742919922e-5	528.705322265625	245.65737915039062	4.032254219055176e-5	3	005
546	511.25494384765625	247.7352294921875	1.0	428.0074462890625	282.30419921875	0.7502419352531433	506.403076171875	250.48574829101562	0.0001296699047088623	-1.5441069602966309	102.47050476074219	6.67870044708252e-5	3	005
547	510.46307373046875	258.99462890625	1.0	431.4493408203125	286.7347412109375	0.01945832371711731	643.2308349609375	205.2402801513672	7.319450378417969e-5	422.2205810546875	274.8302001953125	6.788969039916992e-5	3	005
