# Supplementary material for: An automated feeding system for the African killifish reveals the impact of diet on lifespan and allows scalable assessment of associative learning
Source: eLife. 2022 Nov 10;11:e69008. doi: 10.7554/eLife.69008 (PMC9788828; doi:10.7554/eLife.69008)
Supplement: Figure 6—source data 2. [file elife-69008-fig6-data2.zip › Training Trajectories/t8_REC022DLC_resnet50_TrainAllTheThingsJun28shuffle1_1030000.csv]

bodyparts_coords	fishhead_x	fishhead_y	fishhead_likelihood	fishtail_x	fishtail_y	fishtail_likelihood	redlight_x	redlight_y	redlight_likelihood	fooddrop_x	fooddrop_y	fooddrop_likelihood	fishnum	recordingnum
0	343.97100830078125	269.9060363769531	1.0	231.9346466064453	208.23495483398438	1.0	534.3663330078125	222.58518981933594	0.06923535466194153	339.44561767578125	260.0802307128906	0.0007193684577941895	8	022
1	345.0431213378906	270.1346130371094	1.0	233.06468200683594	208.8533172607422	1.0	534.20751953125	222.47642517089844	0.6136496067047119	339.9465637207031	259.7864990234375	0.0004552006721496582	8	022
2	344.6515808105469	270.4539794921875	1.0	231.2849578857422	211.2532196044922	1.0	534.3277587890625	222.63465881347656	0.11267077922821045	340.718017578125	260.5224914550781	0.000733792781829834	8	022
3	343.9300537109375	270.5323486328125	1.0	230.872314453125	212.20289611816406	1.0	533.3843994140625	222.5477752685547	0.8751164078712463	339.97509765625	261.5757141113281	0.0014099180698394775	8	022
4	345.1023864746094	269.86065673828125	1.0	228.8912811279297	213.6022186279297	1.0	535.2302856445312	217.76943969726562	0.1528685986995697	339.5137634277344	258.77935791015625	0.00033593177795410156	8	022
5	344.9859619140625	269.6836242675781	1.0	228.49803161621094	213.94216918945312	1.0	534.0962524414062	222.40072631835938	0.09201487898826599	340.1449890136719	259.546142578125	0.000240325927734375	8	022
6	344.3473205566406	269.8377990722656	1.0	228.9489288330078	213.55548095703125	1.0	533.7079467773438	222.70138549804688	0.9880799055099487	339.8154296875	259.62713623046875	0.0004623830318450928	8	022
7	344.7550048828125	268.88079833984375	1.0	230.8090362548828	213.8185577392578	1.0	534.3408813476562	222.84475708007812	0.06230348348617554	339.7034912109375	257.59320068359375	0.00028634071350097656	8	022
8	344.41424560546875	269.3052673339844	1.0	231.6144256591797	213.91847229003906	1.0	533.937255859375	222.1281280517578	0.9604007601737976	339.7101745605469	258.25494384765625	0.00026535987854003906	8	022
9	345.37969970703125	269.1998291015625	1.0	231.01051330566406	212.22525024414062	1.0	533.2724609375	222.29891967773438	0.7267200350761414	227.62130737304688	211.68922424316406	0.00041860342025756836	8	022
10	345.3409729003906	268.0249938964844	1.0	231.19317626953125	213.99066162109375	1.0	533.7127075195312	222.01565551757812	0.6068503260612488	339.5617980957031	257.2193908691406	0.0002345740795135498	8	022
11	344.0517578125	268.20489501953125	1.0	229.6826934814453	214.26809692382812	1.0	534.5480346679688	217.81466674804688	0.006526559591293335	339.288818359375	257.36376953125	0.00019246339797973633	8	022
12	344.0481262207031	269.23486328125	1.0	227.95626831054688	216.08132934570312	1.0	534.5066528320312	222.4910888671875	0.029190778732299805	339.8324890136719	259.91650390625	0.0006144940853118896	8	022
13	345.6706237792969	269.81622314453125	1.0	229.21263122558594	217.00303649902344	1.0	533.5365600585938	222.3711395263672	0.9722060561180115	339.97418212890625	258.78704833984375	0.0004400014877319336	8	022
14	344.423095703125	269.8939514160156	1.0	229.16329956054688	216.30722045898438	1.0	533.9407958984375	222.2420196533203	0.8219942450523376	339.6138000488281	259.5060729980469	0.0006173253059387207	8	022
15	343.9853820800781	268.4183044433594	1.0	229.3618927001953	217.1410675048828	1.0	534.1585693359375	222.81005859375	0.6987682580947876	338.75811767578125	258.44110107421875	0.00025793910026550293	8	022
16	342.60211181640625	268.49224853515625	1.0	228.83279418945312	214.99124145507812	1.0	533.978515625	222.31411743164062	0.10689467191696167	338.6210021972656	258.8940124511719	0.0004010498523712158	8	022
17	344.3479919433594	269.1640930175781	1.0	228.6398468017578	216.24395751953125	1.0	534.2125854492188	222.1050567626953	0.3893057405948639	339.35906982421875	258.196044921875	0.00031247735023498535	8	022
18	344.10980224609375	267.3394775390625	1.0	226.9077606201172	218.06932067871094	1.0	534.1748046875	222.29095458984375	0.30158835649490356	338.8382568359375	256.8627624511719	0.00014644861221313477	8	022
19	342.4171142578125	266.9949035644531	1.0	227.4735870361328	218.04434204101562	1.0	534.1148681640625	222.2365264892578	0.08815234899520874	338.4386901855469	255.7935028076172	8.544325828552246e-5	8	022
20	343.52838134765625	267.4582214355469	1.0	229.00245666503906	216.23980712890625	1.0	534.1680908203125	222.25921630859375	0.6144168376922607	338.9918212890625	256.7380676269531	0.00019606947898864746	8	022
21	344.43743896484375	268.9548034667969	1.0	229.17893981933594	215.874755859375	1.0	534.1502075195312	222.6166229248047	0.895531415939331	339.6642150878906	258.2443542480469	0.0002988874912261963	8	022
22	342.8321533203125	267.2816162109375	1.0	229.23561096191406	216.03143310546875	1.0	534.2798461914062	222.07232666015625	0.23504966497421265	338.02691650390625	257.1988220214844	0.00020626187324523926	8	022
23	342.8181457519531	268.7207946777344	1.0	226.7568817138672	218.151611328125	1.0	533.9348754882812	221.7074432373047	0.7377734184265137	339.05877685546875	258.7770080566406	0.0003789663314819336	8	022
24	342.89837646484375	267.40789794921875	1.0	227.67190551757812	217.7847900390625	1.0	534.4749145507812	222.55654907226562	0.9644618034362793	338.10595703125	256.9425048828125	0.00016042590141296387	8	022
25	342.1006164550781	267.3226013183594	1.0	232.06442260742188	213.30209350585938	1.0	533.8890991210938	222.47064208984375	0.672690212726593	338.11566162109375	257.318603515625	0.00019285082817077637	8	022
26	343.2913513183594	267.8367004394531	1.0	228.47447204589844	213.46817016601562	1.0	506.3157043457031	200.4122772216797	0.9999998807907104	504.10406494140625	200.10687255859375	0.0011575818061828613	8	022
27	341.5718994140625	266.89410400390625	1.0	228.97564697265625	215.76441955566406	1.0	505.86700439453125	199.07174682617188	0.9999998807907104	503.8863830566406	199.04177856445312	0.0010830163955688477	8	022
28	342.9546203613281	265.6075744628906	1.0	226.81515502929688	217.5966796875	1.0	507.133544921875	198.9092559814453	1.0	503.6671447753906	199.30322265625	0.0016648173332214355	8	022
29	343.0122375488281	266.6052551269531	1.0	229.68588256835938	215.98643493652344	1.0	507.3122253417969	199.6610565185547	1.0	504.0413818359375	199.81112670898438	0.00170135498046875	8	022
30	341.89263916015625	265.36712646484375	1.0	231.87646484375	212.55941772460938	1.0	507.32879638671875	199.10215759277344	1.0	503.8221740722656	199.57662963867188	0.0014438927173614502	8	022
31	342.9804992675781	265.6846008300781	1.0	229.24282836914062	213.97494506835938	1.0	507.48394775390625	199.97439575195312	1.0	503.5675964355469	200.0729217529297	0.000988304615020752	8	022
32	342.2939147949219	265.2115783691406	1.0	227.80584716796875	210.788818359375	1.0	507.2518615722656	199.48336791992188	1.0	505.5207824707031	198.79063415527344	0.0018216073513031006	8	022
33	342.45831298828125	265.6441650390625	1.0	228.7998504638672	211.06797790527344	1.0	507.2190246582031	199.7060546875	1.0	505.3553771972656	199.16700744628906	0.001422107219696045	8	022
34	342.0546569824219	265.59454345703125	1.0	226.96226501464844	214.07467651367188	1.0	507.40386962890625	200.00917053222656	1.0	503.5495910644531	200.04168701171875	0.0010557174682617188	8	022
35	341.8100891113281	265.1396179199219	1.0	227.27793884277344	216.46641540527344	1.0	507.239013671875	199.37327575683594	1.0	503.8692932128906	199.7586212158203	0.0014482438564300537	8	022
36	340.8344421386719	264.964111328125	1.0	226.3833770751953	214.66722106933594	1.0	507.2905578613281	199.45724487304688	1.0	503.70904541015625	199.817138671875	0.0008459687232971191	8	022
37	340.2667236328125	265.61346435546875	1.0	227.71490478515625	213.23635864257812	1.0	507.28662109375	199.82318115234375	1.0	503.7870178222656	199.8583526611328	0.002166450023651123	8	022
38	341.4521789550781	265.533447265625	1.0	227.90988159179688	213.99319458007812	1.0	506.56732177734375	198.75564575195312	1.0	504.89862060546875	198.168701171875	0.0010326504707336426	8	022
39	339.6560363769531	264.4259948730469	1.0	225.2925262451172	214.3896484375	1.0	507.2154541015625	199.87216186523438	1.0	503.76434326171875	200.0413055419922	0.0017656981945037842	8	022
40	340.8779296875	264.2876892089844	1.0	225.85414123535156	217.1966552734375	1.0	506.8966369628906	198.7069091796875	1.0	503.9146728515625	198.9432373046875	0.0011109113693237305	8	022
41	340.8630676269531	265.1569519042969	1.0	224.94094848632812	216.59402465820312	1.0	507.7753601074219	199.12767028808594	1.0	504.0404968261719	199.75291442871094	0.0013481378555297852	8	022
42	339.50177001953125	265.15509033203125	1.0	225.2191925048828	214.79371643066406	1.0	507.2999267578125	199.49952697753906	1.0	503.8173522949219	199.81591796875	0.0021046996116638184	8	022
43	339.96466064453125	264.978515625	1.0	225.1106719970703	212.62437438964844	1.0	507.3005065917969	199.37945556640625	1.0	503.6777648925781	199.53428649902344	0.0011184215545654297	8	022
44	340.4427795410156	264.8997802734375	1.0	224.61798095703125	215.07559204101562	1.0	507.5657653808594	199.8590850830078	1.0	503.8750305175781	199.70135498046875	0.0012222826480865479	8	022
45	340.6189880371094	263.7878723144531	1.0	222.55178833007812	216.04876708984375	1.0	506.4414978027344	199.29782104492188	1.0	504.5350646972656	198.84332275390625	0.001726299524307251	8	022
46	338.96099853515625	264.8172302246094	1.0	222.47482299804688	215.71824645996094	1.0	506.8531494140625	199.67247009277344	1.0	503.69305419921875	199.4637908935547	0.0020371675491333008	8	022
47	339.31146240234375	264.0787658691406	1.0	223.5682830810547	216.40518188476562	1.0	506.61395263671875	198.83547973632812	1.0	505.26019287109375	198.1838836669922	0.001061767339706421	8	022
48	339.2845458984375	264.14080810546875	1.0	223.6014404296875	213.16305541992188	1.0	506.83905029296875	199.7611541748047	1.0	503.3261413574219	200.20639038085938	0.0012547075748443604	8	022
49	339.5787353515625	264.12518310546875	1.0	223.64358520507812	212.38426208496094	1.0	506.1298522949219	199.50613403320312	0.9999998807907104	504.946533203125	199.07852172851562	0.002970457077026367	8	022
50	339.3415222167969	263.45880126953125	1.0	221.03500366210938	213.37216186523438	1.0	507.3927307128906	199.89678955078125	0.9999999403953552	503.75360107421875	200.0059814453125	0.0010607540607452393	8	022
51	338.91046142578125	263.4224853515625	1.0	223.56890869140625	215.0038604736328	1.0	507.4441833496094	199.08387756347656	1.0	503.9580078125	199.39859008789062	0.001312345266342163	8	022
52	338.8206787109375	262.62750244140625	1.0	223.26963806152344	214.84056091308594	1.0	507.6484375	199.5774383544922	1.0	503.8563537597656	199.98263549804688	0.0013881027698516846	8	022
53	338.46832275390625	264.34429931640625	1.0	222.710205078125	212.7970733642578	1.0	506.85369873046875	199.177734375	1.0	503.6780090332031	199.5247344970703	0.0015549063682556152	8	022
54	338.428466796875	263.15802001953125	1.0	223.746337890625	211.65451049804688	1.0	506.99078369140625	199.07972717285156	1.0	503.68499755859375	199.6165771484375	0.0009614229202270508	8	022
55	339.2283935546875	262.91790771484375	1.0	221.4215087890625	213.35556030273438	1.0	506.6477966308594	199.28643798828125	1.0	503.88134765625	199.57484436035156	0.0022762715816497803	8	022
56	337.4691467285156	262.6203308105469	1.0	220.95887756347656	214.9746551513672	1.0	507.4013671875	199.69851684570312	1.0	503.8134765625	199.55506896972656	0.0011570453643798828	8	022
57	338.9095764160156	263.4531555175781	1.0	221.4252471923828	212.8544464111328	1.0	507.2419738769531	199.68724060058594	1.0	503.7298583984375	199.8013916015625	0.0018664896488189697	8	022
58	337.7252197265625	262.4210205078125	1.0	222.9827423095703	211.9630126953125	1.0	507.2510070800781	200.0165252685547	0.9999998807907104	503.59393310546875	199.95462036132812	0.00466427206993103	8	022
59	337.88201904296875	262.0696716308594	1.0	222.07379150390625	210.78460693359375	1.0	506.48968505859375	199.383544921875	0.9999998807907104	503.5550231933594	199.15185546875	0.005136042833328247	8	022
60	337.8401184082031	262.3763427734375	1.0	221.79685974121094	211.15821838378906	1.0	507.4726257324219	199.6584930419922	1.0	503.7835998535156	199.80482482910156	0.001515805721282959	8	022
61	337.1119689941406	261.6560363769531	1.0	221.26559448242188	212.28636169433594	1.0	507.5226745605469	199.52073669433594	1.0	503.93634033203125	199.7584991455078	0.0011655092239379883	8	022
62	337.95245361328125	261.7288818359375	1.0	221.91107177734375	211.40447998046875	1.0	507.36712646484375	199.9962921142578	1.0	504.11468505859375	200.01905822753906	0.001512676477432251	8	022
63	338.03466796875	262.3156433105469	1.0	221.94039916992188	209.19247436523438	1.0	506.9208984375	199.08404541015625	1.0	503.87481689453125	199.31903076171875	0.0012019574642181396	8	022
64	337.8817443847656	262.6942138671875	1.0	222.9722442626953	208.61282348632812	1.0	506.8241882324219	199.67381286621094	1.0	503.6159973144531	199.9274444580078	0.001267939805984497	8	022
65	337.4046325683594	261.1062316894531	1.0	221.22869873046875	210.1719512939453	1.0	507.1258239746094	199.61697387695312	1.0	505.3293151855469	198.8982391357422	0.0015395581722259521	8	022
66	336.84967041015625	261.6086120605469	1.0	221.77633666992188	211.3218994140625	1.0	507.8481750488281	199.20700073242188	1.0	503.9621276855469	199.35743713378906	0.0011281073093414307	8	022
67	336.7100524902344	261.48614501953125	1.0	223.48797607421875	207.08567810058594	1.0	507.4558410644531	199.1327667236328	1.0	503.8157958984375	199.66534423828125	0.0012188851833343506	8	022
68	337.1357116699219	260.2138671875	1.0	224.2558135986328	205.2814178466797	1.0	506.4762878417969	199.2138671875	1.0	504.7359313964844	199.05404663085938	0.0027105510234832764	8	022
69	340.0015869140625	261.2368469238281	1.0	225.74557495117188	207.0484619140625	1.0	507.57916259765625	199.146240234375	1.0	503.89068603515625	199.41879272460938	0.0015427470207214355	8	022
70	339.650146484375	260.7570495605469	1.0	224.78314208984375	210.52871704101562	1.0	506.8672180175781	199.31845092773438	1.0	503.70111083984375	199.2467498779297	0.0025033950805664062	8	022
71	342.1562194824219	259.5943908691406	1.0	229.592529296875	210.361572265625	1.0	506.8818359375	198.96835327148438	1.0	504.195556640625	199.41647338867188	0.0010824203491210938	8	022
72	343.4283142089844	259.5003356933594	1.0	227.54232788085938	206.50865173339844	1.0	507.1400451660156	200.3681182861328	1.0	503.8058166503906	200.44590759277344	0.001781374216079712	8	022
73	344.7591247558594	258.933349609375	1.0	230.86483764648438	205.96185302734375	1.0	507.1160583496094	199.41201782226562	1.0	503.8972473144531	200.14218139648438	0.0010221600532531738	8	022
74	345.9595031738281	258.74798583984375	1.0	230.9670867919922	206.18759155273438	1.0	507.52691650390625	199.84999084472656	0.9999998807907104	503.8828430175781	199.2549591064453	0.0017878413200378418	8	022
75	347.19342041015625	258.58795166015625	1.0	232.3556671142578	209.12579345703125	1.0	507.6669921875	199.2725830078125	1.0	504.1623229980469	199.49655151367188	0.0013536512851715088	8	022
76	346.0558166503906	259.09564208984375	1.0	231.71365356445312	210.34071350097656	1.0	506.9552001953125	199.51467895507812	0.9999999403953552	503.82684326171875	199.6771240234375	0.0015558898448944092	8	022
77	346.8101501464844	259.7220764160156	1.0	230.43997192382812	212.476318359375	0.9999997615814209	506.8616027832031	199.22288513183594	1.0	503.7699890136719	199.53713989257812	0.0018283724784851074	8	022
78	346.011962890625	259.9521789550781	1.0	231.53631591796875	211.82089233398438	1.0	506.8354187011719	199.1254119873047	1.0	503.76611328125	198.9664764404297	0.0014685392379760742	8	022
79	346.5919494628906	258.3241882324219	1.0	232.49623107910156	212.0079345703125	1.0	507.2185974121094	198.874267578125	1.0	504.1567687988281	198.98524475097656	0.0013409852981567383	8	022
80	344.7718505859375	258.14697265625	1.0	233.52154541015625	212.99429321289062	1.0	507.9096984863281	199.41580200195312	1.0	504.004638671875	199.87608337402344	0.001456916332244873	8	022
81	344.6335144042969	257.0080871582031	1.0	231.4701690673828	212.0124053955078	1.0	507.2225036621094	200.27481079101562	1.0	503.7414245605469	200.1155242919922	0.002013474702835083	8	022
82	343.6951904296875	257.2347717285156	1.0	230.4574432373047	211.0232391357422	1.0	507.41558837890625	199.50051879882812	0.9999998807907104	503.9515686035156	199.57928466796875	0.0028616786003112793	8	022
83	342.51702880859375	257.3642883300781	1.0	228.9944305419922	211.34085083007812	1.0	507.11529541015625	199.12149047851562	1.0	503.6463928222656	199.10293579101562	0.0021573305130004883	8	022
84	340.656494140625	256.4707336425781	1.0	226.7903289794922	211.27737426757812	1.0	507.0256042480469	198.8156280517578	1.0	503.69940185546875	199.40713500976562	0.0010028183460235596	8	022
85	335.0843811035156	255.57447814941406	1.0	224.71243286132812	210.68154907226562	1.0	507.21697998046875	199.78868103027344	1.0	503.4437255859375	199.66302490234375	0.001232445240020752	8	022
86	331.39105224609375	255.5416717529297	1.0	223.75563049316406	210.5932159423828	1.0	506.36865234375	199.54476928710938	1.0	503.44378662109375	199.82936096191406	0.0016767680644989014	8	022
87	326.74163818359375	254.6445770263672	1.0	221.00991821289062	212.8098907470703	1.0	506.6728210449219	199.5880126953125	1.0	503.699951171875	199.6024627685547	0.0013395249843597412	8	022
88	325.6177062988281	253.12557983398438	1.0	224.67881774902344	209.30792236328125	1.0	506.9507141113281	199.0829315185547	1.0	503.9815368652344	199.6593780517578	0.0011894404888153076	8	022
89	323.4105529785156	253.22738647460938	1.0	220.66319274902344	210.8533477783203	1.0	507.065185546875	199.3956298828125	1.0	503.6380920410156	199.42999267578125	0.0023934543132781982	8	022
90	322.8705749511719	252.06793212890625	1.0	218.26988220214844	209.60400390625	1.0	507.4667663574219	199.35678100585938	1.0	503.987548828125	199.74468994140625	0.0014357566833496094	8	022
91	321.48828125	250.91778564453125	1.0	219.23085021972656	206.10687255859375	1.0	507.388916015625	199.1100311279297	1.0	504.05596923828125	199.54249572753906	0.001230001449584961	8	022
92	320.9983215332031	251.5504913330078	1.0	217.72048950195312	205.43069458007812	1.0	507.0279235839844	198.9757537841797	1.0	503.9822998046875	199.3674774169922	0.0018444955348968506	8	022
93	321.12762451171875	250.47239685058594	1.0	217.2266082763672	204.38685607910156	1.0	507.4636535644531	199.3377685546875	1.0	503.8231201171875	199.7722625732422	0.002666383981704712	8	022
94	319.8985290527344	249.68820190429688	1.0	214.5786895751953	202.17575073242188	1.0	507.59429931640625	199.17662048339844	1.0	503.89019775390625	199.7674560546875	0.0008470416069030762	8	022
95	318.7956848144531	248.92333984375	1.0	214.7729034423828	198.13914489746094	1.0	507.5662536621094	199.80245971679688	1.0	503.6038513183594	199.95858764648438	0.0012682080268859863	8	022
96	224.62167358398438	268.3206481933594	1.0	262.6953430175781	198.7747344970703	0.23012611269950867	507.7383117675781	200.0318603515625	1.0	503.78265380859375	200.34024047851562	0.0018761157989501953	8	022
97	220.08261108398438	270.1627502441406	1.0	243.51116943359375	176.9127197265625	1.0	507.4304504394531	199.53883361816406	1.0	503.8306579589844	199.91445922851562	0.0012905597686767578	8	022
98	217.53497314453125	271.7289733886719	1.0	240.58148193359375	177.48550415039062	0.9999484419822693	507.06121826171875	199.3199005126953	1.0	503.8179931640625	199.69361877441406	0.002122640609741211	8	022
99	214.45370483398438	275.001708984375	1.0	238.89060974121094	174.05409240722656	1.0	507.2719421386719	199.39492797851562	1.0	503.6311340332031	199.84347534179688	0.0014163553714752197	8	022
100	212.16697692871094	276.5413513183594	1.0	236.57586669921875	176.80992126464844	0.9999999403953552	507.01141357421875	199.9026641845703	0.9999998807907104	503.7650146484375	199.58897399902344	0.0015482008457183838	8	022
101	209.04986572265625	276.5216369628906	1.0	232.0157470703125	175.9256134033203	1.0	507.2752380371094	200.14791870117188	1.0	227.7812042236328	178.62783813476562	0.0011164546012878418	8	022
102	206.0963897705078	279.3279724121094	1.0	226.79640197753906	177.74806213378906	1.0	507.4534912109375	199.89698791503906	0.9999999403953552	503.7650451660156	199.77615356445312	0.0041742026805877686	8	022
103	201.35081481933594	279.5262756347656	1.0	224.70176696777344	177.34567260742188	1.0	506.2159423828125	199.23155212402344	0.9999998807907104	503.32598876953125	199.58665466308594	0.0024344325065612793	8	022
104	195.34283447265625	280.4125061035156	0.9999998807907104	222.2045135498047	182.29641723632812	1.0	507.4795227050781	200.12869262695312	1.0	503.7347412109375	200.00836181640625	0.0021633505821228027	8	022
105	191.339111328125	276.2495422363281	0.9999999403953552	215.44151306152344	182.55551147460938	1.0	507.93115234375	199.4224395751953	1.0	503.95526123046875	199.72879028320312	0.0017298460006713867	8	022
106	182.6636505126953	274.7246398925781	1.0	212.90554809570312	183.3299102783203	1.0	506.65899658203125	199.55262756347656	0.9999997615814209	503.79296875	199.03057861328125	0.004498660564422607	8	022
107	176.38345336914062	275.78887939453125	1.0	213.55728149414062	194.17068481445312	1.0	506.69024658203125	199.52357482910156	1.0	503.67022705078125	199.65219116210938	0.0009680390357971191	8	022
108	169.33042907714844	276.275390625	1.0	213.79481506347656	195.4735107421875	1.0	506.9139099121094	199.36013793945312	1.0	503.7975769042969	199.47598266601562	0.001571953296661377	8	022
109	165.99765014648438	275.9416809082031	1.0	504.25921630859375	201.28970336914062	0.0002530217170715332	506.4356689453125	199.2274932861328	1.0	503.44183349609375	199.1820068359375	0.0023761093616485596	8	022
110	162.74951171875	276.49591064453125	1.0	212.2587890625	208.56256103515625	0.9999895691871643	507.15216064453125	199.55429077148438	1.0	503.85174560546875	199.3036346435547	0.0012888014316558838	8	022
111	157.3382110595703	277.5172424316406	1.0	214.02194213867188	206.13070678710938	1.0	507.8100280761719	200.4351043701172	0.9999998807907104	503.805908203125	200.0126953125	0.002114027738571167	8	022
112	152.5470733642578	277.16400146484375	1.0	210.57521057128906	207.4777069091797	1.0	507.8853454589844	199.43612670898438	1.0	503.8743591308594	199.78298950195312	0.0017763972282409668	8	022
113	148.63624572753906	278.57843017578125	1.0	210.43101501464844	209.64627075195312	1.0	507.28985595703125	199.4194793701172	1.0	503.7689208984375	199.86190795898438	0.00159493088722229	8	022
114	145.9259490966797	279.87664794921875	1.0	208.86050415039062	211.9801483154297	1.0	506.9181213378906	199.25753784179688	1.0	503.8221130371094	199.8487091064453	0.0006872713565826416	8	022
115	143.269287109375	280.3315124511719	1.0	207.26905822753906	209.85939025878906	1.0	506.7436828613281	199.26089477539062	1.0	503.618408203125	199.67401123046875	0.000901639461517334	8	022
116	139.61602783203125	279.2578430175781	1.0	203.52854919433594	209.2390594482422	1.0	506.8298034667969	199.58453369140625	0.9999998807907104	503.7978210449219	199.49813842773438	0.0015638172626495361	8	022
117	138.4724578857422	278.4739074707031	1.0	201.3563690185547	209.499755859375	1.0	507.38134765625	199.16909790039062	1.0	503.7245788574219	199.14767456054688	0.001967191696166992	8	022
118	135.54562377929688	280.6329650878906	1.0	193.46685791015625	218.7923583984375	1.0	507.0007019042969	199.67430114746094	1.0	503.429931640625	200.24658203125	0.0012862682342529297	8	022
119	131.29237365722656	279.2693176269531	1.0	192.3896026611328	221.147216796875	1.0	507.6357727050781	199.80751037597656	1.0	503.840087890625	200.29942321777344	0.0011310577392578125	8	022
120	119.74667358398438	280.4804382324219	0.9999883770942688	187.59873962402344	220.96481323242188	1.0	507.4828796386719	199.95948791503906	0.9999999403953552	503.67303466796875	200.05322265625	0.0016157031059265137	8	022
121	194.84381103515625	225.28915405273438	0.002457559108734131	191.04127502441406	222.2481231689453	1.0	507.171142578125	199.65618896484375	0.9999998807907104	503.8210754394531	199.50436401367188	0.0024687647819519043	8	022
122	194.33956909179688	223.09706115722656	0.00013434886932373047	193.4304656982422	220.32083129882812	1.0	507.12994384765625	199.9762420654297	1.0	503.5763854980469	200.3656768798828	0.0016547739505767822	8	022
123	96.94165802001953	277.1448974609375	0.0021453499794006348	188.37753295898438	220.3715057373047	1.0	506.73779296875	200.08358764648438	1.0	504.92938232421875	199.57154846191406	0.0016510188579559326	8	022
124	88.46442413330078	276.85418701171875	0.1788313090801239	187.7918243408203	222.50674438476562	1.0	507.52935791015625	199.31289672851562	1.0	503.93450927734375	199.6230926513672	0.0009171962738037109	8	022
125	86.92607879638672	274.5426025390625	1.0	180.23001098632812	224.5949249267578	1.0	507.0400695800781	199.93223571777344	1.0	503.89447021484375	200.02992248535156	0.0020389556884765625	8	022
126	83.75204467773438	275.0335388183594	1.0	175.027099609375	223.69874572753906	1.0	506.9610290527344	199.48995971679688	1.0	503.5185852050781	199.65077209472656	0.0008178353309631348	8	022
127	81.90629577636719	275.2164001464844	1.0	181.3619384765625	212.9556884765625	1.0	507.2530212402344	199.9622802734375	1.0	503.5016174316406	200.1712188720703	0.0017004907131195068	8	022
128	81.45284271240234	274.983642578125	1.0	176.44984436035156	214.89854431152344	1.0	506.8453674316406	199.86610412597656	1.0	503.4786376953125	199.55128479003906	0.001565307378768921	8	022
129	80.22291564941406	274.9217529296875	1.0	176.5281524658203	213.9701690673828	1.0	507.2361755371094	199.80850219726562	1.0	503.85009765625	199.69461059570312	0.002028524875640869	8	022
130	80.4176254272461	275.9465026855469	0.9999920129776001	175.7731170654297	213.28067016601562	1.0	507.6028747558594	199.5594482421875	0.9999999403953552	504.08905029296875	199.46292114257812	0.0018960833549499512	8	022
131	78.94094848632812	274.0249938964844	0.9999995827674866	162.8337860107422	216.33995056152344	1.0	507.5642395019531	199.36297607421875	1.0	503.8936462402344	199.94931030273438	0.0009774267673492432	8	022
132	79.82701873779297	274.17816162109375	0.21480071544647217	162.22503662109375	213.30543518066406	1.0	507.11993408203125	199.7595672607422	1.0	503.7242126464844	199.80081176757812	0.001375645399093628	8	022
133	77.88777160644531	273.686767578125	0.9999860525131226	156.55555725097656	208.1219482421875	1.0	506.6759948730469	199.52987670898438	1.0	503.81829833984375	199.3501739501953	0.0009788870811462402	8	022
134	77.41266632080078	272.0816650390625	0.8863099813461304	155.3349609375	207.48004150390625	1.0	506.9850769042969	200.0391845703125	1.0	503.5251770019531	200.21681213378906	0.0012110769748687744	8	022
135	77.82997131347656	271.7873229980469	0.9940687417984009	153.46273803710938	203.14927673339844	1.0	508.06231689453125	199.51931762695312	1.0	503.81768798828125	199.86378479003906	0.0011899173259735107	8	022
136	77.25205993652344	271.5555419921875	0.9986379146575928	155.17535400390625	201.50668334960938	1.0	507.04083251953125	200.41259765625	1.0	503.5151062011719	200.47689819335938	0.0017419159412384033	8	022
137	78.84284973144531	263.2373046875	0.018747597932815552	154.25953674316406	192.41673278808594	1.0	506.88836669921875	200.0221405029297	1.0	503.5492858886719	200.16661071777344	0.0014827847480773926	8	022
138	74.37181854248047	264.1759338378906	0.8662277460098267	149.7822723388672	206.60350036621094	1.0	507.0921325683594	200.16184997558594	1.0	503.770263671875	200.2605743408203	0.001917511224746704	8	022
139	75.71514892578125	262.2121276855469	0.28170764446258545	149.8607940673828	205.9700469970703	1.0	507.3796691894531	200.28311157226562	0.9999998807907104	503.90869140625	199.62901306152344	0.004592418670654297	8	022
140	76.07355499267578	264.5314025878906	0.003357827663421631	151.13720703125	206.4206085205078	1.0	507.13006591796875	199.2717742919922	1.0	503.91241455078125	199.36807250976562	0.0016616284847259521	8	022
141	76.31859588623047	258.4993896484375	0.9607362747192383	155.98350524902344	205.65768432617188	1.0	507.5167541503906	199.22769165039062	1.0	503.6906433105469	199.67872619628906	0.0012252330780029297	8	022
142	78.62924194335938	256.33978271484375	0.9988539218902588	159.82676696777344	204.7694549560547	1.0	506.13079833984375	199.306640625	0.9999998807907104	503.5999450683594	199.46815490722656	0.0012263357639312744	8	022
143	80.22344207763672	247.67845153808594	0.9999995231628418	168.73741149902344	204.28382873535156	1.0	507.2562561035156	199.6322784423828	1.0	503.72796630859375	199.77206420898438	0.001187443733215332	8	022
144	84.871826171875	239.54641723632812	1.0	162.66110229492188	210.09811401367188	0.9658065438270569	507.3422546386719	199.56825256347656	1.0	503.80633544921875	199.63168334960938	0.001839756965637207	8	022
145	162.03094482421875	216.24119567871094	1.0	164.35702514648438	214.97372436523438	0.008594155311584473	507.0120544433594	199.05178833007812	1.0	503.7279357910156	199.48651123046875	0.0014774799346923828	8	022
146	80.77684020996094	222.8162384033203	0.9999850988388062	171.01626586914062	211.15750122070312	0.9999999403953552	506.6277160644531	199.56869506835938	1.0	503.64874267578125	199.62701416015625	0.0017278492450714111	8	022
147	177.76727294921875	213.16407775878906	0.7508803606033325	176.67330932617188	212.49720764160156	0.9999969005584717	506.353271484375	199.28662109375	0.9999998807907104	503.9381103515625	199.1883087158203	0.002071201801300049	8	022
148	193.10935974121094	213.0076446533203	0.0006320774555206299	183.55767822265625	210.27310180664062	1.0	507.10968017578125	199.0929412841797	0.9999998807907104	504.09130859375	199.09495544433594	0.002140432596206665	8	022
149	72.71928405761719	201.93466186523438	0.1883414387702942	187.92733764648438	214.12258911132812	1.0	507.6540832519531	199.23597717285156	1.0	504.045166015625	199.72369384765625	0.0016739368438720703	8	022
150	71.63928985595703	199.63917541503906	0.08934986591339111	186.94692993164062	216.2097625732422	1.0	506.5257263183594	199.52920532226562	1.0	504.7884826660156	198.92681884765625	0.0015606582164764404	8	022
151	183.36343383789062	214.27890014648438	0.0004285871982574463	181.43838500976562	212.6107940673828	1.0	506.8896484375	199.08554077148438	0.9999999403953552	503.82452392578125	199.66384887695312	0.0020804405212402344	8	022
152	182.43849182128906	213.51235961914062	0.00018218159675598145	178.4578399658203	215.81765747070312	1.0	506.91143798828125	199.4047393798828	1.0	503.81689453125	199.4401092529297	0.0017739832401275635	8	022
153	70.14566802978516	183.62057495117188	0.0001710057258605957	169.20538330078125	231.3545684814453	1.0	507.0704345703125	199.23306274414062	1.0	503.7966613769531	199.43295288085938	0.0023675858974456787	8	022
154	72.80976104736328	176.78732299804688	0.6211361289024353	171.9627685546875	238.73536682128906	1.0	506.9724426269531	199.04013061523438	0.9999998807907104	504.0184631347656	199.33255004882812	0.004252344369888306	8	022
155	70.82327270507812	172.0424041748047	0.04654395580291748	164.78219604492188	235.3378143310547	1.0	507.4637145996094	199.85205078125	1.0	503.7749328613281	199.9501190185547	0.0029168426990509033	8	022
156	511.8975524902344	204.15103149414062	0.00011366605758666992	158.94537353515625	233.51553344726562	1.0	506.877685546875	198.71481323242188	0.9999999403953552	504.20843505859375	199.40074157714844	0.0020691752433776855	8	022
157	511.8439025878906	204.6695556640625	4.863739013671875e-5	148.25054931640625	238.51385498046875	1.0	507.1259765625	199.60089111328125	1.0	505.1521911621094	199.18264770507812	0.0013444721698760986	8	022
158	511.74853515625	204.4416961669922	7.11977481842041e-5	146.86074829101562	242.73326110839844	0.9999998807907104	506.90234375	199.2600555419922	1.0	146.27163696289062	241.6158905029297	0.0029883086681365967	8	022
159	511.9136047363281	205.39077758789062	7.963180541992188e-5	144.3439483642578	244.1481475830078	0.9994106292724609	507.4676818847656	200.05120849609375	1.0	503.6659240722656	200.2496795654297	0.001683056354522705	8	022
160	511.6363525390625	204.6201934814453	0.00011259317398071289	504.7166748046875	201.69613647460938	0.00036346912384033203	506.6319274902344	199.30511474609375	0.9999998807907104	503.90570068359375	199.29067993164062	0.005076557397842407	8	022
161	511.8404541015625	204.21791076660156	0.00016617774963378906	119.68018341064453	206.58123779296875	0.001238703727722168	507.2625732421875	198.880615234375	1.0	503.9811096191406	199.00656127929688	0.001474142074584961	8	022
162	511.6877746582031	205.17881774902344	6.303191184997559e-5	504.4325866699219	202.48995971679688	0.0001895427703857422	506.8746337890625	199.9215850830078	1.0	505.0559997558594	199.44125366210938	0.0012564659118652344	8	022
163	511.8453369140625	204.60679626464844	0.00016584992408752441	504.8201904296875	201.95138549804688	0.00032642483711242676	507.43890380859375	199.33343505859375	0.9999999403953552	503.93731689453125	199.5334014892578	0.0017010271549224854	8	022
164	71.00458526611328	148.7207489013672	0.0013965070247650146	504.44696044921875	202.33567810058594	0.0002503395080566406	507.35772705078125	199.74539184570312	1.0	503.4398498535156	200.17247009277344	0.0038269460201263428	8	022
165	71.29940032958984	152.6761474609375	0.00011482834815979004	504.5843811035156	202.4748992919922	0.0001742839813232422	507.5119934082031	199.889892578125	1.0	503.3192443847656	200.21372985839844	0.001845717430114746	8	022
166	511.8424072265625	204.4988250732422	8.437037467956543e-5	135.10208129882812	240.99697875976562	0.9999980926513672	506.94976806640625	199.16030883789062	1.0	503.8998718261719	199.56101989746094	0.0011108219623565674	8	022
167	71.08637237548828	157.49305725097656	0.9990277290344238	71.3505630493164	159.2577362060547	0.001700371503829956	507.114990234375	199.62539672851562	1.0	503.6748046875	200.1149444580078	0.0010229945182800293	8	022
168	76.37102508544922	160.89173889160156	0.9996616244316101	142.10287475585938	229.27976989746094	0.999996542930603	507.09503173828125	199.74951171875	1.0	505.1532897949219	199.3874969482422	0.003705441951751709	8	022
169	77.49400329589844	159.84646606445312	1.0	150.01177978515625	226.4987030029297	0.12382632493972778	507.0163269042969	199.54759216308594	1.0	503.5149841308594	199.7135467529297	0.0012354254722595215	8	022
170	75.1711654663086	162.1795196533203	0.9999998807907104	154.48995971679688	220.9425506591797	0.9999988675117493	507.33087158203125	200.11236572265625	1.0	503.5791015625	200.12997436523438	0.0010946094989776611	8	022
171	76.09146881103516	161.31561279296875	1.0	153.88162231445312	212.05238342285156	1.0	507.6133728027344	199.96604919433594	1.0	503.6903381347656	200.0784912109375	0.0017541944980621338	8	022
172	77.85478973388672	160.15304565429688	1.0	151.5354766845703	206.04786682128906	1.0	507.1552734375	199.4502410888672	1.0	503.7611999511719	199.7410430908203	0.0010936856269836426	8	022
173	79.94622802734375	160.4154052734375	0.9999998807907104	136.2654266357422	194.67095947265625	0.9998629689216614	507.0644226074219	199.1538543701172	1.0	503.78985595703125	199.6295623779297	0.0011190176010131836	8	022
174	78.83214569091797	163.5231170654297	0.9440548419952393	78.11738586425781	165.12539672851562	0.9880596995353699	506.8782653808594	199.4060516357422	0.9999998807907104	503.8332824707031	199.06898498535156	0.0062927305698394775	8	022
175	80.26537322998047	165.24606323242188	0.9863293170928955	127.10455322265625	173.3452911376953	0.9792938828468323	506.85028076171875	199.29837036132812	1.0	503.5104064941406	199.786376953125	0.001637786626815796	8	022
176	83.616943359375	164.22325134277344	0.31363582611083984	128.8096923828125	179.04690551757812	0.9998219609260559	507.38641357421875	199.57984924316406	1.0	503.62060546875	199.6373291015625	0.001295536756515503	8	022
177	131.39842224121094	175.57052612304688	9.59932804107666e-5	130.041259765625	173.55343627929688	1.0	507.2173156738281	199.25537109375	1.0	503.8678283691406	199.95037841796875	0.0008197426795959473	8	022
178	87.40818786621094	162.35888671875	0.0018675923347473145	125.75755310058594	168.07691955566406	0.7713351249694824	506.685546875	199.07086181640625	1.0	503.59661865234375	199.37770080566406	0.00242692232131958	8	022
179	511.64178466796875	204.37319946289062	0.00010088086128234863	504.583984375	201.56715393066406	0.00026848912239074707	507.0746154785156	199.09840393066406	1.0	503.815185546875	199.41531372070312	0.0012443065643310547	8	022
180	97.99613952636719	169.96095275878906	0.09492561221122742	123.89704132080078	166.1714324951172	0.9912896156311035	506.8324890136719	199.23573303222656	1.0	503.5383605957031	199.8724822998047	0.0011133551597595215	8	022
181	90.9379653930664	175.03932189941406	0.9994626641273499	123.59779357910156	163.0430450439453	0.9999998807907104	506.7615051269531	199.6709442138672	1.0	503.98394775390625	200.08352661132812	0.001346677541732788	8	022
182	94.24144744873047	174.7720947265625	0.9999979734420776	127.68440246582031	164.45428466796875	1.0	507.30523681640625	199.0447540283203	1.0	504.12890625	199.54481506347656	0.0016397535800933838	8	022
183	94.64814758300781	175.0183868408203	0.9999995231628418	128.6043701171875	161.74301147460938	1.0	507.9700622558594	199.54367065429688	1.0	503.84039306640625	200.09852600097656	0.0013239383697509766	8	022
184	96.18011474609375	173.94058227539062	0.9727311134338379	128.9370880126953	162.50523376464844	0.8892349004745483	507.49896240234375	200.00791931152344	1.0	503.3826904296875	200.1840057373047	0.0016924738883972168	8	022
185	101.61648559570312	174.3708953857422	0.33388274908065796	128.76573181152344	167.05247497558594	1.0	506.9778137207031	199.88751220703125	1.0	503.7427673339844	200.16966247558594	0.001032114028930664	8	022
186	102.85594940185547	174.30477905273438	0.008945256471633911	129.53921508789062	167.45513916015625	1.0	507.2716369628906	200.12966918945312	1.0	503.4781799316406	199.9375	0.0014446377754211426	8	022
187	112.7679672241211	173.1240692138672	0.00225183367729187	129.52203369140625	166.43002319335938	1.0	507.1830749511719	199.5100860595703	1.0	503.6762390136719	199.71188354492188	0.0012278258800506592	8	022
188	126.60655212402344	166.2211456298828	0.3470907509326935	128.4987335205078	164.21348571777344	0.9998456835746765	507.81591796875	199.1012725830078	1.0	503.9307861328125	199.68893432617188	0.0012234151363372803	8	022
189	100.36046600341797	173.1280975341797	0.06434223055839539	131.520263671875	162.5689697265625	1.0	507.7333068847656	199.74539184570312	1.0	503.9892578125	199.96250915527344	0.0009558498859405518	8	022
190	97.9727554321289	175.21058654785156	0.9998260736465454	128.78897094726562	161.56297302246094	0.999744713306427	507.3505554199219	199.58834838867188	1.0	503.983154296875	200.05934143066406	0.0016611218452453613	8	022
191	94.60453796386719	177.0865020751953	0.9254306554794312	126.95777130126953	155.73854064941406	0.06039509177207947	507.7190856933594	199.60301208496094	1.0	503.80560302734375	199.62957763671875	0.0013458728790283203	8	022
192	92.19052124023438	177.56369018554688	0.027483820915222168	126.22265625	157.93336486816406	0.9966400861740112	507.85357666015625	199.92190551757812	1.0	503.8548278808594	200.268798828125	0.0017492175102233887	8	022
193	99.06553649902344	173.1388702392578	0.008157998323440552	121.55542755126953	158.87088012695312	0.9941737651824951	507.17437744140625	199.52586364746094	0.9999999403953552	503.9368591308594	199.6820068359375	0.001476675271987915	8	022
194	127.00294494628906	158.32803344726562	0.1760457456111908	122.50743103027344	159.13992309570312	0.9113527536392212	507.62286376953125	199.64695739746094	1.0	503.6480712890625	200.09225463867188	0.000956803560256958	8	022
195	126.65042877197266	157.7069091796875	0.011607438325881958	120.72601318359375	157.96795654296875	0.896266520023346	507.58172607421875	199.7667236328125	1.0	503.8214416503906	200.06344604492188	0.0009517967700958252	8	022
196	93.11885833740234	175.2855682373047	0.9619773626327515	119.38221740722656	154.9632568359375	0.28231096267700195	506.7150573730469	199.2899627685547	0.9999999403953552	503.5091247558594	199.54190063476562	0.0026030242443084717	8	022
197	95.65023040771484	170.68836975097656	0.003933936357498169	115.83769989013672	153.55538940429688	0.007034927606582642	507.1795654296875	199.53549194335938	1.0	503.7408447265625	200.0462646484375	0.001100093126296997	8	022
198	96.35577392578125	171.49615478515625	0.5815434455871582	117.09589385986328	158.55740356445312	0.0010732710361480713	507.4692687988281	199.6675262451172	1.0	503.6791076660156	199.77980041503906	0.0011557936668395996	8	022
199	511.8876953125	204.87887573242188	0.00013688206672668457	504.7037353515625	202.11856079101562	0.0002937614917755127	507.69635009765625	200.03724670410156	0.9999998807907104	503.75933837890625	199.8304901123047	0.0017046928405761719	8	022
200	97.22691345214844	170.7967071533203	0.0002225339412689209	114.23860168457031	151.1396484375	0.21149510145187378	507.34393310546875	200.6374969482422	1.0	503.7410583496094	200.47308349609375	0.0022828280925750732	8	022
201	86.64747619628906	181.7523193359375	0.06438055634498596	504.5975341796875	201.5889434814453	0.0005467236042022705	506.7391357421875	199.22897338867188	0.9999999403953552	503.9031677246094	199.14614868164062	0.003139585256576538	8	022
202	111.94546508789062	171.96693420410156	0.0006867647171020508	120.05640411376953	166.64276123046875	0.5102025866508484	507.89569091796875	199.50733947753906	1.0	503.918212890625	200.0869140625	0.0011419355869293213	8	022
203	85.03109741210938	192.1962890625	0.00346982479095459	111.72677612304688	159.59295654296875	0.9999949336051941	507.6947326660156	200.05596923828125	1.0	503.84637451171875	199.9668731689453	0.0018825829029083252	8	022
204	86.49296569824219	192.38462829589844	0.31519371271133423	116.68638610839844	154.5185546875	1.0	506.7762145996094	199.96026611328125	1.0	503.53106689453125	200.38951110839844	0.0011500418186187744	8	022
205	86.31417083740234	193.134765625	0.03756570816040039	119.14460754394531	150.783935546875	1.0	507.9579772949219	199.9810333251953	1.0	503.91265869140625	199.9832763671875	0.0019359588623046875	8	022
206	128.60946655273438	149.18478393554688	0.011108964681625366	123.58338165283203	150.20968627929688	1.0	506.8515319824219	199.1918182373047	1.0	503.6001281738281	199.27818298339844	0.002348959445953369	8	022
207	129.47618103027344	147.9527130126953	0.0001843273639678955	126.42351531982422	150.0828094482422	0.9999730587005615	507.26416015625	199.73228454589844	1.0	503.700439453125	199.55422973632812	0.001690506935119629	8	022
208	84.98434448242188	193.12042236328125	0.00039520859718322754	504.4578552246094	201.4584503173828	0.000411301851272583	507.2410583496094	199.09432983398438	1.0	503.91046142578125	199.04244995117188	0.002094775438308716	8	022
209	83.6085205078125	192.06021118164062	0.008436799049377441	504.7464599609375	201.4614715576172	0.00030043721199035645	507.0404968261719	199.55650329589844	1.0	503.6478271484375	199.22084045410156	0.0018400251865386963	8	022
210	85.14459228515625	193.0052032470703	0.9798777103424072	504.56195068359375	202.33981323242188	0.00021898746490478516	507.57080078125	199.850341796875	0.9999999403953552	503.5907897949219	199.92678833007812	0.0018461942672729492	8	022
211	511.853759765625	204.52845764160156	0.00010246038436889648	504.4183349609375	201.58688354492188	0.00029090046882629395	506.9483337402344	199.0465545654297	1.0	503.890380859375	199.7463836669922	0.0024679899215698242	8	022
212	134.09835815429688	178.5403594970703	0.9113063812255859	133.48162841796875	182.36936950683594	0.8909387588500977	507.35675048828125	199.59375	1.0	503.9062194824219	199.77206420898438	0.001511603593826294	8	022
213	131.27174377441406	179.42420959472656	0.1180204451084137	131.3017578125	182.60606384277344	0.99998939037323	507.44921875	199.90890502929688	1.0	503.93218994140625	200.31336975097656	0.0019922852516174316	8	022
214	129.7891845703125	176.5328369140625	0.0011503994464874268	135.7332763671875	175.05645751953125	0.9999996423721313	506.8938293457031	198.87709045410156	1.0	503.69500732421875	199.37669372558594	0.0016050934791564941	8	022
215	511.7491455078125	204.64727783203125	0.00015664100646972656	139.0677947998047	173.2337646484375	0.9999998807907104	506.87982177734375	199.5525360107422	1.0	503.76336669921875	199.476806640625	0.0017932653427124023	8	022
216	147.09779357910156	173.07150268554688	0.00017052888870239258	135.90219116210938	173.91915893554688	1.0	507.3392028808594	199.65509033203125	0.9999999403953552	503.6010437011719	199.91058349609375	0.0016626715660095215	8	022
217	508.03826904296875	201.86729431152344	9.274482727050781e-5	135.6797332763672	174.57611083984375	1.0	506.97735595703125	198.68626403808594	1.0	135.1808624267578	175.0419158935547	0.0011666715145111084	8	022
218	512.2677612304688	204.4146728515625	0.0001010894775390625	130.65127563476562	179.71896362304688	0.9999531507492065	507.46905517578125	198.99871826171875	1.0	503.9371337890625	199.7528533935547	0.0012541711330413818	8	022
219	75.95769500732422	177.6671142578125	0.7172979116439819	109.93112182617188	180.8656463623047	0.0007847845554351807	507.9774169921875	199.9839630126953	1.0	504.0838623046875	200.0083465576172	0.0020734965801239014	8	022
220	511.7636413574219	204.78164672851562	0.00017401576042175293	504.3665466308594	201.9825897216797	0.0003336966037750244	507.2860412597656	199.3227996826172	1.0	503.7099914550781	199.4501190185547	0.0015073716640472412	8	022
221	78.98259735107422	183.3477325439453	0.15364903211593628	504.5651550292969	202.4582061767578	0.00023174285888671875	507.18988037109375	199.6260986328125	1.0	503.5583801269531	200.25340270996094	0.0016621947288513184	8	022
222	80.66458892822266	180.6981201171875	0.9941455125808716	504.3076171875	202.29400634765625	0.00023242831230163574	507.5413513183594	199.59812927246094	1.0	503.483642578125	199.968994140625	0.0015608668327331543	8	022
223	82.89897918701172	180.98709106445312	0.9999825954437256	504.5856628417969	201.93324279785156	0.0005541443824768066	507.406982421875	199.91433715820312	0.9999998211860657	503.88323974609375	199.43902587890625	0.005574911832809448	8	022
224	85.48799896240234	182.9789276123047	0.999428391456604	504.51617431640625	201.3382110595703	0.0004050135612487793	507.1920166015625	199.52041625976562	0.9999998807907104	503.83367919921875	199.25982666015625	0.0033724308013916016	8	022
225	84.25415802001953	180.40086364746094	0.9786525368690491	504.568115234375	201.96336364746094	0.0002465546131134033	507.2755432128906	199.40792846679688	1.0	503.9250793457031	199.95492553710938	0.0015377402305603027	8	022
226	86.09207153320312	182.77980041503906	0.0015442371368408203	504.53155517578125	202.85704040527344	0.00016552209854125977	507.46588134765625	200.2777862548828	1.0	503.6246643066406	200.6630096435547	0.0015670359134674072	8	022
227	511.5287780761719	204.6020050048828	0.00014266371726989746	504.48675537109375	201.72775268554688	0.0003116130828857422	507.29827880859375	199.490478515625	1.0	503.74481201171875	199.3080291748047	0.0017840266227722168	8	022
228	511.8299560546875	204.6221466064453	0.00010928511619567871	504.857666015625	201.92210388183594	0.00029531121253967285	507.482666015625	199.74539184570312	0.9999999403953552	504.028564453125	199.6448974609375	0.0014444589614868164	8	022
229	511.63311767578125	204.7850341796875	9.903311729431152e-5	504.6275329589844	201.92730712890625	0.000258713960647583	507.3918151855469	199.67356872558594	1.0	503.7372131347656	199.90196228027344	0.0012358129024505615	8	022
230	511.8873596191406	204.8556671142578	9.816884994506836e-5	504.4322204589844	201.98487854003906	0.00021207332611083984	507.470703125	199.61865234375	1.0	503.6544189453125	199.84373474121094	0.001454383134841919	8	022
231	512.10986328125	204.50900268554688	8.96453857421875e-5	504.5875549316406	201.55535888671875	0.00018513202667236328	507.6519775390625	199.1352996826172	1.0	503.9041748046875	199.4883270263672	0.0011211037635803223	8	022
232	512.049560546875	204.8656463623047	9.924173355102539e-5	504.532958984375	201.9843292236328	0.00023105740547180176	507.6925048828125	199.47055053710938	1.0	503.6376037597656	199.78062438964844	0.0023712217807769775	8	022
233	511.77239990234375	204.55633544921875	8.484721183776855e-5	504.28265380859375	201.67259216308594	0.0002232193946838379	507.2818298339844	199.2134552001953	1.0	503.58953857421875	199.64344787597656	0.0013136565685272217	8	022
234	511.7410583496094	204.90615844726562	8.496642112731934e-5	504.70550537109375	202.04290771484375	0.00024303793907165527	507.2636413574219	199.99534606933594	1.0	505.26617431640625	199.2296905517578	0.0021056830883026123	8	022
235	96.76779174804688	205.6494598388672	0.05084225535392761	504.53314208984375	202.34278869628906	0.0001907944679260254	507.6033630371094	199.90301513671875	1.0	503.7542419433594	200.37738037109375	0.001421600580215454	8	022
236	92.40977478027344	201.784423828125	0.001514434814453125	504.58966064453125	201.93345642089844	0.00018641352653503418	507.5337829589844	199.46417236328125	1.0	503.8252868652344	199.84703063964844	0.0016953647136688232	8	022
237	96.24070739746094	206.16111755371094	0.001220792531967163	504.57647705078125	201.89321899414062	0.0002028048038482666	507.67388916015625	199.53665161132812	1.0	503.91143798828125	199.97377014160156	0.0011158883571624756	8	022
238	503.067138671875	202.4642791748047	6.80088996887207e-5	504.16766357421875	202.12142944335938	0.00016477704048156738	507.35772705078125	199.80184936523438	1.0	505.20013427734375	199.32154846191406	0.0011481642723083496	8	022
239	511.9325256347656	204.86314392089844	0.00010192394256591797	504.3727111816406	202.1611328125	0.0002720355987548828	507.3868408203125	199.95913696289062	1.0	503.6821594238281	200.1484375	0.0015146136283874512	8	022
240	512.2164916992188	204.9730987548828	0.00010636448860168457	504.6871337890625	202.19383239746094	0.00019031763076782227	507.8173828125	199.8734588623047	1.0	503.6142578125	200.06578063964844	0.0017666220664978027	8	022
241	512.0706176757812	204.57492065429688	0.0001042783260345459	98.10050201416016	162.21629333496094	0.462405264377594	507.5352478027344	199.3325653076172	1.0	503.80267333984375	199.79615783691406	0.0018648803234100342	8	022
242	97.4560775756836	208.4369354248047	0.7255144119262695	504.3270568847656	201.87615966796875	0.0002481043338775635	507.1788635253906	199.33786010742188	1.0	503.20758056640625	199.8137664794922	0.0014879107475280762	8	022
243	511.8162841796875	204.91127014160156	0.00011488795280456543	504.41656494140625	202.13157653808594	0.0002646148204803467	507.4566650390625	199.85943603515625	1.0	503.72314453125	200.10989379882812	0.0016203522682189941	8	022
244	101.06926727294922	208.12893676757812	0.19059523940086365	504.6277160644531	201.3822784423828	0.00015333294868469238	507.6929931640625	199.05703735351562	1.0	503.65673828125	199.64425659179688	0.0012647509574890137	8	022
245	97.00764465332031	206.845703125	0.04966583847999573	101.61211395263672	156.73828125	0.22663980722427368	507.1365661621094	199.4515380859375	1.0	503.563720703125	199.72805786132812	0.002658367156982422	8	022
246	96.66510772705078	206.88369750976562	0.995347261428833	103.48798370361328	152.92742919921875	0.010844439268112183	507.574951171875	199.58840942382812	1.0	503.6217041015625	200.1220245361328	0.0015981495380401611	8	022
247	99.4028549194336	209.19361877441406	0.0008274614810943604	504.53167724609375	201.4536895751953	0.00029799342155456543	507.1287536621094	199.06629943847656	1.0	503.6264343261719	199.4732666015625	0.001954793930053711	8	022
248	97.58062744140625	208.1291961669922	0.003595203161239624	110.71797180175781	151.23233032226562	0.0034187734127044678	507.69305419921875	199.8812255859375	1.0	503.7079772949219	200.21234130859375	0.0011571943759918213	8	022
249	511.8617858886719	204.8480224609375	0.00010180473327636719	504.47454833984375	202.01979064941406	0.0002212226390838623	507.5048828125	199.66749572753906	1.0	503.7208251953125	199.92384338378906	0.001261889934539795	8	022
250	100.25191497802734	209.4296875	0.012928485870361328	102.32283020019531	149.2529754638672	0.9998893737792969	506.962890625	199.65394592285156	1.0	503.3273010253906	200.22726440429688	0.0009965896606445312	8	022
251	511.8919372558594	205.29832458496094	8.463859558105469e-5	100.96061706542969	149.863037109375	0.9989011287689209	507.43878173828125	200.27813720703125	1.0	503.58843994140625	200.46029663085938	0.0031124353408813477	8	022
252	99.77562713623047	207.54490661621094	0.7007800936698914	504.30181884765625	201.92877197265625	0.00020501017570495605	507.3349914550781	199.69859313964844	1.0	503.4649963378906	200.10757446289062	0.0009659826755523682	8	022
253	512.0718994140625	205.14639282226562	0.00010088086128234863	504.6834716796875	202.57034301757812	0.00020319223403930664	507.7096252441406	200.09994506835938	1.0	503.7793884277344	200.47421264648438	0.0011252760887145996	8	022
254	511.718505859375	204.5187225341797	0.00012424588203430176	504.4315490722656	201.4654083251953	0.0003212392330169678	506.4570007324219	198.91375732421875	0.9999999403953552	503.78668212890625	199.41378784179688	0.002101212739944458	8	022
255	511.7991638183594	205.1950225830078	7.927417755126953e-5	504.38348388671875	202.48353576660156	0.00019285082817077637	507.4815368652344	200.02720642089844	1.0	503.6092529296875	200.3787078857422	0.0015310943126678467	8	022
256	98.67044830322266	207.30316162109375	0.9997357130050659	101.33533477783203	147.06748962402344	0.005286544561386108	507.45977783203125	199.89410400390625	1.0	503.76416015625	200.23336791992188	0.0015349090099334717	8	022
257	100.34027099609375	207.6380157470703	0.007572174072265625	504.5406188964844	202.63995361328125	0.0002168118953704834	507.47052001953125	200.30722045898438	1.0	503.6658935546875	200.43441772460938	0.00107613205909729	8	022
258	102.11547088623047	207.99388122558594	0.004042893648147583	100.8055419921875	143.11849975585938	0.031232118606567383	507.64947509765625	199.62330627441406	1.0	503.44635009765625	199.45343017578125	0.0020055770874023438	8	022
259	101.55220794677734	211.68788146972656	0.00010123848915100098	504.452392578125	202.17062377929688	0.0002250969409942627	507.5163879394531	199.632568359375	1.0	503.67779541015625	199.98513793945312	0.0016249120235443115	8	022
260	101.61505126953125	214.60594177246094	0.0012556910514831543	504.49114990234375	202.54190063476562	0.0002365708351135254	507.2630310058594	199.89743041992188	1.0	503.38519287109375	200.14785766601562	0.002041459083557129	8	022
261	101.4932861328125	214.8339385986328	0.9724900722503662	504.68438720703125	201.57510375976562	0.00020575523376464844	507.36444091796875	198.9220428466797	1.0	503.84368896484375	199.6020965576172	0.0015443861484527588	8	022
262	100.79000854492188	221.00997924804688	0.8023681640625	504.5527038574219	201.6893310546875	0.0002824366092681885	507.4539489746094	199.22433471679688	1.0	503.76318359375	199.89523315429688	0.0011135637760162354	8	022
263	100.67207336425781	221.42092895507812	0.0203668475151062	93.73054504394531	150.53868103027344	0.0020768344402313232	507.4845275878906	199.30982971191406	1.0	503.9803161621094	199.57814025878906	0.0013862848281860352	8	022
264	101.00984191894531	222.98472595214844	0.0022233426570892334	504.24493408203125	201.81549072265625	0.0001812279224395752	507.1681823730469	199.13607788085938	1.0	503.4490966796875	199.69137573242188	0.0014721155166625977	8	022
265	100.54285430908203	222.44293212890625	0.9655797481536865	504.47796630859375	201.33883666992188	0.00029343366622924805	506.6566162109375	199.0970916748047	0.9999999403953552	503.7038879394531	199.24603271484375	0.0012765824794769287	8	022
266	511.6396789550781	204.49256896972656	0.0001665651798248291	91.16817474365234	148.481201171875	0.00211334228515625	507.3414001464844	199.2877655029297	1.0	503.9007873535156	199.2139129638672	0.0022696852684020996	8	022
267	100.61112976074219	224.2278594970703	0.0008504390716552734	504.3044738769531	202.09019470214844	0.00017890334129333496	507.1346740722656	199.51992797851562	1.0	503.64251708984375	200.00221252441406	0.0012950003147125244	8	022
268	100.77286529541016	223.58517456054688	0.00018936395645141602	504.5152893066406	201.79112243652344	0.0002168416976928711	507.1479797363281	199.40878295898438	1.0	503.4266357421875	199.67715454101562	0.0018072128295898438	8	022
269	100.61034393310547	224.66651916503906	0.0010805726051330566	87.67151641845703	145.58642578125	0.999504566192627	507.78857421875	199.38853454589844	1.0	503.68316650390625	199.85240173339844	0.0009285509586334229	8	022
270	98.89956665039062	223.14834594726562	0.972078800201416	504.47149658203125	201.9899139404297	0.00024256110191345215	507.59539794921875	199.8949432373047	1.0	503.5028991699219	199.86622619628906	0.0026335716247558594	8	022
271	97.76937866210938	225.07296752929688	0.006517976522445679	504.4361572265625	201.5286407470703	0.00018328428268432617	507.1988525390625	199.40963745117188	1.0	503.540283203125	199.634033203125	0.0011169016361236572	8	022
272	99.90098571777344	226.06578063964844	0.01973375678062439	504.6529235839844	201.3754425048828	0.00021389126777648926	507.29364013671875	198.70346069335938	1.0	503.9443359375	199.50479125976562	0.0010132193565368652	8	022
273	98.4297103881836	225.11691284179688	0.43913033604621887	504.3583679199219	200.70309448242188	0.0003974437713623047	507.16094970703125	198.61402893066406	1.0	503.9517822265625	198.74569702148438	0.001887589693069458	8	022
274	98.74883270263672	225.87368774414062	0.9169820547103882	504.3412170410156	202.2009735107422	0.00032019615173339844	507.0301818847656	199.64971923828125	1.0	503.7395935058594	199.7474822998047	0.002532392740249634	8	022
275	96.98068237304688	225.29444885253906	0.9512842893600464	504.4921875	201.44259643554688	0.0002592504024505615	507.20758056640625	199.18719482421875	1.0	503.83758544921875	199.68568420410156	0.0013962984085083008	8	022
276	92.71686553955078	223.81898498535156	0.027580320835113525	504.6106872558594	201.76329040527344	0.00017341971397399902	507.669921875	199.31439208984375	1.0	503.7960510253906	199.7329864501953	0.0011491179466247559	8	022
277	511.6236267089844	204.85848999023438	9.143352508544922e-5	504.1690368652344	202.00340270996094	0.00021407008171081543	507.1402282714844	199.30149841308594	1.0	503.4317932128906	199.73277282714844	0.0012525618076324463	8	022
278	512.3779907226562	204.5770263671875	9.045004844665527e-5	504.4414978027344	201.60427856445312	0.00015163421630859375	507.67596435546875	199.2038116455078	1.0	503.7698059082031	199.7669677734375	0.0010965168476104736	8	022
279	511.95123291015625	204.63157653808594	0.00010851025581359863	504.6751708984375	201.67941284179688	0.00025522708892822266	507.495361328125	199.34300231933594	1.0	503.8766174316406	199.672119140625	0.001324087381362915	8	022
280	508.2789306640625	202.04006958007812	0.00010895729064941406	504.3942565917969	201.33831787109375	0.0002898573875427246	507.4815673828125	199.06619262695312	1.0	503.90521240234375	199.43212890625	0.0011328458786010742	8	022
281	69.31986236572266	206.03369140625	0.013192147016525269	71.48905181884766	205.04779052734375	0.00031492114067077637	506.4806823730469	199.46847534179688	1.0	504.6399841308594	199.22885131835938	0.0013258159160614014	8	022
282	508.16131591796875	202.1196746826172	0.00010824203491210938	112.1346206665039	134.5275421142578	0.004793286323547363	507.176513671875	199.26998901367188	1.0	503.5333251953125	199.48748779296875	0.0011368095874786377	8	022
283	108.41109466552734	134.9360809326172	0.8495185971260071	108.93900299072266	135.1748504638672	0.537961483001709	507.5518493652344	200.0936279296875	1.0	503.2511901855469	201.03321838378906	0.0008300840854644775	8	022
284	114.02642059326172	134.71707153320312	0.0012615323066711426	112.34746551513672	133.59156799316406	0.0027780532836914062	507.3955993652344	199.716552734375	1.0	503.6413879394531	200.08477783203125	0.0011931061744689941	8	022
285	68.98595428466797	193.34359741210938	0.0005767941474914551	69.1420669555664	192.8191375732422	0.024068713188171387	507.1994934082031	200.0677032470703	1.0	505.0029602050781	199.35006713867188	0.0018241405487060547	8	022
286	111.28152465820312	134.8403778076172	0.0013991594314575195	112.89445495605469	132.10601806640625	0.00019124150276184082	507.83111572265625	199.29345703125	1.0	503.8478088378906	199.755859375	0.0006740391254425049	8	022
287	511.33160400390625	204.1352081298828	8.732080459594727e-5	504.31549072265625	201.0450439453125	0.00028699636459350586	506.197509765625	198.64712524414062	1.0	503.59747314453125	199.1178741455078	0.0012206733226776123	8	022
288	115.49797821044922	125.21248626708984	0.011301547288894653	504.6484069824219	201.67135620117188	0.0002283155918121338	507.4543762207031	199.31781005859375	1.0	503.9743957519531	199.53244018554688	0.0014685094356536865	8	022
289	126.20450592041016	125.41773986816406	0.429403156042099	504.1985168457031	202.3389434814453	0.00019282102584838867	506.9661560058594	199.80429077148438	1.0	503.2574768066406	200.09500122070312	0.001798391342163086	8	022
290	125.53325653076172	123.59003448486328	0.9951194524765015	131.8035430908203	126.1830825805664	0.0008450746536254883	507.5876159667969	199.21652221679688	1.0	503.5999755859375	200.18942260742188	0.0010807812213897705	8	022
291	132.05101013183594	124.9576187133789	0.0001501142978668213	504.75177001953125	201.78506469726562	0.0002936124801635742	507.76953125	199.32339477539062	1.0	504.1186828613281	199.60305786132812	0.0016568303108215332	8	022
292	127.26148986816406	121.986572265625	0.3508589565753937	124.79393768310547	122.06696319580078	0.7541012763977051	506.889404296875	199.1906280517578	1.0	503.42108154296875	199.94264221191406	0.0019930601119995117	8	022
293	75.57872009277344	176.13319396972656	0.9672003984451294	77.369873046875	177.46739196777344	0.4573149085044861	506.75372314453125	198.8961639404297	1.0	503.81951904296875	199.17938232421875	0.0011898279190063477	8	022
294	75.56575775146484	176.6629180908203	0.2247011959552765	127.9529800415039	119.04037475585938	0.9984773397445679	507.106201171875	200.002197265625	0.9999999403953552	503.2998046875	200.41534423828125	0.0015277564525604248	8	022
295	73.8270263671875	175.26275634765625	0.9999876618385315	130.8292694091797	114.7334213256836	0.999998927116394	506.78106689453125	200.11378479003906	1.0	503.2185974121094	200.2482452392578	0.0009509623050689697	8	022
296	72.11254119873047	177.92965698242188	0.9491927623748779	75.66036987304688	178.6088409423828	0.02820366621017456	507.5108947753906	199.46678161621094	1.0	503.68206787109375	199.86376953125	0.0009827911853790283	8	022
297	70.31393432617188	179.37020874023438	0.14285767078399658	72.419921875	179.741943359375	0.12068995833396912	507.298583984375	199.5432891845703	1.0	503.7287292480469	199.7206573486328	0.0010182559490203857	8	022
298	68.92552947998047	181.0372772216797	0.9727867841720581	69.64698028564453	182.01742553710938	0.011176377534866333	506.6873474121094	199.16122436523438	1.0	503.7174072265625	199.27890014648438	0.0019794106483459473	8	022
299	70.9905776977539	180.2849884033203	0.9992168545722961	71.14904022216797	181.67913818359375	0.005525797605514526	507.64703369140625	199.909423828125	1.0	503.7964782714844	199.96656799316406	0.0013530850410461426	8	022
300	72.30961608886719	181.4699249267578	0.9988093972206116	76.75020599365234	181.49314880371094	0.5469100475311279	507.3333435058594	199.94789123535156	1.0	503.4508361816406	200.29425048828125	0.0011115968227386475	8	022
301	70.23692321777344	183.26364135742188	0.9999696016311646	71.2376480102539	183.479736328125	0.003979533910751343	507.0299987792969	199.74456787109375	1.0	503.6192626953125	200.2474822998047	0.003272324800491333	8	022
302	70.50725555419922	182.1845703125	0.9999997019767761	504.8785400390625	202.28623962402344	0.00017821788787841797	507.9263916015625	199.79678344726562	1.0	503.5899353027344	200.2770538330078	0.0012969672679901123	8	022
303	129.4016571044922	125.35836791992188	0.3480369448661804	69.44834899902344	181.965576171875	0.0005954205989837646	507.2921142578125	199.92803955078125	1.0	503.67242431640625	200.00039672851562	0.002591729164123535	8	022
304	68.98082733154297	178.56570434570312	0.9999611377716064	129.34706115722656	127.44841003417969	0.061290085315704346	507.5439147949219	199.7223358154297	1.0	503.91619873046875	199.88360595703125	0.0012565553188323975	8	022
305	130.29693603515625	127.98705291748047	0.9989187717437744	121.88182067871094	130.46505737304688	0.01137515902519226	507.1157531738281	199.7305450439453	1.0	503.65081787109375	200.1250762939453	0.0008515715599060059	8	022
306	72.08368682861328	175.86798095703125	0.9992164373397827	74.177490234375	177.17440795898438	0.034649163484573364	507.08404541015625	199.43760681152344	1.0	503.31683349609375	199.7516632080078	0.0012112259864807129	8	022
307	71.08975219726562	176.99905395507812	0.9967432022094727	72.73814392089844	177.87496948242188	0.009701967239379883	507.12652587890625	200.03627014160156	1.0	503.5229797363281	200.01803588867188	0.00143393874168396	8	022
308	69.80144500732422	176.40895080566406	0.9999809861183167	69.03333282470703	179.13638305664062	0.0005691349506378174	506.9437255859375	198.81289672851562	1.0	503.8414611816406	199.56155395507812	0.0008193254470825195	8	022
309	70.30865478515625	175.59219360351562	0.9994368553161621	132.544921875	136.18142700195312	0.99805748462677	506.7375793457031	199.85208129882812	1.0	503.5189208984375	200.3218231201172	0.0011556148529052734	8	022
310	511.9198913574219	204.73362731933594	4.887580871582031e-5	504.294189453125	201.69410705566406	0.000122755765914917	507.092041015625	199.2474365234375	1.0	503.7951354980469	199.87924194335938	0.0007077455520629883	8	022
311	135.3859405517578	143.06927490234375	0.00903281569480896	139.28472900390625	140.1244659423828	0.001084834337234497	506.9874572753906	200.1120147705078	1.0	503.27978515625	200.5789794921875	0.0013387203216552734	8	022
312	130.72274780273438	148.08477783203125	0.000754624605178833	504.34271240234375	201.73199462890625	0.00035449862480163574	506.6230773925781	199.11007690429688	1.0	503.7484130859375	199.42910766601562	0.0016566216945648193	8	022
313	135.92579650878906	147.2499542236328	0.9996911883354187	137.62991333007812	147.82154846191406	0.9611822962760925	506.72613525390625	199.64703369140625	1.0	503.2560729980469	199.7970733642578	0.0018263459205627441	8	022
314	134.36679077148438	150.46009826660156	0.00042188167572021484	139.5378875732422	144.8406982421875	0.9999995827674866	506.7417297363281	199.26046752929688	1.0	503.5193176269531	199.39454650878906	0.0012114644050598145	8	022
315	132.7241973876953	151.11082458496094	0.00023293495178222656	136.78077697753906	144.92098999023438	0.9999997615814209	507.46868896484375	199.89804077148438	1.0	503.69390869140625	200.251708984375	0.00158613920211792	8	022
316	132.80711364746094	151.71092224121094	0.0014311671257019043	136.4650421142578	149.33462524414062	0.9999992847442627	506.9961242675781	200.07119750976562	1.0	505.00177001953125	199.5244903564453	0.0014956891536712646	8	022
317	144.3372344970703	165.8616485595703	0.9999982118606567	145.59178161621094	166.58572387695312	0.030599087476730347	506.9747619628906	199.1494903564453	0.9999998807907104	503.5345764160156	199.28720092773438	0.0035851597785949707	8	022
318	147.31417846679688	172.68385314941406	0.0011192858219146729	146.6668243408203	171.2635955810547	1.0	507.2910461425781	200.03366088867188	1.0	503.5849304199219	200.07174682617188	0.0024628639221191406	8	022
319	162.74742126464844	168.0350341796875	0.00019237399101257324	172.37313842773438	159.8594512939453	1.0	507.0304870605469	199.29505920410156	1.0	505.1776428222656	198.96372985839844	0.002360403537750244	8	022
320	147.4896697998047	180.382568359375	0.2668100893497467	149.98048400878906	180.1199951171875	0.9993338584899902	507.0137939453125	199.76356506347656	0.9999998807907104	503.4356994628906	199.7928466796875	0.003795444965362549	8	022
321	511.74688720703125	204.94117736816406	7.18832015991211e-5	164.94833374023438	184.76409912109375	0.015409082174301147	507.2532043457031	199.91400146484375	1.0	503.43402099609375	200.16566467285156	0.0013447999954223633	8	022
322	193.55809020996094	185.0647735595703	0.00018462538719177246	182.22544860839844	184.4230499267578	1.0	507.7140197753906	198.5601806640625	1.0	504.23297119140625	199.36524963378906	0.001866757869720459	8	022
323	152.0461883544922	189.50064086914062	0.00673636794090271	187.5597686767578	185.53399658203125	1.0	507.44366455078125	200.13548278808594	0.9999998807907104	503.28765869140625	200.1566619873047	0.007784545421600342	8	022
324	179.81802368164062	181.0973358154297	0.00023636221885681152	177.75794982910156	179.03570556640625	1.0	507.19189453125	199.09764099121094	1.0	503.86895751953125	199.42404174804688	0.001390993595123291	8	022
325	511.7391357421875	204.73687744140625	9.301304817199707e-5	177.316650390625	182.84278869628906	0.9810287952423096	507.10400390625	199.12535095214844	1.0	503.5141906738281	199.7240753173828	0.0013980269432067871	8	022
326	192.08734130859375	198.4114532470703	0.000643312931060791	179.79464721679688	195.3556671142578	1.0	508.0660705566406	200.20404052734375	1.0	503.8428039550781	200.45555114746094	0.0016298890113830566	8	022
327	192.65098571777344	196.3697509765625	0.00016942620277404785	183.01913452148438	197.41673278808594	1.0	507.7800598144531	200.1804962158203	1.0	503.5605773925781	200.39695739746094	0.0012111365795135498	8	022
328	69.13738250732422	165.3529510498047	0.007977277040481567	180.1479034423828	208.35792541503906	1.0	507.4503479003906	200.02374267578125	0.9999998807907104	503.6242370605469	199.95103454589844	0.001848846673965454	8	022
329	191.6623077392578	213.0409698486328	0.00015947222709655762	179.8484649658203	209.3957061767578	1.0	507.29803466796875	199.79566955566406	0.9999999403953552	503.4646301269531	199.90289306640625	0.0024634599685668945	8	022
330	512.03955078125	204.51858520507812	0.00012186169624328613	174.3235321044922	211.15615844726562	1.0	507.1103515625	198.87600708007812	1.0	503.65765380859375	199.2722930908203	0.0024886131286621094	8	022
331	511.96142578125	204.65988159179688	8.162856101989746e-5	171.99754333496094	216.5389404296875	1.0	507.2919616699219	199.13185119628906	1.0	503.9617004394531	199.81654357910156	0.0016853511333465576	8	022
332	170.72354125976562	226.49752807617188	0.00012925267219543457	171.0262451171875	222.1779022216797	1.0	506.6763000488281	199.3853759765625	1.0	503.55767822265625	199.7219696044922	0.0031113028526306152	8	022
333	177.58273315429688	223.27317810058594	0.00016433000564575195	173.3347930908203	225.00717163085938	1.0	507.45550537109375	199.33726501464844	1.0	503.5447692871094	199.7516326904297	0.0015897750854492188	8	022
334	72.00875854492188	163.30612182617188	0.00012004375457763672	174.3353271484375	226.0705108642578	1.0	507.3003845214844	199.6082000732422	1.0	503.5531921386719	199.7499237060547	0.0013264715671539307	8	022
335	80.59613037109375	168.1293182373047	0.9999998807907104	166.87960815429688	223.985595703125	1.0	506.77142333984375	199.6641845703125	1.0	503.44342041015625	199.7554168701172	0.001927405595779419	8	022
336	81.033203125	166.31393432617188	1.0	155.0704345703125	218.32229614257812	1.0	507.3706970214844	199.36184692382812	1.0	503.7720947265625	199.77157592773438	0.0016800463199615479	8	022
337	79.95110321044922	164.7509765625	1.0	155.7880401611328	218.69259643554688	0.9999998807907104	507.64166259765625	199.4047393798828	1.0	503.74627685546875	199.93653869628906	0.0023359358310699463	8	022
338	78.16329193115234	163.29420471191406	1.0	150.9130401611328	222.4960479736328	1.0	507.0379943847656	199.1314239501953	1.0	503.6024169921875	199.71412658691406	0.0013907849788665771	8	022
339	78.5608901977539	162.26023864746094	1.0	137.313720703125	213.6837921142578	0.9389876127243042	507.2567138671875	199.7644805908203	1.0	505.3017883300781	199.25918579101562	0.0014383196830749512	8	022
340	80.44474792480469	162.97549438476562	1.0	128.11477661132812	211.13352966308594	0.0010964274406433105	506.98394775390625	199.401123046875	1.0	503.7735900878906	199.47459411621094	0.003931254148483276	8	022
341	80.12371826171875	159.41070556640625	1.0	130.7592010498047	212.892333984375	0.9999999403953552	507.45904541015625	199.38209533691406	1.0	129.02195739746094	212.51930236816406	0.0012241601943969727	8	022
342	80.94788360595703	158.7036895751953	1.0	134.23414611816406	213.22711181640625	1.0	507.07177734375	199.42300415039062	1.0	503.76641845703125	199.5725555419922	0.002301156520843506	8	022
343	82.30437469482422	159.2357635498047	1.0	126.4875717163086	212.54713439941406	1.0	507.52813720703125	199.71559143066406	1.0	503.58203125	199.95742797851562	0.0016064941883087158	8	022
344	81.60696411132812	160.34823608398438	0.9999978542327881	126.68971252441406	210.60809326171875	1.0	507.3041076660156	199.488525390625	1.0	503.40655517578125	200.15809631347656	0.0013335943222045898	8	022
345	83.16146087646484	158.58277893066406	1.0	124.1377944946289	210.24183654785156	1.0	507.3521728515625	199.205810546875	1.0	503.7441711425781	199.45040893554688	0.0015589594841003418	8	022
346	84.02455139160156	157.9381561279297	1.0	123.63552856445312	210.72402954101562	1.0	506.99560546875	198.95045471191406	0.9999999403953552	503.74334716796875	199.3601837158203	0.0022924840450286865	8	022
347	83.26719665527344	157.4862518310547	1.0	125.29829406738281	210.61959838867188	1.0	507.4834899902344	200.1918182373047	1.0	504.01995849609375	200.28085327148438	0.002786487340927124	8	022
348	83.19617462158203	157.25726318359375	1.0	125.55252075195312	211.29539489746094	1.0	506.9346923828125	198.81988525390625	1.0	503.93011474609375	199.13726806640625	0.0015334784984588623	8	022
349	84.14580535888672	157.64678955078125	1.0	127.3194351196289	210.77059936523438	1.0	506.8254699707031	198.75450134277344	1.0	503.5632019042969	199.2419891357422	0.0019980669021606445	8	022
350	84.21990966796875	158.01193237304688	1.0	123.55296325683594	213.5701446533203	1.0	507.40423583984375	199.5918731689453	1.0	503.3817443847656	199.6402587890625	0.0014365911483764648	8	022
351	83.42232513427734	161.2225341796875	0.9999989867210388	121.60299682617188	213.2871856689453	0.9593091607093811	507.4960632324219	199.57456970214844	1.0	503.8707580566406	199.77392578125	0.002242833375930786	8	022
352	86.62004089355469	166.60092163085938	0.010854274034500122	128.4845428466797	220.3433837890625	1.0	507.5010986328125	199.67263793945312	1.0	503.7150573730469	199.8008575439453	0.001628279685974121	8	022
353	80.81228637695312	171.7868194580078	0.0168134868144989	81.40534210205078	171.87925720214844	0.0009198784828186035	507.714111328125	199.56570434570312	1.0	503.60174560546875	199.6520233154297	0.0016663968563079834	8	022
354	511.8005065917969	205.10960388183594	0.00010469555854797363	81.89552307128906	177.59567260742188	0.49709099531173706	507.4533386230469	199.93380737304688	1.0	503.6634826660156	199.9059295654297	0.0022555291652679443	8	022
355	83.99348449707031	179.21839904785156	0.9999998211860657	126.68382263183594	186.05796813964844	0.20908403396606445	507.8619384765625	199.4559326171875	1.0	503.9013366699219	199.82534790039062	0.0012686848640441895	8	022
356	86.7916030883789	182.0321044921875	0.0001671910285949707	125.11368560791016	179.83053588867188	0.3227594792842865	507.0725402832031	199.7076873779297	1.0	503.65374755859375	199.95367431640625	0.0014921128749847412	8	022
357	84.58610534667969	180.63922119140625	0.20094072818756104	123.5415267944336	174.28640747070312	0.7438690662384033	507.5908508300781	200.0345001220703	1.0	503.6441345214844	200.18069458007812	0.003046959638595581	8	022
358	87.20616912841797	180.81130981445312	0.7190884351730347	125.18478393554688	177.75912475585938	0.9999967813491821	506.12646484375	198.9774169921875	1.0	503.6698913574219	199.4910888671875	0.0009978115558624268	8	022
359	87.95759582519531	181.6676025390625	0.4170827567577362	124.85594177246094	176.26939392089844	0.9958486557006836	507.4194641113281	199.7438507080078	1.0	503.9252014160156	200.1005859375	0.0017024576663970947	8	022
360	88.21611785888672	179.9291534423828	0.06032922863960266	125.62939453125	177.6677703857422	0.999954342842102	506.62847900390625	199.67391967773438	1.0	125.46231079101562	177.50523376464844	0.000861436128616333	8	022
361	89.36418914794922	179.8902130126953	0.9988871216773987	122.57642364501953	180.60345458984375	0.9994227886199951	507.1426696777344	199.05673217773438	1.0	503.7340087890625	199.30526733398438	0.0013619959354400635	8	022
362	92.49984741210938	180.86268615722656	0.9999178051948547	123.02884674072266	182.3706512451172	0.9996441602706909	507.61712646484375	199.2175750732422	1.0	503.8461608886719	199.63694763183594	0.0016840696334838867	8	022
363	94.02701568603516	180.91746520996094	0.04776275157928467	125.164794921875	178.01193237304688	0.9999998211860657	507.65264892578125	200.2525634765625	0.9999998807907104	503.5055236816406	199.99349975585938	0.0019263923168182373	8	022
364	95.27508544921875	180.99392700195312	0.55011385679245	127.04351806640625	177.96414184570312	0.9999786615371704	506.7206726074219	199.34033203125	1.0	503.2802734375	199.64601135253906	0.0009074509143829346	8	022
365	94.64317321777344	180.27127075195312	0.4174964129924774	123.05848693847656	178.7083740234375	0.9999997615814209	507.1644287109375	199.08404541015625	1.0	122.75069427490234	178.0543670654297	0.0008850693702697754	8	022
366	94.4530029296875	181.15176391601562	0.9848516583442688	121.57369995117188	180.9840850830078	0.9999999403953552	507.6335754394531	199.71160888671875	1.0	503.6852111816406	199.94903564453125	0.0021122097969055176	8	022
367	96.09716033935547	182.45889282226562	0.9999412894248962	122.1908187866211	183.5868682861328	0.9890859127044678	506.9137268066406	199.7030487060547	0.9999999403953552	503.4884338378906	199.7143096923828	0.002271682024002075	8	022
368	511.75787353515625	204.5837860107422	0.00010356307029724121	123.90470886230469	181.526123046875	0.9963200688362122	507.0934143066406	199.66903686523438	1.0	503.9482421875	199.61676025390625	0.0014536678791046143	8	022
369	511.73907470703125	204.68951416015625	0.00012597441673278809	124.18643951416016	183.06997680664062	0.9998838901519775	507.2443542480469	199.3976593017578	1.0	503.6651916503906	199.43109130859375	0.0011980831623077393	8	022
370	511.5267028808594	205.22434997558594	6.392598152160645e-5	123.50663757324219	181.07672119140625	0.9999996423721313	507.0001220703125	200.3057403564453	1.0	503.2464904785156	200.41458129882812	0.0008648931980133057	8	022
371	131.0380096435547	182.60995483398438	0.00032833218574523926	123.84857940673828	180.63262939453125	1.0	507.30615234375	199.43617248535156	1.0	503.6490478515625	199.7712860107422	0.0013614892959594727	8	022
372	511.71319580078125	204.9861297607422	0.00011771917343139648	125.889892578125	179.1817626953125	0.9999969601631165	507.2300109863281	199.7164306640625	0.9999998807907104	503.8110046386719	199.80111694335938	0.002264171838760376	8	022
373	128.44639587402344	178.3559112548828	0.00014886260032653809	126.11270141601562	179.19073486328125	1.0	507.50396728515625	199.22714233398438	1.0	503.8887634277344	199.97889709472656	0.0012497901916503906	8	022
374	98.34596252441406	179.67276000976562	0.004715174436569214	124.69596862792969	179.42376708984375	1.0	506.88323974609375	199.112060546875	1.0	503.7245178222656	199.08555603027344	0.0015443861484527588	8	022
375	128.54820251464844	175.82919311523438	0.16798561811447144	125.92611694335938	176.97775268554688	0.9999861717224121	507.0887451171875	199.3701171875	1.0	503.5215759277344	199.87005615234375	0.0013242661952972412	8	022
376	94.41130065917969	182.66009521484375	0.015836775302886963	125.92345428466797	174.83798217773438	1.0	506.7982177734375	199.1140899658203	1.0	503.9950866699219	199.46258544921875	0.0011794865131378174	8	022
377	131.20079040527344	173.3909454345703	0.0057656168937683105	126.26387786865234	173.6916046142578	0.9999986886978149	507.3022766113281	199.02566528320312	1.0	503.85235595703125	199.08981323242188	0.0017390847206115723	8	022
378	93.00061798095703	180.78585815429688	0.002345442771911621	127.25691223144531	172.6027069091797	0.999998927116394	507.6866455078125	199.34678649902344	1.0	503.6900329589844	199.7038116455078	0.0008506476879119873	8	022
379	125.71250915527344	167.38771057128906	0.0004882216453552246	125.25421905517578	170.6486053466797	0.999987781047821	507.0669860839844	200.13491821289062	1.0	503.4228210449219	200.2176055908203	0.0012573301792144775	8	022
380	128.594970703125	170.2126922607422	0.0057343244552612305	123.47307586669922	170.18540954589844	0.9932610988616943	507.1271667480469	199.05665588378906	1.0	503.5444030761719	199.21176147460938	0.001850724220275879	8	022
381	130.5711669921875	173.00033569335938	0.06588760018348694	125.81371307373047	172.4195556640625	0.9999650120735168	506.7122802734375	199.3973388671875	1.0	503.7267150878906	199.6434326171875	0.0019155144691467285	8	022
382	127.92056274414062	174.23277282714844	0.12525689601898193	123.62926483154297	174.293212890625	0.9977936744689941	507.183837890625	199.2084503173828	1.0	503.3692321777344	199.81210327148438	0.0007766187191009521	8	022
383	90.67444610595703	178.32041931152344	0.011537373065948486	125.53687286376953	175.80052185058594	0.9999988079071045	507.1216125488281	199.8660125732422	1.0	503.3594665527344	200.11529541015625	0.0011721253395080566	8	022
384	511.6360168457031	204.37229919433594	0.000138014554977417	125.89144897460938	173.0420379638672	0.6864733695983887	506.9313049316406	199.20848083496094	1.0	503.7884826660156	199.2531280517578	0.00258830189704895	8	022
385	511.6605224609375	204.4495849609375	5.933642387390137e-5	126.07504272460938	173.85963439941406	0.9977855682373047	507.14404296875	199.26300048828125	1.0	503.92047119140625	199.5977325439453	0.0007607042789459229	8	022
386	130.30319213867188	171.73837280273438	0.00011903047561645508	126.4284439086914	173.6732940673828	0.9999992847442627	507.15069580078125	199.13674926757812	1.0	503.55511474609375	199.33290100097656	0.0012202858924865723	8	022
387	511.89154052734375	204.60372924804688	8.365511894226074e-5	124.8185043334961	175.38917541503906	0.9770529270172119	507.1757507324219	199.27098083496094	1.0	503.72662353515625	199.79127502441406	0.0009357929229736328	8	022
388	109.93018341064453	178.15504455566406	0.00018775463104248047	122.65080261230469	172.76791381835938	0.9996523857116699	507.51171875	200.15609741210938	1.0	503.48101806640625	200.4444122314453	0.0022922754287719727	8	022
389	511.6781311035156	204.92820739746094	0.00012171268463134766	116.90693664550781	174.01153564453125	0.98964524269104	506.909423828125	199.61712646484375	0.9999998807907104	503.673828125	199.6658935546875	0.0024746358394622803	8	022
390	512.0927124023438	204.8199462890625	0.0001264810562133789	504.7059631347656	202.03294372558594	0.00019854307174682617	507.5667724609375	199.44744873046875	1.0	503.6289367675781	199.8871307373047	0.0011658668518066406	8	022
391	511.7752990722656	204.41749572753906	8.597970008850098e-5	119.4416732788086	169.38768005371094	0.9578919410705566	506.9892272949219	199.16091918945312	0.9999998807907104	505.3607177734375	198.5471954345703	0.00225067138671875	8	022
392	511.7918395996094	204.63824462890625	7.835030555725098e-5	504.5529479980469	201.6637420654297	0.00018468499183654785	507.2701721191406	199.4638214111328	1.0	503.6141052246094	200.0306396484375	0.0008651614189147949	8	022
393	511.60943603515625	205.11944580078125	6.604194641113281e-5	504.0324401855469	202.37184143066406	0.00016984343528747559	507.42144775390625	199.83717346191406	1.0	503.1919250488281	200.27244567871094	0.0006820559501647949	8	022
394	128.25030517578125	169.66903686523438	0.007571667432785034	125.47296142578125	169.39703369140625	0.982056736946106	507.5530700683594	199.90249633789062	1.0	503.90484619140625	200.5009002685547	0.0013157129287719727	8	022
395	128.647705078125	162.65606689453125	0.9988824129104614	130.57818603515625	162.68922424316406	0.9977555274963379	534.9183959960938	221.8965301513672	0.17663508653640747	123.60123443603516	163.58074951171875	6.747245788574219e-5	8	022
396	86.7701644897461	195.339599609375	0.0025500357151031494	131.17955017089844	158.36831665039062	0.9999966025352478	534.579345703125	222.29251098632812	0.8421291708946228	127.63131713867188	160.73330688476562	7.62641429901123e-5	8	022
397	132.7742919921875	150.9573516845703	0.9682226181030273	131.8345184326172	149.92230224609375	0.9995779991149902	534.2839965820312	222.79296875	0.9527373313903809	131.85366821289062	157.39837646484375	3.5881996154785156e-5	8	022
398	134.3947296142578	150.91326904296875	0.9915634989738464	134.29795837402344	149.52259826660156	0.8399883508682251	533.6102905273438	222.59022521972656	0.27662181854248047	124.19058227539062	150.34295654296875	8.45789909362793e-5	8	022
399	132.07266235351562	152.80702209472656	0.007666081190109253	131.98135375976562	150.1885528564453	0.7616125345230103	533.9578857421875	222.36868286132812	0.9314730167388916	130.60292053222656	146.2218475341797	3.185868263244629e-5	8	022
400	133.53028869628906	155.91896057128906	0.9999200105667114	131.75265502929688	161.8365020751953	0.00039508938789367676	533.9849243164062	222.0296173095703	0.44471004605293274	132.49588012695312	147.36279296875	3.7610530853271484e-5	8	022
401	134.31829833984375	171.66452026367188	0.8542008996009827	134.30599975585938	175.6107635498047	0.0016198158264160156	534.2252807617188	221.82504272460938	0.47307664155960083	136.2173614501953	163.71705627441406	3.5762786865234375e-5	8	022
402	135.1533966064453	172.08200073242188	0.9993003606796265	136.69859313964844	173.77450561523438	0.8694770336151123	533.8724975585938	222.5515899658203	0.6165749430656433	136.56878662109375	174.29989624023438	0.00021412968635559082	8	022
403	141.60684204101562	167.42318725585938	0.15099671483039856	140.9561309814453	168.98382568359375	0.9999991655349731	533.9830322265625	222.4423828125	0.770359218120575	141.7801971435547	174.82901000976562	0.00011655688285827637	8	022
404	134.53822326660156	176.70481872558594	0.07463857531547546	138.8716583251953	174.3142547607422	0.9999988079071045	534.4967651367188	222.29580688476562	0.10882669687271118	137.53929138183594	175.75112915039062	0.0001456737518310547	8	022
405	146.40525817871094	179.6957244873047	0.00012600421905517578	141.47763061523438	174.0496826171875	1.0	533.619140625	221.5791473388672	0.9924607872962952	144.6024627685547	175.14874267578125	0.0003610551357269287	8	022
406	91.3608169555664	176.0889434814453	0.00032842159271240234	143.989013671875	172.95652770996094	1.0	534.31640625	222.38084411621094	0.9632459878921509	146.18727111816406	174.19439697265625	0.0013181865215301514	8	022
407	145.93927001953125	165.5446014404297	0.00016039609909057617	141.37249755859375	169.0193328857422	1.0	534.4629516601562	223.23155212402344	0.07872992753982544	141.72303771972656	174.94094848632812	0.00015982985496520996	8	022
408	131.88145446777344	172.32374572753906	0.0003005564212799072	140.54193115234375	168.4681854248047	1.0	534.5971069335938	218.51394653320312	0.11319252848625183	141.35546875	174.22628784179688	0.00012171268463134766	8	022
409	71.9180908203125	168.2427520751953	0.0003598928451538086	137.1194610595703	170.59228515625	1.0	534.7211303710938	221.74310302734375	0.8574322462081909	137.822021484375	171.84390258789062	0.000345379114151001	8	022
410	117.56307983398438	174.79595947265625	0.00010195374488830566	134.5609588623047	170.1697998046875	1.0	534.0032958984375	222.21018981933594	0.31848353147506714	136.35580444335938	172.59213256835938	0.0001850724220275879	8	022
411	139.83445739746094	168.8126983642578	5.030632019042969e-5	141.21856689453125	171.71559143066406	1.0	534.1917724609375	222.25363159179688	0.17185640335083008	141.822509765625	172.93516540527344	0.0007082223892211914	8	022
412	132.1569061279297	166.52139282226562	0.00011590123176574707	139.5905303955078	168.5540008544922	1.0	534.2118530273438	222.59664916992188	0.8945155739784241	141.519287109375	174.31527709960938	5.924701690673828e-5	8	022
413	128.9268341064453	166.52847290039062	0.0004788041114807129	134.33645629882812	167.66831970214844	1.0	534.2877197265625	221.92169189453125	0.821678102016449	131.496337890625	174.83824157714844	6.67572021484375e-5	8	022
414	127.53031921386719	163.91104125976562	0.00471845269203186	133.32595825195312	165.04310607910156	1.0	534.6088256835938	222.3299102783203	0.8244020938873291	132.92344665527344	172.59022521972656	6.54757022857666e-5	8	022
415	128.2568359375	162.98114013671875	0.00011676549911499023	132.0557861328125	163.5862579345703	1.0	534.089599609375	222.55203247070312	0.20989203453063965	129.31654357910156	164.275146484375	0.00010910630226135254	8	022
416	129.15187072753906	164.11671447753906	0.00017729401588439941	132.3029022216797	161.97804260253906	0.9999996423721313	534.0338134765625	221.63523864746094	0.9825615882873535	127.3365707397461	165.4000244140625	0.00011673569679260254	8	022
417	5.833545684814453	482.1579895019531	2.8908252716064453e-6	99.57581329345703	171.13406372070312	0.01781478524208069	534.4058227539062	222.10873413085938	0.09987086057662964	173.2886962890625	7.374182224273682	2.4437904357910156e-6	8	022
418	94.1342544555664	173.46278381347656	0.18586713075637817	138.0376434326172	164.34986877441406	0.985634446144104	534.1455078125	221.76504516601562	0.9748023748397827	141.13961791992188	175.0961456298828	4.351139068603516e-6	8	022
419	92.47906494140625	173.29905700683594	8.13603401184082e-6	138.75474548339844	165.38185119628906	0.00036653876304626465	534.38720703125	222.3500518798828	0.3000328540802002	173.37376403808594	6.122066020965576	1.1920928955078125e-6	8	022
420	4.853924751281738	482.85162353515625	5.751848220825195e-6	95.94011688232422	167.90269470214844	6.318092346191406e-6	533.7076416015625	221.70455932617188	0.7896864414215088	173.32168579101562	6.299128532409668	1.1026859283447266e-6	8	022
421	4.81893253326416	482.4531555175781	2.4199485778808594e-5	2.4925284385681152	478.2040100097656	1.1861324310302734e-5	534.3594360351562	222.591552734375	0.02619469165802002	173.51588439941406	7.84013557434082	2.7418136596679688e-6	8	022
422	128.87986755371094	160.97792053222656	0.002223968505859375	132.29193115234375	162.04733276367188	0.9999977350234985	534.8242797851562	218.03871154785156	0.039699047803878784	128.24932861328125	162.80398559570312	3.94284725189209e-5	8	022
423	5.1246747970581055	482.6247253417969	5.653500556945801e-5	129.60565185546875	162.66566467285156	7.960200309753418e-5	533.45654296875	222.2898406982422	0.9557892084121704	157.4154510498047	7.920000076293945	6.258487701416016e-7	8	022
424	4.995203495025635	482.8059997558594	1.3887882232666016e-5	3.0021800994873047	479.0469055175781	9.566545486450195e-6	534.3961791992188	222.17758178710938	0.1979656219482422	172.93479919433594	6.694916725158691	1.0728836059570312e-6	8	022
425	4.847355365753174	482.7485656738281	2.9802322387695312e-6	2.7405521869659424	478.5406799316406	3.844499588012695e-6	534.0035400390625	221.59536743164062	0.9836775064468384	529.1746826171875	225.96775817871094	1.817941665649414e-6	8	022
426	4.780572414398193	482.621337890625	9.208917617797852e-6	2.5972018241882324	479.0238037109375	8.314847946166992e-6	534.3657836914062	221.95932006835938	0.13963988423347473	188.93572998046875	7.436701774597168	8.642673492431641e-7	8	022
427	5.336100101470947	482.5935363769531	2.0563602447509766e-5	3.098362684249878	477.80078125	8.64267349243164e-6	534.036376953125	222.1131134033203	0.11853870749473572	172.7536163330078	6.570796489715576	6.258487701416016e-7	8	022
428	5.378456115722656	482.1870422363281	9.208917617797852e-6	2.8760571479797363	478.8447570800781	9.715557098388672e-6	533.3323974609375	222.43942260742188	0.9030369520187378	173.51834106445312	6.681973457336426	1.2516975402832031e-6	8	022
429	5.3693742752075195	481.623046875	9.775161743164062e-6	3.299046277999878	478.0148620605469	5.364418029785156e-6	533.9882202148438	222.56021118164062	0.600700318813324	172.78289794921875	6.614937782287598	1.5795230865478516e-6	8	022
430	4.8370041847229	483.262939453125	9.298324584960938e-6	2.508364677429199	479.5638427734375	5.692243576049805e-6	533.2510986328125	221.1742401123047	0.865551233291626	171.75975036621094	6.618785381317139	1.6391277313232422e-6	8	022
431	5.077241897583008	482.28814697265625	1.8656253814697266e-5	2.9999032020568848	478.8077697753906	9.387731552124023e-6	534.5538940429688	222.3629913330078	0.490096777677536	188.260498046875	6.9044389724731445	1.5795230865478516e-6	8	022
432	5.364663124084473	483.0768127441406	6.943941116333008e-6	2.2620930671691895	479.3622741699219	4.976987838745117e-6	533.4861450195312	221.85250854492188	0.9197285771369934	203.2758026123047	6.642380237579346	7.748603820800781e-7	8	022
433	5.047646999359131	482.9364013671875	8.940696716308594e-6	2.7674434185028076	479.3266296386719	7.450580596923828e-6	534.8511352539062	218.10714721679688	0.1501055359840393	98.20597076416016	200.52565002441406	9.834766387939453e-7	8	022
434	4.932377815246582	482.75506591796875	4.9442052841186523e-5	114.90277099609375	214.42578125	5.4389238357543945e-5	534.4561767578125	222.82321166992188	0.25535523891448975	112.89249420166016	211.32669067382812	2.7060508728027344e-5	8	022
435	5.046451091766357	481.9919738769531	4.976987838745117e-6	647.6952514648438	384.2512512207031	5.334615707397461e-6	533.54296875	222.3242950439453	0.9936721324920654	114.91041564941406	210.73590087890625	7.0035457611083984e-6	8	022
436	121.94459533691406	227.21189880371094	0.6468386054039001	124.83317565917969	228.40977478027344	0.02036479115486145	534.249267578125	222.154296875	0.6985788345336914	121.4356460571289	229.4778289794922	0.00032129883766174316	8	022
437	119.77044677734375	233.63877868652344	7.799267768859863e-5	123.2430419921875	231.35191345214844	1.0	534.0490112304688	222.2987823486328	0.8289167881011963	116.16194915771484	234.07766723632812	0.00021389126777648926	8	022
438	118.16638946533203	236.93968200683594	0.0014761388301849365	125.3392562866211	233.84901428222656	0.9999994039535522	534.8519897460938	218.35340881347656	0.10259917378425598	119.9002914428711	239.58984375	0.0002485811710357666	8	022
439	119.15681457519531	237.4938201904297	0.018952906131744385	125.38787841796875	235.95309448242188	0.999901294708252	534.1001586914062	221.7698974609375	0.18347910046577454	124.28520965576172	237.2123565673828	0.0015004873275756836	8	022
440	129.98072814941406	237.4458465576172	0.0014455020427703857	125.49884796142578	237.8732147216797	0.9999215602874756	533.2761840820312	222.19744873046875	0.6646334528923035	125.16387176513672	237.76255798339844	0.0023147165775299072	8	022
441	118.1933364868164	239.00831604003906	0.04434603452682495	124.11287689208984	238.61239624023438	0.9992715120315552	535.27734375	222.47203063964844	0.025782138109207153	123.69210815429688	237.70541381835938	0.006186008453369141	8	022
442	117.17341613769531	238.69677734375	0.00017195940017700195	124.24482727050781	237.23553466796875	0.9999998807907104	534.5064697265625	222.0365753173828	0.6864485144615173	123.90886688232422	237.115966796875	0.0013225078582763672	8	022
443	116.78359985351562	238.95419311523438	0.00010249018669128418	123.4996566772461	237.06207275390625	0.9999999403953552	534.4655151367188	222.01673889160156	0.2915290594100952	122.66342163085938	236.93740844726562	0.0017685294151306152	8	022
444	117.9217300415039	239.8017578125	0.0016987323760986328	124.24435424804688	238.3311309814453	0.9999992847442627	534.4525146484375	222.06918334960938	0.800122857093811	123.6708755493164	237.58731079101562	0.0019534528255462646	8	022
445	123.98458099365234	240.5867919921875	0.00032532215118408203	124.32308197021484	237.65245056152344	1.0	534.0390014648438	221.47225952148438	0.2720493674278259	123.61638641357422	237.5017547607422	0.0024412870407104492	8	022
446	117.26066589355469	240.05487060546875	0.001551300287246704	123.42354583740234	238.8644561767578	0.9999994039535522	534.0556640625	222.756591796875	0.986717700958252	123.1610336303711	237.55419921875	0.002439141273498535	8	022
447	122.6957778930664	240.72308349609375	0.20657607913017273	122.34115600585938	240.54904174804688	0.9749107360839844	534.0195922851562	221.5475616455078	0.6372339725494385	123.47319030761719	240.19976806640625	0.007550567388534546	8	022
448	119.19448852539062	241.03591918945312	0.47033700346946716	122.4261474609375	239.32237243652344	0.9997999668121338	534.114501953125	221.82716369628906	0.47139403223991394	122.23312377929688	239.33267211914062	0.0031852126121520996	8	022
449	119.37616729736328	241.5049285888672	0.10267844796180725	122.64018249511719	240.58694458007812	0.9994279146194458	533.9784545898438	221.3828125	0.4810265600681305	122.75655364990234	238.95838928222656	0.003335118293762207	8	022
450	119.33477020263672	242.4869384765625	0.001810610294342041	123.7621078491211	238.9640350341797	0.9999992847442627	534.6715698242188	222.61236572265625	0.10228770971298218	123.59546661376953	238.1880645751953	0.0032526254653930664	8	022
451	118.401611328125	242.3773193359375	0.0002987682819366455	123.0327377319336	238.31613159179688	1.0	533.4129638671875	222.09759521484375	0.966621994972229	122.48033905029297	237.41079711914062	0.001999795436859131	8	022
452	122.69072723388672	239.1583251953125	0.971918523311615	124.61795043945312	239.08425903320312	0.33822929859161377	533.8030395507812	222.47882080078125	0.2773903012275696	122.94789123535156	240.16867065429688	0.0031354427337646484	8	022
453	119.34934997558594	240.9735870361328	0.7532354593276978	122.12886047363281	239.63552856445312	0.9937634468078613	534.80517578125	218.50515747070312	0.05033838748931885	121.9109878540039	239.06527709960938	0.007694542407989502	8	022
454	119.36946868896484	240.4781494140625	0.125608891248703	123.76817321777344	239.5482177734375	0.9977655410766602	533.8699951171875	222.4821319580078	0.2546454668045044	123.45536804199219	238.78468322753906	0.007428854703903198	8	022
455	119.18008422851562	242.28343200683594	0.01304057240486145	123.11969757080078	239.99818420410156	0.9999982714653015	533.8177490234375	222.578369140625	0.5346681475639343	123.1767578125	238.02293395996094	0.005881458520889282	8	022
456	120.49555969238281	239.77333068847656	0.9996694326400757	125.4522476196289	239.65650939941406	0.023106515407562256	534.5643920898438	218.5130615234375	0.4837101995944977	122.22193145751953	241.7628631591797	0.003006547689437866	8	022
457	119.12511444091797	242.617431640625	0.001396864652633667	123.11578369140625	239.80677795410156	0.9999989867210388	533.9478149414062	222.74371337890625	0.36519724130630493	123.3127212524414	237.9644317626953	0.0033954977989196777	8	022
458	119.53500366210938	241.72128295898438	0.07762444019317627	122.49417114257812	239.52252197265625	0.9992979764938354	534.05078125	222.1336669921875	0.986079216003418	123.59099578857422	239.06822204589844	0.007805317640304565	8	022
459	120.07911682128906	241.8415069580078	0.10332357883453369	122.91956329345703	239.1781463623047	0.9890435338020325	533.9883422851562	222.13626098632812	0.9975978136062622	123.9743881225586	239.85992431640625	0.016960054636001587	8	022
460	119.4503173828125	241.75076293945312	0.6332402229309082	122.86531066894531	240.17507934570312	0.999946653842926	533.9786987304688	222.16644287109375	0.4921865165233612	122.21345520019531	239.19874572753906	0.004223823547363281	8	022
461	119.73231506347656	242.55506896972656	0.060435950756073	123.68988800048828	240.49241638183594	0.9999848008155823	533.382080078125	222.1115264892578	0.10394224524497986	122.80184173583984	239.0553436279297	0.0045323967933654785	8	022
462	122.3956298828125	240.11083984375	0.9435175657272339	124.36050415039062	239.93060302734375	0.6452406048774719	533.848876953125	221.987548828125	0.9726794958114624	122.89071655273438	240.52362060546875	0.006616920232772827	8	022
463	119.9023208618164	241.75668334960938	0.12679943442344666	123.32121276855469	239.8872833251953	0.9999357461929321	534.382080078125	222.50738525390625	0.5321888327598572	122.98546600341797	238.94998168945312	0.003939151763916016	8	022
464	119.6574935913086	242.47061157226562	0.012497544288635254	124.07675170898438	239.5921173095703	0.9999986290931702	533.5975341796875	222.3306427001953	0.8818172216415405	123.70448303222656	238.46641540527344	0.004525810480117798	8	022
465	119.96440887451172	241.71775817871094	0.2614198923110962	122.9145736694336	239.0170440673828	0.9962707757949829	534.1868286132812	222.70787048339844	0.6039642095565796	123.5036392211914	240.25758361816406	0.00993889570236206	8	022
466	123.68067169189453	240.46759033203125	0.9912842512130737	125.92162322998047	240.8943328857422	0.10464510321617126	534.10107421875	222.32920837402344	0.9471667408943176	124.15320587158203	242.3021697998047	0.002951115369796753	8	022
467	125.85248565673828	245.41268920898438	0.8792721629142761	126.90837097167969	245.5577392578125	0.9884771704673767	534.1383056640625	221.42678833007812	0.8801484704017639	123.14325714111328	244.65626525878906	0.00047707557678222656	8	022
468	5.391746520996094	482.4764404296875	3.3289194107055664e-5	128.1407470703125	248.42591857910156	4.89652156829834e-5	534.0658569335938	222.3348388671875	0.0621604323387146	172.0373992919922	6.3380584716796875	9.5367431640625e-7	8	022
469	4.735706329345703	482.7407531738281	1.7017126083374023e-5	2.0629568099975586	478.2864685058594	6.973743438720703e-6	533.8421020507812	222.41558837890625	0.8704670667648315	156.19082641601562	7.175271034240723	5.364418029785156e-7	8	022
470	5.330997467041016	482.6038513183594	4.410743713378906e-6	128.2396697998047	257.02130126953125	6.48796558380127e-5	533.9268798828125	222.2845916748047	0.07827788591384888	156.25173950195312	6.859617710113525	8.940696716308594e-7	8	022
471	4.765459060668945	482.6606140136719	3.993511199951172e-6	646.2261352539062	384.3041076660156	7.3015689849853516e-6	533.9286499023438	221.78814697265625	0.975714921951294	156.08612060546875	7.168262004852295	6.556510925292969e-7	8	022
472	5.865468978881836	482.326416015625	1.8268823623657227e-5	2.951730728149414	479.0637512207031	9.566545486450195e-6	534.367919921875	222.2138214111328	0.7977215051651001	172.68954467773438	6.024161338806152	1.1324882507324219e-6	8	022
473	132.82550048828125	279.39532470703125	0.0031802356243133545	646.7149658203125	382.0970764160156	5.513429641723633e-6	534.34228515625	222.551025390625	0.19751906394958496	125.88227081298828	272.00146484375	7.873773574829102e-5	8	022
474	133.12054443359375	278.8938293457031	0.013571321964263916	2.9197893142700195	478.91241455078125	4.827976226806641e-6	533.67236328125	222.4373779296875	0.3837030231952667	124.867919921875	271.30322265625	3.7342309951782227e-5	8	022
475	133.9835205078125	281.47027587890625	0.0006438493728637695	2.6493406295776367	478.74542236328125	2.16066837310791e-5	533.4435424804688	222.41639709472656	0.5832643508911133	127.90794372558594	278.287109375	5.075335502624512e-5	8	022
476	132.49697875976562	282.61761474609375	0.9967077970504761	130.73297119140625	289.4877624511719	9.72747802734375e-5	534.3887329101562	221.9524688720703	0.3078901469707489	130.93026733398438	275.0114440917969	0.00042116641998291016	8	022
477	132.4388427734375	279.7306213378906	0.9998582601547241	138.11141967773438	277.5947570800781	4.932284355163574e-5	534.4708251953125	221.7213592529297	0.6976369023323059	122.22982025146484	275.4310607910156	0.00023931264877319336	8	022
478	133.38343811035156	278.84808349609375	0.39047038555145264	132.16806030273438	277.34930419921875	3.644824028015137e-5	533.8900756835938	221.6104736328125	0.7529555559158325	126.13494110107422	272.8663024902344	0.0002970397472381592	8	022
479	5.180176734924316	482.3815612792969	4.8667192459106445e-5	3.1053481101989746	479.09381103515625	3.382563591003418e-5	533.9073486328125	222.40370178222656	0.8870802521705627	172.9921417236328	5.904748439788818	9.238719940185547e-7	8	022
480	134.27557373046875	279.1269836425781	0.00012537837028503418	91.99124145507812	167.75848388671875	0.999914288520813	534.3327026367188	222.130859375	0.8268551826477051	95.19514465332031	167.37391662597656	0.0001513063907623291	8	022
481	5.1929802894592285	482.45343017578125	1.0669231414794922e-5	2.850606679916382	478.4188537597656	6.943941116333008e-6	534.776611328125	222.9784393310547	0.3689870238304138	117.68147277832031	240.14515686035156	3.4868717193603516e-6	8	022
482	6.158387184143066	481.7413330078125	1.6689300537109375e-5	2.9072322845458984	478.58551025390625	1.1086463928222656e-5	534.2830810546875	222.43368530273438	0.7179542779922485	126.96223449707031	271.2600402832031	2.384185791015625e-6	8	022
483	6.063755989074707	482.2353515625	8.463859558105469e-6	2.9389567375183105	478.684326171875	8.553266525268555e-6	534.6505737304688	222.01658630371094	0.7900367975234985	127.03681945800781	268.5640869140625	2.6404857635498047e-5	8	022
484	4.712028980255127	482.3316345214844	4.231929779052734e-6	2.335688352584839	478.3399963378906	7.212162017822266e-6	533.8189086914062	222.49452209472656	0.058123767375946045	127.4498519897461	269.0234069824219	8.344650268554688e-7	8	022
485	135.07505798339844	278.0651550292969	0.00021275877952575684	84.86454772949219	171.0220184326172	0.00010254979133605957	533.7840576171875	222.05055236816406	0.5222046971321106	127.16004180908203	269.9303894042969	5.289912223815918e-5	8	022
486	5.997753143310547	482.3595275878906	1.0758638381958008e-5	84.75479125976562	169.92784118652344	0.00021713972091674805	533.94189453125	222.38865661621094	0.16311442852020264	127.64282989501953	270.6719665527344	1.6987323760986328e-6	8	022
487	5.167580604553223	481.9368896484375	8.851289749145508e-6	3.135159492492676	478.67181396484375	4.5299530029296875e-6	534.1972045898438	222.03707885742188	0.5502555966377258	188.5886993408203	6.26487922668457	1.6391277313232422e-6	8	022
488	5.030468940734863	482.736083984375	7.897615432739258e-6	3.0343751907348633	478.2959899902344	1.0609626770019531e-5	533.5325927734375	221.82362365722656	0.9228119850158691	127.7860107421875	270.6159973144531	4.589557647705078e-6	8	022
489	134.92431640625	276.35302734375	1.7911195755004883e-5	2.524717330932617	477.91986083984375	5.900859832763672e-6	533.8206787109375	221.4521484375	0.2938362956047058	126.50054168701172	268.8428039550781	4.172325134277344e-6	8	022
490	134.34991455078125	278.0579528808594	5.099177360534668e-5	2.8963284492492676	478.7236328125	9.924173355102539e-6	534.3015747070312	222.1331329345703	0.83354651927948	126.49949645996094	271.2109375	5.233287811279297e-5	8	022
491	133.93405151367188	277.681396484375	1.2755393981933594e-5	132.70449829101562	264.86083984375	4.827976226806641e-6	533.81787109375	222.16867065429688	0.5392088294029236	127.07762908935547	270.2654113769531	1.1771917343139648e-5	8	022
492	135.04776000976562	283.36981201171875	1.4871358871459961e-5	3.1086320877075195	479.2575378417969	5.543231964111328e-6	533.95361328125	221.8548126220703	0.42646679282188416	127.24728393554688	285.46014404296875	7.3015689849853516e-6	8	022
493	133.07420349121094	275.9808044433594	0.020656943321228027	132.82240295410156	265.6570129394531	0.0006554722785949707	533.3710327148438	221.8061981201172	0.7616314888000488	127.32057189941406	269.69000244140625	0.00034672021865844727	8	022
494	5.927717685699463	482.9455871582031	7.599592208862305e-6	2.568895101547241	479.1093444824219	7.957220077514648e-6	533.5396118164062	222.26174926757812	0.834918200969696	127.47853088378906	270.4905700683594	2.3126602172851562e-5	8	022
495	131.74440002441406	270.83740234375	0.00011014938354492188	131.7628631591797	263.080078125	0.00035002827644348145	533.9742431640625	222.36207580566406	0.8745251893997192	126.68630981445312	268.1338195800781	0.00016433000564575195	8	022
496	133.01351928710938	279.53790283203125	0.7994823455810547	133.1431427001953	278.07965087890625	0.0003516972064971924	533.9146118164062	222.08316040039062	0.6407248377799988	126.34275817871094	276.6408386230469	0.0009455084800720215	8	022
497	134.493408203125	279.2690734863281	0.9644016027450562	134.0131378173828	281.543212890625	4.7832727432250977e-5	533.2220458984375	221.6891326904297	0.8133612871170044	125.57081604003906	276.3135070800781	0.00048363208770751953	8	022
498	133.5923309326172	278.38446044921875	0.09639889001846313	132.78646850585938	265.73480224609375	0.00011521577835083008	534.6471557617188	222.0161590576172	0.14308947324752808	125.77619934082031	264.5712585449219	0.00036722421646118164	8	022
499	133.91795349121094	275.7820129394531	0.0012655258178710938	133.42987060546875	273.6625061035156	6.034970283508301e-5	534.327880859375	222.3662872314453	0.7972491979598999	127.01805114746094	271.662841796875	0.00041937828063964844	8	022
500	132.73191833496094	276.20452880859375	0.961624026298523	86.59113311767578	165.26593017578125	0.003427267074584961	534.187744140625	222.2749786376953	0.6912553906440735	124.68807220458984	275.70684814453125	0.0005590915679931641	8	022
501	134.0522918701172	280.0631408691406	0.00405430793762207	84.58583068847656	166.8070068359375	6.145238876342773e-5	533.873046875	222.3365478515625	0.039896756410598755	126.89342498779297	273.218017578125	0.00013452768325805664	8	022
502	132.8351593017578	277.6666259765625	0.9999932050704956	134.03981018066406	276.95355224609375	0.0037038326263427734	534.3837890625	222.09637451171875	0.7130168080329895	123.28008270263672	274.73004150390625	0.0007159113883972168	8	022
503	133.59371948242188	280.0635681152344	0.9860511422157288	133.6121368408203	279.3329162597656	0.0005204081535339355	533.5870971679688	222.8131866455078	0.40808385610580444	125.1030044555664	277.15826416015625	0.0010967552661895752	8	022
504	131.3408203125	265.4851989746094	3.948807716369629e-5	131.87725830078125	264.7265930175781	4.9680471420288086e-5	534.5067749023438	219.64796447753906	0.8282041549682617	126.58489227294922	268.7875671386719	8.350610733032227e-5	8	022
505	132.3357696533203	284.11712646484375	0.9431493282318115	134.24595642089844	281.4562683105469	0.00032716989517211914	534.5074462890625	222.12899780273438	0.006293505430221558	126.19901275634766	289.50347900390625	0.0008271932601928711	8	022
506	132.92445373535156	277.59808349609375	0.1783050000667572	131.50985717773438	276.8412170410156	0.0002200603485107422	534.3939208984375	222.4992218017578	0.5889606475830078	125.99127960205078	276.2281188964844	0.0005978941917419434	8	022
507	133.00808715820312	277.8460998535156	0.9987608790397644	133.12498474121094	278.11767578125	0.0001461505889892578	534.6309814453125	218.73873901367188	0.6917630434036255	124.54979705810547	271.97454833984375	0.0004248619079589844	8	022
508	133.6931610107422	278.3345947265625	0.752373218536377	131.85586547851562	276.3244934082031	4.166364669799805e-5	533.6737060546875	221.7836151123047	0.5753344297409058	125.3511962890625	271.2941589355469	0.0004489123821258545	8	022
509	132.99752807617188	279.68670654296875	0.9703774452209473	136.06546020507812	278.75946044921875	0.004093766212463379	534.57958984375	221.3802490234375	0.8930785655975342	125.8114013671875	276.7003479003906	0.0010216832160949707	8	022
510	133.63235473632812	276.06072998046875	0.9777750968933105	135.64077758789062	276.0781555175781	0.7111819982528687	533.5676879882812	222.84559631347656	0.9930952787399292	126.82711791992188	276.31982421875	0.0004601776599884033	8	022
511	135.8334197998047	273.0804443359375	0.22480085492134094	135.7898712158203	273.8548278808594	0.0009362697601318359	533.393798828125	222.01121520996094	0.0030454397201538086	135.7617950439453	272.3553161621094	0.0004407167434692383	8	022
512	134.6739501953125	276.18695068359375	0.11740821599960327	136.7454071044922	273.94097900390625	0.9999293088912964	535.253173828125	217.48924255371094	0.013237684965133667	129.73255920410156	277.0723876953125	0.00020256638526916504	8	022
513	146.77088928222656	276.7026062011719	0.953036904335022	146.76034545898438	278.1902160644531	0.9997553825378418	533.4902954101562	221.59945678710938	0.7751514911651611	140.05499267578125	277.6639099121094	0.00015819072723388672	8	022
514	147.6407470703125	279.2806701660156	0.7873340845108032	148.78419494628906	280.6257629394531	0.999969482421875	534.4091796875	222.1326446533203	0.9921091198921204	141.96710205078125	285.69091796875	0.00021669268608093262	8	022
515	148.35714721679688	279.04693603515625	0.0017836987972259521	153.42196655273438	282.68206787109375	0.9999998807907104	534.02294921875	222.82675170898438	0.9549758434295654	152.95167541503906	284.4786071777344	0.000371783971786499	8	022
516	162.6350555419922	285.8204040527344	0.0006962120532989502	154.98223876953125	285.96826171875	1.0	533.7692260742188	222.37396240234375	0.23255673050880432	154.48980712890625	286.5235900878906	0.00101393461227417	8	022
517	156.9454345703125	290.501220703125	0.28174835443496704	157.62399291992188	289.2215881347656	0.9999963045120239	533.9562377929688	222.5250244140625	0.00972554087638855	155.49459838867188	289.59503173828125	0.00017783045768737793	8	022
518	161.0211944580078	291.5715026855469	0.7279952168464661	161.9519805908203	290.89044189453125	0.9999971985816956	534.2684936523438	222.5506591796875	0.7752265930175781	157.09461975097656	291.8309631347656	0.0001150965690612793	8	022
519	162.4036865234375	292.5301513671875	0.9998941421508789	163.54579162597656	292.79180908203125	0.9116057753562927	533.0497436523438	222.3893585205078	0.663426399230957	154.3300323486328	294.1809387207031	3.644824028015137e-5	8	022
520	161.9254608154297	292.7795715332031	0.9999998807907104	164.59841918945312	293.4110412597656	0.10306030511856079	534.7797241210938	222.47801208496094	0.2677300274372101	153.48513793945312	294.7510070800781	4.455447196960449e-5	8	022
521	164.42601013183594	293.238037109375	1.0	166.10227966308594	296.05743408203125	0.0011920034885406494	533.5501098632812	221.67747497558594	0.5258376002311707	162.25411987304688	285.8402404785156	4.8786401748657227e-5	8	022
522	164.56761169433594	295.3467102050781	0.9999978542327881	167.9428253173828	294.79254150390625	0.07490700483322144	533.8028564453125	221.71841430664062	0.5946817398071289	168.83511352539062	300.9419250488281	0.00012886524200439453	8	022
523	163.63226318359375	294.3329772949219	0.9999992847442627	166.74368286132812	294.7134704589844	0.403391033411026	534.0780639648438	221.96327209472656	0.8530881404876709	162.24522399902344	289.13787841796875	4.5925378799438477e-5	8	022
524	166.20936584472656	294.5203552246094	0.9999997615814209	167.68673706054688	294.532958984375	0.004373639822006226	534.900634765625	221.9475555419922	0.8038113117218018	154.59185791015625	297.6536560058594	7.641315460205078e-5	8	022
525	164.84161376953125	294.6854248046875	0.9155857563018799	168.4028778076172	295.34698486328125	0.9998652935028076	534.3553466796875	222.11358642578125	0.11594268679618835	164.33572387695312	292.4284973144531	9.480118751525879e-5	8	022
526	164.66024780273438	295.43536376953125	0.9999933242797852	167.17713928222656	295.45672607421875	0.3825211822986603	535.07177734375	221.71926879882812	0.24728497862815857	163.6578826904297	290.3740234375	0.0001442432403564453	8	022
527	165.06289672851562	295.0426940917969	0.9991002082824707	167.94049072265625	295.2425537109375	0.9908993244171143	534.0615844726562	222.05224609375	0.829434871673584	163.82872009277344	291.0387268066406	0.00011396408081054688	8	022
528	164.740966796875	294.8247985839844	0.8086032271385193	168.12294006347656	295.2802429199219	0.9995293021202087	534.0447387695312	217.4654541015625	0.28846701979637146	169.21725463867188	299.8829345703125	0.0001245439052581787	8	022
529	165.17465209960938	295.23773193359375	0.9975831508636475	167.94296264648438	295.3698425292969	0.9963041543960571	534.382568359375	221.95054626464844	0.05981001257896423	164.0572967529297	291.701904296875	8.594989776611328e-5	8	022
530	165.62457275390625	295.0409240722656	0.6141732931137085	169.01724243164062	295.7360534667969	0.9999149441719055	534.4702758789062	222.115234375	0.08310791850090027	165.15638732910156	293.50360107421875	0.00012344121932983398	8	022
