# Supplementary material for: An automated feeding system for the African killifish reveals the impact of diet on lifespan and allows scalable assessment of associative learning
Source: eLife. 2022 Nov 10;11:e69008. doi: 10.7554/eLife.69008 (PMC9788828; doi:10.7554/eLife.69008)
Supplement: Figure 6—source data 2. [file elife-69008-fig6-data2.zip › Training Trajectories/t4_REC026DLC_resnet50_TrainAllTheThingsJun28shuffle1_1030000.csv]

bodyparts_coords	fishhead_x	fishhead_y	fishhead_likelihood	fishtail_x	fishtail_y	fishtail_likelihood	redlight_x	redlight_y	redlight_likelihood	fooddrop_x	fooddrop_y	fooddrop_likelihood	fishnum	recordingnum
0	132.2050323486328	193.68463134765625	0.0015981495380401611	135.279052734375	191.24440002441406	0.9999986886978149	564.5946655273438	266.0035095214844	0.9997434020042419	134.74667358398438	192.59817504882812	5.02169132232666e-5	4	026
1	148.5618133544922	194.6748809814453	0.00047338008880615234	151.8583984375	194.60484313964844	0.9999904632568359	565.0	266.7451171875	0.9999687075614929	561.3522338867188	268.8861389160156	5.599856376647949e-5	4	026
2	164.4429931640625	194.113037109375	0.000638127326965332	163.35179138183594	191.79867553710938	0.9999990463256836	565.0516357421875	266.16973876953125	0.9999054074287415	561.0794067382812	268.9859313964844	9.688735008239746e-5	4	026
3	174.46641540527344	191.56573486328125	0.06804421544075012	177.15695190429688	191.2396240234375	0.9947872161865234	564.9248046875	265.6723327636719	0.9998440742492676	174.59738159179688	193.1338653564453	9.97781753540039e-5	4	026
4	186.147705078125	192.4843292236328	0.0004489421844482422	185.11953735351562	190.95538330078125	0.999751091003418	564.9923095703125	266.24072265625	0.9971694946289062	189.64332580566406	192.75128173828125	8.237361907958984e-5	4	026
5	643.7503051757812	455.64453125	2.2977590560913086e-5	196.3944854736328	193.98043823242188	0.0010567009449005127	565.6071166992188	266.38555908203125	0.9999649524688721	561.1263427734375	268.5846252441406	5.480647087097168e-5	4	026
6	208.06304931640625	198.53025817871094	0.009385854005813599	207.36880493164062	200.48736572265625	0.9990604519844055	564.1712036132812	267.8307800292969	0.999988317489624	559.89892578125	269.998779296875	0.0002976059913635254	4	026
7	225.3267059326172	201.8496551513672	0.0004646480083465576	219.4239959716797	200.8020477294922	0.9999999403953552	565.33984375	266.0807189941406	0.9998980760574341	221.21856689453125	202.70263671875	5.1856040954589844e-5	4	026
8	226.85560607910156	203.8698272705078	0.12574663758277893	229.1739044189453	203.76181030273438	0.9999927878379822	564.564697265625	267.0577392578125	0.9999024271965027	231.4439239501953	206.3352508544922	0.0001010894775390625	4	026
9	239.28018188476562	202.23046875	0.0006619393825531006	235.57032775878906	203.880126953125	0.9999996423721313	565.5072021484375	266.2568664550781	0.9999192953109741	561.2827758789062	268.7912902832031	7.870793342590332e-5	4	026
10	241.9942626953125	204.47726440429688	0.94188392162323	243.2559814453125	205.02276611328125	0.9968485236167908	565.00341796875	265.95751953125	0.99997878074646	560.83984375	268.8280029296875	0.00012969970703125	4	026
11	257.3427429199219	203.9045867919922	0.0010963678359985352	250.43710327148438	205.28109741210938	0.9999279975891113	565.0818481445312	266.0908508300781	0.9992003440856934	249.5496826171875	205.5428924560547	8.684396743774414e-5	4	026
12	257.9461364746094	203.61810302734375	0.0032444894313812256	255.94244384765625	204.22100830078125	0.9999997615814209	565.300048828125	267.2027587890625	0.9999755620956421	259.86578369140625	206.9837646484375	0.0002543330192565918	4	026
13	263.0405578613281	204.4290313720703	0.8945955038070679	175.49740600585938	194.1953887939453	1.0	565.6613159179688	265.978759765625	0.9999521374702454	265.15679931640625	206.4982452392578	0.00038245320320129395	4	026
14	271.8370361328125	204.1735382080078	0.7602072954177856	271.1402893066406	204.74009704589844	0.9815126657485962	564.9647216796875	266.8630676269531	0.9999545812606812	271.39569091796875	208.88233947753906	0.00022748112678527832	4	026
15	276.0210876464844	205.72286987304688	0.9279050827026367	276.645751953125	205.89596557617188	0.3086588978767395	565.599365234375	265.78369140625	0.999956488609314	277.1514892578125	208.3448944091797	9.357929229736328e-5	4	026
16	281.3489990234375	205.20281982421875	0.9647354483604431	280.3409729003906	207.413818359375	0.29739293456077576	565.0023193359375	265.5299377441406	0.9998339414596558	281.7652587890625	208.61904907226562	0.00037738680839538574	4	026
17	287.05914306640625	205.43475341796875	0.9999992847442627	287.1118469238281	207.46156311035156	0.004543215036392212	564.99609375	266.86956787109375	0.9998906850814819	285.21697998046875	209.7928466796875	0.00015726685523986816	4	026
18	291.1634521484375	205.95069885253906	1.0	213.1743621826172	200.55538940429688	0.021872669458389282	564.3626098632812	266.74072265625	0.9994047284126282	295.3834533691406	210.64097595214844	6.80387020111084e-5	4	026
19	294.8445129394531	206.2690887451172	0.9999995827674866	293.6878662109375	208.86106872558594	0.0007358193397521973	565.33984375	265.45721435546875	0.9999034404754639	561.65673828125	268.2058410644531	0.00024694204330444336	4	026
20	296.337890625	207.92189025878906	0.9999895095825195	221.9278106689453	194.36610412597656	0.9338773488998413	564.311767578125	266.6301574707031	0.9985157251358032	297.7952880859375	211.72715759277344	0.00015988945960998535	4	026
21	297.05322265625	206.83116149902344	0.9999397993087769	225.44607543945312	193.38038635253906	0.9999998807907104	564.841796875	266.519775390625	0.9999644756317139	224.63441467285156	192.63526916503906	0.00016704201698303223	4	026
22	297.131103515625	207.84957885742188	0.9999704957008362	228.2686004638672	191.58798217773438	1.0	564.1239624023438	266.6307067871094	0.9995852112770081	226.47125244140625	191.32028198242188	0.00021278858184814453	4	026
23	296.847900390625	207.58619689941406	0.9697854518890381	230.06346130371094	190.6641387939453	1.0	564.7637939453125	266.3724060058594	0.9906454086303711	227.8121337890625	191.34275817871094	0.00041550397872924805	4	026
24	296.78521728515625	208.4250946044922	0.9537475109100342	232.78570556640625	190.63214111328125	0.9999997615814209	565.3131713867188	266.90447998046875	0.9999597668647766	232.28738403320312	190.26947021484375	0.00042238831520080566	4	026
25	298.7445068359375	208.6788787841797	0.9999963641166687	236.73931884765625	186.872802734375	1.0	565.308837890625	265.8398132324219	0.9996904730796814	236.62635803222656	188.33612060546875	0.0001176297664642334	4	026
26	298.2305603027344	207.51048278808594	0.9884921312332153	240.424072265625	182.53207397460938	1.0	542.7847290039062	221.90159606933594	1.0	542.3386840820312	222.37831115722656	0.0008673369884490967	4	026
27	299.7184753417969	208.55548095703125	0.9998593330383301	241.70079040527344	181.30726623535156	1.0	544.0540161132812	220.849365234375	1.0	542.7518310546875	221.39878845214844	0.0005319714546203613	4	026
28	300.3423767089844	206.6818084716797	0.999822735786438	243.19960021972656	178.5246124267578	1.0	544.1915893554688	220.58290100097656	1.0	475.7193603515625	207.45526123046875	0.0004819631576538086	4	026
29	300.0366516113281	206.60531616210938	0.9999110102653503	245.1292266845703	178.1134033203125	1.0	543.9400024414062	220.4195098876953	1.0	242.50796508789062	179.16041564941406	0.0003215968608856201	4	026
30	468.1401672363281	206.3472442626953	0.9999991655349731	245.57855224609375	178.85992431640625	1.0	543.9755249023438	221.10330200195312	1.0	543.1563110351562	221.50430297851562	0.0004799962043762207	4	026
31	468.3780212402344	206.95999145507812	0.9999155402183533	245.36705017089844	179.30320739746094	1.0	543.8904418945312	221.12928771972656	1.0	543.050048828125	221.6295166015625	0.0004349350929260254	4	026
32	468.2893371582031	205.77810668945312	0.9999947547912598	245.65444946289062	180.1826629638672	1.0	544.3190307617188	221.12596130371094	1.0	242.93142700195312	180.60562133789062	0.0005674958229064941	4	026
33	303.5513916015625	207.4708251953125	0.9999877214431763	243.60414123535156	182.19842529296875	1.0	544.1626586914062	220.94972229003906	1.0	543.1302490234375	221.61427307128906	0.0004121363162994385	4	026
34	303.21112060546875	205.4579620361328	0.9999990463256836	242.49624633789062	185.8917694091797	0.9999194741249084	543.8681640625	220.8676300048828	1.0	542.7841796875	221.3376922607422	0.0002294778823852539	4	026
35	302.9466552734375	206.47068786621094	0.9999997019767761	241.60096740722656	187.551025390625	0.9802953004837036	543.9699096679688	220.8402862548828	1.0	542.78857421875	221.3899688720703	0.00035941600799560547	4	026
36	304.3525695800781	204.94020080566406	1.0	245.73936462402344	184.65223693847656	0.9999759793281555	543.6635131835938	221.1986541748047	1.0	543.161865234375	221.3408966064453	0.0003064572811126709	4	026
37	304.28082275390625	205.22264099121094	1.0	245.49505615234375	186.54249572753906	0.9999998807907104	543.9100952148438	220.79443359375	1.0	542.9985961914062	221.47496032714844	0.0004284679889678955	4	026
38	304.57550048828125	204.95425415039062	0.9999998807907104	242.9654998779297	188.64306640625	0.9999998807907104	543.8958740234375	220.72763061523438	1.0	542.9546508789062	221.2461395263672	0.00042957067489624023	4	026
39	304.7135009765625	206.37255859375	1.0	243.4606475830078	190.63211059570312	1.0	543.8577270507812	220.9185791015625	1.0	542.9318237304688	221.449462890625	0.0003632009029388428	4	026
40	304.8019104003906	204.7407989501953	1.0	250.8058319091797	188.94700622558594	0.9890265464782715	543.7733154296875	220.39266967773438	1.0	542.9487915039062	220.82640075683594	0.00032213330268859863	4	026
41	307.75201416015625	209.54281616210938	0.9999998807907104	255.623046875	181.47520446777344	0.9999999403953552	543.9544067382812	220.91928100585938	1.0	256.6229553222656	182.7119140625	0.00028693675994873047	4	026
42	461.8538513183594	217.17742919921875	1.0	261.6940612792969	189.3142852783203	0.9999085068702698	543.8446655273438	220.8686065673828	1.0	542.476806640625	221.08270263671875	0.0002352893352508545	4	026
43	319.6556396484375	218.911865234375	1.0	274.2047424316406	176.73007202148438	1.0	544.0989990234375	220.6708526611328	1.0	543.0111083984375	221.15528869628906	0.0002842247486114502	4	026
44	326.1822204589844	225.87254333496094	1.0	267.499755859375	173.1266632080078	1.0	544.31884765625	220.92877197265625	1.0	543.102783203125	221.14120483398438	0.00037938356399536133	4	026
45	333.8546142578125	232.25050354003906	1.0	262.6814270019531	165.14283752441406	1.0	544.417236328125	220.63949584960938	1.0	539.4344482421875	220.85092163085938	0.00018841028213500977	4	026
46	443.9350280761719	235.32125854492188	1.0	264.9873352050781	159.89932250976562	1.0	544.424072265625	220.8970947265625	1.0	259.5578308105469	163.73944091796875	0.0003851354122161865	4	026
47	334.7875061035156	233.19192504882812	0.9999998807907104	266.07275390625	154.55364990234375	1.0	544.24560546875	220.95310974121094	1.0	265.68603515625	155.96058654785156	0.0014182031154632568	4	026
48	335.1621398925781	232.5051727294922	0.9999999403953552	267.6283264160156	155.14390563964844	1.0	544.2942504882812	220.42315673828125	1.0	266.8413391113281	156.85919189453125	0.0005090534687042236	4	026
49	443.06475830078125	234.31008911132812	1.0	269.30157470703125	155.03053283691406	1.0	544.2234497070312	221.2571258544922	1.0	269.32464599609375	156.81454467773438	0.0013998150825500488	4	026
50	336.464111328125	231.6561737060547	0.9999999403953552	269.24664306640625	156.71389770507812	1.0	544.1405029296875	220.30758666992188	1.0	268.09539794921875	157.87600708007812	0.000772327184677124	4	026
51	336.826416015625	231.92214965820312	0.9999997019767761	270.67559814453125	158.95956420898438	1.0	544.2386474609375	221.0519256591797	1.0	272.79296875	158.78030395507812	0.0010918080806732178	4	026
52	338.8844299316406	231.16139221191406	0.999998927116394	277.2965393066406	160.328857421875	1.0	544.5252685546875	220.7394561767578	1.0	276.461669921875	159.32228088378906	0.0005025863647460938	4	026
53	348.81341552734375	226.537353515625	1.0	290.0785827636719	166.8800506591797	0.9999005794525146	544.17529296875	220.6311798095703	1.0	543.060791015625	221.16371154785156	0.00029665231704711914	4	026
54	355.8241882324219	229.02777099609375	1.0	478.3100280761719	190.25697326660156	0.9999966025352478	543.8638916015625	220.9735565185547	1.0	480.2017517089844	191.5484619140625	0.00038877129554748535	4	026
55	421.58062744140625	230.31930541992188	1.0	310.91717529296875	197.08668518066406	1.0	544.2639770507812	220.85108947753906	1.0	542.958251953125	221.49440002441406	0.00041362643241882324	4	026
56	380.7945251464844	229.70677185058594	1.0	455.2598571777344	216.1573486328125	0.9481059312820435	544.369873046875	220.5030517578125	1.0	462.50604248046875	222.15097045898438	0.0016658008098602295	4	026
57	393.1336669921875	232.13368225097656	1.0	448.6004943847656	222.68943786621094	0.9999982118606567	544.5861206054688	220.55831909179688	1.0	542.9774780273438	221.25279235839844	0.0005459487438201904	4	026
58	403.4496154785156	226.78451538085938	1.0	448.386474609375	226.43463134765625	0.999984860420227	544.485107421875	220.62257385253906	1.0	542.950927734375	221.32742309570312	0.0006566345691680908	4	026
59	405.321533203125	224.53627014160156	0.9999998807907104	427.81182861328125	230.63287353515625	0.0004354417324066162	544.0164184570312	220.80848693847656	1.0	542.7041015625	221.1753692626953	0.00073280930519104	4	026
60	401.57843017578125	220.76028442382812	0.9999943971633911	408.8902587890625	218.79542541503906	0.020444601774215698	543.9555053710938	220.7613525390625	1.0	542.9552612304688	221.5366973876953	0.0007940530776977539	4	026
61	395.69439697265625	215.94918823242188	1.0	413.1282653808594	213.5607452392578	0.001373291015625	544.124755859375	220.88919067382812	1.0	542.9598999023438	221.46044921875	0.000798344612121582	4	026
62	390.6380615234375	214.4965362548828	1.0	437.6067199707031	234.43124389648438	0.007094919681549072	544.0020751953125	220.8769073486328	1.0	542.7488403320312	221.46763610839844	0.0009223222732543945	4	026
63	391.6623840332031	209.9298858642578	0.9999998807907104	415.6307678222656	212.18939208984375	0.0011166632175445557	544.235107421875	220.7699432373047	1.0	542.8850708007812	221.45846557617188	0.0007032155990600586	4	026
64	390.9967346191406	208.81082153320312	0.9999935030937195	417.5788269042969	209.11465454101562	0.010756134986877441	543.6384887695312	221.06361389160156	1.0	542.8101196289062	221.53768920898438	0.0008125901222229004	4	026
65	390.37896728515625	207.33375549316406	0.9999986886978149	417.9859619140625	208.34304809570312	0.03068181872367859	543.9186401367188	220.87722778320312	1.0	542.7581176757812	221.35948181152344	0.0007904171943664551	4	026
66	391.8588562011719	206.9362335205078	0.9999983310699463	415.96453857421875	206.0480194091797	0.03441178798675537	544.177001953125	220.96475219726562	1.0	543.2135620117188	221.09490966796875	0.00047200918197631836	4	026
67	391.7038879394531	206.7344512939453	0.9999999403953552	417.0389709472656	206.19558715820312	0.006484955549240112	543.9761352539062	221.0535125732422	1.0	542.8226318359375	221.08261108398438	0.0004892349243164062	4	026
68	390.9129638671875	205.96778869628906	0.9999995231628418	338.7491149902344	234.28895568847656	0.9995924830436707	543.8798828125	220.67648315429688	1.0	542.5416259765625	221.44461059570312	0.000727534294128418	4	026
69	393.02276611328125	206.45335388183594	0.9999797344207764	338.65277099609375	232.42161560058594	0.9999898076057434	543.892822265625	220.81484985351562	1.0	542.9730834960938	221.85459899902344	0.0008253157138824463	4	026
70	393.4843444824219	205.66368103027344	0.9999998807907104	337.8426513671875	232.77293395996094	1.0	544.0264282226562	220.91729736328125	1.0	543.0189208984375	221.65255737304688	0.0007083117961883545	4	026
71	394.44085693359375	204.0747528076172	1.0	336.518310546875	232.26441955566406	1.0	544.0621337890625	220.97474670410156	1.0	542.955810546875	221.59500122070312	0.0013564527034759521	4	026
72	395.1763610839844	203.8347930908203	1.0	333.8364562988281	229.6373748779297	0.9999984502792358	544.1991577148438	221.17002868652344	1.0	543.0339965820312	221.74107360839844	0.0006369948387145996	4	026
73	396.2943420410156	204.91864013671875	1.0	333.3096008300781	229.04246520996094	0.9999729990959167	544.3174438476562	220.72476196289062	1.0	543.2546997070312	221.58763122558594	0.0007348060607910156	4	026
74	397.023681640625	203.34693908691406	1.0	332.124755859375	229.2130584716797	0.9999996423721313	544.281494140625	220.99923706054688	1.0	543.1998291015625	221.26559448242188	0.0006743967533111572	4	026
75	398.6571350097656	203.70904541015625	1.0	335.3460998535156	227.19387817382812	0.9994606971740723	544.595703125	221.08132934570312	1.0	543.4942626953125	221.3277587890625	0.000563502311706543	4	026
76	401.07830810546875	201.16053771972656	1.0	462.239501953125	222.5191650390625	0.7151903510093689	544.3119506835938	220.79623413085938	1.0	463.6481628417969	223.03378295898438	0.001242220401763916	4	026
77	405.93341064453125	192.98028564453125	1.0	415.7193603515625	195.05519104003906	0.0004846155643463135	544.600830078125	220.48268127441406	1.0	543.153076171875	220.85003662109375	0.0005813241004943848	4	026
78	410.4080505371094	181.7856903076172	1.0	545.351318359375	223.11099243164062	0.00020456314086914062	544.1728515625	220.75051879882812	1.0	543.3833618164062	220.8639678955078	0.0005474388599395752	4	026
79	409.4097900390625	176.76649475097656	1.0	452.9500732421875	217.71844482421875	0.013131380081176758	543.8931884765625	220.91851806640625	1.0	542.6940307617188	221.614013671875	0.0005343258380889893	4	026
80	407.4993591308594	174.96469116210938	1.0	355.7301940917969	217.10586547851562	0.030346602201461792	543.8873901367188	220.892333984375	1.0	542.568603515625	221.5769805908203	0.000887751579284668	4	026
81	407.0764465332031	175.28915405273438	1.0	451.01824951171875	220.10655212402344	0.6900086998939514	544.04150390625	221.0229949951172	1.0	542.4581298828125	221.59628295898438	0.0008148550987243652	4	026
82	406.8923645019531	175.6509246826172	1.0	354.3016357421875	221.7580108642578	0.9855345487594604	543.9127197265625	220.708740234375	1.0	542.613525390625	221.50497436523438	0.0007873773574829102	4	026
83	407.5780944824219	175.55313110351562	1.0	357.5295104980469	219.62313842773438	0.9999945759773254	543.9612426757812	220.68765258789062	1.0	542.6165771484375	221.85781860351562	0.0008255243301391602	4	026
84	409.9732666015625	174.18190002441406	1.0	355.5406188964844	219.79776000976562	0.9999774694442749	544.4404907226562	221.28189086914062	1.0	543.264404296875	221.844482421875	0.0005834996700286865	4	026
85	409.7900695800781	173.56826782226562	1.0	354.7340087890625	217.47755432128906	0.9934589862823486	543.8770751953125	220.9304656982422	1.0	542.5133666992188	221.65159606933594	0.0009071826934814453	4	026
86	413.26556396484375	173.4481658935547	0.9999998807907104	353.4913635253906	217.6584014892578	0.9999656677246094	544.1615600585938	220.88510131835938	1.0	543.0086669921875	221.9585723876953	0.0005907118320465088	4	026
87	413.38568115234375	173.7678985595703	1.0	350.86529541015625	216.58078002929688	0.9999996423721313	543.9542236328125	221.1562042236328	1.0	542.813232421875	221.8251953125	0.0010415315628051758	4	026
88	411.9322204589844	173.3019256591797	1.0	350.5919189453125	216.14869689941406	0.9999996423721313	544.046630859375	221.03819274902344	1.0	542.7767333984375	221.53091430664062	0.0009739995002746582	4	026
89	412.22320556640625	173.93800354003906	1.0	348.8861083984375	213.6362762451172	0.9999998807907104	544.0907592773438	221.08267211914062	1.0	542.9396362304688	221.71109008789062	0.0006148815155029297	4	026
90	414.81439208984375	173.94090270996094	1.0	344.85638427734375	213.23828125	1.0	543.9781494140625	220.7382354736328	1.0	462.8414611816406	213.10459899902344	0.0009429454803466797	4	026
91	413.1854553222656	174.9081268310547	1.0	463.5512390136719	208.26226806640625	0.9999999403953552	544.16748046875	220.9050750732422	1.0	464.69830322265625	207.8096160888672	0.011361747980117798	4	026
92	415.24554443359375	173.07205200195312	1.0	465.0517883300781	205.5291290283203	0.9999736547470093	544.06884765625	220.37432861328125	1.0	467.2346496582031	205.7894744873047	0.023117005825042725	4	026
93	412.896240234375	172.1341552734375	1.0	463.1842346191406	199.13754272460938	0.9982360601425171	544.291259765625	221.03384399414062	1.0	543.7055053710938	221.51800537109375	0.0007126331329345703	4	026
94	414.7143249511719	172.0812225341797	1.0	467.1947937011719	190.93785095214844	0.9969501495361328	544.4599609375	221.0989227294922	1.0	543.0759887695312	221.64093017578125	0.0004744231700897217	4	026
95	415.0587463378906	171.13076782226562	1.0	353.1290283203125	197.75782775878906	0.9952341318130493	544.4986572265625	221.3875732421875	1.0	543.8544311523438	222.03652954101562	0.0008843541145324707	4	026
96	412.747802734375	171.39306640625	1.0	467.1025390625	190.5006103515625	0.13285362720489502	543.8748779296875	221.3216552734375	1.0	542.8138427734375	222.3157958984375	0.0008251965045928955	4	026
97	412.54559326171875	169.9274139404297	1.0	469.2344055175781	190.8990936279297	0.1222381591796875	544.0948486328125	221.31900024414062	1.0	542.9010620117188	221.94125366210938	0.0005204677581787109	4	026
98	412.5450744628906	169.87644958496094	1.0	343.0007629394531	197.85467529296875	1.0	544.0264892578125	221.34478759765625	1.0	543.6513061523438	221.9189453125	0.0004375278949737549	4	026
99	413.79461669921875	169.3566436767578	1.0	337.69671630859375	195.4890594482422	0.9999972581863403	544.2410278320312	221.11656188964844	1.0	543.1348876953125	221.77659606933594	0.00038254261016845703	4	026
100	412.8904113769531	170.245361328125	1.0	336.75482177734375	193.29159545898438	0.9999961853027344	544.4896850585938	221.15814208984375	1.0	543.3833618164062	221.7393035888672	0.0004138946533203125	4	026
101	412.20513916015625	170.5894775390625	1.0	336.4385681152344	192.90638732910156	0.047571778297424316	544.010498046875	220.9463653564453	1.0	542.9622802734375	221.78524780273438	0.000685960054397583	4	026
102	410.8597106933594	172.0454864501953	1.0	474.9869689941406	181.0929412841797	0.9996269941329956	543.8563842773438	221.29649353027344	1.0	542.9222412109375	221.55328369140625	0.00046575069427490234	4	026
103	412.4890441894531	172.3642578125	1.0	474.3555908203125	180.6933135986328	0.9997951984405518	544.373779296875	221.323974609375	1.0	542.7872924804688	221.54840087890625	0.0005729794502258301	4	026
104	411.4338684082031	173.27685546875	1.0	342.9014587402344	184.05311584472656	0.9994993209838867	544.0747680664062	221.02447509765625	1.0	542.7076416015625	222.1227569580078	0.0007654726505279541	4	026
105	411.07781982421875	174.5077667236328	1.0	476.1052551269531	181.8713836669922	0.9999991059303284	544.5643310546875	221.4716339111328	1.0	543.1519165039062	221.51077270507812	0.0005571246147155762	4	026
106	409.58404541015625	176.22682189941406	1.0	339.20452880859375	184.91885375976562	1.0	544.3001098632812	221.35186767578125	1.0	542.9244384765625	221.99920654296875	0.0007821917533874512	4	026
107	409.59222412109375	175.69247436523438	1.0	478.8759460449219	180.50631713867188	0.9999997615814209	544.4650268554688	221.1516571044922	1.0	543.07861328125	222.00381469726562	0.0005117952823638916	4	026
108	409.818359375	174.63417053222656	1.0	479.1499938964844	178.3297119140625	1.0	544.021240234375	220.9913330078125	1.0	542.6588745117188	221.84107971191406	0.0005830526351928711	4	026
109	410.2972106933594	173.6829376220703	1.0	476.3768310546875	178.9863739013672	1.0	544.1654052734375	221.10812377929688	1.0	542.8672485351562	221.57977294921875	0.00046828389167785645	4	026
110	412.004150390625	174.046875	1.0	476.9780578613281	181.39874267578125	0.9999998807907104	544.3058471679688	220.71022033691406	1.0	542.9349365234375	221.78419494628906	0.00047594308853149414	4	026
111	412.83074951171875	174.90667724609375	1.0	337.47808837890625	183.2349853515625	0.9999994039535522	544.0153198242188	221.3177490234375	1.0	542.616455078125	221.78176879882812	0.0003803372383117676	4	026
112	414.127197265625	174.71047973632812	1.0	473.5449523925781	183.0321502685547	0.9999247193336487	544.2662963867188	221.1271514892578	1.0	543.01171875	221.73727416992188	0.0006084442138671875	4	026
113	413.2435302734375	174.74134826660156	1.0	338.9518737792969	187.9146728515625	1.0	544.3119506835938	221.3591766357422	1.0	542.63330078125	222.04498291015625	0.0006192326545715332	4	026
114	413.91204833984375	175.37933349609375	1.0	336.7104797363281	186.4799041748047	1.0	544.056884765625	221.47015380859375	1.0	542.69189453125	221.69622802734375	0.0005325675010681152	4	026
115	413.4109802246094	176.6163330078125	1.0	474.4734802246094	183.98590087890625	0.9999990463256836	544.7333374023438	221.2863311767578	1.0	543.0437622070312	221.73248291015625	0.0005348622798919678	4	026
116	414.2960205078125	177.74847412109375	1.0	474.93719482421875	183.2147979736328	0.9999974370002747	543.834716796875	220.87814331054688	1.0	542.7003173828125	221.1025390625	0.0005407929420471191	4	026
117	413.8879699707031	178.51046752929688	1.0	473.4229736328125	182.86895751953125	0.9999999403953552	544.332763671875	221.35507202148438	1.0	542.885009765625	222.07058715820312	0.0007443726062774658	4	026
118	415.5177307128906	180.68014526367188	1.0	472.9829406738281	181.83303833007812	0.9999997019767761	544.1625366210938	220.96954345703125	1.0	542.9461669921875	221.55001831054688	0.0006515979766845703	4	026
119	414.3426208496094	181.88333129882812	1.0	475.5125732421875	182.51925659179688	0.9999995231628418	544.2484741210938	221.6405029296875	1.0	543.2333984375	222.2969512939453	0.0006082057952880859	4	026
120	412.5928955078125	182.1786651611328	1.0	477.5722961425781	180.0515899658203	0.970550000667572	544.3607788085938	221.29269409179688	1.0	543.3548583984375	221.86871337890625	0.0006444752216339111	4	026
121	410.54205322265625	183.3043975830078	1.0	343.4682922363281	181.13095092773438	0.9833177328109741	544.32080078125	221.85174560546875	1.0	543.2764282226562	222.2894744873047	0.000732421875	4	026
122	410.6615295410156	182.66554260253906	1.0	477.53021240234375	183.84371948242188	0.6701586842536926	544.6534423828125	221.3905487060547	1.0	543.3377075195312	221.94015502929688	0.0004076957702636719	4	026
123	411.33160400390625	182.79917907714844	1.0	478.7229919433594	188.30975341796875	0.9982833862304688	544.4243774414062	221.70770263671875	1.0	543.7107543945312	222.16285705566406	0.00027939677238464355	4	026
124	411.8756103515625	183.9364776611328	1.0	339.56756591796875	186.9144744873047	0.020393341779708862	544.1987915039062	220.71612548828125	1.0	543.2278442382812	221.50445556640625	0.0003242194652557373	4	026
125	413.7538146972656	184.93319702148438	1.0	484.5362854003906	197.0228729248047	0.0007578134536743164	544.5249633789062	220.8794708251953	1.0	543.4581298828125	221.56802368164062	0.00048667192459106445	4	026
126	414.20941162109375	184.3253936767578	1.0	485.6742858886719	198.2373504638672	0.9971818923950195	544.470703125	221.20016479492188	1.0	543.5260620117188	221.82498168945312	0.0004855990409851074	4	026
127	415.3207092285156	183.38351440429688	1.0	343.1363830566406	199.1394805908203	0.009572446346282959	544.1939086914062	220.9749755859375	1.0	542.9486083984375	221.63710021972656	0.0003539919853210449	4	026
128	415.8849792480469	184.39559936523438	1.0	484.0806884765625	199.29251098632812	0.016973227262496948	544.2776489257812	220.9640350341797	1.0	543.3532104492188	221.94825744628906	0.0006424784660339355	4	026
129	415.9377746582031	184.6943817138672	1.0	336.51788330078125	196.80355834960938	0.07013723254203796	544.1412963867188	220.884521484375	1.0	543.4599609375	221.88406372070312	0.00065574049949646	4	026
130	416.67510986328125	184.55374145507812	1.0	487.6938171386719	197.9925537109375	0.0002535879611968994	544.1824951171875	221.21728515625	1.0	543.166015625	222.1426544189453	0.0008645951747894287	4	026
131	416.3208923339844	185.0711669921875	1.0	489.3370361328125	200.344482421875	0.9294600486755371	544.2092895507812	221.05702209472656	0.9999999403953552	543.2660522460938	221.56838989257812	0.0007498264312744141	4	026
132	414.9050598144531	185.6918487548828	1.0	492.1549072265625	198.1333465576172	0.008813083171844482	544.01318359375	220.84698486328125	1.0	543.3502807617188	221.8981475830078	0.0007281303405761719	4	026
133	414.66510009765625	185.28411865234375	1.0	644.5804443359375	430.1518249511719	0.0003727078437805176	544.126953125	220.9509735107422	1.0	543.3301391601562	221.5400848388672	0.0005309879779815674	4	026
134	414.87939453125	185.43490600585938	1.0	542.8071899414062	223.14169311523438	0.00011390447616577148	544.2718505859375	220.6865692138672	1.0	543.1702880859375	221.6277618408203	0.00047892332077026367	4	026
135	414.20294189453125	185.35580444335938	1.0	542.8184814453125	223.14144897460938	9.998679161071777e-5	544.0764770507812	221.06484985351562	1.0	543.2113647460938	221.74647521972656	0.0006458163261413574	4	026
136	413.456298828125	184.70640563964844	1.0	320.257568359375	201.38888549804688	0.013554483652114868	544.5907592773438	221.21337890625	1.0	543.7822265625	222.19989013671875	0.0010374784469604492	4	026
137	412.6588134765625	185.586669921875	1.0	542.4915771484375	223.09669494628906	0.0001507401466369629	543.9454345703125	220.76669311523438	1.0	542.9461669921875	221.7600555419922	0.0008085072040557861	4	026
138	411.91534423828125	187.14016723632812	1.0	407.1909484863281	192.40406799316406	0.0002846717834472656	544.450927734375	220.8949432373047	1.0	543.5693359375	221.74526977539062	0.0006688833236694336	4	026
139	412.22894287109375	187.80023193359375	1.0	321.8565979003906	215.6479034423828	0.9973653554916382	544.9840087890625	221.1165313720703	1.0	543.3381958007812	221.73126220703125	0.0007731616497039795	4	026
140	412.9460754394531	185.79405212402344	1.0	545.434814453125	223.87704467773438	0.00014606118202209473	544.181884765625	221.3529510498047	1.0	543.3363037109375	222.0000762939453	0.0007149875164031982	4	026
141	416.6515808105469	188.0262908935547	1.0	545.0565185546875	222.87184143066406	0.0001131296157836914	544.142822265625	220.82852172851562	1.0	542.946533203125	221.16256713867188	0.00039204955101013184	4	026
142	418.1064147949219	190.03025817871094	1.0	336.7833251953125	221.7585906982422	0.947759747505188	544.4659423828125	220.9439697265625	1.0	543.6759033203125	221.69757080078125	0.0007591545581817627	4	026
143	420.9723205566406	189.66197204589844	1.0	543.0093994140625	223.28506469726562	0.00014668703079223633	544.7637939453125	221.0133819580078	1.0	543.4057006835938	222.14422607421875	0.0011318624019622803	4	026
144	422.5400390625	188.80136108398438	1.0	542.8694458007812	223.0174102783203	0.00013947486877441406	544.3172607421875	220.9167022705078	1.0	543.3416137695312	221.6263885498047	0.0007369816303253174	4	026
145	424.12298583984375	188.77940368652344	1.0	496.42779541015625	201.20700073242188	0.0001920461654663086	544.108154296875	220.89303588867188	1.0	543.4060668945312	221.6676025390625	0.0005060136318206787	4	026
146	424.08050537109375	188.56298828125	1.0	545.4776000976562	222.80841064453125	0.0001392960548400879	544.5137939453125	220.74600219726562	1.0	543.4916381835938	221.54847717285156	0.0005522668361663818	4	026
147	423.1282043457031	189.04971313476562	1.0	543.0234985351562	223.09715270996094	0.0001087188720703125	544.5391845703125	220.66970825195312	1.0	543.40283203125	221.6394805908203	0.0004718303680419922	4	026
148	421.6053771972656	189.81741333007812	1.0	324.8197937011719	209.66065979003906	0.009641140699386597	544.5016479492188	220.61190795898438	1.0	543.3465576171875	221.40625	0.0004570484161376953	4	026
149	419.40460205078125	190.6407012939453	1.0	320.778564453125	207.55711364746094	0.8045576810836792	544.2799682617188	220.5749969482422	1.0	543.2740478515625	222.03793334960938	0.0010037422180175781	4	026
150	421.9133605957031	190.01107788085938	1.0	495.3651123046875	199.61068725585938	0.003924846649169922	544.03857421875	220.90841674804688	1.0	543.1995849609375	221.63592529296875	0.0007372498512268066	4	026
151	418.69012451171875	190.12147521972656	1.0	543.0609741210938	223.0322723388672	0.0001977682113647461	544.07373046875	220.75759887695312	1.0	543.4252319335938	221.4387664794922	0.0005202293395996094	4	026
152	422.2676696777344	190.28811645507812	1.0	545.5034790039062	223.4459991455078	0.00012683868408203125	544.4075927734375	220.8779754638672	1.0	543.4229736328125	221.84210205078125	0.0006693899631500244	4	026
153	422.3358154296875	188.95916748046875	1.0	325.7604064941406	215.33956909179688	1.0	544.4360961914062	220.55169677734375	1.0	543.172607421875	221.27854919433594	0.0005915164947509766	4	026
154	425.56884765625	184.63937377929688	1.0	542.9727783203125	222.4608154296875	0.000153273344039917	544.2822265625	220.19483947753906	1.0	543.5410766601562	221.13963317871094	0.000651925802230835	4	026
155	428.53057861328125	180.50848388671875	1.0	544.8350830078125	222.97264099121094	0.00013816356658935547	544.0001220703125	220.89068603515625	1.0	542.7545166015625	221.2855224609375	0.0005904436111450195	4	026
156	429.3993835449219	178.45260620117188	1.0	340.7420959472656	213.4879913330078	0.0007587969303131104	544.0293579101562	220.5250701904297	1.0	543.300048828125	221.30357360839844	0.0004519522190093994	4	026
157	430.6529541015625	176.11212158203125	1.0	338.9834289550781	216.9035186767578	0.9998316764831543	544.443115234375	220.8574981689453	1.0	543.2891845703125	221.7911376953125	0.0008674263954162598	4	026
158	428.5271911621094	173.02597045898438	1.0	487.04022216796875	207.24069213867188	0.0013227760791778564	544.4527587890625	221.00914001464844	1.0	543.6336059570312	221.59788513183594	0.0006684660911560059	4	026
159	429.578125	170.76158142089844	1.0	356.8116455078125	210.55813598632812	0.002893298864364624	544.1923828125	220.77235412597656	1.0	543.3303833007812	221.8085174560547	0.0006044209003448486	4	026
160	430.96063232421875	169.0900115966797	1.0	477.4712219238281	216.33993530273438	0.9999971389770508	544.4190673828125	221.15174865722656	1.0	543.2062377929688	222.3986053466797	0.0007371008396148682	4	026
161	431.4709777832031	166.58567810058594	1.0	361.5895080566406	212.66049194335938	0.9999989867210388	544.0690307617188	220.95741271972656	1.0	477.00689697265625	212.8930206298828	0.0007864534854888916	4	026
162	433.0613098144531	164.00035095214844	1.0	366.556640625	202.42050170898438	0.999688982963562	544.1699829101562	220.79457092285156	1.0	543.0760498046875	221.60047912597656	0.000583261251449585	4	026
163	434.37286376953125	164.51284790039062	1.0	373.1570739746094	200.97576904296875	0.0028219521045684814	544.2958374023438	221.18190002441406	1.0	543.1353759765625	221.74935913085938	0.0005406737327575684	4	026
164	436.4342041015625	166.96278381347656	0.9999977946281433	370.81024169921875	207.557861328125	0.9946308135986328	544.383056640625	220.61570739746094	1.0	468.5548095703125	209.52401733398438	0.00198480486869812	4	026
165	445.7595520019531	165.79669189453125	0.9999997019767761	373.2412109375	197.30470275878906	1.0	544.0750122070312	220.93637084960938	1.0	543.1224975585938	221.89706420898438	0.0008441507816314697	4	026
166	440.72705078125	167.34007263183594	0.9918969869613647	371.9486083984375	192.90621948242188	0.9999998807907104	544.1527709960938	220.73672485351562	1.0	542.8717651367188	221.48452758789062	0.0007683038711547852	4	026
167	442.2160949707031	167.79574584960938	0.9377777576446533	373.70770263671875	186.63763427734375	0.9999825358390808	544.0940551757812	221.06903076171875	1.0	543.0415649414062	221.76919555664062	0.0005415976047515869	4	026
168	444.1954040527344	165.9446563720703	0.990003228187561	376.94512939453125	182.88131713867188	0.9787284135818481	544.3114013671875	220.7900390625	1.0	543.0266723632812	222.03152465820312	0.0010240375995635986	4	026
169	444.92755126953125	165.83377075195312	0.9999911785125732	365.79644775390625	178.1822509765625	0.9977513551712036	544.7717895507812	221.2594757080078	1.0	543.6201171875	222.38938903808594	0.0006962418556213379	4	026
170	448.2998352050781	164.6244659423828	0.9999998211860657	455.776611328125	166.58648681640625	0.0023472607135772705	544.2781372070312	221.08226013183594	1.0	543.5504150390625	221.9665069580078	0.0006413161754608154	4	026
171	445.7002868652344	164.96653747558594	1.0	453.5965881347656	166.73741149902344	0.0009077489376068115	544.1543579101562	220.7424774169922	1.0	542.9220581054688	221.6517333984375	0.0007143616676330566	4	026
172	445.9707336425781	162.8553466796875	1.0	358.3416442871094	179.05035400390625	0.016098439693450928	544.1949462890625	220.776123046875	1.0	543.5479125976562	221.46038818359375	0.0004531741142272949	4	026
173	445.4145812988281	160.89112854003906	1.0	356.5473937988281	180.46817016601562	0.9214164018630981	544.235107421875	220.91424560546875	1.0	543.0034790039062	221.55038452148438	0.00048655271530151367	4	026
174	444.3559875488281	161.48370361328125	1.0	452.81640625	164.57180786132812	0.0006132721900939941	544.2815551757812	221.07562255859375	1.0	543.014404296875	221.78036499023438	0.0006337463855743408	4	026
175	443.3822937011719	160.79574584960938	1.0	450.2532958984375	164.58323669433594	0.0004247128963470459	544.1883544921875	220.9016876220703	1.0	542.9766845703125	221.83067321777344	0.0005677342414855957	4	026
176	442.5621337890625	158.9867706298828	1.0	449.114990234375	162.5486602783203	0.0009185075759887695	544.3483276367188	220.80322265625	1.0	543.22265625	221.5670623779297	0.000561058521270752	4	026
177	442.2973327636719	157.47720336914062	1.0	437.6457214355469	161.54530334472656	0.0012770891189575195	544.3240966796875	220.81227111816406	1.0	543.1364135742188	221.30780029296875	0.00044918060302734375	4	026
178	444.40191650390625	155.185791015625	1.0	344.80517578125	164.95602416992188	0.0006462633609771729	544.2689208984375	220.612060546875	1.0	543.1678466796875	221.63609313964844	0.0005202889442443848	4	026
179	443.30462646484375	152.96005249023438	1.0	348.820068359375	165.9185028076172	0.0002359449863433838	544.1524658203125	220.7763671875	1.0	543.0035400390625	221.57652282714844	0.0006760656833648682	4	026
180	441.7977294921875	150.24607849121094	1.0	341.62158203125	164.85540771484375	0.00029921531677246094	544.2243041992188	220.55657958984375	1.0	543.1844482421875	221.37351989746094	0.0005996227264404297	4	026
181	443.51824951171875	149.3288116455078	1.0	452.9253234863281	152.0060577392578	0.00014519691467285156	544.468505859375	220.69114685058594	1.0	542.8418579101562	221.75311279296875	0.0008095204830169678	4	026
182	444.3858337402344	147.68853759765625	1.0	449.82073974609375	152.26768493652344	0.00014838576316833496	544.2560424804688	220.7032012939453	1.0	543.415283203125	221.45172119140625	0.0005165338516235352	4	026
183	443.66259765625	147.03675842285156	1.0	449.554443359375	151.64500427246094	0.00025093555450439453	544.7861938476562	221.00051879882812	1.0	543.963623046875	221.6152801513672	0.00036454200744628906	4	026
184	445.40875244140625	146.39224243164062	1.0	338.6275329589844	181.07801818847656	0.0007809698581695557	544.7329711914062	220.70120239257812	1.0	543.8441772460938	221.95545959472656	0.000674128532409668	4	026
185	445.59490966796875	147.47601318359375	1.0	340.6500244140625	183.47999572753906	0.0010787248611450195	544.4486694335938	220.472412109375	1.0	543.23095703125	221.89634704589844	0.000712960958480835	4	026
186	444.9989013671875	146.69979858398438	1.0	450.2248229980469	151.64447021484375	0.00015866756439208984	544.3512573242188	220.78741455078125	1.0	543.284912109375	221.50289916992188	0.0004950165748596191	4	026
187	444.6250305175781	146.81753540039062	1.0	340.52178955078125	182.20840454101562	0.9558639526367188	544.5619506835938	220.68605041503906	1.0	543.6718139648438	221.67884826660156	0.0005441606044769287	4	026
188	444.10186767578125	146.8228759765625	1.0	334.8862609863281	186.02392578125	0.9999996423721313	544.5897827148438	220.50645446777344	1.0	543.359130859375	221.1933135986328	0.0003471970558166504	4	026
189	443.91937255859375	146.46566772460938	1.0	333.34539794921875	181.50466918945312	0.9999995231628418	544.5991821289062	220.8968963623047	1.0	543.4891357421875	221.68035888671875	0.00036197900772094727	4	026
190	444.5389404296875	146.2389678955078	1.0	338.7976379394531	175.9851837158203	0.001202911138534546	544.6392822265625	220.855712890625	1.0	543.16943359375	221.54898071289062	0.00038373470306396484	4	026
191	445.27020263671875	145.21275329589844	1.0	340.27545166015625	182.2282257080078	0.9999996423721313	544.6058349609375	220.59909057617188	1.0	543.9447631835938	221.8593292236328	0.0004197359085083008	4	026
192	443.48980712890625	144.054443359375	1.0	339.72991943359375	184.4512939453125	0.9994451999664307	544.771240234375	220.5050048828125	1.0	543.9030151367188	221.4047393798828	0.0003135502338409424	4	026
193	443.4766845703125	142.27572631835938	1.0	337.8755187988281	185.1608123779297	0.567402184009552	544.4943237304688	220.53240966796875	1.0	543.8198852539062	221.59666442871094	0.0003351867198944092	4	026
194	443.9829406738281	140.07492065429688	1.0	339.0164489746094	179.8106689453125	0.7484541535377502	544.4684448242188	220.83767700195312	1.0	543.6170043945312	221.4354248046875	0.00034368038177490234	4	026
195	444.0189514160156	138.54132080078125	1.0	346.5283203125	183.71873474121094	0.9994937777519226	545.068115234375	221.3930206298828	1.0	543.726806640625	222.12872314453125	0.00030413269996643066	4	026
196	445.5139465332031	137.0314178466797	1.0	343.6607971191406	190.0561981201172	0.983259916305542	544.8861083984375	220.7465362548828	1.0	544.0112915039062	221.65988159179688	0.00037851929664611816	4	026
197	442.777099609375	134.4978790283203	1.0	341.8395690917969	190.25660705566406	0.9999997615814209	544.4707641601562	220.05636596679688	1.0	543.6791381835938	221.5182647705078	0.000289231538772583	4	026
198	443.0748291015625	133.23927307128906	1.0	342.64300537109375	184.39080810546875	0.9922500252723694	544.416015625	220.71890258789062	1.0	543.3622436523438	221.17587280273438	0.00022614002227783203	4	026
199	442.51983642578125	132.53382873535156	1.0	347.24713134765625	179.90017700195312	1.0	544.6937866210938	220.82376098632812	1.0	543.4407348632812	221.40164184570312	0.00019934773445129395	4	026
200	444.2601623535156	131.6140899658203	1.0	345.1468811035156	177.50006103515625	0.999985933303833	544.7069702148438	220.77210998535156	1.0	543.1839599609375	221.0998992919922	0.00026801228523254395	4	026
201	444.7461242675781	130.59397888183594	1.0	335.82635498046875	182.2496795654297	0.9999346733093262	544.6051025390625	221.06387329101562	1.0	543.673583984375	221.6243896484375	0.00039583444595336914	4	026
202	445.83917236328125	129.19334411621094	1.0	336.000732421875	178.5384979248047	0.9999998211860657	544.8056640625	220.73870849609375	1.0	543.79296875	221.47952270507812	0.00035125017166137695	4	026
203	443.5128173828125	127.74193572998047	1.0	333.60748291015625	170.26405334472656	0.9998999238014221	544.5797729492188	220.75552368164062	1.0	543.6389770507812	221.50436401367188	0.0005342960357666016	4	026
204	445.5849914550781	127.68000030517578	1.0	339.3966979980469	168.19825744628906	0.9999993443489075	544.77490234375	220.94308471679688	1.0	543.4885864257812	221.4130096435547	0.0004374980926513672	4	026
205	446.0448303222656	127.0820083618164	1.0	338.81011962890625	174.52499389648438	0.9999996423721313	544.806884765625	221.06398010253906	1.0	543.6580200195312	221.76373291015625	0.0003135800361633301	4	026
206	445.4910583496094	126.25566101074219	1.0	338.3773193359375	179.73239135742188	1.0	544.7500610351562	220.83956909179688	1.0	543.1820678710938	221.3159942626953	0.0005081892013549805	4	026
207	445.96282958984375	124.03684997558594	1.0	334.56292724609375	170.05703735351562	0.41414886713027954	544.5908203125	220.84115600585938	1.0	543.5404663085938	221.41146850585938	0.0004226267337799072	4	026
208	445.4530029296875	122.66972351074219	1.0	333.63311767578125	164.2082977294922	0.9999987483024597	544.2766723632812	220.57159423828125	1.0	543.4688110351562	221.5894012451172	0.0005246102809906006	4	026
209	447.5050354003906	123.62173461914062	1.0	339.6085205078125	164.6163787841797	1.0	544.0610961914062	220.60240173339844	1.0	542.9325561523438	221.1546630859375	0.0005429983139038086	4	026
210	448.62347412109375	124.9674301147461	0.9999994039535522	335.6890563964844	171.36404418945312	1.0	544.7213745117188	220.9070587158203	1.0	542.9061889648438	221.4665069580078	0.0005991756916046143	4	026
211	450.248779296875	126.4323959350586	0.9146410822868347	335.3228454589844	168.4658203125	1.0	544.6596069335938	220.77761840820312	1.0	543.10595703125	221.40516662597656	0.0006539225578308105	4	026
212	448.7806396484375	126.56285095214844	0.9989811778068542	333.1256103515625	153.26609802246094	0.13037899136543274	544.8131713867188	220.80174255371094	1.0	543.3331298828125	221.26205444335938	0.0005674660205841064	4	026
213	336.83795166015625	149.86033630371094	0.9999149441719055	337.5207824707031	152.7709503173828	0.351041316986084	544.3374633789062	220.9551544189453	1.0	542.8583374023438	221.3286895751953	0.0006613731384277344	4	026
214	447.68963623046875	127.82488250732422	0.22731173038482666	338.61358642578125	159.8675994873047	0.9999989867210388	544.3983764648438	221.14344787597656	1.0	542.6937255859375	221.395263671875	0.0005117654800415039	4	026
215	448.29156494140625	128.5806121826172	0.00043445825576782227	339.88433837890625	158.5989990234375	1.0	544.7340087890625	220.9997100830078	1.0	543.3197021484375	221.6185760498047	0.00045880675315856934	4	026
216	332.116455078125	136.5055694580078	0.2292514145374298	334.65460205078125	141.6155548095703	0.9582360982894897	544.0646362304688	220.84593200683594	1.0	542.4151000976562	221.37246704101562	0.0005778074264526367	4	026
217	449.30938720703125	131.95217895507812	1.0	329.42291259765625	127.04751586914062	0.9991974830627441	544.256591796875	220.71473693847656	1.0	542.8833618164062	221.24520874023438	0.0007176697254180908	4	026
218	447.8062744140625	133.89723205566406	1.0	329.49847412109375	123.7159652709961	0.7245782613754272	544.33447265625	220.73397827148438	1.0	542.9412841796875	221.0531768798828	0.0004850029945373535	4	026
219	447.722412109375	135.26834106445312	1.0	328.0130310058594	121.70375061035156	0.999620795249939	544.4786987304688	220.89414978027344	1.0	542.9808959960938	221.6806182861328	0.00048410892486572266	4	026
220	446.95733642578125	136.2228240966797	1.0	325.556884765625	122.07659912109375	0.9999998807907104	544.0744018554688	220.97113037109375	1.0	542.9238891601562	221.21632385253906	0.0006485581398010254	4	026
221	446.25848388671875	135.81105041503906	1.0	326.05322265625	122.30013275146484	0.9998734593391418	544.110595703125	220.89471435546875	1.0	542.8143310546875	221.03204345703125	0.0005777180194854736	4	026
222	446.21661376953125	134.9083251953125	1.0	327.45556640625	121.24758911132812	0.07358169555664062	544.5565795898438	220.93368530273438	1.0	543.2752075195312	221.4945831298828	0.0006692707538604736	4	026
223	447.86956787109375	131.91180419921875	1.0	455.4598083496094	133.88931274414062	0.0005153119564056396	544.5529174804688	220.9312286376953	1.0	543.0786743164062	221.4856719970703	0.0003603994846343994	4	026
224	450.9079895019531	129.1796875	1.0	455.3152770996094	131.43228149414062	0.0004979968070983887	544.5763549804688	220.95741271972656	1.0	543.2217407226562	221.25946044921875	0.00045165419578552246	4	026
225	450.8256530761719	128.3326416015625	0.9997996091842651	321.2336120605469	131.2974090576172	1.0	544.6002807617188	220.39675903320312	1.0	543.6187133789062	220.67727661132812	0.0005662441253662109	4	026
226	452.64923095703125	126.25581359863281	0.9998053908348083	320.43450927734375	128.3367919921875	0.9999297857284546	544.48095703125	220.94371032714844	1.0	543.4429931640625	221.5368194580078	0.0005918443202972412	4	026
227	451.840087890625	124.12230682373047	1.0	459.89520263671875	120.99897003173828	0.013821899890899658	544.6701049804688	220.76193237304688	1.0	543.391357421875	221.59873962402344	0.0005073845386505127	4	026
228	451.6944885253906	123.17001342773438	1.0	327.71746826171875	145.0858612060547	0.07181033492088318	544.53173828125	220.8642578125	1.0	543.19970703125	221.38351440429688	0.0004761815071105957	4	026
229	452.1305847167969	122.66526794433594	1.0	325.8463134765625	145.207763671875	0.18940073251724243	544.4864501953125	220.62281799316406	1.0	543.4197387695312	221.04087829589844	0.0006070435047149658	4	026
230	450.41290283203125	122.9518051147461	1.0	317.8208923339844	145.52554321289062	1.0	544.8051147460938	220.8975830078125	1.0	543.730224609375	221.06942749023438	0.0004537999629974365	4	026
231	451.9371643066406	122.38642120361328	1.0	314.4289245605469	140.31370544433594	0.9999999403953552	544.509521484375	220.99530029296875	1.0	543.4398803710938	221.3393096923828	0.0005028843879699707	4	026
232	452.6692810058594	122.78550720214844	1.0	461.69122314453125	119.8047866821289	0.06523865461349487	544.8850708007812	220.79310607910156	1.0	543.5623779296875	220.9794921875	0.00044968724250793457	4	026
233	452.2584228515625	122.82980346679688	1.0	324.7448425292969	148.692626953125	0.998044490814209	544.7697143554688	220.4904327392578	1.0	543.4088745117188	221.0037384033203	0.0006540417671203613	4	026
234	452.41876220703125	121.78766632080078	1.0	319.0223083496094	146.59286499023438	0.9999998211860657	544.5400390625	220.7964630126953	1.0	543.448486328125	221.03482055664062	0.00038060545921325684	4	026
235	452.1982421875	120.38461303710938	1.0	312.8688659667969	144.52479553222656	1.0	544.30615234375	220.46908569335938	1.0	543.0453491210938	220.6490020751953	0.0003929436206817627	4	026
236	451.53802490234375	118.61688995361328	1.0	459.54443359375	117.18130493164062	0.0018565058708190918	544.5501098632812	220.46209716796875	1.0	543.4063110351562	221.15907287597656	0.0004127919673919678	4	026
237	451.87969970703125	115.54496765136719	0.9999998807907104	330.3134460449219	159.55007934570312	0.9989925622940063	544.3775024414062	220.30299377441406	1.0	481.7147216796875	207.40008544921875	0.0006479322910308838	4	026
238	451.99444580078125	116.69146728515625	1.0	320.7405090332031	168.9015655517578	1.0	543.8961181640625	220.52694702148438	1.0	483.4579772949219	207.98208618164062	0.00923842191696167	4	026
239	452.7227478027344	114.63121795654297	1.0	325.2522888183594	167.20834350585938	1.0	544.2816772460938	220.5435791015625	1.0	542.4071044921875	222.74392700195312	0.00022077560424804688	4	026
240	451.51702880859375	111.74200439453125	1.0	322.67132568359375	165.1603546142578	1.0	544.6860961914062	220.85223388671875	1.0	543.8834228515625	221.36265563964844	0.00036138296127319336	4	026
241	454.1399841308594	110.109619140625	1.0	323.0981750488281	166.0718231201172	1.0	544.6701049804688	220.71229553222656	1.0	542.4993896484375	222.4609375	0.0001939237117767334	4	026
242	452.19097900390625	109.4206314086914	1.0	327.7161560058594	167.33123779296875	1.0	544.6288452148438	220.69813537597656	1.0	543.4923706054688	221.1719512939453	0.000285416841506958	4	026
243	453.2611389160156	109.38716125488281	1.0	322.9607849121094	167.28489685058594	1.0	544.3253173828125	220.15223693847656	1.0	543.5548095703125	220.81002807617188	0.00026997923851013184	4	026
244	452.7387390136719	108.03316497802734	1.0	321.0215759277344	155.0516357421875	0.9999992847442627	544.6155395507812	220.57742309570312	1.0	543.3505249023438	221.27432250976562	0.0002581179141998291	4	026
245	453.3280334472656	108.83514404296875	1.0	319.6837463378906	149.02218627929688	0.9999960660934448	544.5777587890625	220.2187957763672	1.0	543.9594116210938	220.6749267578125	0.0002777576446533203	4	026
246	454.4827880859375	108.51030731201172	0.9999980330467224	332.1743469238281	154.82339477539062	0.9999977350234985	544.8402099609375	221.06716918945312	1.0	543.6883544921875	221.0104217529297	0.00020074844360351562	4	026
247	453.5838928222656	106.13558959960938	1.0	328.6523742675781	164.5691680908203	0.9999992847442627	544.249267578125	220.22718811035156	1.0	543.6212158203125	220.8444061279297	0.000377655029296875	4	026
248	453.5936279296875	104.69449615478516	1.0	320.66827392578125	167.58914184570312	1.0	544.45654296875	220.5627899169922	1.0	318.7459716796875	174.4609375	0.00030982494354248047	4	026
249	452.2060546875	104.63825988769531	1.0	315.9208068847656	166.20143127441406	1.0	544.7687377929688	220.7847900390625	1.0	543.551025390625	221.20790100097656	0.0003707408905029297	4	026
250	455.2839660644531	102.60706329345703	1.0	316.3720703125	160.26937866210938	1.0	544.1995239257812	220.62588500976562	1.0	543.0223999023438	220.97232055664062	0.00029724836349487305	4	026
251	453.8578796386719	103.220458984375	1.0	321.4516906738281	165.22598266601562	0.9999991655349731	544.7936401367188	221.16458129882812	1.0	543.6220092773438	221.44912719726562	0.0003286898136138916	4	026
252	454.6459045410156	102.236572265625	1.0	318.38958740234375	166.8489227294922	1.0	544.2781982421875	220.80044555664062	1.0	543.1099853515625	221.139892578125	0.0004203915596008301	4	026
253	455.8230285644531	101.54291534423828	1.0	320.08416748046875	158.2552947998047	1.0	544.4389038085938	220.71963500976562	1.0	543.2376098632812	220.97760009765625	0.0003024637699127197	4	026
254	455.6650695800781	98.63612365722656	1.0	317.2687072753906	157.22943115234375	1.0	545.19189453125	221.0258331298828	1.0	543.8591918945312	221.6096649169922	0.0003393888473510742	4	026
255	454.4381408691406	96.60345458984375	1.0	318.1234436035156	159.2830810546875	1.0	544.7318725585938	220.8365478515625	1.0	543.390869140625	221.68226623535156	0.00043022632598876953	4	026
256	451.9864807128906	95.56363677978516	1.0	322.9821472167969	160.9493408203125	0.9999994039535522	544.3643798828125	220.7117919921875	1.0	543.237548828125	221.31170654296875	0.00040218234062194824	4	026
257	453.14410400390625	94.90409088134766	1.0	315.86163330078125	162.54373168945312	1.0	544.7929077148438	220.96768188476562	1.0	543.4979248046875	221.45338439941406	0.0004628002643585205	4	026
258	453.9045715332031	95.00953674316406	1.0	314.53070068359375	153.5191650390625	0.999883770942688	544.8409423828125	220.8423614501953	1.0	543.8112182617188	221.41114807128906	0.00023850798606872559	4	026
259	454.36920166015625	94.31877899169922	1.0	316.4097595214844	150.155517578125	1.0	544.718505859375	220.62240600585938	1.0	543.608154296875	220.917724609375	0.00020381808280944824	4	026
260	454.5865173339844	95.75534057617188	1.0	324.2833251953125	157.00509643554688	0.9961186647415161	545.00048828125	220.5960235595703	1.0	543.5376586914062	221.38380432128906	0.0005011260509490967	4	026
261	452.4246520996094	94.54624938964844	1.0	317.9605407714844	163.36761474609375	1.0	544.7762451171875	220.53289794921875	1.0	543.8466186523438	220.579833984375	0.0003376603126525879	4	026
262	453.5397644042969	94.803466796875	1.0	317.1687316894531	164.54978942871094	1.0	544.4744262695312	220.5763397216797	1.0	543.3216552734375	221.37315368652344	0.00038439035415649414	4	026
263	452.1287536621094	94.05491638183594	1.0	317.9454345703125	159.03424072265625	1.0	544.7959594726562	220.63906860351562	1.0	543.6104125976562	221.1794891357422	0.0003719925880432129	4	026
264	453.5959167480469	93.3018569946289	1.0	315.9757995605469	157.73565673828125	1.0	544.5442504882812	220.45822143554688	1.0	543.4993896484375	221.19166564941406	0.00041732192039489746	4	026
265	452.87225341796875	94.18411254882812	1.0	316.3071594238281	156.85133361816406	1.0	544.7381591796875	220.5566864013672	1.0	543.1803588867188	221.04974365234375	0.0004418790340423584	4	026
266	452.268798828125	93.32816314697266	1.0	314.29461669921875	158.67376708984375	1.0	544.4026489257812	220.72528076171875	1.0	542.9924926757812	221.38958740234375	0.0006161034107208252	4	026
267	454.1812438964844	93.3870849609375	1.0	314.7269287109375	152.30368041992188	0.9952548742294312	544.6998901367188	220.67724609375	1.0	543.7666625976562	221.4358673095703	0.00044596195220947266	4	026
268	454.3941650390625	93.10417938232422	1.0	313.6677551269531	148.9905548095703	1.0	544.4290771484375	220.5817108154297	1.0	543.294921875	221.08932495117188	0.0005311965942382812	4	026
269	452.2502746582031	94.81082916259766	1.0	317.6522521972656	152.1169891357422	1.0	544.6089477539062	220.8106689453125	1.0	543.2333984375	221.3621368408203	0.0004417896270751953	4	026
270	453.6090087890625	94.75479888916016	1.0	316.1965026855469	153.971435546875	1.0	544.5941772460938	220.59095764160156	1.0	543.3786010742188	221.1933135986328	0.00043514370918273926	4	026
271	454.0684814453125	95.15519714355469	1.0	315.37255859375	153.38833618164062	1.0	544.4091186523438	220.7185516357422	1.0	543.3444213867188	221.10206604003906	0.0003662705421447754	4	026
272	454.81915283203125	93.41621398925781	1.0	315.574951171875	149.51007080078125	1.0	544.5386962890625	220.65171813964844	1.0	543.1185302734375	220.92442321777344	0.000398784875869751	4	026
273	455.9771423339844	93.39002990722656	1.0	314.3638610839844	150.0185089111328	1.0	544.41943359375	220.3787078857422	1.0	543.1122436523438	220.70423889160156	0.0004982054233551025	4	026
274	454.6024475097656	93.9690170288086	1.0	317.2305603027344	151.42724609375	1.0	544.7828369140625	220.99876403808594	1.0	543.6561279296875	221.21568298339844	0.0006564855575561523	4	026
275	459.55267333984375	94.79608154296875	1.0	315.12255859375	150.8757781982422	0.9999997615814209	544.3158569335938	220.52587890625	1.0	543.0809326171875	221.488525390625	0.0007540583610534668	4	026
276	460.3830871582031	99.09961700439453	0.9999841451644897	316.5093688964844	148.93992614746094	1.0	544.52880859375	220.30389404296875	1.0	543.134033203125	220.85427856445312	0.00040075182914733887	4	026
277	462.7325744628906	101.46200561523438	0.21558326482772827	313.8402099609375	144.12841796875	1.0	544.7703247070312	220.41258239746094	1.0	543.4686889648438	221.0281982421875	0.0005075931549072266	4	026
278	460.8417053222656	102.29471588134766	0.9907976388931274	321.90203857421875	149.53073120117188	1.0	544.2390747070312	220.4001922607422	1.0	543.17431640625	220.9735107421875	0.0006942152976989746	4	026
279	460.7194519042969	103.797119140625	0.9997113347053528	318.3242492675781	151.8671875	1.0	544.6716918945312	220.51556396484375	1.0	543.5130004882812	220.64190673828125	0.0003801584243774414	4	026
280	461.7021179199219	104.54511260986328	0.9945123791694641	317.759521484375	153.13441467285156	1.0	544.83447265625	220.52943420410156	1.0	543.4896240234375	220.86724853515625	0.0002867579460144043	4	026
281	463.06939697265625	105.85230255126953	0.9995609521865845	317.3995361328125	146.12538146972656	1.0	544.7806396484375	220.8677520751953	1.0	543.5874633789062	221.14370727539062	0.000621110200881958	4	026
282	459.0079345703125	109.5691146850586	0.9991909265518188	314.1419677734375	136.01454162597656	0.9999992251396179	544.379638671875	220.79029846191406	1.0	543.2514038085938	220.72366333007812	0.00040391087532043457	4	026
283	462.0236511230469	111.1927719116211	0.9976072311401367	466.9778747558594	107.1207046508789	0.0035212337970733643	544.63232421875	220.84251403808594	1.0	543.2977294921875	220.94024658203125	0.00035688281059265137	4	026
284	539.29150390625	220.7432098388672	0.0009577572345733643	322.1386413574219	138.8492889404297	0.0072335004806518555	544.4430541992188	220.91151428222656	1.0	543.2652587890625	220.89599609375	0.00037539005279541016	4	026
285	464.931884765625	112.07354736328125	0.5758876204490662	313.81353759765625	144.52664184570312	1.0	544.3712768554688	220.4684600830078	1.0	543.0975952148438	220.96133422851562	0.00040650367736816406	4	026
286	462.8996887207031	110.83706665039062	0.9999330639839172	314.546630859375	133.58717346191406	0.9999940395355225	544.1179809570312	219.99705505371094	1.0	543.2921142578125	221.3026580810547	0.0004954040050506592	4	026
287	460.734619140625	109.52665710449219	0.9999747276306152	326.7991638183594	145.6529083251953	0.9546027183532715	544.5731201171875	220.43692016601562	1.0	543.320068359375	221.18521118164062	0.0004188418388366699	4	026
288	460.7049255371094	110.19425201416016	0.9999995231628418	466.52099609375	106.49118041992188	0.030756503343582153	544.2656860351562	219.97467041015625	1.0	543.0813598632812	221.07127380371094	0.0004329979419708252	4	026
289	458.0380554199219	111.12916564941406	0.9999999403953552	314.9994812011719	146.62646484375	0.9998416900634766	544.6393432617188	220.66632080078125	1.0	543.1598510742188	221.07310485839844	0.0004933178424835205	4	026
290	457.36669921875	111.51502227783203	1.0	309.2955627441406	142.53573608398438	0.9999980926513672	544.7659301757812	220.17538452148438	1.0	541.5623168945312	220.83909606933594	0.0002675652503967285	4	026
291	456.7926025390625	111.6668930053711	1.0	313.14251708984375	135.5551300048828	0.2245890498161316	544.197998046875	220.36703491210938	1.0	543.2199096679688	220.96620178222656	0.0003987550735473633	4	026
292	457.882568359375	113.30670166015625	1.0	463.15057373046875	113.30628204345703	0.018484145402908325	544.3118896484375	220.9797821044922	1.0	543.2711181640625	221.02516174316406	0.000356823205947876	4	026
293	458.7947692871094	114.87657165527344	0.999999463558197	463.2322692871094	114.71212005615234	0.014606088399887085	544.3202514648438	220.5865936279297	1.0	543.3196411132812	221.11412048339844	0.0003751814365386963	4	026
294	458.3695983886719	113.66822052001953	1.0	308.6851806640625	149.51242065429688	0.9998941421508789	544.8251342773438	220.03346252441406	1.0	543.9159545898438	220.7620391845703	0.0002510547637939453	4	026
295	457.0899658203125	113.14334869384766	1.0	307.9500732421875	148.4181365966797	0.9999960660934448	544.743408203125	220.7969970703125	1.0	543.2232666015625	220.98208618164062	0.00033161044120788574	4	026
296	456.4951171875	112.60350036621094	1.0	308.06610107421875	146.541015625	0.9999998807907104	544.6966552734375	220.55679321289062	1.0	543.2855834960938	220.896484375	0.00036853551864624023	4	026
297	454.1824951171875	112.55255126953125	1.0	307.9989318847656	146.82200622558594	0.99634850025177	544.8663330078125	220.83924865722656	1.0	543.6963500976562	221.3400115966797	0.00043010711669921875	4	026
298	453.381591796875	113.05542755126953	1.0	304.7011413574219	157.10789489746094	0.4478086531162262	544.5939331054688	219.9093475341797	1.0	543.7828979492188	220.8385772705078	0.00022670626640319824	4	026
299	453.8465576171875	114.46973419189453	1.0	306.3336181640625	146.76736450195312	0.9859369397163391	544.7520751953125	221.0964813232422	1.0	543.2730712890625	221.15223693847656	0.00022041797637939453	4	026
300	454.0582275390625	114.49617004394531	1.0	308.5889587402344	145.3593292236328	0.9999969005584717	544.594970703125	219.8562469482422	1.0	543.3894653320312	220.78683471679688	0.00021886825561523438	4	026
301	453.2537536621094	113.19701385498047	1.0	309.82464599609375	146.38504028320312	0.7512677311897278	544.7222900390625	220.3209228515625	1.0	543.4622192382812	220.46102905273438	0.00026920437812805176	4	026
302	452.7712097167969	113.42958068847656	1.0	461.36004638671875	113.66227722167969	0.0020445287227630615	544.7108764648438	220.65968322753906	1.0	543.645263671875	220.93373107910156	0.0002829432487487793	4	026
303	451.4714660644531	113.63627624511719	1.0	460.6668701171875	113.84290313720703	0.0029084086418151855	544.889892578125	220.49607849121094	1.0	543.8439331054688	221.1131591796875	0.0002834796905517578	4	026
304	446.1266784667969	117.0599594116211	1.0	309.0404052734375	162.10623168945312	0.030751347541809082	544.889892578125	219.90834045410156	1.0	543.6450805664062	220.65386962890625	0.00019547343254089355	4	026
305	442.9829406738281	122.73489379882812	1.0	304.4237060546875	157.9608917236328	0.06151178479194641	544.9609985351562	220.98643493652344	1.0	543.4122924804688	221.5111083984375	0.000385969877243042	4	026
306	440.8785095214844	127.72924041748047	1.0	297.86798095703125	166.04359436035156	0.9954875111579895	544.6608276367188	220.79722595214844	1.0	543.5369873046875	221.17266845703125	0.00025841593742370605	4	026
307	439.3939514160156	131.2783203125	1.0	305.8514709472656	162.90408325195312	0.0021059811115264893	544.92626953125	220.29856872558594	1.0	543.0914306640625	223.0443115234375	0.00019654631614685059	4	026
308	436.0855407714844	138.16978454589844	1.0	306.53070068359375	181.5355224609375	0.0009410083293914795	545.0084228515625	221.18447875976562	1.0	543.8010864257812	221.48049926757812	0.00023442506790161133	4	026
309	433.14556884765625	143.18894958496094	1.0	437.3251953125	146.19143676757812	0.0006662309169769287	544.851806640625	220.9441680908203	1.0	543.6510009765625	221.75021362304688	0.0004051029682159424	4	026
310	428.80731201171875	150.9867401123047	1.0	486.6259765625	146.22683715820312	0.24992570281028748	545.3163452148438	221.19776916503906	1.0	544.3402099609375	221.81544494628906	0.00030866265296936035	4	026
311	423.7381896972656	159.95925903320312	1.0	421.4602355957031	164.50083923339844	0.0005141794681549072	544.65966796875	221.08084106445312	1.0	543.8079223632812	221.346435546875	0.00028949975967407227	4	026
312	422.2889099121094	168.81649780273438	1.0	287.48114013671875	215.65951538085938	0.40671801567077637	544.845458984375	221.17465209960938	1.0	544.045654296875	221.60208129882812	0.000336378812789917	4	026
313	419.8989562988281	177.5333709716797	1.0	278.9605712890625	214.81072998046875	0.9505000114440918	544.6708374023438	220.99349975585938	1.0	543.5340576171875	221.72164916992188	0.00029519200325012207	4	026
314	416.17498779296875	188.1850128173828	1.0	416.01824951171875	186.86573791503906	0.0001316666603088379	544.1429443359375	220.5750274658203	1.0	543.0640258789062	221.95481872558594	0.0004544854164123535	4	026
315	416.2882080078125	198.5418243408203	1.0	327.1750183105469	157.0161590576172	0.002480059862136841	544.2890014648438	220.68113708496094	1.0	543.004150390625	221.83644104003906	0.00042301416397094727	4	026
316	416.0409851074219	207.3094024658203	1.0	273.26361083984375	206.1321258544922	0.00020819902420043945	543.8677368164062	220.98159790039062	1.0	542.609619140625	221.30264282226562	0.0005235373973846436	4	026
317	415.2646484375	215.4224090576172	1.0	268.5957336425781	193.45095825195312	0.9999969601631165	543.66552734375	221.20648193359375	1.0	542.3445434570312	221.10057067871094	0.00031110644340515137	4	026
318	412.068115234375	220.8700408935547	1.0	264.54241943359375	193.4095001220703	0.9999998807907104	543.7792358398438	220.98927307128906	1.0	262.0258483886719	193.71173095703125	0.0009493231773376465	4	026
319	411.1483154296875	225.5670623779297	1.0	271.2312316894531	193.447998046875	0.9998451471328735	543.8704833984375	220.64109802246094	1.0	542.4884033203125	220.9027557373047	0.0004932284355163574	4	026
320	409.78875732421875	229.90707397460938	1.0	269.7307434082031	183.00006103515625	0.99993896484375	544.348876953125	220.8035430908203	1.0	542.455322265625	221.24220275878906	0.0006378293037414551	4	026
321	407.3688049316406	232.09454345703125	1.0	268.275390625	174.95974731445312	1.0	543.9660034179688	220.88966369628906	1.0	542.5133056640625	221.65322875976562	0.0005397796630859375	4	026
322	407.0282897949219	231.4346923828125	1.0	264.9322509765625	172.2902069091797	1.0	543.8687133789062	220.73931884765625	1.0	542.4135131835938	221.01405334472656	0.0006329119205474854	4	026
323	407.5546875	229.98602294921875	1.0	265.16162109375	166.5859375	1.0	543.8012084960938	220.60855102539062	1.0	542.6610717773438	221.1265869140625	0.0006433725357055664	4	026
324	407.3321533203125	229.12921142578125	1.0	264.7835998535156	160.33895874023438	0.9999998807907104	544.1011352539062	220.79791259765625	1.0	543.3199462890625	221.67617797851562	0.0009385049343109131	4	026
325	406.7544860839844	225.18515014648438	1.0	269.2663269042969	145.4388885498047	1.0	544.232666015625	221.0299835205078	1.0	543.09619140625	221.44186401367188	0.000651925802230835	4	026
326	406.4436950683594	221.12252807617188	1.0	264.7029113769531	144.3383026123047	1.0	544.527587890625	220.76657104492188	1.0	543.4160766601562	221.05035400390625	0.0004735291004180908	4	026
327	407.38690185546875	216.7457733154297	1.0	263.6543884277344	146.143798828125	1.0	544.4524536132812	220.67733764648438	1.0	543.2681274414062	221.44705200195312	0.0008826553821563721	4	026
328	408.80767822265625	213.13156127929688	1.0	266.63226318359375	142.9139404296875	0.9999992847442627	544.5889892578125	220.28103637695312	1.0	543.1281127929688	220.99391174316406	0.00046759843826293945	4	026
329	409.7262268066406	210.23365783691406	1.0	271.91583251953125	128.1820068359375	0.9999918341636658	544.4217529296875	220.64486694335938	1.0	542.9735717773438	221.24606323242188	0.0006023049354553223	4	026
330	410.9498596191406	207.8223114013672	1.0	271.9254455566406	133.6371307373047	1.0	544.7474975585938	221.36196899414062	1.0	543.709716796875	221.7541046142578	0.0006833970546722412	4	026
331	415.6585693359375	202.835693359375	1.0	275.0267333984375	135.82342529296875	0.9998315572738647	544.2750854492188	220.5528564453125	1.0	543.0480346679688	221.22560119628906	0.0005009770393371582	4	026
332	418.0631103515625	202.66485595703125	1.0	276.4140625	122.79199981689453	0.9716037511825562	544.4425048828125	220.906494140625	1.0	543.0023803710938	221.36187744140625	0.0003701448440551758	4	026
333	422.3283996582031	203.4974365234375	1.0	286.5319519042969	120.43695068359375	0.8923324346542358	544.3070678710938	220.91043090820312	1.0	542.978759765625	221.1766815185547	0.0005004405975341797	4	026
334	425.68841552734375	203.6382293701172	1.0	290.0225524902344	120.66019439697266	0.9984548687934875	544.6760864257812	220.91586303710938	1.0	287.30938720703125	127.57876586914062	0.0005623102188110352	4	026
335	429.166015625	202.5902099609375	1.0	291.12115478515625	118.58549499511719	1.0	544.3582763671875	221.2598419189453	1.0	290.9979553222656	124.14059448242188	0.0022113919258117676	4	026
336	431.9952697753906	202.16342163085938	1.0	295.2909851074219	117.11358642578125	0.9999997615814209	544.646728515625	221.0986785888672	1.0	543.3321533203125	221.39186096191406	0.00046941637992858887	4	026
337	433.7524719238281	200.4673309326172	1.0	319.0212097167969	104.08087158203125	0.9999898672103882	544.3771362304688	221.1097412109375	1.0	543.055908203125	221.8392791748047	0.00057944655418396	4	026
338	436.8330078125	198.27804565429688	1.0	321.75518798828125	97.17168426513672	0.9940595626831055	544.6851806640625	220.95973205566406	1.0	543.5770263671875	221.18576049804688	0.0004016458988189697	4	026
339	438.6886901855469	195.4189910888672	1.0	322.2763671875	96.48596954345703	0.9998713731765747	544.2940673828125	220.86888122558594	1.0	543.0916137695312	221.76597595214844	0.0005741119384765625	4	026
340	441.0424499511719	193.5915985107422	1.0	323.8714294433594	94.92515563964844	1.0	544.8989868164062	221.2480010986328	1.0	543.4825439453125	221.5858917236328	0.0004273951053619385	4	026
341	445.10540771484375	191.4355926513672	1.0	321.2698059082031	99.46996307373047	1.0	544.4388427734375	220.98667907714844	1.0	543.0984497070312	221.2667236328125	0.00042504072189331055	4	026
342	448.1346435546875	188.53988647460938	1.0	312.7779541015625	108.06138610839844	0.19900280237197876	544.380126953125	220.79833984375	1.0	542.9791870117188	221.52947998046875	0.00042754411697387695	4	026
343	449.99298095703125	187.36279296875	1.0	311.7503662109375	107.5252914428711	0.9952389001846313	544.2443237304688	221.3662109375	1.0	542.8729248046875	221.65313720703125	0.0005605518817901611	4	026
344	451.1878356933594	184.04579162597656	1.0	312.6436767578125	109.23925018310547	0.9763200879096985	544.2681274414062	221.22535705566406	1.0	543.0598754882812	221.48870849609375	0.0002799034118652344	4	026
345	453.15966796875	181.74411010742188	1.0	323.7742919921875	106.39004516601562	0.019694983959197998	544.444091796875	221.04696655273438	1.0	543.29443359375	221.4593505859375	0.00040858983993530273	4	026
346	454.9380187988281	182.09445190429688	1.0	462.3128967285156	185.17230224609375	0.00016099214553833008	544.25830078125	221.46859741210938	1.0	543.6399536132812	221.89476013183594	0.0003382265567779541	4	026
347	457.475341796875	183.55841064453125	1.0	326.0048522949219	87.37352752685547	0.04390725493431091	544.4202880859375	221.31529235839844	1.0	543.4456176757812	221.4862823486328	0.0003393590450286865	4	026
348	460.465576171875	184.36900329589844	1.0	327.47784423828125	87.37090301513672	0.9999998807907104	544.085693359375	221.0764923095703	1.0	543.2781982421875	221.47491455078125	0.00023433566093444824	4	026
349	463.0887756347656	185.77981567382812	1.0	335.8755798339844	96.52693176269531	0.01495257019996643	544.5557861328125	221.2920684814453	1.0	543.83544921875	221.457275390625	0.0001787245273590088	4	026
350	465.3443908691406	188.70655822753906	1.0	343.23699951171875	102.41463470458984	0.0014899671077728271	544.0505981445312	221.06076049804688	1.0	543.3589477539062	221.41285705566406	0.00018706917762756348	4	026
351	467.7979736328125	193.65150451660156	1.0	342.4156494140625	85.99701690673828	0.16192325949668884	544.2354125976562	220.6854248046875	1.0	539.52099609375	220.9775390625	0.0001842975616455078	4	026
352	469.12066650390625	196.93222045898438	1.0	344.2050476074219	89.3473892211914	0.008737772703170776	543.98193359375	221.12069702148438	1.0	543.64501953125	221.73892211914062	0.00022476911544799805	4	026
353	472.16552734375	204.1934814453125	1.0	467.54827880859375	208.52725219726562	7.921457290649414e-5	544.0792236328125	220.6060791015625	1.0	539.2900390625	220.79995727539062	0.00019052624702453613	4	026
354	465.0757141113281	206.4787139892578	1.0	379.5786437988281	106.43951416015625	0.9989302158355713	544.2484130859375	221.03561401367188	1.0	543.9067993164062	221.50808715820312	0.0003771781921386719	4	026
355	456.8616027832031	205.57818603515625	1.0	359.1650390625	115.95001220703125	0.9999997615814209	544.28369140625	221.12144470214844	1.0	453.34027099609375	195.88534545898438	0.0007141232490539551	4	026
356	456.0330810546875	203.9779510498047	1.0	379.23944091796875	99.76040649414062	0.9999792575836182	544.0012817382812	221.23512268066406	1.0	543.3944091796875	221.59228515625	0.00044476985931396484	4	026
357	455.4015808105469	201.64540100097656	1.0	375.2480773925781	94.05493927001953	0.1586093008518219	543.8530883789062	220.8951873779297	1.0	543.1385498046875	221.44573974609375	0.00037938356399536133	4	026
358	455.259765625	197.71380615234375	1.0	374.93524169921875	85.63787841796875	0.9698735475540161	543.8424072265625	220.96380615234375	1.0	543.0264282226562	221.32522583007812	0.0004684627056121826	4	026
359	453.4599304199219	195.2019500732422	1.0	370.5434875488281	84.70828247070312	1.0	543.8338012695312	221.10220336914062	1.0	543.1950073242188	221.9805908203125	0.0003584921360015869	4	026
360	452.6528625488281	191.56240844726562	1.0	371.08331298828125	82.2573471069336	1.0	543.5718383789062	221.39939880371094	1.0	543.1546020507812	221.98985290527344	0.00044348835945129395	4	026
361	448.18359375	188.83401489257812	1.0	370.01812744140625	76.73478698730469	0.9999998807907104	544.042236328125	221.2381134033203	1.0	543.33544921875	222.05543518066406	0.00047278404235839844	4	026
362	444.1894226074219	187.71209716796875	1.0	368.7478332519531	68.65486907958984	1.0	544.3587646484375	221.48553466796875	1.0	543.4430541992188	221.91612243652344	0.0005987882614135742	4	026
363	439.929443359375	186.75137329101562	1.0	368.1084899902344	59.06111526489258	1.0	544.4856567382812	221.852294921875	1.0	543.56005859375	222.01748657226562	0.00032022595405578613	4	026
364	437.2450256347656	183.02658081054688	1.0	363.6538391113281	55.52324676513672	0.9999877214431763	544.2529907226562	221.30868530273438	1.0	543.4428100585938	221.8201904296875	0.0005451440811157227	4	026
365	436.98944091796875	180.572265625	1.0	365.53546142578125	49.11940002441406	0.9999589920043945	544.411376953125	221.23806762695312	1.0	543.7311401367188	221.6140899658203	0.0006273090839385986	4	026
366	436.5155334472656	176.35060119628906	1.0	361.6780090332031	45.6878776550293	0.03200620412826538	544.322021484375	221.73440551757812	1.0	543.2362670898438	221.7433624267578	0.00039565563201904297	4	026
367	437.4905700683594	173.46104431152344	1.0	367.0768127441406	46.96283721923828	0.9999998211860657	544.31591796875	221.36428833007812	1.0	543.7479248046875	221.88511657714844	0.00042554736137390137	4	026
368	436.9678039550781	171.63296508789062	1.0	367.7510986328125	46.61436080932617	1.0	544.4052124023438	221.60186767578125	1.0	543.6156616210938	221.48641967773438	0.0004519224166870117	4	026
369	435.14495849609375	171.3394012451172	1.0	367.11126708984375	45.950069427490234	0.9977818727493286	544.1472778320312	221.12806701660156	1.0	543.4634399414062	221.66537475585938	0.0004800856113433838	4	026
370	433.1477966308594	169.60108947753906	1.0	364.3197937011719	34.108280181884766	0.004254460334777832	544.1924438476562	221.12469482421875	1.0	543.2254638671875	221.35519409179688	0.00044673681259155273	4	026
371	431.61334228515625	167.97238159179688	1.0	644.7762451171875	125.17842102050781	0.00010770559310913086	544.2655639648438	221.34214782714844	1.0	543.6838989257812	221.95623779296875	0.0005078613758087158	4	026
372	430.96319580078125	166.23362731933594	1.0	438.0476379394531	168.46163940429688	9.21785831451416e-5	544.61962890625	221.25157165527344	1.0	543.5734252929688	221.8889923095703	0.00037354230880737305	4	026
373	430.3844909667969	162.47804260253906	1.0	366.7267150878906	31.83281707763672	0.0002352893352508545	543.881591796875	221.26312255859375	1.0	543.14306640625	221.8760986328125	0.0005976557731628418	4	026
374	430.0607604980469	159.54666137695312	1.0	359.49664306640625	39.217002868652344	0.08796247839927673	543.9406127929688	221.3505401611328	1.0	543.3594970703125	221.78907775878906	0.0005458295345306396	4	026
375	428.5646667480469	156.36370849609375	1.0	356.79400634765625	40.417537689208984	0.9997655153274536	544.084716796875	220.8802490234375	1.0	422.92303466796875	145.3878936767578	0.00048741698265075684	4	026
376	427.329833984375	158.59288024902344	1.0	349.9215393066406	40.12378692626953	0.9994615316390991	543.573974609375	220.77468872070312	1.0	424.2632751464844	148.62319946289062	0.0011384785175323486	4	026
377	425.9878234863281	157.79537963867188	1.0	348.347412109375	38.80202865600586	0.37473273277282715	544.0126953125	221.2250518798828	1.0	543.3150634765625	221.7935333251953	0.0005960762500762939	4	026
378	425.91973876953125	157.54483032226562	1.0	348.9766540527344	39.28412628173828	0.9999245405197144	544.3756103515625	220.96295166015625	1.0	422.7390441894531	146.83822631835938	0.00045680999755859375	4	026
379	424.673828125	157.06393432617188	1.0	347.5733337402344	40.552940368652344	0.9989708662033081	544.2608032226562	221.24147033691406	1.0	422.4417419433594	147.07833862304688	0.0005719363689422607	4	026
380	421.6839904785156	157.33274841308594	1.0	348.5894775390625	39.21977615356445	0.9999995231628418	544.2739868164062	221.40219116210938	1.0	543.3680419921875	222.06387329101562	0.0004277527332305908	4	026
381	421.1292419433594	157.57174682617188	1.0	347.31011962890625	39.93903732299805	0.9999998807907104	543.8672485351562	221.43540954589844	1.0	543.2886962890625	221.95242309570312	0.0005448758602142334	4	026
382	418.4814453125	158.99476623535156	1.0	343.6602478027344	35.93151092529297	0.9999369382858276	544.3448486328125	221.11973571777344	1.0	543.626708984375	221.8959197998047	0.00025969743728637695	4	026
383	417.5489501953125	161.4387969970703	1.0	343.2171325683594	37.901641845703125	0.9986231327056885	544.276123046875	221.25643920898438	1.0	543.5888671875	221.7442169189453	0.00041103363037109375	4	026
384	416.2254638671875	162.47125244140625	1.0	342.67510986328125	36.950828552246094	0.999788761138916	543.984619140625	221.13949584960938	1.0	543.3927612304688	221.3984375	0.00039321184158325195	4	026
385	415.5360107421875	162.4174041748047	1.0	341.7999267578125	39.707271575927734	0.9999998807907104	544.2051391601562	221.2740020751953	1.0	543.7380981445312	221.74224853515625	0.0002894103527069092	4	026
386	416.34185791015625	162.4611358642578	1.0	344.31439208984375	38.729331970214844	0.9999895095825195	544.3814697265625	221.42591857910156	1.0	543.5523681640625	222.00538635253906	0.0004419684410095215	4	026
387	415.2469177246094	159.9028778076172	1.0	344.72528076171875	43.1746711730957	0.999994158744812	543.9299926757812	221.30078125	1.0	543.3883666992188	221.8870849609375	0.0005389153957366943	4	026
388	415.45794677734375	157.58059692382812	1.0	344.3974609375	39.267784118652344	0.9999362230300903	544.708251953125	221.43931579589844	1.0	543.9157104492188	221.6853485107422	0.00032785534858703613	4	026
389	414.6478576660156	156.07571411132812	1.0	340.321044921875	36.764244079589844	0.08409705758094788	544.2501831054688	220.9370880126953	1.0	543.5479125976562	221.4582061767578	0.00040397047996520996	4	026
390	413.7239074707031	156.10223388671875	1.0	339.2996826171875	39.05409240722656	0.9881492853164673	543.8438720703125	221.33486938476562	1.0	543.350341796875	221.71031188964844	0.0003326535224914551	4	026
391	414.2756652832031	154.44410705566406	1.0	335.728271484375	36.51689147949219	0.6171855926513672	544.3357543945312	221.26300048828125	1.0	543.6534423828125	221.65431213378906	0.0005384981632232666	4	026
392	414.68505859375	155.23983764648438	1.0	335.5421447753906	40.57674026489258	0.9418047070503235	544.208984375	221.5279998779297	1.0	543.894775390625	221.68821716308594	0.000576704740524292	4	026
393	415.4800109863281	155.9636688232422	1.0	332.1943054199219	41.09397506713867	0.9907048344612122	544.1051025390625	221.7328643798828	1.0	543.5615844726562	222.08709716796875	0.0005283653736114502	4	026
394	415.7216796875	155.94363403320312	1.0	325.7276611328125	38.60343933105469	0.9953365921974182	544.4234008789062	220.98472595214844	1.0	543.704833984375	221.9822540283203	0.0004317164421081543	4	026
395	417.584716796875	154.57717895507812	1.0	325.1645812988281	37.51123046875	0.9999139308929443	544.095947265625	221.5565185546875	1.0	543.5136108398438	221.843017578125	0.0004661083221435547	4	026
396	422.74688720703125	153.38507080078125	1.0	325.1744384765625	33.69382095336914	0.9993077516555786	544.0414428710938	220.99085998535156	1.0	543.4328002929688	221.73255920410156	0.000669330358505249	4	026
397	425.7245178222656	152.50999450683594	1.0	321.99847412109375	31.633892059326172	0.07555142045021057	544.0001220703125	220.8885955810547	1.0	543.2357788085938	221.2621612548828	0.0007700026035308838	4	026
398	428.72235107421875	153.89993286132812	1.0	545.3428955078125	223.66458129882812	0.00012063980102539062	544.2813720703125	221.1620635986328	1.0	543.22802734375	221.31971740722656	0.0005774497985839844	4	026
399	430.76556396484375	154.22805786132812	1.0	545.9559936523438	223.89749145507812	0.00012961030006408691	544.3812866210938	221.40884399414062	1.0	543.7890625	221.80441284179688	0.00047260522842407227	4	026
400	431.2530212402344	154.8469696044922	1.0	433.1219177246094	161.1251678466797	0.00013932585716247559	544.1465454101562	221.3114776611328	1.0	543.5726318359375	221.8463897705078	0.00036597251892089844	4	026
401	431.4151611328125	155.0143585205078	1.0	645.4754638671875	431.8710632324219	0.00012251734733581543	544.669189453125	221.04872131347656	1.0	543.5982055664062	221.66726684570312	0.0006632506847381592	4	026
402	432.67572021484375	153.95770263671875	1.0	311.0218200683594	56.17093276977539	0.9999945163726807	544.3013305664062	221.3029022216797	1.0	543.664306640625	221.54495239257812	0.0004271566867828369	4	026
403	436.4678955078125	153.0874786376953	1.0	322.37530517578125	59.73463439941406	1.0	544.0249633789062	221.67161560058594	1.0	543.1571655273438	221.711181640625	0.0005758702754974365	4	026
404	440.31500244140625	153.0674285888672	1.0	318.76226806640625	57.502899169921875	0.9999997019767761	544.260009765625	221.53343200683594	1.0	543.5460815429688	221.55430603027344	0.0004838407039642334	4	026
405	444.11712646484375	155.6307373046875	1.0	318.5592346191406	61.47578430175781	0.9998672604560852	544.254638671875	221.12132263183594	1.0	543.62939453125	221.0753173828125	0.000530540943145752	4	026
406	444.9211120605469	157.07217407226562	1.0	317.1882629394531	64.38785552978516	0.9999997615814209	544.37744140625	220.90538024902344	1.0	543.6690673828125	221.5289306640625	0.00042957067489624023	4	026
407	447.3956604003906	154.49563598632812	1.0	315.7232971191406	69.64582061767578	0.9947522878646851	544.4170532226562	220.9222412109375	1.0	543.2784423828125	221.29710388183594	0.0006845295429229736	4	026
408	450.4709777832031	151.92459106445312	1.0	455.5218200683594	156.49974060058594	0.00034052133560180664	544.0868530273438	220.50379943847656	1.0	543.4819946289062	221.0251922607422	0.0005319118499755859	4	026
409	450.7673645019531	150.465576171875	1.0	318.1801452636719	76.2878189086914	0.12057289481163025	544.7009887695312	221.5368194580078	1.0	543.6436767578125	221.623779296875	0.000432819128036499	4	026
410	425.731201171875	161.32984924316406	0.9999998807907104	326.58087158203125	135.82916259765625	1.0	564.8396606445312	267.2050476074219	0.9999234080314636	561.1159057617188	268.9095764160156	0.00013932585716247559	4	026
411	432.9524841308594	168.483642578125	1.0	327.1916809082031	140.92823791503906	1.0	564.85400390625	267.31982421875	0.9999734163284302	561.0772094726562	269.3714294433594	0.0001308917999267578	4	026
412	433.42547607421875	175.02850341796875	1.0	333.49298095703125	149.20008850097656	0.9963081479072571	564.7645263671875	266.62255859375	0.999299168586731	421.9823913574219	164.31097412109375	6.181001663208008e-5	4	026
413	432.1474609375	179.7640838623047	1.0	328.783935546875	152.0694122314453	0.9999991655349731	564.7937622070312	266.85443115234375	0.9999138116836548	324.010009765625	153.4934844970703	8.383393287658691e-5	4	026
414	433.11083984375	184.10202026367188	1.0	330.54901123046875	152.23019409179688	0.9999998807907104	564.5028076171875	267.2028503417969	0.9999444484710693	560.3431396484375	269.19317626953125	0.00013747811317443848	4	026
415	434.0897521972656	187.306396484375	1.0	335.8968200683594	151.06298828125	1.0	564.9526977539062	267.5271301269531	0.9999939203262329	333.61993408203125	146.87757873535156	9.15825366973877e-5	4	026
416	433.41351318359375	189.88072204589844	1.0	333.8282470703125	142.83282470703125	0.9999998807907104	564.5061645507812	266.1164245605469	0.9982274770736694	331.69183349609375	143.48085021972656	8.064508438110352e-5	4	026
417	434.8580627441406	190.43081665039062	1.0	333.8359680175781	140.33200073242188	1.0	564.427978515625	266.95635986328125	0.9998966455459595	422.77294921875	180.9993438720703	0.00011628866195678711	4	026
418	434.83563232421875	192.5452423095703	1.0	335.99505615234375	139.126953125	1.0	565.271484375	266.03369140625	0.9993993639945984	422.9437561035156	182.09230041503906	0.00011417269706726074	4	026
419	435.7848815917969	192.7748565673828	1.0	344.29498291015625	138.95277404785156	1.0	564.8819580078125	266.71453857421875	0.9999486207962036	423.6582336425781	182.67953491210938	0.00016349554061889648	4	026
420	436.9405517578125	190.82400512695312	1.0	344.654052734375	136.4017791748047	1.0	564.6912231445312	266.749755859375	0.9999700784683228	561.017822265625	269.0958251953125	0.0002174079418182373	4	026
421	435.95843505859375	190.5809326171875	1.0	342.66668701171875	133.7623291015625	1.0	565.0445556640625	267.027099609375	0.9999550580978394	423.4007873535156	181.1879425048828	0.00019061565399169922	4	026
422	438.14532470703125	191.37905883789062	1.0	342.96954345703125	131.9620819091797	0.9999999403953552	564.6177368164062	266.7575378417969	0.9997594356536865	424.3437194824219	182.55638122558594	0.00021448731422424316	4	026
423	438.4355163574219	191.76954650878906	1.0	339.4971618652344	134.02529907226562	0.9971715211868286	565.1441650390625	266.3070068359375	0.9999297857284546	424.8320617675781	182.8880157470703	0.00015559792518615723	4	026
424	438.8157958984375	186.6143341064453	1.0	338.1101379394531	138.22035217285156	1.0	565.2356567382812	266.47442626953125	0.9983559250831604	427.69854736328125	181.89968872070312	0.00015014410018920898	4	026
425	443.1651611328125	184.90614318847656	1.0	338.0863342285156	141.0775604248047	1.0	564.810791015625	266.2427062988281	0.9993449449539185	432.6314697265625	176.08238220214844	7.674098014831543e-5	4	026
426	445.94110107421875	184.2518310546875	1.0	344.63372802734375	145.67539978027344	0.9997644424438477	565.071533203125	267.418212890625	0.9998000264167786	445.00811767578125	171.61422729492188	7.519125938415527e-5	4	026
427	447.3660583496094	184.49923706054688	1.0	345.7750244140625	145.90042114257812	0.9999999403953552	564.9618530273438	266.62078857421875	0.9999516010284424	560.9501953125	269.0760498046875	0.00022298097610473633	4	026
428	449.1309509277344	182.40713500976562	1.0	340.8921813964844	152.0021209716797	0.9280483722686768	565.1388549804688	265.8131408691406	0.9998326301574707	561.7128295898438	268.7934265136719	6.091594696044922e-5	4	026
429	449.1194152832031	171.57777404785156	1.0	343.447265625	161.8864288330078	0.9998980760574341	564.2967529296875	266.4480285644531	0.99959397315979	442.00323486328125	164.59674072265625	0.00017261505126953125	4	026
430	448.135986328125	162.48931884765625	1.0	349.3835754394531	161.995849609375	0.9945053458213806	565.446533203125	266.89349365234375	0.9999856948852539	561.1358032226562	269.1669616699219	0.00023230910301208496	4	026
431	450.28302001953125	154.2735595703125	1.0	493.79791259765625	152.13229370117188	0.0008668899536132812	565.0817260742188	265.7509460449219	0.9991278648376465	503.8996276855469	206.2781219482422	0.0005005002021789551	4	026
432	450.7368469238281	147.919189453125	1.0	454.58428955078125	149.3971710205078	0.0017710626125335693	565.4014282226562	265.73223876953125	0.9995056390762329	504.4295959472656	207.1988067626953	0.0004502236843109131	4	026
433	454.12713623046875	141.21218872070312	1.0	456.0370178222656	144.55255126953125	0.0023343563079833984	565.2199096679688	266.96832275390625	0.9999423623085022	463.5230712890625	144.45706176757812	0.0001957416534423828	4	026
434	456.346435546875	137.26702880859375	1.0	457.9938659667969	141.501953125	0.0006292760372161865	565.9645385742188	266.84710693359375	0.9989034533500671	464.0957336425781	143.40756225585938	0.0004999041557312012	4	026
435	457.3746643066406	134.48411560058594	1.0	359.47039794921875	212.25904846191406	0.9999973773956299	564.091796875	265.8854064941406	0.9872071743011475	465.5806884765625	142.77474975585938	0.00026553869247436523	4	026
436	458.3954772949219	132.6807403564453	1.0	362.0906677246094	213.81695556640625	1.0	565.0402221679688	266.6551818847656	0.9993191957473755	465.1278991699219	144.0592498779297	0.00018292665481567383	4	026
437	458.8385314941406	131.84986877441406	1.0	362.5337829589844	214.69522094726562	1.0	565.6123657226562	267.43408203125	0.999856173992157	465.22515869140625	143.9254913330078	0.00011214613914489746	4	026
438	459.2535095214844	130.65745544433594	1.0	363.6410827636719	214.71728515625	1.0	565.1844482421875	266.0118103027344	0.9999801516532898	561.2247924804688	267.9602966308594	7.599592208862305e-5	4	026
439	459.2667236328125	127.74022674560547	1.0	361.7513427734375	213.0598907470703	1.0	564.9520263671875	266.6155090332031	0.9997044801712036	460.4781188964844	130.42994689941406	6.192922592163086e-5	4	026
440	459.0455017089844	126.30155181884766	1.0	363.5735168457031	210.89776611328125	1.0	565.1356811523438	266.31640625	0.99971604347229	460.31085205078125	130.10557556152344	8.508563041687012e-5	4	026
441	459.65960693359375	124.82736206054688	1.0	364.8696594238281	207.3774871826172	1.0	565.54736328125	266.5901794433594	0.999740719795227	461.3203125	130.07467651367188	0.00016564130783081055	4	026
442	459.4374694824219	121.86186218261719	1.0	363.5893249511719	206.27452087402344	0.9999880790710449	564.8148803710938	265.82940673828125	0.9998705387115479	459.6637878417969	127.86602783203125	0.0003063082695007324	4	026
443	458.52392578125	120.13285064697266	1.0	370.8891906738281	207.979248046875	0.9891306161880493	566.137451171875	265.88983154296875	0.9991562366485596	459.3651428222656	126.864013671875	0.00021663308143615723	4	026
444	458.3799133300781	115.39917755126953	1.0	372.7585144042969	210.5711212158203	0.8042190074920654	564.6686401367188	267.4666442871094	0.9999788999557495	560.391845703125	269.51873779296875	0.00025647878646850586	4	026
445	459.1451721191406	114.43790435791016	1.0	372.6213684082031	211.3736114501953	1.0	565.1047973632812	266.57208251953125	0.9998601675033569	368.6850891113281	211.53790283203125	8.538365364074707e-5	4	026
446	459.4381408691406	112.55207061767578	1.0	371.0519714355469	209.45394897460938	1.0	564.6600341796875	266.2217712402344	0.9998679161071777	455.5319519042969	104.34616088867188	0.00011557340621948242	4	026
447	458.54840087890625	110.49727630615234	1.0	380.0135192871094	208.72474670410156	0.008384168148040771	564.7332763671875	266.5788269042969	0.9999295473098755	449.7409973144531	102.07450103759766	0.0003687143325805664	4	026
448	460.3480224609375	107.9353256225586	1.0	460.3963928222656	110.17150115966797	0.009818553924560547	564.886474609375	266.8587341308594	0.999921441078186	458.9721984863281	112.89309692382812	0.00018006563186645508	4	026
449	462.1642150878906	106.13859558105469	1.0	461.2123107910156	109.60269927978516	0.00830775499343872	564.873046875	267.500732421875	0.9999558925628662	460.1110534667969	111.54537963867188	0.00022304058074951172	4	026
450	462.64520263671875	104.14645385742188	1.0	375.4866027832031	216.04945373535156	0.9999938011169434	565.7089233398438	265.328369140625	0.9998393058776855	461.1369934082031	109.64839935302734	0.00010135769844055176	4	026
451	462.6781311035156	100.93951416015625	1.0	385.14422607421875	210.15652465820312	1.0	564.961181640625	266.3641357421875	0.9997152090072632	384.66094970703125	209.0812530517578	0.00016874074935913086	4	026
452	464.90240478515625	91.78828430175781	1.0	391.5173034667969	207.59288024902344	0.8555305600166321	564.5977783203125	266.1324157714844	0.9995888471603394	392.5011901855469	208.51983642578125	0.000122755765914917	4	026
453	465.9420471191406	80.04582977294922	1.0	472.0560302734375	82.11234283447266	0.005178719758987427	565.4234619140625	266.8220520019531	0.999859631061554	470.0301208496094	70.67120361328125	0.00011840462684631348	4	026
454	454.30499267578125	75.81376647949219	1.0	384.6686096191406	221.44232177734375	0.8790930509567261	564.6272583007812	266.3434753417969	0.9999558925628662	461.6697082519531	82.52703094482422	6.604194641113281e-5	4	026
455	445.5083923339844	71.90470123291016	0.9999999403953552	391.38226318359375	215.818115234375	0.0017063915729522705	564.0425415039062	266.849609375	0.9999626278877258	560.9832763671875	268.9377136230469	0.00012597441673278809	4	026
456	448.2882080078125	76.79711151123047	0.964384913444519	394.5460205078125	215.52029418945312	0.9999997615814209	565.0293579101562	266.3503723144531	0.9999445676803589	392.9941101074219	221.06533813476562	5.8531761169433594e-5	4	026
457	436.0306396484375	67.83832550048828	0.9981952905654907	399.15716552734375	214.592041015625	1.0	564.7999267578125	267.2185363769531	0.9998166561126709	402.17755126953125	220.92080688476562	0.00021564960479736328	4	026
458	433.74481201171875	69.65045166015625	1.0	399.63739013671875	216.83963012695312	1.0	564.7958374023438	266.47747802734375	0.9999576807022095	400.8810729980469	222.58599853515625	0.00019103288650512695	4	026
459	433.8287353515625	65.53413391113281	1.0	399.6431884765625	216.19154357910156	1.0	564.9266967773438	266.19427490234375	0.9999870657920837	560.4235229492188	269.432373046875	0.00023117661476135254	4	026
460	433.53009033203125	70.74201202392578	1.0	405.55474853515625	211.84075927734375	1.0	564.5984497070312	267.0615234375	0.999992847442627	405.3392333984375	218.555908203125	0.0008172094821929932	4	026
461	436.4784851074219	82.09339141845703	0.49415335059165955	438.0010986328125	83.19288635253906	0.9794015884399414	564.5404663085938	267.0950927734375	0.9999898672103882	560.4462890625	268.8104248046875	0.0001035928726196289	4	026
462	434.5854187011719	91.54031372070312	0.9999986290931702	443.076904296875	92.9437255859375	0.0004616081714630127	565.0302734375	266.95172119140625	0.9998162984848022	560.6223754882812	269.4793701171875	5.227327346801758e-5	4	026
463	432.88104248046875	91.28394317626953	0.9999337196350098	412.1769714355469	158.0458526611328	0.9999997615814209	564.8668823242188	265.87884521484375	0.9994152784347534	412.0442199707031	161.8401336669922	0.0010218918323516846	4	026
464	427.3141174316406	93.57366943359375	0.9999769926071167	422.7873229980469	94.2225112915039	0.0003128647804260254	564.708251953125	266.3708190917969	0.9998853206634521	560.797607421875	269.0669250488281	0.00011092424392700195	4	026
465	423.0724792480469	97.7147216796875	0.002845555543899536	416.565673828125	108.67829132080078	0.0003050863742828369	565.2669067382812	266.2299499511719	0.9992575645446777	561.223876953125	268.8498840332031	1.4126300811767578e-5	4	026
466	643.7955322265625	458.7400207519531	7.769465446472168e-5	646.12255859375	241.40252685546875	9.199976921081543e-5	565.2753295898438	265.0331726074219	0.9988691806793213	562.1619873046875	264.137451171875	1.1801719665527344e-5	4	026
467	432.27142333984375	145.91085815429688	1.0	643.5723266601562	147.6602020263672	5.02467155456543e-5	564.7235717773438	265.8802490234375	0.9998937845230103	561.1300048828125	269.0646667480469	6.559491157531738e-5	4	026
468	435.5089416503906	150.94622802734375	1.0	402.710693359375	79.32763671875	0.9891643524169922	565.145263671875	266.0506896972656	0.9999533891677856	422.58203125	139.46395874023438	3.972649574279785e-5	4	026
469	438.87884521484375	157.93931579589844	1.0	416.7164306640625	84.8340835571289	0.005867034196853638	564.8238525390625	265.331787109375	0.9997485876083374	437.722900390625	146.1583251953125	0.0002339184284210205	4	026
470	442.6265563964844	159.89202880859375	1.0	416.7066650390625	74.20104217529297	0.9978864192962646	564.2416381835938	265.4432373046875	0.9999752044677734	441.1549987792969	149.73541259765625	9.986758232116699e-5	4	026
471	446.84765625	160.65841674804688	1.0	423.06378173828125	70.04150390625	0.9956404566764832	565.50732421875	265.7923278808594	0.999128520488739	561.2459716796875	264.92266845703125	4.845857620239258e-5	4	026
472	450.4444580078125	160.26214599609375	1.0	425.7725524902344	72.773681640625	0.9993093609809875	565.437744140625	266.2715759277344	0.9999799728393555	561.04345703125	269.08770751953125	0.00011166930198669434	4	026
473	457.7986755371094	160.29251098632812	1.0	419.4810791015625	70.9857177734375	0.9963767528533936	565.4564208984375	266.04931640625	0.9998977184295654	456.9786071777344	150.05262756347656	0.00041672587394714355	4	026
474	459.6107177734375	159.85450744628906	1.0	420.73193359375	69.57060241699219	0.733677864074707	565.0839233398438	266.77825927734375	0.9999772906303406	457.4288330078125	149.51080322265625	0.00034099817276000977	4	026
475	460.66070556640625	158.99847412109375	1.0	421.19927978515625	70.65435028076172	0.9999992847442627	565.1358032226562	265.5838317871094	0.999052107334137	457.0428771972656	148.152587890625	0.0004272162914276123	4	026
476	460.7114562988281	157.94679260253906	1.0	421.01519775390625	69.93310546875	1.0	565.0169067382812	265.9667053222656	0.9999678134918213	456.45611572265625	146.36093139648438	0.00023868680000305176	4	026
477	463.50726318359375	155.20431518554688	1.0	424.65765380859375	68.24764251708984	1.0	564.6515502929688	265.0543518066406	0.9999744892120361	418.89361572265625	70.48430633544922	0.00012668967247009277	4	026
478	464.50567626953125	155.64073181152344	1.0	422.1234436035156	67.06773376464844	1.0	565.0286865234375	265.7993469238281	0.999954342842102	417.74700927734375	69.69094848632812	0.0003291666507720947	4	026
479	464.37841796875	157.04513549804688	1.0	420.46722412109375	63.85116195678711	1.0	565.3617553710938	266.29705810546875	0.9998366832733154	417.4996643066406	65.58677673339844	0.00022846460342407227	4	026
480	465.10528564453125	160.8752899169922	1.0	419.99090576171875	66.02872467041016	1.0	564.4714965820312	265.59490966796875	0.9999165534973145	416.4217529296875	66.69451141357422	0.00010606646537780762	4	026
481	468.7804870605469	167.2776641845703	1.0	418.7841491699219	65.77677154541016	0.9999922513961792	565.4503173828125	266.9073791503906	0.9999668598175049	560.8297119140625	269.0555725097656	9.822845458984375e-5	4	026
482	472.2906494140625	172.31866455078125	1.0	419.52685546875	59.898963928222656	1.0	564.5563354492188	266.6034240722656	0.9999178647994995	560.3348388671875	268.8874206542969	0.00014412403106689453	4	026
483	474.68505859375	176.9654541015625	1.0	415.240966796875	64.92825317382812	1.0	565.2232055664062	266.1680908203125	0.9999252557754517	561.18310546875	268.8137512207031	0.00012123584747314453	4	026
484	475.9148254394531	179.50018310546875	1.0	417.3739929199219	71.2966079711914	1.0	565.4320068359375	267.25347900390625	0.9998283386230469	413.7971496582031	79.0613021850586	6.0439109802246094e-5	4	026
485	477.81170654296875	180.86842346191406	1.0	414.2361145019531	68.83942413330078	0.9999995231628418	565.10009765625	266.3512878417969	0.9997801780700684	470.5354309082031	166.10800170898438	4.0084123611450195e-5	4	026
486	478.3354797363281	182.0029296875	1.0	404.0405578613281	62.928829193115234	0.9999971389770508	564.6542358398438	267.7436218261719	0.9998142719268799	470.2876281738281	166.70187377929688	2.9534101486206055e-5	4	026
487	479.2333679199219	184.01158142089844	1.0	408.8324890136719	59.81681442260742	0.9940981864929199	565.4115600585938	266.16473388671875	0.9996964931488037	475.43988037109375	191.83143615722656	5.8710575103759766e-5	4	026
488	480.4605407714844	187.6460723876953	1.0	408.2569885253906	52.17972946166992	1.0	565.6543579101562	266.701904296875	0.9987720251083374	471.23822021484375	175.22950744628906	0.00013148784637451172	4	026
489	480.88995361328125	196.5869140625	1.0	411.3381652832031	61.90800857543945	0.9999998211860657	564.3521118164062	266.91241455078125	0.999815821647644	470.3955383300781	181.98794555664062	0.0001957714557647705	4	026
490	485.1878662109375	213.6524200439453	1.0	414.76446533203125	66.82444763183594	0.9999500513076782	564.7175903320312	267.0700988769531	0.9988653659820557	487.7498779296875	219.65333557128906	0.0002633333206176758	4	026
491	480.8405456542969	216.28407287597656	1.0	405.9220275878906	56.10397720336914	1.0	565.5624389648438	266.6175537109375	0.9774609804153442	486.0906677246094	222.43185424804688	0.0001131892204284668	4	026
492	469.8428649902344	214.14500427246094	1.0	405.2317810058594	54.3276481628418	1.0	564.2546997070312	267.142578125	0.9999134540557861	561.6399536132812	268.9032897949219	0.00027686357498168945	4	026
493	464.66448974609375	212.05845642089844	1.0	411.4710693359375	51.76986312866211	1.0	565.6871337890625	266.7160339355469	0.9998670816421509	415.0340270996094	52.82320022583008	8.26120376586914e-5	4	026
494	463.2975769042969	214.5850830078125	1.0	416.6600036621094	52.25282669067383	1.0	564.9525756835938	265.9344482421875	0.9999113082885742	416.2737121582031	53.58930587768555	8.71121883392334e-5	4	026
495	461.7807312011719	215.47398376464844	1.0	418.05615234375	49.95368957519531	1.0	564.1519775390625	266.87225341796875	0.999621570110321	418.1264343261719	49.870460510253906	0.0002455711364746094	4	026
496	463.69781494140625	216.39218139648438	1.0	419.5801086425781	50.45222473144531	1.0	565.2167358398438	266.59033203125	0.9996071457862854	418.9546813964844	52.28450393676758	0.0005139410495758057	4	026
497	463.7078552246094	215.16668701171875	1.0	424.48480224609375	49.497108459472656	1.0	564.4608154296875	267.6813659667969	0.999301552772522	421.8048095703125	51.89098358154297	0.00034311413764953613	4	026
498	465.62335205078125	212.0611572265625	1.0	428.82843017578125	50.09700393676758	0.9999980926513672	564.1190185546875	267.1510314941406	0.9999667406082153	425.3586120605469	3.9400789737701416	7.095932960510254e-5	4	026
499	467.3469543457031	211.282958984375	1.0	424.9462585449219	59.41602325439453	1.0	565.1998291015625	266.7028503417969	0.99989253282547	421.3682556152344	62.55131149291992	0.00011587142944335938	4	026
500	466.59039306640625	210.8668975830078	1.0	424.3570251464844	65.22755432128906	1.0	564.4805908203125	266.5202941894531	0.9984090328216553	418.20770263671875	68.61668395996094	0.0002078413963317871	4	026
501	465.81597900390625	211.32089233398438	1.0	419.77923583984375	61.13625717163086	0.9999611377716064	565.5943603515625	265.87701416015625	0.9996711015701294	454.0182800292969	198.7539825439453	2.4586915969848633e-5	4	026
502	465.15380859375	213.69802856445312	1.0	416.41607666015625	53.868255615234375	0.01946219801902771	565.1339721679688	266.4272155761719	0.9998412132263184	454.0389404296875	199.9508514404297	1.3172626495361328e-5	4	026
503	463.8756103515625	214.2565460205078	1.0	411.8780212402344	46.12311935424805	0.9998973608016968	564.888671875	265.05810546875	0.9984005093574524	411.8901062011719	46.77608871459961	4.163384437561035e-5	4	026
504	463.2487487792969	213.15789794921875	1.0	407.5407409667969	42.777137756347656	1.0	564.6404418945312	266.7613830566406	0.999457836151123	408.8624572753906	44.68729019165039	0.00012949109077453613	4	026
505	462.7622375488281	210.73800659179688	1.0	402.4537048339844	37.74755859375	1.0	564.1728515625	266.767578125	0.9998369216918945	443.1637268066406	214.11988830566406	0.00010988116264343262	4	026
506	463.5256652832031	209.04022216796875	1.0	400.46044921875	34.99555206298828	1.0	564.4633178710938	265.6388854980469	0.9998947381973267	398.4095764160156	37.00803756713867	8.118152618408203e-5	4	026
507	462.5027770996094	207.62796020507812	1.0	399.4322814941406	34.5202751159668	1.0	564.6663208007812	266.34326171875	0.9994566440582275	457.5950622558594	198.00515747070312	0.00010597705841064453	4	026
508	460.98858642578125	205.7416229248047	1.0	397.57470703125	32.36977767944336	0.9998311996459961	565.9708862304688	265.9967346191406	0.9994667172431946	394.14068603515625	8.236551284790039	0.0005459487438201904	4	026
509	460.282470703125	204.4096221923828	1.0	392.1395568847656	35.511077880859375	0.9999997615814209	565.2680053710938	266.2066345214844	0.9990883469581604	439.73822021484375	211.7681884765625	7.805228233337402e-5	4	026
510	456.0216064453125	205.09764099121094	1.0	390.83367919921875	37.56779479980469	1.0	564.9296264648438	267.4555358886719	0.9999169111251831	441.9766845703125	213.86410522460938	0.00029155611991882324	4	026
511	454.2351379394531	205.4401397705078	1.0	395.1862487792969	41.12269592285156	1.0	564.53955078125	265.6889953613281	0.9996354579925537	441.2128601074219	212.8822479248047	0.00017389655113220215	4	026
512	452.6552734375	203.85508728027344	1.0	398.6950988769531	41.00486373901367	0.9999999403953552	564.8848876953125	265.4539794921875	0.999717116355896	441.5401916503906	211.70822143554688	0.0004646480083465576	4	026
513	451.1910705566406	204.62403869628906	1.0	400.21734619140625	39.58068084716797	1.0	564.944580078125	265.63836669921875	0.9999399185180664	441.6220703125	211.8838653564453	0.0002512931823730469	4	026
514	449.49822998046875	204.26905822753906	1.0	401.572998046875	38.41893768310547	1.0	564.2608642578125	266.65081787109375	0.9999442100524902	441.95526123046875	211.01039123535156	0.000183790922164917	4	026
515	448.984375	202.53790283203125	1.0	404.1735534667969	38.892791748046875	1.0	565.0552368164062	267.09552001953125	0.9999534487724304	441.918701171875	210.08349609375	0.00017270445823669434	4	026
516	446.9970703125	201.16290283203125	1.0	405.9656982421875	40.52467346191406	1.0	566.184814453125	265.9399108886719	0.9969406127929688	443.0314025878906	207.95191955566406	0.0002008676528930664	4	026
517	445.2933654785156	199.2294464111328	1.0	404.8524475097656	40.72829818725586	0.9999998807907104	565.150634765625	266.8868103027344	0.999963104724884	561.3216552734375	268.95953369140625	0.0001952648162841797	4	026
518	443.761962890625	198.86514282226562	1.0	404.2535095214844	41.85985565185547	1.0	565.4176025390625	265.8744812011719	0.999799907207489	402.8522033691406	48.072940826416016	0.00011792778968811035	4	026
519	442.31689453125	199.62771606445312	1.0	404.2951965332031	45.24180603027344	1.0	564.5640258789062	266.213134765625	0.9999140501022339	406.0481262207031	47.81369400024414	9.548664093017578e-5	4	026
520	442.51226806640625	199.84011840820312	1.0	404.7655334472656	51.0223274230957	1.0	565.3505249023438	266.28729248046875	0.9995585680007935	404.4623718261719	50.44384765625	9.506940841674805e-5	4	026
521	443.2083435058594	200.8986358642578	1.0	406.95770263671875	57.056884765625	1.0	564.839111328125	265.53424072265625	0.9615553617477417	442.6294250488281	207.5948944091797	0.00016117095947265625	4	026
