# Supplementary material for: An automated feeding system for the African killifish reveals the impact of diet on lifespan and allows scalable assessment of associative learning
Source: eLife. 2022 Nov 10;11:e69008. doi: 10.7554/eLife.69008 (PMC9788828; doi:10.7554/eLife.69008)
Supplement: Figure 6—source data 2. [file elife-69008-fig6-data2.zip › Training Trajectories/t4_REC019DLC_resnet50_TrainAllTheThingsJun28shuffle1_1030000.csv]

bodyparts_coords	fishhead_x	fishhead_y	fishhead_likelihood	fishtail_x	fishtail_y	fishtail_likelihood	redlight_x	redlight_y	redlight_likelihood	fooddrop_x	fooddrop_y	fooddrop_likelihood	fishnum	recordingnum
0	447.915771484375	199.6855010986328	1.0	389.0018005371094	301.88824462890625	1.0	564.5819702148438	265.9011535644531	0.999415934085846	431.971923828125	210.2655029296875	0.001953125	4	019
1	430.54266357421875	200.07992553710938	1.0	388.0904541015625	304.1200256347656	1.0	564.7117919921875	267.5508117675781	0.999946653842926	427.68768310546875	208.94384765625	0.0007571876049041748	4	019
2	430.35931396484375	200.0168914794922	1.0	384.44219970703125	304.5803527832031	1.0	564.4564819335938	267.5757141113281	0.9999922513961792	431.4866943359375	210.58421325683594	0.0006653368473052979	4	019
3	430.1831359863281	200.33663940429688	1.0	381.8845520019531	305.1082763671875	1.0	565.2349853515625	267.5921936035156	0.9999730587005615	427.6591491699219	208.74375915527344	0.0005584359169006348	4	019
4	430.93109130859375	199.35800170898438	1.0	378.09002685546875	306.4187927246094	1.0	564.6142578125	267.2801818847656	0.9999769926071167	431.7763977050781	209.9879608154297	0.000640869140625	4	019
5	429.60980224609375	198.47030639648438	1.0	375.15643310546875	308.202392578125	1.0	564.8853149414062	267.2186279296875	0.9998034238815308	432.5583190917969	209.7820281982422	0.0002352893352508545	4	019
6	425.2241516113281	200.7333221435547	1.0	371.1852111816406	303.50494384765625	1.0	564.9273681640625	266.9224853515625	0.999915599822998	426.6884460449219	207.93707275390625	0.0005502104759216309	4	019
7	420.28399658203125	201.5539093017578	1.0	376.76409912109375	298.71575927734375	1.0	564.79541015625	267.03790283203125	0.9999131560325623	377.27642822265625	300.047119140625	0.0003147423267364502	4	019
8	465.6216735839844	199.93812561035156	1.0	383.6512145996094	297.9826354980469	1.0	564.9815063476562	267.0849304199219	0.9996904730796814	382.4997863769531	303.06414794921875	0.00017917156219482422	4	019
9	467.7059631347656	199.21461486816406	1.0	391.0546569824219	288.1776428222656	0.9676114320755005	564.474365234375	267.6585693359375	0.9998992085456848	408.5704040527344	208.81488037109375	0.00011005997657775879	4	019
10	469.6725158691406	197.47715759277344	1.0	475.6383972167969	197.2624969482422	0.00426095724105835	564.74462890625	267.7015075683594	0.9999886155128479	561.2760009765625	268.76153564453125	8.07344913482666e-5	4	019
11	474.58551025390625	195.71212768554688	1.0	413.9932556152344	252.7121124267578	0.9997905492782593	564.8162231445312	266.5076904296875	0.9997782707214355	416.0314636230469	252.16506958007812	0.0003687143325805664	4	019
12	375.6495056152344	189.67376708984375	1.0	418.3774719238281	250.98007202148438	0.9985584616661072	564.385009765625	267.83734130859375	0.9991623163223267	420.94879150390625	252.34996032714844	0.00018969178199768066	4	019
13	372.68206787109375	187.42799377441406	1.0	419.519775390625	253.43775939941406	0.9890499114990234	565.2353515625	267.6437072753906	0.9999067187309265	420.3595275878906	253.4923095703125	0.00022301077842712402	4	019
14	370.0285949707031	185.00595092773438	1.0	417.17803955078125	231.6854705810547	0.9999973773956299	564.9767456054688	267.18426513671875	0.9980291128158569	483.928955078125	193.70452880859375	0.000313490629196167	4	019
15	364.3095703125	184.92184448242188	1.0	484.8703918457031	189.18836975097656	0.002328157424926758	565.1697998046875	268.24371337890625	0.9986263513565063	484.91400146484375	195.32386779785156	0.00018039345741271973	4	019
16	359.87353515625	183.55569458007812	1.0	405.2919616699219	231.94683837890625	0.3709752559661865	564.80322265625	267.6871337890625	0.9967427849769592	485.1534118652344	195.46640014648438	6.830692291259766e-5	4	019
17	352.8917236328125	182.24183654785156	1.0	399.57647705078125	230.1900177001953	0.2627829909324646	564.2196044921875	267.9872741699219	0.9996318817138672	400.4082946777344	236.17483520507812	4.4912099838256836e-5	4	019
18	350.4180603027344	179.56893920898438	1.0	396.7714538574219	221.68841552734375	0.7751408815383911	564.5161743164062	268.16436767578125	0.9987684488296509	397.0069885253906	223.6476287841797	0.0007384419441223145	4	019
19	346.3455505371094	178.31007385253906	1.0	396.6178894042969	216.5034942626953	0.9999985694885254	565.6494750976562	268.5477294921875	0.9994536638259888	393.5846252441406	216.06617736816406	0.0001455247402191162	4	019
20	346.11822509765625	177.54345703125	0.9999945163726807	388.8055114746094	210.49449157714844	0.9981751441955566	565.6744995117188	268.2886047363281	0.995330810546875	388.9422912597656	211.95106506347656	0.0016828477382659912	4	019
21	346.99951171875	178.3182373046875	0.99982750415802	382.2242126464844	206.33883666992188	0.9999887347221375	564.9826049804688	267.9980163574219	0.9995913505554199	384.93408203125	206.6427764892578	0.005124270915985107	4	019
22	348.6749267578125	179.14784240722656	1.0	385.54608154296875	206.18788146972656	0.9796225428581238	565.97900390625	267.0456848144531	0.9998486042022705	387.27410888671875	207.1496124267578	0.000258713960647583	4	019
23	348.1866149902344	182.3505859375	0.9999997615814209	387.5775146484375	203.14271545410156	0.9999585151672363	565.5113525390625	267.870361328125	0.9969782829284668	349.6176452636719	170.44642639160156	8.991360664367676e-5	4	019
24	347.3816223144531	181.697998046875	0.9978190660476685	387.1459045410156	200.0009307861328	0.9999971389770508	565.3046875	268.0716247558594	0.9999402165412903	349.1364440917969	172.63845825195312	5.224347114562988e-5	4	019
25	347.3947448730469	180.4061737060547	0.9812818169593811	387.30517578125	200.53829956054688	0.9999971389770508	543.3952026367188	223.05189514160156	1.0	543.36865234375	224.7051239013672	0.0009891688823699951	4	019
26	348.04119873046875	180.6417236328125	1.0	389.4915771484375	196.64964294433594	1.0	544.5507202148438	222.41351318359375	1.0	543.2055053710938	223.88388061523438	0.000985175371170044	4	019
27	345.97186279296875	179.85643005371094	0.999999463558197	389.99591064453125	196.33746337890625	1.0	544.5702514648438	221.7836151123047	1.0	543.3231811523438	222.5771942138672	0.0003190040588378906	4	019
28	347.1163635253906	180.55702209472656	0.9999973773956299	387.7368469238281	196.10848999023438	1.0	544.3374633789062	221.7484588623047	1.0	542.7424926757812	223.22454833984375	0.0009641349315643311	4	019
29	344.7643127441406	179.87159729003906	0.9460737705230713	386.53619384765625	197.23342895507812	1.0	544.5106811523438	221.70257568359375	1.0	543.290771484375	223.06198120117188	0.00046494603157043457	4	019
30	406.4231262207031	86.2451400756836	0.9998969435691833	384.4438781738281	197.4888916015625	1.0	544.1472778320312	221.6688690185547	1.0	542.7273559570312	222.98977661132812	0.0004849433898925781	4	019
31	406.54534912109375	86.5565185546875	0.9944993257522583	479.1434326171875	179.46786499023438	0.9999923706054688	544.4859008789062	222.31130981445312	1.0	543.1478881835938	223.96041870117188	0.0006462037563323975	4	019
32	346.7803039550781	181.3375244140625	0.999855101108551	479.99871826171875	177.85385131835938	0.9999998807907104	544.7210693359375	222.0039825439453	1.0	543.399169921875	223.32972717285156	0.000493854284286499	4	019
33	346.5685729980469	180.67886352539062	0.9902846813201904	376.4615173339844	197.2585906982422	0.9998379945755005	544.3611450195312	222.06964111328125	1.0	543.1152954101562	223.07427978515625	0.00036793947219848633	4	019
34	406.2370300292969	86.88825988769531	0.9889588952064514	377.63189697265625	197.81494140625	0.9999798536300659	544.545166015625	221.99700927734375	1.0	543.3814086914062	223.60491943359375	0.0005748867988586426	4	019
35	406.7519226074219	86.67642211914062	0.9949638247489929	375.3127136230469	195.378173828125	0.9999994039535522	544.2679443359375	222.12684631347656	1.0	374.8370056152344	196.33616638183594	0.000693976879119873	4	019
36	407.2373962402344	87.33230590820312	0.0026425719261169434	374.4996032714844	194.06710815429688	0.9998511075973511	544.3209838867188	222.53138732910156	1.0	542.9385986328125	224.5299530029297	0.0006153881549835205	4	019
37	346.2507629394531	180.8368377685547	0.9360041618347168	359.97943115234375	184.6660919189453	0.175237238407135	544.4624633789062	222.38919067382812	1.0	543.1781616210938	223.97047424316406	0.0009982585906982422	4	019
38	406.3851013183594	86.27025604248047	0.999988317489624	368.6367492675781	191.513916015625	0.03182500600814819	544.1580200195312	221.5838623046875	1.0	542.6246948242188	223.203857421875	0.0005092024803161621	4	019
39	406.54217529296875	87.1056137084961	0.9892668128013611	360.10784912109375	187.1884002685547	0.39586228132247925	544.4204711914062	221.91915893554688	1.0	543.2896118164062	223.70018005371094	0.0005789697170257568	4	019
40	407.2960205078125	86.90029907226562	0.010408014059066772	366.4239807128906	192.67982482910156	0.008690118789672852	544.3278198242188	222.6029052734375	1.0	542.7365112304688	224.36538696289062	0.000578761100769043	4	019
41	406.4731140136719	86.74876403808594	0.9941816329956055	352.5594787597656	187.53941345214844	0.0023167431354522705	543.8912963867188	222.11276245117188	1.0	542.758056640625	223.49815368652344	0.0005515515804290771	4	019
42	345.1251525878906	186.27207946777344	0.9999368190765381	483.45526123046875	173.5180206298828	0.40273356437683105	544.5477905273438	222.30233764648438	1.0	542.9464721679688	223.8243408203125	0.0005924701690673828	4	019
43	406.9911193847656	86.73365783691406	0.21142780780792236	484.9078063964844	175.3186492919922	0.6813040971755981	544.3236694335938	222.07293701171875	1.0	543.3050537109375	223.15042114257812	0.0004794597625732422	4	019
44	406.555419921875	86.93336486816406	0.3608708083629608	368.2944641113281	185.9886474609375	0.01465451717376709	544.0530395507812	222.31739807128906	1.0	542.8292236328125	223.248779296875	0.0004235506057739258	4	019
45	406.2072448730469	86.97473907470703	0.9802983999252319	484.5097961425781	175.44178771972656	0.8887410163879395	544.602783203125	222.3203125	1.0	543.557373046875	223.8682098388672	0.00051918625831604	4	019
46	406.4286804199219	86.47069549560547	0.23166736960411072	406.19073486328125	87.11621856689453	0.0013659000396728516	543.7901000976562	222.2516632080078	1.0	542.3179321289062	224.0660400390625	0.0013756155967712402	4	019
47	406.61981201171875	86.59280395507812	0.9002537727355957	483.6786193847656	172.36636352539062	0.015135616064071655	543.8930053710938	222.2184295654297	1.0	542.7964477539062	223.94468688964844	0.00070151686668396	4	019
48	366.0199279785156	184.40133666992188	0.9956084489822388	355.4895324707031	178.83700561523438	0.02114880084991455	544.1947631835938	222.14645385742188	1.0	542.810302734375	223.48574829101562	0.00062522292137146	4	019
49	351.1915283203125	173.8235321044922	0.9865490794181824	354.6286315917969	170.937255859375	0.9815808534622192	544.121826171875	222.1192626953125	1.0	542.6813354492188	223.27645874023438	0.000605851411819458	4	019
50	350.6937255859375	171.43353271484375	0.9998615980148315	353.7014465332031	169.4269561767578	0.9175448417663574	544.7276000976562	221.92881774902344	1.0	542.880126953125	223.34971618652344	0.000597834587097168	4	019
51	406.85504150390625	87.02001953125	0.6473303437232971	352.0406494140625	170.81947326660156	0.9999966621398926	544.1263427734375	221.86656188964844	1.0	542.8104248046875	223.32833862304688	0.0005756616592407227	4	019
52	407.3854064941406	86.00996398925781	0.9997985363006592	353.36358642578125	169.8888702392578	0.9437457323074341	544.4935913085938	222.08657836914062	1.0	543.3062133789062	223.1699676513672	0.0004305541515350342	4	019
53	351.4877014160156	169.10946655273438	0.9999997615814209	354.4689025878906	169.02401733398438	0.03464958071708679	544.4483642578125	222.3640594482422	1.0	542.7257690429688	224.0038604736328	0.00039693713188171387	4	019
54	350.3229675292969	167.43800354003906	1.0	355.4380187988281	168.70785522460938	0.001551985740661621	544.200927734375	222.30955505371094	1.0	542.9480590820312	223.3941192626953	0.0005176365375518799	4	019
55	350.453857421875	166.5162811279297	1.0	407.02862548828125	87.22342681884766	0.002769947052001953	543.998779296875	222.6032257080078	1.0	542.8682250976562	224.02944946289062	0.001049131155014038	4	019
56	349.6775817871094	165.75376892089844	1.0	334.697509765625	212.73854064941406	0.05102759599685669	544.2239990234375	222.2601318359375	1.0	543.0675048828125	224.16746520996094	0.0009978711605072021	4	019
57	347.6048889160156	161.99560546875	1.0	335.6905517578125	218.3838348388672	0.999994695186615	544.6112670898438	222.2423553466797	1.0	542.8513793945312	223.47439575195312	0.00035822391510009766	4	019
58	344.41717529296875	154.91677856445312	1.0	351.04296875	157.06430053710938	0.009035170078277588	544.672119140625	222.1117401123047	1.0	543.2283325195312	223.54502868652344	0.0004820823669433594	4	019
59	345.4206237792969	147.67111206054688	1.0	339.02142333984375	223.246826171875	0.16577547788619995	544.1797485351562	221.692138671875	1.0	542.662353515625	223.01649475097656	0.0008658170700073242	4	019
60	345.0038146972656	142.39039611816406	1.0	335.8249816894531	226.923828125	0.4349450469017029	543.8499755859375	222.0050811767578	1.0	542.3810424804688	224.0331268310547	0.001046985387802124	4	019
61	344.5450439453125	140.81570434570312	1.0	334.7200012207031	232.59933471679688	0.3430764377117157	544.20361328125	222.14833068847656	1.0	542.9163818359375	223.28350830078125	0.000789254903793335	4	019
62	344.51904296875	140.8684844970703	1.0	336.3693542480469	242.73745727539062	1.0	544.2020263671875	221.91525268554688	1.0	542.5751342773438	223.1609344482422	0.0007662773132324219	4	019
63	344.7803649902344	139.8275909423828	1.0	336.19671630859375	249.94668579101562	1.0	543.9827270507812	222.21453857421875	1.0	542.640625	223.74380493164062	0.0009259879589080811	4	019
64	345.9099426269531	140.927001953125	1.0	335.00421142578125	258.6697998046875	1.0	544.13525390625	221.96527099609375	1.0	542.8475341796875	223.17869567871094	0.0005106031894683838	4	019
65	345.67529296875	141.23507690429688	1.0	332.6130065917969	263.9385681152344	1.0	544.2473754882812	222.0015869140625	1.0	543.2388916015625	223.12464904785156	0.0010795891284942627	4	019
66	346.6285705566406	141.37081909179688	1.0	334.0330810546875	267.8843994140625	0.09370610117912292	543.9866943359375	222.0106201171875	1.0	542.6768188476562	223.01295471191406	0.000579148530960083	4	019
67	347.3124084472656	140.63824462890625	1.0	333.45855712890625	272.01446533203125	1.0	544.193359375	221.8012237548828	1.0	542.8360595703125	223.183837890625	0.0006327629089355469	4	019
68	347.55584716796875	141.66683959960938	1.0	331.17333984375	273.2709655761719	1.0	543.8961791992188	222.3235321044922	1.0	542.2228393554688	223.36688232421875	0.000698089599609375	4	019
69	347.2337341308594	141.60279846191406	1.0	327.91375732421875	274.1175842285156	1.0	543.9981079101562	222.13162231445312	1.0	542.5388793945312	223.39540100097656	0.0009881258010864258	4	019
70	347.1502685546875	141.19154357910156	1.0	326.0509338378906	275.2149963378906	1.0	543.912841796875	221.7492218017578	1.0	542.6395874023438	223.06011962890625	0.0006353259086608887	4	019
71	347.82318115234375	141.6461944580078	1.0	324.79425048828125	276.00030517578125	1.0	544.4664306640625	221.83154296875	1.0	542.5687866210938	222.70928955078125	0.000539630651473999	4	019
72	347.9131164550781	141.5987091064453	1.0	323.9160461425781	275.1908874511719	1.0	544.1089477539062	222.3356170654297	1.0	542.6283569335938	223.86944580078125	0.0011609196662902832	4	019
73	349.5810546875	141.04391479492188	1.0	325.6921691894531	274.55084228515625	1.0	544.1027221679688	221.84861755371094	1.0	542.8365478515625	222.94593811035156	0.0005805790424346924	4	019
74	351.22119140625	141.05503845214844	1.0	329.169921875	267.75970458984375	0.9992821216583252	544.0689697265625	222.0525360107422	1.0	542.7445678710938	222.94189453125	0.0004978775978088379	4	019
75	352.81201171875	138.294677734375	1.0	328.0614929199219	260.4228515625	0.9999997615814209	544.1556396484375	222.513916015625	1.0	542.5762939453125	224.1279296875	0.0008273124694824219	4	019
76	355.6554260253906	136.1232452392578	1.0	329.76873779296875	256.2493896484375	1.0	544.0861206054688	222.10687255859375	1.0	542.763427734375	222.97430419921875	0.0004844963550567627	4	019
77	358.3821105957031	134.30894470214844	1.0	331.7623596191406	256.12371826171875	0.9999985694885254	544.0479736328125	222.25169372558594	1.0	543.0350341796875	223.68328857421875	0.0007153153419494629	4	019
78	359.4973449707031	136.08554077148438	1.0	333.8614807128906	259.0053405761719	1.0	543.9359130859375	222.59059143066406	1.0	542.7244873046875	224.19546508789062	0.0006560087203979492	4	019
79	360.84814453125	138.63816833496094	1.0	332.807861328125	263.1755676269531	1.0	543.9281005859375	222.18772888183594	1.0	542.6732177734375	223.67056274414062	0.0006007850170135498	4	019
80	365.0734558105469	141.50521850585938	1.0	336.4078369140625	268.7296142578125	1.0	544.6658325195312	222.32571411132812	1.0	337.7239074707031	270.3460693359375	0.00045543909072875977	4	019
81	369.5147399902344	143.58331298828125	1.0	486.40447998046875	147.31236267089844	0.9999723434448242	544.8954467773438	222.0721435546875	1.0	481.87420654296875	148.77403259277344	0.0003426671028137207	4	019
82	372.458740234375	146.93064880371094	1.0	484.2229919433594	149.28994750976562	0.9985095262527466	544.1524658203125	222.4076385498047	1.0	542.7166137695312	223.80911254882812	0.0004132390022277832	4	019
83	375.8562316894531	148.41976928710938	1.0	484.3323059082031	150.4337921142578	0.2777104377746582	544.3909912109375	221.93238830566406	1.0	542.7421875	223.15550231933594	0.00032141804695129395	4	019
84	379.76416015625	149.0064239501953	1.0	329.7001037597656	256.65618896484375	0.9998394846916199	544.2998046875	221.95541381835938	1.0	543.2164916992188	223.0565185546875	0.0003305673599243164	4	019
85	384.9606018066406	153.35330200195312	1.0	327.5135498046875	257.3346862792969	1.0	543.8251342773438	222.1292266845703	1.0	542.5271606445312	223.90512084960938	0.0006665885448455811	4	019
86	392.7701721191406	157.85614013671875	1.0	329.9777526855469	257.9922180175781	1.0	544.2116088867188	222.40406799316406	1.0	474.3640441894531	162.80459594726562	0.0004191398620605469	4	019
87	398.9673767089844	159.55931091308594	1.0	406.7637939453125	87.54289245605469	0.0016880929470062256	544.066650390625	222.7178955078125	1.0	543.4298095703125	223.75869750976562	0.0004221498966217041	4	019
88	403.8210144042969	160.40890502929688	1.0	333.4877624511719	241.62294006347656	1.0	543.9969482421875	221.98654174804688	1.0	542.9522705078125	222.7513885498047	0.0003190338611602783	4	019
89	410.85284423828125	161.71104431152344	1.0	329.48291015625	235.48228454589844	1.0	544.1666259765625	222.14761352539062	1.0	543.0177001953125	223.54673767089844	0.0004944801330566406	4	019
90	414.91015625	163.36880493164062	1.0	332.5171813964844	233.0191650390625	1.0	544.6834106445312	222.21238708496094	1.0	543.5557250976562	223.08389282226562	0.00041306018829345703	4	019
91	423.6400451660156	165.5402069091797	1.0	336.32232666015625	231.2266082763672	1.0	544.4216918945312	222.16275024414062	1.0	543.2373046875	224.13784790039062	0.0007578730583190918	4	019
92	429.1294860839844	164.88002014160156	1.0	340.86041259765625	227.01571655273438	0.1487036645412445	544.4188232421875	221.91624450683594	1.0	542.895263671875	223.89736938476562	0.0010855495929718018	4	019
93	432.4124450683594	163.2393341064453	1.0	345.22686767578125	215.19871520996094	0.9997559785842896	544.53564453125	221.48110961914062	1.0	543.57080078125	222.8082733154297	0.0006359517574310303	4	019
94	433.4359436035156	162.054443359375	1.0	349.7221374511719	214.3706512451172	0.9999993443489075	544.3692626953125	221.87779235839844	1.0	543.151123046875	223.14601135253906	0.0009836852550506592	4	019
95	432.7295227050781	161.2911834716797	1.0	359.0046081542969	211.57179260253906	0.9999998807907104	544.4912109375	221.88043212890625	1.0	543.2313842773438	223.54531860351562	0.0011577904224395752	4	019
96	432.9245300292969	161.03724670410156	1.0	366.2692565917969	209.76303100585938	0.8804460167884827	544.414794921875	222.30056762695312	1.0	543.1875610351562	224.1305694580078	0.0011291205883026123	4	019
97	433.5028381347656	161.39283752441406	1.0	364.7404479980469	209.5644073486328	0.2722706198692322	544.06689453125	221.97991943359375	1.0	543.0052490234375	223.9339599609375	0.0011741816997528076	4	019
98	433.863525390625	161.6090545654297	1.0	366.6936340332031	209.95721435546875	0.0015183687210083008	544.3365478515625	222.1168975830078	1.0	543.3958129882812	223.53488159179688	0.0009086728096008301	4	019
99	433.9017028808594	161.65687561035156	1.0	363.9426574707031	211.51284790039062	0.9879792928695679	544.2403564453125	221.9418487548828	1.0	543.1354370117188	223.3715362548828	0.0011558830738067627	4	019
100	434.146728515625	163.07992553710938	1.0	366.7837219238281	212.9684295654297	0.9999998807907104	544.0196533203125	221.88894653320312	1.0	543.0828247070312	222.9853057861328	0.0007037520408630371	4	019
101	433.2290344238281	163.42822265625	1.0	367.4200744628906	210.2120819091797	0.9999998211860657	543.9821166992188	221.93978881835938	1.0	543.172607421875	223.22186279296875	0.000798344612121582	4	019
102	432.7743835449219	163.70619201660156	1.0	370.7700500488281	207.92202758789062	1.0	543.9913330078125	222.16407775878906	1.0	543.0026245117188	223.65248107910156	0.0009399652481079102	4	019
103	431.6675109863281	164.04611206054688	1.0	371.8932189941406	205.23231506347656	0.9340763688087463	543.8543090820312	221.88816833496094	1.0	542.8304443359375	223.5801239013672	0.0013718605041503906	4	019
104	431.1424560546875	164.91603088378906	1.0	440.19586181640625	166.67410278320312	0.000648796558380127	543.922607421875	222.0655975341797	1.0	542.9999389648438	223.8988494873047	0.001545339822769165	4	019
105	430.9638671875	165.25062561035156	1.0	441.6894226074219	166.51661682128906	0.0006141066551208496	543.6509399414062	222.38970947265625	1.0	542.5549926757812	223.69598388671875	0.0015213191509246826	4	019
106	430.21722412109375	164.99008178710938	1.0	442.1825256347656	166.1192626953125	0.000689387321472168	544.16796875	222.10968017578125	1.0	542.8298950195312	223.98764038085938	0.0014511644840240479	4	019
107	430.2166442871094	165.0150909423828	1.0	441.9967346191406	166.46115112304688	0.0005279481410980225	543.9197387695312	222.25526428222656	1.0	543.1923217773438	223.30406188964844	0.0012860596179962158	4	019
108	429.4295349121094	165.00857543945312	1.0	442.2227478027344	165.48446655273438	0.0008016526699066162	544.3231201171875	222.00741577148438	1.0	543.1172485351562	223.32546997070312	0.0013849139213562012	4	019
109	430.2269287109375	162.7815399169922	1.0	406.79876708984375	87.01641845703125	0.016991883516311646	543.922607421875	222.04835510253906	1.0	542.9193725585938	223.70375061035156	0.001108020544052124	4	019
110	431.5317687988281	160.57994079589844	1.0	440.00653076171875	163.1549072265625	0.0008079707622528076	544.1709594726562	222.17617797851562	1.0	542.968994140625	223.18331909179688	0.0008444488048553467	4	019
111	432.8608093261719	157.8935546875	1.0	370.38201904296875	208.13894653320312	0.0008959472179412842	544.2122802734375	222.1169891357422	1.0	542.758056640625	223.4842529296875	0.0009146630764007568	4	019
112	432.8016052246094	156.27601623535156	1.0	407.0479736328125	86.79423522949219	0.0063714683055877686	544.2290649414062	222.56044006347656	1.0	542.9153442382812	223.96754455566406	0.0010372400283813477	4	019
113	432.8748474121094	153.0784149169922	1.0	407.5123596191406	86.60277557373047	0.0029883086681365967	544.061767578125	221.4838409423828	1.0	542.7821044921875	223.51841735839844	0.001054227352142334	4	019
114	432.98028564453125	151.82257080078125	1.0	367.1194763183594	211.0552215576172	0.14040854573249817	543.7778930664062	222.1153106689453	1.0	542.8556518554688	224.31544494628906	0.001158207654953003	4	019
115	431.49029541015625	150.18666076660156	1.0	365.7156066894531	212.67340087890625	0.8454574346542358	544.44921875	221.95729064941406	1.0	542.8240966796875	223.23013305664062	0.0004776418209075928	4	019
116	434.2471008300781	149.2533721923828	1.0	356.6654968261719	217.84547424316406	0.9998171925544739	544.6531372070312	221.94175720214844	1.0	483.4215393066406	223.1566925048828	0.0005578994750976562	4	019
117	433.1488037109375	149.3418426513672	1.0	353.5260925292969	218.66458129882812	1.0	544.0164184570312	222.31138610839844	1.0	489.3175354003906	220.92831420898438	0.0032816827297210693	4	019
118	433.4728698730469	148.83343505859375	1.0	350.21173095703125	217.21340942382812	0.9999999403953552	544.4324340820312	221.953369140625	1.0	543.2166137695312	223.25746154785156	0.0005943179130554199	4	019
119	433.44122314453125	149.94345092773438	1.0	346.92083740234375	217.101318359375	0.9999997615814209	544.76171875	221.9510498046875	1.0	543.5010375976562	223.5347137451172	0.0009287595748901367	4	019
120	430.8441467285156	149.19725036621094	1.0	343.63885498046875	216.55184936523438	0.9999995827674866	544.4674072265625	221.97422790527344	1.0	543.2003784179688	223.78993225097656	0.0007762908935546875	4	019
121	429.1446228027344	148.7010498046875	1.0	341.5849609375	214.14698791503906	0.9999445676803589	544.2135009765625	221.6482696533203	1.0	543.330322265625	223.32986450195312	0.000629127025604248	4	019
122	430.00897216796875	148.48635864257812	1.0	340.3551025390625	209.87953186035156	0.0018651485443115234	544.1951293945312	221.75564575195312	1.0	543.1746826171875	223.38914489746094	0.0006467700004577637	4	019
123	429.0025939941406	147.67723083496094	1.0	343.1930847167969	210.3303985595703	0.0012041032314300537	543.5438232421875	221.65945434570312	1.0	543.3211669921875	222.83560180664062	0.0006728172302246094	4	019
124	430.4964904785156	146.9387664794922	1.0	341.8080749511719	213.8509979248047	0.9999802112579346	544.5582275390625	221.54315185546875	1.0	543.6724243164062	222.7410125732422	0.0007942914962768555	4	019
125	431.0700988769531	145.73513793945312	1.0	339.121337890625	210.23046875	0.9999856948852539	544.3591918945312	221.7908935546875	1.0	543.0928344726562	223.13682556152344	0.0007171928882598877	4	019
126	433.6161193847656	144.06591796875	1.0	337.4742736816406	204.37844848632812	0.998898983001709	544.2238159179688	221.90679931640625	1.0	543.1092529296875	223.72589111328125	0.0009416341781616211	4	019
127	434.8734436035156	142.8193359375	1.0	345.8272705078125	201.37193298339844	0.9915252923965454	544.0213623046875	221.69265747070312	1.0	491.6468200683594	195.2798614501953	0.0010394155979156494	4	019
128	435.3523864746094	141.27804565429688	1.0	353.4339599609375	204.16175842285156	0.28933900594711304	544.298828125	221.87844848632812	1.0	491.937744140625	196.7047119140625	0.0008692145347595215	4	019
129	435.14306640625	140.05136108398438	1.0	345.2820739746094	208.11767578125	0.9998878240585327	544.6587524414062	222.1816864013672	1.0	543.6671752929688	222.8775634765625	0.00044852495193481445	4	019
130	433.66162109375	138.49282836914062	1.0	340.939697265625	209.0624237060547	1.0	544.5804443359375	221.837646484375	1.0	543.4307861328125	222.438720703125	0.000370025634765625	4	019
131	433.31231689453125	137.65228271484375	1.0	341.3439025878906	207.7034149169922	0.9999998807907104	544.6414184570312	222.3943634033203	1.0	543.1688232421875	224.00477600097656	0.00043213367462158203	4	019
132	432.03790283203125	136.94981384277344	1.0	339.2280578613281	203.85475158691406	1.0	544.67578125	221.696533203125	1.0	543.2598876953125	223.0476837158203	0.0006174743175506592	4	019
133	431.8287353515625	136.95091247558594	1.0	339.2410583496094	201.41357421875	1.0	545.0473022460938	221.68963623046875	1.0	543.7188110351562	222.39683532714844	0.00033220648765563965	4	019
134	431.89093017578125	135.81353759765625	1.0	337.8028564453125	200.70008850097656	0.9999998807907104	544.8378295898438	222.00192260742188	1.0	543.3820190429688	223.1558074951172	0.0003625154495239258	4	019
135	432.5806884765625	134.90162658691406	1.0	340.32049560546875	201.5479736328125	1.0	544.6981201171875	221.66905212402344	1.0	543.426513671875	222.90403747558594	0.0006099045276641846	4	019
136	433.5506896972656	133.751708984375	1.0	340.79901123046875	196.85032653808594	1.0	544.6532592773438	222.03115844726562	1.0	543.2010498046875	222.8087615966797	0.00030359625816345215	4	019
137	434.0647888183594	131.82675170898438	1.0	338.15057373046875	191.7347869873047	1.0	544.7659912109375	222.3311309814453	1.0	543.1727905273438	223.5833740234375	0.0005511641502380371	4	019
138	435.4700622558594	131.40333557128906	1.0	337.5179748535156	190.3913116455078	1.0	544.8190307617188	222.19268798828125	1.0	543.469482421875	222.9307403564453	0.00033599138259887695	4	019
139	436.8009948730469	131.10165405273438	1.0	337.3407897949219	187.82786560058594	1.0	544.4702758789062	222.2048797607422	1.0	543.5493774414062	223.7240753173828	0.0005025267601013184	4	019
140	435.3090515136719	131.87060546875	1.0	339.576416015625	187.44696044921875	1.0	544.7540893554688	221.843994140625	1.0	543.1864013671875	223.18165588378906	0.00034922361373901367	4	019
141	435.58160400390625	131.37510681152344	1.0	339.0221862792969	188.47091674804688	1.0	544.6552124023438	222.03402709960938	1.0	543.4241333007812	223.52601623535156	0.0008335411548614502	4	019
142	434.1571044921875	131.86949157714844	1.0	336.953857421875	187.29669189453125	1.0	544.7314453125	221.45018005371094	1.0	543.1854858398438	222.8748016357422	0.0005882978439331055	4	019
143	433.17413330078125	132.2258758544922	1.0	336.05242919921875	186.2533416748047	1.0	544.5009765625	221.98399353027344	1.0	543.1306762695312	223.17572021484375	0.0005149245262145996	4	019
144	431.6794128417969	131.22828674316406	1.0	332.6286315917969	183.42868041992188	1.0	544.8171997070312	221.99952697753906	1.0	543.5750122070312	222.7260284423828	0.00032588839530944824	4	019
145	432.1333312988281	132.3121795654297	1.0	335.4720458984375	182.85098266601562	1.0	544.5558471679688	221.5621337890625	1.0	543.2069702148438	222.771728515625	0.00046560168266296387	4	019
146	432.4777526855469	130.9200897216797	1.0	336.8719177246094	185.3223114013672	1.0	544.2125854492188	221.87657165527344	1.0	543.1664428710938	223.3333740234375	0.000801384449005127	4	019
147	437.2833251953125	130.44717407226562	1.0	334.6851501464844	180.52500915527344	1.0	544.390380859375	221.94297790527344	1.0	543.0409545898438	222.5076141357422	0.0005624294281005859	4	019
148	438.90509033203125	129.7375030517578	1.0	332.7181091308594	172.27218627929688	1.0	544.8003540039062	221.67022705078125	1.0	543.2418212890625	223.22183227539062	0.0005192160606384277	4	019
149	437.7779846191406	130.6779327392578	1.0	332.0948486328125	169.604248046875	1.0	543.8458251953125	222.22320556640625	1.0	542.6409301757812	223.7275848388672	0.0004318058490753174	4	019
150	438.4612121582031	131.2513885498047	1.0	327.2544250488281	164.9473419189453	1.0	544.6865234375	222.09959411621094	1.0	543.2329711914062	223.07040405273438	0.0006587803363800049	4	019
151	436.42803955078125	131.80938720703125	1.0	330.63421630859375	164.7449188232422	0.9999998211860657	544.740478515625	222.18692016601562	1.0	543.26123046875	223.6830291748047	0.000855863094329834	4	019
152	437.6222839355469	132.95138549804688	1.0	334.5072326660156	165.3400115966797	1.0	544.302490234375	222.03778076171875	1.0	542.9267578125	223.39309692382812	0.0008829832077026367	4	019
153	435.0916442871094	133.75653076171875	1.0	330.7006530761719	163.57655334472656	1.0	544.6853637695312	222.2318115234375	1.0	543.275390625	223.4163818359375	0.0007373392581939697	4	019
154	436.2837829589844	134.17739868164062	1.0	329.94000244140625	158.9368438720703	1.0	544.4153442382812	221.73094177246094	1.0	542.7306518554688	223.1451416015625	0.0010890662670135498	4	019
155	434.2985534667969	133.1688232421875	1.0	326.6625061035156	153.87245178222656	1.0	544.1495971679688	221.6526641845703	1.0	542.6195678710938	222.85556030273438	0.0008841454982757568	4	019
156	434.8939208984375	133.9879913330078	1.0	329.63037109375	151.725341796875	0.9999982118606567	544.2743530273438	221.61428833007812	1.0	542.984375	223.16221618652344	0.0007366538047790527	4	019
157	435.99835205078125	134.88172912597656	1.0	336.175537109375	154.58670043945312	1.0	544.1751098632812	221.69647216796875	1.0	542.8615112304688	223.37469482421875	0.0007846951484680176	4	019
158	436.98162841796875	135.3712158203125	1.0	331.58172607421875	153.3051300048828	0.9999999403953552	544.2068481445312	221.990478515625	1.0	542.4926147460938	223.69578552246094	0.0013343393802642822	4	019
159	434.8543395996094	135.2459259033203	1.0	329.4208068847656	151.6684112548828	1.0	544.8187255859375	222.2842559814453	1.0	543.1338500976562	222.86585998535156	0.0006670653820037842	4	019
160	434.8564453125	135.91921997070312	1.0	328.0368347167969	149.76780700683594	1.0	544.1887817382812	221.9658660888672	1.0	542.7300415039062	223.07643127441406	0.0011371374130249023	4	019
161	433.2008056640625	136.2855987548828	1.0	326.593505859375	148.01397705078125	1.0	543.882568359375	221.73545837402344	1.0	542.3050537109375	222.96084594726562	0.0015125572681427002	4	019
162	434.01080322265625	135.92770385742188	1.0	324.1759033203125	143.45635986328125	1.0	544.2821044921875	222.0576171875	1.0	543.0349731445312	223.14529418945312	0.0008874237537384033	4	019
163	432.8029479980469	136.72068786621094	1.0	329.4428405761719	140.24685668945312	0.9999998807907104	544.3594970703125	221.99618530273438	1.0	542.7674560546875	223.28477478027344	0.000813603401184082	4	019
164	433.0753173828125	137.33721923828125	1.0	331.1448974609375	138.75389099121094	0.999944806098938	543.9328002929688	222.211181640625	1.0	542.4859619140625	223.7758026123047	0.0009181797504425049	4	019
165	431.9348449707031	137.47222900390625	1.0	333.192138671875	139.45401000976562	0.9999947547912598	544.762451171875	222.3408660888672	1.0	543.1360473632812	223.84312438964844	0.0006272792816162109	4	019
166	430.4477233886719	137.63882446289062	1.0	324.8377685546875	134.5940399169922	0.9999997615814209	544.288330078125	222.0133819580078	1.0	542.6708984375	223.55862426757812	0.0012173056602478027	4	019
167	430.5938415527344	137.92555236816406	1.0	323.90277099609375	131.6459503173828	1.0	543.921875	221.88290405273438	1.0	542.544189453125	223.32154846191406	0.0007894933223724365	4	019
168	431.2869873046875	138.08323669433594	1.0	327.131591796875	130.6617431640625	0.9999325275421143	544.2127075195312	221.49374389648438	1.0	542.7536010742188	222.38417053222656	0.0006824135780334473	4	019
169	430.6401672363281	138.01878356933594	1.0	324.2887268066406	130.39576721191406	0.9999877214431763	544.1091918945312	222.0086669921875	1.0	542.5961303710938	223.26116943359375	0.0007382035255432129	4	019
170	432.00592041015625	137.96258544921875	1.0	328.6548767089844	135.95188903808594	0.9879440069198608	543.9244384765625	221.8430938720703	1.0	542.583740234375	222.6610870361328	0.0008614063262939453	4	019
171	431.990966796875	138.67918395996094	1.0	327.34429931640625	140.4409637451172	0.9999992847442627	544.7394409179688	222.4285430908203	1.0	543.4205932617188	223.48736572265625	0.0010605454444885254	4	019
172	433.8758850097656	138.7288818359375	1.0	322.25030517578125	135.0668182373047	1.0	544.34619140625	222.06008911132812	1.0	542.8284301757812	223.35704040527344	0.0009843409061431885	4	019
173	433.0367126464844	138.97491455078125	1.0	324.5714416503906	130.04664611816406	1.0	544.374267578125	222.25413513183594	1.0	542.9666748046875	223.51998901367188	0.0008199214935302734	4	019
174	433.6933898925781	139.77639770507812	1.0	328.29644775390625	130.30743408203125	0.9996411204338074	544.5364379882812	221.92124938964844	1.0	542.7008666992188	223.39060974121094	0.0008479654788970947	4	019
175	431.7016296386719	141.04930114746094	1.0	327.4015197753906	130.98219299316406	0.9999922513961792	544.5567626953125	221.8478546142578	1.0	543.239990234375	223.20013427734375	0.0006636977195739746	4	019
176	433.3518371582031	141.7501220703125	1.0	325.82659912109375	134.75148010253906	1.0	544.1029052734375	222.13388061523438	1.0	542.6705322265625	223.55230712890625	0.0013730227947235107	4	019
177	434.4698181152344	143.0865020751953	1.0	332.269775390625	142.34593200683594	0.9999849796295166	544.6077270507812	222.13619995117188	1.0	543.1343994140625	223.5591278076172	0.0007985234260559082	4	019
178	433.27935791015625	142.4534912109375	1.0	326.1286926269531	140.53623962402344	1.0	544.660400390625	221.75450134277344	1.0	542.9794311523438	222.97328186035156	0.0007030367851257324	4	019
179	433.63580322265625	143.54061889648438	1.0	324.24591064453125	136.35711669921875	1.0	544.1429443359375	221.6967315673828	1.0	543.0226440429688	222.91159057617188	0.0006105303764343262	4	019
180	436.07501220703125	143.93325805664062	1.0	324.9740295410156	129.9049835205078	1.0	544.4893798828125	221.6995849609375	1.0	543.0695190429688	222.9195556640625	0.0007111728191375732	4	019
181	436.2315673828125	144.43479919433594	1.0	326.63433837890625	129.819091796875	0.99913489818573	544.6346435546875	222.15980529785156	1.0	543.1690063476562	223.54183959960938	0.0007781386375427246	4	019
182	434.7688293457031	145.98985290527344	1.0	326.1719665527344	129.60919189453125	0.9997490644454956	544.195068359375	221.99835205078125	1.0	542.6126708984375	223.35586547851562	0.0009527504444122314	4	019
183	435.1565246582031	146.47134399414062	1.0	323.36907958984375	130.17295837402344	0.9992831945419312	544.302734375	222.00973510742188	1.0	542.6466674804688	223.06039428710938	0.0007325410842895508	4	019
184	433.8177490234375	160.41343688964844	1.0	328.304931640625	139.8975372314453	0.9999999403953552	544.3907470703125	222.14430236816406	1.0	543.0112915039062	223.116455078125	0.0007377564907073975	4	019
185	434.3464660644531	160.56683349609375	1.0	327.1356201171875	144.57225036621094	0.9999984502792358	544.5841674804688	222.01608276367188	1.0	543.004638671875	223.03915405273438	0.0005519092082977295	4	019
186	434.75946044921875	159.96376037597656	1.0	328.94781494140625	147.3884735107422	0.9999997615814209	544.5486450195312	221.8235626220703	1.0	543.1149291992188	223.3048553466797	0.00047537684440612793	4	019
187	434.66192626953125	160.49400329589844	1.0	328.6140441894531	144.38214111328125	0.9999999403953552	544.803955078125	221.77618408203125	1.0	543.1476440429688	222.66384887695312	0.000383526086807251	4	019
188	434.89019775390625	161.82015991210938	1.0	330.486083984375	142.7536163330078	0.9999998807907104	544.719482421875	222.07373046875	1.0	543.4013671875	222.8454132080078	0.00044974684715270996	4	019
189	435.2877502441406	161.9600372314453	1.0	328.7807922363281	144.797119140625	0.9983738660812378	544.3699951171875	221.91293334960938	1.0	543.0338745117188	222.82830810546875	0.000655055046081543	4	019
190	434.8507385253906	162.98861694335938	1.0	327.55340576171875	144.85882568359375	1.0	544.5087280273438	221.80099487304688	1.0	543.2230224609375	222.40542602539062	0.0005168020725250244	4	019
191	437.33099365234375	163.45970153808594	1.0	325.288330078125	151.29685974121094	0.9999755620956421	544.3829956054688	222.28787231445312	1.0	543.052001953125	223.26844787597656	0.0007123649120330811	4	019
192	436.5812683105469	162.09591674804688	1.0	325.47686767578125	155.93556213378906	1.0	544.702392578125	222.4141387939453	1.0	543.1331176757812	223.24713134765625	0.0007390975952148438	4	019
193	439.15435791015625	159.99090576171875	1.0	326.4078063964844	151.56373596191406	1.0	544.607177734375	221.59825134277344	1.0	543.23681640625	221.9996337890625	0.0004926025867462158	4	019
194	436.3308410644531	156.33871459960938	1.0	330.9736022949219	146.22706604003906	1.0	544.5362548828125	222.29324340820312	1.0	542.9509887695312	223.2271270751953	0.0008616447448730469	4	019
195	437.9834899902344	152.36935424804688	1.0	335.4625244140625	147.272216796875	0.9969495534896851	544.5567626953125	222.0431365966797	1.0	542.7247924804688	223.4898223876953	0.0007081031799316406	4	019
196	438.17462158203125	150.656494140625	1.0	406.30426025390625	87.09452819824219	0.0022696256637573242	544.7655639648438	222.3234100341797	1.0	543.2437744140625	223.46861267089844	0.0003616213798522949	4	019
197	437.8827819824219	149.2879638671875	1.0	446.444091796875	151.58978271484375	0.000769883394241333	544.529541015625	221.8920440673828	1.0	543.1531372070312	223.19732666015625	0.000349581241607666	4	019
198	436.88092041015625	148.7067413330078	1.0	406.5057678222656	86.82685089111328	0.0012319982051849365	544.1988525390625	221.81805419921875	1.0	543.3927001953125	222.7834930419922	0.0006068646907806396	4	019
199	435.2975769042969	148.7561492919922	1.0	445.8735046386719	151.00563049316406	0.0006479322910308838	544.5979614257812	222.1764373779297	1.0	543.3899536132812	222.97610473632812	0.0005346238613128662	4	019
200	433.8631896972656	148.47268676757812	1.0	406.38470458984375	86.77151489257812	0.016800493001937866	544.4639282226562	222.07699584960938	1.0	497.2665710449219	194.06088256835938	0.0006186366081237793	4	019
201	434.02203369140625	147.71319580078125	1.0	325.97216796875	168.1136016845703	0.7280511260032654	544.4304809570312	221.53587341308594	1.0	543.6117553710938	222.88516235351562	0.0005420446395874023	4	019
202	435.9370422363281	146.95455932617188	1.0	330.45751953125	184.0225830078125	0.976804256439209	544.6287841796875	222.0364227294922	1.0	543.4965209960938	223.1337432861328	0.0005834698677062988	4	019
203	437.22113037109375	146.52098083496094	1.0	329.2188720703125	190.05967712402344	0.9999982118606567	544.685791015625	222.0575408935547	1.0	543.4239501953125	222.9056854248047	0.00046816468238830566	4	019
204	438.2251281738281	144.87503051757812	1.0	323.4570617675781	193.6014862060547	1.0	544.4454956054688	222.12841796875	1.0	543.3502197265625	223.073486328125	0.0004087388515472412	4	019
205	439.7543029785156	144.39779663085938	1.0	324.54302978515625	188.99310302734375	1.0	544.4635009765625	221.89959716796875	1.0	496.164794921875	193.55184936523438	0.0008058249950408936	4	019
206	439.8634033203125	144.664306640625	1.0	324.6631164550781	186.874267578125	0.9999997019767761	545.0570678710938	221.67417907714844	1.0	543.5747680664062	222.7836456298828	0.00040203332901000977	4	019
207	439.3014831542969	145.36802673339844	1.0	321.1435546875	183.88726806640625	1.0	544.736083984375	221.58303833007812	1.0	543.2042846679688	222.38018798828125	0.00040918588638305664	4	019
208	438.4815368652344	146.61849975585938	1.0	322.33135986328125	182.3951873779297	1.0	544.8192138671875	222.34426879882812	1.0	543.45458984375	223.53759765625	0.0006603896617889404	4	019
209	438.78228759765625	147.6153564453125	1.0	329.1552429199219	186.78688049316406	0.9999998807907104	544.4784545898438	221.74734497070312	1.0	543.3551635742188	222.765869140625	0.00047343969345092773	4	019
210	438.2262878417969	148.79620361328125	1.0	324.8816223144531	187.0734100341797	1.0	544.55908203125	222.1326141357422	1.0	543.134033203125	222.74978637695312	0.0005011260509490967	4	019
211	439.5133361816406	149.1199493408203	1.0	324.4396667480469	180.18002319335938	1.0	545.0301513671875	221.98497009277344	1.0	543.5300903320312	222.56846618652344	0.0005761682987213135	4	019
212	438.77166748046875	149.36781311035156	1.0	320.93109130859375	175.20269775390625	0.9999998807907104	544.6675415039062	222.32525634765625	1.0	543.3314819335938	223.9265899658203	0.0010733306407928467	4	019
213	440.2424011230469	148.90603637695312	1.0	317.4809265136719	171.0516815185547	0.9999948740005493	544.6583251953125	222.0770721435547	1.0	543.4085693359375	222.69638061523438	0.0008753538131713867	4	019
214	439.454345703125	150.74957275390625	1.0	321.4000549316406	166.7093963623047	0.387493371963501	544.6204833984375	221.62957763671875	1.0	543.4495849609375	223.05197143554688	0.0006019473075866699	4	019
215	439.6438293457031	151.26927185058594	1.0	325.4383850097656	175.27391052246094	0.9993485808372498	544.5222778320312	221.95237731933594	1.0	543.280517578125	223.53411865234375	0.0008912384510040283	4	019
216	438.7816162109375	153.91592407226562	1.0	323.9040832519531	173.693115234375	1.0	544.6776733398438	221.87086486816406	1.0	543.2770385742188	223.5264434814453	0.0006464123725891113	4	019
217	495.6479187011719	170.1264190673828	0.9999977350234985	325.0211486816406	165.18246459960938	1.0	544.3382568359375	222.2875518798828	1.0	543.2246704101562	223.51828002929688	0.0007323622703552246	4	019
218	406.010498046875	86.90267944335938	0.9998105764389038	329.1884765625	153.6742706298828	0.999992847442627	544.0226440429688	221.81588745117188	1.0	543.0517578125	223.2780303955078	0.0005624294281005859	4	019
219	405.8147888183594	87.45065307617188	0.005200296640396118	482.2299499511719	157.57363891601562	0.2165338695049286	544.0595092773438	221.5966796875	1.0	542.955322265625	222.70533752441406	0.000485837459564209	4	019
220	406.90557861328125	88.173095703125	0.9854485988616943	345.1226806640625	148.6548614501953	0.9998997449874878	544.4172973632812	222.0208282470703	1.0	543.09033203125	223.5648193359375	0.0008121132850646973	4	019
221	433.836181640625	166.81939697265625	1.0	343.565673828125	148.2109375	0.9997608661651611	544.31689453125	221.75758361816406	1.0	543.0513916015625	222.06527709960938	0.00044739246368408203	4	019
222	432.0597839355469	165.67031860351562	1.0	406.4502868652344	87.48001098632812	0.001097351312637329	543.9895629882812	222.0868377685547	1.0	542.9749145507812	223.1029510498047	0.0006766617298126221	4	019
223	429.0717468261719	164.30520629882812	1.0	406.9019470214844	87.77693939208984	0.0017466843128204346	544.0864868164062	222.393310546875	1.0	543.1080932617188	224.31671142578125	0.0010470151901245117	4	019
224	406.7593994140625	86.80206298828125	0.9998344779014587	406.64556884765625	87.2707290649414	0.0007063150405883789	543.8355712890625	222.14602661132812	1.0	542.9775390625	224.17044067382812	0.0007312297821044922	4	019
225	420.9106750488281	163.4724578857422	0.9999834299087524	406.9244079589844	86.79183959960938	0.0005356967449188232	544.6489868164062	221.9780731201172	1.0	543.36767578125	223.4528045654297	0.00045558810234069824	4	019
226	415.322509765625	160.44952392578125	0.999940037727356	407.1287536621094	86.52823638916016	0.6706981658935547	544.3909912109375	221.90762329101562	1.0	543.503662109375	223.0992431640625	0.0005676448345184326	4	019
227	415.5518798828125	153.75645446777344	1.0	406.2540588378906	87.51394653320312	0.0012814998626708984	544.3341064453125	222.17578125	1.0	543.2782592773438	223.29019165039062	0.0003044307231903076	4	019
228	416.7891845703125	151.98927307128906	1.0	426.35595703125	148.42127990722656	0.0004056096076965332	544.3466186523438	221.6756134033203	1.0	543.4266357421875	222.14401245117188	0.00048360228538513184	4	019
229	417.3204345703125	150.30731201171875	1.0	406.88983154296875	87.26084899902344	0.1778157353401184	544.828369140625	221.90411376953125	1.0	543.7798461914062	222.82052612304688	0.000247955322265625	4	019
230	419.1255187988281	151.18856811523438	1.0	406.906494140625	87.59893035888672	0.04499223828315735	544.9489135742188	221.75927734375	1.0	543.7528686523438	222.54457092285156	0.00023242831230163574	4	019
231	419.9598388671875	152.08670043945312	1.0	322.952880859375	184.2918701171875	0.9999998807907104	544.7637939453125	222.28382873535156	1.0	543.9803466796875	223.36349487304688	0.000596851110458374	4	019
232	421.4257507324219	153.26087951660156	1.0	321.3896484375	190.11854553222656	0.9999998807907104	545.3062744140625	221.88848876953125	1.0	544.0733642578125	223.148681640625	0.0006064474582672119	4	019
233	422.3836669921875	154.94798278808594	1.0	315.9927062988281	192.28848266601562	1.0	544.92919921875	222.3707275390625	1.0	543.8703002929688	223.72621154785156	0.0004152357578277588	4	019
234	422.6159973144531	155.8577880859375	1.0	312.7300720214844	191.37924194335938	1.0	544.7906494140625	222.0340576171875	1.0	311.42449951171875	192.06581115722656	0.0004545152187347412	4	019
235	424.9956970214844	157.46754455566406	1.0	310.1124267578125	189.33750915527344	1.0	544.3782958984375	221.80819702148438	1.0	543.5548095703125	222.67872619628906	0.0006871223449707031	4	019
236	425.9688415527344	158.52236938476562	1.0	308.39300537109375	184.8636016845703	1.0	544.3535766601562	222.28707885742188	1.0	543.8023071289062	223.8958740234375	0.0009868144989013672	4	019
237	426.2592468261719	160.0258331298828	1.0	305.2839050292969	179.8188018798828	1.0	544.1177368164062	222.42388916015625	1.0	543.7463989257812	223.48374938964844	0.0008087158203125	4	019
238	427.2357482910156	161.744384765625	1.0	317.5801086425781	181.36843872070312	0.1774396002292633	544.627685546875	221.7650146484375	1.0	543.6925048828125	222.99337768554688	0.0006229281425476074	4	019
239	429.4919738769531	162.72434997558594	1.0	317.64178466796875	188.92332458496094	0.9999439716339111	544.5455322265625	221.9969482421875	1.0	543.5398559570312	223.10255432128906	0.0006512701511383057	4	019
240	432.4451904296875	161.20242309570312	1.0	312.6655578613281	191.43212890625	1.0	544.409912109375	222.10853576660156	1.0	543.430419921875	223.31732177734375	0.0008670985698699951	4	019
241	433.139892578125	153.63534545898438	1.0	319.2855224609375	181.1052703857422	0.9974868297576904	544.5342407226562	221.5730743408203	1.0	543.60400390625	222.48712158203125	0.00038370490074157715	4	019
242	424.802490234375	157.48709106445312	1.0	315.63519287109375	187.80825805664062	0.466303288936615	544.43505859375	221.67930603027344	1.0	543.57275390625	222.750732421875	0.0003197193145751953	4	019
243	420.7603454589844	155.43006896972656	1.0	324.9752502441406	183.9499969482422	0.20639300346374512	544.4110717773438	222.1300506591797	1.0	543.3953857421875	223.04855346679688	0.0005408227443695068	4	019
244	417.896240234375	153.56158447265625	1.0	324.2579345703125	189.39906311035156	0.949815034866333	544.27978515625	222.0537872314453	1.0	543.741455078125	223.08694458007812	0.00038886070251464844	4	019
245	415.7169189453125	152.75494384765625	1.0	326.5242919921875	186.27529907226562	0.5023961663246155	544.4253540039062	221.69117736816406	1.0	543.729736328125	222.705322265625	0.0003686845302581787	4	019
246	414.65240478515625	152.9910125732422	1.0	320.3924865722656	179.68565368652344	0.7735273241996765	544.0936889648438	221.96705627441406	1.0	543.586181640625	223.2066650390625	0.0003890693187713623	4	019
247	413.55584716796875	153.5974884033203	1.0	465.9405822753906	153.16354370117188	0.001256108283996582	544.2307739257812	221.99639892578125	1.0	544.0610961914062	223.18145751953125	0.0005290508270263672	4	019
248	412.33575439453125	153.25537109375	1.0	407.3692626953125	85.77470397949219	0.023460835218429565	544.51171875	221.78195190429688	1.0	544.1693725585938	222.77317810058594	0.0005158483982086182	4	019
249	410.4058837890625	153.94654846191406	1.0	407.3440246582031	86.24253845214844	0.0504288375377655	544.1427612304688	221.77182006835938	1.0	543.2273559570312	222.63250732421875	0.0004942417144775391	4	019
250	410.051025390625	154.40664672851562	1.0	322.30108642578125	199.9102325439453	0.337967187166214	544.212890625	222.03907775878906	1.0	515.25390625	215.64495849609375	0.0013065636157989502	4	019
251	409.9229736328125	156.16342163085938	1.0	317.3095703125	204.15663146972656	0.5597051382064819	544.2728881835938	221.7744903564453	1.0	543.562255859375	222.95306396484375	0.0004851818084716797	4	019
252	411.3510437011719	157.56704711914062	1.0	313.9912109375	209.01910400390625	0.08726537227630615	544.3662109375	221.9228515625	1.0	543.3448486328125	223.93153381347656	0.0008120536804199219	4	019
253	412.27020263671875	158.9393310546875	1.0	310.081298828125	209.91690063476562	0.9521067142486572	543.2222290039062	221.1475372314453	1.0	514.93603515625	215.4010467529297	0.0007801055908203125	4	019
254	412.77197265625	160.02171325683594	1.0	308.0685119628906	212.07568359375	0.9999998807907104	543.9501342773438	221.97576904296875	1.0	543.5274658203125	223.42974853515625	0.0008830428123474121	4	019
255	413.4909362792969	161.8032684326172	1.0	422.69927978515625	159.4464569091797	0.0010072588920593262	543.8369140625	222.3018798828125	1.0	542.9171752929688	224.39962768554688	0.0014162063598632812	4	019
256	414.1191711425781	161.3117218017578	1.0	324.60968017578125	219.82720947265625	0.7238727807998657	544.4939575195312	222.0463409423828	1.0	543.485595703125	223.67213439941406	0.0010467767715454102	4	019
257	414.0195617675781	160.6099090576172	1.0	318.5308837890625	225.42880249023438	0.994515597820282	544.2535400390625	222.23526000976562	1.0	543.2689208984375	223.90199279785156	0.0009393393993377686	4	019
258	414.9846496582031	160.02964782714844	1.0	317.45318603515625	224.70896911621094	1.0	544.3889770507812	222.35952758789062	1.0	543.37890625	223.81593322753906	0.0008379817008972168	4	019
259	416.1488342285156	160.02603149414062	1.0	321.35528564453125	223.24317932128906	0.9993882179260254	544.076416015625	222.06680297851562	1.0	542.9991455078125	223.187255859375	0.0006202459335327148	4	019
260	416.8863220214844	159.95582580566406	1.0	327.559814453125	228.12432861328125	0.9999233484268188	544.1680297851562	221.9141387939453	1.0	542.8590698242188	223.80804443359375	0.0006316900253295898	4	019
261	419.76666259765625	159.05784606933594	1.0	326.130859375	229.07150268554688	0.9999995231628418	544.4376220703125	222.21310424804688	1.0	543.5892333984375	223.57179260253906	0.0006195604801177979	4	019
262	421.0928955078125	158.5500946044922	1.0	329.64422607421875	230.2311248779297	1.0	544.1749877929688	222.02130126953125	1.0	543.4620971679688	222.68077087402344	0.0007967948913574219	4	019
263	421.1482238769531	157.78799438476562	1.0	331.41937255859375	230.58807373046875	1.0	544.1858520507812	222.12208557128906	1.0	543.2448120117188	223.51663208007812	0.0007097423076629639	4	019
264	421.82464599609375	157.46444702148438	1.0	332.9169921875	229.11302185058594	1.0	544.6292724609375	222.04917907714844	1.0	543.2837524414062	223.3408203125	0.0006707906723022461	4	019
265	422.45001220703125	157.0941925048828	1.0	334.6092834472656	228.2444610595703	1.0	544.5253295898438	221.81155395507812	1.0	542.9380493164062	223.10894775390625	0.000571519136428833	4	019
266	422.30120849609375	157.760498046875	1.0	335.131103515625	229.2793731689453	1.0	544.3178100585938	222.237060546875	1.0	543.3236083984375	222.91525268554688	0.0005333423614501953	4	019
267	420.1374816894531	164.14198303222656	1.0	338.3667297363281	231.90676879882812	1.0	544.4765625	222.04896545410156	1.0	543.1357421875	223.9042205810547	0.0006126165390014648	4	019
268	428.1068115234375	171.160400390625	1.0	347.1878662109375	232.08245849609375	0.999998927116394	544.2125854492188	222.4462127685547	1.0	543.179443359375	224.29745483398438	0.0010699927806854248	4	019
269	429.0588073730469	175.487060546875	1.0	405.84381103515625	87.19080352783203	0.0012810230255126953	544.1964721679688	222.0649871826172	1.0	543.0009155273438	223.90475463867188	0.0009597241878509521	4	019
270	429.338134765625	176.61245727539062	0.9999974966049194	350.2605895996094	213.44252014160156	0.9999898672103882	544.23388671875	221.85086059570312	1.0	543.1260986328125	223.6494903564453	0.0010008513927459717	4	019
271	428.8170471191406	178.5348358154297	1.0	351.60540771484375	211.99339294433594	1.0	544.4019165039062	222.0127410888672	1.0	543.1204833984375	223.6578826904297	0.0008714795112609863	4	019
272	430.55120849609375	181.41864013671875	1.0	352.95086669921875	210.65025329589844	1.0	543.9359130859375	222.4227294921875	1.0	542.4669189453125	224.49588012695312	0.0012814104557037354	4	019
273	428.7883605957031	181.17237854003906	0.9999996423721313	353.139404296875	206.94931030273438	0.9999999403953552	544.9104614257812	222.11190795898438	1.0	543.4898681640625	223.25189208984375	0.000871509313583374	4	019
274	430.5314025878906	181.88467407226562	1.0	349.7657775878906	203.13613891601562	0.9999980926513672	544.223876953125	221.99058532714844	1.0	543.1671142578125	223.0600128173828	0.001103818416595459	4	019
275	428.99639892578125	180.97059631347656	1.0	348.9826965332031	193.3791046142578	0.9999998211860657	544.2791748046875	222.2425537109375	1.0	543.4337158203125	223.6804656982422	0.0010116398334503174	4	019
276	432.1575012207031	178.8513946533203	0.9999997615814209	354.2765808105469	186.4611053466797	0.00043016672134399414	543.7718505859375	221.57545471191406	1.0	542.7054443359375	222.94618225097656	0.0006002187728881836	4	019
277	430.7135009765625	175.4525604248047	1.0	350.9713134765625	185.20916748046875	0.0022179484367370605	544.3308715820312	222.10617065429688	1.0	543.39892578125	223.5709686279297	0.000529944896697998	4	019
278	432.28192138671875	169.1454315185547	1.0	352.2841491699219	190.47091674804688	0.0084000825881958	544.6156005859375	222.37164306640625	1.0	543.160888671875	223.22994995117188	0.0005416572093963623	4	019
279	432.9505920410156	166.31182861328125	1.0	439.153564453125	167.94488525390625	0.00019797682762145996	544.2498168945312	221.99771118164062	1.0	542.9689331054688	222.95326232910156	0.000677943229675293	4	019
280	434.58502197265625	162.5284423828125	1.0	446.7518615722656	166.1031494140625	0.00030434131622314453	544.1571655273438	222.05038452148438	1.0	543.0052490234375	223.77552795410156	0.001001894474029541	4	019
281	435.3174133300781	159.05197143554688	1.0	5.347214221954346	226.98223876953125	0.000635683536529541	543.5646362304688	221.74607849121094	1.0	542.7390747070312	222.9134063720703	0.0010982155799865723	4	019
282	434.453125	157.2523651123047	1.0	406.6388854980469	87.3488998413086	0.003908812999725342	543.92529296875	222.31385803222656	1.0	543.03857421875	224.1475067138672	0.0012026727199554443	4	019
283	434.8060302734375	155.41526794433594	1.0	364.21551513671875	207.1824188232422	0.6740502119064331	544.201416015625	221.78175354003906	1.0	543.4219360351562	223.02731323242188	0.0009181201457977295	4	019
284	433.6353759765625	153.3579559326172	1.0	357.0896911621094	211.6781005859375	0.997841477394104	544.1718139648438	222.16697692871094	1.0	543.137939453125	223.67967224121094	0.0006356537342071533	4	019
285	433.0194091796875	149.57151794433594	1.0	356.5214538574219	212.25526428222656	1.0	543.9878540039062	222.0836944580078	1.0	480.3741149902344	213.33554077148438	0.0016454458236694336	4	019
286	435.7785339355469	148.628173828125	1.0	358.58294677734375	209.77066040039062	1.0	543.8547973632812	221.82432556152344	1.0	481.0762939453125	209.91592407226562	0.0025101304054260254	4	019
287	435.4246826171875	147.905029296875	1.0	360.2851867675781	208.6270294189453	1.0	544.2733154296875	221.85064697265625	1.0	543.3988647460938	223.365478515625	0.0008724033832550049	4	019
288	435.64105224609375	147.2545928955078	1.0	359.7345886230469	207.17971801757812	1.0	544.31982421875	222.14817810058594	1.0	543.5521850585938	223.7149200439453	0.0009998083114624023	4	019
289	435.746337890625	146.64202880859375	1.0	358.52203369140625	205.70101928710938	1.0	543.92138671875	221.74639892578125	1.0	542.8652954101562	223.4273223876953	0.0006364285945892334	4	019
290	435.7801208496094	146.44964599609375	1.0	359.412353515625	203.55899047851562	1.0	543.875	221.71502685546875	1.0	542.7465209960938	223.44622802734375	0.0007928907871246338	4	019
291	436.7525329589844	145.5102081298828	1.0	355.6715087890625	202.31781005859375	1.0	544.0509033203125	222.0903778076172	1.0	543.1651611328125	223.56292724609375	0.0007466971874237061	4	019
292	436.0930480957031	145.20692443847656	1.0	351.8952331542969	202.11085510253906	1.0	543.992919921875	221.67105102539062	1.0	543.0067749023438	223.42172241210938	0.0007871091365814209	4	019
293	434.7692565917969	144.9402313232422	1.0	349.06622314453125	202.8915252685547	1.0	543.8607177734375	222.00958251953125	1.0	543.0833129882812	224.05674743652344	0.000790715217590332	4	019
294	434.83935546875	145.84991455078125	1.0	345.4094543457031	200.0162353515625	0.9997043609619141	544.1771850585938	221.81675720214844	1.0	543.5723876953125	223.38246154785156	0.0005223453044891357	4	019
295	436.0914306640625	147.5517120361328	1.0	355.10614013671875	199.72312927246094	0.9999998807907104	544.1812744140625	222.1408233642578	1.0	543.3807983398438	223.26956176757812	0.0006179511547088623	4	019
296	436.8939208984375	147.7377166748047	1.0	349.0667419433594	201.4105224609375	1.0	544.4999389648438	221.9046173095703	1.0	543.5730590820312	223.08837890625	0.0005502700805664062	4	019
297	437.91986083984375	146.69253540039062	1.0	354.7622985839844	191.59521484375	1.0	544.4111328125	222.0951385498047	1.0	543.4915161132812	223.32984924316406	0.0005449354648590088	4	019
298	436.55377197265625	146.35494995117188	1.0	351.3799743652344	188.4071044921875	1.0	543.9658813476562	221.81198120117188	1.0	486.33612060546875	194.69500732421875	0.0012073516845703125	4	019
299	441.5688781738281	146.50816345214844	1.0	354.5270690917969	183.89576721191406	0.9897440671920776	544.3596801757812	221.84027099609375	1.0	543.0460205078125	223.4386749267578	0.0004965364933013916	4	019
300	442.1578063964844	148.26904296875	1.0	449.991455078125	151.48779296875	0.0009830594062805176	543.8463745117188	222.20399475097656	1.0	542.98779296875	223.99806213378906	0.0005804598331451416	4	019
301	439.9034423828125	148.04840087890625	1.0	448.9640808105469	150.89273071289062	0.001931607723236084	544.2371826171875	221.8341827392578	1.0	543.2786254882812	223.0039825439453	0.00046116113662719727	4	019
302	439.98968505859375	148.39013671875	1.0	349.05255126953125	184.42889404296875	0.9638620615005493	545.3157348632812	222.3836212158203	1.0	543.5010375976562	223.39337158203125	0.00036963820457458496	4	019
303	441.3554382324219	147.53578186035156	1.0	349.5704040527344	183.79832458496094	1.0	544.5293579101562	221.95509338378906	1.0	543.2776489257812	223.38442993164062	0.00044414401054382324	4	019
304	438.8521728515625	148.7481689453125	1.0	348.4107971191406	181.3693389892578	1.0	544.8338012695312	222.1452178955078	1.0	543.462158203125	223.38316345214844	0.0003552734851837158	4	019
305	439.6933288574219	149.5741729736328	1.0	348.2462463378906	176.85641479492188	0.999999463558197	544.646240234375	221.93568420410156	1.0	543.510986328125	223.40847778320312	0.0005083978176116943	4	019
306	440.3465270996094	150.12820434570312	1.0	349.6748962402344	175.67861938476562	0.9942614436149597	544.7200317382812	222.0325927734375	1.0	543.2898559570312	223.1044158935547	0.0004093348979949951	4	019
307	439.7138671875	149.6303253173828	1.0	348.85076904296875	175.4994354248047	0.9999909996986389	544.9205932617188	222.11549377441406	1.0	543.4292602539062	223.3966064453125	0.0007472634315490723	4	019
308	441.18743896484375	149.25318908691406	1.0	343.2242431640625	175.7301025390625	0.9999865293502808	544.8214111328125	222.3903045654297	1.0	543.3045043945312	223.76974487304688	0.0006445944309234619	4	019
309	440.0400390625	148.23162841796875	1.0	337.6636657714844	169.8970184326172	0.9999972581863403	544.907470703125	222.04440307617188	1.0	543.5324096679688	223.00897216796875	0.00046384334564208984	4	019
310	441.0214538574219	147.52627563476562	1.0	343.3561096191406	166.04058837890625	0.0028946995735168457	544.4657592773438	222.27621459960938	1.0	543.1005859375	223.19207763671875	0.000551372766494751	4	019
311	440.5980529785156	146.25111389160156	1.0	342.47369384765625	166.68829345703125	0.7208587527275085	544.463623046875	222.11898803710938	1.0	543.3058471679688	223.16790771484375	0.0005138516426086426	4	019
312	441.2723388671875	146.3632354736328	1.0	338.4670715332031	168.75949096679688	1.0	544.2960205078125	221.54080200195312	1.0	542.7847290039062	222.651611328125	0.00047838687896728516	4	019
313	441.8985290527344	145.8066864013672	1.0	336.394287109375	174.0575408935547	0.03543448448181152	544.391357421875	221.75830078125	1.0	543.1453857421875	222.95387268066406	0.0006418228149414062	4	019
314	441.60064697265625	146.3551788330078	1.0	338.09368896484375	176.66085815429688	0.9996212720870972	544.8616943359375	222.1523895263672	1.0	543.5200805664062	223.66567993164062	0.0006516575813293457	4	019
315	442.69921875	147.33692932128906	1.0	335.666748046875	171.90142822265625	0.9994103908538818	544.4697875976562	221.7088623046875	1.0	543.3370361328125	222.680419921875	0.0003368258476257324	4	019
316	442.32928466796875	149.2094268798828	1.0	339.9945068359375	167.97645568847656	0.9671564102172852	544.7158813476562	222.15806579589844	1.0	543.2069702148438	222.71151733398438	0.00042003393173217773	4	019
317	443.12274169921875	151.5657958984375	0.9752370715141296	346.07257080078125	173.87242126464844	0.22988009452819824	544.580078125	221.96449279785156	1.0	543.1365966796875	223.13946533203125	0.0005543828010559082	4	019
318	442.50396728515625	153.46266174316406	0.9966084957122803	346.2148742675781	179.26626586914062	0.9999991655349731	544.4846801757812	221.689697265625	1.0	542.8726806640625	223.31683349609375	0.0009044110774993896	4	019
319	445.7132568359375	154.100341796875	0.8361693620681763	342.0835266113281	181.5022735595703	1.0	544.1661987304688	221.76905822753906	1.0	543.4342651367188	223.11021423339844	0.0007382631301879883	4	019
320	447.7598571777344	154.98890686035156	0.9999942779541016	339.3047180175781	179.13050842285156	1.0	543.9673461914062	222.22335815429688	1.0	543.2955322265625	223.68011474609375	0.0008577108383178711	4	019
321	450.5470886230469	153.82676696777344	0.9999769330024719	338.4150695800781	174.658935546875	1.0	544.1800537109375	221.98544311523438	1.0	543.0853881835938	223.3762664794922	0.0007063150405883789	4	019
322	447.01239013671875	154.0223846435547	0.999999463558197	336.3040466308594	168.90660095214844	1.0	544.1357421875	221.6598663330078	1.0	543.0023193359375	222.55491638183594	0.0005987286567687988	4	019
323	445.7646789550781	154.70510864257812	0.9993767738342285	342.925048828125	160.85472106933594	0.9992713332176208	544.0942993164062	222.13954162597656	1.0	542.8287353515625	223.95977783203125	0.000681757926940918	4	019
324	445.90338134765625	156.7410125732422	0.9999812841415405	347.4376525878906	159.1614227294922	0.5577298402786255	544.8274536132812	222.01849365234375	1.0	543.2838745117188	222.59149169921875	0.0005328655242919922	4	019
325	446.82330322265625	155.09349060058594	0.9999972581863403	339.0169982910156	166.79380798339844	0.9999932050704956	544.3592529296875	221.7808074951172	1.0	543.3843383789062	222.72543334960938	0.0005380809307098389	4	019
326	448.98065185546875	157.50900268554688	0.9998602867126465	338.989501953125	164.4053192138672	0.9768353700637817	544.6614990234375	222.3717498779297	1.0	543.07421875	223.8888702392578	0.0008491873741149902	4	019
327	449.99676513671875	159.47825622558594	0.028851956129074097	405.8205261230469	87.06399536132812	0.005134075880050659	544.3998413085938	222.54891967773438	1.0	543.366455078125	224.04344177246094	0.0006380379199981689	4	019
328	448.7798156738281	160.84193420410156	0.9944843053817749	344.9576416015625	161.3422393798828	0.9999991655349731	544.2400512695312	221.9003448486328	1.0	543.3260498046875	222.58348083496094	0.000736624002456665	4	019
329	449.79962158203125	162.1888885498047	0.9999508857727051	346.4742736816406	162.33396911621094	0.9995108842849731	544.0877685546875	222.00796508789062	1.0	543.2437744140625	223.15072631835938	0.0007987320423126221	4	019
330	447.7762756347656	164.1912841796875	0.9914591908454895	342.39825439453125	169.38385009765625	0.9998924136161804	544.0760498046875	221.7864990234375	1.0	543.2059936523438	223.22840881347656	0.0007756054401397705	4	019
331	481.3021545410156	163.7139434814453	0.9512643814086914	342.1159973144531	168.6737518310547	1.0	544.432373046875	222.20480346679688	1.0	543.0245971679688	223.2054901123047	0.0005001723766326904	4	019
332	447.38287353515625	166.19268798828125	0.9980354905128479	339.3934631347656	166.94314575195312	1.0	544.9633178710938	222.50917053222656	1.0	543.7107543945312	222.91575622558594	0.000333636999130249	4	019
333	445.9595031738281	170.1017608642578	1.0	337.6029052734375	160.5119171142578	0.9998927712440491	544.2560424804688	221.7005615234375	1.0	543.2205200195312	222.76454162597656	0.0004919171333312988	4	019
334	442.2789001464844	178.16751098632812	1.0	347.6916198730469	162.65579223632812	0.9602422714233398	544.42041015625	222.23602294921875	1.0	543.6402587890625	223.20138549804688	0.0004897415637969971	4	019
335	441.2716369628906	182.34703063964844	1.0	348.4170837402344	159.6160888671875	0.5341004729270935	544.235595703125	221.66880798339844	1.0	543.2214965820312	223.0106658935547	0.00038549304008483887	4	019
336	440.3276672363281	184.3491973876953	1.0	338.3759765625	170.03439331054688	0.999997615814209	544.3126831054688	222.07630920410156	1.0	543.1683959960938	222.73321533203125	0.00038880109786987305	4	019
337	439.6111145019531	187.42391967773438	1.0	337.1549987792969	167.90261840820312	1.0	544.5349731445312	222.3660125732422	1.0	543.308837890625	223.0491180419922	0.00031065940856933594	4	019
338	440.5928955078125	190.39431762695312	1.0	337.7177734375	165.65760803222656	1.0	543.917724609375	221.7670135498047	1.0	542.7967529296875	222.9829864501953	0.0004610717296600342	4	019
339	440.1091613769531	193.57766723632812	1.0	335.6510009765625	164.03915405273438	1.0	544.8338012695312	222.0674591064453	1.0	543.4552001953125	222.62757873535156	0.0003413558006286621	4	019
340	439.8352966308594	197.45962524414062	1.0	331.57037353515625	155.69471740722656	0.9993196725845337	544.3710327148438	222.36526489257812	1.0	543.2002563476562	222.97332763671875	0.0004011988639831543	4	019
341	442.066650390625	199.25515747070312	1.0	336.1447448730469	156.84848022460938	1.0	544.110595703125	221.5924072265625	1.0	543.1767578125	223.03402709960938	0.00040966272354125977	4	019
342	443.5999755859375	200.95997619628906	1.0	330.9661560058594	155.3488006591797	0.9999998807907104	544.0771484375	221.74826049804688	1.0	542.927734375	223.04095458984375	0.0005311667919158936	4	019
343	443.52178955078125	204.27992248535156	1.0	331.2149963378906	153.93344116210938	0.9999995231628418	544.1115112304688	222.12481689453125	1.0	543.1129150390625	223.42959594726562	0.0005876719951629639	4	019
344	443.7688293457031	205.9091033935547	1.0	334.00347900390625	152.26083374023438	1.0	544.1611328125	221.80975341796875	1.0	543.2639770507812	222.7286376953125	0.00046253204345703125	4	019
345	443.60498046875	206.96221923828125	1.0	335.0919494628906	151.0955352783203	1.0	544.3751220703125	221.9100799560547	1.0	543.0914306640625	222.86790466308594	0.00044092535972595215	4	019
346	441.0688171386719	210.1143341064453	1.0	332.48614501953125	152.9909210205078	1.0	544.1820678710938	221.48812866210938	1.0	542.9375	222.4897003173828	0.0003688633441925049	4	019
347	438.32086181640625	215.69029235839844	1.0	336.48529052734375	168.6246795654297	0.9999998807907104	544.6712036132812	222.3274688720703	1.0	543.2811279296875	222.90188598632812	0.00039449334144592285	4	019
348	440.04461669921875	219.50450134277344	1.0	335.7056884765625	169.9090576171875	1.0	544.526123046875	221.53993225097656	1.0	543.1727294921875	222.59274291992188	0.0003746151924133301	4	019
349	437.880859375	223.01544189453125	1.0	340.9884338378906	163.0583953857422	1.0	544.68994140625	222.06248474121094	1.0	543.7120971679688	222.81272888183594	0.00042942166328430176	4	019
350	436.60015869140625	226.18495178222656	1.0	341.2210693359375	158.4287567138672	1.0	543.9370727539062	221.7455596923828	1.0	542.8550415039062	222.4388427734375	0.0004405081272125244	4	019
351	437.4405517578125	230.21604919433594	1.0	350.2996826171875	155.06289672851562	1.0	544.30908203125	222.04266357421875	1.0	543.0756225585938	222.8749542236328	0.0004439055919647217	4	019
352	437.7886962890625	232.717529296875	1.0	351.7561950683594	157.47003173828125	1.0	544.0894165039062	221.86851501464844	1.0	542.8866577148438	222.36453247070312	0.00041180849075317383	4	019
353	438.2567443847656	233.3659210205078	1.0	352.6541442871094	162.16043090820312	0.9999991059303284	543.88818359375	222.12059020996094	1.0	542.7671508789062	222.931640625	0.0005663633346557617	4	019
354	439.1388854980469	233.92172241210938	1.0	363.34637451171875	165.61280822753906	1.0	544.1420288085938	221.95489501953125	1.0	542.6777954101562	222.5592041015625	0.00047904253005981445	4	019
355	440.3925476074219	235.15963745117188	1.0	362.9555969238281	163.6644287109375	1.0	544.079345703125	221.52926635742188	1.0	428.19183349609375	229.78683471679688	0.0004025399684906006	4	019
356	441.71807861328125	235.78721618652344	1.0	365.90399169921875	170.52413940429688	0.9999914169311523	544.1088256835938	221.78927612304688	1.0	542.5418701171875	222.63783264160156	0.0003769099712371826	4	019
357	440.7962341308594	236.70594787597656	1.0	366.60162353515625	181.36495971679688	1.0	544.4559936523438	222.06695556640625	1.0	542.809326171875	222.8909149169922	0.0004189014434814453	4	019
358	440.5252380371094	236.50669860839844	0.9999991655349731	362.5442199707031	183.94793701171875	0.9966472387313843	543.9261474609375	222.3763885498047	1.0	542.3734130859375	224.2069854736328	0.000677257776260376	4	019
359	436.76116943359375	234.05296325683594	0.9999843835830688	362.4830627441406	185.4265594482422	0.9945929050445557	544.3563842773438	222.02395629882812	1.0	543.15380859375	222.67245483398438	0.00029018521308898926	4	019
360	485.9467468261719	232.51637268066406	0.9550892114639282	372.69927978515625	186.51280212402344	0.9999996423721313	544.1655883789062	222.32470703125	1.0	542.64794921875	222.75631713867188	0.0003585219383239746	4	019
361	425.1595764160156	228.7828826904297	1.0	376.0670471191406	184.82440185546875	0.9999210834503174	544.0581665039062	222.18621826171875	1.0	542.6060180664062	223.9693145751953	0.0012097060680389404	4	019
362	424.9166564941406	228.4052734375	0.9999997019767761	371.4182434082031	188.60208129882812	1.0	543.8572387695312	221.99771118164062	1.0	542.2535400390625	223.89585876464844	0.0015160441398620605	4	019
363	418.6390075683594	230.1352996826172	1.0	369.37493896484375	190.29258728027344	0.9979642629623413	543.8460693359375	222.3657989501953	1.0	542.8327026367188	223.4285430908203	0.0008573830127716064	4	019
364	420.8190002441406	232.88699340820312	1.0	430.3307189941406	233.69720458984375	0.0001328587532043457	544.01708984375	222.11822509765625	1.0	542.2343139648438	222.85350036621094	0.0005694329738616943	4	019
365	423.51422119140625	234.35610961914062	1.0	406.4508361816406	86.76805114746094	0.001530289649963379	544.4163818359375	222.0746307373047	1.0	542.9476928710938	223.24383544921875	0.0006683468818664551	4	019
366	422.47509765625	235.50091552734375	1.0	352.57012939453125	191.94253540039062	0.0005650818347930908	544.2308349609375	221.92530822753906	1.0	542.2816162109375	222.85569763183594	0.0006883442401885986	4	019
367	420.89971923828125	237.07528686523438	1.0	350.7742614746094	191.8674774169922	0.0019939541816711426	543.8431396484375	222.21188354492188	1.0	542.1685791015625	223.10562133789062	0.0006716251373291016	4	019
368	421.3359680175781	239.0606689453125	1.0	344.56561279296875	188.7505645751953	0.9986224174499512	544.2825927734375	221.93179321289062	1.0	542.4090576171875	223.46820068359375	0.00041168928146362305	4	019
369	419.91314697265625	240.3345947265625	1.0	343.5010986328125	188.80545043945312	0.99953293800354	543.5281372070312	222.2392120361328	1.0	542.2054443359375	223.8404083251953	0.0019629299640655518	4	019
370	419.8423767089844	240.57754516601562	1.0	344.8001403808594	186.05035400390625	0.9999599456787109	543.620361328125	222.13803100585938	1.0	541.959228515625	223.74069213867188	0.0007602870464324951	4	019
371	418.76348876953125	242.29200744628906	1.0	337.5440673828125	184.7714385986328	0.9999765157699585	543.4609985351562	222.20570373535156	1.0	542.2188110351562	223.38565063476562	0.0007065534591674805	4	019
372	418.40985107421875	241.9410858154297	1.0	341.2584228515625	181.26708984375	0.9997429847717285	543.0496826171875	222.12342834472656	1.0	541.9991455078125	223.46749877929688	0.0011743605136871338	4	019
373	417.35504150390625	243.16433715820312	1.0	343.7586364746094	183.80816650390625	1.0	543.8125610351562	222.30735778808594	1.0	542.2583618164062	223.91578674316406	0.0005912482738494873	4	019
374	418.1109619140625	248.57986450195312	1.0	415.1836242675781	254.8490447998047	9.164214134216309e-5	543.2486572265625	221.68283081054688	1.0	542.0889892578125	223.39942932128906	0.0005593001842498779	4	019
375	419.52398681640625	252.3448486328125	1.0	416.71636962890625	255.82054138183594	0.0001576542854309082	543.4487915039062	221.966064453125	1.0	541.9365844726562	223.8663787841797	0.0007247328758239746	4	019
376	424.52001953125	256.600830078125	1.0	406.39373779296875	87.1270523071289	0.0009976327419281006	543.8544921875	222.0329132080078	1.0	542.562255859375	223.3349151611328	0.0005802512168884277	4	019
377	428.594970703125	257.44677734375	1.0	436.4704284667969	262.001953125	0.00030747056007385254	543.4395751953125	221.4633331298828	1.0	542.6410522460938	222.40072631835938	0.00048029422760009766	4	019
378	432.3480224609375	258.931884765625	1.0	645.339111328125	432.3066711425781	0.00012859702110290527	543.6732788085938	222.06275939941406	1.0	542.31298828125	222.93777465820312	0.00040796399116516113	4	019
379	434.65191650390625	260.8221435546875	1.0	406.3062438964844	87.48110961914062	0.003162562847137451	543.9214477539062	221.6425018310547	1.0	542.6500244140625	222.9248809814453	0.0004515647888183594	4	019
380	435.9583740234375	261.9782409667969	1.0	645.2200317382812	432.35205078125	0.00030288100242614746	544.5870361328125	221.56552124023438	1.0	542.93212890625	222.07647705078125	0.00041535496711730957	4	019
381	436.1606750488281	262.74005126953125	1.0	545.7897338867188	224.52392578125	0.00014358758926391602	544.2974853515625	222.13316345214844	1.0	542.7554321289062	223.13375854492188	0.0006126761436462402	4	019
382	438.5415344238281	260.4299621582031	1.0	364.6462707519531	223.4859619140625	0.0004153251647949219	543.8255615234375	221.55368041992188	1.0	542.6419677734375	222.8668212890625	0.0007751584053039551	4	019
383	440.35150146484375	260.62353515625	1.0	363.7259826660156	225.9553680419922	1.0	544.4446411132812	221.56944274902344	1.0	542.7745361328125	222.08349609375	0.0004976987838745117	4	019
384	444.3440856933594	258.2291564941406	1.0	370.3842468261719	227.50460815429688	1.0	544.41455078125	222.24798583984375	1.0	543.2417602539062	223.2047576904297	0.0003955960273742676	4	019
385	482.87127685546875	260.241943359375	0.9999974966049194	368.4884948730469	229.3017578125	1.0	544.4600219726562	221.50364685058594	1.0	543.119140625	222.2174835205078	0.0004043281078338623	4	019
386	481.1875	259.71295166015625	0.9998936653137207	367.1074523925781	244.71714782714844	0.9999997615814209	544.35498046875	222.171630859375	1.0	543.24072265625	223.29498291015625	0.000511467456817627	4	019
387	447.25341796875	258.23394775390625	0.576714277267456	363.39471435546875	245.11170959472656	0.9999940395355225	544.6132202148438	221.66006469726562	1.0	543.2536010742188	222.33421325683594	0.0002440810203552246	4	019
388	446.6815185546875	258.9042053222656	0.9977660775184631	363.85125732421875	249.14659118652344	0.9999900460243225	544.572021484375	222.04620361328125	1.0	543.6250610351562	222.49822998046875	0.000432431697845459	4	019
389	448.7331237792969	259.3954162597656	0.9999663829803467	364.2985534667969	253.51206970214844	0.005608201026916504	544.4884033203125	222.22169494628906	1.0	543.4899291992188	222.5648193359375	0.0003058314323425293	4	019
390	449.20526123046875	258.82415771484375	0.9999989867210388	366.73223876953125	250.77862548828125	0.007528781890869141	544.8065795898438	222.37120056152344	1.0	543.4959716796875	222.73536682128906	0.0002891421318054199	4	019
391	450.312744140625	261.5039978027344	0.9999963045120239	363.73760986328125	250.697265625	0.008679330348968506	544.7514038085938	222.0018310546875	1.0	543.5654296875	222.56394958496094	0.00036340951919555664	4	019
392	440.3598327636719	264.3562927246094	1.0	357.4960021972656	253.5835723876953	0.07005217671394348	544.2274169921875	222.44374084472656	1.0	543.259033203125	223.8053436279297	0.0006923377513885498	4	019
393	442.0262756347656	266.1860656738281	1.0	357.80560302734375	253.87167358398438	0.019070446491241455	563.788818359375	266.8634033203125	0.9996169209480286	426.1759033203125	261.9902038574219	0.00012317299842834473	4	019
394	440.7254333496094	269.92352294921875	0.9999998807907104	443.5076904296875	274.2044372558594	0.0010899901390075684	564.0250854492188	267.6614074707031	0.9998589754104614	438.21771240234375	259.7745666503906	0.00011962652206420898	4	019
395	440.4570007324219	269.6520690917969	1.0	443.8186950683594	273.558837890625	0.0013498961925506592	564.3396606445312	268.2351989746094	0.9999046921730042	436.71875	258.1522521972656	0.00023925304412841797	4	019
396	439.0365295410156	270.92950439453125	1.0	457.37939453125	265.6082763671875	0.0030972659587860107	564.3995361328125	266.99407958984375	0.9998594522476196	437.93951416015625	262.352294921875	0.00026610493659973145	4	019
397	440.45379638671875	270.698486328125	1.0	406.7183837890625	86.70565795898438	0.0014439821243286133	563.3901977539062	267.51739501953125	0.9968768358230591	439.14068603515625	261.87249755859375	0.00020429491996765137	4	019
398	436.79815673828125	270.3941955566406	1.0	440.11712646484375	274.4879150390625	0.0005915462970733643	564.08154296875	268.54034423828125	0.9984976053237915	437.611572265625	260.31396484375	0.00019633769989013672	4	019
399	434.5786437988281	274.4176330566406	1.0	439.9512023925781	276.381103515625	0.0009337663650512695	564.9788818359375	266.2767639160156	0.999466598033905	438.7613220214844	263.92596435546875	4.6581029891967773e-5	4	019
400	435.6395568847656	276.86383056640625	1.0	441.53021240234375	278.57177734375	0.00045871734619140625	564.5689086914062	267.4673767089844	0.9999130368232727	560.7542724609375	269.2690124511719	3.8504600524902344e-5	4	019
401	438.1845703125	280.0065002441406	1.0	456.6980285644531	279.4747314453125	0.002875715494155884	563.9425048828125	269.0377197265625	0.9999452829360962	560.8910522460938	269.9923400878906	6.404519081115723e-5	4	019
402	443.22760009765625	282.0758361816406	0.0818902850151062	460.33026123046875	279.6820373535156	0.0011938810348510742	564.8966674804688	266.3717956542969	0.9996906518936157	561.705322265625	265.2948913574219	2.5838613510131836e-5	4	019
403	468.650634765625	289.6061096191406	0.8270983695983887	379.6392517089844	298.46978759765625	0.030766218900680542	565.0170288085938	267.58416748046875	0.9939879775047302	458.828125	4.460733413696289	1.0162591934204102e-5	4	019
404	461.7361755371094	289.05828857421875	0.05474916100502014	380.01068115234375	307.8435974121094	0.3206729590892792	564.9986572265625	266.181396484375	0.9995952248573303	367.8166198730469	305.4925231933594	2.625584602355957e-5	4	019
405	460.5707092285156	289.6466369628906	0.9981403350830078	406.743408203125	88.5750732421875	0.00039693713188171387	563.77587890625	268.6728820800781	0.9993629455566406	561.4442138671875	269.70794677734375	2.4586915969848633e-5	4	019
406	442.50299072265625	285.6463928222656	0.9964886903762817	459.5643005371094	283.71636962890625	0.001329571008682251	564.2481689453125	266.38446044921875	0.990691065788269	447.41693115234375	277.4919738769531	2.822279930114746e-5	4	019
407	438.81341552734375	286.5578308105469	0.9999539852142334	443.6468811035156	280.410400390625	0.00237429141998291	563.4102783203125	268.7290954589844	0.9999822378158569	435.56915283203125	276.8174743652344	0.00011217594146728516	4	019
408	438.3641662597656	285.43597412109375	1.0	457.00567626953125	282.8777160644531	0.008522957563400269	563.8245239257812	268.43548583984375	0.9993417263031006	436.1414489746094	276.63079833984375	0.0005159080028533936	4	019
409	437.6676940917969	283.72161865234375	1.0	407.0727233886719	88.17081451416016	0.003516465425491333	564.3782348632812	268.2781677246094	0.9997391700744629	439.9289855957031	289.2586364746094	0.00021138787269592285	4	019
410	437.9420166015625	281.6322021484375	1.0	453.3080139160156	279.489501953125	0.004421591758728027	563.75927734375	267.66748046875	0.9998906850814819	440.6136779785156	288.75592041015625	0.0001811981201171875	4	019
411	435.67999267578125	285.04486083984375	1.0	442.6389465332031	279.88482666015625	0.005214065313339233	564.0321655273438	268.5859375	0.9996973872184753	434.7148742675781	277.5583190917969	0.0009705722332000732	4	019
412	465.9664306640625	290.2510681152344	0.999946117401123	387.65234375	321.97613525390625	0.389553427696228	563.4542236328125	267.7380065917969	0.9999583959579468	560.8140258789062	268.8206481933594	0.00011056661605834961	4	019
413	434.8851623535156	285.6423645019531	0.9990489482879639	387.73956298828125	328.59698486328125	1.0	564.1328735351562	268.6114196777344	0.9997571110725403	436.6013488769531	278.3635559082031	0.00015610456466674805	4	019
414	436.8138427734375	286.0813903808594	0.9999927282333374	444.3577575683594	278.7808532714844	0.0017166435718536377	565.2957153320312	267.3586120605469	0.999893307685852	436.5894775390625	276.7237243652344	0.00013962388038635254	4	019
415	471.5017395019531	287.5440673828125	0.9349486827850342	395.478759765625	312.26995849609375	0.008353114128112793	564.7572631835938	267.09588623046875	0.9998239874839783	454.150634765625	279.0584716796875	9.381771087646484e-5	4	019
416	479.63037109375	286.65460205078125	0.9656817317008972	407.51092529296875	88.74728393554688	0.002143293619155884	563.172119140625	268.6415100097656	0.997829020023346	398.1275634765625	89.97307586669922	1.52587890625e-5	4	019
417	395.4310302734375	313.281005859375	0.9455857872962952	455.1491394042969	270.7003479003906	0.04876527190208435	563.793701171875	268.27294921875	0.9997532367706299	438.7252197265625	264.1893615722656	0.0004145503044128418	4	019
418	397.69818115234375	321.7088928222656	0.9999897480010986	398.7030944824219	323.63616943359375	0.04598921537399292	565.4349975585938	266.6387634277344	0.999954104423523	442.1948547363281	269.2613220214844	5.048513412475586e-5	4	019
419	443.00732421875	258.1548767089844	0.9999633431434631	397.7055358886719	326.0284118652344	1.0	562.8499755859375	268.80364990234375	0.9999775886535645	560.2439575195312	269.814453125	0.00012701749801635742	4	019
420	444.2684631347656	254.75013732910156	0.9999969601631165	396.5660705566406	327.4044494628906	1.0	563.3484497070312	268.3428649902344	0.9991621375083923	398.1287841796875	334.2693786621094	0.0001240074634552002	4	019
421	444.3801574707031	251.67030334472656	0.9999376535415649	396.6266784667969	329.427490234375	1.0	563.6500854492188	270.0219421386719	0.9994649291038513	476.4440612792969	331.15924072265625	0.00020563602447509766	4	019
422	444.1983337402344	244.89108276367188	1.0	394.8343505859375	327.9427795410156	0.9999999403953552	562.4119262695312	269.2218322753906	0.9998983144760132	480.38555908203125	333.0771789550781	0.00016131997108459473	4	019
423	445.3448486328125	239.4383087158203	0.9999997019767761	394.6851501464844	331.30975341796875	1.0	562.3416137695312	269.82012939453125	0.9999673962593079	438.2047119140625	230.8829345703125	0.00039499998092651367	4	019
424	453.146728515625	223.92123413085938	0.6478015184402466	385.3447265625	330.5218505859375	0.9999973773956299	565.2969970703125	267.19512939453125	0.9998851418495178	440.3377380371094	218.04115295410156	0.0001780390739440918	4	019
425	479.3602600097656	226.37332153320312	0.9999998211860657	386.9236755371094	337.0931091308594	1.0	564.5662841796875	267.9720458984375	0.9999383687973022	448.6115417480469	230.57032775878906	0.00030794739723205566	4	019
426	483.83782958984375	227.83688354492188	1.0	384.2046203613281	331.3646240234375	0.9999999403953552	565.247802734375	268.4794921875	0.9999412298202515	431.5067138671875	238.64703369140625	0.00031322240829467773	4	019
427	482.5927734375	232.37794494628906	1.0	427.5317687988281	237.28514099121094	0.006084412336349487	563.2113037109375	269.67584228515625	0.9998036623001099	428.5561828613281	241.45947265625	0.00010955333709716797	4	019
428	425.744873046875	236.9233856201172	0.9999998807907104	485.9747619628906	231.3905029296875	0.9726938009262085	563.6988525390625	270.2554626464844	0.9998766183853149	421.33294677734375	228.96665954589844	7.539987564086914e-5	4	019
429	426.4544677734375	237.4202880859375	0.9999932050704956	387.8226318359375	330.6754455566406	0.4369357228279114	564.1578979492188	267.63970947265625	0.9999421834945679	422.3576354980469	229.78599548339844	0.00014847517013549805	4	019
430	428.5777282714844	237.80104064941406	1.0	385.7252197265625	330.04412841796875	0.9997292160987854	563.6747436523438	268.5306091308594	0.9992228746414185	422.8754577636719	229.0735321044922	0.00013449788093566895	4	019
431	432.59283447265625	237.9095001220703	1.0	385.614501953125	328.5769958496094	1.0	564.4286499023438	268.4166564941406	0.9999096989631653	425.4012451171875	229.52029418945312	0.00031298398971557617	4	019
432	436.333251953125	237.56787109375	1.0	387.6856994628906	325.3181457519531	1.0	564.4462280273438	268.1789855957031	0.998749852180481	436.3669128417969	229.61083984375	0.0003891587257385254	4	019
433	437.6797180175781	237.0164794921875	1.0	390.49462890625	320.07012939453125	1.0	564.4110717773438	268.4537048339844	0.9999809265136719	390.3818359375	312.95574951171875	0.0003453195095062256	4	019
434	439.988525390625	234.4989776611328	0.9999985694885254	388.9555969238281	314.49542236328125	1.0	564.8734130859375	268.3379211425781	0.9998342990875244	445.2447204589844	242.57269287109375	0.0006327927112579346	4	019
435	479.72662353515625	231.75601196289062	0.9999974966049194	388.8409118652344	310.50213623046875	1.0	564.1388549804688	269.3819274902344	0.9999169707298279	449.66070556640625	239.67327880859375	0.0008063614368438721	4	019
436	477.7851257324219	226.74423217773438	1.0	388.56719970703125	306.23541259765625	1.0	563.4773559570312	269.49053955078125	0.999843180179596	447.6159362792969	242.01454162597656	0.0007683038711547852	4	019
437	478.1657409667969	225.2912139892578	0.9999985694885254	394.7624206542969	298.5486145019531	0.9999960660934448	563.1277465820312	269.6969299316406	0.9991632699966431	448.4843444824219	240.5518798828125	0.000262528657913208	4	019
438	475.0899658203125	220.4907989501953	1.0	397.0290222167969	299.8767395019531	1.0	564.5444946289062	268.1668395996094	0.9999769330024719	463.53497314453125	229.08172607421875	0.0036225318908691406	4	019
439	477.1907653808594	217.18380737304688	1.0	399.1631164550781	302.5022277832031	1.0	563.774169921875	269.1165771484375	0.9999896287918091	449.1437072753906	225.60263061523438	0.0032526254653930664	4	019
440	449.1441955566406	218.23275756835938	0.9999998807907104	399.4551696777344	304.0962829589844	0.9999999403953552	563.2379150390625	268.4780578613281	0.9999905824661255	449.84893798828125	225.2200469970703	0.0028651654720306396	4	019
441	474.62420654296875	213.12466430664062	0.9999998807907104	400.3396301269531	304.6301574707031	1.0	562.8081665039062	270.0135803222656	0.9999335408210754	451.9681396484375	224.96524047851562	0.0029047727584838867	4	019
442	475.22552490234375	212.48963928222656	0.9999999403953552	401.2590637207031	306.925537109375	1.0	563.2069091796875	268.0163269042969	0.9998506307601929	449.2871398925781	226.48419189453125	0.0022525787353515625	4	019
443	473.6405334472656	212.57986450195312	0.9999998807907104	401.6702575683594	306.5862121582031	1.0	563.7743530273438	269.2616882324219	0.9999779462814331	450.8196716308594	225.85418701171875	0.0015557706356048584	4	019
444	449.4028015136719	216.43739318847656	0.9999996423721313	401.6424865722656	307.9000244140625	1.0	562.7440185546875	269.17138671875	0.9994755983352661	449.3030700683594	224.63833618164062	0.00613442063331604	4	019
445	474.34332275390625	214.0537872314453	0.9999997019767761	397.60565185546875	308.8959045410156	1.0	563.3132934570312	268.45550537109375	0.9993442296981812	448.07061767578125	225.27528381347656	0.0033327043056488037	4	019
446	475.0930480957031	214.47726440429688	0.9999989867210388	395.9786376953125	312.91290283203125	0.08357253670692444	563.3815307617188	269.83978271484375	0.9998406767845154	448.5788269042969	225.0743408203125	0.0020142197608947754	4	019
447	478.266845703125	214.8578643798828	1.0	395.1834411621094	313.1867980957031	1.0	564.4291381835938	268.0590515136719	0.9999122023582458	448.1855163574219	227.55020141601562	0.0026236772537231445	4	019
448	478.1154479980469	216.2542724609375	1.0	393.2158508300781	313.8644714355469	1.0	563.3023071289062	269.1856994628906	0.9999397397041321	448.4468994140625	225.71929931640625	0.003104478120803833	4	019
449	475.6309814453125	218.2954559326172	0.9999996423721313	393.55438232421875	313.0764465332031	1.0	563.5833129882812	268.3568115234375	0.9998977184295654	448.27606201171875	226.17373657226562	0.0022668838500976562	4	019
450	477.5449523925781	219.38670349121094	0.9999995231628418	395.5513000488281	308.7872619628906	1.0	562.7754516601562	268.6784973144531	0.9997999668121338	447.1038818359375	227.71435546875	0.0017289519309997559	4	019
451	478.8293762207031	218.38327026367188	0.9999997615814209	392.5106201171875	311.1724548339844	0.9999977350234985	564.5061645507812	268.36114501953125	0.9999713897705078	447.2311706542969	227.01864624023438	0.0017772912979125977	4	019
452	478.97430419921875	215.81460571289062	0.9999998807907104	391.8824462890625	312.9897766113281	1.0	564.8026733398438	267.4058532714844	0.9995503425598145	447.15008544921875	225.9589080810547	0.0007916390895843506	4	019
453	477.38214111328125	214.41366577148438	1.0	441.28485107421875	214.99696350097656	0.002887338399887085	564.1263427734375	268.758544921875	0.999753475189209	447.0805969238281	226.31964111328125	0.0007594823837280273	4	019
454	448.2106018066406	209.9445037841797	1.0	399.35498046875	311.5324401855469	0.08260190486907959	564.1755981445312	267.8722839355469	0.9999310970306396	456.377685546875	200.16148376464844	0.00011628866195678711	4	019
455	451.69610595703125	199.22438049316406	1.0	405.9408874511719	86.916748046875	0.00037157535552978516	563.9785766601562	268.8400573730469	0.9998217225074768	453.26971435546875	209.79872131347656	9.936094284057617e-5	4	019
456	477.356689453125	204.21502685546875	0.9999967217445374	385.95257568359375	331.9600830078125	0.09531745314598083	563.7069091796875	268.09735107421875	0.9999469518661499	440.6837158203125	208.0506134033203	0.00046825408935546875	4	019
457	430.48199462890625	205.7916259765625	0.9999997019767761	387.82550048828125	333.1740417480469	1.0	564.5609741210938	268.2484436035156	0.9999642372131348	424.770263671875	196.42967224121094	0.00015652179718017578	4	019
458	431.1734313964844	206.25428771972656	1.0	389.3985595703125	334.42840576171875	0.9996459484100342	563.6849365234375	269.1537170410156	0.9998025894165039	425.888671875	198.08328247070312	0.00020200014114379883	4	019
459	430.81976318359375	207.62144470214844	1.0	389.4452209472656	334.66802978515625	1.0	563.69384765625	268.3594970703125	0.9999071359634399	426.5651550292969	198.778076171875	0.00012165307998657227	4	019
460	432.0074157714844	210.03663635253906	0.9999998807907104	389.0729064941406	335.9039306640625	1.0	565.2318115234375	267.3353576660156	0.9997495412826538	434.64813232421875	221.77420043945312	0.00018522143363952637	4	019
461	431.7842102050781	211.85208129882812	0.9999998807907104	394.60247802734375	338.6314697265625	1.0	564.409912109375	268.2490234375	0.999975860118866	433.14520263671875	223.00791931152344	0.00010836124420166016	4	019
462	432.224853515625	213.98797607421875	1.0	396.19110107421875	342.3786926269531	1.0	564.0584716796875	267.08355712890625	0.9996683597564697	432.81103515625	225.04302978515625	0.00014126300811767578	4	019
463	432.75384521484375	217.0174102783203	1.0	396.6963806152344	342.0296630859375	1.0	563.747802734375	268.6031188964844	0.9999817609786987	435.6436462402344	224.1815948486328	0.0002766847610473633	4	019
464	433.38525390625	218.7227783203125	0.9999995231628418	397.89874267578125	342.96710205078125	1.0	564.9374389648438	267.3602294921875	0.9999455213546753	435.919921875	224.52000427246094	0.00027701258659362793	4	019
465	432.58135986328125	220.1737060546875	0.9999975562095642	396.08013916015625	342.4512023925781	1.0	563.0341796875	269.4302062988281	0.999976634979248	432.47906494140625	213.21778869628906	0.00030282139778137207	4	019
466	433.5947570800781	221.9430389404297	0.9999999403953552	396.233154296875	342.7450866699219	1.0	562.894775390625	268.98199462890625	0.9999740719795227	426.9486389160156	216.36376953125	0.00025203824043273926	4	019
467	433.8898010253906	220.84556579589844	1.0	393.4627990722656	340.4400329589844	1.0	563.3594360351562	269.95599365234375	0.9999861121177673	426.22235107421875	213.26235961914062	0.0002898573875427246	4	019
468	434.3393859863281	221.68572998046875	1.0	393.2546081542969	338.75811767578125	1.0	564.4674682617188	268.0668029785156	0.9999783039093018	427.2777404785156	214.31065368652344	0.0003318190574645996	4	019
469	435.37506103515625	221.57040405273438	1.0	392.72662353515625	340.41058349609375	1.0	564.3075561523438	268.21728515625	0.9997997283935547	427.6440124511719	215.48895263671875	0.0003160238265991211	4	019
470	435.4860534667969	223.0310516357422	1.0	391.0301818847656	340.5505065917969	1.0	563.16650390625	269.23052978515625	0.9998212456703186	436.58831787109375	213.69528198242188	0.00012928247451782227	4	019
471	435.6069641113281	225.24989318847656	1.0	391.0700988769531	337.45489501953125	1.0	564.0863647460938	269.0700378417969	0.9999790191650391	438.2743225097656	216.63851928710938	0.0002491474151611328	4	019
472	434.32379150390625	228.01446533203125	1.0	435.62628173828125	228.90968322753906	0.04305019974708557	564.1709594726562	268.35284423828125	0.9999284744262695	433.40771484375	238.32305908203125	5.161762237548828e-5	4	019
473	436.218017578125	229.878662109375	1.0	391.63128662109375	336.7669982910156	1.0	564.8954467773438	267.7042541503906	0.9999507665634155	438.81964111328125	239.4688262939453	8.64863395690918e-5	4	019
474	435.6632995605469	229.01316833496094	1.0	392.8322448730469	336.44512939453125	0.9999805688858032	562.8121948242188	268.5267028808594	0.9998770356178284	434.27001953125	238.92779541015625	6.014108657836914e-5	4	019
475	434.0120544433594	225.25399780273438	1.0	394.8947448730469	333.3349609375	0.9997450113296509	562.9906005859375	268.8629455566406	0.9999833106994629	391.81475830078125	328.57745361328125	0.00032779574394226074	4	019
476	435.3231506347656	220.54180908203125	1.0	391.1720275878906	338.28338623046875	0.34555089473724365	563.7406005859375	267.36260986328125	0.9998658299446106	435.68463134765625	213.73846435546875	0.000328749418258667	4	019
477	476.06085205078125	215.691650390625	1.0	440.032958984375	217.99334716796875	0.0270577073097229	564.428955078125	268.60406494140625	0.9984874725341797	445.7259521484375	226.01974487304688	0.001414865255355835	4	019
478	474.27374267578125	211.98851013183594	1.0	396.3194580078125	339.98858642578125	0.993865966796875	562.599609375	269.02142333984375	0.9997014999389648	445.919677734375	226.7300262451172	0.0005665719509124756	4	019
479	443.2841796875	211.10708618164062	1.0	391.8417053222656	336.4842834472656	0.9988329410552979	563.1587524414062	269.22540283203125	0.9997918605804443	438.358642578125	223.16346740722656	0.0001704096794128418	4	019
480	464.5289306640625	203.72439575195312	1.0	444.03240966796875	207.74913024902344	0.0008339881896972656	564.6123046875	268.0290832519531	0.99900883436203	449.0191345214844	211.2090606689453	0.0005856752395629883	4	019
481	449.2484130859375	197.88821411132812	1.0	385.26751708984375	338.1331787109375	1.0	563.0514526367188	268.56585693359375	0.9998575448989868	385.10345458984375	338.79833984375	8.055567741394043e-5	4	019
482	448.8223571777344	193.9445037841797	1.0	379.15850830078125	334.08648681640625	0.9479920268058777	563.8668823242188	267.5948486328125	0.9999446868896484	560.7147827148438	268.2950439453125	1.9103288650512695e-5	4	019
483	435.6790466308594	195.35934448242188	1.0	379.2019348144531	333.7286376953125	1.0	564.266845703125	268.29241943359375	0.9999927282333374	435.2852478027344	206.56155395507812	0.0003555119037628174	4	019
484	479.1833190917969	191.21080017089844	1.0	380.83056640625	330.96484375	0.9999984502792358	564.7162475585938	267.6063232421875	0.99967360496521	447.5599365234375	198.287353515625	0.0006044507026672363	4	019
485	425.8002014160156	194.93344116210938	1.0	382.40411376953125	333.8936462402344	0.9999781847000122	564.6626586914062	268.0223083496094	0.9998980760574341	446.7781066894531	198.10888671875	0.0005783736705780029	4	019
486	425.2371826171875	195.23036193847656	1.0	376.77398681640625	329.7433166503906	1.0	564.5388793945312	268.5349426269531	0.9989893436431885	449.1276550292969	198.44264221191406	0.0002681612968444824	4	019
487	423.6088562011719	195.43307495117188	0.9999998807907104	373.46142578125	330.61328125	0.9999998807907104	562.7947387695312	270.0691833496094	0.9999804496765137	428.92578125	197.65789794921875	8.782744407653809e-5	4	019
488	422.92449951171875	191.99758911132812	1.0	374.8273010253906	332.89501953125	0.9999994039535522	564.976318359375	268.73712158203125	0.9999629259109497	471.3188171386719	194.2142333984375	6.708502769470215e-5	4	019
489	419.6246643066406	192.16586303710938	1.0	380.28350830078125	343.2879333496094	0.9998397827148438	564.5323486328125	268.2344055175781	0.9999148845672607	422.9958801269531	204.77467346191406	7.081031799316406e-5	4	019
490	417.8097229003906	196.72354125976562	1.0	379.8750305175781	345.35723876953125	1.0	563.933349609375	268.8135681152344	0.9994583129882812	383.1379699707031	351.7750244140625	0.00041615962982177734	4	019
491	416.91949462890625	199.86532592773438	1.0	381.08770751953125	350.2779235839844	1.0	564.5514526367188	268.9226379394531	0.9997326731681824	383.54998779296875	350.8576965332031	0.0003567934036254883	4	019
492	415.8553771972656	202.14207458496094	1.0	388.12640380859375	354.45819091796875	1.0	563.8201293945312	268.25775146484375	0.9998174905776978	385.99481201171875	354.68310546875	0.0001672804355621338	4	019
493	415.31964111328125	205.30352783203125	1.0	387.636474609375	358.4869079589844	1.0	563.733642578125	269.2693786621094	0.9999796152114868	410.52410888671875	212.3867645263672	7.668137550354004e-5	4	019
494	413.6048278808594	206.2811737060547	1.0	383.0384826660156	361.7071533203125	1.0	563.0850219726562	269.7800598144531	0.9999152421951294	382.946044921875	366.8813781738281	0.0001226961612701416	4	019
495	413.5625305175781	208.47364807128906	1.0	380.88287353515625	364.9176940917969	1.0	563.9441528320312	267.91070556640625	0.9993598461151123	383.0829162597656	365.1953125	0.0002754032611846924	4	019
496	412.1492919921875	213.52330017089844	0.9998372793197632	380.50146484375	367.99407958984375	1.0	563.8115234375	270.2138366699219	0.9997274875640869	377.4526062011719	361.0458984375	0.00019797682762145996	4	019
497	407.4140625	221.4576873779297	0.9985217452049255	490.278564453125	222.22708129882812	0.9991898536682129	564.265869140625	268.29412841796875	0.9995615482330322	403.0474548339844	215.1178436279297	0.00011071562767028809	4	019
498	408.76177978515625	224.687255859375	0.9999966621398926	413.3019714355469	225.3663787841797	0.6253686547279358	564.029296875	268.26580810546875	0.9998123645782471	396.8827819824219	231.3445587158203	3.0517578125e-5	4	019
499	406.5284118652344	230.9284210205078	0.9999946355819702	380.94525146484375	386.70648193359375	0.9985561370849609	564.4305419921875	268.1771545410156	0.9991591572761536	470.46368408203125	225.23826599121094	0.0002732574939727783	4	019
500	407.71636962890625	237.23556518554688	1.0	378.85003662109375	389.3895263671875	0.9999711513519287	563.3685913085938	266.1508483886719	0.9990944862365723	405.780517578125	229.23052978515625	0.00013530254364013672	4	019
501	408.7442321777344	241.20401000976562	1.0	376.49072265625	387.5107421875	0.9999999403953552	564.4210815429688	266.834228515625	0.9994524717330933	377.5840148925781	388.2545471191406	9.393692016601562e-5	4	019
502	408.69000244140625	244.90164184570312	1.0	375.548583984375	388.1930847167969	0.9845969676971436	563.8641967773438	267.311767578125	0.9998079538345337	413.2464599609375	241.1532745361328	3.129243850708008e-5	4	019
503	408.91314697265625	247.95562744140625	1.0	369.4090576171875	388.2983093261719	0.9984184503555298	564.008056640625	267.26025390625	0.9969995617866516	409.863525390625	255.4242706298828	0.00019508600234985352	4	019
504	409.9785461425781	249.3482208251953	1.0	366.3199462890625	390.180908203125	0.9999491572380066	563.4179077148438	268.37908935546875	0.9996116757392883	410.30810546875	255.8260955810547	0.00029671192169189453	4	019
505	412.058349609375	248.61997985839844	1.0	359.7127380371094	388.15771484375	1.0	563.7647705078125	268.81158447265625	0.999803900718689	410.8516845703125	255.78887939453125	0.00025919079780578613	4	019
506	414.06219482421875	247.62606811523438	1.0	353.23687744140625	386.9945373535156	1.0	565.067138671875	268.3052978515625	0.9969087839126587	352.7861328125	388.77850341796875	0.0001297295093536377	4	019
507	417.1961364746094	248.17083740234375	1.0	353.5465087890625	385.8137512207031	0.9999998807907104	565.0162963867188	268.3141174316406	0.9997200965881348	353.9354248046875	387.0734558105469	0.00012221932411193848	4	019
508	417.8588562011719	249.45518493652344	1.0	349.6247253417969	386.2372741699219	1.0	563.8800048828125	268.9366760253906	0.9999840259552002	476.1638488769531	242.3229217529297	0.00011616945266723633	4	019
509	419.37939453125	250.4166259765625	1.0	345.1985168457031	385.6787109375	0.9999997615814209	563.6259155273438	269.32733154296875	0.9987697601318359	475.3608703613281	241.6524200439453	0.00011798739433288574	4	019
510	421.2122802734375	251.41502380371094	1.0	343.7161865234375	383.49139404296875	0.9999967217445374	565.1018676757812	267.6712951660156	0.9994627237319946	342.6748352050781	377.27191162109375	0.00015217065811157227	4	019
511	424.8734436035156	250.97596740722656	1.0	342.3736877441406	377.1627502441406	1.0	563.9751586914062	268.3171081542969	0.9999017715454102	425.5198974609375	257.16961669921875	0.0001679062843322754	4	019
512	427.9512023925781	251.8507537841797	1.0	339.7432861328125	372.0811462402344	1.0	565.111572265625	268.0697937011719	0.999228298664093	339.9957275390625	378.7748718261719	0.000129014253616333	4	019
513	430.4513244628906	252.4126434326172	1.0	337.61993408203125	372.8657531738281	1.0	564.9390869140625	267.56219482421875	0.9999569654464722	336.778564453125	373.8677978515625	0.00011089444160461426	4	019
514	431.3428649902344	252.42636108398438	1.0	334.7320556640625	370.4427795410156	1.0	564.68212890625	266.963134765625	0.9998587369918823	335.6606750488281	371.9056701660156	0.000309675931930542	4	019
515	432.7929992675781	252.69580078125	1.0	336.0522155761719	367.7597961425781	0.9999998807907104	564.3106689453125	267.06451416015625	0.9974057078361511	337.069091796875	367.421142578125	0.0003078579902648926	4	019
516	434.8624267578125	252.0359649658203	1.0	340.64202880859375	364.9119567871094	0.9998748302459717	565.180908203125	266.67962646484375	0.9990866184234619	341.43243408203125	360.5433349609375	0.0005121529102325439	4	019
517	437.7727966308594	248.32110595703125	1.0	341.08612060546875	360.0088195800781	0.9993625283241272	564.1741943359375	268.9845886230469	0.9995615482330322	340.66680908203125	359.6238098144531	0.0003829002380371094	4	019
518	448.6571960449219	241.47348022460938	1.0	348.54669189453125	353.9111328125	1.0	564.6734619140625	269.7071533203125	0.9998244643211365	351.4955749511719	346.549560546875	9.962916374206543e-5	4	019
519	443.9147033691406	239.06182861328125	1.0	348.3033752441406	357.4527282714844	1.0	564.1884155273438	268.39385986328125	0.9993298053741455	445.0982666015625	228.6287384033203	0.00033083558082580566	4	019
520	441.1202392578125	239.2342987060547	1.0	348.29718017578125	361.4966125488281	1.0	562.8424072265625	269.1229553222656	0.9999070167541504	437.6459045410156	229.34031677246094	0.0008819103240966797	4	019
521	435.70257568359375	243.384521484375	1.0	352.396728515625	368.2431335449219	0.9999987483024597	563.1180419921875	269.0552978515625	0.9999841451644897	345.23016357421875	362.1144714355469	0.00020366907119750977	4	019
522	433.45257568359375	244.41043090820312	1.0	353.4078063964844	370.9085388183594	1.0	563.576171875	269.6514892578125	0.9999362230300903	344.29644775390625	362.8247985839844	0.00013813376426696777	4	019
523	431.2719421386719	247.98098754882812	1.0	354.287841796875	371.38140869140625	1.0	564.8414306640625	267.3948059082031	0.9998669624328613	350.7205810546875	365.0295104980469	0.00022554397583007812	4	019
524	431.3810119628906	248.8381805419922	1.0	354.5342712402344	370.92730712890625	1.0	564.1332397460938	268.9556884765625	0.9999394416809082	352.3955993652344	364.3606872558594	0.0008129775524139404	4	019
525	430.3349304199219	250.5983428955078	1.0	354.3599548339844	372.52642822265625	1.0	563.1886596679688	268.45062255859375	0.9998940825462341	351.33349609375	372.2328796386719	0.00027954578399658203	4	019
526	429.8038330078125	250.53533935546875	1.0	355.36151123046875	377.2060546875	1.0	564.7078247070312	267.51434326171875	0.9998986721038818	352.9707336425781	375.74005126953125	0.0003561675548553467	4	019
527	430.9874572753906	251.09397888183594	1.0	355.03619384765625	378.8260803222656	0.9999999403953552	563.055908203125	269.1085510253906	0.9995639324188232	353.6946105957031	376.4610595703125	0.0005200505256652832	4	019
528	431.2908935546875	252.9561767578125	1.0	356.02813720703125	381.44549560546875	1.0	563.2857666015625	269.1613464355469	0.9992012977600098	354.3481750488281	376.93023681640625	0.00028887391090393066	4	019
529	431.86578369140625	251.46730041503906	1.0	355.680908203125	376.61187744140625	1.0	562.723388671875	268.683837890625	0.9994996786117554	456.24468994140625	231.0338592529297	0.0004291236400604248	4	019
530	431.5948791503906	252.46444702148438	1.0	356.99005126953125	375.98974609375	1.0	563.152587890625	269.04986572265625	0.9994537830352783	359.12591552734375	380.06793212890625	0.0002390444278717041	4	019
531	432.65716552734375	251.68838500976562	1.0	357.7023620605469	376.245361328125	0.9999998807907104	564.9542236328125	267.5359191894531	0.9993067979812622	455.8548889160156	233.7820281982422	0.00019568204879760742	4	019
532	431.916015625	252.38327026367188	1.0	351.9065246582031	378.3415832519531	1.0	563.6033325195312	268.9063415527344	0.9999474287033081	350.0954895019531	384.0894470214844	0.000263899564743042	4	019
