# Supplementary material for: An automated feeding system for the African killifish reveals the impact of diet on lifespan and allows scalable assessment of associative learning
Source: eLife. 2022 Nov 10;11:e69008. doi: 10.7554/eLife.69008 (PMC9788828; doi:10.7554/eLife.69008)
Supplement: Figure 6—source data 2. [file elife-69008-fig6-data2.zip › Training Trajectories/t21_REC009DLC_resnet50_TrainAllTheThingsJun28shuffle1_1030000.csv]

bodyparts_coords	fishhead_x	fishhead_y	fishhead_likelihood	fishtail_x	fishtail_y	fishtail_likelihood	redlight_x	redlight_y	redlight_likelihood	fooddrop_x	fooddrop_y	fooddrop_likelihood	fishnum	recordingnum
0	20.10578727722168	305.7364196777344	0.02545955777168274	646.1906127929688	304.5022888183594	0.0010475516319274902	639.4982299804688	477.50286865234375	0.00023245811462402344	1.591437578201294	285.7108459472656	1.4394521713256836e-5	21	009
1	16.95818519592285	304.17828369140625	0.16077712178230286	42.94730758666992	311.99481201171875	0.31495606899261475	639.3533325195312	478.5814514160156	9.301304817199707e-5	1.9725093841552734	286.9825744628906	8.130073547363281e-5	21	009
2	8.569082260131836	311.3615417480469	0.9996809959411621	645.988525390625	305.4706115722656	0.0016248524188995361	639.17333984375	478.5794982910156	0.00027742981910705566	-1.248772144317627	299.1235046386719	9.357929229736328e-6	21	009
3	11.563037872314453	308.930908203125	0.999225378036499	35.15132141113281	302.085693359375	0.027791082859039307	639.5401611328125	478.1147155761719	6.851553916931152e-5	2.358250379562378	287.57891845703125	8.806586265563965e-5	21	009
4	4.251561164855957	315.1163635253906	0.9999890327453613	36.58408737182617	301.9439697265625	0.8511612415313721	638.8706665039062	477.9214172363281	0.00013908743858337402	29.15530776977539	297.7504577636719	1.4662742614746094e-5	21	009
5	5.115543365478516	316.2110290527344	0.9999597072601318	35.651344299316406	303.5516662597656	0.08108416199684143	639.3761596679688	478.1452331542969	6.118416786193848e-5	0.47220540046691895	301.7110595703125	3.552436828613281e-5	21	009
6	4.233462810516357	315.25408935546875	0.999990701675415	38.20127868652344	300.9606628417969	0.3154432773590088	640.3231811523438	478.97393798828125	5.316734313964844e-5	0.26424598693847656	301.5121154785156	5.081295967102051e-5	21	009
7	4.355338096618652	316.41021728515625	0.999950647354126	33.22532272338867	297.7705993652344	0.0012775063514709473	639.8328857421875	478.2456359863281	0.00010073184967041016	0.5242292881011963	302.5743103027344	4.0024518966674805e-5	21	009
8	4.058272838592529	315.0321044921875	0.9974827766418457	37.05111312866211	298.3451843261719	0.003180950880050659	647.248779296875	141.45175170898438	0.00023609399795532227	37.252647399902344	294.84893798828125	2.1785497665405273e-5	21	009
9	4.424307823181152	316.269287109375	0.9999974966049194	38.470947265625	298.6197204589844	0.022008299827575684	639.2316284179688	478.69781494140625	5.0187110900878906e-5	-0.5088362693786621	302.48126220703125	6.923079490661621e-5	21	009
10	5.476925373077393	316.7975158691406	0.9999998807907104	37.5058708190918	294.7068786621094	0.6495745778083801	4.457639217376709	308.2625732421875	0.00026360154151916504	-0.5280518531799316	302.14031982421875	0.000341951847076416	21	009
11	5.360406875610352	316.1978759765625	0.9999994039535522	36.405845642089844	295.3418273925781	0.019203007221221924	639.2137451171875	476.9759826660156	0.0002697408199310303	-0.8803234100341797	303.12884521484375	0.00014513731002807617	21	009
12	3.9527549743652344	316.09857177734375	0.9999987483024597	40.83892822265625	294.65625	0.008788257837295532	3.7672460079193115	308.0204162597656	0.00013816356658935547	-1.8682451248168945	302.382568359375	0.00027564167976379395	21	009
13	3.496001720428467	314.11285400390625	0.6887309551239014	645.0281982421875	306.427734375	0.0013838112354278564	639.6569213867188	478.3345642089844	0.00018325448036193848	2.6018402576446533	287.2293395996094	3.781914710998535e-5	21	009
14	2.9939398765563965	315.79168701171875	0.9723002910614014	42.469295501708984	298.9333190917969	0.004806816577911377	647.2689208984375	319.8030090332031	8.186697959899902e-5	0.7986586093902588	302.87249755859375	4.357099533081055e-5	21	009
15	2.4815030097961426	321.4486389160156	0.9916555881500244	42.111541748046875	289.8403625488281	0.03134074807167053	647.0465698242188	317.6046142578125	5.933642387390137e-5	0.4374549388885498	302.3055114746094	1.2576580047607422e-5	21	009
16	2.434399366378784	323.1141052246094	0.22469407320022583	42.69209289550781	284.12005615234375	0.7835323810577393	639.6406860351562	478.9213562011719	0.0002544522285461426	37.60289001464844	278.57708740234375	4.3511390686035156e-5	21	009
17	2.8306918144226074	326.8058776855469	0.3633671998977661	42.6700553894043	281.7371520996094	0.9756019115447998	41.93037796020508	282.5777587890625	0.0001519322395324707	37.75666427612305	277.95233154296875	0.00011259317398071289	21	009
18	2.3847765922546387	326.9726867675781	0.6861131191253662	43.72394943237305	283.982666015625	0.9437751770019531	42.67582702636719	283.0093994140625	7.575750350952148e-5	37.488243103027344	278.4722595214844	0.00042870640754699707	21	009
19	1.371469497680664	326.77862548828125	0.9998869895935059	46.33192443847656	280.9657287597656	0.9957952499389648	639.4853515625	477.8370666503906	7.426738739013672e-5	39.51803970336914	277.9488525390625	0.0002633035182952881	21	009
20	3.4746246337890625	323.04351806640625	0.999971866607666	46.518192291259766	279.3133239746094	0.26427215337753296	638.7049560546875	477.9430236816406	0.00014963746070861816	0.690185546875	340.4451904296875	9.033083915710449e-5	21	009
21	3.3460378646850586	317.3639221191406	0.9994431734085083	46.42558288574219	278.4850769042969	0.0035263895988464355	647.8963012695312	318.565673828125	8.612871170043945e-5	-1.566025733947754	302.3138122558594	0.0003173649311065674	21	009
22	4.903860569000244	313.1919860839844	0.9999998807907104	3.9566988945007324	321.17083740234375	0.0011828243732452393	4.404799938201904	321.8326416015625	0.00029340386390686035	-3.011430263519287	300.7102966308594	0.0007548332214355469	21	009
23	4.982022762298584	315.03839111328125	0.9999980926513672	60.68428421020508	267.2808532714844	0.008952885866165161	4.079375267028809	308.50750732421875	0.0002537071704864502	-2.874762535095215	301.3236389160156	0.0009563565254211426	21	009
24	3.745382308959961	317.0330505371094	0.9999961853027344	59.430747985839844	266.1095275878906	0.001617729663848877	4.327424049377441	308.7600402832031	0.0003718435764312744	-1.7432808876037598	302.0059509277344	0.0011992156505584717	21	009
25	4.838860511779785	315.4220275878906	0.9975303411483765	3.3041529655456543	322.29071044921875	0.0009980201721191406	638.7857055664062	479.0920104980469	0.00014412403106689453	-2.7163820266723633	302.5531005859375	0.000270843505859375	21	009
26	8.323694229125977	307.85809326171875	1.0	645.623291015625	303.7999572753906	0.0013313591480255127	531.1053466796875	210.91517639160156	0.9999998807907104	531.8733520507812	212.553466796875	0.002233564853668213	21	009
27	19.543865203857422	299.8407897949219	0.9994875192642212	647.5255737304688	312.1340026855469	0.0009048879146575928	531.2694702148438	210.56842041015625	1.0	529.5623168945312	211.19610595703125	0.0012228786945343018	21	009
28	18.873395919799805	297.1099853515625	0.9999476671218872	38.006099700927734	309.1151123046875	0.4310459792613983	530.8244018554688	210.66427612304688	1.0	528.9132080078125	211.06199645996094	0.0013714432716369629	21	009
29	19.00350570678711	296.05804443359375	1.0	34.050201416015625	307.9854431152344	0.9403238296508789	531.2072143554688	210.460205078125	1.0	529.304443359375	210.3773651123047	0.0010647475719451904	21	009
30	21.02893829345703	297.1761779785156	0.9946565628051758	32.56588363647461	305.7728576660156	0.0014090240001678467	531.0245971679688	210.42178344726562	1.0	529.47021484375	210.81698608398438	0.0012484192848205566	21	009
31	22.353397369384766	296.2541198730469	0.9999972581863403	647.940673828125	312.5882873535156	0.0003930628299713135	531.1223754882812	210.56080627441406	1.0	529.3010864257812	210.30393981933594	0.0013483762741088867	21	009
32	21.895843505859375	293.17425537109375	0.9992240071296692	531.9359741210938	211.8717803955078	0.0002898871898651123	531.3790893554688	210.36012268066406	1.0	530.2793579101562	210.22628784179688	0.000979393720626831	21	009
33	531.4227905273438	214.0894317626953	0.00016900897026062012	644.9876708984375	305.6925964355469	0.003389984369277954	530.7660522460938	211.01113891601562	1.0	528.9964599609375	210.95628356933594	0.0015135109424591064	21	009
34	26.78011703491211	324.22430419921875	0.00017586350440979004	646.7957153320312	303.92938232421875	0.00026175379753112793	530.8521728515625	210.6029510498047	1.0	528.9935302734375	211.0729522705078	0.0014652013778686523	21	009
35	22.83365821838379	324.07977294921875	0.019073575735092163	35.4146728515625	265.9454650878906	0.058930426836013794	531.0460815429688	210.53892517089844	1.0	529.38427734375	210.74456787109375	0.0015451610088348389	21	009
36	22.90000343322754	326.9747314453125	0.2929396331310272	37.18659591674805	258.7234802246094	0.998468279838562	531.660888671875	210.90289306640625	1.0	529.4580688476562	211.11776733398438	0.0010582208633422852	21	009
37	21.280609130859375	327.9913330078125	0.1960785984992981	37.05470657348633	258.85882568359375	0.9999997019767761	531.0274658203125	210.35128784179688	1.0	529.0720825195312	210.8240966796875	0.0012480616569519043	21	009
38	23.210723876953125	325.40582275390625	0.9845938682556152	39.1435661315918	255.93756103515625	0.9999805688858032	531.1544799804688	210.6630401611328	1.0	529.53466796875	210.62646484375	0.0012788176536560059	21	009
39	23.137216567993164	327.3313293457031	0.23364385962486267	35.39860534667969	255.74456787109375	0.09282317757606506	531.7568359375	210.43832397460938	1.0	530.0505981445312	210.60716247558594	0.0011398792266845703	21	009
40	25.378807067871094	325.8543395996094	0.0787179172039032	40.79756164550781	255.24740600585938	0.9998002052307129	531.3997192382812	210.2733612060547	1.0	529.9926147460938	210.3252410888672	0.000732123851776123	21	009
41	20.778881072998047	326.33258056640625	0.03146916627883911	34.74675369262695	259.8091735839844	0.0005116760730743408	531.1260986328125	210.58535766601562	1.0	529.8067016601562	210.9239044189453	0.0014158189296722412	21	009
42	24.9315242767334	329.8492126464844	0.01026386022567749	27.78829002380371	333.2654113769531	0.0013839900493621826	531.0453491210938	210.44229125976562	1.0	529.3285522460938	210.62933349609375	0.0010574758052825928	21	009
43	12.849881172180176	326.9416198730469	0.003541409969329834	646.846923828125	304.7767333984375	0.0007708072662353516	531.1904907226562	211.15342712402344	1.0	529.0970458984375	210.87303161621094	0.0013991594314575195	21	009
44	10.34537410736084	325.7232971191406	0.00025784969329833984	646.3343505859375	303.3585205078125	0.0010191500186920166	530.6981201171875	210.1246795654297	1.0	529.0635375976562	210.7467498779297	0.0016270279884338379	21	009
45	11.014176368713379	327.13946533203125	0.0016240179538726807	531.9873657226562	212.0072784423828	0.0001812279224395752	530.9996337890625	210.50244140625	1.0	529.2350463867188	210.86431884765625	0.0011953115463256836	21	009
46	13.82658863067627	327.3206481933594	0.055895477533340454	646.4481201171875	304.79107666015625	0.0007536411285400391	530.763427734375	210.63790893554688	1.0	529.2007446289062	210.8551025390625	0.0015159547328948975	21	009
47	20.20117950439453	333.1197204589844	0.9644086360931396	647.693115234375	312.3381652832031	0.0005642473697662354	530.5462036132812	211.1356658935547	1.0	528.6077880859375	211.15797424316406	0.0015664100646972656	21	009
48	40.040809631347656	288.2052001953125	0.0021554231643676758	39.37760925292969	282.3879089355469	0.0005448758602142334	530.5909423828125	210.0332794189453	1.0	529.1819458007812	210.37161254882812	0.0012896955013275146	21	009
49	42.45085906982422	286.1831359863281	0.4028334617614746	14.670198440551758	338.8066101074219	0.002154827117919922	531.205078125	210.01951599121094	1.0	529.6775512695312	210.31431579589844	0.0014383494853973389	21	009
50	19.481534957885742	335.3219299316406	0.6357970237731934	647.7723388671875	311.602294921875	0.0013448596000671387	531.7338256835938	210.7967071533203	1.0	529.9984741210938	210.75357055664062	0.0010402798652648926	21	009
51	16.248367309570312	323.4124450683594	0.9998806715011597	531.9481811523438	212.4869842529297	0.0002440810203552246	530.9058227539062	211.08433532714844	1.0	529.1204223632812	211.00030517578125	0.0016961395740509033	21	009
52	15.343539237976074	319.0443115234375	0.6784177422523499	646.4715576171875	304.4364929199219	0.00021976232528686523	530.9742431640625	210.25250244140625	1.0	529.3626098632812	210.3639373779297	0.0009011924266815186	21	009
53	13.894015312194824	317.3118896484375	0.999845027923584	647.8275756835938	311.8695068359375	0.0004968047142028809	530.8121337890625	210.43153381347656	1.0	528.9647827148438	210.6494903564453	0.0014538764953613281	21	009
54	8.916211128234863	313.61932373046875	0.9999890923500061	532.0525512695312	211.84193420410156	0.00020018219947814941	530.8272094726562	210.55612182617188	1.0	529.065185546875	210.66065979003906	0.0013382136821746826	21	009
55	10.132444381713867	312.96728515625	0.9999998807907104	647.31201171875	310.9283752441406	0.0015549957752227783	531.04736328125	210.28533935546875	1.0	529.8612060546875	210.45318603515625	0.0010555684566497803	21	009
56	9.060808181762695	311.5721130371094	0.9999999403953552	645.8114013671875	305.1248779296875	0.001435399055480957	530.6553955078125	210.79173278808594	1.0	528.6675415039062	210.82723999023438	0.0016222000122070312	21	009
57	7.0344014167785645	311.64459228515625	0.9999985694885254	646.379150390625	305.0247497558594	0.000554203987121582	530.9041137695312	210.56668090820312	1.0	529.7011108398438	210.72293090820312	0.001305609941482544	21	009
58	4.299164772033691	312.9098815917969	0.9935475587844849	645.70361328125	305.069580078125	0.00034055113792419434	531.3589477539062	211.06639099121094	1.0	529.5062255859375	210.8026580810547	0.001538783311843872	21	009
59	3.0655088424682617	312.2715148925781	0.9988583326339722	646.4547729492188	304.7166442871094	0.001573711633682251	531.0616455078125	210.05728149414062	1.0	529.4927368164062	210.7115478515625	0.001045823097229004	21	009
60	4.203038692474365	310.2781982421875	0.974716305732727	646.2265014648438	305.27264404296875	0.0011986494064331055	531.4644165039062	210.0828857421875	1.0	529.8360595703125	210.6001434326172	0.0016994178295135498	21	009
61	6.465493679046631	313.53448486328125	0.9999845027923584	36.060245513916016	315.83917236328125	0.09310314059257507	531.5126342773438	210.4490966796875	1.0	529.8760375976562	210.79373168945312	0.0009187757968902588	21	009
62	6.628014087677002	311.9005432128906	0.9978765249252319	35.21669387817383	314.82623291015625	0.8274626731872559	530.8065185546875	210.59683227539062	1.0	529.2891235351562	211.06642150878906	0.0015066266059875488	21	009
63	7.79498815536499	314.4233703613281	0.9999622702598572	35.20744323730469	314.0035400390625	0.6711633205413818	530.8465576171875	210.8779296875	1.0	529.090576171875	211.14125061035156	0.0016798675060272217	21	009
64	4.538895130157471	310.9726867675781	0.9999476671218872	32.568729400634766	314.26495361328125	0.004026681184768677	531.716552734375	210.7969970703125	1.0	529.8455810546875	210.93389892578125	0.0008615255355834961	21	009
65	6.487605571746826	311.7082824707031	0.9999871253967285	34.376468658447266	313.52362060546875	0.26118922233581543	531.6803588867188	210.89572143554688	1.0	529.5535278320312	210.94815063476562	0.0010098516941070557	21	009
66	2.9632692337036133	308.4707336425781	0.9996074438095093	647.6172485351562	312.705078125	0.0004482865333557129	531.2918090820312	210.6338348388672	1.0	529.64208984375	210.77804565429688	0.001258552074432373	21	009
67	4.5016374588012695	303.7572937011719	0.999826192855835	33.657440185546875	317.7865905761719	0.5280406475067139	531.1653442382812	210.5294952392578	1.0	529.1473388671875	210.7960662841797	0.0018303096294403076	21	009
68	4.210198402404785	300.2085876464844	0.9999380111694336	34.273712158203125	321.4334411621094	0.9993444681167603	531.380859375	211.06216430664062	1.0	529.4287109375	211.1261749267578	0.0013416707515716553	21	009
69	4.907878875732422	299.39678955078125	0.9999878406524658	33.81886672973633	321.46221923828125	0.9999929666519165	531.6968383789062	210.31094360351562	1.0	529.4844360351562	210.3135986328125	0.00118255615234375	21	009
70	4.756430149078369	298.3257141113281	0.9999728798866272	32.90428924560547	322.3346862792969	0.9999999403953552	530.8026123046875	211.0919189453125	1.0	529.3087768554688	211.1934051513672	0.0015335679054260254	21	009
71	4.4857258796691895	298.3597717285156	0.9999963045120239	32.834842681884766	319.9947509765625	1.0	530.8776245117188	210.3098602294922	1.0	529.228271484375	210.2483673095703	0.001967489719390869	21	009
72	3.119213104248047	294.7091064453125	0.9999884366989136	31.666784286499023	319.73651123046875	0.9999998807907104	530.9518432617188	210.72445678710938	1.0	528.9529418945312	210.96719360351562	0.0011580884456634521	21	009
73	4.582170486450195	287.4227294921875	0.9998822212219238	33.63386917114258	324.0103759765625	1.0	531.7525634765625	210.42091369628906	1.0	-1.4494194984436035	295.70501708984375	0.0011082291603088379	21	009
74	5.801449298858643	280.640869140625	0.9999988079071045	35.40605163574219	327.8912658691406	0.9936830401420593	531.6239013671875	210.92161560058594	1.0	529.5833740234375	210.96946716308594	0.001028895378112793	21	009
75	5.479776382446289	275.94512939453125	0.9999998211860657	35.834503173828125	326.0142517089844	0.9999737739562988	531.3966064453125	210.1515655517578	1.0	529.559814453125	210.3437957763672	0.0012857019901275635	21	009
76	10.28607177734375	268.607666015625	1.0	33.322044372558594	327.13665771484375	0.9973269701004028	530.5398559570312	210.38763427734375	1.0	529.3215942382812	210.78451538085938	0.0014392733573913574	21	009
77	12.959305763244629	265.19671630859375	0.9999998807907104	646.27197265625	305.2380065917969	0.00048530101776123047	530.8068237304688	210.8953857421875	1.0	0.88535475730896	252.27377319335938	0.001557767391204834	21	009
78	14.837469100952148	261.72637939453125	1.0	646.3604736328125	303.777099609375	0.0007582902908325195	531.0526733398438	210.8866729736328	1.0	529.1082153320312	210.7937774658203	0.0013044476509094238	21	009
79	17.95757484436035	256.87579345703125	1.0	646.3184814453125	304.34649658203125	0.0006532073020935059	532.055419921875	210.35777282714844	1.0	530.4893798828125	210.80764770507812	0.0005911588668823242	21	009
80	19.961793899536133	256.0272521972656	0.9999990463256836	646.5867309570312	304.358642578125	0.0005726516246795654	531.0414428710938	211.38975524902344	1.0	528.8558959960938	211.4244842529297	0.0013010501861572266	21	009
81	19.434886932373047	253.85665893554688	0.9999990463256836	640.4219970703125	2.2920432090759277	0.00016626715660095215	531.5672607421875	210.4950408935547	1.0	529.9259643554688	210.48870849609375	0.0007394552230834961	21	009
82	20.578723907470703	252.97097778320312	1.0	646.5152587890625	305.9577331542969	0.0018249452114105225	531.5556030273438	210.34335327148438	1.0	530.2118530273438	210.69285583496094	0.001079469919204712	21	009
83	20.077987670898438	249.87094116210938	1.0	646.7042236328125	304.63983154296875	0.0007278323173522949	531.613525390625	211.18081665039062	1.0	529.2494506835938	211.45335388183594	0.0014778375625610352	21	009
84	20.6368408203125	251.487548828125	0.9999980926513672	646.5025024414062	303.658203125	0.0008061826229095459	531.140380859375	210.64634704589844	1.0	529.5200805664062	211.18817138671875	0.0011574923992156982	21	009
85	23.600465774536133	254.8531494140625	0.9998898506164551	647.856201171875	311.3883056640625	0.0005839765071868896	531.4647827148438	210.3968048095703	1.0	529.5277099609375	210.40582275390625	0.0009780526161193848	21	009
86	25.186363220214844	256.3780517578125	0.6526482701301575	646.5989990234375	303.0428771972656	0.0010076165199279785	530.7261962890625	211.10438537597656	1.0	529.1925659179688	211.0347137451172	0.0013753771781921387	21	009
87	25.116207122802734	258.3467102050781	0.999925971031189	646.8279418945312	303.52264404296875	0.0004183650016784668	531.3430786132812	211.16824340820312	1.0	529.4895629882812	210.98898315429688	0.0013382434844970703	21	009
88	34.61406326293945	260.107421875	0.9998143315315247	44.9801139831543	261.981201171875	0.006364971399307251	530.6986694335938	210.19232177734375	1.0	529.3230590820312	210.7176971435547	0.0013759434223175049	21	009
89	39.93805694580078	258.59893798828125	1.0	50.487972259521484	259.37353515625	0.09446218609809875	530.7266235351562	210.9641571044922	1.0	528.7196655273438	211.11837768554688	0.001554638147354126	21	009
90	45.39907455444336	258.2184753417969	0.9999997615814209	61.09589385986328	259.8244934082031	0.010467112064361572	531.361572265625	210.79171752929688	1.0	529.4129028320312	211.2828369140625	0.0009722709655761719	21	009
91	62.883750915527344	260.2293701171875	0.9999963641166687	65.72073364257812	261.3813171386719	0.0028940439224243164	531.973388671875	210.5538787841797	1.0	529.8734741210938	210.86380004882812	0.0011086761951446533	21	009
92	51.72766876220703	258.3782043457031	1.0	76.14978790283203	257.57952880859375	0.3365703225135803	530.6289672851562	210.95726013183594	1.0	528.7598876953125	211.0568389892578	0.0014483332633972168	21	009
93	51.72379684448242	259.7422180175781	0.9999994039535522	86.7236099243164	258.36114501953125	0.005441218614578247	531.2904663085938	210.52117919921875	1.0	529.10693359375	210.4189453125	0.0014458894729614258	21	009
94	75.83258819580078	255.77407836914062	0.9297268986701965	92.48783874511719	257.58221435546875	0.0019295215606689453	531.1848754882812	210.22021484375	1.0	86.58975219726562	258.5438537597656	0.0008932948112487793	21	009
95	63.09062194824219	258.1104431152344	1.0	109.15084838867188	254.83087158203125	0.001307666301727295	531.9609985351562	210.2012939453125	1.0	530.5692749023438	209.98025512695312	0.0009305179119110107	21	009
96	114.94507598876953	254.2253875732422	1.0	646.9780883789062	312.7537536621094	0.0008379817008972168	530.921630859375	210.746826171875	1.0	529.3369750976562	210.78843688964844	0.001230001449584961	21	009
97	119.70216369628906	250.37310791015625	0.9999999403953552	70.91175079345703	262.2537841796875	0.011977165937423706	531.42236328125	210.6123809814453	1.0	529.304931640625	210.71495056152344	0.0012791752815246582	21	009
98	128.6588592529297	248.86000061035156	1.0	80.34978485107422	257.2713623046875	0.0030478835105895996	530.9472045898438	210.35760498046875	1.0	529.3275756835938	210.37940979003906	0.0013489127159118652	21	009
99	135.46705627441406	246.28280639648438	1.0	84.7874526977539	257.14990234375	0.009292066097259521	531.1279907226562	210.9320526123047	1.0	529.1216430664062	210.88864135742188	0.001846909523010254	21	009
100	141.6231689453125	246.02511596679688	1.0	87.60468292236328	258.093994140625	0.27220892906188965	530.622314453125	210.78932189941406	1.0	528.9332885742188	210.67782592773438	0.0014109015464782715	21	009
101	145.0290069580078	244.00782775878906	1.0	92.91191101074219	258.1773681640625	0.9999989867210388	531.22607421875	210.25001525878906	1.0	529.4466552734375	210.80909729003906	0.0009345412254333496	21	009
102	149.48495483398438	244.4274444580078	1.0	97.95758819580078	257.24615478515625	0.9999998807907104	530.6142578125	210.2020263671875	1.0	529.1524658203125	210.56231689453125	0.0019500553607940674	21	009
103	151.41281127929688	234.7052459716797	1.0	110.22395324707031	262.6019287109375	0.9468181133270264	530.5470581054688	210.770263671875	1.0	528.6852416992188	210.93565368652344	0.0017490386962890625	21	009
104	160.43992614746094	235.1450958251953	1.0	117.0962905883789	257.94146728515625	0.9999947547912598	531.9335327148438	210.21180725097656	1.0	531.0870971679688	210.91403198242188	0.0008548498153686523	21	009
105	176.65066528320312	223.5833282470703	1.0	180.5178985595703	224.095703125	0.016467124223709106	531.1845092773438	210.7597198486328	1.0	529.1284790039062	210.7504425048828	0.0011523663997650146	21	009
106	192.39248657226562	215.0066680908203	1.0	132.3465118408203	254.48992919921875	1.0	531.2588500976562	210.41876220703125	1.0	529.5146484375	210.3240966796875	0.0010916590690612793	21	009
107	202.36676025390625	209.6555938720703	1.0	141.05076599121094	248.7976531982422	0.9999999403953552	531.8403930664062	210.43775939941406	1.0	530.4322509765625	211.01747131347656	0.0008353590965270996	21	009
108	212.14959716796875	203.65283203125	1.0	148.63385009765625	249.4151153564453	1.0	530.4859008789062	210.2781524658203	1.0	529.284423828125	210.46109008789062	0.0016234219074249268	21	009
109	220.0460662841797	199.32061767578125	1.0	154.13438415527344	249.947265625	1.0	531.6338500976562	209.74087524414062	1.0	529.5751342773438	210.40032958984375	0.0009505748748779297	21	009
110	229.7761688232422	184.66697692871094	1.0	177.2946319580078	243.50399780273438	1.0	530.8236083984375	210.79933166503906	1.0	529.2540893554688	210.57330322265625	0.0013762712478637695	21	009
111	246.59823608398438	171.81576538085938	1.0	190.28321838378906	246.2386474609375	1.0	531.5007934570312	210.00660705566406	1.0	529.9122924804688	210.55569458007812	0.0011373162269592285	21	009
112	262.01568603515625	158.60723876953125	1.0	203.78041076660156	229.3810577392578	1.0	530.865478515625	210.19964599609375	1.0	528.8550415039062	210.79348754882812	0.001537412405014038	21	009
113	278.9312438964844	150.05245971679688	1.0	219.43115234375	226.68499755859375	1.0	531.4236450195312	211.1045684814453	1.0	529.4022827148438	211.03346252441406	0.001201242208480835	21	009
114	293.2998046875	141.3619384765625	1.0	230.2299346923828	206.01539611816406	1.0	531.2176513671875	210.5375518798828	1.0	529.713623046875	210.32557678222656	0.0010811090469360352	21	009
115	309.4663391113281	130.8855438232422	1.0	244.7551727294922	200.32701110839844	1.0	531.1022338867188	210.25198364257812	1.0	529.9183349609375	210.69895935058594	0.0009064078330993652	21	009
116	326.2432861328125	122.80245208740234	1.0	261.2606506347656	180.72943115234375	1.0	531.63134765625	210.61300659179688	1.0	529.3186645507812	211.01275634765625	0.0010957121849060059	21	009
117	344.1177978515625	110.60685729980469	1.0	277.67333984375	178.40826416015625	1.0	530.8665771484375	210.6555938720703	1.0	529.0155029296875	210.59962463378906	0.0009151697158813477	21	009
118	362.9911193847656	100.89118194580078	1.0	290.1322937011719	166.4851531982422	1.0	531.1522827148438	210.5478057861328	1.0	529.29833984375	210.7545928955078	0.0014528334140777588	21	009
119	375.5428466796875	90.94291687011719	1.0	294.3127746582031	159.4822998046875	0.9810967445373535	531.702392578125	210.3853302001953	1.0	530.1943359375	210.19439697265625	0.0006236732006072998	21	009
120	384.3430480957031	86.48552703857422	1.0	314.7989807128906	153.8311004638672	0.9999561309814453	531.1480712890625	210.29244995117188	1.0	529.5757446289062	210.593017578125	0.001756042242050171	21	009
121	391.10089111328125	83.17769622802734	1.0	324.255859375	146.759765625	0.9999967813491821	531.3321533203125	210.66265869140625	1.0	529.4869995117188	210.97528076171875	0.0012584328651428223	21	009
122	397.273681640625	81.3741455078125	1.0	336.1496887207031	137.80845642089844	0.008308887481689453	531.5090942382812	210.23455810546875	1.0	530.0424194335938	210.64599609375	0.0013172328472137451	21	009
123	401.67254638671875	77.16878509521484	1.0	335.0985107421875	135.64520263671875	0.999967098236084	530.81298828125	210.3452606201172	1.0	529.4876708984375	210.1552276611328	0.0010950863361358643	21	009
124	402.1440734863281	76.21603393554688	1.0	342.578369140625	134.22982788085938	0.9911099076271057	531.7890625	210.4092254638672	1.0	529.4884643554688	210.6010284423828	0.0009565651416778564	21	009
125	402.5657958984375	74.79133605957031	1.0	346.24407958984375	133.74034118652344	0.4243480861186981	531.409423828125	210.77635192871094	1.0	529.6356811523438	210.8900909423828	0.0014330148696899414	21	009
126	402.8779602050781	74.82279205322266	1.0	346.55804443359375	133.09564208984375	0.14038774371147156	531.6790771484375	210.16526794433594	1.0	530.1179809570312	210.24790954589844	0.0008127093315124512	21	009
127	402.0485534667969	74.9687271118164	1.0	348.7691955566406	133.3002166748047	0.053907036781311035	531.0706176757812	210.39930725097656	1.0	529.8006591796875	210.90988159179688	0.001103430986404419	21	009
128	402.2652893066406	73.12528991699219	1.0	351.35205078125	130.42660522460938	0.9999980926513672	531.2700805664062	210.45538330078125	1.0	529.6181030273438	210.36489868164062	0.001393139362335205	21	009
129	402.16522216796875	74.30126190185547	1.0	352.9685974121094	130.89898681640625	0.9999998807907104	531.0289916992188	210.04916381835938	1.0	530.0260009765625	210.53466796875	0.0011574625968933105	21	009
130	401.57354736328125	75.37107849121094	1.0	354.4488220214844	131.06886291503906	1.0	531.6737060546875	209.28355407714844	1.0	530.242431640625	209.88876342773438	0.0006871819496154785	21	009
131	401.79718017578125	75.01931762695312	1.0	355.5814514160156	129.2283172607422	1.0	530.9035034179688	210.58546447753906	1.0	529.3884887695312	210.57032775878906	0.0009076893329620361	21	009
132	399.67987060546875	76.90027618408203	1.0	356.09521484375	132.89276123046875	1.0	531.03955078125	210.45826721191406	1.0	529.1900024414062	210.27528381347656	0.0013503432273864746	21	009
133	385.5865173339844	89.85240173339844	1.0	645.8865966796875	305.86920166015625	0.001980513334274292	531.2316284179688	210.39276123046875	1.0	529.9319458007812	210.00051879882812	0.0013522803783416748	21	009
134	396.4301452636719	114.91951751708984	0.9938912391662598	371.4255676269531	90.5929946899414	0.9987919330596924	530.45556640625	210.88616943359375	1.0	528.7083740234375	210.6975860595703	0.0019668936729431152	21	009
135	399.6771545410156	124.54737854003906	1.0	366.6548156738281	91.9427719116211	0.9999521970748901	531.0675659179688	210.71072387695312	1.0	529.5438842773438	210.7960205078125	0.0012034773826599121	21	009
136	401.0705261230469	130.2138214111328	1.0	365.0729064941406	91.8297119140625	0.9998922348022461	530.991455078125	210.4910430908203	1.0	529.3419799804688	210.81182861328125	0.0012180209159851074	21	009
137	400.37890625	133.8019256591797	1.0	363.0807800292969	94.69110870361328	0.9995429515838623	531.1495361328125	210.24037170410156	1.0	528.9768676757812	210.77423095703125	0.0016436278820037842	21	009
138	398.2173156738281	138.90167236328125	1.0	368.7196350097656	91.48229217529297	1.0	531.371826171875	210.22613525390625	1.0	529.9824829101562	210.67124938964844	0.0010424554347991943	21	009
139	398.0202941894531	141.54177856445312	1.0	368.5293273925781	92.14392852783203	1.0	531.6661376953125	210.77584838867188	1.0	529.6513671875	210.91336059570312	0.0009382367134094238	21	009
140	397.25396728515625	143.1856689453125	1.0	371.19110107421875	94.2745132446289	1.0	531.0436401367188	210.59353637695312	1.0	529.4977416992188	210.60560607910156	0.001428157091140747	21	009
141	397.0433044433594	144.0954132080078	1.0	371.1627502441406	94.5465087890625	1.0	530.9109497070312	210.60838317871094	1.0	529.35693359375	210.77337646484375	0.00138014554977417	21	009
142	395.72174072265625	146.76473999023438	1.0	372.4283447265625	96.55705261230469	1.0	530.785400390625	210.53924560546875	1.0	529.1049194335938	210.94615173339844	0.0013280808925628662	21	009
143	394.4307861328125	147.8280029296875	1.0	372.9950256347656	98.44314575195312	1.0	530.9006958007812	210.641845703125	1.0	529.3759765625	210.9991912841797	0.0015545189380645752	21	009
144	392.17529296875	148.4022216796875	1.0	373.7896728515625	95.7777099609375	1.0	530.6004028320312	211.07028198242188	1.0	529.0179443359375	211.1915740966797	0.0018279850482940674	21	009
145	392.4039001464844	148.5985565185547	1.0	371.7372131347656	96.47374725341797	1.0	531.0320434570312	210.3556671142578	1.0	529.5338134765625	210.23020935058594	0.0015122294425964355	21	009
146	391.3910827636719	147.73486328125	1.0	371.73602294921875	100.15389251708984	1.0	530.7727661132812	210.85118103027344	1.0	529.4810180664062	211.23910522460938	0.00195235013961792	21	009
147	388.9653625488281	149.0873565673828	1.0	369.7099304199219	100.07749938964844	1.0	530.9688110351562	210.5579833984375	1.0	528.9284057617188	210.9639892578125	0.0013517141342163086	21	009
148	386.2677917480469	148.64492797851562	1.0	368.0317687988281	101.76473999023438	1.0	531.4213256835938	210.6745147705078	1.0	529.9755859375	211.08877563476562	0.0012751519680023193	21	009
149	382.9795837402344	159.2496795654297	1.0	366.89044189453125	107.18963623046875	0.9999967217445374	531.3187866210938	210.44244384765625	1.0	529.4180908203125	210.75613403320312	0.0013754069805145264	21	009
150	377.39117431640625	176.04872131347656	1.0	375.4540710449219	102.5263671875	0.013186067342758179	531.6263427734375	210.38372802734375	1.0	530.0753784179688	210.65403747558594	0.0009498000144958496	21	009
151	377.6571350097656	187.82591247558594	1.0	371.81146240234375	99.43545532226562	0.00047469139099121094	531.4130859375	210.26394653320312	1.0	529.9774780273438	210.66220092773438	0.0010445117950439453	21	009
152	376.7467346191406	194.7953338623047	1.0	646.3014526367188	304.38763427734375	0.0013079345226287842	530.9154052734375	210.19029235839844	1.0	528.9996337890625	210.87338256835938	0.0015416443347930908	21	009
153	377.9222412109375	200.1129150390625	1.0	646.8775024414062	304.5850524902344	0.0009430348873138428	531.6238403320312	210.07183837890625	1.0	530.2708740234375	210.28543090820312	0.0009941458702087402	21	009
154	379.029541015625	205.00791931152344	1.0	367.488037109375	127.85592651367188	0.9999940395355225	531.9628295898438	210.19996643066406	1.0	530.0341796875	210.88735961914062	0.0011785030364990234	21	009
155	381.2041015625	211.64202880859375	1.0	364.9844970703125	131.00001525878906	1.0	531.182373046875	210.8404083251953	1.0	529.2852783203125	211.14022827148438	0.0012579262256622314	21	009
156	388.36627197265625	213.4168701171875	1.0	361.20428466796875	147.27264404296875	0.8661154508590698	530.6316528320312	210.63279724121094	1.0	528.9605712890625	210.6962890625	0.001464754343032837	21	009
157	400.9588928222656	221.6775360107422	1.0	353.113037109375	161.02151489257812	1.0	531.1686401367188	210.0359649658203	1.0	529.633544921875	210.42919921875	0.0013652443885803223	21	009
158	412.9664306640625	223.60391235351562	1.0	351.1707458496094	165.7169647216797	0.01877930760383606	531.0579833984375	210.54432678222656	1.0	528.9158935546875	210.85081481933594	0.0014365017414093018	21	009
159	421.91259765625	233.5604248046875	1.0	368.70294189453125	193.2813720703125	0.9991459846496582	530.5540161132812	210.4242401123047	1.0	529.0474853515625	210.22042846679688	0.0017132759094238281	21	009
160	430.77642822265625	240.51986694335938	1.0	372.09930419921875	191.8190155029297	1.0	531.1174926757812	209.96624755859375	1.0	530.2380981445312	210.2907257080078	0.0010998845100402832	21	009
161	435.3442687988281	245.6282196044922	1.0	377.0334777832031	204.9956817626953	0.9999513030052185	530.6580200195312	210.6628875732422	1.0	529.149658203125	211.18275451660156	0.002035170793533325	21	009
162	439.5989074707031	251.31695556640625	1.0	387.2463684082031	209.7576141357422	1.0	530.8865356445312	210.37547302246094	1.0	529.650634765625	210.96156311035156	0.0013728141784667969	21	009
163	439.0359191894531	252.474609375	1.0	389.277587890625	201.2037353515625	1.0	531.105712890625	211.0003662109375	1.0	529.2880249023438	211.4197998046875	0.0014870762825012207	21	009
164	439.2454833984375	256.0080871582031	1.0	392.61700439453125	210.5654296875	1.0	530.8631591796875	210.1304931640625	1.0	529.3888549804688	210.8275909423828	0.0014865398406982422	21	009
165	434.944091796875	260.1214599609375	1.0	393.7003173828125	215.48228454589844	1.0	530.4030151367188	210.78224182128906	1.0	528.7679443359375	210.92367553710938	0.0022608041763305664	21	009
166	435.10540771484375	260.8146667480469	1.0	400.52313232421875	212.34373474121094	1.0	530.5194091796875	211.0516357421875	1.0	528.830078125	211.26065063476562	0.0014977455139160156	21	009
167	439.56341552734375	247.22772216796875	0.9999996423721313	647.0388793945312	312.62799072265625	0.0015411972999572754	530.94921875	209.75921630859375	1.0	529.429443359375	210.17092895507812	0.0013988316059112549	21	009
168	437.0755310058594	228.17515563964844	1.0	646.8255615234375	303.8323669433594	0.0009905993938446045	531.0948486328125	210.3892364501953	1.0	529.7396240234375	210.72171020507812	0.0011753737926483154	21	009
169	447.0155334472656	227.7733612060547	1.0	647.306640625	312.95074462890625	0.0006001591682434082	531.1553344726562	210.3694305419922	1.0	529.2388916015625	210.2763214111328	0.0016871988773345947	21	009
170	442.2591247558594	229.8133544921875	1.0	531.60693359375	212.3317108154297	0.0002594292163848877	530.5731201171875	210.99632263183594	1.0	528.7859497070312	211.1371307373047	0.0019322037696838379	21	009
171	440.0491943359375	232.82656860351562	1.0	446.7279968261719	235.0504150390625	0.0005640685558319092	530.7332153320312	210.61477661132812	1.0	528.9905395507812	211.25811767578125	0.001478433609008789	21	009
172	371.2605285644531	303.34698486328125	1.0	435.167724609375	238.5334014892578	0.0003472566604614258	531.1962280273438	210.28285217285156	1.0	529.7464599609375	210.28512573242188	0.0011377334594726562	21	009
173	365.0692443847656	308.55010986328125	1.0	427.61328125	241.530029296875	0.5739390254020691	531.0919799804688	210.9505615234375	1.0	529.3244018554688	211.26466369628906	0.0016022026538848877	21	009
174	353.00982666015625	316.6439514160156	1.0	422.6100769042969	247.79554748535156	0.8524556756019592	531.2554931640625	210.11334228515625	1.0	529.6966552734375	210.40145874023438	0.001350492238998413	21	009
175	337.4915771484375	327.34814453125	0.9989171624183655	414.9659423828125	264.3086242675781	0.9999972581863403	531.6818237304688	209.43751525878906	1.0	529.9578247070312	209.72076416015625	0.0009028315544128418	21	009
176	403.5425109863281	280.8548583984375	0.832034707069397	406.1078796386719	279.58001708984375	0.9975559711456299	530.7490844726562	210.36819458007812	1.0	529.3936767578125	210.6417236328125	0.001140207052230835	21	009
177	290.315673828125	343.6915283203125	0.05055034160614014	392.9693908691406	300.80859375	0.9999999403953552	530.8560180664062	210.4110870361328	1.0	529.1091918945312	210.3441925048828	0.0014771819114685059	21	009
178	270.9244689941406	346.1630554199219	0.01466834545135498	375.508056640625	314.2611999511719	1.0	531.0349731445312	210.53121948242188	1.0	529.3108520507812	210.67892456054688	0.001707524061203003	21	009
179	252.5009765625	347.9951477050781	0.16289621591567993	358.0152587890625	325.37872314453125	0.9999997615814209	531.3731079101562	210.57205200195312	1.0	529.4697265625	210.74591064453125	0.0008612275123596191	21	009
180	224.57711791992188	349.07196044921875	0.9999996423721313	339.34234619140625	329.16650390625	0.9999995827674866	531.285400390625	210.1584930419922	1.0	529.7421264648438	210.28695678710938	0.0008319616317749023	21	009
181	205.0054473876953	350.49139404296875	0.9999998807907104	312.7986755371094	338.78948974609375	0.9999995827674866	530.9882202148438	210.86549377441406	1.0	529.1668090820312	211.1249237060547	0.001206725835800171	21	009
182	178.48524475097656	348.1520080566406	0.9647380113601685	293.7105712890625	340.28961181640625	0.999997615814209	531.4253540039062	210.65847778320312	1.0	529.6808471679688	210.96339416503906	0.001377105712890625	21	009
183	156.61402893066406	348.5523376464844	0.9202868938446045	157.60702514648438	349.95281982421875	0.6141215562820435	531.1824951171875	210.4054412841797	1.0	529.1873779296875	210.8071746826172	0.0012411773204803467	21	009
184	133.84535217285156	351.8982849121094	0.9333425760269165	135.15126037597656	351.50384521484375	0.4740475118160248	530.204833984375	210.693115234375	1.0	528.4862060546875	210.802734375	0.0018365979194641113	21	009
185	112.31453704833984	350.6984558105469	0.9999473094940186	216.37303161621094	350.030029296875	0.9999985098838806	531.7432250976562	210.32752990722656	1.0	529.4722290039062	210.77133178710938	0.0010594427585601807	21	009
186	95.76728057861328	350.2068786621094	1.0	200.01783752441406	352.7062683105469	0.9999999403953552	530.7407836914062	210.77593994140625	1.0	528.9486083984375	211.0072784423828	0.0012800395488739014	21	009
187	83.59769439697266	351.431640625	1.0	183.21578979492188	350.6256103515625	0.9997456073760986	531.195068359375	210.84654235839844	1.0	529.5664672851562	210.68292236328125	0.0013723373413085938	21	009
188	73.59934997558594	351.98016357421875	1.0	171.2764434814453	348.1830139160156	0.9999619722366333	530.8640747070312	210.36227416992188	1.0	529.4102172851562	210.4307098388672	0.0015135109424591064	21	009
189	64.08415222167969	351.6023864746094	1.0	164.53570556640625	346.7320251464844	0.9999359846115112	531.1445922851562	210.7357635498047	1.0	529.59326171875	210.90597534179688	0.0012243986129760742	21	009
190	56.501041412353516	354.8557434082031	0.010706573724746704	155.72015380859375	346.05902099609375	0.9998001456260681	531.1866455078125	210.40782165527344	1.0	529.6737060546875	210.64366149902344	0.0009040236473083496	21	009
191	52.29903793334961	350.32794189453125	1.0	148.3328857421875	344.0154724121094	0.9999951124191284	530.8687133789062	210.33175659179688	1.0	529.2666625976562	210.24354553222656	0.001252591609954834	21	009
192	47.59880065917969	351.675048828125	0.9999998807907104	146.1321563720703	339.92254638671875	0.9998399019241333	531.36767578125	210.99844360351562	1.0	529.5555419921875	210.663330078125	0.0007883012294769287	21	009
193	47.1517219543457	352.19500732421875	0.9999998807907104	139.43228149414062	337.2424621582031	0.9929392337799072	531.2376708984375	210.6299591064453	1.0	529.5020751953125	210.8588409423828	0.0013564825057983398	21	009
194	45.69709396362305	348.8253479003906	0.9999927878379822	137.2181854248047	337.8776550292969	0.9992728233337402	530.6342163085938	210.5791778564453	1.0	529.1251831054688	210.72486877441406	0.0014616549015045166	21	009
195	39.28346633911133	346.6650085449219	0.9999993443489075	133.0714874267578	334.9225158691406	0.9947584271430969	530.9867553710938	210.21514892578125	1.0	529.947998046875	210.38836669921875	0.0012936294078826904	21	009
196	36.21876907348633	342.834228515625	0.9873031377792358	127.97515106201172	337.1349792480469	1.0	530.9097900390625	210.71629333496094	1.0	529.3364868164062	210.56881713867188	0.0019552111625671387	21	009
197	32.32738494873047	322.4017333984375	0.9848660230636597	116.55323028564453	336.3618469238281	1.0	531.7896118164062	210.62542724609375	1.0	530.1962280273438	210.6341094970703	0.001253664493560791	21	009
198	28.195568084716797	314.4423828125	0.577802300453186	102.98587799072266	347.2381591796875	1.0	531.073486328125	210.7770233154297	1.0	529.28466796875	211.17535400390625	0.001137763261795044	21	009
199	16.046478271484375	308.963134765625	0.9999973773956299	80.5653305053711	346.8856201171875	1.0	530.8511962890625	210.5220184326172	1.0	529.0363159179688	210.68515014648438	0.001798480749130249	21	009
200	6.207286357879639	301.9909973144531	0.9998880624771118	73.78958129882812	341.0846252441406	1.0	531.1360473632812	210.51217651367188	1.0	0.9587130546569824	287.63958740234375	0.001784205436706543	21	009
201	3.188899040222168	296.6551818847656	0.9993774890899658	66.79286193847656	336.0556640625	1.0	530.6492919921875	210.6412353515625	1.0	529.1106567382812	211.04312133789062	0.0015845298767089844	21	009
202	59.77900314331055	329.0252685546875	0.0001824796199798584	62.1943359375	333.22393798828125	1.0	531.280029296875	210.33163452148438	1.0	63.76551055908203	332.87591552734375	0.001201540231704712	21	009
203	531.6124877929688	213.66294860839844	0.00015372037887573242	56.84945297241211	328.10418701171875	1.0	530.8396606445312	210.4671173095703	1.0	529.1787109375	210.73892211914062	0.0014837682247161865	21	009
204	51.942134857177734	325.21630859375	0.00032013654708862305	55.24861145019531	325.539306640625	0.9999997615814209	531.4427490234375	210.06993103027344	1.0	529.6143798828125	210.1754608154297	0.0008462369441986084	21	009
205	531.4722290039062	213.61415100097656	0.0001862049102783203	56.28602981567383	325.654052734375	1.0	531.0328979492188	210.1189727783203	1.0	529.720703125	210.40744018554688	0.0010984241962432861	21	009
206	531.5112915039062	213.86581420898438	0.00015732645988464355	48.080528259277344	320.12548828125	0.36592793464660645	531.11376953125	210.7917938232422	1.0	529.3107299804688	210.9833526611328	0.0013394653797149658	21	009
207	531.4052734375	214.19737243652344	0.0001481175422668457	52.48666000366211	321.8341369628906	0.031532734632492065	531.1177368164062	211.0130615234375	1.0	529.1414794921875	210.7446746826172	0.0012787878513336182	21	009
208	531.5410766601562	214.28997802734375	0.00012052059173583984	52.65444564819336	318.3453674316406	0.1439535915851593	531.1049194335938	211.14427185058594	1.0	529.077880859375	211.29917907714844	0.0012967586517333984	21	009
209	531.4620971679688	213.93568420410156	0.0002053976058959961	55.434913635253906	319.59600830078125	0.8758662939071655	530.950927734375	210.66567993164062	1.0	529.2957153320312	210.65467834472656	0.0014407932758331299	21	009
210	59.7841911315918	314.6846923828125	0.0005718469619750977	59.66132736206055	318.95086669921875	0.9999986886978149	530.8714599609375	210.27706909179688	1.0	529.2593994140625	210.61868286132812	0.0012751519680023193	21	009
211	59.58884811401367	314.5898742675781	0.0002529621124267578	59.59699249267578	320.3480529785156	1.0	530.9953002929688	210.67034912109375	1.0	529.2719116210938	210.74057006835938	0.0015300512313842773	21	009
212	57.86709976196289	313.8819274902344	0.00022971630096435547	56.50393295288086	318.376708984375	0.9999687671661377	531.4231567382812	209.96926879882812	1.0	529.667236328125	210.05514526367188	0.0010400712490081787	21	009
213	58.71520233154297	313.6051330566406	0.0014903545379638672	59.678226470947266	316.18194580078125	0.9999980926513672	530.3668212890625	210.41163635253906	1.0	528.5917358398438	210.62193298339844	0.0014409422874450684	21	009
214	54.64445877075195	310.76165771484375	0.0007666945457458496	59.509178161621094	313.7950439453125	1.0	531.3129272460938	210.3311004638672	1.0	529.5509033203125	210.48960876464844	0.001179039478302002	21	009
215	58.747894287109375	313.5931701660156	0.0009036064147949219	60.05213928222656	316.1542053222656	0.9999998807907104	531.65625	210.23875427246094	1.0	530.1716918945312	210.91465759277344	0.0009826421737670898	21	009
216	2.152590274810791	275.0646057128906	0.00015175342559814453	4.633967399597168	274.9701232910156	0.0032315850257873535	531.4610595703125	210.26193237304688	1.0	529.3882446289062	210.69520568847656	0.0008855462074279785	21	009
217	2.374070405960083	280.06976318359375	0.0008473694324493408	55.36924743652344	311.6365661621094	0.20247554779052734	530.7344360351562	209.89881896972656	1.0	529.3653564453125	210.424560546875	0.0015921592712402344	21	009
218	1.6504766941070557	283.4605407714844	0.0005873143672943115	59.79084396362305	310.8404235839844	0.9999998211860657	530.93896484375	211.13880920410156	1.0	528.9137573242188	211.23622131347656	0.0015827715396881104	21	009
219	1.4546566009521484	282.8333435058594	0.000530242919921875	59.038150787353516	310.3982238769531	1.0	530.8494873046875	210.6588592529297	1.0	529.3756103515625	210.6248779296875	0.0009675323963165283	21	009
220	531.5794067382812	214.24058532714844	0.00020426511764526367	58.90060806274414	313.06707763671875	0.9842308163642883	531.021240234375	210.8502197265625	1.0	529.3219604492188	210.7913360595703	0.0016696155071258545	21	009
221	1.5512747764587402	275.3161315917969	0.0001837015151977539	3.942277669906616	275.06268310546875	0.0030118227005004883	531.1631469726562	210.67770385742188	1.0	528.863525390625	210.92886352539062	0.0010797381401062012	21	009
222	0.28933262825012207	283.1846618652344	0.0002511739730834961	4.214827060699463	275.7064208984375	0.004957467317581177	530.7510986328125	210.6947021484375	1.0	528.7376098632812	210.66761779785156	0.001745462417602539	21	009
223	1.6514992713928223	283.59686279296875	0.0011308789253234863	2.7588987350463867	274.7351989746094	0.005878418684005737	531.36865234375	210.1150665283203	1.0	529.1170043945312	210.05137634277344	0.0013004839420318604	21	009
224	531.2290649414062	213.44180297851562	0.00022149085998535156	646.2772216796875	304.17974853515625	0.0009426772594451904	530.7210083007812	209.8640899658203	1.0	529.4165649414062	210.45306396484375	0.0016949176788330078	21	009
225	2.5806708335876465	282.7566833496094	0.0004235804080963135	646.8789672851562	304.57257080078125	0.0003153979778289795	530.8495483398438	210.49859619140625	1.0	529.3092651367188	210.5238037109375	0.0017064809799194336	21	009
226	531.0269775390625	213.88880920410156	0.00018271803855895996	646.84033203125	303.1583251953125	0.0002886652946472168	530.4661254882812	210.66624450683594	1.0	528.94677734375	210.6300048828125	0.0014289915561676025	21	009
227	2.340597629547119	280.344970703125	0.00025400519371032715	9.97822380065918	277.86639404296875	0.004130274057388306	531.6267700195312	210.2593536376953	1.0	529.6495361328125	210.25680541992188	0.001159369945526123	21	009
228	2.4903202056884766	274.8397521972656	0.00030410289764404297	646.75146484375	303.6333923339844	0.0002797842025756836	531.3287963867188	210.84927368164062	1.0	529.4742431640625	210.89065551757812	0.000977247953414917	21	009
229	531.7587280273438	213.7688751220703	0.00013744831085205078	646.0523071289062	303.5041809082031	0.0006876587867736816	531.2741088867188	210.49224853515625	1.0	529.7721557617188	210.4706268310547	0.0012207329273223877	21	009
230	531.7618408203125	213.88638305664062	0.00013118982315063477	646.7890625	311.1339416503906	0.0008147358894348145	531.6514892578125	210.60963439941406	1.0	530.1299438476562	211.08824157714844	0.0006522834300994873	21	009
231	5.335709571838379	278.2600402832031	0.0005729496479034424	4.310145378112793	260.99505615234375	0.00435832142829895	531.1072387695312	210.54067993164062	1.0	529.2838134765625	211.09738159179688	0.0012307465076446533	21	009
232	4.731822967529297	278.87744140625	0.00043523311614990234	12.151338577270508	277.5959167480469	0.0021172761917114258	531.5570678710938	210.52159118652344	1.0	530.0842895507812	210.6410675048828	0.0008161962032318115	21	009
233	5.161681175231934	276.88299560546875	0.00032714009284973145	7.948854923248291	266.86260986328125	0.032367974519729614	530.9596557617188	210.6436767578125	1.0	529.5098876953125	210.87818908691406	0.001059502363204956	21	009
234	3.8113155364990234	275.349609375	0.00020068883895874023	646.3151245117188	304.70013427734375	0.0011740624904632568	531.4745483398438	210.07167053222656	1.0	529.870849609375	210.2567901611328	0.0010093152523040771	21	009
235	1.0420732498168945	271.8459167480469	0.0005235970020294189	645.7954711914062	305.3512268066406	0.002007603645324707	531.31298828125	210.84259033203125	1.0	529.4620361328125	210.92584228515625	0.0013724863529205322	21	009
236	531.5692749023438	214.0310516357422	0.00016450881958007812	645.8470458984375	305.5533752441406	0.0008172094821929932	531.50830078125	210.73191833496094	1.0	529.7731323242188	210.7855682373047	0.0009408891201019287	21	009
237	531.6629638671875	214.0415802001953	0.00015920400619506836	646.07666015625	305.54345703125	0.0008704066276550293	530.8224487304688	210.93838500976562	1.0	529.0848388671875	211.03553771972656	0.0014639496803283691	21	009
238	532.2282104492188	215.66262817382812	0.00013807415962219238	646.3750610351562	304.8276062011719	0.00045225024223327637	531.2439575195312	210.70693969726562	1.0	529.0408935546875	211.04994201660156	0.0015720129013061523	21	009
239	531.0587768554688	214.0681610107422	0.00020635128021240234	646.695068359375	304.4053649902344	0.000946730375289917	530.6127319335938	210.69586181640625	1.0	529.0017700195312	210.9416961669922	0.0014958977699279785	21	009
240	531.4122924804688	213.80538940429688	0.00014159083366394043	647.54736328125	310.4970703125	0.00036838650703430176	531.1970825195312	210.58712768554688	1.0	529.2338256835938	210.74765014648438	0.001037299633026123	21	009
241	56.920074462890625	275.3524169921875	0.0009793341159820557	646.5704956054688	304.628173828125	0.0004444122314453125	530.944580078125	210.53851318359375	1.0	529.11328125	210.83131408691406	0.0009946227073669434	21	009
242	531.7030029296875	214.02792358398438	0.00012511014938354492	646.255859375	305.0073547363281	0.0017442405223846436	531.4827880859375	211.03419494628906	1.0	529.4815063476562	211.5035858154297	0.001122504472732544	21	009
243	49.52685546875	272.15020751953125	0.09250861406326294	55.18218994140625	271.8528747558594	0.9923332929611206	530.89453125	210.7681427001953	1.0	529.3046875	210.82577514648438	0.0013573169708251953	21	009
244	531.5574951171875	213.76344299316406	0.0001792609691619873	532.038330078125	211.9210205078125	0.0002340376377105713	531.06298828125	210.35665893554688	1.0	529.4296875	210.7200469970703	0.001467883586883545	21	009
245	48.11461639404297	271.8320617675781	0.00016197562217712402	57.95865249633789	263.9527587890625	0.0011589527130126953	531.257080078125	210.17527770996094	1.0	529.930419921875	210.65249633789062	0.0008484125137329102	21	009
246	48.92814254760742	263.4449462890625	0.0005166530609130859	56.40497589111328	266.5884094238281	0.24857968091964722	531.4930419921875	210.8090057373047	1.0	529.6102905273438	211.13226318359375	0.0014519095420837402	21	009
247	50.594146728515625	267.86688232421875	0.004561066627502441	58.38603973388672	265.83056640625	0.9999746084213257	531.2454833984375	210.58328247070312	1.0	529.49462890625	210.526123046875	0.0013798177242279053	21	009
248	58.131649017333984	262.75238037109375	0.2884206175804138	57.154518127441406	264.134033203125	0.9999269247055054	531.2225952148438	210.50466918945312	1.0	529.9716796875	210.74893188476562	0.0008824467658996582	21	009
249	51.303321838378906	261.28472900390625	0.3282594084739685	56.28749084472656	261.5338439941406	0.999994158744812	530.6063232421875	210.6527557373047	1.0	529.080078125	210.91238403320312	0.0014959871768951416	21	009
250	49.34068298339844	261.48492431640625	0.33307385444641113	50.46638488769531	261.6786193847656	0.9976674914360046	531.4285278320312	210.579345703125	1.0	529.823486328125	210.70138549804688	0.0010800659656524658	21	009
251	47.887664794921875	257.8423767089844	0.017008990049362183	54.434696197509766	256.3021545410156	0.9999979138374329	531.125244140625	210.74114990234375	1.0	453.95751953125	233.4697723388672	0.0028044581413269043	21	009
252	50.24502182006836	257.6778869628906	0.08081352710723877	55.461517333984375	257.0576477050781	0.9999997615814209	531.197509765625	210.08551025390625	1.0	529.1708984375	210.64723205566406	0.0009836852550506592	21	009
253	48.74458694458008	258.3644104003906	0.29463857412338257	53.087379455566406	256.4281005859375	0.9999998807907104	531.959716796875	210.29925537109375	1.0	530.0008544921875	210.88223266601562	0.0009854137897491455	21	009
254	48.10774612426758	249.54478454589844	0.014342129230499268	50.84518814086914	252.35794067382812	1.0	531.5680541992188	210.4845733642578	1.0	529.47802734375	210.6156463623047	0.0010578036308288574	21	009
255	46.52805709838867	248.93809509277344	0.15347599983215332	47.8619384765625	251.75123596191406	0.9999997019767761	531.7723388671875	210.07115173339844	1.0	529.465087890625	210.5574951171875	0.001053929328918457	21	009
256	31.871950149536133	257.36383056640625	0.7751344442367554	34.82661819458008	254.62759399414062	0.9990847110748291	531.2571411132812	210.65914916992188	1.0	529.6408081054688	210.75547790527344	0.001137077808380127	21	009
257	38.51789093017578	251.6121063232422	0.9845591187477112	42.22411346435547	249.75892639160156	0.9994094371795654	531.270263671875	211.04092407226562	1.0	529.3878784179688	211.18756103515625	0.001394718885421753	21	009
258	32.52245330810547	251.96072387695312	0.999893307685852	34.56590270996094	252.1002197265625	0.9990575909614563	530.6961669921875	210.82699584960938	1.0	528.9013061523438	210.62098693847656	0.0010411739349365234	21	009
259	33.82381057739258	246.75970458984375	0.9702778458595276	36.29107666015625	247.9803924560547	0.9999985694885254	530.3968505859375	210.73435974121094	1.0	528.7706909179688	210.91680908203125	0.001575559377670288	21	009
260	34.19332504272461	247.24635314941406	0.9995858073234558	37.276573181152344	247.3677978515625	0.999925971031189	531.2178955078125	210.2312774658203	1.0	529.7254638671875	210.5610809326172	0.0010974109172821045	21	009
261	34.332332611083984	245.85360717773438	0.99998939037323	37.314064025878906	246.89111328125	0.9980955123901367	531.0628662109375	210.5637664794922	1.0	529.3893432617188	210.60992431640625	0.0012649297714233398	21	009
262	35.96052551269531	244.45361328125	0.9975135326385498	39.152015686035156	243.49658203125	0.9985842704772949	531.0347900390625	210.3904571533203	1.0	529.4432373046875	210.58474731445312	0.0014477372169494629	21	009
263	33.67386245727539	243.9379425048828	0.9998923540115356	36.475135803222656	244.86045837402344	0.9996464252471924	530.8821411132812	210.30274963378906	1.0	529.2211303710938	210.2172088623047	0.0012471675872802734	21	009
264	36.88648223876953	243.14599609375	0.5783553719520569	40.04351043701172	242.16773986816406	0.9999966621398926	532.1182250976562	210.80511474609375	1.0	530.5595092773438	210.86837768554688	0.0006746053695678711	21	009
265	34.455265045166016	242.69627380371094	0.9999765157699585	36.93540573120117	243.36585998535156	0.9969278573989868	530.7382202148438	210.6835174560547	1.0	528.8340454101562	210.36314392089844	0.0015805959701538086	21	009
266	33.91668701171875	242.57058715820312	0.01911938190460205	39.32929992675781	240.4970703125	0.999999463558197	531.101806640625	210.4141845703125	1.0	528.9684448242188	210.62867736816406	0.0013094842433929443	21	009
267	32.02656936645508	246.9915008544922	0.9899499416351318	32.22697448730469	248.5410614013672	0.9993038177490234	531.3171997070312	210.87229919433594	1.0	529.7758178710938	210.99649047851562	0.0009915828704833984	21	009
268	31.06641387939453	247.18226623535156	0.9999927282333374	34.041542053222656	247.02606201171875	0.8158426284790039	530.8633422851562	210.32058715820312	1.0	529.3706665039062	210.62017822265625	0.0014753937721252441	21	009
269	30.958393096923828	246.88453674316406	0.9988548755645752	32.50210189819336	246.634033203125	0.9926588535308838	531.4609985351562	210.23912048339844	1.0	529.814697265625	210.33021545410156	0.0009334981441497803	21	009
270	34.546600341796875	244.4053955078125	0.9997551441192627	37.392005920410156	245.12298583984375	0.12219828367233276	531.007568359375	210.6911163330078	1.0	529.453369140625	210.77401733398438	0.0012421011924743652	21	009
271	32.7380256652832	245.92819213867188	0.795230507850647	35.070709228515625	246.1941375732422	0.31346315145492554	531.4305419921875	210.90965270996094	1.0	529.5896606445312	211.29103088378906	0.001515895128250122	21	009
272	31.824241638183594	247.136962890625	0.9821416139602661	32.679569244384766	248.45074462890625	0.05362766981124878	530.3099975585938	210.61044311523438	1.0	528.8784790039062	210.83529663085938	0.0018600821495056152	21	009
273	33.58056640625	246.20895385742188	0.9824313521385193	37.693809509277344	246.3392333984375	0.9999927878379822	530.98876953125	210.31600952148438	1.0	529.4453735351562	210.3405303955078	0.0011429190635681152	21	009
274	31.743560791015625	247.23696899414062	0.9997025728225708	34.26381301879883	247.5390625	0.9947338104248047	530.714111328125	210.68154907226562	1.0	528.8162231445312	210.74774169921875	0.001399904489517212	21	009
275	32.0935173034668	245.49591064453125	0.9994573593139648	34.74950408935547	246.83572387695312	0.9889932870864868	530.7743530273438	210.41517639160156	1.0	529.03076171875	210.8051300048828	0.0015819370746612549	21	009
276	30.848058700561523	246.03668212890625	0.414800226688385	32.120121002197266	247.23809814453125	0.9997087717056274	531.3450317382812	210.02279663085938	1.0	529.54296875	210.552001953125	0.0012254416942596436	21	009
277	35.51419448852539	245.70147705078125	0.9998153448104858	38.86148452758789	245.95306396484375	0.9996177554130554	530.9270629882812	210.41346740722656	1.0	529.0045776367188	210.45677185058594	0.001665562391281128	21	009
278	31.667400360107422	248.24166870117188	0.9999943971633911	34.56221008300781	249.80886840820312	0.962254524230957	531.0835571289062	210.55751037597656	1.0	529.1140747070312	211.08616638183594	0.0016611814498901367	21	009
279	27.082984924316406	251.8847198486328	0.9195771217346191	27.236059188842773	252.19793701171875	0.9926595687866211	530.5784301757812	210.9711456298828	1.0	528.7597045898438	210.9713592529297	0.0019860565662384033	21	009
280	20.587726593017578	247.0570068359375	0.9999949336051941	21.152122497558594	248.75119018554688	0.5396845936775208	532.0385131835938	210.4503936767578	1.0	530.0767211914062	210.45932006835938	0.0010176599025726318	21	009
281	17.329126358032227	242.15606689453125	0.044393688440322876	12.334129333496094	242.8223419189453	0.9636715650558472	531.4217529296875	210.4404754638672	1.0	529.85595703125	210.91534423828125	0.0012990236282348633	21	009
282	531.6676025390625	213.82180786132812	0.00019931793212890625	5.662266254425049	241.3890380859375	0.0017377138137817383	531.184814453125	210.14974975585938	1.0	529.3585205078125	210.37252807617188	0.0013981759548187256	21	009
283	8.898870468139648	311.2785949707031	0.09465375542640686	3.560821294784546	242.55140686035156	0.0902772843837738	531.6605224609375	210.5104522705078	1.0	530.14111328125	210.63626098632812	0.0005949437618255615	21	009
284	10.801094055175781	310.87042236328125	0.654576301574707	6.190877914428711	246.59947204589844	0.05183258652687073	531.3482055664062	210.02835083007812	1.0	529.3629150390625	210.37911987304688	0.0009060204029083252	21	009
285	22.738677978515625	305.1687927246094	0.9978359937667847	23.727188110351562	305.3321533203125	0.130751371383667	531.687255859375	209.74044799804688	1.0	530.1785278320312	210.44496154785156	0.0008892416954040527	21	009
286	32.611541748046875	303.6542663574219	0.9999911189079285	37.26813507080078	299.0398254394531	0.004980921745300293	530.7445068359375	210.59815979003906	1.0	529.0068359375	210.6345672607422	0.0015241503715515137	21	009
287	1.5703563690185547	289.6982727050781	0.919685959815979	2.9909396171569824	289.58404541015625	0.009566962718963623	531.1751098632812	210.65855407714844	1.0	529.219970703125	210.91604614257812	0.0015367865562438965	21	009
288	56.193450927734375	307.6771240234375	0.9999998807907104	6.726909637451172	295.4506530761719	0.015253424644470215	531.3519897460938	210.66744995117188	1.0	529.11669921875	211.08224487304688	0.0010246038436889648	21	009
289	65.92828369140625	308.0362243652344	0.9975594282150269	21.7972412109375	294.0721435546875	0.5132870674133301	530.5682373046875	210.57293701171875	1.0	528.9169921875	210.40560913085938	0.0018957257270812988	21	009
290	84.8051986694336	307.098876953125	1.0	33.65219497680664	305.3922424316406	0.004075050354003906	530.7257690429688	210.52674865722656	1.0	528.6613159179688	210.8491668701172	0.0019454360008239746	21	009
291	99.11781311035156	306.6697998046875	1.0	101.45132446289062	308.5378112792969	0.0007470846176147461	530.9190673828125	210.7930450439453	1.0	529.092041015625	210.66036987304688	0.0014608204364776611	21	009
292	112.87991333007812	305.57489013671875	1.0	115.94913482666016	307.3306884765625	0.001719355583190918	530.6953735351562	210.66236877441406	1.0	528.9041137695312	210.88914489746094	0.0013436079025268555	21	009
293	129.76333618164062	297.4544372558594	0.9999979138374329	132.59202575683594	296.18109130859375	0.027131110429763794	530.5423583984375	210.38893127441406	1.0	528.8826293945312	210.2675018310547	0.0014583468437194824	21	009
294	145.38433837890625	286.4130859375	0.9999997615814209	85.72193908691406	320.8489685058594	0.5924203991889954	531.1197509765625	210.80694580078125	1.0	529.5767822265625	211.0231170654297	0.0011745989322662354	21	009
295	165.72166442871094	280.36737060546875	1.0	95.12312316894531	321.13092041015625	0.9999996423721313	530.7904052734375	210.3700408935547	1.0	529.137451171875	210.8227996826172	0.0015166103839874268	21	009
296	182.392578125	275.9658508300781	1.0	110.6120834350586	312.3171691894531	1.0	531.5447998046875	210.67799377441406	1.0	529.4116821289062	210.75523376464844	0.0011840462684631348	21	009
297	197.43495178222656	275.3869323730469	1.0	119.4328384399414	310.4852600097656	1.0	531.1451416015625	210.46424865722656	1.0	529.5263061523438	210.62051391601562	0.001068025827407837	21	009
298	210.14105224609375	268.40399169921875	1.0	144.8398895263672	299.538818359375	0.9999463558197021	531.476318359375	210.60292053222656	1.0	528.9384765625	210.9383544921875	0.0012967884540557861	21	009
299	226.73817443847656	270.039794921875	1.0	149.3357696533203	306.16839599609375	1.0	531.443603515625	210.41598510742188	1.0	529.9490966796875	210.79107666015625	0.001038193702697754	21	009
300	249.07774353027344	264.6346740722656	0.9678540229797363	178.35134887695312	288.30126953125	0.9997411966323853	531.2533569335938	210.69403076171875	1.0	529.3571166992188	211.05763244628906	0.0011394619941711426	21	009
301	269.048828125	277.66162109375	0.9999285936355591	196.78353881835938	285.4698486328125	1.0	531.333251953125	209.5132293701172	1.0	530.1759033203125	210.2755889892578	0.0007273554801940918	21	009
302	281.6956787109375	281.0663757324219	1.0	203.83045959472656	269.1182861328125	0.9999055862426758	531.2764282226562	210.6560821533203	1.0	529.4974975585938	210.904541015625	0.0009992122650146484	21	009
303	289.6513977050781	284.232666015625	1.0	230.1669921875	259.3704833984375	0.9999871253967285	531.157958984375	210.25482177734375	1.0	529.5020141601562	210.70248413085938	0.0011409521102905273	21	009
304	293.70867919921875	287.0984802246094	1.0	234.97999572753906	264.0950622558594	0.9782013893127441	531.4093627929688	210.50535583496094	1.0	529.4780883789062	211.1929931640625	0.0013231635093688965	21	009
305	297.0839538574219	288.7521057128906	1.0	247.16510009765625	265.22882080078125	0.9868158102035522	531.4237060546875	210.28436279296875	1.0	529.2575073242188	210.415771484375	0.001449674367904663	21	009
306	301.5226745605469	289.7620544433594	1.0	244.96742248535156	262.07916259765625	1.0	530.7045288085938	210.50856018066406	1.0	529.0435791015625	210.6655731201172	0.0018168091773986816	21	009
307	304.8199157714844	291.05206298828125	1.0	251.60385131835938	264.20147705078125	0.058912187814712524	532.1585083007812	209.7676544189453	1.0	530.3214111328125	210.18719482421875	0.0008209049701690674	21	009
308	308.29437255859375	292.5599670410156	1.0	248.33282470703125	265.1248474121094	0.8951160907745361	530.8250732421875	210.6034393310547	1.0	528.6740112304688	210.8568572998047	0.0011633634567260742	21	009
309	311.2230224609375	293.71197509765625	1.0	250.1500701904297	269.77545166015625	0.9893604516983032	531.07275390625	210.57627868652344	1.0	529.6696166992188	210.51698303222656	0.0012632012367248535	21	009
310	313.1318359375	294.8147888183594	1.0	254.06561279296875	267.83428955078125	0.475942999124527	530.3734130859375	210.77357482910156	1.0	528.6248168945312	210.92196655273438	0.0015324056148529053	21	009
311	315.5702209472656	294.977783203125	1.0	254.26370239257812	266.0890197753906	0.0032053887844085693	531.2426147460938	210.83926391601562	1.0	529.795654296875	210.5003204345703	0.0008874237537384033	21	009
312	317.5715026855469	294.84393310546875	1.0	259.697265625	273.20306396484375	0.013973802328109741	531.1399536132812	210.17990112304688	1.0	529.6820678710938	210.0557403564453	0.00139540433883667	21	009
313	319.48504638671875	294.9068908691406	1.0	265.4888610839844	274.5445556640625	0.20531761646270752	532.0025634765625	210.66244506835938	1.0	530.36669921875	210.77915954589844	0.0007756948471069336	21	009
314	326.9039611816406	286.2560729980469	1.0	647.3436889648438	313.4437561035156	0.0016320645809173584	530.5354614257812	210.21058654785156	1.0	529.2440795898438	210.03067016601562	0.001834481954574585	21	009
315	343.1260070800781	278.0277404785156	1.0	268.3012390136719	298.48486328125	0.8456606864929199	531.46435546875	210.93775939941406	1.0	529.5216674804688	211.02162170410156	0.0012363791465759277	21	009
316	353.78790283203125	262.364013671875	1.0	295.3548889160156	302.1910095214844	0.9983809590339661	531.1747436523438	209.9634552001953	1.0	529.6227416992188	210.204833984375	0.0008959174156188965	21	009
317	368.18756103515625	250.42823791503906	1.0	303.7956848144531	310.7919006347656	1.0	531.7518310546875	210.3710174560547	1.0	530.8221435546875	211.1820831298828	0.00061073899269104	21	009
318	380.9549560546875	239.16233825683594	1.0	318.22052001953125	302.95513916015625	1.0	530.853759765625	210.5166015625	1.0	529.090087890625	210.51531982421875	0.0015760958194732666	21	009
319	390.489501953125	230.34808349609375	1.0	331.7192077636719	298.63653564453125	1.0	531.3005981445312	210.20103454589844	1.0	529.6760864257812	210.22764587402344	0.001573413610458374	21	009
320	402.46533203125	223.019775390625	1.0	341.1571044921875	285.60247802734375	1.0	530.9747924804688	210.39938354492188	1.0	529.69482421875	210.6105194091797	0.0016408860683441162	21	009
321	412.3863220214844	215.87110900878906	1.0	353.9649963378906	276.79827880859375	1.0	531.2652587890625	210.1463165283203	1.0	530.03662109375	210.341064453125	0.0009290575981140137	21	009
322	428.4633483886719	213.11778259277344	1.0	360.0127868652344	269.0976257324219	1.0	531.295166015625	210.03680419921875	1.0	530.1107788085938	210.5165557861328	0.0009323656558990479	21	009
323	440.0640869140625	208.03509521484375	1.0	365.6370544433594	260.40185546875	1.0	530.9622192382812	210.94744873046875	1.0	529.2705688476562	211.27084350585938	0.0014261901378631592	21	009
324	444.95556640625	207.5135955810547	1.0	372.0927734375	257.20086669921875	1.0	531.033447265625	210.29006958007812	1.0	529.5912475585938	210.4185791015625	0.0013487935066223145	21	009
325	447.2042541503906	207.9498291015625	1.0	378.4407958984375	256.7565002441406	1.0	531.4090576171875	210.41253662109375	1.0	530.1444091796875	211.00082397460938	0.0012545287609100342	21	009
326	447.649658203125	209.6808319091797	1.0	382.0196228027344	255.18844604492188	0.9999992847442627	530.8419189453125	210.57470703125	1.0	529.3487548828125	210.8472137451172	0.0016015470027923584	21	009
327	448.1006774902344	211.16004943847656	1.0	386.35980224609375	253.7609100341797	1.0	530.8331909179688	210.82308959960938	1.0	529.0210571289062	211.0277099609375	0.0013703703880310059	21	009
328	448.07769775390625	213.55198669433594	1.0	389.80169677734375	254.3899688720703	0.9931938648223877	531.1786499023438	210.13104248046875	1.0	529.606201171875	210.81356811523438	0.0009726881980895996	21	009
329	448.31207275390625	213.7834930419922	1.0	391.25579833984375	254.42808532714844	1.0	530.642822265625	210.73992919921875	1.0	529.2215576171875	211.30320739746094	0.0019155442714691162	21	009
330	447.9057922363281	215.20333862304688	1.0	392.11724853515625	254.32205200195312	1.0	531.1734619140625	210.76907348632812	1.0	529.6973876953125	211.0503692626953	0.0012631416320800781	21	009
331	446.2731018066406	214.80526733398438	1.0	393.1574401855469	254.59930419921875	0.9999998807907104	531.11376953125	210.97332763671875	1.0	529.5195922851562	211.1378173828125	0.000950545072555542	21	009
332	448.7471923828125	209.6002960205078	1.0	399.90850830078125	253.3158721923828	0.0004905760288238525	531.158447265625	210.28858947753906	1.0	529.6613159179688	210.48175048828125	0.000977933406829834	21	009
333	448.29217529296875	208.23545837402344	1.0	646.423828125	304.79058837890625	0.0002995729446411133	530.42724609375	210.57176208496094	1.0	528.9347534179688	211.07081604003906	0.0013145208358764648	21	009
334	449.281982421875	201.17869567871094	1.0	388.0390930175781	272.7705383300781	1.0	530.244384765625	210.97213745117188	1.0	528.5703735351562	211.46847534179688	0.001196444034576416	21	009
335	453.2973327636719	196.50148010253906	1.0	388.6039123535156	274.4080505371094	1.0	530.662353515625	210.4019012451172	1.0	529.0320434570312	210.9071502685547	0.0011571943759918213	21	009
336	456.019775390625	188.45062255859375	0.7019254565238953	398.503173828125	270.06329345703125	1.0	530.1844482421875	210.80810546875	1.0	528.7115478515625	211.2632293701172	0.0014413297176361084	21	009
337	449.29962158203125	187.66001892089844	0.9999993443489075	401.3410949707031	276.2208557128906	1.0	530.5707397460938	210.41302490234375	1.0	528.7579345703125	210.9520263671875	0.0010556280612945557	21	009
338	447.6195068359375	186.14132690429688	1.0	401.1658020019531	276.67303466796875	1.0	530.1647338867188	210.68495178222656	1.0	528.8193969726562	211.38803100585938	0.0010928809642791748	21	009
339	444.9365539550781	186.57028198242188	1.0	400.8551940917969	278.3944396972656	0.9999999403953552	530.72265625	210.55874633789062	1.0	528.8817138671875	211.2293243408203	0.0012254118919372559	21	009
340	443.0899353027344	185.84988403320312	1.0	399.40380859375	278.3560791015625	1.0	530.7034301757812	210.35646057128906	1.0	529.1201782226562	210.90350341796875	0.0008853673934936523	21	009
341	439.5443420410156	187.03749084472656	1.0	397.7817077636719	278.5355224609375	1.0	530.9614868164062	210.4307098388672	1.0	529.5703125	211.1365509033203	0.0008141398429870605	21	009
342	438.5845947265625	184.9561004638672	1.0	396.5567932128906	274.24932861328125	1.0	531.0157470703125	210.70211791992188	1.0	529.13525390625	210.88394165039062	0.0009664297103881836	21	009
343	437.8808288574219	184.00491333007812	1.0	397.3409423828125	271.2439880371094	1.0	530.2933959960938	210.5525665283203	1.0	528.8261108398438	210.8245086669922	0.001344054937362671	21	009
344	438.4994812011719	183.08457946777344	1.0	394.77752685546875	271.00506591796875	1.0	530.5573120117188	210.48924255371094	1.0	528.8335571289062	211.01531982421875	0.0013040006160736084	21	009
345	436.64739990234375	181.66004943847656	1.0	393.8709411621094	270.2109680175781	1.0	530.5631103515625	210.505859375	1.0	393.9784851074219	270.5443115234375	0.001414269208908081	21	009
346	436.23260498046875	179.80166625976562	1.0	395.2250671386719	265.6840515136719	1.0	530.551513671875	210.21514892578125	1.0	528.8008422851562	210.81097412109375	0.0009892582893371582	21	009
347	435.11077880859375	176.86900329589844	1.0	393.51226806640625	263.73968505859375	1.0	529.9968872070312	210.13174438476562	1.0	528.8562622070312	210.623046875	0.0012233257293701172	21	009
348	435.4303283691406	174.38035583496094	1.0	392.93084716796875	262.1357116699219	1.0	529.8736572265625	210.39572143554688	1.0	528.762451171875	210.41348266601562	0.0014729797840118408	21	009
349	435.7430419921875	171.61656188964844	1.0	395.42315673828125	258.43048095703125	1.0	530.1337280273438	210.1223602294922	1.0	528.8908081054688	210.7942352294922	0.001328587532043457	21	009
350	436.0705871582031	168.2403564453125	1.0	395.65667724609375	256.6256103515625	1.0	530.467529296875	209.752685546875	1.0	529.173095703125	210.2947235107422	0.0013518035411834717	21	009
351	438.6180725097656	165.9900665283203	1.0	397.37762451171875	251.15155029296875	1.0	529.7745971679688	210.30194091796875	1.0	528.5963745117188	210.8272705078125	0.0016649961471557617	21	009
352	444.94073486328125	164.73248291015625	1.0	398.2346496582031	245.19769287109375	1.0	530.0450439453125	210.33734130859375	1.0	528.8155517578125	211.02957153320312	0.001483917236328125	21	009
353	440.5443115234375	162.52008056640625	1.0	398.2322082519531	249.92713928222656	1.0	529.8494873046875	210.05398559570312	1.0	528.943115234375	210.24649047851562	0.002177029848098755	21	009
354	440.5662536621094	161.0806884765625	1.0	402.38201904296875	251.97215270996094	1.0	530.1607666015625	210.2838897705078	1.0	401.86163330078125	252.17501831054688	0.0024660825729370117	21	009
355	439.60711669921875	159.80075073242188	1.0	405.69427490234375	255.3082733154297	1.0	530.7003173828125	210.50489807128906	1.0	403.44512939453125	254.34815979003906	0.0017439424991607666	21	009
356	440.2657165527344	158.74343872070312	0.9999980926513672	408.050048828125	252.56100463867188	1.0	530.2789916992188	210.00686645507812	1.0	528.9580078125	210.61732482910156	0.0011807680130004883	21	009
357	434.53826904296875	159.7001190185547	1.0	407.5525817871094	256.63336181640625	1.0	530.3652954101562	209.70738220214844	1.0	529.1669921875	210.31915283203125	0.0013163983821868896	21	009
358	431.4378967285156	164.3245086669922	1.0	406.4833984375	262.0247497558594	0.9996439218521118	530.843994140625	210.39337158203125	1.0	529.8880004882812	210.91944885253906	0.0008402466773986816	21	009
359	425.9588928222656	164.58380126953125	1.0	405.4505615234375	264.7645568847656	0.020339220762252808	530.4602661132812	210.2491912841797	1.0	529.1046752929688	210.58547973632812	0.0014983415603637695	21	009
360	422.7860107421875	164.2353515625	1.0	406.12371826171875	264.39361572265625	0.9997650980949402	529.3989868164062	210.46336364746094	1.0	528.313232421875	211.19479370117188	0.0013036727905273438	21	009
361	420.1180114746094	166.1687469482422	1.0	404.38397216796875	270.2990417480469	0.9992635846138	530.1394653320312	209.88412475585938	1.0	529.1593627929688	210.9385223388672	0.001325845718383789	21	009
362	416.5302429199219	168.1266632080078	1.0	646.731689453125	303.83135986328125	0.0005308091640472412	530.0960693359375	210.57247924804688	1.0	528.2723999023438	211.3651580810547	0.0009825527667999268	21	009
363	414.2815856933594	170.36251831054688	1.0	399.66253662109375	273.9289855957031	0.17744114995002747	530.3388061523438	210.3696746826172	1.0	529.3960571289062	210.8917236328125	0.0010305941104888916	21	009
364	413.0412292480469	174.69419860839844	1.0	397.79498291015625	272.0779724121094	0.025661170482635498	529.8029174804688	210.67367553710938	1.0	395.5620422363281	273.506103515625	0.003696143627166748	21	009
365	411.1598205566406	174.99998474121094	1.0	394.4248352050781	274.82049560546875	0.9694398045539856	530.5927124023438	210.65069580078125	1.0	528.7088623046875	211.0225830078125	0.001120448112487793	21	009
366	409.14385986328125	178.87118530273438	1.0	389.28125	277.15234375	0.999992847442627	530.4633178710938	210.26040649414062	1.0	529.153564453125	210.5272216796875	0.0013153553009033203	21	009
367	407.4892578125	179.75892639160156	1.0	389.5384216308594	277.8735046386719	0.07176071405410767	531.0068969726562	210.69590759277344	1.0	529.9273681640625	210.9315185546875	0.0007818341255187988	21	009
368	407.5829162597656	183.99053955078125	1.0	386.9920654296875	275.9315185546875	0.9996639490127563	530.3609008789062	210.71173095703125	1.0	528.9273681640625	211.16683959960938	0.001090317964553833	21	009
369	408.71966552734375	182.5902099609375	1.0	383.48785400390625	280.3971252441406	1.0	530.1905517578125	210.14968872070312	1.0	529.0064086914062	210.69644165039062	0.0015558302402496338	21	009
370	407.4700927734375	184.7638397216797	1.0	381.0209045410156	282.40350341796875	0.9999995827674866	530.2518310546875	210.35301208496094	1.0	529.20556640625	210.68763732910156	0.0016183853149414062	21	009
371	408.2790222167969	186.06005859375	1.0	381.7247314453125	278.0465087890625	1.0	530.5897827148438	210.73037719726562	1.0	528.8589477539062	211.08587646484375	0.0011482834815979004	21	009
372	411.797607421875	184.25875854492188	1.0	380.80535888671875	277.9104919433594	1.0	530.6637573242188	210.89918518066406	1.0	528.9571533203125	211.22425842285156	0.0009718239307403564	21	009
373	415.6302185058594	183.03482055664062	1.0	378.9449768066406	278.2986755371094	1.0	530.5162353515625	210.32627868652344	1.0	529.3674926757812	210.78118896484375	0.0016353130340576172	21	009
374	420.3103332519531	180.1168975830078	1.0	380.3612060546875	274.9762268066406	1.0	530.60498046875	210.6448211669922	1.0	529.1979370117188	210.8118133544922	0.00201261043548584	21	009
375	421.6301574707031	178.52813720703125	1.0	382.5396728515625	273.03582763671875	1.0	530.0122680664062	210.5819091796875	1.0	528.6202392578125	210.89923095703125	0.0016304552555084229	21	009
376	420.4884338378906	178.52798461914062	1.0	381.87408447265625	271.0062561035156	1.0	529.8955078125	210.4805145263672	1.0	528.8056030273438	210.80787658691406	0.0018678009510040283	21	009
377	423.4477233886719	178.03221130371094	1.0	384.1709289550781	271.6104736328125	1.0	530.666015625	210.70828247070312	1.0	529.0723266601562	211.0648956298828	0.0012336969375610352	21	009
378	423.3551025390625	178.7448272705078	1.0	384.7300720214844	272.1825256347656	1.0	530.5213623046875	210.58761596679688	1.0	528.947509765625	211.2295379638672	0.001462310552597046	21	009
379	427.26971435546875	177.75909423828125	1.0	386.71685791015625	268.86041259765625	1.0	531.064697265625	210.801513671875	1.0	529.2692260742188	211.0480194091797	0.0009816288948059082	21	009
380	428.872314453125	176.4937286376953	1.0	384.0801086425781	267.8180847167969	1.0	530.4168701171875	209.92579650878906	1.0	529.0029296875	210.72560119628906	0.0010402798652648926	21	009
381	429.890869140625	175.50637817382812	1.0	385.4947814941406	265.10498046875	1.0	531.1728515625	210.0652313232422	1.0	529.6668701171875	210.8534698486328	0.0009961426258087158	21	009
382	430.13067626953125	174.84361267089844	1.0	387.7310791015625	263.6795654296875	1.0	530.9698486328125	210.73098754882812	1.0	529.0099487304688	210.80862426757812	0.0011416971683502197	21	009
383	429.8563537597656	173.34034729003906	1.0	387.8956298828125	263.2099609375	1.0	530.8131713867188	210.40968322753906	1.0	529.1677856445312	210.81861877441406	0.001289457082748413	21	009
384	429.52679443359375	172.9165496826172	1.0	389.53668212890625	262.23712158203125	1.0	531.008544921875	210.4732666015625	1.0	529.0165405273438	211.11708068847656	0.0013758540153503418	21	009
385	429.1993103027344	173.5403289794922	1.0	388.09375	263.14569091796875	1.0	530.0457153320312	210.45596313476562	1.0	528.8260498046875	211.03900146484375	0.0013590455055236816	21	009
386	428.6945495605469	170.3300018310547	1.0	390.225341796875	260.8030090332031	1.0	530.7039184570312	210.1312713623047	1.0	529.3579711914062	210.95687866210938	0.0009578168392181396	21	009
387	425.8448181152344	170.34988403320312	1.0	391.4215087890625	255.5531768798828	1.0	530.0079956054688	210.3904571533203	1.0	528.83447265625	210.95950317382812	0.001574009656906128	21	009
388	427.0884704589844	168.18185424804688	1.0	392.8139953613281	251.66119384765625	1.0	530.3328247070312	210.02325439453125	1.0	528.9052124023438	210.67059326171875	0.0013824403285980225	21	009
389	428.6497802734375	165.81602478027344	1.0	394.84539794921875	246.58828735351562	0.9999998807907104	529.862060546875	210.63401794433594	1.0	528.56982421875	210.97488403320312	0.0017296373844146729	21	009
390	427.2679748535156	161.49220275878906	1.0	396.2133483886719	241.02711486816406	1.0	530.6534423828125	209.80516052246094	1.0	529.7898559570312	210.13819885253906	0.0011795759201049805	21	009
391	427.879638671875	161.3708953857422	1.0	394.5578308105469	235.82492065429688	0.9999998807907104	531.4559936523438	209.4532012939453	1.0	394.60162353515625	237.7652587890625	0.0010682642459869385	21	009
392	426.1961669921875	157.8255157470703	1.0	394.89068603515625	235.5922393798828	1.0	530.7100830078125	210.33282470703125	1.0	529.75439453125	210.68386840820312	0.0013100802898406982	21	009
393	426.27520751953125	157.1736602783203	1.0	393.3409423828125	234.7531280517578	1.0	530.4179077148438	210.60614013671875	1.0	528.9495849609375	210.78343200683594	0.0017863810062408447	21	009
394	425.1466369628906	157.3957977294922	1.0	393.09381103515625	234.30625915527344	1.0	530.5244750976562	210.7298126220703	1.0	529.4207763671875	211.068603515625	0.0013495981693267822	21	009
395	425.75	155.9863739013672	1.0	390.7072448730469	231.39662170410156	0.9999998807907104	530.2214965820312	210.0493927001953	1.0	529.3594970703125	210.0924072265625	0.002295762300491333	21	009
396	426.6905517578125	153.63790893554688	1.0	390.23785400390625	230.5401611328125	1.0	530.828125	210.04624938964844	1.0	529.769775390625	210.55438232421875	0.0014431178569793701	21	009
397	426.27691650390625	153.09027099609375	1.0	390.01202392578125	230.84197998046875	1.0	531.3533325195312	210.38754272460938	1.0	529.7122192382812	211.16542053222656	0.0007204711437225342	21	009
398	425.8941345214844	151.71763610839844	1.0	387.79107666015625	232.77455139160156	1.0	530.9506225585938	210.2620086669922	1.0	529.8262329101562	210.93544006347656	0.0019001662731170654	21	009
399	426.11260986328125	150.9752655029297	1.0	387.7978515625	230.69100952148438	1.0	530.16015625	209.6072998046875	1.0	529.0921630859375	210.63255310058594	0.0015596747398376465	21	009
400	427.5938415527344	150.12120056152344	1.0	386.4354553222656	230.67433166503906	1.0	531.2738647460938	210.0846405029297	1.0	529.7437133789062	210.5116424560547	0.001465141773223877	21	009
401	426.5037536621094	149.83389282226562	1.0	386.70440673828125	231.04034423828125	1.0	530.6546630859375	210.2083740234375	1.0	386.214111328125	237.3328857421875	0.0019815564155578613	21	009
402	427.1900939941406	148.8060302734375	1.0	386.0707702636719	227.89125061035156	1.0	531.1045532226562	210.3873291015625	1.0	529.7877197265625	210.72869873046875	0.0013310909271240234	21	009
403	429.4160461425781	144.46058654785156	1.0	388.47430419921875	223.34963989257812	1.0	530.2817993164062	210.4117431640625	1.0	528.91552734375	210.9526824951172	0.0014355480670928955	21	009
404	435.10333251953125	103.91442108154297	1.0	403.383544921875	177.9620361328125	1.0	638.6007690429688	476.8417663574219	0.00040328502655029297	401.78094482421875	177.47125244140625	0.00013455748558044434	21	009
405	424.5643310546875	96.56171417236328	1.0	407.01654052734375	181.80763244628906	0.9948371648788452	625.0751953125	446.9643859863281	8.946657180786133e-5	409.54168701171875	188.79624938964844	0.0011567175388336182	21	009
406	423.8599548339844	97.20030212402344	1.0	406.0389709472656	183.6561279296875	0.8893611431121826	422.8957824707031	97.48209381103516	7.131695747375488e-5	408.8121337890625	189.5717010498047	0.00024768710136413574	21	009
407	421.5635681152344	100.07445526123047	1.0	406.21282958984375	184.348876953125	0.0003523528575897217	646.2124633789062	143.47203063964844	0.00045296549797058105	405.87567138671875	178.77996826171875	9.381771087646484e-5	21	009
408	421.5382385253906	99.98682403564453	1.0	403.5194396972656	189.9388427734375	0.4651775360107422	639.62548828125	477.7051086425781	0.0003001093864440918	405.51275634765625	191.21878051757812	0.0012909770011901855	21	009
409	421.2021179199219	100.90635681152344	1.0	403.0125732421875	185.8250274658203	0.9384316205978394	404.6115417480469	184.88482666015625	0.0001761913299560547	400.8738708496094	189.99325561523438	0.00031304359436035156	21	009
410	420.8056335449219	101.55949401855469	1.0	404.49920654296875	188.53628540039062	0.9560999870300293	406.2001647949219	187.51719665527344	0.0001672804355621338	402.9833068847656	187.9380645751953	0.0024472475051879883	21	009
411	421.5657043457031	101.40177917480469	1.0	404.70458984375	190.7595672607422	0.3126167058944702	405.25115966796875	189.02935791015625	0.000310748815536499	398.5208740234375	192.93553161621094	0.0006114840507507324	21	009
412	421.9269714355469	101.35060119628906	1.0	404.2580871582031	187.13783264160156	0.9983357787132263	406.4299011230469	187.40274047851562	7.006525993347168e-5	405.3604736328125	189.0608673095703	0.002058684825897217	21	009
413	421.8829650878906	101.60147094726562	1.0	403.8811340332031	191.36123657226562	0.9993408918380737	404.8216247558594	189.12632751464844	0.0003224015235900879	402.57415771484375	189.98196411132812	0.0007648169994354248	21	009
414	419.0411071777344	103.81460571289062	1.0	402.6121826171875	193.0303955078125	0.9995772838592529	638.7699584960938	478.8784484863281	0.00021478533744812012	401.21929931640625	191.3232421875	0.005148380994796753	21	009
415	420.2684326171875	102.735107421875	1.0	399.7247314453125	190.01734924316406	1.0	399.8112487792969	189.17391967773438	0.0005064308643341064	399.86212158203125	188.73410034179688	0.0012364387512207031	21	009
416	419.4283752441406	105.7219009399414	1.0	401.2125244140625	190.1595916748047	0.9999998807907104	400.9310302734375	190.19873046875	0.0004336833953857422	400.9457702636719	189.75308227539062	0.000961989164352417	21	009
417	417.05755615234375	115.86901092529297	1.0	397.6502380371094	175.4728546142578	0.0005058348178863525	639.7927856445312	478.0964660644531	0.00011616945266723633	419.84814453125	120.7972640991211	2.822279930114746e-5	21	009
418	415.70892333984375	123.30657958984375	0.9999998807907104	414.1691589355469	128.09829711914062	0.0010745227336883545	418.3079833984375	125.57157897949219	0.0001429915428161621	411.2982177734375	129.435302734375	0.0001297295093536377	21	009
419	406.99920654296875	127.79376220703125	0.9092289209365845	411.3798522949219	129.39328002929688	0.001391589641571045	638.67626953125	477.00811767578125	0.00021377205848693848	409.9245910644531	129.78233337402344	8.156895637512207e-5	21	009
420	417.47247314453125	136.782470703125	0.0007333755493164062	640.95361328125	1.7589201927185059	0.00025323033332824707	639.4185180664062	478.15142822265625	0.0001583695411682129	638.6791381835938	2.731383800506592	1.9431114196777344e-5	21	009
421	411.42254638671875	140.66748046875	9.652972221374512e-5	646.0136108398438	327.2700500488281	0.0001475512981414795	645.7493286132812	29.38245391845703	3.999471664428711e-5	639.2503662109375	3.1079413890838623	1.150369644165039e-5	21	009
422	420.1481628417969	166.8794708251953	1.0	399.6332092285156	120.43732452392578	0.6596801280975342	638.8737182617188	478.0177917480469	9.068846702575684e-5	423.5006408691406	175.8001708984375	6.750226020812988e-5	21	009
423	424.54730224609375	177.84701538085938	1.0	406.65869140625	112.84632110595703	1.0	648.1474609375	317.2884216308594	0.0001836717128753662	404.91534423828125	115.10751342773438	0.00032597780227661133	21	009
424	427.5314025878906	187.68080139160156	1.0	407.07183837890625	108.06002807617188	1.0	435.8705139160156	188.044189453125	0.0001138448715209961	407.5533447265625	110.95668029785156	0.00012728571891784668	21	009
425	429.1343078613281	193.503173828125	1.0	404.88507080078125	124.44900512695312	1.0	433.48992919921875	192.9306182861328	8.985400199890137e-5	403.1601257324219	127.44001770019531	0.00010368227958679199	21	009
426	431.37158203125	197.5642547607422	1.0	408.3555908203125	127.33846282958984	0.999999463558197	639.242431640625	477.6312255859375	0.00031235814094543457	405.345703125	128.2756805419922	0.0002143383026123047	21	009
427	431.7515869140625	200.48886108398438	1.0	405.992919921875	131.20330810546875	0.8812898397445679	638.1563110351562	478.1375427246094	0.00018015503883361816	426.14288330078125	208.69082641601562	4.076957702636719e-5	21	009
428	433.9547424316406	205.74044799804688	1.0	407.6293640136719	134.17431640625	0.9667575359344482	639.1682739257812	477.5851135253906	0.00019681453704833984	423.0641784667969	214.09234619140625	7.37607479095459e-5	21	009
429	434.1130065917969	211.4549102783203	1.0	406.3709716796875	134.50184631347656	0.0035842061042785645	644.769775390625	150.35858154296875	0.00020575523376464844	638.99072265625	2.516468048095703	1.952052116394043e-5	21	009
430	434.3943176269531	214.35263061523438	1.0	412.8091125488281	130.04766845703125	0.9999912977218628	648.251708984375	318.1427917480469	0.00013116002082824707	415.4991149902344	130.3370819091797	5.239248275756836e-5	21	009
431	434.4688720703125	215.16517639160156	1.0	645.5925903320312	312.59918212890625	0.0032197237014770508	639.8651123046875	478.6656188964844	5.844235420227051e-5	434.1159362792969	224.56626892089844	2.6792287826538086e-5	21	009
432	435.03106689453125	217.3106689453125	1.0	410.43212890625	132.0577850341797	0.013216763734817505	639.7932739257812	477.8589172363281	0.00011047720909118652	425.9839782714844	225.54615783691406	6.341934204101562e-5	21	009
433	438.492919921875	222.98143005371094	1.0	648.2295532226562	311.7889404296875	0.0005013942718505859	647.6201782226562	318.8796081542969	0.00010612607002258301	424.53582763671875	228.98733520507812	3.400444984436035e-5	21	009
434	438.2574768066406	231.1374053955078	1.0	646.2451782226562	304.35150146484375	0.000678330659866333	638.6987915039062	477.59869384765625	0.00013881921768188477	440.82696533203125	236.4076690673828	4.431605339050293e-5	21	009
435	433.32305908203125	229.6627655029297	1.0	646.7372436523438	303.9999084472656	0.0002460777759552002	638.50390625	477.82342529296875	0.00012344121932983398	639.3990478515625	2.3689615726470947	7.778406143188477e-6	21	009
436	429.227783203125	229.7791290283203	1.0	646.441162109375	304.455322265625	0.0004786550998687744	639.2544555664062	477.70452880859375	0.0001857280731201172	410.84906005859375	234.5869903564453	5.0067901611328125e-5	21	009
437	426.35675048828125	229.64414978027344	1.0	439.7967834472656	228.8273162841797	0.00015273690223693848	639.6875610351562	479.1177978515625	0.0003186166286468506	410.6263732910156	224.5039825439453	4.410743713378906e-5	21	009
438	424.01690673828125	231.47447204589844	1.0	404.7603759765625	144.81350708007812	0.9999768137931824	429.0263366699219	230.9437713623047	4.416704177856445e-5	401.9836730957031	147.5376434326172	0.00018715858459472656	21	009
439	421.28350830078125	232.3447723388672	1.0	404.4042663574219	139.29644775390625	0.9999201893806458	639.4871826171875	478.16522216796875	0.0001482069492340088	406.5335998535156	143.82925415039062	7.489323616027832e-5	21	009
440	419.362548828125	234.37510681152344	1.0	407.1419677734375	159.93434143066406	0.2960814833641052	639.271240234375	477.6574401855469	0.0002403557300567627	419.25543212890625	224.19503784179688	4.610419273376465e-5	21	009
441	418.8921203613281	234.76290893554688	1.0	402.2490234375	145.18919372558594	0.6404678821563721	638.8587646484375	477.5688171386719	0.0013349354267120361	418.7044982910156	224.63583374023438	3.927946090698242e-5	21	009
442	417.34906005859375	236.9157257080078	1.0	647.9274291992188	311.2507019042969	0.0004496574401855469	639.2965087890625	477.837158203125	0.00017470121383666992	409.20233154296875	242.6392822265625	3.108382225036621e-5	21	009
443	417.26177978515625	237.58848571777344	1.0	403.9437561035156	148.228759765625	0.008892327547073364	647.9801025390625	317.88140869140625	0.00012829899787902832	399.8720397949219	151.82479858398438	4.279613494873047e-5	21	009
444	415.79840087890625	235.84031677246094	1.0	403.5078430175781	143.35968017578125	0.9644911289215088	648.0487060546875	316.926513671875	0.0001779496669769287	402.84326171875	147.6852569580078	5.367398262023926e-5	21	009
445	415.07330322265625	236.2628173828125	1.0	400.7459716796875	143.11785888671875	0.9997611045837402	639.3663330078125	478.3274841308594	0.00013506412506103516	399.077392578125	146.040771484375	0.00023359060287475586	21	009
446	414.59088134765625	236.3472900390625	1.0	402.39776611328125	151.25363159179688	0.959796667098999	414.167236328125	238.28233337402344	7.554888725280762e-5	410.4971008300781	242.0968780517578	4.738569259643555e-5	21	009
447	415.4572448730469	237.53001403808594	1.0	403.6858825683594	144.55104064941406	0.9999804496765137	648.054443359375	318.01824951171875	8.749961853027344e-5	400.201416015625	147.23960876464844	0.0010354816913604736	21	009
448	417.0430908203125	242.34829711914062	1.0	399.5705871582031	148.7642364501953	0.999998927116394	639.1126708984375	479.3582763671875	0.00010091066360473633	396.78570556640625	149.06956481933594	0.00016748905181884766	21	009
449	420.65203857421875	243.79742431640625	1.0	396.30804443359375	152.5338592529297	0.9999696016311646	647.8925170898438	318.7848205566406	7.686018943786621e-5	397.59954833984375	152.9995880126953	0.00023064017295837402	21	009
450	421.3350830078125	243.61085510253906	1.0	398.27508544921875	163.5599365234375	0.047467440366744995	639.033203125	478.2728576660156	0.0007153451442718506	406.9119567871094	247.10882568359375	1.4662742614746094e-5	21	009
451	421.72650146484375	244.5522918701172	1.0	400.0147399902344	153.7071990966797	0.029908746480941772	638.7492065429688	477.43511962890625	0.0001361072063446045	406.9851379394531	247.91622924804688	1.9788742065429688e-5	21	009
452	421.83990478515625	245.05154418945312	1.0	397.786376953125	158.822998046875	0.9941554665565491	648.1878662109375	318.4764709472656	0.0001595616340637207	398.074951171875	160.65550231933594	2.9981136322021484e-5	21	009
453	421.9161376953125	247.69827270507812	1.0	396.7602233886719	156.367919921875	0.5599538087844849	639.3999633789062	477.9833984375	0.00012862682342529297	405.1146240234375	249.57467651367188	2.3812055587768555e-5	21	009
454	423.9716491699219	251.49342346191406	1.0	399.35748291015625	168.26718139648438	0.06869426369667053	639.0634155273438	477.7623291015625	0.0001862943172454834	422.0615234375	241.8619384765625	0.00011488795280456543	21	009
455	426.98626708984375	264.7429504394531	1.0	432.3275451660156	267.19207763671875	0.0009699761867523193	639.1366577148438	479.03271484375	0.0002040863037109375	427.09625244140625	270.43341064453125	0.00012925267219543457	21	009
456	430.5556335449219	272.78863525390625	1.0	407.3946228027344	193.7011260986328	0.7438575625419617	639.719970703125	478.7048034667969	0.00020563602447509766	434.9952087402344	277.87890625	6.273388862609863e-5	21	009
457	432.0315856933594	277.32501220703125	1.0	407.2629699707031	190.06407165527344	0.06219819188117981	638.9533081054688	478.1705322265625	5.716085433959961e-5	431.822265625	270.7200012207031	1.868605613708496e-5	21	009
458	433.110107421875	282.5609130859375	1.0	411.5033264160156	192.16720581054688	1.0	639.712890625	478.20794677734375	9.438395500183105e-5	410.4216613769531	191.7555389404297	0.00018548965454101562	21	009
459	433.47418212890625	285.35675048828125	1.0	413.0106201171875	201.56198120117188	0.47705379128456116	639.6371459960938	479.4110107421875	9.816884994506836e-5	414.2185363769531	201.8266143798828	0.00011047720909118652	21	009
460	434.2669982910156	289.82794189453125	1.0	412.1571350097656	196.2925262451172	1.0	639.4788208007812	477.59527587890625	7.167458534240723e-5	414.6839904785156	197.6813201904297	0.0010095536708831787	21	009
461	434.29046630859375	291.9204406738281	1.0	411.9739685058594	200.82846069335938	1.0	647.254150390625	155.2462921142578	0.0001538097858428955	412.31182861328125	204.6300506591797	0.00024044513702392578	21	009
462	436.2283630371094	293.0289306640625	1.0	413.271728515625	209.05662536621094	0.9999880790710449	639.5470581054688	478.28912353515625	0.00010469555854797363	415.5029296875	209.6651153564453	0.00014147162437438965	21	009
463	438.0784912109375	294.3371887207031	1.0	411.5921630859375	199.14389038085938	1.0	638.948486328125	478.83038330078125	0.00018420815467834473	414.1018371582031	201.65087890625	8.45193862915039e-5	21	009
464	436.9812316894531	296.7329406738281	1.0	412.0168151855469	217.11244201660156	0.9999988079071045	437.9227600097656	294.89105224609375	0.00013017654418945312	408.54156494140625	223.49330139160156	0.0002697408199310303	21	009
465	436.3847351074219	298.8675231933594	1.0	414.1669921875	208.28196716308594	0.9956411123275757	639.2645874023438	477.094482421875	0.0005580782890319824	436.83294677734375	289.6887512207031	0.0004722177982330322	21	009
466	435.4825744628906	297.8008728027344	1.0	414.9857482910156	212.20565795898438	1.0	638.059326171875	477.82025146484375	0.00016480684280395508	415.5840148925781	213.67330932617188	0.00039440393447875977	21	009
467	436.6048583984375	299.1497497558594	1.0	414.533935546875	208.50393676757812	0.999965488910675	436.9901428222656	296.36651611328125	0.00026604533195495605	412.04052734375	209.94454956054688	0.0004908442497253418	21	009
468	438.3139953613281	300.5548400878906	1.0	414.4600830078125	209.8126220703125	1.0	638.8626708984375	478.5270690917969	0.00024822354316711426	415.6913757324219	210.66995239257812	0.0006258487701416016	21	009
469	439.77972412109375	302.4129333496094	1.0	415.458984375	216.22781372070312	0.0011392533779144287	639.095703125	477.57073974609375	0.00043195486068725586	426.0204772949219	310.3348388671875	3.7282705307006836e-5	21	009
470	440.6565856933594	305.2565612792969	1.0	414.4081726074219	212.3115692138672	0.9999998807907104	639.331298828125	479.49554443359375	7.259845733642578e-5	415.57000732421875	213.58401489257812	0.000339508056640625	21	009
471	444.51812744140625	311.7716369628906	1.0	418.17584228515625	224.59608459472656	0.38138070702552795	638.5593872070312	477.99822998046875	0.0005066096782684326	436.6258239746094	321.6324768066406	1.773238182067871e-5	21	009
472	435.6910095214844	310.92205810546875	1.0	646.3457641601562	312.3606872558594	0.0005087852478027344	639.23779296875	478.07489013671875	4.8786401748657227e-5	421.9344787597656	321.6297912597656	1.8388032913208008e-5	21	009
473	430.8048095703125	310.72052001953125	1.0	415.3562927246094	224.58303833007812	0.004034698009490967	435.00244140625	308.5442810058594	5.4836273193359375e-5	432.18524169921875	304.0513916015625	3.4928321838378906e-5	21	009
474	429.7289733886719	310.5936279296875	1.0	413.9125671386719	223.43386840820312	0.9999938607215881	434.5663757324219	308.2068176269531	9.292364120483398e-5	414.0303955078125	224.13552856445312	0.0009475946426391602	21	009
475	427.6408996582031	310.3119812011719	1.0	413.80511474609375	224.7099609375	0.0005481243133544922	434.6138000488281	308.61578369140625	0.0003148317337036133	431.8477783203125	308.7222595214844	0.0001253187656402588	21	009
476	427.2080078125	310.1834716796875	1.0	408.7799987792969	222.9742889404297	0.9999989867210388	433.6068115234375	308.0740966796875	0.00022298097610473633	407.7362365722656	223.693115234375	0.0006470084190368652	21	009
477	425.2496337890625	310.919677734375	1.0	404.76849365234375	217.95553588867188	0.9999997615814209	639.585205078125	478.1151428222656	0.00020381808280944824	402.8042297363281	223.84022521972656	0.0004360973834991455	21	009
478	423.09295654296875	310.7889709472656	1.0	405.1446228027344	220.45755004882812	0.19172531366348267	638.9945678710938	478.2378845214844	0.0001602768898010254	405.7079772949219	306.9165344238281	2.512335777282715e-5	21	009
479	423.30419921875	310.80169677734375	1.0	401.84765625	218.70233154296875	0.9973887205123901	428.8287353515625	310.3155517578125	0.0001011192798614502	400.9921569824219	223.6398162841797	0.0002199113368988037	21	009
480	422.4075622558594	311.3902893066406	1.0	402.55682373046875	218.8299560546875	0.9994993209838867	403.2546691894531	220.3118896484375	7.954239845275879e-5	402.3965759277344	223.2626190185547	0.0014345943927764893	21	009
481	420.9174499511719	312.21337890625	1.0	397.9609069824219	218.45254516601562	0.9998539686203003	639.1583862304688	478.1357727050781	0.00014251470565795898	398.8221435546875	223.1655731201172	0.0003668069839477539	21	009
482	420.2253723144531	311.38165283203125	1.0	396.6855773925781	216.60655212402344	1.0	401.3738708496094	216.01620483398438	7.677078247070312e-5	395.3939514160156	220.08248901367188	0.0002129673957824707	21	009
483	418.60009765625	311.22454833984375	1.0	398.4637756347656	214.6756591796875	0.9966615438461304	639.4083251953125	478.6662292480469	5.40316104888916e-5	399.3526611328125	214.1976318359375	9.334087371826172e-5	21	009
484	418.2605285644531	311.5538024902344	1.0	397.44873046875	219.52565002441406	0.12458252906799316	639.0208129882812	477.7996826171875	6.535649299621582e-5	398.413818359375	223.2313995361328	5.924701690673828e-5	21	009
485	417.2065124511719	310.9911804199219	1.0	397.88507080078125	221.30941772460938	0.9999998807907104	639.2191772460938	477.0419006347656	0.0004627406597137451	397.22967529296875	222.9334716796875	0.00077056884765625	21	009
486	416.89837646484375	311.81109619140625	1.0	397.1412048339844	219.08395385742188	0.9999997615814209	639.7572021484375	478.6858825683594	4.4792890548706055e-5	396.765869140625	222.49705505371094	0.0006614327430725098	21	009
487	415.8775634765625	310.7301330566406	1.0	396.08929443359375	220.7167510986328	0.942469596862793	639.7897338867188	478.3689270019531	0.0001290440559387207	396.0125427246094	221.63304138183594	0.0005531013011932373	21	009
488	416.5043029785156	310.434326171875	1.0	396.0374450683594	219.90335083007812	1.0	397.3181457519531	221.9449005126953	0.00010782480239868164	395.3573913574219	222.05349731445312	0.0005548596382141113	21	009
489	415.34429931640625	310.3214111328125	1.0	396.9588623046875	228.47659301757812	0.9999999403953552	418.0565490722656	309.0182189941406	4.979968070983887e-5	398.27423095703125	229.9803924560547	9.012222290039062e-5	21	009
490	415.2265319824219	309.61871337890625	1.0	392.873291015625	215.9099578857422	0.9999398589134216	639.429931640625	479.49176025390625	0.00045242905616760254	384.9034729003906	217.4954071044922	8.299946784973145e-5	21	009
491	415.15887451171875	310.43817138671875	1.0	394.438720703125	217.12998962402344	1.0	639.4603271484375	478.7238464355469	8.660554885864258e-5	394.1061096191406	220.5066375732422	0.00016129016876220703	21	009
492	414.4153747558594	309.1093444824219	1.0	394.8603820800781	219.92153930664062	0.9999998211860657	638.9590454101562	477.86602783203125	0.00011917948722839355	394.60369873046875	221.8456573486328	0.00045934319496154785	21	009
493	414.016357421875	307.40618896484375	1.0	395.7835693359375	217.52316284179688	1.0	646.09716796875	29.390779495239258	0.00010845065116882324	395.2323303222656	220.75027465820312	7.593631744384766e-5	21	009
494	413.77197265625	302.21258544921875	1.0	396.2654724121094	219.47659301757812	0.9999994039535522	639.5068359375	477.96429443359375	0.00014778971672058105	394.3551025390625	222.6175537109375	0.00034478306770324707	21	009
495	414.0376892089844	291.72662353515625	1.0	398.84063720703125	220.75408935546875	0.9999999403953552	639.4340209960938	478.2908935546875	0.0002981126308441162	397.572998046875	222.66612243652344	0.0001640617847442627	21	009
496	408.5313720703125	283.6767883300781	0.9999982118606567	397.3770446777344	232.135498046875	0.8758207559585571	639.5633544921875	477.9424743652344	0.00010699033737182617	408.384521484375	289.42327880859375	3.6269426345825195e-5	21	009
497	401.5819091796875	273.2776184082031	0.9999998807907104	647.0333862304688	305.3968200683594	0.0005694031715393066	639.3114013671875	478.4986267089844	3.910064697265625e-5	390.9952697753906	262.5628967285156	2.5600194931030273e-5	21	009
498	400.1370544433594	267.7302551269531	0.7044442892074585	645.2342529296875	305.21661376953125	0.0019197463989257812	646.6859741210938	190.9679718017578	7.510185241699219e-5	392.1158752441406	262.2398376464844	3.173947334289551e-5	21	009
499	398.9306945800781	269.0411071777344	0.9467723369598389	645.9835205078125	314.36834716796875	0.0015042424201965332	646.7592163085938	319.2481689453125	5.7131052017211914e-5	392.83612060546875	274.75592041015625	3.725290298461914e-5	21	009
500	399.7580261230469	266.8955383300781	0.471730500459671	396.8968505859375	267.9714050292969	0.5665699243545532	638.9044799804688	478.03369140625	0.00023573637008666992	396.5129089355469	271.4532775878906	0.0005360841751098633	21	009
501	430.8685607910156	240.65225219726562	0.9999499320983887	433.77716064453125	242.6147003173828	0.003831714391708374	647.4522705078125	317.5765686035156	6.61313533782959e-5	397.20819091796875	272.2060546875	0.00019809603691101074	21	009
502	431.8214111328125	235.9234619140625	0.9999496340751648	401.23126220703125	267.859130859375	0.05183061957359314	638.23486328125	477.38592529296875	0.0013224780559539795	399.4012451171875	270.27960205078125	0.0005286633968353271	21	009
503	434.82391357421875	227.89175415039062	1.0	405.016845703125	269.9227294921875	0.9361317157745361	435.82586669921875	227.48777770996094	6.914138793945312e-5	400.71685791015625	273.41851806640625	0.00015494227409362793	21	009
504	434.0375061035156	226.89926147460938	1.0	404.8426208496094	271.4598693847656	0.14015930891036987	639.7782592773438	477.6875915527344	0.00011041760444641113	398.81292724609375	275.1507873535156	0.0001647472381591797	21	009
505	436.7979736328125	225.22450256347656	1.0	405.4940490722656	273.18878173828125	0.9999638199806213	639.4453735351562	479.34234619140625	0.0003660917282104492	400.83197021484375	274.8302917480469	0.00026157498359680176	21	009
506	439.44744873046875	222.65220642089844	1.0	407.9168395996094	272.40594482421875	0.9951825141906738	440.5915832519531	223.23577880859375	0.00016891956329345703	400.3561096191406	276.5573425292969	0.00014099478721618652	21	009
507	442.1304931640625	220.17001342773438	1.0	412.34637451171875	274.6893310546875	0.9995982050895691	638.9789428710938	478.7597961425781	0.00021842122077941895	442.8359680175781	224.9038848876953	0.00031682848930358887	21	009
508	444.6348571777344	214.48126220703125	1.0	412.05474853515625	278.3195495605469	0.9999988079071045	413.8138732910156	277.96539306640625	7.036328315734863e-5	414.014892578125	273.7411804199219	5.435943603515625e-5	21	009
509	447.01904296875	209.08856201171875	1.0	412.6257629394531	281.71875	0.9999992847442627	639.1478271484375	478.62847900390625	0.00033348798751831055	411.6808166503906	284.83990478515625	0.0003610551357269287	21	009
510	449.4284362792969	204.96624755859375	1.0	413.7782287597656	281.44757080078125	1.0	418.3164367675781	281.2275085449219	0.00019627809524536133	441.3841552734375	213.03143310546875	0.00010499358177185059	21	009
511	449.4294738769531	201.61279296875	1.0	414.25201416015625	284.1025085449219	0.9999995827674866	418.59747314453125	283.5437927246094	0.0004337131977081299	413.5184631347656	285.9773254394531	0.0006896555423736572	21	009
512	445.93701171875	199.04922485351562	1.0	411.1938171386719	287.45245361328125	0.973488450050354	413.5402526855469	282.5819396972656	0.000187605619430542	410.4945373535156	286.85137939453125	0.0003542006015777588	21	009
513	449.3390197753906	190.0247344970703	1.0	417.2076721191406	279.4281005859375	1.0	645.431640625	29.628925323486328	0.00010213255882263184	416.751953125	283.974609375	0.0008707046508789062	21	009
514	447.8048400878906	182.2747039794922	1.0	417.2050476074219	278.1559143066406	1.0	420.10284423828125	276.31646728515625	0.00014153122901916504	414.29608154296875	283.8136901855469	0.0001747608184814453	21	009
