# Supplementary material for: An automated feeding system for the African killifish reveals the impact of diet on lifespan and allows scalable assessment of associative learning
Source: eLife. 2022 Nov 10;11:e69008. doi: 10.7554/eLife.69008 (PMC9788828; doi:10.7554/eLife.69008)
Supplement: Figure 6—source data 2. [file elife-69008-fig6-data2.zip › Training Trajectories/t24_REC001DLC_resnet50_TrainAllTheThingsJun28shuffle1_1030000.csv]

bodyparts_coords	fishhead_x	fishhead_y	fishhead_likelihood	fishtail_x	fishtail_y	fishtail_likelihood	redlight_x	redlight_y	redlight_likelihood	fooddrop_x	fooddrop_y	fooddrop_likelihood	fishnum	recordingnum
0	472.1713562011719	348.6600036621094	1.0	425.1611328125	267.76177978515625	0.9853168725967407	643.7401733398438	281.9452209472656	0.9341375827789307	419.75775146484375	269.63116455078125	8.741021156311035e-5	24	001
1	471.3894958496094	348.0045471191406	1.0	425.8773498535156	266.4967041015625	1.0	643.3138427734375	283.6787109375	0.7116974592208862	425.96490478515625	269.718994140625	0.0001144111156463623	24	001
2	471.4354248046875	346.94378662109375	1.0	425.5749206542969	268.0317077636719	0.9999994039535522	644.2725830078125	283.23150634765625	0.37979745864868164	423.0081481933594	272.13677978515625	0.0001163482666015625	24	001
3	470.875244140625	346.60089111328125	1.0	425.0509033203125	265.87176513671875	0.9999997615814209	642.1669311523438	282.1322326660156	0.9856460094451904	420.4492492675781	266.96783447265625	6.109476089477539e-5	24	001
4	470.4843444824219	347.378662109375	1.0	423.3004455566406	267.8574523925781	0.9998606443405151	644.240966796875	281.3573303222656	0.9365853071212769	468.8861389160156	336.69415283203125	5.97834587097168e-5	24	001
5	470.7257385253906	347.50946044921875	1.0	422.7973937988281	266.5817565917969	0.9999337196350098	642.6196899414062	281.8817138671875	0.8393112421035767	468.7051696777344	337.19256591796875	6.431341171264648e-5	24	001
6	472.5687561035156	347.4981384277344	1.0	424.5377197265625	270.8481140136719	0.9999945163726807	642.8457641601562	282.07415771484375	0.9199423789978027	419.0899353027344	275.93280029296875	8.240342140197754e-5	24	001
7	477.8028259277344	347.77374267578125	1.0	430.7236633300781	275.0747375488281	1.0	641.5132446289062	281.34539794921875	0.9746311902999878	471.5335693359375	336.3193054199219	0.00010389089584350586	24	001
8	476.94720458984375	352.61114501953125	1.0	429.2923278808594	281.3016662597656	1.0	642.7180786132812	282.28076171875	0.8986550569534302	429.20989990234375	285.3589172363281	7.027387619018555e-5	24	001
9	474.30670166015625	359.7723693847656	1.0	428.323486328125	295.0480651855469	1.0	530.2037353515625	225.5632781982422	0.9505520462989807	429.0247497558594	289.8720703125	5.751848220825195e-5	24	001
10	474.1990051269531	367.900634765625	0.9999999403953552	429.7202453613281	298.2043762207031	1.0	644.937744140625	281.14154052734375	0.6599035263061523	430.51483154296875	302.7474060058594	8.592009544372559e-5	24	001
11	469.38995361328125	374.7059020996094	1.0	434.0110778808594	306.9973449707031	1.0	642.6350708007812	282.0270690917969	0.9760313034057617	433.42852783203125	306.83135986328125	6.99162483215332e-5	24	001
12	466.83392333984375	381.04962158203125	0.999995231628418	437.2657775878906	313.86785888671875	1.0	644.3327026367188	279.0621643066406	0.528293788433075	435.8935852050781	311.25469970703125	0.0001093447208404541	24	001
13	465.7355651855469	389.135498046875	0.7160614728927612	439.1850280761719	320.0760498046875	0.9999998211860657	644.1320190429688	281.7878112792969	0.6655838489532471	435.68572998046875	323.93731689453125	0.0001628100872039795	24	001
14	448.77789306640625	402.1639099121094	0.9999998807907104	439.77410888671875	323.1558532714844	0.985007643699646	528.1400756835938	226.14041137695312	0.2973930537700653	454.0487976074219	406.6021728515625	4.83393669128418e-5	24	001
15	441.69354248046875	408.727783203125	0.9999983906745911	449.7198181152344	318.69903564453125	0.9999915957450867	641.3611450195312	282.67205810546875	0.9865541458129883	448.0954895019531	320.4717712402344	5.221366882324219e-5	24	001
16	430.8962097167969	412.0391540527344	0.9999999403953552	455.3236389160156	325.093505859375	1.0	528.1259155273438	225.79981994628906	0.6516521573066711	451.1292419433594	326.498291015625	0.00011208653450012207	24	001
17	419.7197265625	412.9661560058594	1.0	468.6629333496094	339.7068786621094	0.9999910593032837	643.7689819335938	281.76934814453125	0.7225219011306763	407.0691833496094	407.47930908203125	2.440810203552246e-5	24	001
18	405.4234619140625	411.5986633300781	1.0	473.50238037109375	343.8117980957031	0.9999479055404663	644.814453125	281.4254150390625	0.94666588306427	470.2276611328125	343.0574035644531	5.1587820053100586e-5	24	001
19	388.2330017089844	409.7844543457031	1.0	461.3085632324219	361.7864074707031	0.9999984502792358	530.343505859375	224.7512969970703	0.9284086227416992	465.4766540527344	355.1887512207031	0.00011357665061950684	24	001
20	370.3011779785156	405.0260009765625	0.9999990463256836	445.28729248046875	367.086181640625	1.0	641.0220336914062	281.86724853515625	0.9887733459472656	443.0056457519531	361.5740051269531	0.00010100007057189941	24	001
21	354.2527160644531	403.52435302734375	1.0	356.2379150390625	406.12872314453125	0.0004476010799407959	530.7796630859375	225.17242431640625	0.8440459966659546	345.102294921875	406.3108215332031	3.9249658584594727e-5	24	001
22	340.4185485839844	396.48992919921875	1.0	340.87322998046875	400.165771484375	0.001776367425918579	642.7861938476562	282.79534912109375	0.9815955758094788	344.1795959472656	401.51153564453125	9.924173355102539e-5	24	001
23	324.4940185546875	394.4017639160156	1.0	371.47625732421875	364.33306884765625	0.05389559268951416	643.5184326171875	281.1573791503906	0.7642160654067993	328.2593078613281	400.7089538574219	9.304285049438477e-5	24	001
24	377.5041809082031	360.6094055175781	0.9792752265930176	377.5062255859375	363.6668395996094	0.00214347243309021	530.0385131835938	225.23291015625	0.4843269884586334	375.65838623046875	355.1673583984375	0.00016739964485168457	24	001
25	343.9339294433594	357.2452392578125	0.9999970197677612	344.7592468261719	358.3172607421875	0.0023567676544189453	644.5967407226562	282.52911376953125	0.44534289836883545	332.5499267578125	364.1248474121094	8.469820022583008e-5	24	001
26	505.6485595703125	193.10494995117188	0.00039064884185791016	504.16845703125	190.0401153564453	0.0002282261848449707	504.03955078125	188.3609161376953	0.9999997019767761	502.8879089355469	189.16763305664062	0.00784844160079956	24	001
27	229.1198272705078	379.0546875	1.0	287.6605529785156	358.6192321777344	0.20688346028327942	504.0382385253906	186.8157501220703	0.9999998807907104	502.6593322753906	186.89913940429688	0.005914539098739624	24	001
28	209.03887939453125	378.23699951171875	1.0	262.91796875	350.5431213378906	0.999988853931427	504.30047607421875	187.68930053710938	0.9999998807907104	500.970947265625	187.996826171875	0.0012107789516448975	24	001
29	183.613525390625	375.1117858886719	0.9999700784683228	241.8672637939453	351.9405517578125	0.1257312297821045	504.5531921386719	187.73684692382812	0.9999998807907104	502.7792053222656	187.99008178710938	0.004883795976638794	24	001
30	155.7806396484375	376.1198425292969	1.0	207.52804565429688	341.34027099609375	1.0	504.2894287109375	186.81216430664062	0.9999998211860657	501.4468994140625	187.4894561767578	0.00446707010269165	24	001
31	145.47987365722656	376.49560546875	1.0	204.92837524414062	330.8983459472656	1.0	504.2542419433594	187.3071746826172	0.9999998807907104	500.6843566894531	187.6056671142578	0.001432865858078003	24	001
32	140.06777954101562	376.1371154785156	1.0	198.8031005859375	325.1966247558594	1.0	503.79730224609375	187.4265594482422	0.9999998807907104	502.72021484375	187.91921997070312	0.004252135753631592	24	001
33	135.8898162841797	376.39752197265625	1.0	192.00392150878906	323.17413330078125	1.0	504.3805236816406	188.0669708251953	0.9999998807907104	502.44989013671875	188.53460693359375	0.003356367349624634	24	001
34	133.5549774169922	376.211669921875	1.0	189.51287841796875	321.93206787109375	1.0	504.7467041015625	188.41268920898438	0.9999998807907104	502.5531311035156	189.95254516601562	0.0015909373760223389	24	001
35	131.2228240966797	376.5426940917969	1.0	187.54254150390625	320.79534912109375	1.0	504.2085876464844	186.7480926513672	0.9999998807907104	502.5627746582031	186.3429412841797	0.0037454068660736084	24	001
36	129.4266815185547	377.0390625	1.0	186.43296813964844	320.3369140625	1.0	504.40740966796875	186.65843200683594	0.9999998807907104	501.1459655761719	187.30410766601562	0.0015716850757598877	24	001
37	128.79644775390625	376.93609619140625	1.0	185.5169219970703	319.9057922363281	1.0	503.9617614746094	187.33741760253906	0.9999998807907104	501.0223693847656	187.9431915283203	0.002420485019683838	24	001
38	127.16510772705078	377.3224182128906	1.0	182.3103485107422	319.3633728027344	1.0	504.1861877441406	186.4842987060547	0.9999998211860657	502.84478759765625	186.8601531982422	0.004651963710784912	24	001
39	127.23866271972656	377.4066467285156	1.0	181.12225341796875	319.7276611328125	1.0	504.1718444824219	186.638427734375	1.0	502.5677490234375	187.30601501464844	0.001505821943283081	24	001
40	126.589599609375	377.86663818359375	1.0	177.73959350585938	320.81048583984375	1.0	504.2594299316406	187.19410705566406	0.9999998807907104	501.4465637207031	187.7567138671875	0.0049836039543151855	24	001
41	126.65612030029297	377.3410339355469	1.0	178.6527099609375	320.56146240234375	1.0	503.7671203613281	187.56314086914062	0.9999998807907104	501.9491882324219	187.0419464111328	0.005323082208633423	24	001
42	126.84246826171875	376.5760803222656	1.0	178.4126739501953	320.4384765625	1.0	504.26934814453125	187.05140686035156	0.9999998807907104	502.11309814453125	186.62969970703125	0.0011181831359863281	24	001
43	126.62374877929688	376.8490295410156	1.0	176.65431213378906	321.48883056640625	1.0	504.7209777832031	186.7458953857422	0.9999999403953552	502.6615295410156	187.27488708496094	0.0011811256408691406	24	001
44	126.709716796875	376.77069091796875	1.0	174.92884826660156	321.80615234375	1.0	504.5574951171875	186.72705078125	0.9999998807907104	502.2833557128906	186.3892059326172	0.0013047754764556885	24	001
45	118.77067565917969	375.0168151855469	1.0	159.91934204101562	337.3055419921875	0.999995768070221	503.6307678222656	186.9139404296875	0.9999998807907104	502.5892028808594	187.3678436279297	0.003315955400466919	24	001
46	110.6991958618164	371.3240966796875	1.0	146.23333740234375	340.3004455566406	1.0	504.1046447753906	186.44515991210938	0.9999998807907104	502.2870178222656	186.02011108398438	0.002380877733230591	24	001
47	105.2274169921875	368.7271728515625	1.0	504.052001953125	187.55567932128906	0.0002473890781402588	503.97271728515625	187.2744598388672	0.9999999403953552	502.4737243652344	187.42230224609375	0.001651376485824585	24	001
48	101.75045013427734	364.48406982421875	1.0	504.3973388671875	188.18605041503906	0.00025275349617004395	504.2078552246094	187.67529296875	0.9999998807907104	502.34588623046875	187.74606323242188	0.003468453884124756	24	001
49	90.4073715209961	364.5962829589844	1.0	100.10598754882812	364.19183349609375	0.0005180537700653076	504.5278625488281	187.6609344482422	0.9999998807907104	501.3147888183594	188.0169677734375	0.0015577971935272217	24	001
50	84.07721710205078	361.7436828613281	1.0	108.8231201171875	340.6317443847656	0.02017393708229065	504.59088134765625	187.41082763671875	1.0	502.7440490722656	189.034912109375	0.001124650239944458	24	001
51	69.55675506591797	358.51739501953125	1.0	108.88619232177734	332.7667541503906	0.025280773639678955	503.83197021484375	186.69590759277344	0.9999998807907104	502.45977783203125	188.4013671875	0.0028880536556243896	24	001
52	59.78171920776367	356.3983459472656	1.0	92.27250671386719	334.7952575683594	0.9952443838119507	504.50018310546875	186.69581604003906	1.0	502.6024169921875	187.09796142578125	0.0008571147918701172	24	001
53	54.20107650756836	354.0903625488281	1.0	87.07051086425781	327.5282287597656	0.9999939203262329	504.4733581542969	186.52737426757812	1.0	502.83172607421875	187.1949920654297	0.001200646162033081	24	001
54	51.72417068481445	352.828125	1.0	68.41249084472656	333.1676940917969	0.6158475279808044	504.7026672363281	186.6788330078125	0.9999998807907104	502.63201904296875	187.46388244628906	0.003474801778793335	24	001
55	48.27140808105469	351.5329895019531	1.0	69.41963195800781	322.7740478515625	1.0	504.6628723144531	187.09376525878906	1.0	502.954345703125	187.35887145996094	0.0009288191795349121	24	001
56	46.8200569152832	351.8008117675781	1.0	65.91508483886719	322.214599609375	0.999998927116394	504.76763916015625	186.6411590576172	0.9999998807907104	502.77886962890625	187.3330535888672	0.0019583404064178467	24	001
57	43.90336608886719	350.7063903808594	1.0	64.48713684082031	318.38348388671875	0.999957799911499	505.09039306640625	186.59194946289062	0.9999998211860657	503.5008239746094	186.92291259765625	0.0029831230640411377	24	001
58	44.29291915893555	349.43719482421875	1.0	71.4625473022461	312.1874084472656	1.0	504.05975341796875	188.3037567138672	1.0	502.8575134277344	189.65870666503906	0.002910226583480835	24	001
59	51.16666030883789	348.93072509765625	1.0	66.73760986328125	315.8292236328125	1.0	504.7819519042969	186.7895050048828	0.9999999403953552	502.98480224609375	187.05471801757812	0.0010905563831329346	24	001
60	56.96828842163086	350.3103942871094	1.0	59.89310073852539	318.9183044433594	0.9574524164199829	504.4771423339844	186.60110473632812	0.9999997615814209	501.3036804199219	187.00050354003906	0.004417777061462402	24	001
61	58.7275505065918	350.7261962890625	1.0	60.28827667236328	318.6455078125	0.4750950336456299	503.866455078125	185.98703002929688	0.9999998807907104	54.096858978271484	336.33709716796875	0.0024684667587280273	24	001
62	59.40248107910156	350.5631103515625	1.0	62.6230354309082	317.5771484375	0.5872343182563782	503.5880126953125	186.16868591308594	0.9999998807907104	55.64748001098633	336.29034423828125	0.003033846616744995	24	001
63	59.99822998046875	348.9067687988281	1.0	61.937171936035156	315.42022705078125	0.9999889135360718	504.6165466308594	186.89479064941406	0.9999998807907104	55.91969680786133	335.9732360839844	0.0025488436222076416	24	001
64	59.46393585205078	348.9144592285156	1.0	64.90837097167969	313.3198547363281	0.9999998807907104	504.7399597167969	186.24639892578125	0.9999998807907104	57.142845153808594	338.1716003417969	0.0029102563858032227	24	001
65	59.63051223754883	349.7053527832031	1.0	65.2469253540039	312.1468505859375	1.0	505.10589599609375	187.06224060058594	0.9999998807907104	57.90475845336914	339.01776123046875	0.004536449909210205	24	001
66	59.126949310302734	348.95166015625	1.0	66.25959014892578	310.59149169921875	1.0	503.7804870605469	186.7394561767578	0.9999998211860657	500.6547546386719	187.32847595214844	0.0074697136878967285	24	001
67	59.94092559814453	348.2550964355469	1.0	66.10745239257812	310.3223571777344	1.0	505.28460693359375	186.6555633544922	0.9999998807907104	506.41937255859375	188.68885803222656	0.002070873975753784	24	001
68	59.57109069824219	349.3984069824219	1.0	65.95736694335938	309.24884033203125	1.0	504.7924499511719	186.6081085205078	0.9999999403953552	502.9053955078125	187.18975830078125	0.002740412950515747	24	001
69	59.48493957519531	348.8248291015625	1.0	66.3106460571289	309.5594177246094	1.0	504.9728698730469	185.7177276611328	0.9999998807907104	503.2001037597656	186.79837036132812	0.0010871589183807373	24	001
70	59.741233825683594	348.89324951171875	1.0	66.47071075439453	309.5206298828125	1.0	503.84527587890625	185.90762329101562	0.9999999403953552	57.470542907714844	338.3171081542969	0.0019239187240600586	24	001
71	58.154014587402344	349.9494323730469	1.0	66.92752838134766	310.6995849609375	0.9999922513961792	504.27313232421875	186.23020935058594	0.9999997019767761	501.7212219238281	186.65530395507812	0.009281069040298462	24	001
72	54.53238296508789	350.90716552734375	1.0	72.06407928466797	307.85516357421875	0.028813302516937256	504.1591491699219	185.54718017578125	0.9999998807907104	501.3523864746094	186.38575744628906	0.004363387823104858	24	001
73	40.82472229003906	353.8018798828125	0.9999994039535522	83.14450073242188	301.3118591308594	0.9996834993362427	503.8594665527344	186.48626708984375	0.9999998807907104	502.5118713378906	186.6388702392578	0.005196809768676758	24	001
74	32.84589767456055	354.4810791015625	1.0	76.14517211914062	308.3091735839844	1.0	504.6850280761719	187.10916137695312	0.9999998807907104	502.73455810546875	187.2400665283203	0.0026046037673950195	24	001
75	29.084789276123047	351.81817626953125	1.0	62.50188446044922	319.3783874511719	0.9999998211860657	504.6308898925781	185.95680236816406	0.9999998807907104	502.5280456542969	186.9166717529297	0.0008553862571716309	24	001
76	31.018566131591797	354.5887451171875	1.0	47.702144622802734	324.9282531738281	0.997124195098877	504.3824768066406	186.29733276367188	0.9999998807907104	502.5802917480469	186.89317321777344	0.0017615258693695068	24	001
77	27.858205795288086	358.980224609375	0.9999991655349731	7.2486772537231445	362.46124267578125	0.00021320581436157227	504.3830261230469	186.72872924804688	0.9999999403953552	502.5397033691406	187.3690643310547	0.0022631585597991943	24	001
78	26.757476806640625	364.0191345214844	0.9999967813491821	504.149169921875	187.6786651611328	0.0001767873764038086	504.59051513671875	186.40855407714844	0.9999998807907104	502.5810852050781	187.0247039794922	0.0025668442249298096	24	001
79	28.520832061767578	367.0569152832031	0.9999861717224121	504.15081787109375	186.9049835205078	0.00014734268188476562	504.0481262207031	186.4176025390625	1.0	500.8752136230469	187.23634338378906	0.0015516877174377441	24	001
80	29.315706253051758	368.0641784667969	1.0	505.0154724121094	186.8536834716797	0.0001526474952697754	504.732177734375	185.9427032470703	0.9999997615814209	502.6280212402344	185.424560546875	0.0024800896644592285	24	001
81	30.21318817138672	369.2785949707031	1.0	504.46514892578125	187.4612274169922	0.00016832351684570312	504.08587646484375	186.28428649902344	0.9999999403953552	501.1017761230469	186.70205688476562	0.00230368971824646	24	001
82	29.011180877685547	369.0054016113281	1.0	504.1650085449219	186.25662231445312	0.0003770887851715088	504.2170715332031	185.8582000732422	1.0	5.4776201248168945	363.90618896484375	0.0013835430145263672	24	001
83	30.775409698486328	368.96478271484375	1.0	504.9569091796875	186.20828247070312	0.0001842975616455078	504.86602783203125	185.6605224609375	0.9999998807907104	503.41583251953125	186.1626739501953	0.0009739398956298828	24	001
84	32.883506774902344	367.557861328125	1.0	39.95459747314453	322.0046691894531	0.001736760139465332	504.2252502441406	186.30873107910156	0.9999999403953552	500.8313903808594	186.96633911132812	0.0010211765766143799	24	001
85	35.18196105957031	366.2167663574219	1.0	40.17115783691406	321.94024658203125	0.0025483369827270508	505.356201171875	185.8246612548828	0.9999998807907104	503.7469787597656	186.71072387695312	0.0005126893520355225	24	001
86	35.659027099609375	365.7627868652344	1.0	40.267486572265625	320.52056884765625	0.022894591093063354	504.3175964355469	186.62210083007812	0.9999998807907104	502.9124755859375	187.46011352539062	0.0009973645210266113	24	001
87	36.14870834350586	365.1956481933594	1.0	46.12870407104492	317.6069030761719	0.0007515549659729004	503.65972900390625	186.7045135498047	0.9999998807907104	500.61376953125	187.2707061767578	0.0027748048305511475	24	001
88	37.165184020996094	365.3782653808594	1.0	504.2136535644531	186.9251708984375	0.00018149614334106445	503.9611511230469	186.06980895996094	0.9999999403953552	502.5289306640625	187.20553588867188	0.0017243921756744385	24	001
89	37.26080322265625	365.81951904296875	1.0	47.07215118408203	317.2203063964844	0.003174334764480591	503.8074645996094	187.14810180664062	0.9999998807907104	500.54931640625	187.7957305908203	0.003419727087020874	24	001
90	37.570220947265625	365.4124450683594	1.0	44.378238677978516	313.2889709472656	0.0017780065536499023	504.40350341796875	186.10223388671875	0.9999998807907104	502.60638427734375	186.76718139648438	0.0018070042133331299	24	001
91	38.06951141357422	365.5009765625	1.0	47.88037872314453	317.12567138671875	0.007275044918060303	504.0378723144531	186.45025634765625	0.9999998807907104	501.08673095703125	187.174072265625	0.003392636775970459	24	001
92	39.2668571472168	364.9246826171875	1.0	45.322654724121094	312.39715576171875	0.05749693512916565	504.7411804199219	186.95249938964844	0.9999999403953552	502.6682434082031	187.0087127685547	0.0013578832149505615	24	001
93	38.47001266479492	365.4388122558594	1.0	47.96844482421875	312.2743835449219	0.9999080300331116	504.478271484375	186.4889678955078	0.9999999403953552	502.8233642578125	186.6262664794922	0.0026008784770965576	24	001
94	51.220298767089844	356.5367126464844	0.967377781867981	42.095314025878906	322.7834167480469	0.0017968416213989258	504.3049621582031	186.8415985107422	0.9999998807907104	501.1418762207031	187.42446899414062	0.002035170793533325	24	001
95	61.303585052490234	351.8498229980469	0.9997592568397522	36.34333419799805	339.2992858886719	0.02505040168762207	504.4712829589844	186.30418395996094	0.9999999403953552	501.2431945800781	187.04437255859375	0.002159208059310913	24	001
96	69.62681579589844	352.72833251953125	0.9999982714653015	36.153316497802734	347.1000671386719	0.9206594228744507	504.3548278808594	186.36907958984375	0.9999997019767761	502.46099853515625	186.13584899902344	0.004244983196258545	24	001
97	73.42655944824219	352.5943603515625	0.9999994039535522	44.858821868896484	346.00836181640625	0.0208701491355896	504.1014709472656	186.5998077392578	0.9999998807907104	502.3196716308594	188.4652862548828	0.0029958784580230713	24	001
98	73.10100555419922	353.322021484375	0.9999943971633911	46.84267044067383	346.4068603515625	0.2998955547809601	504.405517578125	185.9758758544922	0.9999999403953552	502.59869384765625	186.99896240234375	0.0020295381546020508	24	001
99	75.52546691894531	354.7267150878906	1.0	46.06135559082031	346.73626708984375	0.69281005859375	504.63116455078125	186.74342346191406	0.9999998807907104	501.3530578613281	187.60035705566406	0.002296954393386841	24	001
100	74.76359558105469	354.5225830078125	0.9999996423721313	47.936649322509766	346.9364013671875	0.5644114017486572	504.7784118652344	186.56646728515625	0.9999998211860657	503.1099853515625	187.09130859375	0.0038782358169555664	24	001
101	75.25181579589844	354.9450378417969	0.9999992847442627	48.912841796875	346.8526306152344	0.19577836990356445	504.1091003417969	186.23593139648438	0.9999998807907104	501.549560546875	186.8357391357422	0.004934191703796387	24	001
102	75.29808044433594	354.7893371582031	0.9999991655349731	50.494415283203125	348.4430236816406	0.02420845627784729	504.862060546875	186.8081817626953	0.9999998807907104	503.35675048828125	187.3101043701172	0.0017348825931549072	24	001
103	77.13035583496094	355.3216247558594	1.0	51.60477828979492	351.0322570800781	0.1437768042087555	504.4995422363281	186.95382690429688	0.9999998807907104	503.1021728515625	187.70619201660156	0.002299875020980835	24	001
104	74.945068359375	354.5460510253906	0.9999856948852539	50.42522430419922	349.28076171875	0.009294956922531128	504.39697265625	187.49159240722656	0.9999998807907104	502.5681457519531	187.3376922607422	0.0068129003047943115	24	001
105	75.0745620727539	354.8035888671875	0.9999966621398926	52.164485931396484	349.0198669433594	0.01363489031791687	504.28631591796875	186.4817352294922	0.9999998807907104	502.6373291015625	187.06182861328125	0.0020641088485717773	24	001
106	74.65177917480469	354.7719421386719	0.9999938011169434	50.93806457519531	350.069580078125	0.001178443431854248	505.429443359375	186.3443145751953	0.9999998807907104	503.9113464355469	186.796875	0.0015163123607635498	24	001
107	75.26226806640625	354.3363037109375	0.9999997615814209	51.70466613769531	351.7870178222656	0.00302240252494812	503.9781494140625	187.6295623779297	0.9999998807907104	502.7619323730469	189.26507568359375	0.0029512643814086914	24	001
108	73.7820816040039	352.9932556152344	0.9999896287918091	52.599449157714844	351.1655578613281	0.0007515847682952881	503.5709228515625	186.94471740722656	0.9999998807907104	500.5198059082031	187.68276977539062	0.0025304853916168213	24	001
109	49.40000534057617	354.6551818847656	0.9813868999481201	50.45226287841797	354.52154541015625	0.09080684185028076	503.9588623046875	186.78466796875	0.9999998807907104	502.0180969238281	186.41476440429688	0.0014094710350036621	24	001
110	95.61280822753906	353.0223693847656	0.7240091562271118	49.64362335205078	354.8541259765625	0.9101802706718445	504.40118408203125	186.31631469726562	1.0	503.16766357421875	186.5543975830078	0.002153635025024414	24	001
111	101.94944763183594	352.19329833984375	0.9999546408653259	58.22941207885742	349.7734375	0.9740228652954102	503.4387512207031	186.69985961914062	0.9999998807907104	502.4709777832031	188.2965087890625	0.007818251848220825	24	001
112	107.15046691894531	350.8797302246094	0.9999904632568359	62.537620544433594	350.0298156738281	0.9997793436050415	504.52398681640625	186.53485107421875	0.9999998807907104	501.33282470703125	187.37979125976562	0.0020678341388702393	24	001
113	110.77713012695312	351.2459411621094	0.9999397993087769	64.98045349121094	351.2301025390625	0.8429680466651917	504.0565185546875	186.93406677246094	0.9999999403953552	501.2716369628906	187.64761352539062	0.0030726492404937744	24	001
114	114.41630554199219	351.06866455078125	0.9999999403953552	65.97826385498047	351.3064880371094	0.9950029850006104	504.224609375	186.68118286132812	0.9999998807907104	500.8890380859375	187.4144744873047	0.001984119415283203	24	001
115	118.12284851074219	352.39300537109375	0.9999995827674866	67.57707214355469	351.7120361328125	0.9679969549179077	504.2655334472656	186.263671875	0.9999998211860657	501.459716796875	186.9577178955078	0.002756953239440918	24	001
116	72.43433380126953	355.7159118652344	0.9999874234199524	504.5874328613281	187.84494018554688	0.00015532970428466797	504.0416259765625	187.25717163085938	0.9999998211860657	500.9271240234375	187.91714477539062	0.004541248083114624	24	001
117	128.0631866455078	352.1177978515625	0.9999998807907104	72.86992645263672	355.53533935546875	0.9999933242797852	504.7845153808594	186.71902465820312	1.0	503.0180969238281	188.54664611816406	0.0020141005516052246	24	001
118	132.14599609375	351.16680908203125	1.0	78.71725463867188	353.3396911621094	0.9999929666519165	503.95196533203125	186.5955810546875	0.9999999403953552	501.86376953125	186.3499755859375	0.0016876459121704102	24	001
119	143.7957305908203	337.111083984375	1.0	93.30342864990234	360.415771484375	0.10564535856246948	503.9976806640625	186.3386688232422	0.9999998807907104	502.3304748535156	186.5478973388672	0.003656059503555298	24	001
120	96.2525405883789	365.0266418457031	0.9999996423721313	164.16012573242188	332.6781921386719	0.5850498676300049	503.9871520996094	187.14613342285156	0.9999999403953552	501.8990478515625	186.6883087158203	0.0017531216144561768	24	001
121	173.53585815429688	326.5138854980469	1.0	108.6194076538086	361.6860046386719	0.9993041753768921	504.5336608886719	187.23428344726562	0.9999998807907104	501.56915283203125	187.8610076904297	0.007760196924209595	24	001
122	186.61451721191406	322.4315185546875	1.0	118.42569732666016	361.9894104003906	1.0	504.13275146484375	185.91622924804688	0.9999999403953552	500.79095458984375	186.70973205566406	0.0016145706176757812	24	001
123	193.56759643554688	319.9610900878906	1.0	125.94605255126953	362.3142395019531	0.9999998211860657	503.28717041015625	186.72605895996094	0.9999997615814209	500.95172119140625	187.4021759033203	0.008419960737228394	24	001
124	200.69552612304688	318.2057189941406	1.0	135.4812469482422	360.6789245605469	1.0	504.23785400390625	186.46548461914062	0.9999997615814209	501.7137756347656	187.0809783935547	0.01373511552810669	24	001
125	207.97396850585938	317.4400634765625	1.0	140.3089141845703	360.65435791015625	1.0	504.7151794433594	187.27883911132812	0.9999998807907104	500.91461181640625	187.71286010742188	0.001200348138809204	24	001
126	214.21017456054688	315.5959777832031	1.0	147.54750061035156	358.4541320800781	1.0	504.52020263671875	186.4652557373047	0.9999997615814209	501.3738098144531	186.80503845214844	0.0027002692222595215	24	001
127	225.22933959960938	312.5379943847656	0.9999998807907104	159.72874450683594	355.3523864746094	0.9999995231628418	504.4590759277344	186.245361328125	0.9999998807907104	502.8736572265625	186.71160888671875	0.0024304091930389404	24	001
128	240.04660034179688	308.8517150878906	1.0	170.37533569335938	354.6549377441406	0.9999998211860657	505.4079284667969	186.3897705078125	0.9999998807907104	503.267333984375	186.04644775390625	0.001282423734664917	24	001
129	250.8339080810547	307.2314453125	1.0	180.8126220703125	350.94305419921875	1.0	503.43145751953125	185.90602111816406	1.0	500.5904541015625	186.74774169921875	0.002341717481613159	24	001
130	258.8876647949219	306.0876159667969	1.0	184.2679443359375	350.9488525390625	0.9962388277053833	505.1062316894531	186.3354034423828	0.9999998211860657	503.17828369140625	187.38523864746094	0.002009660005569458	24	001
131	268.7380676269531	303.0123596191406	1.0	199.3482208251953	343.6968994140625	1.0	504.8255615234375	186.66368103027344	1.0	501.2400817871094	187.33197021484375	0.001326054334640503	24	001
132	276.2998352050781	300.7513122558594	0.9999982714653015	211.40440368652344	340.8362121582031	1.0	504.2731018066406	187.40403747558594	0.9999999403953552	502.4901428222656	188.89059448242188	0.0012392401695251465	24	001
133	288.2876281738281	295.84808349609375	1.0	221.15057373046875	337.172607421875	1.0	504.1929016113281	185.99261474609375	0.9999998211860657	501.2410583496094	186.5965576171875	0.0031165778636932373	24	001
134	299.25494384765625	293.5382385253906	1.0	230.8147430419922	332.97442626953125	1.0	504.1725769042969	186.80316162109375	0.9999999403953552	500.68096923828125	187.5417022705078	0.0016561150550842285	24	001
135	306.1240234375	290.2266845703125	1.0	238.28021240234375	331.12640380859375	0.9999992847442627	504.5090026855469	186.91778564453125	0.9999998807907104	502.6587219238281	187.66217041015625	0.003954052925109863	24	001
136	312.3072509765625	289.0963439941406	1.0	244.06549072265625	329.9061584472656	1.0	504.86737060546875	186.24139404296875	0.9999998211860657	502.63714599609375	185.6885223388672	0.0018121898174285889	24	001
137	319.209716796875	286.8609924316406	0.9999998807907104	249.9291229248047	328.8342590332031	1.0	503.7082214355469	186.58297729492188	0.9999999403953552	502.7760009765625	186.6160125732422	0.003509044647216797	24	001
138	325.8358154296875	284.6314697265625	1.0	259.7303161621094	326.5415954589844	1.0	504.4397888183594	187.00521850585938	1.0	502.6630859375	187.13206481933594	0.003687649965286255	24	001
139	335.2488708496094	283.8070068359375	0.9998602867126465	266.700439453125	326.8062744140625	1.0	504.69879150390625	186.55520629882812	0.9999998807907104	501.41632080078125	187.220703125	0.0063096582889556885	24	001
140	341.068359375	280.9560852050781	1.0	276.025146484375	323.2752990722656	1.0	503.57159423828125	187.0055694580078	0.9999998211860657	500.9268798828125	187.7400360107422	0.005444258451461792	24	001
141	344.84814453125	279.76019287109375	1.0	282.8995361328125	322.661865234375	1.0	504.385498046875	187.18682861328125	0.9999998807907104	502.9577941894531	187.58926391601562	0.003499448299407959	24	001
142	348.78497314453125	279.28546142578125	1.0	285.3587951660156	323.98944091796875	1.0	504.67193603515625	186.63894653320312	0.9999997615814209	502.62841796875	186.97116088867188	0.004793137311935425	24	001
143	349.49981689453125	279.7721862792969	1.0	291.2314147949219	323.59417724609375	1.0	504.8638610839844	187.2598419189453	1.0	500.8683166503906	188.04376220703125	0.0007347166538238525	24	001
144	351.5870056152344	279.9244079589844	1.0	292.0284729003906	326.25244140625	1.0	504.36041259765625	186.68670654296875	0.9999997615814209	502.1572570800781	186.22581481933594	0.0024417340755462646	24	001
145	352.7635803222656	280.2017822265625	1.0	295.07781982421875	327.60833740234375	1.0	504.88275146484375	186.7640838623047	0.9999998807907104	502.7388000488281	186.8002166748047	0.0035684406757354736	24	001
146	353.7923889160156	279.7153625488281	1.0	296.3385009765625	328.77728271484375	0.9999999403953552	505.3216247558594	186.31507873535156	0.9999998807907104	503.484375	186.7412109375	0.0005328953266143799	24	001
147	353.938232421875	280.4346923828125	1.0	295.79718017578125	329.51983642578125	1.0	504.30572509765625	186.638427734375	1.0	501.3486328125	187.27708435058594	0.0013392269611358643	24	001
148	354.9870910644531	280.41790771484375	1.0	295.71295166015625	329.6821594238281	1.0	504.34027099609375	187.68145751953125	0.9999997615814209	502.8016357421875	187.9221954345703	0.0049717724323272705	24	001
149	360.187255859375	280.3307800292969	1.0	298.66705322265625	329.29986572265625	1.0	504.415771484375	186.45034790039062	0.9999998807907104	500.90264892578125	186.94662475585938	0.002447366714477539	24	001
150	371.7808837890625	277.68328857421875	1.0	305.7265319824219	328.37310791015625	0.9999990463256836	504.81524658203125	186.78472900390625	0.9999999403953552	502.6170654296875	186.2672576904297	0.0014425814151763916	24	001
151	382.90338134765625	273.4263916015625	1.0	472.9886169433594	271.5456237792969	0.29161781072616577	504.4041442871094	186.45887756347656	0.9999998807907104	502.3846435546875	185.949951171875	0.003000795841217041	24	001
152	390.5068664550781	270.67236328125	1.0	465.9261779785156	270.6512145996094	0.9993036389350891	504.8594665527344	185.83770751953125	0.9999997615814209	501.5877685546875	186.45208740234375	0.002674490213394165	24	001
153	396.8108215332031	269.0314025878906	1.0	460.1261291503906	267.5174560546875	0.9999692440032959	505.1861572265625	187.6160125732422	0.9999999403953552	501.3769226074219	187.89154052734375	0.0016301274299621582	24	001
154	401.0906982421875	267.65118408203125	1.0	453.6609191894531	266.4034423828125	0.9999815225601196	505.0155944824219	186.7993927001953	0.9999998211860657	501.69171142578125	187.3649444580078	0.0025571584701538086	24	001
155	407.5311584472656	264.7545166015625	1.0	352.4973449707031	310.35784912109375	0.9995425939559937	505.3266906738281	186.6830596923828	0.9999998807907104	501.80560302734375	187.1080322265625	0.003057122230529785	24	001
156	414.4344482421875	262.6719665527344	1.0	356.7974548339844	308.40655517578125	0.993945837020874	505.0430603027344	187.0377960205078	0.9999998807907104	501.6669616699219	187.5281982421875	0.0016796290874481201	24	001
157	420.5101013183594	260.2129821777344	1.0	359.0586853027344	307.8843688964844	0.9999852180480957	505.3106384277344	185.9087677001953	0.9999997615814209	501.7930908203125	186.5025634765625	0.00105971097946167	24	001
158	424.6831970214844	256.7738037109375	1.0	367.5765380859375	305.8623046875	0.9999756813049316	504.8888244628906	186.65541076660156	0.9999997615814209	502.9625244140625	186.2122802734375	0.002019256353378296	24	001
159	424.81878662109375	254.03298950195312	1.0	370.7500915527344	309.36578369140625	0.9999827146530151	504.3835754394531	187.11285400390625	1.0	502.7095642089844	187.64144897460938	0.0017285346984863281	24	001
160	423.8305358886719	253.23388671875	1.0	367.8567199707031	314.038818359375	0.9909327030181885	504.91619873046875	185.74298095703125	0.9999998807907104	501.4645080566406	186.35208129882812	0.0011048614978790283	24	001
161	423.3467712402344	252.6166229248047	1.0	369.5639953613281	310.7962951660156	0.9095427989959717	505.0356750488281	186.86448669433594	0.9999997615814209	501.6986389160156	187.29928588867188	0.0027683675289154053	24	001
162	423.15570068359375	252.47369384765625	1.0	372.0703125	308.0107116699219	0.8934124708175659	504.65496826171875	186.49903869628906	0.9999998807907104	502.0820007324219	186.37200927734375	0.00127449631690979	24	001
163	423.31756591796875	252.4906768798828	1.0	369.68328857421875	311.09051513671875	0.9998074769973755	505.31402587890625	186.6122589111328	0.9999998211860657	502.9859313964844	185.94468688964844	0.0007264316082000732	24	001
164	424.87847900390625	252.718505859375	1.0	371.7503662109375	308.8111572265625	0.04037490487098694	505.3912048339844	187.08030700683594	0.9999998807907104	503.32879638671875	187.1894989013672	0.0007666349411010742	24	001
165	424.62652587890625	253.8050079345703	1.0	370.8879089355469	309.6221008300781	0.8479218482971191	504.67236328125	186.3193359375	0.9999998807907104	503.3031921386719	186.98793029785156	0.002229243516921997	24	001
166	425.17138671875	254.23719787597656	1.0	369.3401184082031	309.5501403808594	0.9999959468841553	505.0332946777344	186.3804473876953	0.9999997615814209	501.41375732421875	186.99595642089844	0.0030468106269836426	24	001
167	423.8730773925781	254.89102172851562	1.0	367.1033630371094	313.5796813964844	0.999895453453064	505.1182861328125	186.53929138183594	0.9999998807907104	502.54541015625	186.05307006835938	0.0005804598331451416	24	001
168	422.97003173828125	254.802490234375	1.0	369.7650451660156	313.7197570800781	0.9969947934150696	505.07672119140625	186.29000854492188	0.9999998807907104	501.37811279296875	187.1089630126953	0.0007143616676330566	24	001
169	423.1744384765625	255.50054931640625	1.0	367.5472717285156	314.62884521484375	0.9999994039535522	504.97760009765625	186.403076171875	0.9999997615814209	501.6202697753906	186.8951416015625	0.0029492080211639404	24	001
170	423.7323303222656	256.16607666015625	1.0	365.9520263671875	315.1448974609375	0.9999986886978149	505.2812805175781	186.4946746826172	0.9999998211860657	501.5098876953125	187.2027130126953	0.0013265907764434814	24	001
171	423.3262939453125	258.0174560546875	1.0	367.3033447265625	313.7684631347656	0.999994158744812	505.24017333984375	186.3591766357422	0.9999997019767761	501.3984069824219	187.0585174560547	0.0008497238159179688	24	001
172	425.6753845214844	256.76953125	1.0	368.2826232910156	312.79815673828125	0.9999998807907104	505.0874938964844	186.3677978515625	0.9999998807907104	501.5743713378906	186.94357299804688	0.0008247494697570801	24	001
173	425.5920715332031	254.41299438476562	1.0	369.7510070800781	314.6175231933594	0.9999533891677856	505.1898498535156	186.1089324951172	0.9999998807907104	501.4183654785156	186.7655029296875	0.001218169927597046	24	001
174	425.52764892578125	253.27816772460938	1.0	370.34454345703125	313.7960510253906	0.9940005540847778	504.0657653808594	186.61366271972656	0.9999999403953552	501.0884704589844	187.24024963378906	0.004812955856323242	24	001
175	426.8341369628906	253.73477172851562	1.0	369.4653625488281	309.8893127441406	0.9939082264900208	504.8126525878906	186.1080322265625	0.9999997615814209	501.4137878417969	186.86781311035156	0.0015847980976104736	24	001
176	427.2661437988281	253.01943969726562	1.0	370.4065856933594	307.303466796875	0.9986870288848877	505.1514892578125	186.3734588623047	0.9999996423721313	502.8932800292969	185.9698028564453	0.001104891300201416	24	001
177	426.6110534667969	253.62225341796875	1.0	364.1425476074219	311.5912170410156	0.8605890870094299	505.04962158203125	186.1294403076172	0.9999998807907104	503.29248046875	186.81077575683594	0.0009253621101379395	24	001
178	426.3560485839844	254.1391143798828	1.0	365.0416259765625	307.65643310546875	0.9811440706253052	505.0903015136719	186.43482971191406	0.9999997615814209	501.0542297363281	187.07920837402344	0.0009366273880004883	24	001
179	422.91778564453125	254.55145263671875	1.0	367.20001220703125	306.50927734375	0.9999994039535522	504.9774169921875	187.02886962890625	0.9999999403953552	501.43804931640625	187.53785705566406	0.0012787282466888428	24	001
180	421.8529052734375	255.48065185546875	1.0	364.70721435546875	309.0000915527344	0.9999998807907104	504.68572998046875	186.56167602539062	0.9999998211860657	501.0787353515625	187.26992797851562	0.0013938844203948975	24	001
181	422.4147644042969	256.511474609375	1.0	363.87481689453125	311.06787109375	0.9999866485595703	504.82818603515625	186.3717041015625	0.9999998807907104	501.5165100097656	187.04437255859375	0.002447783946990967	24	001
182	420.64495849609375	257.7715759277344	1.0	364.0590515136719	313.07379150390625	0.9999980330467224	504.62396240234375	186.5084686279297	0.9999997019767761	501.63519287109375	186.967041015625	0.006414502859115601	24	001
183	421.0056457519531	259.05438232421875	1.0	364.09375	313.0965881347656	0.9999977350234985	504.5699462890625	186.28567504882812	0.9999997615814209	501.16058349609375	187.1060028076172	0.0019851624965667725	24	001
184	421.3365783691406	259.50872802734375	1.0	365.3460998535156	313.6973876953125	0.9974163770675659	504.4530029296875	186.30401611328125	0.9999998807907104	501.42340087890625	186.93890380859375	0.002387523651123047	24	001
185	421.998046875	259.7050476074219	1.0	368.01763916015625	311.2278747558594	0.9999991655349731	504.46673583984375	186.371826171875	0.9999997615814209	502.1811218261719	185.900390625	0.0015639066696166992	24	001
186	422.2497253417969	257.8314514160156	1.0	363.5184326171875	322.0816650390625	0.9999991655349731	504.8753662109375	185.75596618652344	0.9999998807907104	502.85308837890625	186.94154357910156	0.002076059579849243	24	001
187	422.2290954589844	255.81002807617188	1.0	363.8121032714844	323.4051818847656	0.999999463558197	505.17486572265625	186.32101440429688	0.9999998211860657	501.54608154296875	186.85340881347656	0.0020086467266082764	24	001
188	420.66717529296875	254.97743225097656	1.0	365.0129699707031	323.58984375	0.9999982118606567	505.4391784667969	186.2451171875	0.9999997615814209	503.6097106933594	185.85183715820312	0.002063065767288208	24	001
189	422.611328125	254.57618713378906	1.0	362.4159851074219	320.507080078125	0.9999999403953552	504.5697937011719	186.61782836914062	1.0	501.3736877441406	187.1271209716797	0.002033919095993042	24	001
190	421.5308532714844	254.82591247558594	1.0	367.87451171875	311.5752258300781	0.9979697465896606	504.61602783203125	186.47238159179688	0.9999998807907104	501.0981750488281	186.98806762695312	0.0010369718074798584	24	001
191	420.07061767578125	255.6700897216797	1.0	365.6788024902344	312.53131103515625	0.9999998807907104	505.2473449707031	185.453125	0.9999997019767761	502.87261962890625	186.3716583251953	0.0013971030712127686	24	001
192	419.7861633300781	256.5455627441406	1.0	366.2309265136719	311.2531433105469	0.9999831914901733	505.3153381347656	186.2523956298828	0.9999998211860657	502.8808898925781	185.8211669921875	0.0011071264743804932	24	001
193	420.3792724609375	256.97515869140625	1.0	365.1611328125	310.9755859375	0.9999943971633911	504.8468933105469	185.529052734375	0.9999995827674866	501.6639404296875	186.20858764648438	0.007874995470046997	24	001
194	420.1199035644531	257.1105041503906	1.0	362.80120849609375	311.2829284667969	0.9999222755432129	504.6415710449219	185.90701293945312	0.9999998807907104	502.80841064453125	185.43199157714844	0.0011890828609466553	24	001
195	420.724853515625	257.9097595214844	1.0	362.421142578125	311.63128662109375	0.9999620318412781	505.2567138671875	186.4837646484375	0.9999997019767761	503.14013671875	187.0565643310547	0.0012339353561401367	24	001
196	420.1051025390625	258.0005798339844	1.0	364.02587890625	310.1498107910156	1.0	504.6434326171875	186.19082641601562	0.9999998807907104	501.05450439453125	186.75350952148438	0.0015633106231689453	24	001
197	420.34368896484375	258.03704833984375	1.0	363.0229187011719	310.44720458984375	0.999998927116394	504.84368896484375	186.06028747558594	0.9999998211860657	501.255859375	186.88722229003906	0.0013722777366638184	24	001
198	420.68951416015625	258.05767822265625	1.0	363.64520263671875	309.5968933105469	0.9999963045120239	505.1280212402344	187.02076721191406	0.9999999403953552	501.1334533691406	187.81790161132812	0.0006992816925048828	24	001
199	421.3150329589844	257.6556396484375	1.0	365.1213684082031	309.248779296875	0.9999932050704956	505.00335693359375	186.59832763671875	0.9999997615814209	501.0985107421875	187.2517547607422	0.0013077259063720703	24	001
200	421.13751220703125	255.45050048828125	1.0	365.3163146972656	313.54840087890625	0.8295550346374512	504.49530029296875	186.3880157470703	0.9999997615814209	501.668701171875	186.96714782714844	0.005037546157836914	24	001
201	421.3647766113281	252.31790161132812	1.0	369.5225524902344	310.6164855957031	0.9962445497512817	505.2669982910156	186.70819091796875	0.9999998211860657	501.3028259277344	187.36048889160156	0.0008793175220489502	24	001
202	421.65130615234375	250.5345458984375	1.0	369.1564636230469	310.7276306152344	0.9990625381469727	504.5277404785156	186.8580780029297	0.9999999403953552	501.3243713378906	187.25148010253906	0.0015618503093719482	24	001
203	423.3358459472656	249.1735382080078	1.0	370.5091857910156	309.102294921875	0.1411592662334442	505.0948486328125	186.0894317626953	0.9999998807907104	502.9411926269531	185.7493133544922	0.0010030567646026611	24	001
204	422.2866516113281	248.906982421875	1.0	364.7996826171875	307.4283447265625	0.9966958165168762	504.4639587402344	186.22755432128906	0.9999999403953552	501.2400207519531	186.79075622558594	0.0032660961151123047	24	001
205	421.3857421875	249.42605590820312	1.0	364.98968505859375	307.53387451171875	0.9986819624900818	504.79449462890625	187.12571716308594	0.9999997615814209	501.9334716796875	186.63916015625	0.003502458333969116	24	001
206	421.611083984375	247.6403045654297	1.0	372.1575012207031	302.21405029296875	0.429217666387558	504.47857666015625	186.4222869873047	0.9999998807907104	500.9950866699219	187.12510681152344	0.0011446177959442139	24	001
207	422.0653381347656	244.7847900390625	1.0	368.13507080078125	307.37237548828125	0.9993454217910767	505.1855163574219	185.69573974609375	0.9999997615814209	502.7989807128906	186.80177307128906	0.0010795891284942627	24	001
208	420.4350891113281	239.82400512695312	1.0	420.7684020996094	243.88548278808594	0.00010481476783752441	504.7278747558594	185.7621612548828	0.9999997019767761	502.53033447265625	185.05014038085938	0.0038875043392181396	24	001
209	419.8365173339844	238.77139282226562	1.0	373.1795349121094	298.0618896484375	0.00860816240310669	505.4327087402344	185.2896270751953	0.9999997019767761	502.134521484375	185.84388732910156	0.0030028223991394043	24	001
210	420.1375427246094	238.32083129882812	1.0	368.78570556640625	303.95867919921875	0.04185625910758972	504.8213195800781	186.6796875	0.9999999403953552	501.24609375	187.2713623046875	0.001819223165512085	24	001
211	420.1564636230469	239.26817321777344	1.0	368.2662048339844	299.43804931640625	0.9900217056274414	505.20684814453125	186.21688842773438	0.9999998211860657	503.1225280761719	187.35989379882812	0.0006004869937896729	24	001
212	420.8022766113281	239.2908935546875	1.0	371.56964111328125	295.2981872558594	0.7038766145706177	504.60223388671875	186.18992614746094	0.9999997615814209	501.69854736328125	186.75137329101562	0.006674021482467651	24	001
213	420.6882019042969	237.73403930664062	1.0	371.6666259765625	295.3427429199219	0.8400195837020874	505.14141845703125	185.8658447265625	0.9999998807907104	501.7069396972656	186.45201110839844	0.0014649033546447754	24	001
214	420.4991455078125	236.65057373046875	1.0	371.4732666015625	294.8433837890625	0.8954590559005737	505.6870422363281	186.4018096923828	0.9999998211860657	502.04608154296875	186.66734313964844	0.0013157129287719727	24	001
215	419.71124267578125	234.80491638183594	1.0	366.140869140625	296.7152404785156	0.9998601675033569	505.0003662109375	186.92137145996094	0.9999999403953552	501.4572448730469	187.44973754882812	0.0016855895519256592	24	001
216	419.5701599121094	234.0989532470703	1.0	364.1124572753906	292.00750732421875	0.9999994039535522	505.0979919433594	186.58421325683594	0.9999998807907104	501.6486511230469	187.3811492919922	0.0015204250812530518	24	001
217	418.6322937011719	234.94647216796875	1.0	363.1640319824219	288.5380859375	0.9999963045120239	505.60247802734375	186.9228515625	0.9999997615814209	502.341064453125	187.38632202148438	0.0022294819355010986	24	001
218	418.4459228515625	236.42747497558594	1.0	363.6046447753906	286.20233154296875	0.9999231100082397	505.72564697265625	185.7967987060547	0.9999997615814209	502.0428771972656	186.33673095703125	0.0009095072746276855	24	001
219	416.6573181152344	231.78004455566406	1.0	368.26531982421875	284.1329345703125	0.9999995827674866	504.84991455078125	186.1228485107422	0.9999997615814209	501.3418273925781	186.78570556640625	0.0033608973026275635	24	001
220	416.7742004394531	228.6446990966797	1.0	369.7133483886719	287.2499694824219	0.9999997615814209	505.46295166015625	186.1062774658203	0.9999997615814209	503.0657958984375	185.42041015625	0.001071840524673462	24	001
221	414.9698486328125	227.06716918945312	1.0	371.36669921875	287.3945617675781	0.9999457597732544	504.94573974609375	186.2095184326172	0.9999998807907104	501.6632385253906	186.94650268554688	0.0012887418270111084	24	001
222	414.924560546875	226.74459838867188	1.0	368.1518249511719	287.1235046386719	0.9999836683273315	505.2248840332031	186.16574096679688	0.9999998211860657	501.78765869140625	186.83828735351562	0.002350062131881714	24	001
223	416.5984802246094	227.4481964111328	1.0	365.2809753417969	284.73529052734375	0.9999974966049194	504.8005065917969	186.2034912109375	0.9999997615814209	501.5168762207031	186.93533325195312	0.002964317798614502	24	001
224	418.042724609375	227.6020965576172	1.0	365.8673400878906	281.867919921875	0.9999998807907104	505.02587890625	186.87754821777344	0.9999998807907104	501.507080078125	187.64418029785156	0.0025649964809417725	24	001
225	416.5444641113281	226.122314453125	1.0	366.7815856933594	281.1478576660156	1.0	505.6109619140625	186.2025909423828	0.9999998807907104	501.8433532714844	187.11695861816406	0.0006116926670074463	24	001
226	415.7403869628906	223.50881958007812	1.0	367.23516845703125	282.17596435546875	1.0	505.459228515625	186.1290740966797	0.9999998807907104	503.3087463378906	186.97471618652344	0.00211140513420105	24	001
227	416.13470458984375	222.214599609375	1.0	366.7117614746094	280.74505615234375	0.9999999403953552	505.26007080078125	186.9002685546875	0.9999998211860657	501.56829833984375	187.7364959716797	0.0007454752922058105	24	001
228	416.3414611816406	220.65011596679688	1.0	365.514892578125	279.52178955078125	1.0	505.33935546875	186.1434783935547	0.9999997615814209	505.7038879394531	188.2069549560547	0.0014916658401489258	24	001
229	416.54913330078125	220.50152587890625	1.0	363.3982849121094	276.5879821777344	0.9999997019767761	506.034423828125	186.35108947753906	0.9999997615814209	505.899169921875	188.6610107421875	0.0007531940937042236	24	001
230	416.1817932128906	219.58584594726562	1.0	360.7760925292969	275.33447265625	0.9999897480010986	506.1484375	186.86021423339844	0.9999996423721313	502.00103759765625	187.6564483642578	0.000614851713180542	24	001
231	416.38623046875	221.00267028808594	1.0	358.51708984375	275.16949462890625	0.9999994039535522	505.70513916015625	186.28619384765625	0.9999998807907104	506.0245666503906	188.61143493652344	0.0011794567108154297	24	001
232	416.26361083984375	221.0134735107422	1.0	358.4891357421875	273.37701416015625	0.9998980164527893	506.1758117675781	187.39739990234375	0.9999998211860657	503.75018310546875	187.5645294189453	0.0008563399314880371	24	001
233	415.55902099609375	220.07765197753906	1.0	361.9758605957031	271.3854675292969	0.9999983310699463	506.7242126464844	186.83778381347656	0.9999997019767761	503.9258117675781	187.80284118652344	0.001080334186553955	24	001
234	415.68499755859375	217.1949920654297	1.0	364.199951171875	272.5939636230469	1.0	506.5184020996094	186.00567626953125	0.9999998807907104	506.013427734375	188.44989013671875	0.0006372630596160889	24	001
235	412.8251647949219	211.42796325683594	1.0	368.1881103515625	271.45465087890625	0.9999998807907104	505.73028564453125	185.91526794433594	0.9999997615814209	503.60015869140625	187.1349639892578	0.002969801425933838	24	001
236	412.6445617675781	207.9317169189453	1.0	366.6164245605469	272.1993713378906	1.0	505.62939453125	185.83609008789062	0.9999998807907104	503.2080078125	186.9912872314453	0.0003953874111175537	24	001
237	412.70562744140625	205.17001342773438	1.0	367.2900695800781	266.4307861328125	0.9999999403953552	506.55975341796875	186.51658630371094	0.9999997615814209	505.9486389160156	188.71090698242188	0.0014514029026031494	24	001
238	412.815673828125	204.78700256347656	1.0	366.1066589355469	265.635498046875	1.0	506.1062927246094	186.29139709472656	0.9999998807907104	505.7209167480469	188.1389617919922	0.0006111860275268555	24	001
239	412.6362609863281	203.43873596191406	1.0	364.69171142578125	264.27276611328125	1.0	505.8706359863281	185.87660217285156	0.9999997615814209	503.5014343261719	187.1908416748047	0.000581592321395874	24	001
240	412.1705017089844	203.25546264648438	1.0	361.5797424316406	265.2077331542969	1.0	506.7706604003906	186.01095581054688	0.9999997615814209	506.1590576171875	188.58074951171875	0.0006654858589172363	24	001
241	412.9378356933594	202.34622192382812	1.0	362.192626953125	259.82769775390625	1.0	506.87872314453125	186.30862426757812	0.9999998807907104	503.27349853515625	185.53021240234375	0.00037288665771484375	24	001
242	411.6284484863281	200.78103637695312	1.0	362.2905578613281	260.136962890625	1.0	506.77288818359375	186.7385711669922	0.9999997615814209	506.0121765136719	189.0381317138672	0.000396728515625	24	001
243	409.2947998046875	198.2552032470703	1.0	359.9828186035156	262.2140808105469	1.0	507.069091796875	186.22938537597656	0.9999997615814209	503.7559509277344	187.12326049804688	0.0003408491611480713	24	001
244	408.5081787109375	194.8426513671875	1.0	363.04132080078125	255.2120819091797	1.0	506.9336242675781	186.37008666992188	0.9999998807907104	366.8605041503906	256.4719543457031	0.0002936124801635742	24	001
245	408.5803527832031	193.4138946533203	1.0	360.92626953125	256.162841796875	1.0	506.6470031738281	186.42098999023438	0.9999998807907104	503.2610168457031	185.59141540527344	0.00035077333450317383	24	001
246	406.8271789550781	191.06427001953125	1.0	364.54461669921875	250.42849731445312	1.0	507.6491394042969	186.66127014160156	0.9999999403953552	364.3423156738281	252.11912536621094	0.00046050548553466797	24	001
247	406.74798583984375	188.2823486328125	1.0	361.9199523925781	250.48635864257812	0.9999999403953552	507.306884765625	186.14425659179688	0.9999998211860657	362.22161865234375	251.67742919921875	0.00045984983444213867	24	001
248	405.96044921875	186.27236938476562	1.0	361.6470031738281	247.18594360351562	0.9999998211860657	507.1185302734375	186.22183227539062	0.9999998807907104	503.73687744140625	185.36544799804688	0.00046321749687194824	24	001
249	405.6478271484375	184.62564086914062	1.0	357.9125061035156	244.88771057128906	0.9999982118606567	507.582763671875	186.451904296875	0.9999998807907104	504.3080139160156	185.6048583984375	0.0002808570861816406	24	001
250	405.493896484375	182.8025360107422	1.0	353.4697570800781	246.57005310058594	1.0	508.0520935058594	185.72659301757812	0.9999998807907104	506.6859130859375	188.87120056152344	0.00033789873123168945	24	001
251	405.1851806640625	181.67422485351562	1.0	355.628662109375	240.7484893798828	1.0	507.2936706542969	185.9815216064453	0.9999998807907104	503.7620849609375	185.3325653076172	0.00027802586555480957	24	001
252	404.6185302734375	179.31138610839844	1.0	354.9339294433594	239.01809692382812	1.0	507.3576965332031	186.79840087890625	0.9999999403953552	503.9197082519531	186.01954650878906	0.0002859830856323242	24	001
253	404.0539855957031	177.44723510742188	1.0	355.35821533203125	237.13446044921875	1.0	507.4122619628906	186.25538635253906	0.9999999403953552	356.0316467285156	238.87420654296875	0.00033023953437805176	24	001
254	403.09246826171875	175.9638214111328	1.0	351.3366394042969	241.0149383544922	1.0	507.1683044433594	185.87985229492188	0.9999998807907104	503.7911071777344	185.0679931640625	0.00034672021865844727	24	001
255	403.2672424316406	173.61778259277344	1.0	352.8757629394531	239.96728515625	0.9999951124191284	506.8247985839844	186.2999267578125	0.9999998807907104	503.5220642089844	185.67066955566406	0.00029543042182922363	24	001
256	402.4950866699219	172.96144104003906	1.0	352.8753662109375	236.04156494140625	1.0	507.6773681640625	186.42489624023438	0.9999999403953552	506.07122802734375	188.90679931640625	0.0003428161144256592	24	001
257	403.00030517578125	173.24819946289062	1.0	352.7127380371094	230.76043701171875	1.0	507.06536865234375	186.2472686767578	0.9999998807907104	503.89007568359375	185.562255859375	0.00029078125953674316	24	001
258	402.0780944824219	174.9321746826172	1.0	352.3406982421875	231.3482208251953	1.0	507.5948486328125	187.10520935058594	0.9999998211860657	503.9912414550781	186.22581481933594	0.00030541419982910156	24	001
259	400.7030944824219	179.14892578125	1.0	350.3024597167969	231.46835327148438	1.0	507.2085876464844	186.21885681152344	0.9999997615814209	503.8999938964844	185.51626586914062	0.0002472996711730957	24	001
260	400.0281066894531	182.31640625	1.0	346.9734802246094	231.62831115722656	1.0	507.5396423339844	186.70242309570312	0.9999998211860657	503.79193115234375	185.94773864746094	0.0003389716148376465	24	001
261	401.1803894042969	184.2575225830078	1.0	342.99395751953125	233.19442749023438	1.0	506.9562072753906	186.18569946289062	0.9999998807907104	344.4977111816406	235.1253662109375	0.00043904781341552734	24	001
262	401.7475891113281	185.79371643066406	1.0	340.9768371582031	233.76361083984375	1.0	508.1540222167969	186.59507751464844	0.9999998211860657	342.9530944824219	236.09254455566406	0.0009188652038574219	24	001
263	401.3091125488281	186.65951538085938	1.0	339.717529296875	235.0580596923828	1.0	507.4982604980469	186.236083984375	0.9999998807907104	341.27508544921875	236.92022705078125	0.0006485283374786377	24	001
264	401.3869934082031	187.71011352539062	1.0	337.94683837890625	236.9741973876953	1.0	507.6695556640625	185.8436737060547	0.9999998807907104	337.58056640625	237.28469848632812	0.000855177640914917	24	001
265	402.5957336425781	188.0618438720703	1.0	340.4939270019531	237.9554901123047	1.0	506.8623046875	185.67381286621094	0.9999998807907104	339.4371032714844	238.1394805908203	0.0004597008228302002	24	001
266	402.9158935546875	189.61410522460938	1.0	345.6158447265625	235.5688018798828	1.0	506.77069091796875	186.76828002929688	0.9999998807907104	346.49237060546875	235.3452911376953	0.00048723816871643066	24	001
267	403.4195556640625	189.78419494628906	1.0	349.2563171386719	234.2533721923828	0.9999998211860657	506.7497253417969	186.25941467285156	0.9999999403953552	348.67193603515625	234.8360595703125	0.00036323070526123047	24	001
268	403.1925964355469	189.29229736328125	1.0	349.03607177734375	237.0706787109375	1.0	507.2641296386719	186.3140106201172	0.9999999403953552	351.5083312988281	238.43130493164062	0.00029149651527404785	24	001
269	402.64935302734375	187.9178924560547	1.0	350.47601318359375	239.46202087402344	1.0	506.53497314453125	186.0043182373047	0.9999999403953552	503.5943298339844	187.22216796875	0.0007360279560089111	24	001
270	401.727783203125	185.0019989013672	1.0	354.567138671875	238.6564178466797	1.0	505.8133850097656	186.38330078125	0.9999998807907104	505.7472229003906	188.5165252685547	0.0007636845111846924	24	001
271	402.2344970703125	183.1829071044922	1.0	353.7271423339844	241.6108856201172	1.0	506.8226623535156	185.95526123046875	0.9999998211860657	503.9010925292969	187.28341674804688	0.0006713569164276123	24	001
272	402.0440368652344	180.84080505371094	1.0	353.97430419921875	241.89637756347656	1.0	507.0989685058594	185.80859375	0.9999998807907104	505.8323669433594	188.5584716796875	0.0004551410675048828	24	001
273	401.9812316894531	179.58641052246094	1.0	348.61895751953125	244.1434326171875	1.0	504.7839660644531	185.58352661132812	0.9999998807907104	503.02630615234375	187.2328643798828	0.0009417235851287842	24	001
274	400.7675476074219	178.5454559326172	1.0	354.98895263671875	237.99766540527344	1.0	506.5356140136719	186.55491638183594	0.9999998807907104	354.63958740234375	238.8072967529297	0.0006878674030303955	24	001
275	401.49676513671875	178.0081024169922	1.0	356.802490234375	235.25596618652344	1.0	505.646728515625	185.8850860595703	0.9999998807907104	506.102783203125	188.78182983398438	0.0004700124263763428	24	001
276	400.6773376464844	177.89013671875	1.0	353.9755554199219	236.11972045898438	1.0	507.0797424316406	186.53192138671875	0.9999998807907104	354.9916687011719	237.45484924316406	0.0008932650089263916	24	001
277	401.2732849121094	177.61376953125	1.0	353.86700439453125	233.85107421875	1.0	506.8622131347656	186.6350860595703	0.9999998211860657	355.4118347167969	236.66702270507812	0.00038743019104003906	24	001
278	401.6730041503906	176.7332305908203	1.0	355.3570251464844	229.55763244628906	1.0	506.9080810546875	186.0519256591797	0.9999998807907104	505.9537658691406	188.68289184570312	0.00037616491317749023	24	001
279	401.7695617675781	175.82546997070312	1.0	354.89495849609375	228.82273864746094	1.0	505.6596984863281	185.99501037597656	0.9999998807907104	503.3654479980469	185.68228149414062	0.00037667155265808105	24	001
280	401.3498229980469	173.17990112304688	1.0	355.2733154296875	229.6862335205078	1.0	506.30169677734375	186.56890869140625	0.9999998807907104	505.3962707519531	189.01710510253906	0.0005871057510375977	24	001
281	399.3630676269531	170.06060791015625	1.0	353.01824951171875	238.1161651611328	0.9933520555496216	505.3470458984375	186.9379425048828	0.9999998807907104	503.50189208984375	187.54525756835938	0.0003972351551055908	24	001
282	399.48980712890625	164.5124053955078	1.0	359.95953369140625	226.90667724609375	0.9900674819946289	505.3100280761719	185.95994567871094	0.9999998807907104	503.0647277832031	187.2694091796875	0.0004253685474395752	24	001
283	400.5098876953125	161.26992797851562	1.0	358.0	228.129150390625	0.8880822658538818	504.8096618652344	186.95751953125	0.9999998807907104	505.01043701171875	188.87887573242188	0.0005290806293487549	24	001
284	400.3016052246094	159.51272583007812	1.0	359.07879638671875	220.40872192382812	0.006805151700973511	504.8600769042969	186.85804748535156	0.9999999403953552	502.974365234375	187.34344482421875	0.0007430613040924072	24	001
285	399.8406066894531	158.89547729492188	1.0	364.02294921875	215.9243927001953	0.8553737998008728	505.5469055175781	185.8690643310547	0.9999998807907104	505.6400146484375	188.29649353027344	0.0005695223808288574	24	001
286	399.8365478515625	158.25027465820312	1.0	360.90399169921875	213.5921173095703	0.9997460842132568	504.8948974609375	186.40452575683594	0.9999999403953552	502.7123107910156	186.05152893066406	0.0003470480442047119	24	001
287	399.48779296875	158.5183868408203	1.0	359.25323486328125	212.3420867919922	0.7309671640396118	505.1253356933594	186.69284057617188	0.9999998807907104	505.6380310058594	188.820556640625	0.000670701265335083	24	001
288	398.3482971191406	160.41082763671875	1.0	356.733154296875	209.54977416992188	0.9999990463256836	505.3759765625	186.24607849121094	0.9999998807907104	506.0332336425781	188.8613739013672	0.00036004185676574707	24	001
289	399.1425476074219	162.56065368652344	1.0	355.429443359375	205.4603729248047	1.0	505.61114501953125	187.78187561035156	0.9999998807907104	503.4896240234375	187.69656372070312	0.00040155649185180664	24	001
290	399.6693115234375	164.19696044921875	1.0	352.39117431640625	204.27159118652344	0.9999997615814209	505.726318359375	186.38864135742188	0.9999998807907104	351.4653015136719	205.53126525878906	0.0006094276905059814	24	001
291	400.1038513183594	164.8401336669922	1.0	349.82379150390625	203.65863037109375	0.9999934434890747	505.6751708984375	186.66188049316406	0.9999998807907104	348.6049499511719	205.5960693359375	0.0013214349746704102	24	001
292	399.52288818359375	166.27769470214844	1.0	347.9586181640625	203.1778564453125	0.9999986886978149	505.61944580078125	186.53550720214844	0.9999999403953552	347.4811096191406	204.6767120361328	0.0007176399230957031	24	001
293	400.4055480957031	166.96559143066406	1.0	348.5876159667969	202.70529174804688	0.9999983310699463	506.27459716796875	186.74009704589844	0.9999998807907104	348.1754455566406	203.9136505126953	0.0007028281688690186	24	001
294	399.8866271972656	167.0666961669922	1.0	348.36590576171875	203.9916534423828	0.9999986886978149	506.0632629394531	186.28201293945312	0.9999998211860657	348.5177917480469	204.54644775390625	0.00044846534729003906	24	001
295	399.2813720703125	167.85385131835938	1.0	344.7187805175781	205.39772033691406	0.9999998807907104	505.486572265625	186.1122589111328	0.9999998807907104	344.5943298339844	205.6653289794922	0.00040346384048461914	24	001
296	399.79833984375	168.32540893554688	1.0	345.6559143066406	204.83349609375	0.9999990463256836	505.2904357910156	186.5469207763672	0.9999997615814209	502.991943359375	186.20887756347656	0.000376969575881958	24	001
297	400.3568115234375	167.49493408203125	1.0	348.9960021972656	203.1515350341797	0.9999999403953552	505.6834716796875	186.5452117919922	0.9999997615814209	348.415771484375	204.2115478515625	0.00046196579933166504	24	001
298	399.5692443847656	167.44766235351562	1.0	351.029052734375	202.67588806152344	1.0	506.1304016113281	187.06568908691406	0.9999998807907104	352.4048767089844	204.1287384033203	0.0005665123462677002	24	001
299	398.7991943359375	164.0352783203125	1.0	356.7791442871094	201.36537170410156	1.0	504.5394287109375	186.0623779296875	0.9999998807907104	354.9651794433594	206.98455810546875	0.0007224977016448975	24	001
300	398.6898193359375	161.43826293945312	1.0	356.43621826171875	202.55642700195312	1.0	504.8706359863281	187.05747985839844	0.9999998807907104	502.3236083984375	186.62435913085938	0.0004792213439941406	24	001
301	398.17742919921875	158.7975311279297	1.0	356.2713623046875	204.3022003173828	1.0	504.0350646972656	186.396240234375	0.9999998807907104	502.0403747558594	186.21478271484375	0.0005417466163635254	24	001
302	398.0790100097656	155.71188354492188	1.0	360.03106689453125	203.0418243408203	0.9999978542327881	504.7196350097656	186.23159790039062	0.9999997615814209	502.6402893066406	185.97894287109375	0.000739365816116333	24	001
303	398.6615295410156	154.03106689453125	0.9999999403953552	359.21240234375	202.9898681640625	0.9999987483024597	504.94622802734375	186.09405517578125	0.9999998807907104	502.7677917480469	185.68569946289062	0.00040337443351745605	24	001
304	399.42034912109375	151.70236206054688	1.0	359.9382019042969	201.7273406982422	0.9999998807907104	504.5787353515625	186.54002380371094	0.9999998807907104	501.2278747558594	187.09739685058594	0.0005282163619995117	24	001
305	399.46734619140625	148.5309600830078	1.0	356.97442626953125	201.52174377441406	1.0	504.602783203125	187.10179138183594	0.9999999403953552	502.79669189453125	187.6217041015625	0.0006486177444458008	24	001
306	399.16302490234375	147.9053955078125	1.0	358.7266845703125	198.0396270751953	1.0	504.47943115234375	186.95091247558594	1.0	500.9693603515625	187.610595703125	0.0004013478755950928	24	001
307	399.1153869628906	146.85997009277344	1.0	357.2860412597656	196.99298095703125	1.0	504.9361877441406	186.58946228027344	0.9999998211860657	502.5521240234375	186.3015594482422	0.00067177414894104	24	001
308	398.499755859375	146.35614013671875	1.0	357.0341491699219	196.04234313964844	1.0	504.411376953125	187.07406616210938	0.9999998807907104	502.8172302246094	187.1771697998047	0.0014522373676300049	24	001
309	398.26531982421875	146.12814331054688	1.0	357.1175537109375	195.03012084960938	1.0	504.8957214355469	186.3020782470703	0.9999998807907104	354.8791809082031	194.44671630859375	0.0005202889442443848	24	001
310	398.4623107910156	145.72860717773438	1.0	356.18017578125	194.18914794921875	1.0	504.2633972167969	185.50704956054688	0.9999999403953552	354.3807678222656	192.51321411132812	0.0007650256156921387	24	001
311	397.8405456542969	143.74327087402344	1.0	358.4811706542969	192.137451171875	1.0	504.5970153808594	186.4686737060547	0.9999998807907104	502.1502380371094	185.88619995117188	0.0005568265914916992	24	001
312	398.1265869140625	140.9114227294922	1.0	434.6108093261719	188.18478393554688	0.9999998807907104	504.55853271484375	186.26583862304688	0.9999999403953552	502.5610046386719	185.8322296142578	0.0005373060703277588	24	001
313	398.77801513671875	137.7117156982422	0.9999998807907104	361.4638977050781	190.73751831054688	0.9999997019767761	504.3152770996094	185.73477172851562	0.9999997615814209	502.3265075683594	185.43209838867188	0.0012649893760681152	24	001
314	398.32806396484375	136.91822814941406	0.9999999403953552	361.97967529296875	190.15989685058594	0.9999988079071045	504.3671569824219	185.60592651367188	0.9999998807907104	501.3704833984375	186.40867614746094	0.0008778572082519531	24	001
315	398.5964660644531	136.37692260742188	0.9999999403953552	361.40777587890625	189.09378051757812	0.9999992847442627	505.0686340332031	186.51324462890625	0.9999997615814209	506.46209716796875	188.71250915527344	0.0009729862213134766	24	001
316	398.1436767578125	136.1959228515625	1.0	360.8525695800781	188.47154235839844	0.9999998807907104	504.4427490234375	186.3068084716797	0.9999998807907104	502.119140625	186.18482971191406	0.0006721019744873047	24	001
317	397.19964599609375	138.3294677734375	0.9999999403953552	358.73052978515625	188.91773986816406	0.9999998807907104	503.8642578125	186.4400634765625	0.9999997615814209	501.068115234375	186.9294891357422	0.002384781837463379	24	001
318	391.7776794433594	145.760986328125	0.9999955892562866	357.6399230957031	184.99368286132812	0.9997053146362305	504.3905944824219	186.34120178222656	0.9999998807907104	502.7767639160156	186.97093200683594	0.0007865726947784424	24	001
319	509.5795593261719	192.42910766601562	0.00012254714965820312	359.06689453125	177.01980590820312	0.9249420762062073	503.3087463378906	186.4808807373047	0.9999998807907104	501.7672119140625	188.75283813476562	0.0010618269443511963	24	001
320	510.48162841796875	192.59002685546875	9.715557098388672e-5	504.78515625	186.57260131835938	0.00016739964485168457	504.4881286621094	186.15745544433594	0.9999999403953552	503.05120849609375	187.0325927734375	0.0006454885005950928	24	001
321	510.2179870605469	192.64854431152344	9.924173355102539e-5	504.34637451171875	187.9179229736328	0.00015029311180114746	503.9692687988281	186.44020080566406	0.9999998807907104	501.04443359375	187.2391815185547	0.0014152824878692627	24	001
322	409.8250427246094	165.58193969726562	0.0047082602977752686	360.2931823730469	166.973388671875	0.0029143989086151123	503.96026611328125	185.39231872558594	0.9999998807907104	502.3283386230469	186.4772186279297	0.0008932352066040039	24	001
323	409.29217529296875	168.1435546875	0.9991885423660278	365.6731872558594	167.68011474609375	0.0022284984588623047	504.24652099609375	186.13514709472656	0.9999998807907104	503.0453796386719	187.14244079589844	0.0009549260139465332	24	001
324	407.9634094238281	170.79014587402344	0.9475754499435425	366.3316345214844	168.5478515625	0.0002732574939727783	504.4460754394531	186.39730834960938	0.9999998807907104	502.93408203125	187.24481201171875	0.00109100341796875	24	001
325	406.2055969238281	174.1957550048828	0.9999992847442627	366.3819885253906	168.7042236328125	0.016961395740509033	503.9447021484375	186.2232666015625	0.9999997615814209	502.2122497558594	185.9116973876953	0.0030843019485473633	24	001
326	405.6488952636719	175.71559143066406	0.9999979734420776	422.06658935546875	166.9610595703125	0.9726804494857788	504.4912109375	186.33253479003906	1.0	500.82708740234375	186.9769287109375	0.0005484819412231445	24	001
327	404.9688415527344	180.14170837402344	0.9999997019767761	366.9223327636719	168.38894653320312	0.9999475479125977	503.6189270019531	186.1939697265625	0.9999999403953552	502.40283203125	186.6574249267578	0.003208369016647339	24	001
328	406.03338623046875	181.1163787841797	1.0	368.904296875	168.69630432128906	0.9995114803314209	504.3311462402344	185.92495727539062	0.9999998211860657	502.7436828613281	186.74517822265625	0.0006764233112335205	24	001
329	405.1119079589844	184.77023315429688	0.9999808669090271	373.5829162597656	174.5856170654297	0.9840407967567444	503.33013916015625	186.25328063964844	0.9999997615814209	502.3182373046875	188.03822326660156	0.004363715648651123	24	001
330	404.95025634765625	188.94903564453125	0.9999983310699463	375.2950134277344	174.57029724121094	0.9952976703643799	504.37750244140625	187.1582489013672	0.9999997615814209	502.7218322753906	187.3835906982422	0.0016715824604034424	24	001
331	407.27764892578125	189.82252502441406	0.9999998807907104	372.1607971191406	176.7931671142578	0.9992325901985168	504.3717346191406	186.3268585205078	0.9999998807907104	501.15728759765625	186.98414611816406	0.001301199197769165	24	001
332	407.8929748535156	192.0987548828125	0.9999985098838806	371.7978515625	176.82049560546875	0.9999545812606812	503.9333801269531	185.59120178222656	0.9999998807907104	500.99554443359375	186.42494201660156	0.0014664232730865479	24	001
333	407.6888427734375	191.94065856933594	0.9999900460243225	376.5336608886719	181.08029174804688	0.017168551683425903	504.0372619628906	185.912841796875	0.9999998807907104	502.89569091796875	186.58290100097656	0.0010606348514556885	24	001
334	407.92572021484375	192.9613037109375	0.9999964237213135	376.3753967285156	179.431396484375	0.9987835884094238	504.1415710449219	186.39036560058594	0.9999998211860657	502.5514831542969	187.15948486328125	0.0010773539543151855	24	001
335	409.54278564453125	193.4351348876953	0.9999994039535522	376.067626953125	179.7557373046875	0.9972496628761292	503.865234375	185.40493774414062	0.9999999403953552	502.4569396972656	186.6416015625	0.0016186535358428955	24	001
336	411.8940734863281	193.5342559814453	0.9999998807907104	375.2063293457031	179.86830139160156	0.9999994039535522	503.7372741699219	186.0379638671875	0.9999999403953552	501.98681640625	186.80352783203125	0.0008075535297393799	24	001
337	409.53759765625	193.68023681640625	0.9999988079071045	375.82623291015625	180.07521057128906	0.9997546672821045	503.9189758300781	186.6067352294922	0.9999998807907104	500.64520263671875	187.44322204589844	0.0009456872940063477	24	001
338	410.4623107910156	194.0921173095703	0.9999997615814209	374.9794921875	179.8494415283203	0.9949253797531128	503.8263244628906	186.10806274414062	0.9999998807907104	500.70635986328125	187.05320739746094	0.0013032257556915283	24	001
339	408.49310302734375	194.1336212158203	0.9999998807907104	372.89697265625	179.16757202148438	0.9999976754188538	503.8396301269531	186.9039306640625	0.9999998807907104	500.8788146972656	187.3098907470703	0.0018659532070159912	24	001
340	410.57843017578125	197.7191619873047	1.0	372.4042053222656	179.4229278564453	0.9999216794967651	503.5444641113281	186.56842041015625	0.9999998807907104	500.5488586425781	187.3782958984375	0.0006434619426727295	24	001
341	412.904541015625	199.32235717773438	0.9999997615814209	375.3158874511719	182.45059204101562	0.9999990463256836	503.9410705566406	185.828857421875	0.9999998211860657	500.8867492675781	186.48211669921875	0.0015026330947875977	24	001
342	414.95782470703125	199.87347412109375	1.0	378.7515869140625	184.81692504882812	0.9974088668823242	504.057373046875	186.41603088378906	0.9999998807907104	500.8444519042969	187.0029754638672	0.0015594065189361572	24	001
343	413.994873046875	201.62237548828125	0.9999983310699463	378.2472229003906	184.88693237304688	0.9999485015869141	504.0845642089844	186.30018615722656	0.9999998807907104	502.6313171386719	186.87904357910156	0.0009390711784362793	24	001
344	417.28765869140625	201.43885803222656	1.0	378.207763671875	185.5224609375	0.9996918439865112	504.2529296875	186.8009796142578	0.9999998807907104	502.5982360839844	187.1694793701172	0.0005448758602142334	24	001
345	416.40948486328125	201.3079833984375	1.0	376.9738464355469	185.35183715820312	0.999913215637207	504.8231201171875	187.05577087402344	0.9999998807907104	502.4230651855469	189.12789916992188	0.0007518529891967773	24	001
346	417.7013244628906	201.26583862304688	1.0	377.1905517578125	187.1501922607422	0.9846486449241638	504.3424072265625	185.99021911621094	0.9999999403953552	501.3919372558594	186.874267578125	0.000515282154083252	24	001
347	416.9380187988281	201.17654418945312	1.0	376.85882568359375	187.89105224609375	0.9999831914901733	504.56072998046875	187.1515655517578	1.0	502.0501708984375	186.84445190429688	0.0004228353500366211	24	001
348	418.72125244140625	200.43980407714844	1.0	377.1857604980469	188.75262451171875	0.8210198879241943	503.911376953125	186.9547576904297	0.9999998807907104	501.3396911621094	187.00173950195312	0.0003814399242401123	24	001
349	418.2191162109375	200.80746459960938	1.0	376.3350830078125	188.57470703125	0.9996832609176636	504.6626281738281	187.0650177001953	0.9999998807907104	501.5855712890625	187.76226806640625	0.00044980645179748535	24	001
350	417.2303161621094	200.92547607421875	0.9999998807907104	375.640380859375	189.1533966064453	0.9995517730712891	504.6751708984375	186.7686309814453	0.9999998211860657	501.7913513183594	187.01100158691406	0.0007396936416625977	24	001
351	417.9827880859375	200.46006774902344	0.9999998807907104	375.9564514160156	189.37356567382812	0.9814220666885376	504.72979736328125	186.28518676757812	0.9999998807907104	502.87139892578125	187.61898803710938	0.00047257542610168457	24	001
352	417.6009521484375	200.1539764404297	0.9999998211860657	373.45318603515625	189.66943359375	0.9963179230690002	504.5699768066406	186.98403930664062	0.9999998807907104	502.2256774902344	186.84071350097656	0.0003751814365386963	24	001
353	417.68701171875	200.40359497070312	0.9999998807907104	373.0601501464844	188.8652801513672	0.99961918592453	504.5433654785156	186.88433837890625	0.9999998807907104	501.65032958984375	187.4712371826172	0.00046133995056152344	24	001
354	419.084716796875	200.65493774414062	0.9999997019767761	441.5640563964844	180.2444610595703	0.9953753352165222	505.5545959472656	187.55609130859375	0.9999997615814209	502.8408508300781	187.11837768554688	0.0005502402782440186	24	001
355	417.4226379394531	201.9707489013672	1.0	372.31781005859375	188.94422912597656	0.9999762177467346	504.4052429199219	186.12310791015625	1.0	501.91143798828125	186.4132843017578	0.00037848949432373047	24	001
356	417.3524169921875	202.85098266601562	0.9999998807907104	372.3312683105469	188.778076171875	0.9999814033508301	504.8397216796875	186.42054748535156	0.9999998807907104	501.58251953125	186.99046325683594	0.0005630850791931152	24	001
357	416.8780212402344	203.40097045898438	1.0	369.82562255859375	187.95558166503906	0.9999970197677612	504.142333984375	186.6011505126953	0.9999998807907104	440.29345703125	180.77194213867188	0.0014178752899169922	24	001
358	413.2204284667969	205.89315795898438	0.9999998807907104	370.9212646484375	189.7543182373047	0.9999927282333374	504.6257019042969	187.32037353515625	0.9999998807907104	447.27081298828125	179.6451873779297	0.0009285509586334229	24	001
359	411.4941101074219	206.69691467285156	0.9999997615814209	443.6828918457031	180.64308166503906	0.9999985694885254	504.7684631347656	186.7423858642578	1.0	447.6155090332031	180.17298889160156	0.001363605260848999	24	001
360	411.920654296875	207.66180419921875	1.0	367.17236328125	187.86875915527344	0.9996668100357056	504.5347900390625	187.53672790527344	0.9999998807907104	447.5423583984375	180.1678009033203	0.0004971325397491455	24	001
361	412.3599853515625	208.84078979492188	1.0	442.4301452636719	181.52061462402344	0.9996602535247803	504.7852478027344	187.2829132080078	0.9999998807907104	447.6692810058594	180.71678161621094	0.0012610852718353271	24	001
362	413.3425598144531	209.224609375	1.0	444.2158508300781	184.08079528808594	0.9999656677246094	506.0477600097656	186.5829315185547	0.9999997615814209	448.5850524902344	183.49070739746094	0.0005301237106323242	24	001
363	413.2317810058594	210.20059204101562	1.0	371.62322998046875	195.70054626464844	0.9993932247161865	504.4055480957031	187.0984344482422	0.9999999403953552	501.9708557128906	186.81431579589844	0.00041815638542175293	24	001
364	415.7710266113281	210.58990478515625	1.0	367.99261474609375	194.09219360351562	0.9999993443489075	505.587646484375	186.98348999023438	0.9999998211860657	505.5805358886719	189.0902557373047	0.00036895275115966797	24	001
365	415.52655029296875	211.2665252685547	1.0	367.9306640625	195.6881866455078	0.9999810457229614	506.1702575683594	187.14358520507812	0.9999998807907104	503.0477600097656	186.6436309814453	0.0002735257148742676	24	001
366	414.3114929199219	210.97903442382812	1.0	367.2781982421875	195.7933349609375	0.9999819993972778	505.08660888671875	186.294189453125	0.9999997615814209	502.0433044433594	187.00631713867188	0.0005147159099578857	24	001
367	415.59893798828125	210.7553253173828	1.0	369.19970703125	198.0782012939453	0.9999979138374329	505.22430419921875	186.75494384765625	0.9999997615814209	503.55548095703125	187.39541625976562	0.00048658251762390137	24	001
368	416.0220947265625	211.53822326660156	1.0	370.6190185546875	198.51876831054688	0.9999939203262329	506.1715087890625	186.15811157226562	0.9999997615814209	506.38934326171875	188.55184936523438	0.0004088878631591797	24	001
369	415.8729553222656	210.77938842773438	1.0	445.5206298828125	191.32717895507812	0.99996417760849	504.9493713378906	186.109130859375	0.9999998807907104	502.9460754394531	187.13929748535156	0.00047659873962402344	24	001
370	417.33319091796875	209.92486572265625	1.0	369.446533203125	199.59381103515625	0.9999980926513672	505.534423828125	186.5927734375	0.9999998807907104	502.8779296875	186.0860137939453	0.0002955496311187744	24	001
371	417.61614990234375	209.6897430419922	1.0	444.7792053222656	194.90997314453125	0.9999988079071045	505.0843200683594	187.28396606445312	0.9999998807907104	501.90283203125	187.72018432617188	0.0004400014877319336	24	001
372	419.9886779785156	208.8780517578125	1.0	444.5090026855469	197.33741760253906	0.9999991655349731	505.5137634277344	186.40591430664062	0.9999998807907104	502.6596374511719	185.99114990234375	0.00032013654708862305	24	001
373	419.8553161621094	209.36436462402344	0.9999997615814209	444.6507568359375	197.19869995117188	0.9999998807907104	505.0389099121094	186.504638671875	0.9999998807907104	502.53643798828125	186.0315399169922	0.0005090236663818359	24	001
374	420.184814453125	209.22039794921875	1.0	444.8369140625	197.92787170410156	0.9999996423721313	505.23895263671875	186.26438903808594	0.9999998807907104	503.0943908691406	187.41009521484375	0.0003896355628967285	24	001
375	420.64447021484375	209.2278289794922	1.0	370.9886474609375	203.6708526611328	0.9999998807907104	505.8379211425781	186.57696533203125	0.9999998211860657	502.8046875	186.09515380859375	0.00028246641159057617	24	001
376	419.3579406738281	208.8151092529297	0.9999999403953552	445.55548095703125	199.35665893554688	0.9999849796295166	505.12939453125	186.81214904785156	0.9999998211860657	502.4820556640625	186.58502197265625	0.00036272406578063965	24	001
377	421.1665344238281	208.4026336669922	0.9600667953491211	371.6881103515625	205.46617126464844	0.9913308620452881	505.3908386230469	186.41207885742188	0.9999997615814209	502.76641845703125	185.97462463378906	0.00037661194801330566	24	001
378	446.4456481933594	204.21817016601562	0.9999934434890747	371.50103759765625	208.28208923339844	0.693202793598175	504.85772705078125	186.28050231933594	0.9999998807907104	503.0971984863281	186.99354553222656	0.0005866289138793945	24	001
379	411.4908752441406	198.64117431640625	0.9721870422363281	368.4950866699219	210.38218688964844	0.9965006113052368	505.0034484863281	186.27151489257812	0.9999998807907104	502.6501159667969	185.95462036132812	0.00046119093894958496	24	001
380	370.5138854980469	212.0011749267578	0.048473477363586426	369.7232666015625	211.41845703125	0.9343807697296143	505.0996398925781	186.38893127441406	0.9999999403953552	503.0702819824219	186.89370727539062	0.00044482946395874023	24	001
381	411.21759033203125	196.29762268066406	0.9683654308319092	443.68359375	207.55465698242188	0.9631378650665283	505.2101745605469	187.05599975585938	0.9999998807907104	502.6070861816406	186.90879821777344	0.00031375885009765625	24	001
382	408.5806884765625	195.94912719726562	0.9999992847442627	366.6898498535156	212.9690704345703	0.5159348845481873	505.2395324707031	186.4961395263672	0.9999998807907104	502.5992736816406	186.16842651367188	0.00030881166458129883	24	001
383	410.5644226074219	195.14004516601562	0.9999989867210388	366.31951904296875	214.4637451171875	0.851191520690918	505.3956604003906	186.08523559570312	0.9999998807907104	503.0168151855469	185.5367431640625	0.0003312528133392334	24	001
384	412.0068054199219	195.25701904296875	0.9999995827674866	443.4579162597656	208.97320556640625	0.13378199934959412	505.29071044921875	186.83633422851562	0.9999998807907104	502.6659240722656	186.47010803222656	0.00033676624298095703	24	001
385	411.7421569824219	196.22332763671875	0.9999998807907104	415.59161376953125	196.47096252441406	0.0019915401935577393	505.54766845703125	186.51771545410156	0.9999998807907104	506.0453186035156	188.87762451171875	0.0003936290740966797	24	001
386	410.4120788574219	196.55348205566406	1.0	446.6541748046875	209.45327758789062	0.09874975681304932	505.26690673828125	186.74777221679688	0.9999999403953552	502.6017761230469	186.53294372558594	0.00029280781745910645	24	001
387	410.0659484863281	197.88954162597656	1.0	358.1652526855469	216.3162384033203	0.002467334270477295	506.4895324707031	186.78147888183594	0.9999998807907104	503.2800598144531	186.04315185546875	0.00022977590560913086	24	001
388	413.57354736328125	199.70867919921875	0.9999902248382568	360.378662109375	214.09730529785156	0.15503311157226562	505.9172058105469	186.38323974609375	0.9999998807907104	503.045654296875	187.36634826660156	0.0003719329833984375	24	001
389	409.3068542480469	202.86016845703125	0.9999993443489075	354.68280029296875	219.57858276367188	0.9994828701019287	506.10235595703125	185.81922912597656	0.9999998807907104	505.71502685546875	188.01483154296875	0.00036910176277160645	24	001
390	407.8980407714844	206.69308471679688	0.9999992847442627	354.5780334472656	217.4896240234375	0.9999996423721313	506.1788635253906	185.985107421875	0.9999998807907104	503.1051025390625	185.54832458496094	0.0003458857536315918	24	001
391	407.82440185546875	209.17555236816406	0.9999918937683105	354.81072998046875	215.09707641601562	0.9999599456787109	506.4079284667969	186.08885192871094	0.9999998807907104	503.21417236328125	185.43765258789062	0.0003841817378997803	24	001
392	405.85858154296875	208.4678497314453	0.9999980926513672	448.14678955078125	209.53463745117188	0.9975934028625488	506.24560546875	186.5441436767578	0.9999997019767761	503.04345703125	185.68597412109375	0.0003705322742462158	24	001
393	406.5111083984375	209.4080352783203	0.9998775720596313	447.87249755859375	208.90866088867188	0.9949226975440979	505.5048828125	185.56521606445312	0.9999998807907104	502.95513916015625	185.25628662109375	0.00046178698539733887	24	001
394	405.3640441894531	209.89456176757812	0.9999997019767761	447.2209167480469	208.78602600097656	0.8226146101951599	505.2886962890625	185.9568634033203	0.9999997615814209	502.7730407714844	185.6445770263672	0.00048786401748657227	24	001
395	404.8477478027344	210.35740661621094	0.9999995231628418	448.0884094238281	208.74765014648438	0.9998281002044678	505.39410400390625	186.18832397460938	0.9999998807907104	502.63909912109375	186.1279296875	0.0003428459167480469	24	001
396	405.7888488769531	209.93360900878906	1.0	449.2936706542969	208.7326202392578	0.9999833106994629	505.4435119628906	186.69651794433594	0.9999998807907104	502.7954406738281	186.4610595703125	0.0003803372383117676	24	001
397	406.38275146484375	209.37417602539062	0.999996542930603	448.408447265625	208.2613525390625	0.9990226030349731	505.7188720703125	187.06300354003906	0.9999998807907104	505.66357421875	189.63922119140625	0.0003166794776916504	24	001
398	405.88922119140625	210.14242553710938	0.9999998807907104	448.1445617675781	208.6916046142578	0.9947137832641602	505.5578918457031	186.59620666503906	0.9999998211860657	501.7140808105469	187.1428985595703	0.0005045533180236816	24	001
399	408.15283203125	210.43385314941406	0.9999905824661255	446.4394226074219	209.55807495117188	0.8398885130882263	505.06146240234375	186.8242950439453	0.9999998807907104	502.5001220703125	186.67709350585938	0.0004196763038635254	24	001
400	412.24749755859375	211.83270263671875	0.9999936819076538	444.3601379394531	210.59625244140625	0.956695020198822	505.30633544921875	186.4042510986328	0.9999998807907104	503.5869140625	187.24166870117188	0.00042361021041870117	24	001
401	408.1827392578125	215.88143920898438	0.9999997615814209	364.8714599609375	212.4183807373047	0.984154462814331	505.04974365234375	186.2034454345703	0.9999998807907104	501.5892639160156	186.8577880859375	0.0005769431591033936	24	001
402	412.1839599609375	219.17227172851562	0.9999995231628418	365.88848876953125	212.93605041503906	0.9990869760513306	504.5399169921875	186.09854125976562	1.0	501.4027404785156	186.97434997558594	0.00045546889305114746	24	001
403	411.6896667480469	222.06858825683594	0.9999891519546509	441.57293701171875	209.72251892089844	0.9962953925132751	504.02801513671875	186.25360107421875	1.0	501.1908264160156	187.0880889892578	0.0009211599826812744	24	001
404	415.5755920410156	225.45526123046875	0.9999869465827942	370.45367431640625	211.4225311279297	0.9999741315841675	504.5766906738281	186.2282257080078	0.9999998807907104	501.302734375	186.9925994873047	0.0009710788726806641	24	001
405	413.5552673339844	223.8066864013672	0.9999998807907104	373.4829406738281	211.47265625	0.9999990463256836	504.0107727050781	186.37142944335938	0.9999999403953552	502.22674560546875	185.84925842285156	0.001953631639480591	24	001
406	414.83154296875	225.80105590820312	0.9999998807907104	371.079833984375	212.8126983642578	0.999998152256012	505.6512451171875	186.5729217529297	0.9996376633644104	499.36968994140625	186.65818786621094	0.0006248950958251953	24	001
407	415.9881591796875	226.3700714111328	1.0	370.99786376953125	212.9931640625	0.9999982118606567	643.5176391601562	282.7984313964844	0.6243772506713867	365.11846923828125	214.3247528076172	0.00013273954391479492	24	001
408	416.7535095214844	226.88006591796875	1.0	371.947509765625	213.34812927246094	0.999984622001648	643.2352294921875	280.3734436035156	0.9690244793891907	435.58697509765625	212.15586853027344	5.9098005294799805e-5	24	001
409	415.1564636230469	226.86949157714844	1.0	373.0269470214844	214.5847625732422	0.9999706745147705	644.0784301757812	282.9615783691406	0.5657040476799011	436.9049987792969	211.41580200195312	6.723403930664062e-5	24	001
410	415.93988037109375	227.3776397705078	1.0	441.1333312988281	210.2652130126953	0.9999896287918091	644.029296875	283.5259094238281	0.8118165731430054	438.4688720703125	211.21722412109375	0.00012886524200439453	24	001
411	416.5727844238281	226.70008850097656	1.0	442.3772277832031	209.78407287597656	0.9999989867210388	642.8582763671875	282.4978332519531	0.975101113319397	440.16064453125	210.80496215820312	8.758902549743652e-5	24	001
412	414.6686706542969	226.63377380371094	1.0	442.0528869628906	210.7529754638672	0.9999974966049194	645.0499267578125	282.47564697265625	0.06871339678764343	439.549560546875	211.07862854003906	0.0001703202724456787	24	001
413	414.7911376953125	226.3600616455078	1.0	442.1334533691406	211.19174194335938	0.9999998807907104	642.8941650390625	282.4202880859375	0.9898325204849243	368.7699279785156	210.67637634277344	7.849931716918945e-5	24	001
414	414.422607421875	226.31527709960938	1.0	366.05401611328125	215.7154541015625	0.9999959468841553	643.9319458007812	282.54193115234375	0.9565370082855225	439.466064453125	211.44989013671875	0.00013589859008789062	24	001
415	415.40350341796875	227.10777282714844	1.0	366.4208984375	215.77432250976562	0.9999985098838806	643.1820068359375	282.4490966796875	0.9610522985458374	364.66436767578125	217.07899475097656	0.00012686848640441895	24	001
416	415.869384765625	226.39596557617188	1.0	442.1611022949219	211.96290588378906	0.9999998211860657	641.0628662109375	282.6971740722656	0.9837088584899902	370.75128173828125	211.9108428955078	7.024407386779785e-5	24	001
417	415.9893493652344	226.61520385742188	1.0	443.6084289550781	212.59335327148438	0.9999998807907104	643.9575805664062	281.9239501953125	0.6495528221130371	370.6710510253906	211.79759216308594	4.00543212890625e-5	24	001
418	414.9325256347656	227.03187561035156	1.0	442.6148986816406	213.09451293945312	0.999998927116394	643.1900634765625	281.1961669921875	0.8990238308906555	371.90386962890625	213.5814666748047	7.656216621398926e-5	24	001
419	416.24322509765625	227.36376953125	1.0	442.34466552734375	213.72360229492188	0.999998927116394	643.9786376953125	282.6419372558594	0.8609957695007324	366.568603515625	212.8865966796875	3.5256147384643555e-5	24	001
420	415.20465087890625	228.05194091796875	1.0	443.17010498046875	213.71905517578125	0.9999998807907104	643.4323120117188	283.1139221191406	0.972109854221344	371.86053466796875	214.3759765625	0.0001170039176940918	24	001
421	416.4013671875	232.99819946289062	1.0	372.85174560546875	217.63232421875	0.9999943971633911	642.9931030273438	282.282958984375	0.9494419693946838	372.633056640625	214.74234008789062	0.000285416841506958	24	001
422	416.44775390625	234.47012329101562	1.0	441.1422119140625	212.5102081298828	0.9999868869781494	643.4263305664062	281.7057800292969	0.9921007752418518	371.2139587402344	213.2914276123047	0.00013449788093566895	24	001
423	416.3932800292969	234.8522491455078	1.0	441.5087585449219	212.81546020507812	0.9999884366989136	643.8248901367188	283.12750244140625	0.9354056119918823	411.97296142578125	240.8182373046875	8.282065391540527e-5	24	001
424	415.8326416015625	236.32485961914062	1.0	440.56085205078125	212.8411102294922	0.9999749064445496	643.6596069335938	281.13861083984375	0.9783293008804321	411.634765625	242.97952270507812	0.00022855401039123535	24	001
425	416.62127685546875	237.27882385253906	1.0	438.7322692871094	214.1851043701172	0.99930739402771	642.759033203125	282.43377685546875	0.995466947555542	410.84820556640625	244.18460083007812	0.00013017654418945312	24	001
426	416.5322265625	237.88417053222656	1.0	438.2645568847656	215.39505004882812	0.9975822567939758	643.9100341796875	283.8370666503906	0.7450252175331116	410.1730651855469	244.28668212890625	9.259581565856934e-5	24	001
427	416.76373291015625	237.4564971923828	1.0	436.8466796875	216.3668975830078	0.9877111911773682	644.230224609375	282.3904724121094	0.9785283803939819	424.9734191894531	225.55233764648438	0.0001831352710723877	24	001
428	418.0796203613281	236.8627166748047	1.0	436.8448791503906	215.27757263183594	0.9963728189468384	643.7633056640625	282.21807861328125	0.9536193609237671	424.1137390136719	225.19760131835938	0.00021371245384216309	24	001
429	417.6620788574219	237.3134765625	1.0	437.05816650390625	215.49351501464844	0.9770594835281372	644.114501953125	281.8382568359375	0.7509434819221497	424.0750427246094	225.48358154296875	0.0001608133316040039	24	001
430	418.7154235839844	236.67138671875	1.0	436.01715087890625	216.411376953125	0.9194151163101196	643.1449584960938	281.7100830078125	0.9805210828781128	411.00408935546875	243.59115600585938	0.00013488531112670898	24	001
431	418.2560119628906	236.47384643554688	1.0	436.6022033691406	216.16641235351562	0.9811397790908813	644.47802734375	281.3115539550781	0.9336580038070679	424.66278076171875	225.38055419921875	0.00015920400619506836	24	001
432	417.397705078125	236.69749450683594	1.0	436.81903076171875	216.17083740234375	0.9546892642974854	642.585693359375	282.4515380859375	0.9634948968887329	423.8971862792969	225.7068634033203	0.00012123584747314453	24	001
433	417.0840148925781	236.94985961914062	1.0	374.05914306640625	218.99481201171875	0.9994896650314331	640.3738403320312	282.53192138671875	0.9899573922157288	423.6500549316406	226.00558471679688	0.00025081634521484375	24	001
434	416.0122985839844	236.89410400390625	1.0	375.6349182128906	220.9365692138672	0.9989546537399292	642.781494140625	283.09442138671875	0.9947793483734131	381.8611755371094	224.581787109375	0.0003458261489868164	24	001
435	416.3533630371094	236.79696655273438	1.0	372.5533142089844	220.5625762939453	0.9999819993972778	643.3915405273438	282.7539367675781	0.9663049578666687	423.47235107421875	225.630615234375	0.00023218989372253418	24	001
436	416.19091796875	236.4446258544922	1.0	373.27630615234375	220.6344757080078	0.9999384880065918	642.9649047851562	281.8217468261719	0.9846941232681274	380.7267150878906	225.3974609375	0.0005439519882202148	24	001
437	416.8419494628906	237.90476989746094	1.0	373.5588073730469	220.0614471435547	0.9999994039535522	643.6912231445312	283.41790771484375	0.9551156163215637	380.2917175292969	224.85806274414062	0.00022855401039123535	24	001
438	415.7589111328125	241.21078491210938	1.0	374.001953125	217.32521057128906	0.9999890327453613	642.988525390625	282.2631530761719	0.9937819242477417	380.5401306152344	221.57579040527344	0.0002522766590118408	24	001
439	415.4706115722656	246.4659881591797	1.0	372.540283203125	214.507568359375	1.0	643.5846557617188	282.2817077636719	0.8037410974502563	368.336181640625	214.3135528564453	0.00017127394676208496	24	001
440	413.7828674316406	249.07684326171875	0.999998927116394	373.899169921875	211.8838653564453	1.0	641.7188720703125	283.41973876953125	0.9830907583236694	370.2272033691406	211.70730590820312	0.00035876035690307617	24	001
441	412.11083984375	250.3902130126953	0.9999999403953552	374.5440673828125	210.4612579345703	1.0	642.343017578125	282.5564270019531	0.9636898040771484	370.83819580078125	209.8529510498047	0.0002275705337524414	24	001
442	411.90313720703125	251.84567260742188	1.0	373.9002990722656	208.53675842285156	1.0	642.53173828125	283.2687683105469	0.9820413589477539	371.79534912109375	208.51705932617188	0.00026744604110717773	24	001
443	412.8580017089844	251.85743713378906	1.0	375.2916564941406	206.43373107910156	0.9999995231628418	642.7024536132812	282.00689697265625	0.9790557622909546	407.71881103515625	242.76719665527344	0.0004329383373260498	24	001
444	410.5447998046875	252.3113555908203	0.9999997615814209	375.24249267578125	207.33811950683594	0.9999982714653015	643.4088745117188	282.05810546875	0.9802260398864746	374.2087707519531	207.68434143066406	0.0001443624496459961	24	001
445	411.30584716796875	252.24432373046875	0.9999997615814209	373.4778747558594	206.31851196289062	0.9999998807907104	643.2339477539062	282.4403991699219	0.978171706199646	407.0931396484375	242.6909637451172	0.00017383694648742676	24	001
446	412.32855224609375	252.37033081054688	0.9999992847442627	373.4566345214844	205.3603057861328	1.0	643.7510986328125	283.23760986328125	0.9381394386291504	373.02630615234375	206.68838500976562	0.00012475252151489258	24	001
447	410.3223876953125	252.29164123535156	0.9999999403953552	373.81988525390625	205.6092529296875	1.0	643.03271484375	282.182861328125	0.8093057870864868	407.08349609375	242.33824157714844	0.0001620948314666748	24	001
448	411.176025390625	251.65541076660156	1.0	373.0178527832031	205.09164428710938	1.0	530.4845581054688	224.4222869873047	0.9568699598312378	373.3846130371094	206.97483825683594	0.00017270445823669434	24	001
449	409.5599060058594	251.374755859375	0.9999996423721313	372.6902160644531	204.1454620361328	1.0	642.5062866210938	282.83599853515625	0.9957083463668823	373.49932861328125	206.91622924804688	0.00018274784088134766	24	001
450	410.47271728515625	251.7823944091797	0.9999997615814209	371.85174560546875	203.33172607421875	1.0	644.2153930664062	282.1604919433594	0.9733529090881348	373.5001220703125	206.72137451171875	8.112192153930664e-5	24	001
451	410.8714599609375	251.19613647460938	0.9999994039535522	372.3811950683594	203.17843627929688	1.0	643.496826171875	280.6418762207031	0.9375054836273193	373.12591552734375	206.4154815673828	0.0001653432846069336	24	001
452	410.56072998046875	251.22935485839844	0.999998927116394	371.4091796875	202.7373504638672	1.0	644.0083618164062	282.3708801269531	0.053231239318847656	432.4919738769531	202.20481872558594	6.884336471557617e-5	24	001
453	411.4354553222656	250.41563415527344	0.9999998211860657	371.2865905761719	203.12184143066406	1.0	642.8935546875	282.85980224609375	0.9913924932479858	372.9187316894531	206.78036499023438	0.00014087557792663574	24	001
454	409.598388671875	251.07081604003906	0.9999999403953552	370.70947265625	202.5816192626953	1.0	645.2084350585938	281.8621826171875	0.6990633010864258	406.759521484375	241.98223876953125	0.00010907649993896484	24	001
455	408.734130859375	251.09805297851562	0.9999977350234985	371.14434814453125	204.09292602539062	1.0	642.8104248046875	281.84173583984375	0.9943740963935852	372.66351318359375	207.27996826171875	0.00013753771781921387	24	001
456	409.78045654296875	250.0771484375	0.9999998807907104	370.8786315917969	203.38584899902344	1.0	643.7526245117188	282.5957336425781	0.8858660459518433	372.2825622558594	206.92572021484375	0.0001550912857055664	24	001
457	408.32635498046875	250.4587860107422	0.9999998807907104	371.4564514160156	202.8372802734375	1.0	642.8084716796875	282.1418762207031	0.9511789083480835	406.15069580078125	240.46804809570312	0.0001628100872039795	24	001
458	408.69305419921875	250.59408569335938	0.9999997019767761	371.2241516113281	203.3242950439453	1.0	645.1512451171875	281.2377624511719	0.15470093488693237	372.6186218261719	206.20584106445312	0.00013321638107299805	24	001
459	409.4825134277344	251.4291229248047	0.9999999403953552	369.9814453125	202.58056640625	1.0	643.7915649414062	283.6944885253906	0.9574582576751709	406.9482116699219	241.93948364257812	0.0001792609691619873	24	001
460	408.4718933105469	250.95741271972656	0.9999975562095642	371.3265380859375	201.97483825683594	1.0	641.9061889648438	281.8447570800781	0.9979974031448364	434.3528747558594	200.51043701171875	0.00012108683586120605	24	001
461	408.32171630859375	250.84996032714844	0.9999997019767761	371.1438293457031	203.17660522460938	1.0	644.7288818359375	281.20379638671875	0.4900720417499542	434.0123596191406	200.9700927734375	0.00014209747314453125	24	001
462	409.44940185546875	251.56967163085938	0.9999980926513672	372.66986083984375	204.7877197265625	1.0	643.0204467773438	282.3935546875	0.9346082210540771	373.34417724609375	206.65676879882812	0.00015166401863098145	24	001
463	412.0647888183594	252.52377319335938	0.9999998807907104	373.6510314941406	206.01976013183594	1.0	642.7937622070312	282.2763671875	0.9507464170455933	406.8487243652344	241.8891143798828	0.0002547800540924072	24	001
464	413.63446044921875	252.69630432128906	0.9999998807907104	375.8348388671875	211.05137634277344	1.0	643.232421875	282.6971435546875	0.9916903972625732	436.9416809082031	208.30352783203125	0.00030604004859924316	24	001
465	413.40771484375	253.89224243164062	0.9999998807907104	377.51708984375	217.15821838378906	0.9999771118164062	643.3379516601562	280.7269592285156	0.5103796124458313	408.3034362792969	243.505126953125	0.0002512931823730469	24	001
466	415.0483703613281	254.93792724609375	0.9999997615814209	436.7354736328125	214.07106018066406	0.9999815225601196	643.4715576171875	281.7998352050781	0.9961416721343994	409.31231689453125	243.70338439941406	0.00019994378089904785	24	001
467	418.2885437011719	255.55467224121094	0.9999989867210388	435.5797119140625	218.60862731933594	0.9992943406105042	642.89306640625	282.0228576660156	0.9807925820350647	377.0016174316406	223.87364196777344	0.00010100007057189941	24	001
468	416.8965759277344	256.8303527832031	0.9999998807907104	380.1051025390625	225.4752960205078	0.9998245239257812	644.4850463867188	281.4704895019531	0.8571903705596924	382.93505859375	225.81903076171875	7.936358451843262e-5	24	001
469	418.79058837890625	257.55291748046875	1.0	379.9916687011719	227.06687927246094	0.9998915195465088	644.3139038085938	281.6750183105469	0.8136800527572632	383.0202331542969	226.63101196289062	7.891654968261719e-5	24	001
470	419.75201416015625	257.7227783203125	1.0	380.95574951171875	228.61709594726562	0.9999938011169434	645.1729125976562	281.5914001464844	0.9253629446029663	379.0141906738281	229.84706115722656	0.00013387203216552734	24	001
471	419.26263427734375	257.0418395996094	1.0	383.04052734375	229.3273162841797	0.12571874260902405	643.20556640625	282.10101318359375	0.9918555617332458	426.21820068359375	244.66062927246094	0.00018772482872009277	24	001
472	418.36444091796875	257.5557556152344	1.0	384.0030517578125	230.48228454589844	0.9997941255569458	642.8088989257812	283.22802734375	0.994950532913208	380.5713195800781	230.54373168945312	0.00015333294868469238	24	001
473	418.79351806640625	257.5721130371094	1.0	382.71734619140625	229.8810577392578	0.9997997283935547	645.2843627929688	283.5024719238281	0.9683367013931274	427.1364440917969	243.72315979003906	8.26418399810791e-5	24	001
474	419.07220458984375	257.6828308105469	1.0	383.87945556640625	230.46617126464844	0.9999418258666992	644.44384765625	281.67059326171875	0.9582386612892151	380.9535217285156	230.30267333984375	0.00012060999870300293	24	001
475	418.30804443359375	256.5660400390625	0.9999998807907104	384.9102478027344	230.74407958984375	0.8696983456611633	643.390625	282.635498046875	0.5670286417007446	424.5447692871094	244.67669677734375	0.00011831521987915039	24	001
476	418.4267883300781	256.61187744140625	0.9999994039535522	381.8158264160156	229.9447021484375	0.9984430074691772	644.9129028320312	283.68096923828125	0.952849268913269	425.2282409667969	243.43215942382812	0.00022906064987182617	24	001
477	418.0537414550781	256.23162841796875	1.0	380.2498474121094	232.48316955566406	0.9999728202819824	645.0734252929688	282.53826904296875	0.22404354810714722	381.53802490234375	234.16891479492188	0.00017699599266052246	24	001
478	415.146240234375	256.5135498046875	0.9999995231628418	381.75213623046875	233.05699157714844	0.9999961853027344	529.8867797851562	225.05430603027344	0.7750941514968872	380.97760009765625	234.4598846435547	0.00028318166732788086	24	001
479	412.1398620605469	261.864013671875	1.0	382.7939758300781	234.1719207763672	0.9997655153274536	643.453857421875	282.10638427734375	0.9825208187103271	384.1986999511719	245.46810913085938	6.312131881713867e-5	24	001
480	410.8857727050781	267.5697937011719	0.999970555305481	384.8482360839844	232.70654296875	0.9930883049964905	642.5188598632812	283.5330810546875	0.9872817993164062	405.71697998046875	255.48464965820312	9.641051292419434e-5	24	001
481	409.9051208496094	269.9505310058594	0.9999898672103882	385.2662658691406	230.95071411132812	0.9999998807907104	642.3200073242188	281.5964660644531	0.9711030721664429	410.1574401855469	272.922119140625	0.00015622377395629883	24	001
482	408.1053161621094	274.1918640136719	0.9999834299087524	389.8046875	232.2000274658203	0.9999948143959045	643.80908203125	282.3986511230469	0.9431803226470947	427.82598876953125	232.49644470214844	0.0002421736717224121	24	001
483	452.3846740722656	275.8501281738281	1.0	390.5285949707031	232.71434020996094	0.9999934434890747	643.65478515625	281.9369812011719	0.27843743562698364	427.94500732421875	232.60780334472656	0.0002772808074951172	24	001
484	453.85687255859375	277.69061279296875	0.9999998807907104	390.1524353027344	231.31871032714844	0.9999997615814209	643.7631225585938	282.3262023925781	0.9729126691818237	432.1031188964844	231.2369842529297	0.0009053945541381836	24	001
485	406.17669677734375	282.6439514160156	0.9999997615814209	390.0876770019531	230.85842895507812	1.0	643.53076171875	282.51446533203125	0.9941140413284302	433.1250915527344	230.53054809570312	0.0008369982242584229	24	001
486	405.6767578125	283.7976989746094	0.9999998211860657	391.4590148925781	231.38307189941406	1.0	643.3441162109375	281.7391662597656	0.9479821920394897	432.6777038574219	231.76185607910156	0.0008565783500671387	24	001
487	405.75152587890625	283.7477111816406	1.0	391.90655517578125	230.5301055908203	1.0	644.5048828125	283.1604309082031	0.7895074486732483	432.8230895996094	230.3913116455078	0.0013315975666046143	24	001
488	405.1362609863281	283.533935546875	1.0	393.25006103515625	229.50123596191406	0.9999998807907104	643.1239624023438	282.42095947265625	0.9062168002128601	432.3980712890625	230.72128295898438	0.0058539509773254395	24	001
489	404.83026123046875	283.5987548828125	0.9999998807907104	393.5451965332031	229.40335083007812	0.9999998807907104	643.5786743164062	281.88665771484375	0.9872111082077026	431.3719177246094	230.44830322265625	0.002100139856338501	24	001
490	404.56695556640625	283.16986083984375	1.0	393.3974609375	230.10073852539062	0.9999998807907104	645.210693359375	282.29632568359375	0.6330861449241638	431.38330078125	230.6361846923828	0.002921581268310547	24	001
491	404.510498046875	283.62249755859375	0.9999999403953552	439.7821350097656	226.86297607421875	0.9999999403953552	527.7888793945312	225.99700927734375	0.5771127939224243	433.18267822265625	230.66622924804688	0.002827256917953491	24	001
492	404.89373779296875	283.5801086425781	1.0	391.23236083984375	228.6719512939453	1.0	644.944091796875	283.1786804199219	0.7756918668746948	431.85638427734375	230.6187286376953	0.0016125142574310303	24	001
493	403.4395446777344	286.6246032714844	1.0	391.76361083984375	234.44825744628906	0.9999998807907104	643.2943725585938	282.4156494140625	0.9689534902572632	391.70703125	236.99205017089844	0.00012817978858947754	24	001
494	451.728271484375	284.3480224609375	1.0	395.16949462890625	235.3589630126953	0.9985991716384888	644.655029296875	280.7426452636719	0.7466554641723633	391.86700439453125	232.980712890625	9.72449779510498e-5	24	001
495	450.81298828125	288.1697692871094	1.0	446.4405212402344	231.6937713623047	0.9999996423721313	644.3681640625	281.5863342285156	0.6912381649017334	386.84283447265625	235.8728790283203	0.00013747811317443848	24	001
496	451.076416015625	291.7373962402344	1.0	395.648681640625	228.67135620117188	1.0	641.6209106445312	280.92767333984375	0.9977701902389526	447.8553466796875	227.2165069580078	0.00018143653869628906	24	001
497	451.2569274902344	296.29241943359375	1.0	398.396484375	231.15174865722656	1.0	643.5512084960938	282.0874938964844	0.9961351156234741	447.3050842285156	232.1840057373047	0.0002301335334777832	24	001
498	395.2259216308594	302.513427734375	1.0	400.9295349121094	237.70626831054688	1.0	644.0376586914062	281.7989196777344	0.9259312152862549	443.1824951171875	235.9435272216797	8.064508438110352e-5	24	001
499	450.5302734375	301.53271484375	1.0	399.8286437988281	244.95677185058594	0.9999959468841553	644.0756225585938	282.4114990234375	0.7884792685508728	443.48712158203125	245.61587524414062	8.812546730041504e-5	24	001
500	393.716064453125	308.27703857421875	1.0	449.5792541503906	247.9491424560547	0.9999375343322754	642.8233642578125	281.8075256347656	0.9551266431808472	378.4015197753906	302.4300537109375	9.15825366973877e-5	24	001
501	392.52081298828125	310.8150634765625	1.0	449.9424743652344	252.07066345214844	0.9999939203262329	643.8945922851562	281.4605407714844	0.839203953742981	378.2306823730469	303.2104797363281	9.933114051818848e-5	24	001
502	394.6989440917969	311.04486083984375	1.0	449.34619140625	252.0363006591797	1.0	643.7105712890625	281.9576416015625	0.9764302968978882	379.4736022949219	304.42706298828125	0.00011983513832092285	24	001
503	393.25811767578125	311.7214660644531	1.0	448.7297668457031	251.35235595703125	1.0	643.8601684570312	282.4422912597656	0.9537684321403503	379.38116455078125	304.6806640625	0.00011390447616577148	24	001
504	393.25311279296875	311.38482666015625	1.0	448.906005859375	251.26788330078125	1.0	529.6119995117188	225.71591186523438	0.7123942375183105	379.0426940917969	304.4914245605469	9.641051292419434e-5	24	001
505	393.54290771484375	311.6455383300781	1.0	448.1972961425781	251.65127563476562	0.9999999403953552	644.3820190429688	282.563232421875	0.9270176887512207	444.93878173828125	248.7845916748047	0.00010010600090026855	24	001
506	392.821044921875	312.25244140625	1.0	448.50494384765625	251.1870880126953	1.0	643.5806274414062	283.4377746582031	0.5867558121681213	379.88421630859375	305.1479797363281	0.00014188885688781738	24	001
507	389.598876953125	306.94720458984375	1.0	448.7171325683594	249.6209716796875	0.9999998807907104	642.5897216796875	281.7746276855469	0.9983693957328796	447.0751037597656	249.0259552001953	6.452202796936035e-5	24	001
508	453.62945556640625	295.46063232421875	0.9999998807907104	386.6116943359375	296.213623046875	0.00121268630027771	644.1408081054688	281.41961669921875	0.852444589138031	377.1416931152344	290.7069396972656	6.41942024230957e-5	24	001
509	366.6436767578125	296.7764587402344	0.9999989867210388	405.45574951171875	280.9573669433594	0.0053987205028533936	644.0990600585938	282.8971252441406	0.904411256313324	349.9432678222656	303.9409484863281	0.00011426210403442383	24	001
510	353.47332763671875	292.8951416015625	1.0	406.65631103515625	280.7155456542969	0.011976569890975952	644.261474609375	282.1277160644531	0.7252013683319092	404.5644836425781	275.97894287109375	0.00017508864402770996	24	001
511	345.0590515136719	292.48004150390625	1.0	403.6199035644531	288.9914855957031	0.9999998211860657	643.2867431640625	282.0923156738281	0.9958300590515137	402.571044921875	288.6571960449219	0.00023451447486877441	24	001
512	336.68316650390625	290.4852294921875	1.0	455.0783996582031	292.4555969238281	0.9999998807907104	642.7593994140625	281.6213684082031	0.9863611459732056	325.7842712402344	278.25531005859375	0.00010499358177185059	24	001
513	334.79241943359375	288.8853759765625	1.0	387.56634521484375	291.38250732421875	0.9999998807907104	641.7783813476562	281.69036865234375	0.9962579011917114	385.45733642578125	292.8412780761719	0.00030517578125	24	001
514	332.47821044921875	289.2981262207031	1.0	382.5051574707031	294.22021484375	0.9999985694885254	530.9324951171875	225.28265380859375	0.9930660724639893	314.9924011230469	296.7057189941406	8.52048397064209e-5	24	001
515	329.876953125	289.26666259765625	1.0	379.2515869140625	295.19683837890625	0.9999449253082275	644.064208984375	282.2208251953125	0.7170153260231018	313.9999084472656	296.5407409667969	7.995963096618652e-5	24	001
516	328.9313659667969	289.2597961425781	1.0	374.3682556152344	294.7624816894531	0.5979889631271362	644.8907470703125	282.2352294921875	0.8585709929466248	328.30938720703125	280.1118469238281	0.00013649463653564453	24	001
517	328.73907470703125	289.09783935546875	1.0	371.5177917480469	298.6677551269531	0.5783331394195557	642.3342895507812	282.6583557128906	0.9954750537872314	312.534423828125	296.5428771972656	0.00011709332466125488	24	001
518	328.1031188964844	288.336181640625	1.0	370.7677001953125	295.1429443359375	0.9997067451477051	643.65234375	282.1102294921875	0.9625823497772217	327.8978576660156	279.2610778808594	0.00016000866889953613	24	001
519	326.6506042480469	287.45184326171875	1.0	365.42608642578125	297.0550537109375	0.5312951803207397	643.3723754882812	281.990234375	0.9261370897293091	327.32147216796875	279.0011291503906	0.00020116567611694336	24	001
520	326.9436340332031	288.0877990722656	1.0	370.7498474121094	295.01153564453125	0.9976933002471924	644.0563354492188	281.3537902832031	0.8832906484603882	327.1495666503906	279.09014892578125	0.0003472566604614258	24	001
521	326.7786865234375	287.9779968261719	1.0	373.8699035644531	293.89361572265625	0.9999998807907104	644.059326171875	281.4003601074219	0.8798396587371826	327.9612121582031	279.3984375	0.0001684129238128662	24	001
522	325.57818603515625	288.6636962890625	1.0	372.7728271484375	294.6691589355469	0.9999972581863403	642.69970703125	282.52899169921875	0.9821443557739258	311.2708435058594	279.037841796875	9.679794311523438e-5	24	001
523	324.3833312988281	283.7635192871094	1.0	363.158935546875	297.7961120605469	0.9999955892562866	643.4577026367188	282.1555480957031	0.9898730516433716	314.89013671875	278.01190185546875	0.0003783106803894043	24	001
524	349.67291259765625	305.5804443359375	0.9200448393821716	326.4946594238281	274.7847595214844	0.9999998211860657	643.434326171875	281.76513671875	0.9817842841148376	318.6505126953125	276.67852783203125	0.0003895759582519531	24	001
525	325.1836853027344	265.0993347167969	1.0	354.1585998535156	312.31512451171875	0.0020842552185058594	642.4765014648438	282.9524230957031	0.9967427253723145	343.73193359375	304.6195068359375	0.00016230344772338867	24	001
526	321.6202392578125	257.2252197265625	0.9999998807907104	324.1077880859375	258.1897277832031	0.8273944854736328	645.0911865234375	281.8117980957031	0.27006641030311584	315.6951904296875	249.4557342529297	0.0006862282752990723	24	001
527	320.7356872558594	247.71849060058594	1.0	314.89556884765625	251.82371520996094	0.0006030499935150146	641.8515014648438	282.2938232421875	0.9914044141769409	315.0972595214844	256.30340576171875	0.00012743473052978516	24	001
528	318.22369384765625	242.32029724121094	0.9987385869026184	319.21905517578125	241.48301696777344	0.9997016191482544	643.3717651367188	280.78387451171875	0.9584426879882812	314.7898254394531	233.2828369140625	0.00011882185935974121	24	001
529	317.1612243652344	235.23834228515625	1.0	328.9310607910156	291.8647155761719	0.0010638833045959473	643.5296020507812	282.13787841796875	0.9839122295379639	311.4952697753906	227.52328491210938	0.0003166496753692627	24	001
530	316.9721374511719	234.41062927246094	1.0	321.2624206542969	236.84205627441406	0.00044909119606018066	529.4730224609375	225.89068603515625	0.9372767806053162	311.08502197265625	225.7041015625	0.00019565224647521973	24	001
531	316.91143798828125	235.0663604736328	1.0	334.67083740234375	295.1752624511719	0.0035846829414367676	642.744384765625	281.6156005859375	0.9927579760551453	311.224853515625	226.20347595214844	0.00018450617790222168	24	001
532	316.70513916015625	232.8105926513672	1.0	333.9525451660156	296.2095031738281	0.9995962381362915	643.6031494140625	281.9354248046875	0.9200906157493591	310.49945068359375	224.8750457763672	0.00011229515075683594	24	001
533	317.117431640625	233.29063415527344	1.0	332.1219787597656	298.3041687011719	0.999962329864502	643.8067626953125	281.563720703125	0.8953444957733154	323.88714599609375	300.8888244628906	0.00012117624282836914	24	001
534	316.90594482421875	233.5521697998047	1.0	330.1640625	298.0332946777344	0.999446451663971	642.2705688476562	282.1498107910156	0.9884469509124756	330.34954833984375	299.8722839355469	0.0006699562072753906	24	001
535	316.79193115234375	234.24412536621094	1.0	326.0236511230469	297.41943359375	0.9034823179244995	643.4632568359375	282.62518310546875	0.9857733845710754	322.62176513671875	298.64019775390625	0.0002861618995666504	24	001
536	317.03179931640625	235.52365112304688	0.9999997615814209	325.3998107910156	298.8998107910156	0.9996598958969116	643.132080078125	281.1561279296875	0.9417921304702759	314.8292541503906	240.37203979492188	0.0002447068691253662	24	001
537	316.6527404785156	237.5792999267578	0.9999964237213135	326.109619140625	299.275390625	1.0	641.6652221679688	282.6289978027344	0.9960310459136963	313.34771728515625	230.98541259765625	0.0002352893352508545	24	001
538	316.4346008300781	235.78152465820312	0.9999998807907104	324.9842224121094	299.7249755859375	0.9999996423721313	643.334716796875	281.5257568359375	0.811551570892334	314.32940673828125	241.62185668945312	0.0002143383026123047	24	001
539	316.5007019042969	237.23182678222656	0.9999942779541016	322.52728271484375	301.1813659667969	0.9999999403953552	643.8287963867188	282.8843078613281	0.8775687217712402	314.7450866699219	241.39622497558594	0.0004597604274749756	24	001
540	317.0933837890625	236.94677734375	0.9999996423721313	320.5451965332031	300.19818115234375	0.9997625350952148	529.9200439453125	226.8009033203125	0.9471440315246582	314.99151611328125	241.8192138671875	0.0005972981452941895	24	001
