# Supplementary material for: An automated feeding system for the African killifish reveals the impact of diet on lifespan and allows scalable assessment of associative learning
Source: eLife. 2022 Nov 10;11:e69008. doi: 10.7554/eLife.69008 (PMC9788828; doi:10.7554/eLife.69008)
Supplement: Figure 6—source data 2. [file elife-69008-fig6-data2.zip › Training Trajectories/t5_REC042DLC_resnet50_TrainAllTheThingsJun28shuffle1_1030000.csv]

bodyparts_coords	fishhead_x	fishhead_y	fishhead_likelihood	fishtail_x	fishtail_y	fishtail_likelihood	redlight_x	redlight_y	redlight_likelihood	fooddrop_x	fooddrop_y	fooddrop_likelihood	fishnum	recordingnum
0	313.8033142089844	83.23836517333984	1.0	270.314453125	85.33964538574219	0.09498879313468933	320.6898193359375	82.13751220703125	9.15229320526123e-5	297.18609619140625	91.75017547607422	6.073713302612305e-5	5	042
1	313.7920227050781	83.62606811523438	1.0	310.78692626953125	85.58128356933594	0.000853121280670166	320.6934509277344	82.36764526367188	7.742643356323242e-5	297.2550354003906	91.50422668457031	5.9604644775390625e-5	5	042
2	313.06622314453125	81.31439208984375	1.0	268.3768615722656	84.47528076171875	0.9999909400939941	321.5169677734375	80.67556762695312	7.525086402893066e-5	318.9624328613281	80.4137191772461	2.136826515197754e-5	5	042
3	314.54498291015625	81.82525634765625	0.9999998807907104	319.8782958984375	85.30538940429688	0.00047713518142700195	321.3653259277344	81.17176818847656	5.301833152770996e-5	321.6910400390625	86.4237289428711	2.7805566787719727e-5	5	042
4	314.583251953125	82.36903381347656	1.0	260.79052734375	83.84699249267578	0.9999191761016846	321.1877746582031	81.52474212646484	0.00011533498764038086	257.9640808105469	84.95825958251953	4.601478576660156e-5	5	042
5	313.5593566894531	82.45204162597656	1.0	270.8970947265625	85.36211395263672	0.9999154210090637	321.4052429199219	82.13196563720703	0.00014832615852355957	318.9648132324219	79.3697738647461	5.6803226470947266e-5	5	042
6	313.8526611328125	82.41220092773438	1.0	263.23541259765625	85.39973449707031	0.9997402429580688	321.3264465332031	81.50557708740234	0.00015622377395629883	299.21844482421875	90.02542877197266	5.796551704406738e-5	5	042
7	315.0603942871094	83.25407409667969	1.0	263.0791931152344	85.25385284423828	0.9999245405197144	321.1186828613281	82.08200073242188	0.00013014674186706543	259.2425231933594	88.09221649169922	5.194544792175293e-5	5	042
8	314.491943359375	83.232666015625	1.0	267.0653991699219	86.61060333251953	0.0018852651119232178	321.1329040527344	82.21334075927734	7.581710815429688e-5	298.08465576171875	91.43103790283203	5.0455331802368164e-5	5	042
9	313.8988037109375	83.5610122680664	1.0	262.1475524902344	84.48884582519531	0.04925179481506348	320.6858215332031	82.2766342163086	0.00015041232109069824	317.9822998046875	79.96768188476562	9.548664093017578e-5	5	042
10	314.1321105957031	82.31391143798828	1.0	262.2534484863281	85.34989166259766	0.0005353093147277832	648.5413208007812	142.70584106445312	0.00026354193687438965	298.3846740722656	91.41400146484375	2.7000904083251953e-5	5	042
11	315.2525634765625	83.61117553710938	1.0	266.88275146484375	86.25379180908203	0.0025894343852996826	320.5186462402344	82.17515563964844	9.751319885253906e-5	298.89251708984375	91.2122573852539	3.9696693420410156e-5	5	042
12	313.67529296875	82.11947631835938	1.0	319.8771667480469	86.09672546386719	0.00038510560989379883	321.1710510253906	81.27487182617188	0.00014656782150268555	318.6986999511719	79.0109634399414	3.6150217056274414e-5	5	042
13	313.5105285644531	83.34539794921875	1.0	260.6176452636719	85.2688980102539	0.0022046566009521484	320.5733642578125	82.41645050048828	0.00012227892875671387	318.25067138671875	79.75626373291016	5.555152893066406e-5	5	042
14	312.75189208984375	82.34541320800781	1.0	319.9915771484375	86.29600524902344	0.000612795352935791	320.9039611816406	81.26232147216797	7.829070091247559e-5	298.500244140625	90.77547454833984	4.9948692321777344e-5	5	042
15	313.9164733886719	82.52511596679688	1.0	320.4369812011719	86.66895294189453	0.0003815293312072754	320.8285827636719	81.72769165039062	7.149577140808105e-5	318.18621826171875	79.39199829101562	3.173947334289551e-5	5	042
16	314.9854736328125	80.93614959716797	1.0	320.5475769042969	85.03360748291016	0.00035944581031799316	320.9779052734375	80.20989990234375	8.398294448852539e-5	321.2989196777344	86.24015045166016	3.966689109802246e-5	5	042
17	315.0834045410156	81.40975952148438	1.0	261.1369323730469	86.05929565429688	0.00045502185821533203	310.99072265625	86.1198501586914	0.00010803341865539551	298.80523681640625	91.04763793945312	4.172325134277344e-5	5	042
18	314.9405822753906	81.45589447021484	1.0	310.87396240234375	86.43185424804688	0.00031682848930358887	311.0687255859375	86.68498229980469	0.00010368227958679199	298.676025390625	91.91301727294922	4.610419273376465e-5	5	042
19	313.8792419433594	81.39189910888672	1.0	256.9034729003906	86.16348266601562	0.01966005563735962	310.640625	86.04652404785156	0.00010827183723449707	299.3211975097656	90.84525299072266	4.64320182800293e-5	5	042
20	314.3675231933594	81.6295394897461	1.0	320.3285217285156	85.97484588623047	0.0006673336029052734	311.23565673828125	86.13766479492188	0.0001354515552520752	299.5494079589844	90.90606689453125	6.031990051269531e-5	5	042
21	312.66455078125	82.30310821533203	1.0	310.5243225097656	85.32744598388672	0.0005289316177368164	310.4510498046875	85.01490020751953	0.00014546513557434082	318.60845947265625	79.32572937011719	7.62641429901123e-5	5	042
22	315.08453369140625	83.1415786743164	1.0	251.83334350585938	85.37437438964844	0.9874194860458374	320.5321350097656	82.09553527832031	0.00010019540786743164	318.5352783203125	79.42495727539062	3.466010093688965e-5	5	042
23	314.107421875	82.16294860839844	1.0	254.92295837402344	87.01567077636719	0.9999794960021973	321.1836853027344	80.96672058105469	9.509921073913574e-5	257.2290954589844	94.15750122070312	4.5925378799438477e-5	5	042
24	315.1766662597656	82.40390014648438	1.0	256.7759094238281	85.7333755493164	0.9541096687316895	320.88702392578125	81.19680786132812	9.760260581970215e-5	321.3476867675781	87.51597595214844	3.668665885925293e-5	5	042
25	315.0444030761719	82.56329345703125	1.0	258.26959228515625	86.71195983886719	0.9999653100967407	546.2762451171875	206.2816619873047	1.0	545.4271240234375	206.76577758789062	0.002064913511276245	5	042
26	314.4167785644531	81.68080139160156	1.0	251.95408630371094	85.885498046875	0.9999903440475464	544.7413940429688	205.93626403808594	0.9999998807907104	542.3629760742188	206.5421905517578	0.001090407371520996	5	042
27	313.8193054199219	81.83882904052734	1.0	247.65151977539062	85.79685974121094	0.9999749660491943	545.3235473632812	206.84564208984375	1.0	542.91455078125	207.19436645507812	0.0013344287872314453	5	042
28	314.6465759277344	82.34093475341797	1.0	250.99267578125	86.86392974853516	0.9999997615814209	545.7993774414062	206.7095184326172	1.0	543.5474243164062	207.38894653320312	0.0010782182216644287	5	042
29	315.4580993652344	81.1021957397461	1.0	254.8270721435547	87.85942840576172	0.9830082058906555	545.8218994140625	206.6958770751953	1.0	543.6550903320312	207.138916015625	0.0010848939418792725	5	042
30	315.48162841796875	81.88634490966797	1.0	249.27056884765625	86.93831634521484	0.9998217225074768	545.249267578125	206.39720153808594	0.9999999403953552	542.9765625	206.6236114501953	0.001894623041152954	5	042
31	313.8905029296875	81.53863525390625	1.0	248.677978515625	85.85879516601562	0.2589740753173828	545.3780517578125	206.6263885498047	1.0	542.9901733398438	207.565673828125	0.001388251781463623	5	042
32	315.54400634765625	77.14887237548828	1.0	252.3115234375	87.28865814208984	1.0	545.7930297851562	205.33355712890625	1.0	542.22705078125	205.2246856689453	0.0009720921516418457	5	042
33	321.17596435546875	68.2852783203125	1.0	272.47003173828125	92.4053955078125	0.7886629104614258	545.61279296875	206.43560791015625	1.0	543.1464233398438	207.16697692871094	0.001325458288192749	5	042
34	326.7523193359375	63.53786849975586	1.0	272.3466796875	96.15835571289062	1.0	545.7864990234375	206.52085876464844	1.0	543.0394897460938	207.24481201171875	0.0010128021240234375	5	042
35	329.5818786621094	59.81258773803711	1.0	275.2005615234375	101.51688385009766	1.0	545.2333984375	206.25643920898438	1.0	542.8329467773438	206.98866271972656	0.0012823641300201416	5	042
36	334.17022705078125	54.202571868896484	1.0	272.6573486328125	101.55126190185547	1.0	545.4627075195312	206.27536010742188	1.0	542.9585571289062	206.88975524902344	0.0008263587951660156	5	042
37	341.0130920410156	44.35191345214844	1.0	289.5863342285156	100.11668395996094	1.0	545.6732788085938	206.4808807373047	1.0	544.6024169921875	207.34654235839844	0.0033416450023651123	5	042
38	350.183349609375	35.625999450683594	1.0	284.6163330078125	102.33977508544922	1.0	545.5718383789062	206.2161865234375	1.0	541.7805786132812	206.05465698242188	0.0007593035697937012	5	042
39	358.9405822753906	28.994277954101562	1.0	285.0933837890625	102.26813507080078	1.0	545.9552612304688	206.6046905517578	0.9999999403953552	358.8990173339844	3.883777618408203	0.003385186195373535	5	042
40	366.22412109375	24.11393165588379	1.0	291.80816650390625	100.29866027832031	1.0	545.9844970703125	206.25521850585938	1.0	358.61822509765625	2.3442001342773438	0.0029899775981903076	5	042
41	371.7679443359375	20.84172248840332	1.0	297.7073669433594	93.64730072021484	1.0	545.7205810546875	206.44862365722656	1.0	543.2645263671875	207.5013427734375	0.0018390119075775146	5	042
42	377.8426208496094	18.92461585998535	1.0	305.53009033203125	86.67699432373047	1.0	545.88134765625	206.61026000976562	1.0	387.5744323730469	4.466020584106445	0.0025790929794311523	5	042
43	382.35321044921875	17.982341766357422	1.0	305.4584045410156	88.0951156616211	1.0	545.8424072265625	206.51779174804688	0.9999999403953552	543.9611206054688	207.9212646484375	0.0024302899837493896	5	042
44	387.3835144042969	16.839427947998047	1.0	309.8222961425781	85.26194763183594	1.0	546.4730834960938	206.917236328125	1.0	374.79364013671875	2.1913328170776367	0.001056671142578125	5	042
45	392.7484436035156	18.744783401489258	1.0	316.9443664550781	81.42405700683594	0.999990701675415	545.3903198242188	206.8199920654297	1.0	404.1070861816406	4.0781168937683105	0.002695411443710327	5	042
46	405.0129699707031	24.816051483154297	1.0	321.5975646972656	77.28034973144531	0.9720966815948486	545.252197265625	206.3244171142578	1.0	406.2691650390625	3.3158657550811768	0.005544304847717285	5	042
47	415.50433349609375	29.571758270263672	1.0	324.9858093261719	69.26781463623047	0.6913859844207764	545.5064697265625	206.7969207763672	1.0	543.2512817382812	207.81906127929688	0.0019047558307647705	5	042
48	425.3672790527344	30.924013137817383	1.0	3.691265821456909	146.58160400390625	0.0007692277431488037	545.5462036132812	207.1475372314453	1.0	543.3878173828125	208.0034637451172	0.0010187029838562012	5	042
49	433.21990966796875	32.51604461669922	1.0	3.9342031478881836	157.64767456054688	0.03054291009902954	545.4526977539062	206.50247192382812	1.0	543.1012573242188	207.1276397705078	0.0010239481925964355	5	042
50	442.94647216796875	38.4315071105957	1.0	348.1375732421875	51.063899993896484	1.0	545.5887451171875	205.85037231445312	1.0	542.0160522460938	205.89793395996094	0.0008710324764251709	5	042
51	450.1806640625	52.50737762451172	1.0	3.8558855056762695	154.02334594726562	0.0005917251110076904	545.1871948242188	206.08448791503906	1.0	542.89013671875	206.29534912109375	0.00097617506980896	5	042
52	460.2607421875	58.71473693847656	1.0	3.5291287899017334	172.72174072265625	0.00031694769859313965	545.8397216796875	206.5093536376953	1.0	543.8569946289062	207.07545471191406	0.001003175973892212	5	042
53	504.5682373046875	47.25083923339844	0.9999998211860657	503.29644775390625	51.11960983276367	0.00042000412940979004	545.1710205078125	206.38955688476562	1.0	542.8309326171875	206.6073760986328	0.0013075768947601318	5	042
54	462.6175231933594	79.75628662109375	0.9999999403953552	393.4039001464844	35.921897888183594	0.9999999403953552	545.4266357421875	206.75575256347656	1.0	543.1160278320312	207.2798614501953	0.000919729471206665	5	042
55	462.3956298828125	90.5222396850586	1.0	390.80572509765625	29.293350219726562	0.9999967217445374	545.0507202148438	206.41412353515625	1.0	389.991455078125	7.720908164978027	0.010692954063415527	5	042
56	462.9602966308594	96.46531677246094	1.0	383.7838439941406	23.899690628051758	0.6578337550163269	545.0827026367188	206.9955291748047	1.0	388.8763732910156	6.031144142150879	0.007553458213806152	5	042
57	463.4564514160156	103.36518096923828	1.0	383.78076171875	20.418190002441406	0.0041190385818481445	545.84326171875	206.5136260986328	0.9999999403953552	376.4877624511719	4.721919059753418	0.004686892032623291	5	042
58	462.5858459472656	109.19446563720703	1.0	384.25115966796875	24.293621063232422	0.010680705308914185	545.40380859375	206.87696838378906	1.0	388.3459777832031	4.5926008224487305	0.007309019565582275	5	042
59	462.1435241699219	112.55355834960938	1.0	386.0530090332031	31.84614372253418	0.030410856008529663	545.3228149414062	206.5273895263672	1.0	378.73651123046875	7.095121383666992	0.013131827116012573	5	042
60	462.3300476074219	113.70176696777344	1.0	387.46905517578125	39.35822296142578	0.49700799584388733	545.1600341796875	206.5409698486328	0.9999999403953552	543.30859375	207.5043487548828	0.0016675591468811035	5	042
61	462.58868408203125	115.17327880859375	1.0	388.4521789550781	34.76914978027344	0.4833357632160187	545.6722412109375	205.55540466308594	1.0	379.0890808105469	6.218588829040527	0.0016269385814666748	5	042
62	464.1759033203125	115.552734375	1.0	387.4349670410156	43.82256317138672	0.017910867929458618	545.7528686523438	206.696533203125	1.0	543.2341918945312	207.47607421875	0.0005233287811279297	5	042
63	462.6706848144531	115.69576263427734	1.0	387.136474609375	47.75075149536133	0.6595016121864319	545.4046630859375	206.82254028320312	1.0	543.306884765625	207.2733612060547	0.0018991827964782715	5	042
64	461.8486633300781	113.82154083251953	1.0	384.2913513183594	47.90261459350586	0.030267715454101562	545.7177734375	206.02549743652344	1.0	542.3488159179688	205.97454833984375	0.0012199878692626953	5	042
65	461.04052734375	111.48900604248047	1.0	381.1539306640625	50.772422790527344	0.9996083974838257	545.91015625	206.64691162109375	1.0	543.328369140625	207.33152770996094	0.0005620419979095459	5	042
66	460.7489929199219	109.32218170166016	1.0	382.23126220703125	50.24664306640625	0.9990679025650024	545.7053833007812	206.09152221679688	1.0	543.0946655273438	207.02487182617188	0.001050502061843872	5	042
67	459.11822509765625	107.44568634033203	1.0	375.0887145996094	46.329925537109375	0.9286094903945923	545.3536987304688	206.54660034179688	1.0	543.0391235351562	206.93812561035156	0.0014625489711761475	5	042
68	458.19976806640625	105.4214859008789	1.0	374.6637268066406	50.924766540527344	0.2212029993534088	545.6434326171875	207.4066925048828	1.0	543.6051635742188	208.07232666015625	0.0017743408679962158	5	042
69	458.34765625	102.94380950927734	1.0	372.45440673828125	45.47685623168945	0.9997876882553101	545.5972900390625	206.42373657226562	1.0	543.2421264648438	207.27101135253906	0.001156449317932129	5	042
70	460.0894470214844	98.93949890136719	1.0	372.0110778808594	46.21308898925781	0.999969482421875	545.7057495117188	206.5565643310547	1.0	543.2380981445312	207.00106811523438	0.0009667873382568359	5	042
71	462.22265625	95.72723388671875	1.0	374.7835998535156	50.13445281982422	0.10020947456359863	545.9628295898438	206.59632873535156	1.0	543.6303100585938	207.73660278320312	0.0028367340564727783	5	042
72	464.165283203125	92.4412612915039	1.0	372.93743896484375	47.91031265258789	0.07599392533302307	545.7078247070312	206.18096923828125	1.0	543.1904296875	206.342529296875	0.0007013678550720215	5	042
73	466.981689453125	91.93904113769531	0.9996145963668823	2.815389633178711	145.94151306152344	0.00018915534019470215	545.677978515625	206.82801818847656	1.0	543.4854736328125	207.72161865234375	0.0007439851760864258	5	042
74	464.7357177734375	86.1572494506836	1.0	457.3849182128906	90.70711517333984	0.00019699335098266602	545.30224609375	205.76962280273438	1.0	542.9349975585938	206.54177856445312	0.001795053482055664	5	042
75	465.57012939453125	86.04289245605469	1.0	457.88189697265625	90.35374450683594	0.00021001696586608887	545.9677734375	206.08689880371094	1.0	543.455078125	206.52716064453125	0.0009449422359466553	5	042
76	465.0836181640625	85.53125	1.0	470.0679931640625	87.2242431640625	0.00015807151794433594	544.8092041015625	206.41775512695312	1.0	542.7153930664062	206.47132873535156	0.0020702779293060303	5	042
77	464.86834716796875	84.74488830566406	1.0	469.8559875488281	86.50640106201172	0.0003445148468017578	545.4039306640625	206.38241577148438	1.0	543.0689086914062	207.03753662109375	0.001354813575744629	5	042
78	464.8089294433594	84.85155487060547	1.0	384.65655517578125	52.37563705444336	0.13601437211036682	545.4895629882812	206.2289581298828	1.0	544.5049438476562	207.19647216796875	0.00212898850440979	5	042
79	465.1783752441406	85.10105895996094	1.0	379.119140625	54.0693359375	0.999998927116394	545.912841796875	206.64859008789062	1.0	543.2659912109375	207.37158203125	0.0008900463581085205	5	042
80	464.98907470703125	84.72966003417969	1.0	381.714111328125	48.95412826538086	0.999528169631958	545.5637817382812	207.26605224609375	1.0	543.1079711914062	207.77627563476562	0.001429051160812378	5	042
81	465.3696594238281	83.58715057373047	1.0	378.9024658203125	40.267032623291016	0.9484968185424805	545.0889282226562	207.23284912109375	0.9999999403953552	543.3848266601562	208.0185546875	0.0028117597103118896	5	042
82	465.8444519042969	84.63641357421875	1.0	377.4957580566406	37.57914352416992	0.9820166826248169	545.19091796875	207.2954864501953	0.9999999403953552	543.1580200195312	208.3125	0.005041062831878662	5	042
83	465.5362548828125	85.01268005371094	1.0	378.98687744140625	35.88225555419922	0.014584243297576904	545.8280639648438	206.79385375976562	1.0	543.864013671875	206.87234497070312	0.0013301670551300049	5	042
84	465.38909912109375	86.31403350830078	1.0	381.17999267578125	39.169254302978516	1.0	545.1392211914062	206.40847778320312	1.0	542.8995361328125	206.97886657714844	0.0019471943378448486	5	042
85	465.1486511230469	84.71168518066406	1.0	380.98272705078125	36.56719207763672	1.0	546.1248779296875	207.10943603515625	1.0	544.4808959960938	208.08096313476562	0.0008418262004852295	5	042
86	465.40887451171875	85.87042999267578	1.0	378.1257629394531	32.17495346069336	1.0	545.6990966796875	206.43954467773438	1.0	377.4115295410156	8.391592025756836	0.0014235973358154297	5	042
87	466.1972961425781	87.3864974975586	1.0	375.9754638671875	30.993192672729492	0.9480772018432617	545.033935546875	206.8881378173828	1.0	376.5895690917969	8.113130569458008	0.0031921565532684326	5	042
88	465.73974609375	90.09519958496094	1.0	376.7745056152344	28.441139221191406	0.8597543239593506	545.3118286132812	206.6456298828125	0.9999998807907104	375.43084716796875	8.340082168579102	0.0048195719718933105	5	042
89	464.9787292480469	90.47772979736328	1.0	380.5845642089844	30.262317657470703	0.9999968409538269	545.793212890625	206.4921875	1.0	377.2239685058594	9.516741752624512	0.00584566593170166	5	042
90	465.3246765136719	90.36339569091797	1.0	375.75164794921875	19.854572296142578	0.9237505197525024	545.5231323242188	206.42605590820312	1.0	365.0016784667969	6.806010723114014	0.0018731355667114258	5	042
91	464.5693359375	91.22450256347656	1.0	374.1236877441406	24.402271270751953	0.9980785250663757	545.541748046875	206.94964599609375	1.0	374.1811218261719	8.574926376342773	0.004532516002655029	5	042
92	463.88104248046875	91.07496643066406	1.0	374.5209045410156	20.167720794677734	0.9839032292366028	545.805908203125	206.84463500976562	1.0	374.63427734375	7.759428024291992	0.005932807922363281	5	042
93	463.8617858886719	92.08350372314453	1.0	372.2288513183594	26.19253921508789	0.9999962449073792	545.1231079101562	206.54141235351562	1.0	373.03948974609375	8.286670684814453	0.004258304834365845	5	042
94	463.7209167480469	91.97789001464844	1.0	373.80828857421875	16.786407470703125	0.31975415349006653	545.0335693359375	206.8427276611328	0.9999999403953552	543.5540161132812	208.233642578125	0.0025481879711151123	5	042
95	464.4030456542969	92.89228057861328	1.0	376.2782287597656	26.660303115844727	0.9144847393035889	544.8779907226562	206.30166625976562	1.0	375.952392578125	8.374493598937988	0.004067331552505493	5	042
96	465.4707946777344	93.7543716430664	1.0	377.87445068359375	21.151018142700195	0.5383802652359009	545.949951171875	207.19180297851562	1.0	376.43896484375	7.89838981628418	0.006738096475601196	5	042
97	464.5929260253906	93.01195526123047	1.0	373.8798522949219	26.424760818481445	0.9999575018882751	545.9207763671875	207.0353546142578	1.0	373.7571716308594	8.56923770904541	0.006622403860092163	5	042
98	464.8907165527344	93.29674530029297	1.0	373.3592529296875	20.626888275146484	0.9998133182525635	545.8756103515625	206.44248962402344	1.0	373.3345031738281	7.798364639282227	0.006679654121398926	5	042
99	465.2939758300781	93.28421783447266	1.0	378.094970703125	17.744060516357422	0.14055931568145752	546.23095703125	207.24826049804688	1.0	375.6820983886719	7.050013065338135	0.003688901662826538	5	042
100	464.9573669433594	94.4520263671875	1.0	377.1541442871094	21.847511291503906	0.9946912527084351	546.3818359375	206.7070770263672	1.0	374.5862121582031	7.997827529907227	0.0032137930393218994	5	042
101	465.8567810058594	95.63279724121094	1.0	380.3568115234375	20.375438690185547	0.7464975118637085	545.909423828125	206.9967498779297	1.0	389.5228271484375	6.529736042022705	0.0051059722900390625	5	042
102	465.4045715332031	97.1699447631836	1.0	378.6824035644531	22.36330795288086	0.9708918333053589	545.9119873046875	206.57015991210938	1.0	388.7586975097656	6.315176010131836	0.007326841354370117	5	042
103	466.0099792480469	98.50887298583984	1.0	375.3361511230469	18.711992263793945	0.9999978542327881	546.0183715820312	207.05264282226562	1.0	386.8529052734375	5.568465709686279	0.0125826895236969	5	042
104	465.2428283691406	98.05625915527344	1.0	372.1925354003906	11.802772521972656	0.9972584247589111	545.6537475585938	207.3134765625	1.0	373.4868469238281	6.085478782653809	0.0027792751789093018	5	042
105	464.1589050292969	99.62184143066406	1.0	372.49041748046875	14.15262222290039	0.9999954700469971	545.7991943359375	206.6339874267578	1.0	371.9381408691406	6.180300712585449	0.002931922674179077	5	042
106	464.3505554199219	99.53998565673828	1.0	372.03863525390625	12.63486385345459	0.9500640630722046	545.904541015625	206.89999389648438	1.0	372.76641845703125	5.67263126373291	0.0017531216144561768	5	042
107	464.6698913574219	101.39646911621094	1.0	373.5343322753906	15.100829124450684	0.9999933838844299	545.8572998046875	206.79620361328125	1.0	386.8962097167969	5.584175109863281	0.005054205656051636	5	042
108	464.6028137207031	103.9864501953125	1.0	371.6658630371094	14.43936824798584	0.9916086196899414	545.9677124023438	206.3629913330078	1.0	372.781982421875	5.837006092071533	0.0032626092433929443	5	042
109	464.1436462402344	107.15227508544922	1.0	372.41363525390625	15.653162956237793	0.8628026247024536	545.321044921875	206.61399841308594	1.0	374.62017822265625	6.729701995849609	0.0037990808486938477	5	042
110	465.7198486328125	111.1867904663086	1.0	376.014892578125	18.242719650268555	0.05808025598526001	545.98486328125	206.82798767089844	1.0	375.66571044921875	6.781320571899414	0.0028926730155944824	5	042
111	463.70098876953125	113.5666275024414	1.0	376.4702453613281	18.936012268066406	0.09640324115753174	546.4290161132812	206.40609741210938	1.0	376.3842468261719	6.918627738952637	0.002227574586868286	5	042
112	464.2911376953125	115.9557113647461	1.0	374.4260559082031	18.78628158569336	0.9893708229064941	545.3634033203125	206.54275512695312	1.0	374.1654357910156	7.118227005004883	0.004488110542297363	5	042
113	464.35980224609375	117.63436126708984	1.0	374.57421875	16.20000457763672	0.9772195816040039	546.1132202148438	207.01600646972656	1.0	374.0711669921875	6.797821998596191	0.002269148826599121	5	042
114	463.78314208984375	116.74778747558594	1.0	376.8971252441406	17.224746704101562	0.2631567716598511	545.9655151367188	206.83570861816406	1.0	374.6200256347656	5.732719421386719	0.001935720443725586	5	042
115	462.9687194824219	118.15788269042969	1.0	376.31573486328125	8.380340576171875	0.0009046196937561035	545.872314453125	206.7532501220703	1.0	543.3024291992188	207.45245361328125	0.0005811750888824463	5	042
116	462.05438232421875	118.97137451171875	1.0	374.45098876953125	26.253150939941406	0.9999889135360718	545.78173828125	206.948486328125	1.0	373.38763427734375	7.704073905944824	0.0050601959228515625	5	042
117	462.398193359375	118.93384552001953	1.0	375.7884521484375	28.194347381591797	0.9929148554801941	545.3651733398438	206.50648498535156	1.0	375.0556335449219	6.568849563598633	0.002553313970565796	5	042
118	461.5563049316406	118.71026611328125	1.0	371.7700500488281	21.001468658447266	0.9956248998641968	545.6228637695312	206.4286346435547	1.0	373.6937561035156	6.917766571044922	0.003256559371948242	5	042
119	462.24066162109375	119.22200012207031	1.0	374.1591491699219	27.626558303833008	0.9999014139175415	546.1102905273438	206.64801025390625	1.0	374.1541748046875	7.766395568847656	0.0038908720016479492	5	042
120	461.6534118652344	119.58203887939453	1.0	369.4075012207031	19.038728713989258	0.021423637866973877	545.8497924804688	206.45860290527344	1.0	374.08056640625	5.2305192947387695	0.0016877949237823486	5	042
121	461.8879699707031	120.77999877929688	1.0	369.2595520019531	27.269874572753906	0.9989480972290039	545.6797485351562	206.514892578125	1.0	373.7410583496094	7.120667934417725	0.007120639085769653	5	042
122	462.9701843261719	123.61629486083984	1.0	371.84027099609375	30.003681182861328	0.9951298832893372	545.80908203125	206.07801818847656	1.0	374.9629821777344	6.763410568237305	0.007192164659500122	5	042
123	461.19390869140625	126.20819091796875	1.0	377.1880798339844	32.86955642700195	1.0	545.3612670898438	207.2178497314453	1.0	377.0879821777344	8.450291633605957	0.0028334856033325195	5	042
124	463.900146484375	130.9759063720703	1.0	371.3987731933594	29.698986053466797	0.9999966621398926	546.1906127929688	206.6199188232422	1.0	375.1292419433594	7.3140974044799805	0.003953695297241211	5	042
125	461.3306884765625	132.2102508544922	1.0	374.87310791015625	31.955833435058594	0.9166744947433472	546.3224487304688	206.3187713623047	1.0	376.55828857421875	5.735683441162109	0.0010575354099273682	5	042
126	462.67047119140625	136.3356475830078	1.0	372.1189270019531	33.17113494873047	0.0029642581939697266	545.2647094726562	206.13792419433594	1.0	541.4185791015625	206.1040802001953	0.0006416738033294678	5	042
127	461.6748962402344	137.08351135253906	1.0	375.4354553222656	33.71243667602539	0.9456512331962585	545.7067260742188	206.92306518554688	1.0	543.1322631835938	207.31756591796875	0.0009002685546875	5	042
128	462.50628662109375	139.9461212158203	1.0	375.6646423339844	37.10157775878906	0.9999762773513794	545.8505859375	206.22604370117188	1.0	541.7841796875	205.9580841064453	0.0003948807716369629	5	042
129	463.1714782714844	142.1888885498047	1.0	380.5352478027344	43.98884582519531	0.9999997615814209	545.6876220703125	206.25186157226562	1.0	541.892578125	206.04531860351562	0.0005743205547332764	5	042
130	464.3743591308594	144.18568420410156	1.0	379.4486389160156	44.17815017700195	0.9999830722808838	546.4423828125	206.28836059570312	1.0	542.678466796875	206.1766357421875	0.0005551278591156006	5	042
131	464.0102844238281	148.55734252929688	1.0	380.53314208984375	48.26751708984375	0.9999999403953552	545.552978515625	205.89163208007812	1.0	541.9763793945312	205.88363647460938	0.0006729960441589355	5	042
132	464.9447326660156	153.21121215820312	1.0	380.98858642578125	52.644752502441406	0.9999998807907104	545.9896850585938	206.59129333496094	1.0	543.4413452148438	207.52365112304688	0.0010868608951568604	5	042
133	463.501708984375	155.45884704589844	1.0	382.07525634765625	54.49832534790039	0.9999975562095642	545.6600341796875	205.64988708496094	1.0	541.978271484375	205.87022399902344	0.000313490629196167	5	042
134	464.8645935058594	160.11647033691406	1.0	386.2466735839844	55.9145393371582	5.4508447647094727e-5	546.0810546875	206.1732635498047	1.0	543.3657836914062	206.77816772460938	0.00037547945976257324	5	042
135	464.2826843261719	164.61607360839844	1.0	384.6268005371094	57.3197135925293	0.21209576725959778	545.9124145507812	205.3108367919922	1.0	541.8796997070312	205.33448791503906	0.0003924369812011719	5	042
136	462.4522705078125	168.55747985839844	1.0	547.997802734375	207.85870361328125	7.653236389160156e-5	546.062744140625	205.97633361816406	1.0	542.3970947265625	205.98463439941406	0.0006291866302490234	5	042
137	461.4212341308594	174.06378173828125	1.0	464.816162109375	178.990478515625	0.00016221404075622559	545.1830444335938	205.53952026367188	1.0	541.4645385742188	205.76718139648438	0.0005165934562683105	5	042
138	461.6786804199219	176.1395721435547	1.0	3.9810853004455566	159.843017578125	0.00021705031394958496	545.7532958984375	206.3148193359375	1.0	542.1845092773438	206.25048828125	0.00046637654304504395	5	042
139	461.4912109375	181.45787048339844	1.0	384.26141357421875	88.33391571044922	0.8773868083953857	545.5537719726562	205.63922119140625	1.0	541.66552734375	205.466064453125	0.0003210604190826416	5	042
140	461.5436706542969	184.46009826660156	1.0	385.868408203125	84.89990997314453	0.34657126665115356	545.7333984375	206.26568603515625	1.0	543.2196044921875	206.41439819335938	0.0005382299423217773	5	042
141	460.4455871582031	186.79444885253906	1.0	382.40765380859375	92.54845428466797	0.9193439483642578	546.45703125	205.92123413085938	1.0	545.38232421875	206.89671325683594	0.0009459555149078369	5	042
142	460.4546203613281	190.48190307617188	1.0	381.9208068847656	94.65177917480469	0.997157096862793	545.7313232421875	206.84878540039062	1.0	542.171630859375	206.95565795898438	0.0006226301193237305	5	042
143	460.0044860839844	192.4403839111328	1.0	379.78216552734375	94.96187591552734	0.7516266107559204	546.1181640625	205.83468627929688	1.0	542.216552734375	206.14630126953125	0.0006801187992095947	5	042
144	460.1397705078125	195.38128662109375	1.0	380.9375305175781	93.48888397216797	1.0	546.444091796875	207.22006225585938	1.0	544.7815551757812	208.07151794433594	0.000642240047454834	5	042
145	458.5443115234375	198.32164001464844	1.0	376.92791748046875	95.15923309326172	0.9346888065338135	546.0619506835938	206.35723876953125	1.0	543.9547119140625	207.6112060546875	0.0003845691680908203	5	042
146	460.45062255859375	199.66636657714844	1.0	2.596456527709961	145.0552520751953	0.00016731023788452148	546.1768798828125	206.3385467529297	1.0	542.2022705078125	206.24533081054688	0.0005254745483398438	5	042
147	460.9790954589844	200.74066162109375	1.0	13.674479484558105	481.72454833984375	0.00014790892601013184	545.9579467773438	206.08306884765625	1.0	541.7896728515625	206.19512939453125	0.00031888484954833984	5	042
148	459.9202575683594	203.32452392578125	1.0	379.6941833496094	106.08145904541016	0.9987667798995972	546.2032470703125	206.71282958984375	1.0	542.1212158203125	206.5535888671875	0.00034940242767333984	5	042
149	460.6588439941406	204.35438537597656	1.0	374.5635681152344	110.09187316894531	0.9995518922805786	545.5811767578125	206.22254943847656	1.0	541.7955322265625	206.24667358398438	0.0004646778106689453	5	042
150	461.15966796875	205.43606567382812	1.0	377.7729797363281	111.19025421142578	0.9999991059303284	545.9000854492188	206.03724670410156	1.0	541.931396484375	206.21559143066406	0.00025528669357299805	5	042
151	461.09918212890625	206.61473083496094	1.0	372.51702880859375	109.98995208740234	1.0	545.6268310546875	206.71151733398438	1.0	541.8209228515625	206.75791931152344	0.00029787421226501465	5	042
152	461.3154602050781	207.9046173095703	1.0	372.22705078125	109.67529296875	0.9999997019767761	546.2437744140625	206.436767578125	1.0	542.012451171875	206.67047119140625	0.0002861917018890381	5	042
153	461.0045166015625	211.2030487060547	1.0	372.4881591796875	111.46783447265625	0.9996778964996338	545.9946899414062	206.83309936523438	1.0	541.8163452148438	206.97853088378906	0.00031945109367370605	5	042
154	462.1236267089844	215.0231170654297	1.0	370.4198303222656	116.60317993164062	1.0	545.7578735351562	206.5370330810547	1.0	541.7919311523438	206.67132568359375	0.0003514885902404785	5	042
155	461.19757080078125	219.05172729492188	1.0	375.9152526855469	125.5038833618164	0.9999963045120239	545.4749145507812	206.38319396972656	1.0	541.395751953125	206.18760681152344	0.0002467334270477295	5	042
156	461.4482116699219	222.90130615234375	1.0	375.5104675292969	125.69324493408203	1.0	545.8602294921875	206.19544982910156	1.0	541.5191040039062	206.03445434570312	0.0003186464309692383	5	042
157	460.80615234375	224.81845092773438	1.0	371.4246520996094	121.20501708984375	1.0	545.6611328125	207.0296173095703	1.0	541.4380493164062	206.7976837158203	0.0002988278865814209	5	042
158	460.85955810546875	227.98080444335938	1.0	372.4757080078125	128.51988220214844	0.9990649223327637	545.4142456054688	206.29635620117188	1.0	541.3976440429688	205.8719940185547	0.0004633665084838867	5	042
159	460.483154296875	230.94454956054688	1.0	373.7958068847656	135.8155059814453	1.0	545.9237060546875	205.9203643798828	1.0	541.9384155273438	205.70510864257812	0.0004137754440307617	5	042
160	460.7724914550781	236.2498779296875	1.0	378.76861572265625	143.72244262695312	1.0	545.8761596679688	206.27676391601562	1.0	541.7783203125	206.4380645751953	0.00034368038177490234	5	042
161	459.2595520019531	239.35147094726562	1.0	376.6221008300781	143.70069885253906	1.0	545.3734130859375	205.6699981689453	1.0	541.4243774414062	205.47877502441406	0.00045555830001831055	5	042
162	457.7184753417969	243.03659057617188	1.0	377.94903564453125	141.92013549804688	0.9999997019767761	544.6578369140625	206.35629272460938	1.0	540.9319458007812	206.44642639160156	0.0006690621376037598	5	042
163	456.9963684082031	245.71661376953125	1.0	374.832275390625	146.6809844970703	0.9113309383392334	544.0990600585938	206.34286499023438	1.0	541.3796997070312	205.7940216064453	0.0014655888080596924	5	042
164	456.60101318359375	249.6055450439453	1.0	374.1112976074219	151.23236083984375	0.9320772886276245	545.0892944335938	206.3102569580078	1.0	542.7936401367188	206.4696807861328	0.0017318427562713623	5	042
165	456.79638671875	254.16160583496094	1.0	371.1986389160156	159.8578338623047	0.9999998807907104	545.6146850585938	206.31666564941406	1.0	541.7704467773438	205.9590301513672	0.000781625509262085	5	042
166	457.2347412109375	255.6177520751953	1.0	374.31439208984375	159.7594451904297	1.0	545.4412231445312	206.19857788085938	1.0	542.8109130859375	206.14044189453125	0.0006126761436462402	5	042
167	458.1742858886719	258.0536804199219	1.0	373.7313537597656	164.8603057861328	0.9928739070892334	545.9920654296875	206.27122497558594	1.0	542.05908203125	206.308837890625	0.0006141364574432373	5	042
168	456.0717468261719	260.9247741699219	1.0	371.6712951660156	167.37994384765625	0.999970555305481	546.4254150390625	206.5962371826172	1.0	542.1326293945312	206.52847290039062	0.0005442500114440918	5	042
169	455.3072204589844	263.93182373046875	1.0	369.2284240722656	171.25216674804688	0.9999996423721313	545.4054565429688	206.86886596679688	1.0	541.7208862304688	206.4217529296875	0.0006421506404876709	5	042
170	455.28216552734375	268.4136962890625	1.0	369.9045104980469	174.27496337890625	1.0	545.1664428710938	207.2664337158203	1.0	543.1432495117188	207.7373504638672	0.001300811767578125	5	042
171	455.3648376464844	269.6840515136719	1.0	368.3362731933594	175.9357147216797	0.999981164932251	545.5455322265625	206.7427520751953	1.0	541.673583984375	206.61756896972656	0.000643610954284668	5	042
172	453.5521240234375	273.9933166503906	1.0	371.18341064453125	177.15402221679688	0.999998927116394	545.4191284179688	207.01507568359375	1.0	543.6187133789062	208.34051513671875	0.0011227726936340332	5	042
173	452.4493103027344	278.9920654296875	1.0	368.6444091796875	180.4148712158203	0.9913288354873657	545.6417846679688	206.07176208496094	1.0	543.1533813476562	206.44003295898438	0.0006160438060760498	5	042
174	450.1051940917969	284.2117919921875	1.0	370.798095703125	184.89527893066406	0.9999996423721313	545.2894287109375	206.8467254638672	1.0	543.5504760742188	208.37168884277344	0.0017669498920440674	5	042
175	450.49920654296875	287.6568603515625	1.0	371.4818420410156	191.6671600341797	0.9999815821647644	545.6100463867188	206.73570251464844	1.0	543.8646850585938	208.26312255859375	0.0006467998027801514	5	042
176	449.3736267089844	290.6050109863281	1.0	377.300537109375	192.6234588623047	0.9999999403953552	546.4797973632812	207.13514709472656	1.0	544.5176391601562	208.5211944580078	0.0005476474761962891	5	042
177	448.5374755859375	292.15435791015625	1.0	377.1759033203125	190.67315673828125	0.9999995231628418	546.300537109375	206.9664764404297	1.0	543.3225708007812	207.61329650878906	0.0005806684494018555	5	042
178	448.81610107421875	292.6268310546875	1.0	378.2044677734375	191.22955322265625	1.0	545.6444091796875	206.6942138671875	1.0	543.6742553710938	208.32778930664062	0.0010634064674377441	5	042
179	447.87091064453125	292.5363464355469	1.0	371.9797058105469	188.85316467285156	0.999994158744812	545.4014282226562	206.8577880859375	1.0	544.0953979492188	208.18731689453125	0.0020531117916107178	5	042
180	447.88189697265625	293.3074035644531	1.0	370.9169616699219	186.16635131835938	0.9999979734420776	546.1253662109375	206.1255645751953	1.0	542.353271484375	205.96112060546875	0.0005227327346801758	5	042
181	447.5700988769531	292.97320556640625	1.0	369.2096252441406	187.91358947753906	0.0001932382583618164	546.5659790039062	205.56915283203125	1.0	545.0042724609375	206.36293029785156	0.00039058923721313477	5	042
182	447.5640563964844	293.3177795410156	1.0	364.3431701660156	181.72979736328125	0.9985426664352417	545.7108764648438	206.9750213623047	1.0	544.1768188476562	208.3984832763672	0.001729726791381836	5	042
183	447.320068359375	292.86553955078125	1.0	2.176203966140747	141.8802032470703	0.00012087821960449219	545.5078735351562	207.48968505859375	0.9999999403953552	543.5548706054688	208.35301208496094	0.0018967688083648682	5	042
184	448.2276611328125	292.6578063964844	1.0	366.9055480957031	183.51971435546875	0.9981402158737183	546.347900390625	206.6013641357422	1.0	544.3807983398438	208.30023193359375	0.0006388723850250244	5	042
185	447.9219970703125	290.6940612792969	1.0	452.3594665527344	293.98577880859375	0.00022298097610473633	545.9188842773438	207.1107177734375	1.0	543.7491455078125	207.75189208984375	0.0012442171573638916	5	042
186	447.83416748046875	291.0335388183594	1.0	368.53277587890625	191.0393829345703	0.9921489953994751	545.3675537109375	206.26779174804688	1.0	543.110595703125	207.1676483154297	0.0030851364135742188	5	042
187	447.35186767578125	290.2567138671875	1.0	364.47882080078125	191.6573028564453	0.025985300540924072	545.4496459960938	205.80674743652344	1.0	544.772705078125	206.71475219726562	0.0030655860900878906	5	042
188	447.6375427246094	289.2276611328125	1.0	365.650634765625	186.11158752441406	0.8202018737792969	545.7985229492188	205.59132385253906	1.0	543.2265014648438	206.0634765625	0.0008295774459838867	5	042
189	448.1138916015625	289.856689453125	1.0	363.9024353027344	190.60610961914062	0.0021209716796875	545.6299438476562	206.86634826660156	1.0	543.9497680664062	208.3895263671875	0.001425236463546753	5	042
190	447.6297302246094	290.1832580566406	1.0	363.619140625	192.07791137695312	0.9984670877456665	545.5133666992188	206.68357849121094	1.0	543.63623046875	207.3029022216797	0.0009052455425262451	5	042
191	448.1687927246094	290.4664001464844	1.0	362.30645751953125	195.7747344970703	0.9567586183547974	545.3463134765625	206.96791076660156	1.0	543.0642700195312	207.39923095703125	0.0006802976131439209	5	042
192	447.5313720703125	290.11883544921875	1.0	359.2035217285156	197.40060424804688	0.6286589503288269	546.59716796875	206.8279571533203	1.0	543.7199096679688	207.77471923828125	0.0010142326354980469	5	042
193	447.5515441894531	288.7929992675781	1.0	361.2115783691406	197.36073303222656	0.0005511045455932617	546.1435546875	206.31736755371094	1.0	543.96435546875	208.25941467285156	0.0009090900421142578	5	042
194	449.2682800292969	287.27484130859375	1.0	362.3003234863281	200.65704345703125	0.0036896467208862305	545.9583740234375	206.44869995117188	1.0	543.60595703125	207.10621643066406	0.0006961524486541748	5	042
195	450.0570068359375	283.5039978027344	1.0	358.979248046875	196.54873657226562	0.6057387590408325	546.2234497070312	207.07421875	1.0	544.5914916992188	207.67971801757812	0.0006078481674194336	5	042
196	450.8053283691406	283.23736572265625	1.0	4.084745407104492	150.75738525390625	0.0005833208560943604	546.3001098632812	206.13079833984375	1.0	542.3368530273438	206.00196838378906	0.0004258155822753906	5	042
197	449.9774169921875	283.8663330078125	1.0	365.4198303222656	225.88038635253906	0.9957110285758972	546.6176147460938	206.39845275878906	1.0	545.0130615234375	207.4104766845703	0.0008466243743896484	5	042
198	450.2673034667969	284.98785400390625	1.0	364.9586181640625	225.71327209472656	0.99997878074646	546.453125	206.83462524414062	1.0	544.4938354492188	207.64808654785156	0.0005937516689300537	5	042
199	450.0271911621094	287.8059997558594	1.0	369.011474609375	228.37672424316406	1.0	546.1757202148438	206.72457885742188	1.0	544.7356567382812	207.8308868408203	0.0011528730392456055	5	042
200	449.2630310058594	289.9525146484375	1.0	373.03240966796875	228.9362335205078	1.0	545.1205444335938	205.54400634765625	1.0	541.8186645507812	205.2777099609375	0.001357734203338623	5	042
201	448.9805603027344	290.351806640625	1.0	367.7302551269531	228.91860961914062	1.0	546.51416015625	206.59661865234375	1.0	544.697021484375	207.56967163085938	0.000783085823059082	5	042
202	448.1706848144531	291.6095275878906	1.0	367.4076843261719	228.9834747314453	0.9999995827674866	546.415771484375	206.43936157226562	1.0	544.7486572265625	207.40237426757812	0.0005086958408355713	5	042
203	449.8563232421875	291.97808837890625	1.0	363.4083251953125	225.67042541503906	1.0	545.563232421875	206.03919982910156	1.0	541.78564453125	205.68568420410156	0.0006493031978607178	5	042
204	447.591796875	292.4301452636719	1.0	362.6639099121094	226.59381103515625	1.0	545.3357543945312	206.577880859375	1.0	543.634521484375	208.1077117919922	0.0014035999774932861	5	042
205	447.8138427734375	291.64361572265625	1.0	366.6805114746094	231.1432647705078	0.9999991655349731	546.5357666015625	207.00027465820312	1.0	545.135986328125	207.77740478515625	0.0011368095874786377	5	042
206	448.1680908203125	292.2366638183594	1.0	365.3254699707031	232.38356018066406	1.0	546.3837890625	206.96469116210938	1.0	544.4522094726562	208.4842529296875	0.0008500814437866211	5	042
207	447.0382995605469	294.3130798339844	1.0	361.7327880859375	232.30885314941406	0.9999977946281433	546.3798828125	206.55580139160156	1.0	543.8999633789062	206.6370849609375	0.0006300508975982666	5	042
208	445.5689697265625	300.5740966796875	1.0	369.66534423828125	240.94911193847656	1.0	545.7822875976562	206.47067260742188	1.0	543.379150390625	206.7167205810547	0.000932157039642334	5	042
209	445.0169982910156	304.511474609375	1.0	380.27655029296875	241.70266723632812	0.9998148679733276	546.562255859375	206.70054626464844	1.0	545.1093139648438	207.53707885742188	0.0007698237895965576	5	042
210	444.20635986328125	308.958984375	1.0	378.1246032714844	240.8861846923828	1.0	546.3511352539062	206.61605834960938	1.0	542.4716796875	206.37367248535156	0.000585705041885376	5	042
211	442.47955322265625	311.3726501464844	1.0	376.1129455566406	243.4021453857422	1.0	546.1497192382812	206.3043212890625	1.0	543.6046142578125	206.75099182128906	0.0005333125591278076	5	042
212	439.572265625	313.28826904296875	1.0	375.69134521484375	246.45773315429688	1.0	546.7401733398438	205.92269897460938	1.0	545.3034057617188	207.18148803710938	0.0005302131175994873	5	042
213	437.4654235839844	315.2893371582031	0.9999996423721313	376.9863586425781	246.6114959716797	1.0	546.3154296875	207.09056091308594	1.0	543.857421875	207.7973175048828	0.0007457435131072998	5	042
214	437.03955078125	315.4587097167969	0.9999969005584717	378.7072448730469	249.1896514892578	0.9995027780532837	545.3392333984375	206.94700622558594	1.0	542.068115234375	206.67259216308594	0.0010083019733428955	5	042
215	439.65447998046875	317.7687072753906	0.9999847412109375	373.73284912109375	247.1774444580078	0.9999964833259583	546.1322631835938	206.3160400390625	1.0	544.8456420898438	206.99000549316406	0.000936657190322876	5	042
216	441.3265686035156	321.1551818847656	0.9999991655349731	3.983450174331665	157.46484375	0.0005824863910675049	545.9088745117188	206.56686401367188	1.0	543.55517578125	207.3741455078125	0.000905156135559082	5	042
217	439.6524658203125	323.5382995605469	0.9989355802536011	371.6479187011719	251.92340087890625	1.0	545.2577514648438	206.20155334472656	1.0	543.0620727539062	206.9435577392578	0.0011639893054962158	5	042
218	438.0830078125	325.03729248046875	1.0	373.4754638671875	256.67498779296875	0.9999998807907104	545.6587524414062	206.58726501464844	1.0	543.4676513671875	207.33450317382812	0.0016007423400878906	5	042
219	436.60833740234375	323.68646240234375	1.0	373.4161682128906	258.538330078125	0.9999869465827942	545.8883666992188	207.09877014160156	1.0	543.9774169921875	207.6474151611328	0.0008569955825805664	5	042
220	487.9834899902344	305.2349853515625	0.9999998211860657	372.05145263671875	257.5282287597656	0.9999998807907104	545.377685546875	205.74424743652344	1.0	543.200439453125	206.28256225585938	0.0010329782962799072	5	042
221	488.6928405761719	303.7846374511719	1.0	493.7489318847656	304.57574462890625	0.009734928607940674	545.8831176757812	205.6185302734375	1.0	543.3506469726562	206.3403778076172	0.0007624626159667969	5	042
222	488.46923828125	302.4981384277344	0.9999997615814209	486.23846435546875	305.2336120605469	0.0016825199127197266	545.7594604492188	206.02374267578125	1.0	543.1305541992188	206.4532470703125	0.0007337331771850586	5	042
223	489.72344970703125	303.74627685546875	0.9998158812522888	436.01751708984375	310.01873779296875	0.01961180567741394	545.5906982421875	206.79246520996094	1.0	543.4488525390625	207.388916015625	0.0013342499732971191	5	042
224	489.8663635253906	304.0036926269531	1.0	436.19024658203125	311.2125244140625	0.016840219497680664	545.2400512695312	206.14508056640625	1.0	542.8157958984375	206.7017822265625	0.0012259483337402344	5	042
225	490.02783203125	302.822509765625	0.9999999403953552	487.4224548339844	306.1673278808594	0.0019145607948303223	546.0169067382812	206.16773986816406	1.0	543.5736694335938	206.89247131347656	0.000964045524597168	5	042
226	490.2074279785156	306.1769104003906	0.9999752640724182	493.7124938964844	306.4771728515625	0.07523754239082336	545.9426879882812	205.87269592285156	1.0	543.4113159179688	206.30001831054688	0.0007476210594177246	5	042
227	489.3248291015625	309.309326171875	0.9903991222381592	2.9900588989257812	146.45159912109375	0.00498005747795105	545.0661010742188	206.530029296875	0.9999999403953552	543.0264892578125	206.8202362060547	0.004045963287353516	5	042
228	434.3947448730469	307.7974853515625	0.9999971985816956	486.2129211425781	310.0296325683594	0.0011841952800750732	545.5685424804688	207.04896545410156	1.0	543.0861206054688	207.81338500976562	0.0006351470947265625	5	042
229	492.0997009277344	310.318115234375	0.9999881982803345	495.53778076171875	309.8842468261719	0.002723097801208496	545.25244140625	206.29356384277344	1.0	543.0995483398438	206.8089141845703	0.0024366378784179688	5	042
230	491.578125	312.5643005371094	0.9999873042106628	373.86859130859375	306.0321044921875	0.999943733215332	545.1921997070312	206.66452026367188	0.9999998807907104	542.786376953125	207.0771484375	0.001966416835784912	5	042
231	433.4681091308594	305.9024658203125	1.0	439.0893859863281	301.8235168457031	0.0030272603034973145	545.468505859375	206.2322235107422	1.0	542.8235473632812	207.4455108642578	0.001483917236328125	5	042
232	434.35552978515625	301.26416015625	1.0	379.8902587890625	311.6423645019531	0.8996505737304688	546.066650390625	206.30824279785156	1.0	543.4818725585938	207.29095458984375	0.0013703107833862305	5	042
233	432.2470397949219	296.38140869140625	1.0	375.0473937988281	311.6231384277344	0.004643768072128296	545.7411499023438	206.6719512939453	1.0	543.2337036132812	206.55198669433594	0.000743567943572998	5	042
234	429.7912902832031	293.58953857421875	1.0	369.37603759765625	311.4619445800781	0.9817562103271484	545.7354736328125	206.4443817138672	1.0	544.5790405273438	207.44064331054688	0.0011406540870666504	5	042
235	427.66973876953125	288.398681640625	1.0	368.1622314453125	311.6968688964844	0.999961256980896	545.6834716796875	206.6507110595703	1.0	542.8280029296875	207.2521514892578	0.0012045800685882568	5	042
236	427.132568359375	284.3888854980469	1.0	368.1499328613281	309.6324157714844	0.9999996423721313	545.5349731445312	206.4005889892578	1.0	542.8717041015625	206.8479461669922	0.0015278160572052002	5	042
237	428.1640319824219	268.68505859375	1.0	371.5130920410156	316.6459655761719	0.9643608331680298	545.8890991210938	205.828369140625	1.0	543.17626953125	206.65147399902344	0.0005508065223693848	5	042
238	429.6394958496094	264.1103820800781	1.0	365.11981201171875	319.5537414550781	0.9314730167388916	545.87548828125	206.27984619140625	1.0	541.8905639648438	206.09141540527344	0.0005397796630859375	5	042
239	429.4068298339844	258.8295593261719	1.0	437.7677307128906	258.01617431640625	0.0002111196517944336	545.6473999023438	206.52578735351562	1.0	543.9273681640625	207.38278198242188	0.0022511184215545654	5	042
240	429.1479797363281	254.86497497558594	1.0	356.3788146972656	324.38336181640625	0.9999999403953552	546.1333618164062	206.3556671142578	1.0	544.8301391601562	207.68983459472656	0.0004874765872955322	5	042
241	430.74346923828125	251.77581787109375	1.0	354.3665466308594	325.7811584472656	0.9999535083770752	545.7496948242188	205.88990783691406	1.0	541.8895874023438	205.73501586914062	0.0008292198181152344	5	042
242	430.5180969238281	248.92201232910156	1.0	355.1582336425781	322.4996643066406	1.0	545.7784423828125	206.2693328857422	0.9999999403953552	543.8743896484375	207.10513305664062	0.0010925531387329102	5	042
243	431.42486572265625	246.9447021484375	1.0	358.19281005859375	321.7282409667969	1.0	545.3546142578125	205.97755432128906	1.0	543.1397094726562	206.51083374023438	0.0009056031703948975	5	042
244	433.0205078125	245.5609893798828	1.0	352.45684814453125	316.6811218261719	1.0	547.0003662109375	206.58233642578125	1.0	353.14068603515625	318.5916442871094	0.00040137767791748047	5	042
245	433.0755920410156	246.5487060546875	1.0	355.819580078125	317.9276123046875	0.16743731498718262	546.1600952148438	207.22634887695312	1.0	543.7569580078125	207.8802032470703	0.000547260046005249	5	042
246	433.18927001953125	246.77294921875	1.0	3.376922130584717	159.86610412597656	0.0013340413570404053	546.08154296875	206.5052947998047	1.0	543.8522338867188	207.1734161376953	0.0011669695377349854	5	042
247	433.133544921875	246.8232421875	1.0	4.43820858001709	33.130008697509766	0.00034239888191223145	546.2533569335938	206.2517852783203	1.0	545.1807861328125	207.5101318359375	0.0007770061492919922	5	042
248	433.0156555175781	246.57249450683594	1.0	4.013613700866699	144.44009399414062	0.0003090798854827881	545.7909545898438	206.48204040527344	1.0	541.9288330078125	206.26834106445312	0.0004982054233551025	5	042
249	435.53570556640625	245.66481018066406	1.0	364.08319091796875	310.28240966796875	0.0031844377517700195	546.1805419921875	206.5133056640625	1.0	543.697265625	206.9207305908203	0.0006363093852996826	5	042
250	437.4149169921875	243.84471130371094	1.0	359.1688537597656	309.3623046875	0.008034080266952515	545.9824829101562	206.53219604492188	1.0	543.8585815429688	207.38671875	0.0006850659847259521	5	042
251	436.4241943359375	241.51449584960938	1.0	445.3856201171875	243.1412811279297	0.00035840272903442383	545.8579711914062	206.57411193847656	0.9999998807907104	542.3807983398438	206.16458129882812	0.0008642673492431641	5	042
252	440.6991271972656	240.88206481933594	1.0	366.0452575683594	310.264404296875	0.003802478313446045	545.8850708007812	206.5053253173828	1.0	541.9771728515625	206.50564575195312	0.0003222227096557617	5	042
253	437.9510803222656	243.08021545410156	1.0	365.20562744140625	316.1736755371094	0.47640615701675415	546.46826171875	206.666015625	1.0	544.0388793945312	207.45286560058594	0.0006227195262908936	5	042
254	439.63165283203125	243.8981170654297	1.0	446.9874267578125	247.6704559326172	0.0007507801055908203	546.1033935546875	206.42279052734375	1.0	542.1491088867188	206.28640747070312	0.0006105601787567139	5	042
255	440.20147705078125	244.24574279785156	1.0	447.6083068847656	248.24876403808594	0.000553429126739502	545.6022338867188	206.00921630859375	1.0	543.6768188476562	207.18698120117188	0.001020580530166626	5	042
256	442.697021484375	244.60585021972656	1.0	451.7396545410156	243.84939575195312	0.00040468573570251465	546.2045288085938	207.04025268554688	1.0	544.1525268554688	208.04995727539062	0.0006675422191619873	5	042
257	442.2112121582031	244.1885223388672	1.0	373.2748107910156	297.733154296875	0.5519082546234131	545.9290771484375	206.6442108154297	1.0	543.677001953125	207.22581481933594	0.0007238388061523438	5	042
258	442.7614440917969	242.78138732910156	1.0	367.971435546875	304.4637756347656	0.992209792137146	546.8029174804688	206.85023498535156	1.0	545.112548828125	208.0507049560547	0.0003647804260253906	5	042
259	443.02813720703125	242.0560760498047	1.0	369.6283264160156	300.9698486328125	0.9999957084655762	546.16943359375	206.4181365966797	1.0	543.7354736328125	206.79981994628906	0.0006210207939147949	5	042
260	442.68829345703125	242.2733917236328	1.0	369.7145690917969	303.952392578125	1.0	545.9627075195312	206.39361572265625	1.0	542.4014892578125	206.104248046875	0.00043132901191711426	5	042
261	442.8226623535156	241.6875762939453	1.0	369.7825622558594	304.60296630859375	0.9643328189849854	545.9094848632812	206.12603759765625	1.0	542.4367065429688	205.7906951904297	0.001200646162033081	5	042
262	441.5044250488281	241.16946411132812	1.0	368.8673400878906	304.2137451171875	0.9988546371459961	545.8743896484375	206.55679321289062	1.0	542.0134887695312	206.3831787109375	0.0006735324859619141	5	042
263	444.27587890625	240.6283416748047	1.0	370.10076904296875	304.1852111816406	0.8183130621910095	546.2380981445312	206.874755859375	1.0	544.0393676757812	207.60540771484375	0.0006958842277526855	5	042
264	444.91522216796875	241.58335876464844	1.0	374.03057861328125	302.0039367675781	0.9933154582977295	546.1038208007812	206.68359375	1.0	542.8323974609375	206.46507263183594	0.0008814334869384766	5	042
265	444.59259033203125	239.6456298828125	1.0	371.7969055175781	306.6261291503906	0.998007595539093	545.49951171875	206.1524658203125	1.0	541.9326171875	206.04281616210938	0.0007229745388031006	5	042
266	444.8852233886719	236.9676513671875	1.0	367.36126708984375	306.9081726074219	0.9999989867210388	546.7141723632812	206.08468627929688	1.0	544.2605590820312	206.73265075683594	0.00033783912658691406	5	042
267	444.723388671875	234.88082885742188	1.0	372.65765380859375	308.7447204589844	0.9990130662918091	546.0553588867188	206.28726196289062	1.0	542.3678588867188	206.10317993164062	0.00040027499198913574	5	042
268	445.437255859375	232.8040313720703	1.0	376.7197265625	302.1744689941406	0.9999994039535522	546.3171997070312	206.5489501953125	1.0	542.184326171875	206.37266540527344	0.0003415048122406006	5	042
269	445.237548828125	229.96405029296875	1.0	375.0984802246094	296.3131408691406	0.20809859037399292	546.0795288085938	206.79493713378906	1.0	544.8677978515625	207.67481994628906	0.0010921359062194824	5	042
270	447.3215026855469	227.50794982910156	1.0	372.3746337890625	299.3770751953125	0.9999538660049438	545.6138916015625	206.86666870117188	1.0	542.6456909179688	206.69459533691406	0.005790233612060547	5	042
271	446.60247802734375	226.10647583007812	1.0	368.27398681640625	301.264404296875	0.9992084503173828	545.3826904296875	206.5043487548828	1.0	541.6838989257812	206.05105590820312	0.0005931854248046875	5	042
272	445.8243103027344	225.60635375976562	1.0	370.78253173828125	297.82037353515625	0.9204953908920288	545.9703369140625	206.16273498535156	1.0	542.2951049804688	206.05340576171875	0.0008798539638519287	5	042
273	447.8248291015625	225.1661834716797	1.0	370.5701904296875	294.65582275390625	0.9999999403953552	545.3070678710938	206.2831573486328	1.0	541.5526123046875	206.07577514648438	0.0004982650279998779	5	042
274	448.0940856933594	223.4404754638672	1.0	369.86041259765625	294.1620178222656	0.99997878074646	546.2431640625	206.11331176757812	1.0	544.7405395507812	207.56007385253906	0.0005400776863098145	5	042
275	447.1413879394531	222.297607421875	1.0	367.4638671875	296.1808166503906	0.01061558723449707	545.9307861328125	205.8856201171875	1.0	541.7656860351562	205.7246551513672	0.0005099177360534668	5	042
276	448.62939453125	219.28720092773438	1.0	367.73040771484375	292.0286865234375	0.9998481273651123	546.1414794921875	206.12753295898438	1.0	544.5262451171875	207.87193298339844	0.0004864335060119629	5	042
277	450.0776672363281	216.81088256835938	1.0	370.78253173828125	289.708740234375	0.9999998807907104	545.9086303710938	206.85508728027344	1.0	542.2830200195312	206.4878692626953	0.0004820525646209717	5	042
278	449.8245849609375	212.31158447265625	1.0	368.5152893066406	289.96136474609375	0.9999998807907104	546.4207763671875	207.0980987548828	1.0	544.9331665039062	208.30670166015625	0.0008802115917205811	5	042
279	449.00128173828125	209.10125732421875	1.0	366.124755859375	291.5413513183594	1.0	545.6657104492188	205.83126831054688	1.0	541.4690551757812	205.7349090576172	0.00029909610748291016	5	042
280	449.9620361328125	208.1831817626953	1.0	363.3886413574219	289.72613525390625	1.0	545.9979248046875	206.5670928955078	1.0	543.7755737304688	207.07630920410156	0.0004152059555053711	5	042
281	449.28515625	207.24105834960938	1.0	365.7767639160156	288.70294189453125	1.0	546.1510620117188	206.46951293945312	1.0	542.0623779296875	206.42288208007812	0.0003000795841217041	5	042
282	452.18377685546875	205.99459838867188	1.0	367.9901123046875	282.6962585449219	0.9999995231628418	546.2603759765625	206.7839813232422	1.0	543.5360717773438	207.1608428955078	0.00017693638801574707	5	042
283	452.3501892089844	203.71607971191406	1.0	363.1939697265625	279.0726318359375	0.9999963641166687	546.7681274414062	206.209228515625	1.0	544.2924194335938	206.5005645751953	0.0002478063106536865	5	042
284	453.02587890625	201.11083984375	1.0	368.52349853515625	273.023681640625	0.9999977946281433	546.2294311523438	206.88385009765625	1.0	541.9476318359375	206.5932159423828	0.00038996338844299316	5	042
285	456.3630676269531	199.51841735839844	1.0	375.3987731933594	274.2867736816406	0.059156984090805054	546.4299926757812	206.06947326660156	1.0	545.0975952148438	207.1202392578125	0.00031998753547668457	5	042
286	456.5915222167969	195.7064208984375	1.0	378.4101867675781	269.53216552734375	0.9999524354934692	546.6336669921875	206.25299072265625	1.0	545.314697265625	207.4311065673828	0.0002556145191192627	5	042
287	455.7207336425781	188.8697967529297	1.0	371.80242919921875	272.8390197753906	0.9999182224273682	546.5206298828125	206.25904846191406	1.0	541.8973999023438	206.1339569091797	0.00014320015907287598	5	042
288	451.3531188964844	187.1967010498047	1.0	366.3772277832031	278.5244445800781	0.8743298649787903	546.719482421875	206.2759552001953	1.0	544.845703125	207.56947326660156	0.00026109814643859863	5	042
289	445.1994934082031	186.9591522216797	1.0	362.6009826660156	279.1625061035156	0.3042140007019043	546.1160888671875	206.0426483154297	1.0	544.5549926757812	207.2789764404297	0.00026148557662963867	5	042
290	444.4801025390625	186.9519805908203	1.0	359.37933349609375	273.8432312011719	1.0	545.5355224609375	206.3113250732422	1.0	541.7345581054688	205.8722381591797	0.0003421008586883545	5	042
291	446.2025451660156	187.8915557861328	1.0	355.4056091308594	268.31304931640625	0.9999990463256836	546.5264892578125	205.8670196533203	1.0	354.66595458984375	262.34283447265625	0.00027233362197875977	5	042
292	449.1240234375	187.01144409179688	1.0	352.26934814453125	260.04974365234375	0.9999991059303284	545.6784057617188	206.50930786132812	1.0	543.6658935546875	206.8349151611328	0.00022166967391967773	5	042
293	453.5480651855469	186.5455780029297	1.0	350.7534484863281	253.0944366455078	0.9823554158210754	546.4563598632812	206.25558471679688	1.0	348.0885314941406	248.1262969970703	0.00038358569145202637	5	042
294	455.5086975097656	186.96214294433594	1.0	352.0333557128906	248.88467407226562	0.085696280002594	546.7470092773438	205.43272399902344	1.0	347.2312316894531	246.32916259765625	0.0005911588668823242	5	042
295	455.2542724609375	186.41067504882812	1.0	351.24969482421875	248.70449829101562	0.9934182167053223	546.6378173828125	206.0546875	1.0	543.9451293945312	206.1792449951172	0.00019374489784240723	5	042
296	458.14874267578125	185.73159790039062	1.0	350.04705810546875	247.22329711914062	0.4265807569026947	546.4899291992188	206.81533813476562	1.0	544.1342163085938	206.59912109375	0.00021961331367492676	5	042
297	458.20428466796875	184.09329223632812	1.0	346.4690856933594	247.6938018798828	0.9319483041763306	547.1956787109375	206.23684692382812	1.0	544.6829223632812	206.2566375732422	0.00015911459922790527	5	042
298	455.890869140625	182.93833923339844	1.0	347.20733642578125	246.01922607421875	0.04219752550125122	546.2528076171875	206.0204315185547	1.0	541.9443359375	205.74508666992188	0.00016838312149047852	5	042
299	455.70428466796875	181.89024353027344	1.0	464.04705810546875	185.4003143310547	0.000658869743347168	546.6600952148438	206.5425262451172	1.0	545.5344848632812	207.5952911376953	0.0003904104232788086	5	042
300	458.0381164550781	178.5941925048828	1.0	465.03558349609375	182.70132446289062	0.0010892152786254883	547.4461059570312	205.91497802734375	1.0	545.8641967773438	207.045654296875	0.00027880072593688965	5	042
301	461.3296203613281	174.53042602539062	1.0	354.31298828125	230.44163513183594	0.010511964559555054	546.9746704101562	206.4517822265625	1.0	542.4446411132812	206.27212524414062	0.0002174079418182373	5	042
302	456.67950439453125	170.24301147460938	1.0	353.9580078125	240.70228576660156	0.9482698440551758	546.9554443359375	206.46759033203125	1.0	543.90380859375	206.69989013671875	0.00016742944717407227	5	042
303	454.37890625	165.9872589111328	1.0	462.9563903808594	169.2910614013672	0.0009922683238983154	546.6598510742188	205.89517211914062	1.0	545.5580444335938	207.2034149169922	0.00025409460067749023	5	042
304	452.2210388183594	162.04473876953125	1.0	353.2457580566406	243.38497924804688	0.10694271326065063	546.4578247070312	205.44825744628906	1.0	543.5711059570312	205.77110290527344	0.00022560358047485352	5	042
305	446.1234436035156	158.0633087158203	1.0	353.0693664550781	240.58944702148438	0.9991574883460999	546.667724609375	206.04904174804688	1.0	543.962646484375	206.3793487548828	0.0003026425838470459	5	042
306	444.5549621582031	152.1499786376953	1.0	356.24853515625	233.45315551757812	0.972130298614502	546.1619873046875	205.41957092285156	1.0	542.2022705078125	205.46397399902344	0.0004157125949859619	5	042
307	447.91705322265625	146.64117431640625	1.0	355.3343200683594	230.53733825683594	0.008337050676345825	546.5425415039062	206.43170166015625	1.0	545.35107421875	207.52175903320312	0.0005883276462554932	5	042
308	452.20550537109375	141.9912567138672	1.0	4.569427013397217	161.36825561523438	0.027890712022781372	546.3220825195312	206.10546875	1.0	542.3682250976562	205.81967163085938	0.0005161464214324951	5	042
309	455.3909606933594	140.32598876953125	1.0	3.3372199535369873	147.43165588378906	0.00040835142135620117	546.123291015625	205.7812042236328	1.0	542.34912109375	205.65419006347656	0.00040799379348754883	5	042
310	457.1836242675781	137.66326904296875	1.0	464.6725158691406	139.996826171875	0.00021499395370483398	546.5000610351562	205.90777587890625	1.0	542.5739135742188	205.95091247558594	0.0004654526710510254	5	042
311	458.0116271972656	135.62698364257812	1.0	362.88043212890625	218.17013549804688	0.9932706356048584	545.97021484375	206.12091064453125	1.0	543.1109008789062	206.43716430664062	0.00046136975288391113	5	042
312	458.7003479003906	134.00086975097656	1.0	364.76153564453125	217.4588623046875	0.9998811483383179	546.239990234375	206.13357543945312	1.0	543.7279052734375	206.55723571777344	0.00036346912384033203	5	042
313	459.9457702636719	133.64669799804688	1.0	366.3037414550781	215.4553680419922	0.9999842643737793	545.7265625	206.01109313964844	1.0	543.262451171875	206.48458862304688	0.0004152953624725342	5	042
314	460.01531982421875	132.7533721923828	1.0	363.99139404296875	216.9952392578125	0.9996469020843506	546.052734375	206.55003356933594	1.0	543.08251953125	207.01986694335938	0.000363081693649292	5	042
315	459.16033935546875	132.75282287597656	1.0	358.2698059082031	214.93650817871094	0.9998611211776733	545.7850341796875	206.1125030517578	1.0	541.802978515625	205.9752960205078	0.0003460347652435303	5	042
316	460.955810546875	131.58566284179688	1.0	13.911118507385254	482.45703125	0.0002340376377105713	546.4256591796875	206.9807891845703	1.0	543.6870727539062	207.3780975341797	0.00042688846588134766	5	042
317	459.2855529785156	133.0244140625	1.0	365.6385498046875	216.13204956054688	0.9917401075363159	545.9315795898438	205.9326171875	1.0	543.5196533203125	206.74356079101562	0.0005138218402862549	5	042
318	463.7763366699219	136.1877899169922	1.0	369.1570129394531	212.1605987548828	0.999985933303833	546.1599731445312	206.0023193359375	1.0	543.3402099609375	206.65756225585938	0.00033411383628845215	5	042
319	469.4651184082031	135.6309051513672	0.9999987483024597	369.4235534667969	208.69427490234375	0.9994341135025024	546.9505004882812	206.58702087402344	1.0	543.8887329101562	206.92660522460938	0.00036323070526123047	5	042
320	466.22283935546875	131.36854553222656	1.0	370.7911682128906	200.3461151123047	0.9992368221282959	546.0633544921875	206.07080078125	1.0	543.439697265625	206.88211059570312	0.0009967982769012451	5	042
321	465.29913330078125	130.40904235839844	0.9999992251396179	375.3782043457031	200.19158935546875	1.0	545.9338989257812	206.35580444335938	1.0	543.1880493164062	206.76889038085938	0.000749737024307251	5	042
322	466.30352783203125	128.5584259033203	0.9980055093765259	376.461181640625	198.04913330078125	0.9999998807907104	546.132080078125	205.8376007080078	1.0	542.3212280273438	205.8564910888672	0.00039461255073547363	5	042
323	460.3585205078125	124.28707885742188	0.9999997615814209	377.1275634765625	184.36019897460938	0.9999998807907104	546.3173828125	205.8660125732422	1.0	543.5472412109375	206.14761352539062	0.0011355876922607422	5	042
324	456.40985107421875	121.66934204101562	1.0	371.4459228515625	178.7775115966797	0.9999995231628418	545.6655883789062	206.5489959716797	1.0	543.347900390625	206.71926879882812	0.0010291635990142822	5	042
325	454.197998046875	122.13480377197266	1.0	369.792236328125	173.97073364257812	1.0	545.5001831054688	205.6058349609375	1.0	542.9585571289062	205.28843688964844	0.0007233321666717529	5	042
326	452.0389099121094	127.12113189697266	1.0	367.3077697753906	175.8301544189453	0.9999999403953552	545.0245971679688	206.61802673339844	1.0	541.3141479492188	206.19264221191406	0.0008127391338348389	5	042
327	449.5218811035156	139.43896484375	1.0	366.9233093261719	176.61341857910156	0.9999611377716064	545.4579467773438	205.51495361328125	1.0	541.9476318359375	205.6273651123047	0.0007101595401763916	5	042
328	451.25799560546875	154.69833374023438	1.0	510.22393798828125	132.70968627929688	0.0006304383277893066	545.738525390625	206.1978759765625	1.0	543.228759765625	206.72315979003906	0.0016038119792938232	5	042
329	450.6733093261719	166.48410034179688	1.0	387.7632141113281	126.53355407714844	0.8040902614593506	545.1649169921875	206.8319854736328	1.0	542.6229248046875	207.10992431640625	0.0036302804946899414	5	042
330	451.3829650878906	171.917724609375	1.0	386.570556640625	121.1530532836914	1.0	545.7763061523438	205.66888427734375	1.0	542.0941772460938	205.8296356201172	0.0010456740856170654	5	042
331	453.64923095703125	177.15548706054688	1.0	382.2784118652344	115.77362060546875	1.0	546.71484375	206.81996154785156	1.0	544.4891357421875	208.41943359375	0.0005683302879333496	5	042
332	454.3951416015625	179.33836364746094	1.0	381.3866271972656	119.54133605957031	1.0	545.39306640625	206.55873107910156	1.0	541.59228515625	206.7081298828125	0.0007104873657226562	5	042
333	454.66925048828125	182.54513549804688	1.0	374.582275390625	112.48436737060547	0.9999990463256836	545.5927734375	206.4099884033203	1.0	541.9237060546875	206.50140380859375	0.0005650222301483154	5	042
334	454.5965576171875	184.07215881347656	1.0	372.16162109375	112.8923110961914	0.9992712140083313	545.8701171875	205.67401123046875	1.0	541.8746337890625	205.86746215820312	0.00048023462295532227	5	042
335	454.4553527832031	187.9052276611328	0.9999992251396179	368.7493896484375	115.37825012207031	0.9999974966049194	544.9814453125	207.00247192382812	1.0	541.76904296875	206.90017700195312	0.0017035305500030518	5	042
336	457.0730285644531	193.642578125	1.0	379.7494201660156	130.30946350097656	0.9975039958953857	546.1407470703125	205.97946166992188	1.0	542.1884765625	206.03024291992188	0.0006430447101593018	5	042
337	458.5166931152344	192.4257354736328	0.9999995827674866	375.0016784667969	127.55485534667969	0.9999997019767761	546.1962280273438	206.70571899414062	1.0	544.548095703125	207.48208618164062	0.0005969405174255371	5	042
338	458.2611999511719	195.30311584472656	0.9999758005142212	368.70477294921875	122.53823852539062	1.0	544.9271850585938	205.44224548339844	1.0	544.5551147460938	206.4351806640625	0.0011883676052093506	5	042
339	450.9293518066406	195.91555786132812	1.0	367.96478271484375	119.1060791015625	0.9999983310699463	546.1668701171875	206.01402282714844	1.0	542.311279296875	206.0258331298828	0.0004884600639343262	5	042
340	449.08551025390625	197.09002685546875	1.0	368.5376281738281	125.46833801269531	0.9999996423721313	545.7429809570312	206.25279235839844	1.0	542.2697143554688	206.4381103515625	0.0009642839431762695	5	042
341	446.7845458984375	198.20738220214844	1.0	368.6260070800781	123.25297546386719	1.0	545.6033935546875	206.18222045898438	1.0	542.340576171875	206.44053649902344	0.0007740557193756104	5	042
342	442.2210998535156	200.23245239257812	1.0	364.791748046875	120.89976501464844	1.0	546.2182006835938	205.86978149414062	1.0	542.2091064453125	206.05557250976562	0.0004630088806152344	5	042
343	435.1466064453125	202.11837768554688	1.0	360.93756103515625	118.95413970947266	0.9999972581863403	545.6359252929688	206.1150665283203	1.0	542.1474609375	206.08343505859375	0.0005594193935394287	5	042
344	428.0979309082031	203.85260009765625	1.0	356.70068359375	117.17564392089844	0.998825192451477	545.8201293945312	206.2001953125	1.0	541.8336791992188	206.42584228515625	0.000467836856842041	5	042
345	420.9720458984375	203.68887329101562	1.0	4.1813063621521	150.71322631835938	0.0007416605949401855	546.764892578125	206.1913604736328	1.0	543.36181640625	206.8621826171875	0.00041803717613220215	5	042
346	416.58721923828125	205.7440643310547	1.0	414.74920654296875	208.6661834716797	0.00019380450248718262	545.5379638671875	206.54405212402344	1.0	542.8477172851562	206.41635131835938	0.0005865395069122314	5	042
347	414.7710266113281	206.03762817382812	1.0	414.3922119140625	203.12240600585938	0.00048795342445373535	546.4924926757812	205.9697723388672	1.0	543.6823120117188	206.4447479248047	0.0006227493286132812	5	042
348	412.7099609375	206.24574279785156	1.0	343.63702392578125	115.19589233398438	0.002154439687728882	546.1029052734375	206.50677490234375	1.0	543.0296020507812	206.75433349609375	0.0006455183029174805	5	042
349	416.4422302246094	202.4384765625	1.0	353.5574035644531	119.58714294433594	0.0021825432777404785	546.1887817382812	206.3741912841797	1.0	542.3197631835938	206.4410400390625	0.0004904866218566895	5	042
350	420.851806640625	199.02456665039062	1.0	354.3130798339844	118.73479461669922	0.01692730188369751	546.1783447265625	207.24032592773438	1.0	543.5067138671875	207.7564239501953	0.0005647540092468262	5	042
351	423.5558776855469	199.33018493652344	1.0	488.0400695800781	204.63348388671875	0.0003057420253753662	546.5826416015625	206.56845092773438	1.0	543.7844848632812	207.00477600097656	0.00031447410583496094	5	042
352	424.3409423828125	199.6615447998047	1.0	329.4256896972656	144.4517364501953	0.9999765157699585	546.5956420898438	206.7186737060547	1.0	542.5639038085938	206.76712036132812	0.0003585517406463623	5	042
353	425.5592041015625	199.0280303955078	1.0	323.95550537109375	144.0650177001953	0.9935070872306824	546.610107421875	205.94308471679688	1.0	545.3413696289062	207.1551971435547	0.0005811154842376709	5	042
354	424.2796325683594	198.87847900390625	1.0	322.3838195800781	148.77792358398438	0.000749439001083374	546.7569580078125	206.1695556640625	1.0	544.0692749023438	206.3888702392578	0.00046756863594055176	5	042
355	424.3027038574219	199.5395050048828	1.0	324.4156494140625	149.87586975097656	0.643693745136261	546.6264038085938	206.58921813964844	1.0	542.659912109375	206.58103942871094	0.00034302473068237305	5	042
356	423.4208984375	199.53041076660156	1.0	327.19140625	159.59658813476562	0.01834726333618164	546.0987548828125	206.26580810546875	1.0	541.9938354492188	206.25442504882812	0.00022032856941223145	5	042
357	424.19683837890625	201.09161376953125	1.0	323.2379455566406	152.8078155517578	0.0018635988235473633	545.9270629882812	206.88575744628906	1.0	543.1593627929688	207.16607666015625	0.0004799962043762207	5	042
358	424.2236328125	201.68695068359375	1.0	326.4738464355469	164.56344604492188	0.9998979568481445	546.2672119140625	205.9701385498047	1.0	542.1533813476562	206.08128356933594	0.00034615397453308105	5	042
359	427.2002868652344	201.26876831054688	1.0	330.6283874511719	162.611328125	1.0	545.5518188476562	205.5953369140625	1.0	541.812255859375	205.4976348876953	0.00040924549102783203	5	042
360	431.4209289550781	198.99737548828125	1.0	330.51702880859375	159.44654846191406	0.9963875412940979	546.6965942382812	205.96298217773438	1.0	543.6737060546875	205.945068359375	0.00037544965744018555	5	042
361	431.14703369140625	196.68936157226562	1.0	332.4698486328125	163.04795837402344	0.017294734716415405	546.2279052734375	205.78717041015625	1.0	545.682861328125	207.2935791015625	0.0008956789970397949	5	042
362	431.64703369140625	195.84413146972656	1.0	3.643918514251709	151.1503143310547	0.002656489610671997	545.7833862304688	205.16802978515625	1.0	541.7861328125	205.17054748535156	0.0005258321762084961	5	042
363	431.2874450683594	193.20448303222656	1.0	434.3706359863281	197.27108764648438	8.553266525268555e-5	546.0670166015625	206.1184844970703	1.0	543.3794555664062	206.36053466796875	0.0006943047046661377	5	042
364	436.8775634765625	189.502197265625	1.0	326.5727233886719	169.26116943359375	0.010007739067077637	546.9864501953125	206.08489990234375	1.0	545.7889404296875	207.13511657714844	0.0007044672966003418	5	042
365	438.787353515625	183.03262329101562	1.0	3.2253921031951904	146.697998046875	0.000425189733505249	547.3244018554688	205.2905731201172	1.0	546.0662841796875	206.5253143310547	0.00027060508728027344	5	042
366	428.80450439453125	180.1958770751953	1.0	4.1560845375061035	32.28870391845703	0.000852435827255249	547.1232299804688	206.82347106933594	1.0	543.9612426757812	207.32225036621094	0.00043660402297973633	5	042
367	424.8014831542969	177.7878875732422	1.0	431.56707763671875	181.31578063964844	0.0015398263931274414	547.4511108398438	206.97779846191406	1.0	545.5706176757812	207.6442413330078	0.0004013478755950928	5	042
368	421.1170959472656	178.93600463867188	1.0	428.4395751953125	181.55897521972656	0.0008153319358825684	546.6936645507812	205.83242797851562	1.0	543.6784057617188	206.5423126220703	0.0007529556751251221	5	042
369	416.03729248046875	178.3528289794922	1.0	3.104632616043091	146.25344848632812	0.000425487756729126	546.7473754882812	207.1024932861328	1.0	545.0896606445312	208.089111328125	0.0006146430969238281	5	042
370	413.8185119628906	177.890625	1.0	418.405029296875	181.04400634765625	0.0002835988998413086	547.2448120117188	206.89830017089844	1.0	545.3983764648438	207.7801055908203	0.00043520331382751465	5	042
371	410.868896484375	178.816162109375	1.0	417.0469055175781	181.87928771972656	0.003993570804595947	546.34619140625	205.7336883544922	1.0	543.113037109375	205.8048553466797	0.0004063248634338379	5	042
372	411.99664306640625	180.07345581054688	1.0	418.51275634765625	179.5413360595703	0.005177170038223267	546.5191650390625	206.0224609375	1.0	545.2952270507812	207.06707763671875	0.0005557835102081299	5	042
373	413.88824462890625	179.89944458007812	1.0	419.3994140625	179.3336181640625	0.0017450451850891113	547.0036010742188	206.13998413085938	1.0	544.0386962890625	206.1263427734375	0.0006772875785827637	5	042
374	417.3147277832031	176.29319763183594	1.0	420.14154052734375	178.2022705078125	0.0007413625717163086	546.908935546875	205.81991577148438	1.0	545.4328002929688	206.7921600341797	0.00042948126792907715	5	042
375	423.34942626953125	173.9765625	1.0	4.574236869812012	149.51202392578125	0.0026109814643859863	545.7288208007812	206.7621612548828	1.0	544.4663696289062	207.87057495117188	0.000627666711807251	5	042
376	425.0110168457031	172.36795043945312	1.0	323.47021484375	216.85528564453125	0.047762781381607056	546.6622924804688	206.0880889892578	1.0	542.671630859375	205.7267608642578	0.00042566657066345215	5	042
377	430.9984436035156	171.04360961914062	1.0	430.10430908203125	173.81521606445312	0.0011164546012878418	546.8944091796875	206.2056427001953	1.0	543.9924926757812	206.31845092773438	0.0004647374153137207	5	042
378	436.2762756347656	170.77561950683594	1.0	321.13470458984375	216.07681274414062	0.004268288612365723	547.0311889648438	206.29421997070312	1.0	543.1887817382812	205.970458984375	0.0003934502601623535	5	042
379	439.7635192871094	166.2742156982422	1.0	447.3429870605469	168.82879638671875	0.0004738271236419678	547.197509765625	205.93472290039062	1.0	543.9119873046875	205.9169921875	0.0002600252628326416	5	042
380	442.7730712890625	164.54641723632812	1.0	3.059652805328369	159.93304443359375	0.00036531686782836914	546.9637451171875	205.5299835205078	1.0	544.5910034179688	205.44833374023438	0.00032025575637817383	5	042
381	447.3597412109375	162.6791534423828	1.0	452.89190673828125	164.93234252929688	0.00018447637557983398	546.90087890625	206.0851593017578	1.0	542.900634765625	206.18658447265625	0.00025773048400878906	5	042
382	450.85418701171875	162.4569549560547	1.0	460.9300842285156	165.53753662109375	0.0001246035099029541	547.55322265625	206.7076416015625	1.0	546.3175659179688	207.58575439453125	0.00042554736137390137	5	042
383	452.5393371582031	159.82455444335938	1.0	461.80572509765625	163.97174072265625	0.0003854036331176758	546.7744140625	206.58438110351562	1.0	542.8740844726562	206.2403564453125	0.00032761693000793457	5	042
384	453.2399597167969	157.6068115234375	1.0	4.855865478515625	134.0590057373047	0.001339942216873169	546.5621948242188	205.9217987060547	1.0	542.380615234375	206.2067413330078	0.00022214651107788086	5	042
385	454.0162658691406	155.3128662109375	1.0	3.931832790374756	158.16815185546875	0.0013304054737091064	547.0094604492188	205.51792907714844	1.0	543.6571655273438	205.7674102783203	0.00020638108253479004	5	042
386	455.82952880859375	153.37484741210938	1.0	2.241131067276001	159.43028259277344	0.0005290508270263672	546.781982421875	205.8876190185547	1.0	545.547119140625	206.8571319580078	0.00023803114891052246	5	042
387	457.6868591308594	151.58700561523438	1.0	3.494649648666382	147.01731872558594	0.0011222660541534424	547.2493286132812	206.7196044921875	1.0	545.68701171875	207.46792602539062	0.00034227967262268066	5	042
388	458.9466247558594	153.49212646484375	1.0	371.56744384765625	207.13719177246094	0.984704852104187	546.6478881835938	205.92523193359375	1.0	543.5675659179688	206.35693359375	0.0003599226474761963	5	042
389	458.92950439453125	152.4158477783203	1.0	370.1305847167969	202.05380249023438	0.9999830722808838	546.9012451171875	206.17813110351562	1.0	544.000732421875	206.9770050048828	0.0005675852298736572	5	042
390	456.8795166015625	152.1052703857422	1.0	369.57916259765625	200.96485900878906	0.004463285207748413	546.0670776367188	206.57872009277344	1.0	544.447265625	207.83984375	0.0006236135959625244	5	042
391	459.2677001953125	152.6560821533203	1.0	366.2147521972656	199.7312469482422	0.9771789312362671	546.031005859375	205.96493530273438	1.0	543.7262573242188	206.6988067626953	0.0007369518280029297	5	042
392	462.83001708984375	152.8791961669922	1.0	467.928955078125	154.80026245117188	0.0009669661521911621	546.1106567382812	206.67649841308594	1.0	544.5241088867188	207.32623291015625	0.0014297962188720703	5	042
393	457.354736328125	155.9815216064453	1.0	355.531982421875	198.78366088867188	0.15284454822540283	546.4888305664062	206.7899627685547	1.0	544.0005493164062	207.51197814941406	0.0010756254196166992	5	042
394	453.791015625	158.19139099121094	1.0	354.3852844238281	196.19789123535156	0.8676679730415344	546.5847778320312	206.78500366210938	1.0	544.4954833984375	206.89370727539062	0.001189202070236206	5	042
395	446.4938659667969	164.950439453125	1.0	454.02581787109375	162.69308471679688	0.047053366899490356	546.9260864257812	207.07650756835938	1.0	544.4268798828125	207.79586791992188	0.0010967850685119629	5	042
396	442.58953857421875	166.1467742919922	1.0	347.3557434082031	185.2073211669922	0.9994351863861084	546.2415771484375	206.6727752685547	1.0	544.0493774414062	207.13221740722656	0.0011967718601226807	5	042
397	439.14422607421875	167.76712036132812	1.0	342.03228759765625	180.8274383544922	0.8035088777542114	547.2981567382812	205.93624877929688	1.0	543.4559326171875	205.64698791503906	0.00035631656646728516	5	042
398	437.46173095703125	168.07308959960938	1.0	488.6773681640625	163.66709899902344	0.005376636981964111	547.3248291015625	206.0106964111328	1.0	545.0748291015625	205.40093994140625	0.00034800171852111816	5	042
399	436.56793212890625	166.99705505371094	1.0	489.66876220703125	167.43353271484375	0.9313153028488159	547.8756713867188	206.42770385742188	1.0	546.6543579101562	207.2931671142578	0.00039449334144592285	5	042
400	438.4072265625	166.00735473632812	1.0	358.228271484375	180.4034423828125	0.8889511823654175	547.0596923828125	206.6246337890625	1.0	545.9219970703125	207.60353088378906	0.00045293569564819336	5	042
401	436.2274169921875	165.1095428466797	1.0	485.8883056640625	163.09249877929688	0.007448852062225342	547.3004760742188	206.51214599609375	1.0	543.8103637695312	207.20590209960938	0.0002636909484863281	5	042
402	434.63763427734375	164.9814910888672	1.0	349.6758117675781	190.9716339111328	0.0006742179393768311	546.7706909179688	204.9857635498047	1.0	543.2634887695312	205.9859619140625	0.0001709461212158203	5	042
403	436.5927734375	162.43548583984375	1.0	369.62005615234375	190.1029815673828	0.9988945722579956	546.9074096679688	206.07974243164062	1.0	543.8359985351562	206.896484375	0.00025454163551330566	5	042
404	437.5643310546875	162.03277587890625	1.0	468.3346862792969	152.4183349609375	0.8581445813179016	546.9225463867188	206.3321075439453	1.0	542.7085571289062	206.2416229248047	0.00020420551300048828	5	042
405	440.98284912109375	159.7032470703125	1.0	374.464599609375	190.04837036132812	0.4316379427909851	547.3106079101562	206.1315460205078	1.0	544.14208984375	206.776611328125	0.000190049409866333	5	042
406	441.01171875	156.42649841308594	1.0	376.6094055175781	187.0269012451172	0.9999769926071167	547.10009765625	205.8168182373047	1.0	543.7318115234375	206.6503448486328	0.0001895427703857422	5	042
407	442.16534423828125	154.32473754882812	1.0	383.3431701660156	184.4228515625	0.9998049736022949	547.7962646484375	206.62631225585938	1.0	546.6353149414062	207.0670623779297	0.00032070279121398926	5	042
408	444.25115966796875	155.2154083251953	1.0	382.5709228515625	189.05294799804688	0.9291773438453674	444.37237548828125	158.54946899414062	0.0002504885196685791	443.4281005859375	162.42674255371094	0.00010651350021362305	5	042
409	444.140625	157.8679962158203	1.0	382.8841857910156	191.1512908935547	0.9975553750991821	383.0510559082031	191.89707946777344	0.0005348324775695801	451.2763671875	163.44619750976562	0.00035580992698669434	5	042
410	447.011962890625	160.38369750976562	1.0	383.2596435546875	193.18849182128906	0.0007544755935668945	382.72314453125	193.70535278320312	0.00017842650413513184	451.9783630371094	165.9446258544922	0.00010418891906738281	5	042
411	448.25787353515625	163.41697692871094	1.0	454.56976318359375	166.0849151611328	0.0005289912223815918	382.4615783691406	191.75282287597656	0.00011110305786132812	379.4958801269531	196.57855224609375	9.033083915710449e-5	5	042
412	448.3626403808594	164.22373962402344	1.0	384.51861572265625	189.67152404785156	0.006375730037689209	381.3917541503906	190.83506774902344	0.00013631582260131836	381.5036315917969	193.44654846191406	0.00011855363845825195	5	042
413	448.61187744140625	166.47000122070312	1.0	1.208167314529419	2.394620895385742	0.0002289116382598877	380.7252502441406	192.70352172851562	0.00022390484809875488	379.3345947265625	197.01394653320312	0.0001443028450012207	5	042
414	448.4405822753906	171.1523895263672	1.0	374.01788330078125	194.12120056152344	0.9998030662536621	375.42022705078125	193.02825927734375	0.0001653134822845459	374.0897521972656	197.55979919433594	0.00010606646537780762	5	042
415	449.52166748046875	175.8864288330078	1.0	373.380615234375	192.46194458007812	0.9875802993774414	376.3296813964844	189.77548217773438	6.470084190368652e-5	375.8621826171875	195.496337890625	0.0001112818717956543	5	042
416	379.5185852050781	190.9314422607422	0.9990875720977783	382.8495178222656	191.18704223632812	0.6066170334815979	380.3030700683594	190.66580200195312	0.00033974647521972656	379.4858703613281	194.13441467285156	0.0001455843448638916	5	042
417	503.3574523925781	187.78704833984375	0.07971888780593872	373.82135009765625	194.7406768798828	0.9844454526901245	375.12677001953125	192.67843627929688	3.9696693420410156e-5	504.1622314453125	181.6656036376953	1.800060272216797e-5	5	042
418	498.848388671875	192.72621154785156	0.010772734880447388	374.0743713378906	191.33740234375	0.00010687112808227539	648.6726684570312	253.75738525390625	3.8057565689086914e-5	2.4218273162841797	477.3994140625	1.7762184143066406e-5	5	042
419	498.63677978515625	193.15672302246094	0.9999986886978149	379.2895812988281	176.23252868652344	0.0023934245109558105	648.310546875	193.4333953857422	0.00024110078811645508	488.6283264160156	199.59295654296875	5.179643630981445e-5	5	042
420	448.0289001464844	195.48928833007812	0.9996083378791809	371.2969055175781	166.4684295654297	0.0008547008037567139	647.5742797851562	134.5123291015625	6.797909736633301e-5	3.825650691986084	29.595130920410156	1.0848045349121094e-5	5	042
421	447.7942810058594	194.2777862548828	1.0	442.2355041503906	195.55186462402344	0.00036260485649108887	649.5867309570312	159.60952758789062	0.0013373494148254395	449.732421875	198.52976989746094	2.5719404220581055e-5	5	042
422	446.92022705078125	194.2493896484375	0.9999998807907104	452.6144714355469	195.60794067382812	0.0007764697074890137	648.8937377929688	185.44134521484375	0.0007089674472808838	449.03997802734375	198.050537109375	2.0682811737060547e-5	5	042
423	447.8760681152344	196.8761749267578	1.0	1.1795246601104736	2.4016919136047363	0.0006950199604034424	5.300114154815674	3.7151308059692383	5.030632019042969e-5	1.1308434009552002	2.802056312561035	5.5462121963500977e-5	5	042
424	447.44720458984375	196.75003051757812	1.0	441.4443359375	201.57054138183594	0.0002117753028869629	647.061767578125	151.2618865966797	0.00035580992698669434	503.2505798339844	208.10647583007812	0.00018221139907836914	5	042
425	448.57208251953125	195.19630432128906	1.0	367.4444580078125	172.29531860351562	0.0037820935249328613	648.6268310546875	253.2248992919922	6.201863288879395e-5	449.7931823730469	199.2660675048828	3.698468208312988e-5	5	042
426	446.82470703125	195.09341430664062	1.0	452.9140930175781	198.0587158203125	0.00012701749801635742	647.8389892578125	117.52428436279297	7.799267768859863e-5	3.302403211593628	477.6645812988281	3.8057565689086914e-5	5	042
427	445.1731262207031	196.7183380126953	1.0	441.99639892578125	200.85877990722656	8.207559585571289e-5	646.9519653320312	29.59630584716797	7.63237476348877e-5	445.8944091796875	191.46910095214844	1.8537044525146484e-5	5	042
428	444.6897888183594	199.4615936279297	1.0	454.5981750488281	195.26480102539062	0.00027483701705932617	449.89764404296875	198.05429077148438	0.0001455843448638916	447.2626037597656	194.27760314941406	0.0002969205379486084	5	042
429	436.5782470703125	203.8917694091797	1.0	433.021240234375	207.2168731689453	0.00015294551849365234	436.4125671386719	205.52398681640625	0.00023642182350158691	425.4483642578125	212.35035705566406	0.00015112757682800293	5	042
430	432.49835205078125	208.58689880371094	1.0	432.6103515625	204.71958923339844	0.0001080632209777832	647.9594116210938	119.53772735595703	0.00021508336067199707	425.69207763671875	198.10623168945312	0.0006332695484161377	5	042
431	426.24755859375	218.08071899414062	1.0	396.9255676269531	176.8120880126953	0.9996525049209595	429.4930419921875	219.82489013671875	0.0001741647720336914	420.98431396484375	204.75662231445312	0.00011715292930603027	5	042
432	421.23663330078125	222.86453247070312	1.0	429.5472717285156	227.35296630859375	8.493661880493164e-5	428.7385559082031	224.343505859375	6.148219108581543e-5	403.0947570800781	226.22496032714844	2.1725893020629883e-5	5	042
433	418.94744873046875	227.693359375	1.0	423.1871337890625	229.28208923339844	9.796023368835449e-5	647.3135375976562	123.44780731201172	0.0001315772533416748	407.092529296875	216.39878845214844	1.8537044525146484e-5	5	042
434	419.8750305175781	227.3710479736328	1.0	429.5895690917969	228.8263397216797	0.00018092989921569824	427.3849792480469	226.04928588867188	0.00011682510375976562	407.0406188964844	215.8915557861328	5.27501106262207e-5	5	042
435	421.0120849609375	228.14633178710938	1.0	381.4067077636719	174.3898162841797	0.9997018575668335	427.4486083984375	227.1214599609375	8.52048397064209e-5	381.05657958984375	174.495849609375	4.354119300842285e-5	5	042
436	421.0229187011719	226.92044067382812	1.0	378.9708557128906	177.08477783203125	0.9999890327453613	427.4280090332031	225.639404296875	0.0002726316452026367	376.54559326171875	176.79881286621094	7.548928260803223e-5	5	042
437	419.4653015136719	226.65428161621094	1.0	377.5840148925781	175.5008087158203	0.9999996423721313	379.51470947265625	174.5064697265625	7.468461990356445e-5	376.53173828125	175.696044921875	0.00021854043006896973	5	042
438	421.9233703613281	226.79270935058594	1.0	376.327392578125	173.95217895507812	0.9995698928833008	427.87689208984375	225.69400024414062	0.00010958313941955566	375.5466613769531	175.72891235351562	0.00012072920799255371	5	042
439	419.58953857421875	226.36744689941406	1.0	374.4610290527344	175.73997497558594	0.9999155402183533	426.5242004394531	226.2223663330078	9.655952453613281e-5	408.69964599609375	229.93899536132812	9.438395500183105e-5	5	042
440	423.357177734375	226.30018615722656	1.0	377.4481506347656	177.70030212402344	0.9999760389328003	429.2986145019531	225.1251220703125	0.0002955198287963867	375.47967529296875	177.05064392089844	5.3495168685913086e-5	5	042
441	423.55682373046875	226.8023223876953	1.0	377.77117919921875	177.8212890625	1.0	428.942138671875	225.4922637939453	0.00017660856246948242	376.07879638671875	176.83248901367188	8.577108383178711e-5	5	042
442	422.6839294433594	226.70831298828125	1.0	375.0319519042969	176.97787475585938	0.9999989867210388	649.434814453125	159.59286499023438	0.0004444718360900879	430.0469970703125	224.59011840820312	4.851818084716797e-5	5	042
443	422.2687683105469	228.5851593017578	1.0	375.7008056640625	173.01377868652344	0.9994200468063354	427.1016540527344	227.12130737304688	0.00021255016326904297	409.5491943359375	230.3868865966797	0.00018745660781860352	5	042
444	416.4341125488281	226.01492309570312	1.0	376.79901123046875	180.82489013671875	0.0018301308155059814	647.8001098632812	28.687053680419922	0.00048157572746276855	403.43084716796875	221.05001831054688	4.9501657485961914e-5	5	042
445	409.6584167480469	227.4459686279297	1.0	421.021728515625	225.44859313964844	9.742379188537598e-5	647.154296875	112.29208374023438	7.084012031555176e-5	390.18182373046875	227.0823516845703	0.00014969706535339355	5	042
446	401.2706604003906	228.05010986328125	0.9999938607215881	460.0248107910156	203.94180297851562	0.0012024939060211182	460.7980041503906	202.6185302734375	0.0001226663589477539	454.58074951171875	197.37255859375	0.0034279823303222656	5	042
447	434.65289306640625	198.41943359375	1.0	445.76043701171875	201.2937774658203	0.00011849403381347656	647.4443969726562	254.58346557617188	5.08427619934082e-5	3.3350894451141357	477.5846252441406	1.5109777450561523e-5	5	042
448	435.8038024902344	190.98855590820312	1.0	389.2711486816406	235.65597534179688	0.02079010009765625	444.09124755859375	192.4214324951172	0.00015145540237426758	426.9836120605469	182.85147094726562	0.00015839934349060059	5	042
449	437.29583740234375	188.63128662109375	1.0	386.82696533203125	237.4635009765625	0.0008882582187652588	458.71441650390625	188.9532012939453	0.00010335445404052734	447.19964599609375	192.62103271484375	8.20159912109375e-5	5	042
450	436.875	186.17098999023438	1.0	4.647680282592773	161.2422332763672	0.007786482572555542	648.1373291015625	30.335723876953125	0.00019684433937072754	440.7364196777344	193.5617218017578	6.657838821411133e-5	5	042
451	435.5865173339844	184.39413452148438	1.0	370.5216064453125	240.71517944335938	0.21958568692207336	368.5334167480469	239.34066772460938	0.00021281838417053223	365.21112060546875	243.57391357421875	0.00014442205429077148	5	042
452	435.9676208496094	183.3921661376953	1.0	367.1849060058594	242.65798950195312	0.1510123610496521	458.5024108886719	183.81907653808594	7.072091102600098e-5	3.481797695159912	476.798095703125	5.692243576049805e-5	5	042
453	434.4439392089844	183.29666137695312	1.0	364.0560302734375	243.97283935546875	0.9730148315429688	464.490234375	183.4310760498047	5.2869319915771484e-5	365.41668701171875	244.23219299316406	1.9997358322143555e-5	5	042
454	435.5475769042969	182.97381591796875	1.0	362.5657043457031	246.74942016601562	0.9999843835830688	648.7210693359375	203.56997680664062	9.238719940185547e-5	358.1907958984375	245.30445861816406	1.7076730728149414e-5	5	042
455	435.1556701660156	181.2993927001953	1.0	363.07672119140625	245.95497131347656	0.9998619556427002	646.6920776367188	315.6963806152344	0.00011804699897766113	350.10882568359375	244.59034729003906	1.1116266250610352e-5	5	042
456	436.2405090332031	182.21627807617188	1.0	365.7022399902344	244.5912628173828	0.9999995827674866	459.30242919921875	181.94117736816406	0.00012424588203430176	368.1316223144531	247.37408447265625	3.275275230407715e-5	5	042
457	436.9688415527344	181.7975311279297	1.0	361.81793212890625	245.2633056640625	0.48520898818969727	451.7502136230469	182.14584350585938	8.428096771240234e-5	3.7311713695526123	477.5860900878906	2.5928020477294922e-5	5	042
458	437.0469970703125	180.29238891601562	1.0	3.2036774158477783	144.57391357421875	0.00044929981231689453	452.53399658203125	178.7801971435547	9.483098983764648e-5	3.9242281913757324	477.3509216308594	4.741549491882324e-5	5	042
459	437.1225280761719	180.8169708251953	1.0	366.5773010253906	242.10610961914062	0.05217769742012024	448.48907470703125	180.631591796875	0.00010219216346740723	3.322247266769409	477.4700012207031	3.1501054763793945e-5	5	042
460	441.1265563964844	181.8295440673828	1.0	366.0905456542969	241.03118896484375	0.8781135082244873	647.2865600585938	141.76693725585938	0.0001532435417175293	363.07440185546875	231.77154541015625	0.00015926361083984375	5	042
461	440.92169189453125	181.70596313476562	1.0	447.47015380859375	184.90414428710938	0.00034293532371520996	447.52349853515625	180.69161987304688	0.00022232532501220703	445.0238952636719	177.55206298828125	6.386637687683105e-5	5	042
462	440.1694030761719	181.0176544189453	1.0	447.9128723144531	184.4054718017578	0.0004895329475402832	448.3084411621094	180.73019409179688	0.00036978721618652344	445.2939758300781	177.156982421875	7.140636444091797e-5	5	042
463	440.376220703125	180.7862091064453	1.0	447.5888671875	184.0352325439453	0.0018518567085266113	448.94293212890625	180.64512634277344	0.0002218484878540039	450.3871154785156	188.8826904296875	9.807944297790527e-5	5	042
464	437.95208740234375	183.7266845703125	1.0	353.674072265625	241.8141632080078	0.0009174942970275879	648.0399169921875	272.3747863769531	0.00011038780212402344	3.6673405170440674	477.6255187988281	8.016824722290039e-5	5	042
465	434.7646179199219	185.70904541015625	1.0	449.1181945800781	183.07489013671875	0.00397568941116333	648.419921875	174.3896484375	0.00024312734603881836	438.2442626953125	192.50527954101562	6.207823753356934e-5	5	042
466	434.6395263671875	185.451171875	1.0	351.7525634765625	242.8048553466797	0.06524527072906494	432.10601806640625	190.25634765625	0.00024074316024780273	427.0921325683594	195.29733276367188	0.00015267729759216309	5	042
467	432.90478515625	186.25975036621094	1.0	431.4646911621094	190.220703125	0.00017252564430236816	648.4110107421875	148.44374084472656	0.001433342695236206	427.1582336425781	194.53050231933594	9.906291961669922e-5	5	042
468	429.63421630859375	189.48223876953125	1.0	436.5395202636719	189.802734375	0.06935086846351624	433.1925354003906	188.8956756591797	0.0001265108585357666	433.3672790527344	181.12850952148438	0.00010126829147338867	5	042
469	427.5982360839844	192.67408752441406	1.0	437.65814208984375	187.8740692138672	0.0053459107875823975	434.3048400878906	191.10121154785156	0.00016579031944274902	425.0401611328125	184.19119262695312	4.5180320739746094e-5	5	042
470	427.6831359863281	192.31631469726562	1.0	351.2503662109375	252.92489624023438	0.31477639079093933	351.1025390625	250.7444305419922	0.00040671229362487793	346.8885192871094	246.10992431640625	0.0005292892456054688	5	042
471	433.7239074707031	190.90200805664062	1.0	363.27764892578125	252.4364013671875	0.8582034707069397	363.853759765625	251.67218017578125	0.00020015239715576172	359.0832824707031	245.93650817871094	0.0002926290035247803	5	042
472	436.7088623046875	191.23158264160156	1.0	441.8265380859375	188.3319091796875	0.3217865526676178	443.69305419921875	191.19541931152344	9.918212890625e-5	358.9259338378906	241.2371063232422	0.0001259148120880127	5	042
473	441.63934326171875	187.98216247558594	0.987494945526123	449.5723571777344	181.6558074951172	1.0	443.2816467285156	187.3559112548828	0.00017547607421875	443.1839599609375	190.88540649414062	5.072355270385742e-5	5	042
474	446.4883728027344	185.3753204345703	1.0	452.4145812988281	183.97409057617188	0.8864009380340576	443.51611328125	187.80340576171875	0.000314563512802124	444.7631530761719	191.17288208007812	0.0001264512538909912	5	042
475	450.71844482421875	183.18971252441406	0.9999998807907104	454.3435363769531	181.1747283935547	0.9979603290557861	443.35089111328125	188.152099609375	4.8547983169555664e-5	454.346435546875	190.01901245117188	3.984570503234863e-5	5	042
476	454.47613525390625	183.97044372558594	1.0	461.6031799316406	185.37399291992188	0.0026073455810546875	646.31689453125	29.653011322021484	0.0002847611904144287	456.5971374511719	191.4290771484375	5.3375959396362305e-5	5	042
477	455.99713134765625	183.18043518066406	1.0	371.42913818359375	255.9855499267578	0.9991985559463501	457.4509582519531	186.13381958007812	0.0002047717571258545	457.5960388183594	190.19406127929688	0.00010392069816589355	5	042
478	456.627197265625	182.4608612060547	1.0	374.0809326171875	253.56451416015625	0.9998334646224976	464.00335693359375	182.48751831054688	0.00024953484535217285	376.3377380371094	253.78660583496094	0.00016838312149047852	5	042
479	458.0028076171875	180.71437072753906	1.0	376.61700439453125	251.56903076171875	0.9999898076057434	463.8514404296875	179.8333282470703	0.00033023953437805176	375.3405456542969	248.59375	0.0002294778823852539	5	042
480	459.8373718261719	179.70196533203125	1.0	381.8096008300781	249.03421020507812	0.9996774196624756	465.2203063964844	178.06961059570312	0.00015306472778320312	464.9564514160156	185.00083923339844	8.07046890258789e-5	5	042
481	459.3258361816406	178.9918212890625	1.0	375.7066650390625	253.75967407226562	0.9550796747207642	464.88385009765625	177.68270874023438	0.00011011958122253418	377.7246398925781	247.7178192138672	0.00010144710540771484	5	042
482	459.3787536621094	179.13540649414062	1.0	379.6009521484375	251.79449462890625	0.9999997615814209	382.1951599121094	251.7904052734375	0.00012287497520446777	377.1202087402344	249.68389892578125	0.00012624263763427734	5	042
483	459.01849365234375	179.960693359375	1.0	379.3841247558594	250.78062438964844	0.999999463558197	464.931396484375	179.24258422851562	0.0001525282859802246	380.09674072265625	252.375732421875	0.000149458646774292	5	042
484	458.83380126953125	179.4865264892578	1.0	376.0578918457031	247.07835388183594	0.013138920068740845	645.5624389648438	30.49941635131836	0.00015538930892944336	464.0635986328125	183.99327087402344	4.234910011291504e-5	5	042
485	458.48260498046875	178.63427734375	1.0	378.3439636230469	248.211669921875	0.9999999403953552	464.51507568359375	177.43202209472656	0.00013259053230285645	378.8361511230469	251.49212646484375	0.00014963746070861816	5	042
486	457.55377197265625	178.93350219726562	1.0	375.8420104980469	249.4059295654297	0.999992847442627	463.9866027832031	177.30197143554688	0.00020074844360351562	373.9721374511719	247.38995361328125	0.0001405775547027588	5	042
487	457.8045349121094	178.74610900878906	1.0	464.51568603515625	182.176025390625	0.000387042760848999	464.56414794921875	177.2415771484375	0.0001410841941833496	3.5996270179748535	476.9541320800781	7.480382919311523e-5	5	042
488	456.25714111328125	178.5052947998047	1.0	373.90185546875	244.73301696777344	0.17762655019760132	647.435791015625	62.1977653503418	0.00023734569549560547	460.3572082519531	179.1542205810547	4.07099723815918e-5	5	042
489	454.3106384277344	180.21676635742188	1.0	374.4689636230469	245.8753662109375	0.989651083946228	464.1566467285156	179.18959045410156	0.00011044740676879883	463.82501220703125	183.43850708007812	3.218650817871094e-5	5	042
490	447.8714599609375	183.29263305664062	0.9999996423721313	451.1022644042969	181.70668029785156	0.9838816523551941	440.69134521484375	184.6057891845703	0.00017458200454711914	449.97662353515625	188.6651611328125	3.1620264053344727e-5	5	042
491	436.8634948730469	188.7998809814453	0.998294472694397	446.82080078125	186.14187622070312	0.1425773799419403	440.7428894042969	189.3691864013672	0.00027316808700561523	439.98846435546875	193.2529296875	0.00010350346565246582	5	042
492	431.56585693359375	199.96685791015625	0.9960911273956299	13.729089736938477	480.3515319824219	0.0001576244831085205	648.227783203125	169.66896057128906	4.9233436584472656e-5	4.438456058502197	476.2215881347656	9.942054748535156e-5	5	042
493	420.6509704589844	206.75856018066406	0.9999954700469971	3.422597646713257	144.2890167236328	5.1587820053100586e-5	646.2506713867188	314.54638671875	5.799531936645508e-5	3.4769749641418457	478.01141357421875	2.4706125259399414e-5	5	042
494	420.4288635253906	210.6387939453125	1.0	2.427342653274536	2.0802180767059326	0.00020238757133483887	418.7322692871094	212.77903747558594	2.1070241928100586e-5	407.7501220703125	216.97572326660156	2.2113323211669922e-5	5	042
495	419.1172790527344	213.66302490234375	1.0	3.6177802085876465	146.42994689941406	0.00017854571342468262	648.018310546875	167.47882080078125	0.00019791722297668457	406.7199401855469	216.526611328125	1.3977289199829102e-5	5	042
496	419.3978271484375	221.55873107910156	1.0	2.0010886192321777	1.6935763359069824	8.004903793334961e-5	649.146240234375	166.153564453125	7.712841033935547e-5	408.6341552734375	228.94454956054688	9.328126907348633e-5	5	042
497	418.7215270996094	232.3284454345703	1.0	4.230525493621826	169.84780883789062	0.00041854381561279297	422.11810302734375	234.55709838867188	5.352497100830078e-5	3.8360555171966553	476.5843505859375	5.170702934265137e-5	5	042
498	418.7380676269531	239.2587432861328	1.0	2.5751960277557373	142.49415588378906	6.479024887084961e-5	416.42742919921875	241.35861206054688	2.3037195205688477e-5	406.3553466796875	228.62353515625	1.71661376953125e-5	5	042
499	416.61932373046875	245.5064239501953	1.0	422.66943359375	248.02159118652344	4.851818084716797e-5	647.4343872070312	256.81243896484375	2.3931264877319336e-5	3.050419330596924	476.8265380859375	9.59634780883789e-6	5	042
500	416.2038269042969	248.98731994628906	1.0	422.35211181640625	175.09100341796875	0.9317336678504944	649.580078125	154.8513946533203	8.460879325866699e-5	423.35528564453125	176.75421142578125	8.00788402557373e-5	5	042
501	416.9777526855469	250.061279296875	1.0	2.0070996284484863	1.8754661083221436	0.00011050701141357422	415.4974365234375	254.28866577148438	4.7326087951660156e-5	418.66876220703125	241.54092407226562	0.0001347362995147705	5	042
502	417.53704833984375	251.05953979492188	1.0	424.0281982421875	248.7560272216797	0.0001391768455505371	421.12322998046875	249.53671264648438	6.026029586791992e-5	418.4575500488281	242.08200073242188	0.0001951754093170166	5	042
503	417.3854064941406	250.4204864501953	1.0	420.5305480957031	163.16891479492188	0.0004699528217315674	647.4375610351562	285.8845520019531	6.523728370666504e-5	418.6339111328125	241.35418701171875	7.620453834533691e-5	5	042
504	418.7969970703125	251.12762451171875	1.0	421.4850769042969	159.22140502929688	0.9987202882766724	419.53643798828125	249.61424255371094	6.660819053649902e-5	419.142578125	241.95953369140625	0.00012445449829101562	5	042
505	419.4495849609375	251.20045471191406	1.0	423.3704528808594	158.81283569335938	0.9997865557670593	647.6361694335938	127.17802429199219	0.0001481473445892334	416.20794677734375	163.90267944335938	0.0003167092800140381	5	042
506	419.1363830566406	252.0342254638672	1.0	422.64892578125	156.32528686523438	0.9999998807907104	416.3727722167969	249.0519256591797	9.09566879272461e-5	420.20379638671875	242.5204620361328	0.00011366605758666992	5	042
507	419.8512878417969	252.38294982910156	1.0	417.611328125	153.58738708496094	0.9997416734695435	647.4783325195312	31.06344223022461	5.078315734863281e-5	419.9682312011719	242.367919921875	0.0001055598258972168	5	042
508	419.6752014160156	251.2414093017578	1.0	419.0606384277344	154.23887634277344	0.999861478805542	418.9867248535156	253.49102783203125	4.947185516357422e-5	419.0288391113281	240.98944091796875	0.00010994076728820801	5	042
509	419.6558837890625	252.16622924804688	1.0	419.7489013671875	151.30018615722656	0.6722066402435303	648.1361083984375	334.7751770019531	0.00014227628707885742	409.8049011230469	241.36483764648438	6.341934204101562e-5	5	042
510	416.9886474609375	258.78399658203125	1.0	419.2497863769531	161.13485717773438	0.9999768137931824	648.7899780273438	118.67118835449219	5.340576171875e-5	415.0018615722656	163.71328735351562	6.693601608276367e-5	5	042
511	415.05255126953125	264.75146484375	1.0	420.9976806640625	169.37881469726562	0.0012649893760681152	644.0748291015625	285.9502258300781	9.620189666748047e-5	416.5695495605469	256.19073486328125	1.4424324035644531e-5	5	042
512	410.462158203125	270.41259765625	1.0	431.2326965332031	176.84429931640625	0.0007200539112091064	431.5286865234375	173.69821166992188	5.608797073364258e-5	407.2874450683594	260.1520080566406	7.316470146179199e-5	5	042
513	404.90362548828125	281.9400634765625	1.0	1.863204002380371	2.3843369483947754	7.277727127075195e-5	646.8335571289062	110.36441802978516	4.735589027404785e-5	402.2140197753906	272.37554931640625	4.038214683532715e-5	5	042
514	400.2119445800781	291.04327392578125	1.0	1.3959293365478516	1.6976613998413086	6.955862045288086e-5	640.2080688476562	6.219971179962158	1.8477439880371094e-5	3.1926615238189697	476.8086853027344	3.4749507904052734e-5	5	042
515	399.4944763183594	296.41021728515625	1.0	435.2234802246094	191.28878784179688	0.004912763833999634	647.1473388671875	28.681100845336914	2.6434659957885742e-5	401.2312316894531	288.8319396972656	3.4481287002563477e-5	5	042
516	397.87860107421875	302.1832275390625	1.0	3.792074680328369	31.15376091003418	0.00021752715110778809	400.7591552734375	302.912109375	6.67870044708252e-5	3.570157051086426	476.5854187011719	3.641843795776367e-5	5	042
517	396.2244567871094	310.5756530761719	1.0	413.8934631347656	220.49302673339844	0.9987524151802063	401.1182556152344	309.6947021484375	4.979968070983887e-5	407.6101989746094	223.99627685546875	2.041459083557129e-5	5	042
518	395.4547119140625	315.8494873046875	1.0	413.7623291015625	222.41519165039062	1.0	396.0886535644531	319.2839050292969	0.0001842975616455078	412.461669921875	222.8571319580078	0.00023433566093444824	5	042
519	396.1945495605469	319.9476013183594	1.0	409.080322265625	225.44590759277344	1.0	399.6531677246094	321.3172302246094	0.00014159083366394043	405.3554992675781	227.24673461914062	0.00010675191879272461	5	042
520	398.17095947265625	320.86163330078125	1.0	406.37969970703125	228.75462341308594	1.0	402.08660888671875	321.1394348144531	8.609890937805176e-5	403.79095458984375	227.2272491455078	9.050965309143066e-5	5	042
521	400.4141540527344	321.63946533203125	1.0	408.750732421875	228.32305908203125	0.9999993443489075	403.41217041015625	320.7929992675781	5.5223703384399414e-5	402.5452575683594	229.92227172851562	4.214048385620117e-5	5	042
522	400.1488342285156	320.13641357421875	1.0	411.274169921875	227.93406677246094	1.0	646.9991455078125	29.327194213867188	4.398822784423828e-5	414.8839416503906	227.7801513671875	5.4955482482910156e-5	5	042
523	401.474365234375	321.4136657714844	1.0	408.5594787597656	227.31942749023438	1.0	647.5320434570312	138.44171142578125	7.155537605285645e-5	404.9813537597656	227.3217315673828	0.00021204352378845215	5	042
524	402.9610595703125	321.003173828125	1.0	404.9188232421875	228.68374633789062	1.0	649.3097534179688	169.97215270996094	3.072619438171387e-5	401.7713317871094	228.5041046142578	7.873773574829102e-5	5	042
525	402.67010498046875	320.5610656738281	1.0	404.55291748046875	228.66822814941406	1.0	647.078857421875	317.7777404785156	4.175305366516113e-5	402.74127197265625	227.3187255859375	8.630752563476562e-5	5	042
526	401.6734313964844	321.5892639160156	1.0	402.8813171386719	228.00184631347656	1.0	406.60504150390625	226.571533203125	6.219744682312012e-5	402.3028869628906	225.6538848876953	6.052851676940918e-5	5	042
527	402.2360534667969	322.4017333984375	1.0	400.8833923339844	226.53558349609375	1.0	404.2687072753906	225.28289794921875	0.00025334954261779785	401.1622009277344	228.3514862060547	4.678964614868164e-5	5	042
528	401.7620544433594	321.0673522949219	1.0	400.4967346191406	228.08628845214844	1.0	403.56488037109375	225.98411560058594	0.00012999773025512695	3.6072516441345215	478.00244140625	4.1097402572631836e-5	5	042
529	401.0732421875	323.3795166015625	1.0	397.0269775390625	226.60752868652344	1.0	646.5830688476562	316.358154296875	0.00013643503189086914	387.0366516113281	228.12911987304688	4.461407661437988e-5	5	042
530	401.8391418457031	321.43402099609375	1.0	395.3003845214844	227.13478088378906	1.0	647.990478515625	28.628101348876953	5.644559860229492e-5	387.7176513671875	227.7010498046875	6.124377250671387e-5	5	042
531	401.6924133300781	320.7979736328125	1.0	392.3031311035156	226.0576629638672	1.0	404.0478210449219	320.0628662109375	4.5806169509887695e-5	386.9670104980469	226.7222137451172	7.516145706176758e-5	5	042
532	402.55401611328125	320.9309387207031	1.0	395.1438293457031	227.94448852539062	1.0	647.89306640625	28.82448387145996	7.021427154541016e-5	388.8907775878906	228.80833435058594	0.00010380148887634277	5	042
533	401.2787170410156	321.34869384765625	1.0	392.3590087890625	227.28152465820312	1.0	650.0448608398438	175.13807678222656	5.093216896057129e-5	388.2579345703125	227.44309997558594	0.00016069412231445312	5	042
534	401.1938781738281	321.37786865234375	1.0	390.5013732910156	228.12635803222656	1.0	404.11041259765625	320.71905517578125	3.445148468017578e-5	386.2351989746094	227.36764526367188	6.48796558380127e-5	5	042
535	400.54266357421875	320.0961608886719	1.0	385.4004211425781	224.7891082763672	1.0	403.9596862792969	319.810302734375	5.939602851867676e-5	385.927490234375	223.24502563476562	7.87973403930664e-5	5	042
536	401.35870361328125	321.0688171386719	1.0	384.1116027832031	225.3580780029297	1.0	387.68096923828125	223.38674926757812	4.366040229797363e-5	384.9161071777344	224.10264587402344	3.781914710998535e-5	5	042
537	401.23980712890625	321.42236328125	1.0	382.3427734375	225.05653381347656	1.0	648.2910766601562	315.40203857421875	0.00013241171836853027	372.177001953125	229.498779296875	3.847479820251465e-5	5	042
538	400.85870361328125	321.5675354003906	1.0	382.2515869140625	227.36480712890625	1.0	6.593107223510742	31.623456954956055	0.00037860870361328125	3.998603105545044	29.409893035888672	0.0005950033664703369	5	042
539	400.80938720703125	321.3099365234375	1.0	371.857421875	231.65890502929688	1.0	648.133056640625	124.86322784423828	7.867813110351562e-5	370.02337646484375	237.87286376953125	3.0487775802612305e-5	5	042
540	400.17333984375	321.635498046875	1.0	374.3421630859375	227.5557098388672	1.0	646.8934936523438	28.18113899230957	9.953975677490234e-5	372.85919189453125	226.67755126953125	0.00010824203491210938	5	042
541	401.6829833984375	319.8984680175781	1.0	375.941162109375	227.5469970703125	1.0	646.8978881835938	28.94158363342285	5.2034854888916016e-5	371.7423095703125	226.99151611328125	6.103515625e-5	5	042
542	401.60699462890625	321.59954833984375	1.0	378.10760498046875	227.77432250976562	1.0	645.8153686523438	283.28936767578125	6.264448165893555e-5	373.2630310058594	229.5471649169922	9.542703628540039e-5	5	042
543	401.368896484375	320.8753662109375	1.0	373.6370544433594	228.1234588623047	1.0	403.7576904296875	319.9977111816406	3.606081008911133e-5	370.58050537109375	227.2800750732422	4.270672798156738e-5	5	042
544	400.1943664550781	319.793212890625	1.0	372.4539794921875	227.5372314453125	1.0	647.1238403320312	145.81781005859375	8.118152618408203e-5	370.6966552734375	226.9648895263672	8.150935173034668e-5	5	042
545	401.2928161621094	321.5189514160156	1.0	370.8154296875	228.2081756591797	1.0	647.776611328125	124.90636444091797	4.622340202331543e-5	370.1500549316406	227.9505615234375	5.501508712768555e-5	5	042
546	401.3795471191406	319.3778381347656	1.0	372.91534423828125	229.06590270996094	1.0	403.9421081542969	319.82012939453125	5.587935447692871e-5	404.6974182128906	325.93023681640625	4.407763481140137e-5	5	042
