# Supplementary material for: An automated feeding system for the African killifish reveals the impact of diet on lifespan and allows scalable assessment of associative learning
Source: eLife. 2022 Nov 10;11:e69008. doi: 10.7554/eLife.69008 (PMC9788828; doi:10.7554/eLife.69008)
Supplement: Figure 6—source data 2. [file elife-69008-fig6-data2.zip › Training Trajectories/t1_REC011DLC_resnet50_TrainAllTheThingsJun28shuffle1_1030000.csv]

bodyparts_coords	fishhead_x	fishhead_y	fishhead_likelihood	fishtail_x	fishtail_y	fishtail_likelihood	redlight_x	redlight_y	redlight_likelihood	fooddrop_x	fooddrop_y	fooddrop_likelihood	fishnum	recordingnum
0	470.3595275878906	255.91961669921875	1.0	381.5911865234375	240.80064392089844	0.9999957084655762	378.15692138671875	239.20242309570312	7.024407386779785e-5	380.6515197753906	243.58340454101562	0.0007637143135070801	1	011
1	471.29608154296875	255.2774658203125	1.0	375.6719665527344	238.16830444335938	1.0	379.8374328613281	240.05271911621094	3.904104232788086e-5	374.7464904785156	237.67721557617188	0.0026210248470306396	1	011
2	410.8212585449219	259.48577880859375	0.9999998807907104	372.5466003417969	238.45944213867188	1.0	648.2599487304688	143.77442932128906	0.00019243359565734863	372.79302978515625	237.81057739257812	0.0011364221572875977	1	011
3	410.1620178222656	260.11761474609375	1.0	373.0816345214844	237.83352661132812	1.0	648.508544921875	155.9192352294922	9.018182754516602e-5	372.5724792480469	237.23789978027344	0.0011999905109405518	1	011
4	408.45001220703125	262.6693115234375	0.9999232292175293	373.05889892578125	237.12496948242188	1.0	411.7945861816406	262.0342712402344	8.794665336608887e-5	372.7818298339844	236.9707489013672	0.0007137060165405273	1	011
5	411.6825866699219	260.51788330078125	1.0	372.3680725097656	236.11221313476562	1.0	377.022216796875	233.5758514404297	0.0001290738582611084	368.43408203125	241.53744506835938	0.0004322528839111328	1	011
6	469.4728698730469	264.831298828125	0.9999989867210388	371.1418151855469	237.2767791748047	1.0	374.07763671875	235.42330932617188	9.703636169433594e-5	372.17791748046875	237.9021759033203	0.002172231674194336	1	011
7	410.0403137207031	261.5672302246094	1.0	372.6324157714844	236.25808715820312	1.0	370.55023193359375	233.07827758789062	5.4776668548583984e-5	372.66729736328125	237.34078979492188	0.0007604360580444336	1	011
8	470.48284912109375	262.7984619140625	1.0	372.6641540527344	236.55242919921875	0.9999759197235107	374.52734375	235.64871215820312	5.289912223815918e-5	370.0498962402344	240.7568359375	0.001137465238571167	1	011
9	470.7589111328125	263.39068603515625	1.0	373.4953308105469	236.17872619628906	1.0	375.63482666015625	237.454345703125	0.00011044740676879883	373.11346435546875	236.33323669433594	0.0007756352424621582	1	011
10	470.93597412109375	263.2989807128906	0.9999999403953552	371.52801513671875	236.0625762939453	0.9999949932098389	375.8369445800781	238.99044799804688	6.67273998260498e-5	369.0018310546875	241.29727172851562	0.0006815195083618164	1	011
11	407.501953125	263.44757080078125	0.9999998211860657	372.5753173828125	234.65272521972656	0.9999995231628418	375.75836181640625	236.94610595703125	8.955597877502441e-5	406.979736328125	271.03155517578125	0.0005239546298980713	1	011
12	409.2873229980469	263.3336181640625	1.0	371.6332092285156	235.71969604492188	0.999999463558197	376.43133544921875	233.50001525878906	0.00010052323341369629	384.72210693359375	248.57139587402344	0.0003274083137512207	1	011
13	408.1272277832031	261.1468811035156	1.0	374.4455871582031	235.53233337402344	0.9999991655349731	375.3995666503906	234.35438537597656	9.495019912719727e-5	381.6730041503906	240.59420776367188	0.0011388957500457764	1	011
14	407.8648681640625	263.1402282714844	1.0	374.89263916015625	235.3601837158203	0.9999998807907104	376.4754333496094	236.6617431640625	7.236003875732422e-5	384.11114501953125	246.81773376464844	0.00045800209045410156	1	011
15	468.4922790527344	263.02191162109375	0.9999999403953552	374.7459411621094	235.30946350097656	0.999999463558197	406.7560729980469	262.38671875	7.50124454498291e-5	370.8534851074219	240.2888641357422	0.0009045600891113281	1	011
16	408.1109313964844	262.5874938964844	1.0	373.4096984863281	235.51022338867188	1.0	413.02923583984375	261.7667541503906	7.56680965423584e-5	369.0984802246094	241.1078338623047	0.001147538423538208	1	011
17	407.8624572753906	264.6081848144531	1.0	372.7099304199219	235.26446533203125	0.9999978542327881	376.4840393066406	237.9134521484375	0.00013086199760437012	384.2597961425781	248.5719451904297	0.0005330145359039307	1	011
18	407.5940246582031	264.7307434082031	1.0	374.4499206542969	234.6563720703125	0.9999997019767761	375.3982238769531	234.03721618652344	5.358457565307617e-5	384.91552734375	247.58792114257812	0.00032135844230651855	1	011
19	405.8958435058594	263.4291687011719	1.0	374.1194763183594	234.5877685546875	0.9999994039535522	375.3786926269531	233.58984375	6.827712059020996e-5	370.52392578125	240.86097717285156	0.0013350844383239746	1	011
20	396.1786193847656	282.9103698730469	0.9999740123748779	373.7651672363281	239.1542510986328	0.5665522217750549	399.1862487792969	284.66943359375	0.00010368227958679199	390.0299987792969	269.3739929199219	0.0001475512981414795	1	011
21	382.3770751953125	290.4394836425781	1.0	387.27166748046875	290.91973876953125	0.00021731853485107422	377.4421081542969	294.8253173828125	7.94529914855957e-5	365.4414367675781	299.79559326171875	6.192922592163086e-5	1	011
22	368.5644226074219	300.52001953125	1.0	372.5992736816406	298.3274230957031	0.034967660903930664	480.9786071777344	278.94647216796875	0.00013890862464904785	370.9728088378906	293.24017333984375	0.00030106306076049805	1	011
23	405.1588134765625	225.8863067626953	1.0	447.0511779785156	220.7078857421875	0.01905035972595215	368.3945007324219	304.80767822265625	0.00012695789337158203	364.75439453125	306.8445129394531	3.802776336669922e-5	1	011
24	351.4770202636719	309.1136474609375	1.0	397.5093994140625	234.04051208496094	1.0	398.7995910644531	236.39479064941406	0.0007978379726409912	396.63372802734375	238.29556274414062	0.0014514029026031494	1	011
25	338.89849853515625	313.4251708984375	1.0	403.91656494140625	238.2480010986328	0.999886155128479	401.0840148925781	238.2121124267578	0.0003705322742462158	397.1385803222656	239.93807983398438	0.0002650618553161621	1	011
26	327.82537841796875	319.9529113769531	1.0	409.2056579589844	230.48629760742188	0.9998452067375183	528.2040405273438	206.95748901367188	1.0	525.1812744140625	206.5164337158203	0.0005704760551452637	1	011
27	319.7447204589844	327.3433532714844	1.0	403.9825744628906	241.6241912841797	1.0	528.3870849609375	207.59982299804688	1.0	526.7008666992188	206.15943908691406	0.00044995546340942383	1	011
28	309.83184814453125	335.49737548828125	1.0	386.8739013671875	256.1590881347656	1.0	529.1416015625	207.32693481445312	1.0	527.1539916992188	206.49740600585938	0.0003712773323059082	1	011
29	305.90545654296875	338.4075927734375	1.0	380.4523010253906	259.98785400390625	1.0	527.90625	206.17294311523438	1.0	524.0858764648438	203.0244140625	0.000308305025100708	1	011
30	302.7918701171875	339.6814270019531	1.0	379.7055969238281	263.0635681152344	1.0	529.6099853515625	207.77383422851562	1.0	527.5396728515625	208.51718139648438	0.00026848912239074707	1	011
31	291.3465270996094	338.9779968261719	1.0	371.8619079589844	273.5739440917969	1.0	529.4047241210938	207.98995971679688	1.0	527.4656372070312	208.07196044921875	0.0002276003360748291	1	011
32	278.3781433105469	340.9400939941406	1.0	366.5835876464844	278.4899597167969	1.0	529.1246948242188	206.85279846191406	1.0	525.1177368164062	206.19383239746094	0.00027951598167419434	1	011
33	269.23150634765625	340.2755432128906	1.0	362.45159912109375	285.2757873535156	1.0	528.426513671875	207.1591339111328	1.0	526.3041381835938	206.49658203125	0.0006146728992462158	1	011
34	257.08709716796875	340.38006591796875	1.0	356.32025146484375	292.8027038574219	1.0	528.738525390625	207.46612548828125	1.0	525.1563110351562	204.614501953125	0.0002720355987548828	1	011
35	248.27145385742188	339.8902587890625	1.0	349.0395202636719	295.8957214355469	1.0	528.5693969726562	207.47386169433594	1.0	524.5493774414062	206.78158569335938	0.0002518892288208008	1	011
36	236.6669921875	340.4991455078125	1.0	342.8889465332031	300.11102294921875	1.0	528.5792846679688	207.7099609375	1.0	525.8555908203125	206.69583129882812	0.00036469101905822754	1	011
37	222.61695861816406	338.8786315917969	1.0	326.8345031738281	308.56158447265625	1.0	528.1002807617188	207.43609619140625	1.0	525.673583984375	206.54649353027344	0.0006642341613769531	1	011
38	209.7093048095703	340.8428039550781	0.9967749118804932	319.1368103027344	313.5693359375	1.0	527.904052734375	206.99986267089844	1.0	526.380126953125	205.51832580566406	0.0003165006637573242	1	011
39	193.5728302001953	337.9576416015625	0.9999866485595703	303.7773742675781	323.02667236328125	1.0	528.9463500976562	207.05372619628906	1.0	527.5169067382812	208.0308837890625	0.00034996867179870605	1	011
40	176.1156005859375	333.6451416015625	0.9994726777076721	285.5672302246094	324.3022155761719	1.0	528.3389282226562	207.3645782470703	1.0	526.29150390625	206.14089965820312	0.0003955662250518799	1	011
41	161.82400512695312	332.10107421875	1.0	270.07537841796875	325.46539306640625	0.9999104738235474	528.185546875	207.38059997558594	1.0	526.1611328125	206.5401153564453	0.0002948343753814697	1	011
42	146.96400451660156	330.3934020996094	1.0	250.38290405273438	323.8102111816406	1.0	528.6119995117188	206.9304656982422	1.0	524.9954223632812	206.66566467285156	0.00034987926483154297	1	011
43	132.7327880859375	331.4050598144531	0.19930920004844666	235.5009002685547	320.81243896484375	1.0	528.0064697265625	207.36541748046875	0.9999998807907104	526.7804565429688	208.1553192138672	0.00040519237518310547	1	011
44	121.68644714355469	327.5278625488281	0.5499832034111023	225.2790069580078	318.81591796875	1.0	527.23193359375	206.46051025390625	1.0	525.7913208007812	205.90037536621094	0.0004838705062866211	1	011
45	111.63973999023438	326.5778503417969	0.9707856178283691	216.61097717285156	317.6092529296875	1.0	528.2832641601562	207.36264038085938	1.0	525.6487426757812	208.03579711914062	0.0004038214683532715	1	011
46	98.4613037109375	332.4893798828125	0.9931648969650269	204.31907653808594	316.3826904296875	1.0	528.7440795898438	206.70237731933594	1.0	525.661865234375	206.82000732421875	0.00030940771102905273	1	011
47	91.85337829589844	328.8609619140625	0.9999998807907104	193.52549743652344	314.4955139160156	1.0	528.3724975585938	206.9769744873047	0.9999999403953552	194.47434997558594	315.4288330078125	0.0005831718444824219	1	011
48	81.75393676757812	325.53704833984375	1.0	179.9621124267578	310.2982177734375	1.0	529.081787109375	207.44515991210938	1.0	527.0258178710938	208.31642150878906	0.00042366981506347656	1	011
49	170.8924560546875	309.1427307128906	0.02903926372528076	172.18064880371094	310.37274169921875	1.0	528.537841796875	207.2132110595703	1.0	524.983642578125	206.63851928710938	0.00030741095542907715	1	011
50	166.83753967285156	313.3828430175781	0.0010896921157836914	163.21768188476562	317.0438537597656	1.0	528.4699096679688	206.79200744628906	0.9999999403953552	161.60443115234375	318.2077941894531	0.0006267428398132324	1	011
51	157.34027099609375	315.4192199707031	0.0002441704273223877	156.8487091064453	319.92523193359375	1.0	528.8434448242188	207.06137084960938	1.0	525.3652954101562	206.652587890625	0.0002684295177459717	1	011
52	157.71090698242188	312.7813720703125	0.0002751648426055908	157.05435180664062	320.296875	1.0	527.830322265625	207.50033569335938	1.0	525.0137939453125	208.29052734375	0.00030875205993652344	1	011
53	159.04457092285156	322.5089416503906	0.0009618699550628662	152.26742553710938	324.78472900390625	1.0	527.7234497070312	207.1981201171875	0.9999998807907104	526.9832763671875	207.47061157226562	0.0005254149436950684	1	011
54	529.5337524414062	212.14141845703125	0.0001945197582244873	142.6204071044922	327.21649169921875	0.14405959844589233	528.2806396484375	207.4099578857422	1.0	524.501708984375	206.7628631591797	0.0003336668014526367	1	011
55	529.3933715820312	212.18028259277344	0.00015601515769958496	149.53419494628906	326.81549072265625	0.9999998807907104	528.3788452148438	207.5277099609375	1.0	526.1561279296875	206.40853881835938	0.0003565847873687744	1	011
56	529.3621215820312	211.97547912597656	0.00042957067489624023	146.1756591796875	326.8974304199219	0.9999948143959045	527.7527465820312	207.04806518554688	0.9999998807907104	524.892578125	207.5799102783203	0.0004967153072357178	1	011
57	529.3250122070312	212.2823028564453	0.00023755431175231934	133.18821716308594	325.48797607421875	0.9995622634887695	527.78173828125	207.0971221923828	1.0	526.1280517578125	206.25604248046875	0.0005036890506744385	1	011
58	529.5853271484375	211.77857971191406	0.0002282559871673584	128.9003448486328	325.80352783203125	0.969404399394989	528.0343627929688	207.27955627441406	1.0	524.3792114257812	206.30648803710938	0.00023663043975830078	1	011
59	529.8771362304688	211.64540100097656	0.00018301606178283691	131.12733459472656	325.6719970703125	0.2585267424583435	528.9116821289062	206.432861328125	1.0	525.3106079101562	206.91590881347656	0.0002982914447784424	1	011
60	526.189697265625	210.81167602539062	0.00019547343254089355	130.0943603515625	325.5032653808594	0.9771755933761597	527.87158203125	207.06390380859375	1.0	526.2105102539062	206.05633544921875	0.0004245638847351074	1	011
61	530.0946655273438	211.71270751953125	0.0002548098564147949	140.72952270507812	324.4207763671875	0.9682301878929138	528.8269653320312	206.44937133789062	1.0	526.0062255859375	207.16635131835938	0.0004115104675292969	1	011
62	145.55870056152344	322.0927429199219	0.00034940242767333984	141.10153198242188	323.93988037109375	1.0	528.28271484375	207.58914184570312	1.0	527.0848999023438	208.10977172851562	0.00036713480949401855	1	011
63	529.8587646484375	212.16171264648438	0.00024574995040893555	131.91958618164062	323.6644287109375	0.9979835152626038	528.7977905273438	207.45140075683594	1.0	527.1832885742188	208.15570068359375	0.0004845857620239258	1	011
64	125.72686767578125	315.37835693359375	0.0004589557647705078	125.29963684082031	318.5931396484375	1.0	528.8649291992188	206.96409606933594	1.0	525.9051513671875	207.7228240966797	0.000474780797958374	1	011
65	124.55602264404297	313.8921813964844	0.0003973245620727539	124.55638885498047	316.5144958496094	1.0	528.4901123046875	206.71485900878906	1.0	118.90853881835938	315.8502197265625	0.000451892614364624	1	011
66	26.53135871887207	281.7786560058594	0.9999963045120239	109.70838928222656	322.55572509765625	1.0	529.082275390625	207.035400390625	1.0	6.247106552124023	267.9861755371094	0.0005746185779571533	1	011
67	24.19036865234375	278.8756103515625	1.0	108.30181121826172	323.6258850097656	1.0	528.381591796875	207.11715698242188	1.0	4.747611045837402	268.7708740234375	0.0015411078929901123	1	011
68	21.402135848999023	277.2853698730469	1.0	106.48965454101562	324.959228515625	1.0	527.99609375	206.88775634765625	0.9999999403953552	2.9766764640808105	260.6396789550781	0.0008833110332489014	1	011
69	21.58188819885254	275.91015625	1.0	107.71229553222656	324.1910095214844	1.0	528.9938354492188	206.9827880859375	1.0	3.0370144844055176	261.1448974609375	0.0010930895805358887	1	011
70	21.416765213012695	275.1001281738281	1.0	110.45755767822266	323.49945068359375	1.0	528.7041625976562	206.7460174560547	1.0	2.546753406524658	260.71826171875	0.0007958710193634033	1	011
71	21.924840927124023	274.0103759765625	1.0	109.48390197753906	323.2778015136719	1.0	528.2734375	207.0871124267578	1.0	2.7014455795288086	255.34730529785156	0.0009095370769500732	1	011
72	20.791427612304688	275.4138488769531	1.0	106.27625274658203	323.7127685546875	1.0	528.3446044921875	206.67066955566406	1.0	3.6999430656433105	260.13134765625	0.0009624063968658447	1	011
73	15.838258743286133	292.96478271484375	0.13589638471603394	101.00627136230469	325.04058837890625	1.0	529.1043090820312	206.7018585205078	1.0	525.9675903320312	207.23036193847656	0.0003159046173095703	1	011
74	9.890900611877441	309.1767578125	1.0	92.75666809082031	307.98321533203125	0.9999841451644897	528.345947265625	207.13424682617188	1.0	525.28271484375	207.39208984375	0.0002948939800262451	1	011
75	4.949342727661133	313.45111083984375	0.9999927282333374	84.1455307006836	289.0321044921875	1.0	528.6070556640625	207.5742645263672	1.0	-0.7113065719604492	301.4128723144531	0.0008337795734405518	1	011
76	3.734980583190918	319.7208557128906	0.9998788833618164	79.71407318115234	283.26043701171875	0.9999961853027344	528.62451171875	206.90304565429688	1.0	0.8610103130340576	303.4034729003906	0.0005845725536346436	1	011
77	0.2549448013305664	320.90081787109375	0.03788024187088013	83.77214050292969	280.0149841308594	1.0	528.45556640625	207.0406951904297	1.0	526.370361328125	206.424072265625	0.0004845559597015381	1	011
78	1.3504931926727295	324.8566589355469	0.8130044937133789	82.33283996582031	275.3551940917969	1.0	529.2705078125	206.75634765625	1.0	526.0486450195312	207.3815460205078	0.000338822603225708	1	011
79	3.3544697761535645	324.501953125	0.9995784759521484	82.78414154052734	275.5958557128906	1.0	529.349853515625	207.2969970703125	1.0	527.08935546875	206.34286499023438	0.0003307461738586426	1	011
80	2.538590431213379	324.6963806152344	0.997502326965332	81.62081909179688	275.33453369140625	1.0	528.9392700195312	206.47781372070312	1.0	80.90057373046875	277.60455322265625	0.0003656446933746338	1	011
81	1.8972530364990234	325.22393798828125	0.9314155578613281	80.25836181640625	274.1912841796875	1.0	529.1449584960938	206.60787963867188	1.0	525.3391723632812	206.28541564941406	0.00024059414863586426	1	011
82	0.3460712432861328	323.7161560058594	0.011799126863479614	85.50223541259766	272.7129211425781	1.0	528.6373901367188	207.0560760498047	1.0	84.02534484863281	273.8219909667969	0.0004121065139770508	1	011
83	-0.11601638793945312	318.3966064453125	0.0006375312805175781	83.982177734375	268.4754333496094	1.0	528.7335205078125	206.7594451904297	1.0	82.98418426513672	270.79534912109375	0.0004175901412963867	1	011
84	84.0108413696289	271.5284118652344	0.00036785006523132324	86.4722900390625	264.9095153808594	1.0	527.5964965820312	206.41014099121094	0.9999998807907104	525.6712646484375	205.8704376220703	0.0005342960357666016	1	011
85	85.67915344238281	272.52813720703125	0.0007451772689819336	85.07174682617188	267.5967712402344	1.0	528.6121215820312	207.0853729248047	1.0	85.93669128417969	269.91790771484375	0.00041049718856811523	1	011
86	76.04339599609375	287.28094482421875	0.08192777633666992	80.39546966552734	280.1488952636719	1.0	528.3118896484375	206.96176147460938	1.0	525.2646484375	207.49127197265625	0.00029471516609191895	1	011
87	78.67713165283203	290.5315246582031	0.006665974855422974	82.68087768554688	285.276123046875	1.0	528.4016723632812	206.66612243652344	1.0	526.7727661132812	205.61514282226562	0.00036534667015075684	1	011
88	-1.1288776397705078	295.4678039550781	0.0015360116958618164	86.31714630126953	288.4202575683594	1.0	528.3151245117188	206.50363159179688	1.0	525.0531616210938	207.11915588378906	0.00028514862060546875	1	011
89	83.72016143798828	291.6349792480469	0.00146445631980896	88.96260070800781	287.5494689941406	1.0	529.2393798828125	207.69528198242188	1.0	526.5601196289062	206.79397583007812	0.0005112588405609131	1	011
90	95.69303131103516	289.19500732421875	0.0008330643177032471	91.9499740600586	289.52252197265625	1.0	528.7025756835938	206.91758728027344	1.0	526.5428466796875	206.1293182373047	0.0003662407398223877	1	011
91	97.33757781982422	291.11865234375	0.0010044574737548828	92.11788177490234	292.4488525390625	1.0	528.2738037109375	206.86219787597656	1.0	526.4378662109375	206.14039611816406	0.0004981756210327148	1	011
92	98.01859283447266	291.3312683105469	0.0009965598583221436	92.82636260986328	292.6375732421875	1.0	529.7897338867188	207.22740173339844	1.0	525.7097778320312	206.7662353515625	0.00024434924125671387	1	011
93	98.29286193847656	291.2968444824219	0.0007401704788208008	92.30301666259766	293.03076171875	1.0	528.8388061523438	207.0293731689453	1.0	526.3421630859375	205.8451385498047	0.00024202466011047363	1	011
94	98.12355041503906	291.8995361328125	0.0006224215030670166	91.0666732788086	293.7189636230469	1.0	529.1854858398438	205.87942504882812	1.0	525.236572265625	205.28802490234375	0.00036269426345825195	1	011
95	529.8145751953125	211.6302032470703	0.00036898255348205566	83.88644409179688	289.8251953125	1.0	528.4093627929688	206.7993927001953	0.9999998807907104	83.40538024902344	288.8131408691406	0.0007677972316741943	1	011
96	82.47129821777344	291.9375	0.0003600120544433594	88.21746826171875	288.99908447265625	1.0	528.32373046875	206.55612182617188	1.0	525.1681518554688	207.11471557617188	0.00030726194381713867	1	011
97	85.24057006835938	294.6579284667969	0.0007368922233581543	82.75541687011719	293.22296142578125	1.0	528.8228759765625	207.02359008789062	1.0	525.8363037109375	207.43031311035156	0.00024002790451049805	1	011
98	69.3305435180664	302.96124267578125	0.00021314620971679688	79.46434783935547	300.7687683105469	1.0	528.7722778320312	207.1005401611328	1.0	81.33781433105469	300.74896240234375	0.0008673369884490967	1	011
99	79.82837677001953	304.4849548339844	0.0003571808338165283	74.84894561767578	305.2561950683594	1.0	528.5576782226562	206.3953399658203	1.0	525.517333984375	206.67991638183594	0.00029146671295166016	1	011
100	79.68912506103516	305.3483581542969	0.00039637088775634766	68.88748168945312	308.71234130859375	1.0	528.4664306640625	206.4315948486328	0.9999999403953552	526.6705932617188	206.14996337890625	0.0006561279296875	1	011
101	67.9677734375	307.86846923828125	0.000421375036239624	65.33448028564453	310.4850158691406	1.0	529.3271484375	207.16465759277344	1.0	527.9762573242188	207.78005981445312	0.0004534721374511719	1	011
102	67.27549743652344	308.5006408691406	0.00042319297790527344	65.25483703613281	311.71875	1.0	528.3709716796875	207.52626037597656	1.0	526.5185546875	206.4956817626953	0.00030985474586486816	1	011
103	66.28314971923828	309.5199279785156	0.0003579556941986084	61.33264923095703	312.96044921875	0.9999999403953552	528.3878784179688	206.65660095214844	1.0	526.2366943359375	206.2321319580078	0.0003274381160736084	1	011
104	65.22185516357422	309.6679382324219	0.0005007684230804443	60.091346740722656	312.70623779296875	1.0	528.4798583984375	206.80520629882812	1.0	524.8870849609375	206.4043426513672	0.00025340914726257324	1	011
105	64.87678527832031	309.1896667480469	0.0004963874816894531	59.7256965637207	311.94207763671875	1.0	528.2410278320312	207.0338897705078	0.9999998807907104	524.6507568359375	206.40943908691406	0.0002085268497467041	1	011
106	64.46747589111328	308.6263732910156	0.00032085180282592773	58.683292388916016	310.98046875	1.0	529.2169189453125	207.6982879638672	1.0	526.4280395507812	206.66534423828125	0.0003293752670288086	1	011
107	529.488525390625	212.056396484375	0.0004443228244781494	57.8704948425293	309.59649658203125	1.0	528.1829833984375	207.22178649902344	0.9999998807907104	527.3405151367188	207.3803253173828	0.0006021261215209961	1	011
108	62.6540412902832	306.3918762207031	0.0003649294376373291	57.729820251464844	308.16497802734375	1.0	527.8680419921875	206.23873901367188	1.0	53.6113395690918	309.89007568359375	0.00030985474586486816	1	011
109	529.3487548828125	211.537841796875	0.00042679905891418457	55.94498825073242	309.6205139160156	1.0	527.5238647460938	206.6259002685547	1.0	526.5183715820312	205.93746948242188	0.0004626810550689697	1	011
110	529.6355590820312	212.0586395263672	0.00030156970024108887	52.329776763916016	310.66534423828125	1.0	528.5852661132812	207.24537658691406	1.0	526.3973388671875	209.00460815429688	0.00045099854469299316	1	011
111	525.9688720703125	210.4943084716797	0.0002866089344024658	42.733150482177734	312.33111572265625	1.0	527.5444946289062	206.8948516845703	1.0	37.5721549987793	313.0650329589844	0.0006189644336700439	1	011
112	38.67841339111328	306.850341796875	0.0002079010009765625	37.70823287963867	309.010498046875	1.0	527.5781860351562	207.5062255859375	0.9999998807907104	525.1343383789062	207.975830078125	0.0005459785461425781	1	011
113	34.474483489990234	311.3783874511719	0.0005196630954742432	36.00315856933594	312.8690490722656	1.0	529.353515625	206.96693420410156	1.0	39.0013542175293	316.4573974609375	0.0005781352519989014	1	011
114	2.375575542449951	248.0188446044922	0.9876846671104431	34.658870697021484	317.75897216796875	1.0	527.7337036132812	206.651123046875	0.9999998807907104	527.1449584960938	207.81724548339844	0.0005617439746856689	1	011
115	1.5605978965759277	250.67726135253906	0.46891674399375916	36.099422454833984	317.7420654296875	0.999789834022522	528.091552734375	207.1842498779297	1.0	524.9054565429688	204.27911376953125	0.0003306567668914795	1	011
116	38.03020477294922	316.5132751464844	0.21927714347839355	41.574134826660156	314.2454833984375	0.9999723434448242	527.9500122070312	207.49732971191406	1.0	525.2650146484375	208.19151306152344	0.0006392002105712891	1	011
117	5.997273921966553	249.31422424316406	0.9999997019767761	41.50851821899414	320.5114440917969	0.8888352513313293	528.529541015625	206.39981079101562	1.0	527.397705078125	207.8800506591797	0.0006071925163269043	1	011
118	6.683957099914551	249.36288452148438	0.9999998807907104	39.51753616333008	318.0191650390625	0.03839397430419922	528.0526733398438	206.9973907470703	1.0	-1.6047039031982422	235.7659454345703	0.0007519423961639404	1	011
119	7.445313453674316	249.43775939941406	1.0	4.679084777832031	252.3014373779297	0.00027176737785339355	528.7033081054688	206.762451171875	1.0	-1.2364015579223633	236.0387725830078	0.00041869282722473145	1	011
120	7.875790119171143	250.19097900390625	1.0	48.36614227294922	310.6790466308594	0.0002719461917877197	528.5761108398438	206.09373474121094	1.0	-0.795590877532959	235.64122009277344	0.00033804774284362793	1	011
121	6.700725555419922	249.0694122314453	1.0	49.77827835083008	314.63323974609375	0.12770810723304749	528.4679565429688	206.81527709960938	1.0	-1.875840187072754	235.86021423339844	0.0008012950420379639	1	011
122	5.239614486694336	250.393310546875	0.9999997615814209	50.13636779785156	319.8127136230469	0.9956374168395996	528.6619262695312	207.5858917236328	1.0	-1.71417236328125	236.8501434326172	0.0011439025402069092	1	011
123	4.1591362953186035	251.81134033203125	0.9999982118606567	54.043678283691406	318.06561279296875	0.4369479715824127	527.7338256835938	206.93008422851562	1.0	-0.5461077690124512	237.20101928710938	0.0010661184787750244	1	011
124	2.8806004524230957	251.94815063476562	0.9997107982635498	60.1849479675293	317.25091552734375	0.008917182683944702	528.4872436523438	206.82931518554688	1.0	-1.1450819969177246	238.2288360595703	0.0012097656726837158	1	011
125	2.6014719009399414	252.4200439453125	0.9996607303619385	61.15187454223633	312.8781433105469	0.588948667049408	527.706787109375	206.641357421875	0.9999998807907104	-1.0137577056884766	237.97654724121094	0.0015149712562561035	1	011
126	1.4141149520874023	252.92210388183594	0.6660258769989014	62.56279754638672	313.4670104980469	0.9999998807907104	528.76904296875	207.00563049316406	1.0	-1.5245294570922852	238.94190979003906	0.0005056262016296387	1	011
127	64.45245361328125	310.8062744140625	0.0006701350212097168	61.588809967041016	312.5652160644531	0.22158485651016235	528.1484375	207.29359436035156	0.9999998807907104	524.314697265625	206.357421875	0.0002917349338531494	1	011
128	66.12745666503906	280.73345947265625	0.0009429752826690674	64.05554962158203	280.712646484375	0.04147365689277649	528.2518310546875	206.9727020263672	1.0	524.55224609375	204.24391174316406	0.00032904744148254395	1	011
129	64.79867553710938	276.104736328125	0.004110842943191528	61.90998840332031	275.3703308105469	0.9996579885482788	528.7932739257812	207.2071533203125	1.0	525.6580200195312	207.24017333984375	0.0002624988555908203	1	011
130	65.06492614746094	272.22314453125	0.0005691349506378174	61.66361618041992	272.84600830078125	1.0	527.3665771484375	206.68759155273438	1.0	525.635498046875	206.22239685058594	0.0007039010524749756	1	011
131	49.41664123535156	263.5900573730469	0.00042510032653808594	52.14765930175781	267.37359619140625	1.0	528.646728515625	206.85086059570312	1.0	525.7772216796875	207.56924438476562	0.0003879070281982422	1	011
132	45.36723709106445	263.1568298339844	0.001092076301574707	48.462493896484375	262.60205078125	1.0	528.6657104492188	207.58885192871094	1.0	526.7880249023438	206.67359924316406	0.00046560168266296387	1	011
133	46.10007095336914	261.71636962890625	0.0006852149963378906	48.391761779785156	261.8190612792969	1.0	528.086181640625	206.62396240234375	0.9999999403953552	524.8561401367188	207.18931579589844	0.00028461217880249023	1	011
134	47.85606384277344	261.1585388183594	0.0002930164337158203	51.04004669189453	261.76837158203125	1.0	529.054443359375	207.3203887939453	1.0	527.3106079101562	207.94989013671875	0.00029224157333374023	1	011
135	46.00748062133789	260.97076416015625	0.00024881958961486816	48.028099060058594	260.73162841796875	1.0	528.223876953125	206.99485778808594	1.0	525.0712890625	207.630126953125	0.00036594271659851074	1	011
136	36.49174880981445	259.622802734375	0.00046885013580322266	42.15557861328125	259.0304870605469	1.0	528.198974609375	206.86264038085938	1.0	525.2453002929688	206.9899139404297	0.0003603994846343994	1	011
137	37.22001647949219	260.46014404296875	0.00015488266944885254	43.59162902832031	259.9088134765625	1.0	528.6011962890625	207.06845092773438	1.0	525.4262084960938	207.5552520751953	0.00027433037757873535	1	011
138	34.65627670288086	257.5708312988281	0.0005890130996704102	38.703861236572266	254.8790740966797	0.9999998807907104	528.01123046875	207.69845581054688	1.0	526.4512939453125	208.31419372558594	0.0005458295345306396	1	011
139	1.3599562644958496	285.4263916015625	0.0006937980651855469	42.99033737182617	252.4557647705078	1.0	528.708251953125	207.19261169433594	1.0	527.33935546875	207.93630981445312	0.0006203353404998779	1	011
140	-0.3013272285461426	293.1471252441406	0.006623357534408569	43.325714111328125	250.3468475341797	1.0	528.2274169921875	207.11663818359375	1.0	42.151145935058594	251.21676635742188	0.0007103085517883301	1	011
141	1.1368706226348877	298.15631103515625	0.004359036684036255	46.46584701538086	249.3247833251953	1.0	528.5189819335938	207.703857421875	1.0	526.6432495117188	206.35128784179688	0.0002757608890533447	1	011
142	1.2753300666809082	298.2623596191406	0.04953119158744812	48.78121566772461	246.52357482910156	1.0	528.3295288085938	207.69456481933594	1.0	526.63916015625	206.782958984375	0.00047913193702697754	1	011
143	1.450406789779663	295.56024169921875	0.019441276788711548	47.553592681884766	243.4386444091797	1.0	528.6016845703125	207.3406219482422	1.0	525.2325439453125	207.60963439941406	0.0003215372562408447	1	011
144	37.327632904052734	245.0985107421875	0.4517223834991455	41.83694076538086	244.18238830566406	1.0	528.7366333007812	206.6925811767578	1.0	525.4938354492188	206.99368286132812	0.00028645992279052734	1	011
145	35.47221374511719	260.0467529296875	0.059173762798309326	38.49636459350586	260.1177673339844	1.0	528.4500732421875	207.70770263671875	1.0	526.6964721679688	206.93499755859375	0.0006300210952758789	1	011
146	36.0296630859375	266.8879699707031	0.0014937818050384521	38.00370407104492	269.50244140625	1.0	528.2897338867188	206.80316162109375	1.0	526.3219604492188	205.94412231445312	0.00025194883346557617	1	011
147	36.55780792236328	267.40606689453125	0.0006129145622253418	37.496826171875	272.0654296875	1.0	528.0641479492188	206.93690490722656	1.0	524.5050659179688	206.04457092285156	0.00028076767921447754	1	011
148	34.388336181640625	276.6244812011719	0.0005134344100952148	37.50300216674805	276.3431396484375	1.0	528.7579345703125	207.28274536132812	1.0	525.2627563476562	204.60768127441406	0.0002910196781158447	1	011
149	35.451759338378906	278.82574462890625	0.00014913082122802734	37.55851745605469	279.7311706542969	0.9999951124191284	528.79296875	207.21180725097656	1.0	525.6265869140625	207.38345336914062	0.00030612945556640625	1	011
150	35.397483825683594	277.9189147949219	0.00030726194381713867	40.58302688598633	278.73248291015625	1.0	527.5673217773438	207.1368865966797	1.0	524.2352294921875	206.10821533203125	0.0002738535404205322	1	011
151	34.79793930053711	283.92376708984375	0.002318769693374634	40.4699592590332	282.1602783203125	0.9999995827674866	528.2409057617188	206.5193328857422	1.0	526.30712890625	205.87042236328125	0.0004807114601135254	1	011
152	529.5950317382812	212.22708129882812	0.00019103288650512695	33.631534576416016	288.5691833496094	0.996454119682312	528.513671875	207.6983642578125	1.0	526.8440551757812	206.63275146484375	0.0002887248992919922	1	011
153	529.5126342773438	211.9287872314453	0.00011026859283447266	32.49140930175781	293.10675048828125	0.9999535083770752	528.5175170898438	207.3284149169922	1.0	525.4019165039062	207.77752685546875	0.0002455711364746094	1	011
154	36.323394775390625	293.71282958984375	0.0002613961696624756	34.42315673828125	296.2556457519531	1.0	527.5715942382812	207.28968811035156	1.0	526.0172729492188	206.491943359375	0.0005178749561309814	1	011
155	34.14344024658203	304.9295959472656	0.00033926963806152344	38.06679153442383	299.9946594238281	1.0	528.1278686523438	206.8694305419922	1.0	526.4051513671875	208.6180419921875	0.000330507755279541	1	011
156	529.8095092773438	212.267822265625	0.00019633769989013672	41.777183532714844	305.3550720214844	1.0	529.0199584960938	207.61309814453125	1.0	527.2251586914062	208.37608337402344	0.0005036592483520508	1	011
157	529.3319091796875	212.04779052734375	0.00021162629127502441	39.70893859863281	304.975341796875	1.0	527.9110107421875	206.87051391601562	1.0	525.772216796875	206.10333251953125	0.0007596611976623535	1	011
158	22.65468978881836	294.206298828125	0.7832326889038086	25.12420654296875	292.7914733886719	0.9185287952423096	528.6798706054688	207.1946563720703	1.0	6.662565231323242	298.9492492675781	0.0008059144020080566	1	011
159	17.7141170501709	296.8251953125	0.9941442012786865	18.64065170288086	296.4439697265625	0.05132877826690674	528.8903198242188	207.11170959472656	1.0	2.68098783493042	287.9604797363281	0.0009652674198150635	1	011
160	26.315658569335938	306.81011962890625	0.0002620518207550049	26.274742126464844	306.8096923828125	0.47741514444351196	527.907470703125	207.2213134765625	1.0	525.9721069335938	206.21957397460938	0.0005323588848114014	1	011
161	530.026123046875	211.6571807861328	0.0001774430274963379	-0.41744279861450195	224.4720458984375	0.005942612886428833	529.0296630859375	206.66006469726562	1.0	525.23876953125	205.83460998535156	0.0002752840518951416	1	011
162	3.603353977203369	222.68212890625	0.13358035683631897	4.981051921844482	221.00515747070312	0.8156439065933228	528.2776489257812	206.76918029785156	1.0	-0.5256977081298828	228.93637084960938	0.0006608963012695312	1	011
163	15.677990913391113	223.5730438232422	1.0	7.383340835571289	230.59237670898438	0.0006234645843505859	528.9750366210938	207.15711975097656	0.9999999403953552	2.743042469024658	233.01121520996094	0.0017888545989990234	1	011
164	21.670896530151367	220.71888732910156	1.0	19.771892547607422	223.8578338623047	0.0006155669689178467	527.9783935546875	207.0586395263672	1.0	4.538154125213623	231.47630310058594	0.0017728209495544434	1	011
165	30.10466957092285	216.46627807617188	1.0	35.52142333984375	217.21127319335938	0.0002897679805755615	528.76171875	207.67747497558594	1.0	525.9260864257812	208.27830505371094	0.00040972232818603516	1	011
166	35.064476013183594	216.02125549316406	1.0	524.2376708984375	208.63070678710938	8.19861888885498e-5	528.0293579101562	206.8638458251953	0.9999999403953552	524.8070678710938	207.3609161376953	0.0002855658531188965	1	011
167	37.25840377807617	216.1871337890625	1.0	45.65495300292969	218.48370361328125	0.00016516447067260742	529.4276733398438	206.54669189453125	1.0	527.5656127929688	207.2346649169922	0.00032785534858703613	1	011
168	44.830772399902344	212.9760284423828	1.0	50.220123291015625	215.73724365234375	0.004919856786727905	528.286865234375	207.47549438476562	0.9999998807907104	526.5065307617188	206.1686248779297	0.0005009174346923828	1	011
169	55.32120132446289	208.53857421875	1.0	60.786476135253906	210.7359619140625	0.014464318752288818	528.5045166015625	207.47288513183594	0.9999999403953552	526.1699829101562	206.712890625	0.0003686249256134033	1	011
170	63.55495071411133	204.61724853515625	1.0	67.70848083496094	205.64756774902344	0.20353549718856812	528.1881103515625	207.079345703125	1.0	59.15705108642578	209.54710388183594	0.0004144012928009033	1	011
171	70.17626190185547	204.02769470214844	1.0	4.251465320587158	289.72906494140625	0.0038903355598449707	527.8751831054688	207.3228302001953	1.0	525.6903686523438	206.08367919921875	0.0003873109817504883	1	011
172	74.91802215576172	203.27227783203125	1.0	75.01566314697266	205.62203979492188	0.0032009780406951904	529.10107421875	206.83926391601562	1.0	526.4635009765625	206.1781005859375	0.00027367472648620605	1	011
173	81.95268249511719	201.7996063232422	1.0	9.23652458190918	292.5339660644531	0.34866949915885925	528.3307495117188	206.6643524169922	1.0	527.6328125	207.5216827392578	0.00024113059043884277	1	011
174	89.0582046508789	201.876708984375	1.0	12.47275161743164	290.3875427246094	0.22369760274887085	528.7291870117188	206.91665649414062	1.0	527.1168212890625	207.84910583496094	0.0002962052822113037	1	011
175	95.3101577758789	201.3107452392578	1.0	27.916994094848633	284.4076232910156	0.2674523591995239	528.5166625976562	206.76756286621094	1.0	526.4537353515625	205.62326049804688	0.00046697258949279785	1	011
176	101.39488983154297	201.66741943359375	1.0	33.067405700683594	286.0370178222656	0.7731496095657349	528.2490844726562	206.8768310546875	1.0	526.583984375	206.15283203125	0.0003757178783416748	1	011
177	105.56639862060547	201.44277954101562	1.0	35.87012481689453	282.6690368652344	0.6236703395843506	527.9825439453125	206.42007446289062	1.0	525.5841674804688	205.81298828125	0.0004919171333312988	1	011
178	111.1838607788086	202.58787536621094	1.0	36.61570739746094	289.1094970703125	0.18282091617584229	527.955810546875	206.97540283203125	1.0	525.114501953125	207.520263671875	0.000489652156829834	1	011
179	119.96033477783203	203.4271240234375	1.0	121.48712921142578	206.0171661376953	0.00511971116065979	528.5735473632812	207.1410675048828	1.0	524.7496337890625	206.40484619140625	0.00023159384727478027	1	011
180	132.98468017578125	199.57635498046875	1.0	54.906429290771484	271.78997802734375	0.11564087867736816	528.8657836914062	207.37266540527344	1.0	525.0264892578125	206.5085906982422	0.00024944543838500977	1	011
181	144.62461853027344	198.01553344726562	1.0	48.665958404541016	278.82415771484375	0.9720982313156128	528.384033203125	206.82789611816406	0.9999998807907104	524.8449096679688	206.25563049316406	0.0003044009208679199	1	011
182	159.58860778808594	198.94522094726562	1.0	163.6220703125	198.12759399414062	0.3668394088745117	528.2597045898438	207.01318359375	1.0	526.9830322265625	207.39906311035156	0.0003650188446044922	1	011
183	171.7821502685547	197.8046417236328	1.0	80.59896850585938	260.31805419921875	0.9957217574119568	528.88818359375	207.31671142578125	1.0	526.5780029296875	206.2942657470703	0.00032460689544677734	1	011
184	184.97486877441406	197.33450317382812	1.0	79.93719482421875	259.2948913574219	0.9253970384597778	528.752197265625	206.65115356445312	1.0	524.8485717773438	203.98715209960938	0.00020366907119750977	1	011
185	198.3189697265625	200.56692504882812	1.0	202.6905975341797	198.8970184326172	0.9039573073387146	528.2509765625	207.11767578125	1.0	524.7371215820312	206.52734375	0.00026029348373413086	1	011
186	218.44534301757812	202.97772216796875	0.9999995827674866	224.86231994628906	203.56675720214844	0.9864466190338135	528.8878784179688	207.1594696044922	1.0	525.3876953125	204.80075073242188	0.000277101993560791	1	011
187	238.3621368408203	204.73484802246094	0.9999992847442627	243.0177459716797	205.3683319091797	0.9927335977554321	528.2276000976562	207.04893493652344	1.0	526.7367553710938	206.3124237060547	0.00030812621116638184	1	011
188	256.93170166015625	206.51290893554688	1.0	260.8707275390625	207.42715454101562	0.5165340900421143	528.5690307617188	207.48919677734375	1.0	527.2733154296875	208.09461975097656	0.0003368258476257324	1	011
189	270.8708190917969	206.6654052734375	1.0	143.97459411621094	238.05064392089844	0.8420085906982422	529.0682983398438	207.01307678222656	1.0	525.1970825195312	206.34959411621094	0.0003515779972076416	1	011
190	284.9077453613281	206.2095489501953	1.0	289.11590576171875	207.96998596191406	0.007484138011932373	528.881591796875	207.7781982421875	1.0	525.5826416015625	206.9215850830078	0.00036904215812683105	1	011
191	297.7985534667969	207.42507934570312	1.0	185.19775390625	237.06771850585938	0.01946038007736206	529.50146484375	207.5026397705078	1.0	525.8729248046875	206.96250915527344	0.00039654970169067383	1	011
192	311.7685241699219	213.00807189941406	1.0	200.81430053710938	249.77268981933594	0.999995768070221	528.9779052734375	206.7501983642578	1.0	525.3644409179688	206.35769653320312	0.0003292262554168701	1	011
193	321.8907165527344	220.5821075439453	1.0	208.3400421142578	243.30142211914062	0.9785870313644409	529.260009765625	207.4183807373047	1.0	525.57763671875	207.01210021972656	0.0003046989440917969	1	011
194	333.2142639160156	225.55970764160156	1.0	234.37786865234375	219.234130859375	0.0011507868766784668	528.8313598632812	207.4891815185547	1.0	526.924072265625	208.1897430419922	0.00023025274276733398	1	011
195	341.41314697265625	226.95761108398438	1.0	239.68185424804688	218.0718536376953	0.5081462264060974	529.2367553710938	207.2959747314453	1.0	525.276123046875	206.9415283203125	0.00026470422744750977	1	011
196	348.7775573730469	228.20884704589844	1.0	244.9588165283203	226.8545684814453	0.9999037981033325	528.4688110351562	206.8697509765625	1.0	526.7642822265625	207.4752960205078	0.0002650618553161621	1	011
197	360.6710510253906	229.3788299560547	1.0	258.7312927246094	220.86705017089844	0.001904815435409546	529.730224609375	206.63034057617188	1.0	527.49267578125	207.6810760498047	0.0002814829349517822	1	011
198	372.8336486816406	231.4554443359375	1.0	376.76580810546875	232.67794799804688	0.00978735089302063	529.0013427734375	206.9713592529297	1.0	527.461669921875	207.60659790039062	0.00032141804695129395	1	011
199	383.4798583984375	231.67251586914062	1.0	273.86444091796875	244.45062255859375	0.9999994039535522	529.1996459960938	206.55087280273438	1.0	527.0777587890625	208.62144470214844	0.000286787748336792	1	011
200	392.4909973144531	229.8579559326172	1.0	292.8009033203125	240.10877990722656	0.11967721581459045	529.0760498046875	206.7117919921875	1.0	525.217529296875	203.92031860351562	0.0002580583095550537	1	011
201	401.319091796875	228.2141571044922	1.0	294.9289245605469	247.6771697998047	0.9569385647773743	528.548583984375	206.61817932128906	1.0	525.6026000976562	206.84278869628906	0.00034540891647338867	1	011
202	408.67303466796875	230.10324096679688	1.0	304.7848815917969	254.84329223632812	0.9999998807907104	528.7473754882812	206.5376739501953	1.0	525.6973876953125	206.9473419189453	0.0003247857093811035	1	011
203	415.83160400390625	228.61016845703125	1.0	316.54534912109375	256.82281494140625	0.6764637231826782	527.7437744140625	207.07232666015625	1.0	524.6680908203125	207.5462646484375	0.0003878474235534668	1	011
204	426.5123291015625	229.5205078125	1.0	329.4140930175781	245.86692810058594	0.04251226782798767	528.6697998046875	207.0360870361328	1.0	526.4025268554688	206.16909790039062	0.0005318820476531982	1	011
205	435.8276672363281	231.74758911132812	1.0	337.4835205078125	250.6807403564453	1.0	528.5731201171875	206.68521118164062	1.0	526.7510986328125	205.49855041503906	0.00031748414039611816	1	011
206	441.8194885253906	233.15867614746094	1.0	340.6847229003906	254.51173400878906	0.9999784827232361	528.0831298828125	207.62155151367188	1.0	526.6749877929688	205.9615478515625	0.0009030401706695557	1	011
207	443.2350769042969	234.38380432128906	0.0024479031562805176	526.7280883789062	206.92481994628906	0.0002650320529937744	527.5419311523438	206.8528289794922	1.0	526.4887084960938	205.65316772460938	0.0012908875942230225	1	011
208	440.930908203125	235.09117126464844	0.026413142681121826	364.6824951171875	247.39474487304688	0.612840473651886	528.0238647460938	207.0157470703125	1.0	526.5032348632812	205.9726104736328	0.000846177339553833	1	011
209	368.0099792480469	246.32452392578125	0.04492035508155823	368.3495178222656	244.9925079345703	0.9999660849571228	527.3632202148438	207.09742736816406	1.0	526.491455078125	206.07191467285156	0.0010934770107269287	1	011
210	438.7682800292969	235.43014526367188	0.7617497444152832	371.66796875	243.792724609375	0.9999998807907104	528.0549926757812	206.55819702148438	1.0	526.7694702148438	205.90176391601562	0.000789254903793335	1	011
211	436.2794189453125	239.6229248046875	0.9994743466377258	373.3778991699219	242.70152282714844	0.9999999403953552	527.37744140625	206.33193969726562	1.0	526.1688842773438	205.53897094726562	0.0007498264312744141	1	011
212	439.04638671875	241.84854125976562	0.00018024444580078125	375.0716857910156	232.31907653808594	0.9999740123748779	528.2027587890625	207.13438415527344	1.0	526.083251953125	206.10658264160156	0.001073598861694336	1	011
213	526.3038940429688	210.52450561523438	0.00027048587799072266	374.66015625	226.01773071289062	0.9994724988937378	527.9121704101562	206.8950653076172	1.0	526.4806518554688	205.71641540527344	0.001026153564453125	1	011
214	370.29803466796875	224.27032470703125	0.004536271095275879	371.7764587402344	224.39329528808594	0.9999963045120239	527.874755859375	206.80615234375	1.0	526.4058227539062	206.49986267089844	0.0010779201984405518	1	011
215	434.7625732421875	250.89125061035156	1.0	371.091796875	228.0104217529297	0.9995644688606262	527.4440307617188	207.3188934326172	1.0	526.0338134765625	206.04734802246094	0.000872880220413208	1	011
216	432.841064453125	255.17962646484375	1.0	376.2435302734375	228.65968322753906	1.0	528.4110717773438	206.92127990722656	1.0	526.389892578125	206.03228759765625	0.0006180107593536377	1	011
217	432.983642578125	259.0976257324219	1.0	381.677734375	227.8172149658203	1.0	527.2361450195312	206.48519897460938	1.0	525.7854614257812	205.9391632080078	0.0006771385669708252	1	011
218	387.0654602050781	226.6328125	0.0005801916122436523	381.1391296386719	224.15696716308594	0.9999970197677612	528.2926635742188	206.99859619140625	1.0	525.3755493164062	207.0836944580078	0.00038802623748779297	1	011
219	384.5108947753906	226.02032470703125	0.002247750759124756	377.41607666015625	228.47108459472656	1.0	527.8311157226562	206.7322998046875	1.0	525.75927734375	205.9351043701172	0.0006202161312103271	1	011
220	437.29150390625	256.92340087890625	0.007764905691146851	374.4339599609375	235.81639099121094	0.9999998807907104	528.7360229492188	207.5701446533203	1.0	527.2071533203125	208.67120361328125	0.00038060545921325684	1	011
221	426.66119384765625	261.2871398925781	1.0	371.630859375	238.2922821044922	1.0	528.4400024414062	206.7491455078125	1.0	526.573486328125	205.61880493164062	0.0006352066993713379	1	011
222	430.2750244140625	261.5552062988281	1.0	373.68194580078125	241.474609375	1.0	528.4757080078125	207.34312438964844	1.0	525.9318237304688	207.92152404785156	0.00042253732681274414	1	011
223	431.7762451171875	259.9547424316406	1.0	370.6879577636719	241.59005737304688	1.0	528.3682250976562	206.8801727294922	1.0	526.7002563476562	208.8531951904297	0.00047847628593444824	1	011
224	431.9266662597656	260.3155212402344	1.0	371.5885009765625	242.7750701904297	1.0	528.94970703125	206.3214111328125	1.0	526.168212890625	206.93629455566406	0.0005567073822021484	1	011
225	432.044189453125	261.3439025878906	1.0	368.07574462890625	250.7643280029297	1.0	528.9202880859375	207.37147521972656	1.0	527.3077392578125	208.0613250732422	0.0002855658531188965	1	011
226	432.5947570800781	261.8471374511719	1.0	372.7618713378906	254.92723083496094	0.9981092214584351	528.0383911132812	206.7668914794922	1.0	524.429443359375	205.9463653564453	0.0003231465816497803	1	011
227	478.6603088378906	268.8561096191406	1.0	376.5040283203125	261.5766296386719	0.01745593547821045	528.4552612304688	206.46170043945312	1.0	525.5439453125	207.16712951660156	0.0004278421401977539	1	011
228	430.7952575683594	255.53175354003906	0.9999996423721313	425.7773132324219	255.5586395263672	0.0009525716304779053	528.0540161132812	207.1087188720703	1.0	526.4937744140625	205.9409942626953	0.0004883706569671631	1	011
229	431.2698059082031	253.50869750976562	0.9999991655349731	433.31866455078125	258.0467529296875	0.0003104209899902344	528.1409301757812	206.78416442871094	1.0	376.59100341796875	276.67901611328125	0.0006540417671203613	1	011
230	424.9343566894531	250.96163940429688	1.0	387.57110595703125	291.5596008300781	0.0007839202880859375	529.2030639648438	207.25352478027344	1.0	526.2926635742188	207.7517547607422	0.00047701597213745117	1	011
231	426.6947021484375	250.02757263183594	0.9999999403953552	434.049560546875	251.31649780273438	0.0006588399410247803	528.9004516601562	207.95860290527344	1.0	527.1870727539062	207.62060546875	0.0005060434341430664	1	011
232	424.0474548339844	248.4656982421875	1.0	380.66650390625	286.9285888671875	0.47320398688316345	528.630126953125	207.27395629882812	1.0	376.2432861328125	280.42230224609375	0.000835120677947998	1	011
233	421.5754089355469	246.364990234375	1.0	375.7244873046875	289.5283508300781	0.047724008560180664	528.202880859375	206.83737182617188	1.0	524.5728759765625	206.04031372070312	0.00037223100662231445	1	011
234	419.9482421875	245.3571319580078	1.0	375.4951171875	291.50213623046875	0.999740481376648	528.2509765625	206.68023681640625	1.0	525.1930541992188	207.63803100585938	0.00041744112968444824	1	011
235	419.187744140625	244.74758911132812	1.0	376.76788330078125	294.27374267578125	1.0	528.2136840820312	206.7295379638672	1.0	525.1970825195312	207.2216339111328	0.000527501106262207	1	011
236	420.7212829589844	245.25331115722656	1.0	372.0137023925781	295.2475280761719	0.999997615814209	528.3881225585938	206.64649963378906	1.0	525.3270874023438	207.06309509277344	0.0004043877124786377	1	011
237	420.9584655761719	246.04518127441406	1.0	371.9808349609375	293.1335144042969	0.014172375202178955	528.7695922851562	207.37008666992188	1.0	525.0075073242188	204.7839813232422	0.0003485679626464844	1	011
238	419.0914306640625	245.07742309570312	1.0	371.7046813964844	294.7390441894531	0.003626883029937744	528.52197265625	206.85104370117188	1.0	525.4375	207.39515686035156	0.00042060017585754395	1	011
239	419.28253173828125	244.10366821289062	1.0	363.8782043457031	297.27398681640625	0.9999931454658508	527.64794921875	206.39566040039062	1.0	524.4808959960938	207.20712280273438	0.000361025333404541	1	011
240	417.8122253417969	241.07647705078125	1.0	370.07098388671875	296.6918640136719	0.998971700668335	528.3323974609375	207.3229217529297	1.0	525.2384033203125	208.04066467285156	0.00032517313957214355	1	011
241	419.1313781738281	238.97329711914062	1.0	375.451904296875	291.2579345703125	0.0002408921718597412	528.6633911132812	207.5644073486328	1.0	525.7686157226562	207.9065399169922	0.0003014802932739258	1	011
242	418.6684875488281	236.81796264648438	1.0	370.2826232910156	295.2088623046875	0.9682769775390625	527.80029296875	206.57806396484375	1.0	524.8775634765625	207.15402221679688	0.0004106462001800537	1	011
243	419.7529296875	232.95057678222656	1.0	367.4283752441406	300.4230041503906	0.9755300283432007	528.2242431640625	206.8431396484375	1.0	363.02545166015625	304.17529296875	0.0010562539100646973	1	011
244	418.2227478027344	231.2387237548828	1.0	360.81671142578125	301.65960693359375	0.9999996423721313	527.3987426757812	206.89306640625	1.0	524.5783081054688	207.38902282714844	0.0004938840866088867	1	011
245	419.7489318847656	226.7253875732422	1.0	356.0486755371094	306.06170654296875	1.0	528.7757568359375	207.1416473388672	1.0	526.1083984375	207.30291748046875	0.00032338500022888184	1	011
246	418.2299499511719	225.24732971191406	1.0	354.9312438964844	309.6676330566406	1.0	528.4878540039062	206.3778076171875	1.0	525.693359375	206.76968383789062	0.0005174875259399414	1	011
247	418.142578125	223.18777465820312	1.0	358.0456848144531	305.0579528808594	1.0	528.1490478515625	206.9264678955078	1.0	525.5889282226562	207.37330627441406	0.000438690185546875	1	011
248	419.0904541015625	221.51695251464844	1.0	355.9923095703125	304.7574768066406	1.0	527.6962280273438	206.85108947753906	1.0	524.9462890625	207.28851318359375	0.0003431737422943115	1	011
249	418.7408447265625	217.13868713378906	1.0	352.350830078125	305.20001220703125	1.0	528.5271606445312	207.0196533203125	1.0	524.9674072265625	206.50222778320312	0.00029146671295166016	1	011
250	418.507568359375	214.7241668701172	1.0	356.0725402832031	305.9573974609375	1.0	528.375244140625	206.33934020996094	1.0	525.6157836914062	206.71875	0.00039389729499816895	1	011
251	418.4418029785156	211.65045166015625	1.0	359.0699768066406	302.9723815917969	1.0	527.9060668945312	207.00059509277344	1.0	358.34796142578125	303.3282470703125	0.0006197988986968994	1	011
252	418.22686767578125	207.7874755859375	1.0	362.0991516113281	292.5521545410156	0.8576664924621582	528.0089721679688	207.01026916503906	1.0	525.7825317382812	207.18568420410156	0.00033351778984069824	1	011
253	418.15985107421875	204.9330596923828	1.0	356.4601135253906	291.6356506347656	1.0	528.1881103515625	207.2779083251953	1.0	524.8482055664062	206.82559204101562	0.0003636479377746582	1	011
254	418.976806640625	203.45167541503906	1.0	353.33148193359375	293.1233215332031	1.0	528.0587768554688	206.90988159179688	1.0	525.559326171875	207.31321716308594	0.0003928244113922119	1	011
255	419.106201171875	201.9492645263672	1.0	351.10626220703125	290.7994384765625	1.0	528.8147583007812	207.31976318359375	1.0	525.4866943359375	204.27450561523438	0.00032576918601989746	1	011
256	419.0852966308594	201.873046875	1.0	347.5768127441406	290.5843811035156	1.0	527.9985961914062	207.15110778808594	1.0	525.1729125976562	207.28564453125	0.0003274381160736084	1	011
257	419.46527099609375	199.99864196777344	1.0	351.50787353515625	281.22686767578125	1.0	527.8591918945312	207.26780700683594	1.0	352.8752746582031	284.0693054199219	0.0005718469619750977	1	011
258	419.72259521484375	195.19972229003906	1.0	351.5654602050781	277.1607360839844	1.0	528.4759521484375	207.11029052734375	1.0	525.3518676757812	204.23187255859375	0.0002606213092803955	1	011
259	418.7790222167969	192.20465087890625	1.0	352.7622985839844	266.3469543457031	1.0	528.4912719726562	207.35775756835938	1.0	524.8929443359375	206.9402313232422	0.00025528669357299805	1	011
260	418.21295166015625	190.82415771484375	1.0	351.65631103515625	266.40728759765625	1.0	528.6712036132812	207.4757843017578	1.0	525.1892700195312	206.9310302734375	0.00029343366622924805	1	011
261	419.5543212890625	189.68850708007812	1.0	348.88232421875	269.1036376953125	1.0	527.7976684570312	207.37339782714844	1.0	524.4173583984375	206.70823669433594	0.0003350973129272461	1	011
262	419.9566345214844	186.35943603515625	1.0	352.0966491699219	254.9513702392578	1.0	528.5223999023438	206.9553680419922	1.0	526.7741088867188	205.55674743652344	0.00029343366622924805	1	011
263	420.3257141113281	181.6656494140625	1.0	353.2100830078125	245.85984802246094	1.0	528.7186889648438	207.67120361328125	1.0	525.5596923828125	204.99525451660156	0.0002903938293457031	1	011
264	420.1623840332031	176.8695831298828	1.0	349.15960693359375	245.76548767089844	1.0	528.7972412109375	207.1481170654297	1.0	526.9641723632812	208.03793334960938	0.0003001689910888672	1	011
265	420.4712219238281	174.90606689453125	1.0	351.1199951171875	242.18023681640625	1.0	528.058837890625	206.96383666992188	0.9999998807907104	524.7313842773438	205.81414794921875	0.00038439035415649414	1	011
266	420.93402099609375	173.1816864013672	1.0	352.61102294921875	241.6913299560547	1.0	529.3306274414062	208.232421875	1.0	526.4071044921875	205.69383239746094	0.0002682507038116455	1	011
267	422.01617431640625	171.37158203125	1.0	351.3250732421875	243.00308227539062	1.0	528.2603759765625	207.00967407226562	1.0	524.76806640625	206.36892700195312	0.00026291608810424805	1	011
268	422.0400390625	167.7730255126953	1.0	353.981201171875	225.21157836914062	1.0	528.4882202148438	207.11961364746094	1.0	524.8500366210938	206.08543395996094	0.00020194053649902344	1	011
269	421.9646911621094	165.31813049316406	1.0	351.1550598144531	223.66970825195312	1.0	528.3319702148438	206.7089080810547	1.0	525.2730102539062	206.6001739501953	0.00027754902839660645	1	011
270	422.99224853515625	163.292724609375	1.0	353.9250183105469	221.1049041748047	1.0	527.9193725585938	207.28465270996094	1.0	353.373779296875	221.4689178466797	0.0005578994750976562	1	011
271	423.6559753417969	161.6427001953125	1.0	353.93316650390625	218.89976501464844	1.0	528.8447265625	207.16831970214844	1.0	525.4764404296875	204.40469360351562	0.0002262592315673828	1	011
272	424.3592529296875	159.1474609375	1.0	353.84515380859375	219.0443115234375	1.0	528.306884765625	206.98257446289062	1.0	524.6740112304688	206.22860717773438	0.00026485323905944824	1	011
273	425.3740539550781	157.43161010742188	1.0	353.8226013183594	218.29713439941406	1.0	528.579345703125	206.84002685546875	1.0	525.3551025390625	203.89962768554688	0.0002046525478363037	1	011
274	424.2552490234375	155.379638671875	1.0	353.73260498046875	211.15489196777344	0.9999999403953552	527.6649780273438	207.00645446777344	1.0	526.2858276367188	205.62159729003906	0.0002898275852203369	1	011
275	424.51617431640625	152.7329559326172	1.0	349.2028503417969	209.40440368652344	1.0	528.4160766601562	207.86239624023438	1.0	524.942138671875	207.31910705566406	0.00027298927307128906	1	011
276	424.3673400878906	150.90101623535156	1.0	354.7717590332031	207.99725341796875	1.0	527.953369140625	207.00050354003906	1.0	353.6335144042969	207.0438232421875	0.0009565055370330811	1	011
277	422.39239501953125	149.4755859375	1.0	353.2812194824219	208.5182342529297	1.0	528.9035034179688	206.6613311767578	1.0	351.79248046875	207.8044891357422	0.0002684295177459717	1	011
278	423.23193359375	149.6925048828125	1.0	356.29095458984375	205.91220092773438	1.0	527.5807495117188	206.55563354492188	1.0	458.3110656738281	201.29408264160156	0.019493192434310913	1	011
279	422.7284240722656	149.5393829345703	1.0	352.86358642578125	204.59027099609375	1.0	528.303466796875	206.08200073242188	1.0	352.11273193359375	205.9884796142578	0.0002821981906890869	1	011
280	423.6329650878906	149.74037170410156	1.0	349.3553466796875	201.6608123779297	0.9999979734420776	528.1904907226562	206.92877197265625	1.0	462.0489807128906	201.50460815429688	0.005674272775650024	1	011
281	424.5415954589844	147.0121612548828	1.0	348.1085510253906	196.6552276611328	1.0	528.8716430664062	206.85400390625	1.0	524.6117553710938	206.54893493652344	0.00023296475410461426	1	011
282	424.7559509277344	145.2584228515625	1.0	354.8502197265625	194.14779663085938	1.0	528.6141357421875	206.6443634033203	1.0	453.0392761230469	211.45164489746094	0.12103042006492615	1	011
283	426.89569091796875	143.3021697998047	0.9449636936187744	355.9559631347656	191.96705627441406	1.0	527.5095825195312	206.30197143554688	1.0	453.6777648925781	211.09442138671875	0.9993091821670532	1	011
284	427.0069580078125	143.26751708984375	0.999741792678833	355.3429870605469	188.71322631835938	1.0	528.2340087890625	207.74981689453125	1.0	453.7508850097656	211.69703674316406	0.9787462949752808	1	011
285	427.4638366699219	143.2374267578125	0.9999995827674866	354.1996154785156	182.99237060546875	0.9999933242797852	528.1083984375	206.684814453125	1.0	454.2126770019531	208.6126708984375	0.9892008900642395	1	011
286	426.8015441894531	143.5135040283203	1.0	352.3800964355469	176.1053466796875	1.0	528.1682739257812	206.97781372070312	1.0	454.9344482421875	209.98756408691406	0.9992145299911499	1	011
287	426.2846984863281	145.1934051513672	0.9999964833259583	349.1519470214844	174.052978515625	0.9999994039535522	526.7518920898438	206.6904296875	1.0	455.20654296875	209.3817901611328	0.9998929500579834	1	011
288	425.1034240722656	150.60076904296875	1.0	350.022705078125	173.15370178222656	0.9999997615814209	527.6122436523438	207.20558166503906	1.0	454.99383544921875	208.27789306640625	0.9999901056289673	1	011
289	426.83392333984375	154.00173950195312	1.0	352.3365783691406	171.53468322753906	0.9999998211860657	528.0904541015625	207.64991760253906	1.0	456.3780822753906	207.50340270996094	0.9999924898147583	1	011
290	428.4525146484375	158.34564208984375	1.0	364.47119140625	146.3671875	0.9999895095825195	527.672607421875	206.8978729248047	1.0	454.6816101074219	211.34164428710938	0.9999997615814209	1	011
291	428.37628173828125	159.14907836914062	1.0	364.214599609375	140.943359375	1.0	528.4344482421875	207.69354248046875	1.0	454.3260803222656	210.09169006347656	0.999632716178894	1	011
292	430.5670471191406	160.09657287597656	1.0	364.6762390136719	137.82095336914062	0.9999995827674866	527.8578491210938	207.44573974609375	1.0	457.3959045410156	210.1900177001953	0.9126938581466675	1	011
293	430.2877502441406	159.7501678466797	1.0	359.3668212890625	138.2804718017578	0.9999997615814209	528.101318359375	207.86839294433594	1.0	453.4242858886719	209.94924926757812	0.9883319735527039	1	011
294	429.3783264160156	162.6315460205078	1.0	365.57708740234375	132.27101135253906	1.0	528.023193359375	207.08502197265625	1.0	443.75323486328125	213.3104248046875	0.0012864172458648682	1	011
295	467.9874572753906	121.97350311279297	1.0	366.8596496582031	130.65049743652344	1.0	528.1451416015625	207.23416137695312	1.0	525.0125122070312	206.8354949951172	0.00022789835929870605	1	011
296	466.0747375488281	115.06900787353516	1.0	367.41796875	126.34420013427734	1.0	526.8770141601562	207.02023315429688	1.0	452.8855895996094	216.91603088378906	0.7775488495826721	1	011
297	424.2218322753906	169.8924560546875	1.0	369.1055603027344	121.75979614257812	0.9999999403953552	528.6670532226562	207.10662841796875	1.0	524.840576171875	206.5449676513672	0.0002250969409942627	1	011
298	421.7222900390625	170.44447326660156	1.0	366.9781188964844	115.18211364746094	1.0	528.0916137695312	207.0903778076172	1.0	524.596923828125	206.56634521484375	0.00022867321968078613	1	011
299	419.8115234375	167.9410400390625	1.0	364.9342041015625	110.25538635253906	0.9999999403953552	527.7428588867188	207.4606475830078	1.0	450.67816162109375	217.02398681640625	0.019531697034835815	1	011
300	418.3572082519531	167.17962646484375	1.0	361.4849548339844	108.19398498535156	0.9999998807907104	527.2537841796875	207.0139617919922	1.0	524.7305908203125	207.49961853027344	0.00024697184562683105	1	011
301	419.7645263671875	165.22097778320312	1.0	358.8557434082031	105.77539825439453	1.0	527.55810546875	206.95408630371094	0.9999999403953552	524.5999145507812	205.71524047851562	0.00024127960205078125	1	011
302	467.433837890625	100.6556396484375	1.0	358.14019775390625	103.33705139160156	1.0	527.9818725585938	206.31954956054688	1.0	524.6354370117188	205.6822967529297	0.00019884109497070312	1	011
303	421.4770202636719	164.1981201171875	1.0	359.9771423339844	102.72492218017578	1.0	527.1869506835938	206.2308349609375	0.9999998807907104	453.0013122558594	209.9541778564453	0.38863223791122437	1	011
304	420.9405212402344	162.69277954101562	1.0	360.5870056152344	101.26586151123047	1.0	528.3124389648438	206.38851928710938	1.0	448.8571472167969	212.38429260253906	0.9881963133811951	1	011
305	419.9456787109375	160.8965301513672	1.0	358.7268371582031	97.79829406738281	1.0	527.6981811523438	206.42489624023438	1.0	455.68865966796875	208.7909698486328	0.9997066259384155	1	011
306	420.95013427734375	162.0523681640625	1.0	351.0473327636719	94.4605941772461	1.0	528.2346801757812	207.11927795410156	1.0	453.8205261230469	209.49917602539062	0.10127800703048706	1	011
307	420.4837646484375	162.07943725585938	1.0	350.5457458496094	91.29562377929688	0.9999999403953552	527.8942260742188	206.59291076660156	1.0	455.50640869140625	209.45252990722656	0.0009378790855407715	1	011
308	420.0008544921875	162.8892059326172	1.0	346.3970031738281	88.1138687133789	0.9999997019767761	527.442626953125	206.84512329101562	1.0	452.8802185058594	209.32135009765625	0.9996259212493896	1	011
309	419.31524658203125	165.3999481201172	1.0	350.0372009277344	92.22969818115234	0.9999999403953552	528.5411376953125	207.59060668945312	1.0	455.7698669433594	209.4901123046875	0.9834933876991272	1	011
310	421.220458984375	167.95533752441406	1.0	358.5412902832031	93.60730743408203	1.0	528.4097900390625	207.07376098632812	1.0	455.8530578613281	210.74911499023438	0.0009329319000244141	1	011
311	421.2911376953125	170.86618041992188	1.0	358.9914245605469	91.71086120605469	0.9999984502792358	528.1187133789062	207.14566040039062	1.0	455.2249755859375	211.746826171875	0.8542184829711914	1	011
312	422.34210205078125	172.98135375976562	1.0	359.3369140625	87.81211853027344	0.9999964237213135	527.466064453125	206.5074005126953	1.0	453.07611083984375	208.66651916503906	0.056849658489227295	1	011
313	421.5248107910156	175.3057098388672	1.0	359.1126708984375	85.35871124267578	0.4015015959739685	527.8013916015625	206.8438720703125	0.9999999403953552	453.9798583984375	205.37648010253906	0.0907524824142456	1	011
314	421.6607360839844	175.23602294921875	1.0	356.098388671875	84.87349700927734	0.9999927282333374	528.1140747070312	207.2550811767578	1.0	452.42230224609375	208.34385681152344	0.000912398099899292	1	011
315	421.10723876953125	176.22486877441406	1.0	352.55810546875	92.66641235351562	0.8482756614685059	527.5370483398438	207.13156127929688	1.0	524.4205932617188	206.217529296875	0.00035116076469421387	1	011
316	420.5269775390625	178.4107208251953	1.0	353.5732116699219	94.47632598876953	0.11248582601547241	528.666259765625	206.9209442138672	1.0	525.5184936523438	206.9152069091797	0.00035700201988220215	1	011
317	420.588134765625	181.44923400878906	1.0	354.3265380859375	93.93475341796875	0.6833418607711792	527.8264770507812	206.79623413085938	0.9999999403953552	524.9593505859375	206.02200317382812	0.00036534667015075684	1	011
318	420.22833251953125	183.50625610351562	1.0	354.31683349609375	90.82293701171875	0.999992847442627	527.7350463867188	207.17588806152344	1.0	423.1021423339844	192.6140899658203	0.00043016672134399414	1	011
319	420.4365234375	189.2129669189453	1.0	422.6318054199219	193.45767211914062	0.00010803341865539551	527.426513671875	206.8485870361328	1.0	524.739013671875	207.51547241210938	0.00029018521308898926	1	011
320	420.89453125	192.05406188964844	1.0	354.74542236328125	101.81361389160156	0.32620882987976074	527.8582153320312	206.66387939453125	1.0	524.9542236328125	206.69357299804688	0.00029033422470092773	1	011
321	420.55816650390625	196.0980987548828	1.0	355.1875915527344	104.4344253540039	0.29910629987716675	527.3663940429688	207.25440979003906	1.0	524.2742919921875	206.4838409423828	0.0003282129764556885	1	011
322	420.3047790527344	198.84310913085938	1.0	358.8228454589844	114.40422821044922	0.9999723434448242	527.1903076171875	206.8116455078125	0.9999999403953552	524.5184326171875	205.94134521484375	0.00041687488555908203	1	011
323	419.8799743652344	203.94906616210938	1.0	359.9345703125	116.4279556274414	0.9999998807907104	526.99267578125	206.70396423339844	1.0	524.199462890625	206.08570861816406	0.0002897977828979492	1	011
324	421.1813659667969	206.06597900390625	1.0	359.06475830078125	117.29460144042969	0.9999998807907104	528.0325927734375	206.70179748535156	1.0	525.0703735351562	206.32090759277344	0.000186234712600708	1	011
325	420.4095764160156	209.3075714111328	1.0	356.314697265625	121.23494720458984	0.2494199573993683	526.390380859375	205.91864013671875	0.9999998807907104	523.927734375	204.9322052001953	0.00033792853355407715	1	011
326	421.7002258300781	212.56407165527344	1.0	360.61688232421875	130.19998168945312	0.9999988079071045	527.3283081054688	206.0784149169922	0.9999998807907104	524.8414306640625	205.132568359375	0.0003695189952850342	1	011
327	421.67205810546875	216.04405212402344	1.0	360.4803771972656	136.3943634033203	1.0	527.409423828125	206.6039276123047	0.9999998807907104	524.56396484375	205.9009246826172	0.0002383589744567871	1	011
328	424.37921142578125	221.4163055419922	1.0	363.39617919921875	139.01319885253906	0.9999973773956299	527.7800903320312	206.41905212402344	1.0	525.0755615234375	205.8540496826172	0.00023862719535827637	1	011
329	423.55169677734375	222.6112823486328	1.0	361.004150390625	143.53184509277344	1.0	528.0870361328125	207.54200744628906	1.0	525.0112915039062	207.1136016845703	0.0002646446228027344	1	011
330	424.0164794921875	226.2876739501953	1.0	364.84942626953125	150.52197265625	1.0	527.8172607421875	207.1706085205078	1.0	524.6181030273438	206.4036865234375	0.00023385882377624512	1	011
331	425.4088134765625	229.1088104248047	1.0	362.7523498535156	155.44610595703125	1.0	527.1639404296875	206.47378540039062	0.9999998807907104	524.5250854492188	205.66444396972656	0.00036665797233581543	1	011
332	427.0644226074219	231.84396362304688	1.0	361.3551330566406	160.30369567871094	1.0	527.892333984375	207.03697204589844	0.9999999403953552	524.7464599609375	206.21495056152344	0.0002993941307067871	1	011
333	425.9454040527344	231.91163635253906	1.0	362.57373046875	168.94700622558594	1.0	528.2576293945312	207.63894653320312	1.0	525.0562133789062	207.19729614257812	0.0002776682376861572	1	011
334	426.6729431152344	228.68814086914062	1.0	362.4295349121094	169.49075317382812	1.0	527.1907348632812	206.75845336914062	1.0	524.3827514648438	207.30715942382812	0.0002466440200805664	1	011
335	424.5659484863281	227.54039001464844	0.999984085559845	366.0790100097656	176.7954559326172	1.0	527.966064453125	207.13584899902344	1.0	367.0152893066406	177.57421875	0.0002682209014892578	1	011
336	433.6001281738281	226.74871826171875	0.09350988268852234	367.77117919921875	179.58517456054688	0.9999892711639404	527.7476806640625	206.5676727294922	1.0	525.0137939453125	206.1956329345703	0.0002974271774291992	1	011
337	461.7071228027344	209.69296264648438	0.002065211534500122	369.0677490234375	189.68466186523438	1.0	527.882568359375	206.34765625	0.9999999403953552	527.3261108398438	206.94873046875	0.0005470812320709229	1	011
338	464.90283203125	214.34780883789062	0.006746560335159302	370.49658203125	195.58596801757812	0.9999986886978149	528.7548217773438	206.3167266845703	1.0	527.6159057617188	206.7146453857422	0.00036257505416870117	1	011
339	465.3915100097656	213.02320861816406	0.9998952150344849	370.0513916015625	202.2853546142578	1.0	528.3997192382812	207.39051818847656	1.0	526.8041381835938	207.75927734375	0.00036838650703430176	1	011
340	408.683837890625	217.834228515625	0.9762114882469177	365.3250427246094	206.9393310546875	0.08962592482566833	528.5963134765625	206.98129272460938	1.0	458.727783203125	212.25115966796875	0.0006141960620880127	1	011
341	408.2774658203125	220.90518188476562	0.9946680068969727	362.82989501953125	209.1898651123047	0.03120073676109314	528.8350219726562	207.10186767578125	1.0	525.1984252929688	206.39981079101562	0.0002256333827972412	1	011
342	412.2432861328125	218.22412109375	0.036682963371276855	357.4031982421875	210.4149627685547	0.9799149036407471	527.9688110351562	206.80857849121094	0.9999998807907104	526.9118041992188	207.40960693359375	0.0003673434257507324	1	011
343	411.82598876953125	217.25161743164062	0.9994803667068481	355.649169921875	213.54530334472656	0.9999985694885254	528.4694213867188	207.9446563720703	1.0	527.435791015625	207.73805236816406	0.0006081163883209229	1	011
344	415.4272766113281	218.4949188232422	0.9998571872711182	354.15277099609375	214.54843139648438	0.9999997615814209	528.5029907226562	206.26419067382812	1.0	439.8180847167969	213.36129760742188	0.0006414651870727539	1	011
345	420.94232177734375	217.84703063964844	0.9999669790267944	354.51202392578125	215.79757690429688	1.0	528.2825927734375	206.4125213623047	1.0	441.9366455078125	205.12640380859375	0.0011872053146362305	1	011
346	421.2617492675781	217.73829650878906	1.0	355.604248046875	217.27114868164062	1.0	527.7340698242188	206.82174682617188	0.9999998807907104	420.6001892089844	210.0461883544922	0.0004818737506866455	1	011
347	421.95074462890625	218.6061553955078	1.0	352.0824279785156	219.20101928710938	1.0	527.7431030273438	206.4066925048828	0.9999998807907104	527.3176879882812	206.9537811279297	0.00038379430770874023	1	011
348	419.7820739746094	218.72581481933594	1.0	349.6425476074219	217.73983764648438	1.0	528.171875	207.0919647216797	1.0	440.5037536621094	201.97654724121094	0.001259535551071167	1	011
349	418.474609375	218.29747009277344	1.0	349.6534729003906	215.85072326660156	1.0	527.986328125	206.6132049560547	0.9999999403953552	440.53515625	203.71636962890625	0.00204622745513916	1	011
350	415.5784606933594	218.97621154785156	1.0	348.0455322265625	214.76417541503906	1.0	527.5037231445312	206.60755920410156	0.9999998807907104	420.4847106933594	211.45529174804688	0.0003978908061981201	1	011
351	412.0909729003906	219.85031127929688	0.9999998807907104	347.1033020019531	214.56619262695312	1.0	528.5254516601562	206.7285614013672	1.0	432.3500671386719	210.25360107421875	0.007228553295135498	1	011
352	408.69207763671875	218.16574096679688	0.9999995827674866	345.4171142578125	218.03012084960938	1.0	528.8439331054688	206.55783081054688	1.0	441.1529541015625	199.1060333251953	0.22096815705299377	1	011
353	406.03155517578125	217.76788330078125	0.9999999403953552	344.1173400878906	220.7678985595703	1.0	527.8140869140625	206.6907196044922	1.0	441.1535949707031	199.72662353515625	0.9179061651229858	1	011
354	404.75433349609375	219.35614013671875	1.0	343.6905212402344	219.97384643554688	1.0	528.2469482421875	206.65423583984375	1.0	442.57159423828125	198.64016723632812	0.8435202836990356	1	011
355	402.4112548828125	219.51295471191406	1.0	340.9651794433594	218.71363830566406	1.0	528.1056518554688	207.3372039794922	1.0	442.5444641113281	197.62425231933594	0.9945030212402344	1	011
356	399.9157409667969	220.22540283203125	1.0	340.06427001953125	217.7687225341797	1.0	527.5460205078125	207.13560485839844	1.0	447.79766845703125	198.79612731933594	0.9952859878540039	1	011
357	397.5074462890625	220.3684844970703	1.0	330.33282470703125	222.68690490722656	0.9985424876213074	527.6196899414062	206.7504425048828	0.9999998807907104	450.4051818847656	193.75413513183594	0.9999973773956299	1	011
358	395.823486328125	221.3883514404297	1.0	329.43988037109375	224.6187286376953	0.9999998807907104	527.9057006835938	206.9940185546875	1.0	448.1213073730469	196.56150817871094	0.998650312423706	1	011
359	394.7848815917969	223.5714111328125	1.0	329.37054443359375	228.56442260742188	1.0	527.4163208007812	206.82806396484375	0.9999999403953552	444.4545593261719	198.9292755126953	0.9999891519546509	1	011
360	393.9028625488281	226.1739044189453	1.0	328.88922119140625	224.96160888671875	0.9999999403953552	527.5020751953125	207.24325561523438	1.0	446.0573425292969	199.53643798828125	0.027482837438583374	1	011
361	392.28369140625	228.49652099609375	1.0	330.73101806640625	221.5947265625	0.9999995231628418	528.7371826171875	207.13182067871094	1.0	440.9732360839844	200.535400390625	0.90952467918396	1	011
362	392.41790771484375	230.65090942382812	1.0	328.8892822265625	212.92979431152344	1.0	528.0479125976562	207.80218505859375	1.0	444.5787658691406	202.56654357910156	0.8555723428726196	1	011
363	393.203369140625	231.37489318847656	1.0	326.2574157714844	213.2471160888672	1.0	527.08740234375	207.02081298828125	1.0	445.312744140625	196.6819610595703	0.9822365045547485	1	011
364	395.3351745605469	231.10629272460938	1.0	320.2535095214844	214.7032470703125	0.9999998807907104	528.3056030273438	207.12271118164062	1.0	442.1907043457031	210.7602996826172	0.9359166622161865	1	011
365	396.4566345214844	230.1440887451172	1.0	319.9298400878906	210.64950561523438	0.9999999403953552	527.629150390625	206.8118438720703	1.0	524.5014038085938	206.04827880859375	0.0002694427967071533	1	011
366	398.71173095703125	228.84246826171875	1.0	322.3911437988281	206.50961303710938	1.0	528.177978515625	206.62245178222656	1.0	321.9276428222656	205.70654296875	0.00028505921363830566	1	011
367	399.65643310546875	229.08602905273438	1.0	326.626708984375	212.7082061767578	1.0	528.3163452148438	207.07388305664062	1.0	444.16973876953125	215.68783569335938	0.0005053281784057617	1	011
368	402.3835144042969	227.65562438964844	1.0	327.1659240722656	217.21144104003906	1.0	528.6336669921875	207.53672790527344	1.0	525.12353515625	207.21353149414062	0.0003228187561035156	1	011
369	403.61334228515625	227.6409912109375	1.0	327.0694885253906	221.22650146484375	1.0	528.52734375	207.052978515625	1.0	524.9798583984375	206.24658203125	0.00023809075355529785	1	011
370	406.36651611328125	226.557861328125	1.0	328.19171142578125	219.5079345703125	0.9999997019767761	527.4855346679688	206.79722595214844	1.0	524.5435791015625	207.24708557128906	0.0003191530704498291	1	011
371	407.6842956542969	226.9213409423828	1.0	325.9544372558594	219.89503479003906	0.9999789595603943	528.7115478515625	207.1084442138672	1.0	524.7374267578125	206.5208740234375	0.0002186298370361328	1	011
372	408.4488830566406	226.88442993164062	1.0	322.5697937011719	219.9187774658203	0.9989732503890991	527.2135620117188	206.8345489501953	1.0	526.0531005859375	205.39256286621094	0.00032785534858703613	1	011
373	408.88299560546875	227.1053466796875	1.0	327.38641357421875	221.71176147460938	0.9993705749511719	527.9413452148438	206.7686004638672	1.0	448.8609924316406	210.2843780517578	0.03362718224525452	1	011
374	408.2187805175781	227.4949188232422	1.0	328.27740478515625	221.3179931640625	0.9983576536178589	528.125244140625	206.84027099609375	1.0	525.0296020507812	207.41612243652344	0.0002926290035247803	1	011
375	408.3321533203125	226.37693786621094	1.0	336.73565673828125	217.71148681640625	0.9999696016311646	527.7932739257812	207.07479858398438	1.0	525.3013916015625	205.90794372558594	0.0004159212112426758	1	011
376	408.5076904296875	226.08499145507812	1.0	334.8982238769531	217.33511352539062	0.9997114539146423	527.2098388671875	206.54092407226562	1.0	524.6676025390625	207.75775146484375	0.00041171908378601074	1	011
377	408.09283447265625	227.92486572265625	1.0	332.7668151855469	219.08204650878906	0.9999998807907104	527.8789672851562	207.18954467773438	0.9999999403953552	332.99969482421875	221.1873016357422	0.00023302435874938965	1	011
378	408.42138671875	226.40609741210938	1.0	324.741455078125	221.47633361816406	1.0	528.2789916992188	206.9333038330078	1.0	450.3048095703125	204.99342346191406	0.34948018193244934	1	011
379	407.717529296875	222.6712188720703	1.0	327.739013671875	217.36866760253906	0.9830949306488037	527.6519165039062	206.59957885742188	1.0	526.14697265625	205.83189392089844	0.0003355443477630615	1	011
380	408.39093017578125	219.90614318847656	1.0	328.3406066894531	214.5736541748047	0.9999852776527405	528.2328491210938	207.22349548339844	1.0	526.3606567382812	208.88168334960938	0.00027000904083251953	1	011
381	410.58453369140625	218.97750854492188	1.0	332.5772705078125	220.4035186767578	0.9999983310699463	527.9096069335938	207.20338439941406	1.0	332.6028747558594	223.67724609375	0.0023166239261627197	1	011
382	413.1602478027344	218.9451904296875	1.0	334.3484191894531	226.6719207763672	0.9999998807907104	528.5629272460938	206.99195861816406	1.0	330.81787109375	225.75247192382812	0.0009718537330627441	1	011
383	414.6226501464844	219.09605407714844	1.0	331.7279968261719	229.3046112060547	0.9999998807907104	528.4097290039062	207.66041564941406	1.0	525.0908813476562	206.97409057617188	0.00021976232528686523	1	011
384	417.9111022949219	217.22576904296875	1.0	332.97076416015625	229.01174926757812	0.04870578646659851	528.3115844726562	206.85394287109375	1.0	524.9197998046875	206.12916564941406	0.00024631619453430176	1	011
385	420.23919677734375	213.72158813476562	1.0	325.6634826660156	229.14859008789062	1.0	528.3289794921875	207.30548095703125	1.0	524.625	206.91055297851562	0.00019732117652893066	1	011
386	424.3329162597656	207.9370880126953	1.0	350.2674865722656	228.5041046142578	0.9999995231628418	528.118408203125	207.67584228515625	1.0	527.091064453125	207.897705078125	0.00044652819633483887	1	011
387	428.1029968261719	201.51852416992188	1.0	348.4315490722656	230.65016174316406	1.0	527.8917236328125	207.4447784423828	1.0	349.98992919921875	227.81756591796875	0.00034859776496887207	1	011
388	426.76092529296875	197.43795776367188	1.0	349.23236083984375	233.642333984375	0.9999994039535522	528.3367919921875	206.90725708007812	1.0	350.67669677734375	228.39450073242188	0.00036343932151794434	1	011
389	423.75201416015625	195.64300537109375	1.0	348.38623046875	236.8255615234375	0.9999823570251465	528.3994140625	207.1773223876953	1.0	526.5919189453125	205.97894287109375	0.0004394650459289551	1	011
390	422.4307861328125	194.09686279296875	1.0	347.6007995605469	239.8953857421875	0.9999784231185913	528.7378540039062	206.93218994140625	1.0	344.0478820800781	232.83251953125	0.00037804245948791504	1	011
391	420.6072082519531	192.6840057373047	1.0	346.4943542480469	243.4591827392578	1.0	528.7606201171875	207.45765686035156	1.0	527.346435546875	208.03652954101562	0.0003502964973449707	1	011
392	420.03558349609375	192.55474853515625	1.0	343.40338134765625	247.54002380371094	1.0	528.6372680664062	207.97413635253906	1.0	525.4859619140625	205.34396362304688	0.00029602646827697754	1	011
393	417.3827209472656	191.8497314453125	1.0	343.20721435546875	250.84571838378906	1.0	527.7521362304688	207.18569946289062	1.0	526.5372924804688	206.50001525878906	0.00032585859298706055	1	011
394	415.79083251953125	189.64535522460938	1.0	343.7359924316406	252.25119018554688	1.0	528.006591796875	206.8123016357422	1.0	344.0198059082031	252.93350219726562	0.0003369748592376709	1	011
395	411.38507080078125	187.908447265625	1.0	340.47662353515625	253.81088256835938	1.0	528.6336669921875	207.0617218017578	1.0	340.8238525390625	249.3681640625	0.0002497732639312744	1	011
396	404.9739685058594	186.07040405273438	1.0	342.6327209472656	255.3989715576172	1.0	528.3623046875	207.36871337890625	1.0	525.67919921875	207.26385498046875	0.00030916929244995117	1	011
397	398.7247619628906	185.3148651123047	1.0	341.7981262207031	255.16561889648438	0.9999995827674866	527.735107421875	207.10459899902344	1.0	524.15234375	204.37564086914062	0.00030994415283203125	1	011
398	394.02392578125	184.01219177246094	1.0	346.2931823730469	258.92535400390625	1.0	528.86767578125	207.29940795898438	1.0	525.014404296875	206.99105834960938	0.0002608001232147217	1	011
399	391.8281555175781	183.08363342285156	1.0	347.17413330078125	262.8370666503906	1.0	527.7640991210938	207.1845245361328	1.0	524.078125	204.1424102783203	0.0002943277359008789	1	011
400	389.7993469238281	181.697509765625	1.0	348.436767578125	266.2972412109375	1.0	527.7054443359375	207.43350219726562	1.0	524.4692993164062	207.5020751953125	0.00037279725074768066	1	011
401	388.9169921875	179.7598876953125	1.0	347.36712646484375	271.5113525390625	1.0	527.9137573242188	206.58287048339844	1.0	524.76025390625	206.77914428710938	0.00034168362617492676	1	011
402	387.8603515625	178.26315307617188	1.0	351.0345458984375	267.0421142578125	1.0	527.47265625	206.58120727539062	1.0	524.36279296875	206.82241821289062	0.00030410289764404297	1	011
403	386.1734313964844	177.98023986816406	1.0	350.5944519042969	264.4914245605469	1.0	527.8146362304688	206.57159423828125	1.0	524.7564697265625	206.8175048828125	0.0003190040588378906	1	011
404	385.2296142578125	176.20411682128906	1.0	348.0618591308594	263.58795166015625	1.0	527.492919921875	207.08314514160156	0.9999999403953552	525.0452270507812	207.75633239746094	0.00039246678352355957	1	011
405	384.9599609375	175.3003692626953	1.0	346.7402648925781	266.51995849609375	1.0	528.0673828125	207.34173583984375	1.0	449.05029296875	200.5290985107422	0.00044730305671691895	1	011
406	384.6541442871094	175.18116760253906	1.0	345.8437194824219	268.647216796875	1.0	528.2398681640625	206.85690307617188	1.0	446.6193542480469	198.87144470214844	0.9572672843933105	1	011
407	383.57220458984375	173.2983856201172	1.0	345.60162353515625	254.9131317138672	1.0	528.3217163085938	207.31114196777344	1.0	525.0831909179688	207.6449737548828	0.00032004714012145996	1	011
408	380.8948974609375	167.0653839111328	1.0	343.7855529785156	249.2052764892578	1.0	527.84765625	206.27078247070312	1.0	449.92919921875	198.11537170410156	0.03004416823387146	1	011
409	379.7734680175781	160.72348022460938	1.0	341.2974548339844	249.6102294921875	1.0	527.5096435546875	207.24368286132812	0.9999998807907104	341.8912353515625	252.21420288085938	0.00033143162727355957	1	011
410	381.1033935546875	156.53138732910156	1.0	351.1654052734375	248.39576721191406	1.0	527.4031982421875	207.18174743652344	0.9999998807907104	523.8943481445312	207.51773071289062	0.000313490629196167	1	011
411	382.54461669921875	151.74575805664062	1.0	348.18017578125	229.2322540283203	0.998640775680542	527.2279663085938	208.43148803710938	0.9999173283576965	526.84423828125	208.45535278320312	0.11376187205314636	1	011
412	383.1053466796875	145.78721618652344	1.0	347.069580078125	219.12539672851562	1.0	348.9861145019531	219.36953735351562	0.00010675191879272461	346.3275451660156	220.49032592773438	0.00014665722846984863	1	011
413	384.3302917480469	140.04541015625	1.0	346.3699951171875	219.91937255859375	1.0	348.572509765625	219.13502502441406	0.0002631247043609619	346.1040954589844	220.73277282714844	0.0002796053886413574	1	011
414	386.0675964355469	136.7159881591797	1.0	347.7889099121094	217.53582763671875	1.0	348.5382385253906	218.4774932861328	0.0007581710815429688	347.1822204589844	220.20944213867188	0.0005033910274505615	1	011
415	389.32183837890625	134.5244598388672	1.0	349.44976806640625	212.78150939941406	1.0	353.5111389160156	211.23226928710938	4.112720489501953e-5	453.99346923828125	198.4568634033203	0.0001023709774017334	1	011
416	391.2733154296875	132.65277099609375	1.0	347.929931640625	201.3887481689453	0.9999998807907104	346.0357360839844	199.37940979003906	0.00015854835510253906	348.8644104003906	204.72982788085938	0.00029012560844421387	1	011
417	392.9852294921875	131.07015991210938	1.0	345.9392395019531	188.79977416992188	1.0	346.8907165527344	187.32687377929688	0.0001894831657409668	457.7268981933594	194.7102508544922	0.0018267333507537842	1	011
418	393.81982421875	130.28582763671875	1.0	344.2447509765625	187.61790466308594	1.0	345.7879333496094	186.967041015625	0.0001246929168701172	344.5232238769531	188.27613830566406	0.0004073679447174072	1	011
419	395.30596923828125	132.10415649414062	1.0	343.71881103515625	183.4571533203125	1.0	399.001220703125	131.1372528076172	0.0001283586025238037	459.9941711425781	194.1060791015625	0.0001227855682373047	1	011
420	397.1381530761719	141.68405151367188	0.9999961853027344	344.5394287109375	184.1961669921875	0.9999999403953552	399.32470703125	142.4799041748047	0.00010073184967041016	456.14935302734375	193.826171875	0.0003159046173095703	1	011
421	401.841064453125	149.03448486328125	1.0	401.4669189453125	150.87710571289062	0.0011641979217529297	404.8093566894531	147.79296875	8.183717727661133e-5	403.4659423828125	153.39048767089844	3.361701965332031e-5	1	011
422	403.4258728027344	152.44882202148438	1.0	350.5944519042969	140.00526428222656	0.8211534023284912	406.76556396484375	154.7134552001953	5.048513412475586e-5	392.466064453125	144.37039184570312	6.389617919921875e-5	1	011
423	405.4741516113281	155.95054626464844	1.0	353.0290222167969	135.7517547607422	0.9807734489440918	404.91278076171875	157.89071655273438	0.00011321902275085449	407.87030029296875	162.3775177001953	5.969405174255371e-5	1	011
424	406.79058837890625	158.2685089111328	1.0	354.77764892578125	134.04823303222656	0.9999682307243347	406.511474609375	159.1465301513672	8.404254913330078e-5	395.2853088378906	166.218994140625	6.955862045288086e-5	1	011
425	408.9335632324219	160.85528564453125	1.0	354.98541259765625	134.3318634033203	0.9999991655349731	417.0494384765625	161.5172882080078	0.00018718838691711426	443.6185302734375	202.4083709716797	4.789233207702637e-5	1	011
426	411.3371276855469	162.84056091308594	1.0	357.2197265625	133.4037322998047	1.0	416.7044982910156	162.35113525390625	0.00015911459922790527	442.61627197265625	205.7837677001953	2.7567148208618164e-5	1	011
427	415.51519775390625	165.78192138671875	1.0	360.501220703125	132.23158264160156	1.0	418.3726806640625	170.02635192871094	3.507733345031738e-5	354.1545715332031	133.5653839111328	2.968311309814453e-5	1	011
428	417.9199523925781	168.81268310546875	1.0	362.578125	129.3280792236328	1.0	419.94854736328125	171.48715209960938	0.00021412968635559082	421.6728820800781	175.5968017578125	9.21487808227539e-5	1	011
429	420.6695251464844	171.85842895507812	1.0	361.31695556640625	128.44920349121094	1.0	421.7841491699219	172.59033203125	0.00010713934898376465	421.90985107421875	177.54542541503906	8.687376976013184e-5	1	011
430	422.8121643066406	173.9000701904297	1.0	361.33258056640625	127.93714904785156	0.9999998807907104	435.8212890625	175.81991577148438	0.0002180933952331543	359.6398010253906	128.75045776367188	7.152557373046875e-5	1	011
431	424.4674377441406	177.28662109375	1.0	357.6227722167969	122.9831771850586	1.0	430.8077697753906	177.03700256347656	7.718801498413086e-5	358.80316162109375	124.62435913085938	0.00010001659393310547	1	011
432	427.3122863769531	181.19200134277344	1.0	360.0757751464844	125.4649429321289	1.0	361.81610107421875	125.66608428955078	0.0001176595687866211	358.3222351074219	126.47506713867188	0.0005128383636474609	1	011
433	430.1897277832031	184.05043029785156	1.0	362.0216369628906	126.51689910888672	1.0	433.85406494140625	187.27249145507812	6.55055046081543e-5	360.2040710449219	126.79048156738281	9.289383888244629e-5	1	011
434	430.9180603027344	187.68934631347656	1.0	363.359619140625	127.69011688232422	1.0	430.306884765625	190.05715942382812	0.00019371509552001953	426.80914306640625	193.97549438476562	0.00011596083641052246	1	011
435	431.668701171875	191.98226928710938	1.0	367.3580322265625	129.68707275390625	1.0	435.6984558105469	191.4558563232422	6.452202796936035e-5	436.2424621582031	204.3706512451172	0.00011354684829711914	1	011
436	432.84210205078125	197.6173553466797	1.0	367.583251953125	129.45542907714844	1.0	371.2984924316406	128.42898559570312	6.693601608276367e-5	433.8587951660156	207.49386596679688	0.00014162063598632812	1	011
437	431.6300048828125	199.3977813720703	1.0	366.3025207519531	129.8121795654297	1.0	370.2722473144531	129.01904296875	6.35981559753418e-5	428.05291748046875	207.72604370117188	7.483363151550293e-5	1	011
438	431.1844787597656	200.84872436523438	1.0	367.37628173828125	130.14724731445312	1.0	429.9342346191406	203.80979919433594	0.00011092424392700195	427.07098388671875	207.61679077148438	0.00014641880989074707	1	011
439	429.1883544921875	200.55294799804688	1.0	366.6169738769531	129.02847290039062	1.0	428.4082336425781	203.3119659423828	7.301568984985352e-5	426.8036193847656	206.77464294433594	0.00013583898544311523	1	011
440	426.9630432128906	201.26187133789062	1.0	365.87652587890625	127.77511596679688	1.0	426.9603271484375	203.69180297851562	0.00012233853340148926	425.7506103515625	207.47499084472656	0.00014892220497131348	1	011
441	424.3433837890625	201.13670349121094	1.0	365.9092102050781	125.7624282836914	1.0	425.36956787109375	203.10107421875	0.0001163482666015625	425.0702209472656	207.3018035888672	0.00015693902969360352	1	011
442	423.12774658203125	202.35679626464844	1.0	364.95904541015625	126.26492309570312	1.0	424.35601806640625	203.6236114501953	0.00016707181930541992	424.2754821777344	208.42518615722656	0.00015655159950256348	1	011
443	422.3302001953125	203.04563903808594	1.0	365.6807556152344	124.97865295410156	0.9999999403953552	423.7449035644531	204.2291259765625	0.00015795230865478516	365.20703125	127.3418197631836	0.00015300512313842773	1	011
444	421.47406005859375	204.25729370117188	1.0	364.39306640625	123.13961029052734	0.9999999403953552	417.49859619140625	206.9040985107422	8.660554885864258e-5	410.123046875	211.98715209960938	9.09566879272461e-5	1	011
445	419.97821044921875	204.56597900390625	1.0	364.2099304199219	126.40151977539062	0.9988394975662231	416.6730041503906	206.9209442138672	6.756186485290527e-5	409.3699645996094	195.33758544921875	7.641315460205078e-5	1	011
446	419.4952087402344	205.1919708251953	1.0	359.8700256347656	118.33335876464844	1.0	416.36578369140625	207.076904296875	0.00011432170867919922	409.4143981933594	212.0851593017578	0.00010856986045837402	1	011
447	418.5693359375	206.475341796875	1.0	362.2326354980469	126.7625961303711	0.9999870657920837	416.393798828125	208.07496643066406	5.7071447372436523e-5	366.38836669921875	132.1320037841797	7.942318916320801e-5	1	011
448	418.2275695800781	205.49176025390625	1.0	360.682373046875	119.50495910644531	1.0	416.07373046875	206.8643798828125	0.00010842084884643555	409.47406005859375	211.54257202148438	8.71121883392334e-5	1	011
449	417.4085998535156	205.3276824951172	1.0	361.82598876953125	123.35572814941406	0.9999997019767761	415.7105712890625	207.6597900390625	9.340047836303711e-5	361.0949401855469	127.28695678710938	0.00017690658569335938	1	011
450	417.60333251953125	205.55706787109375	1.0	356.0377502441406	117.52204895019531	0.9999977350234985	415.755126953125	207.17739868164062	9.074807167053223e-5	409.229736328125	195.0248565673828	8.01384449005127e-5	1	011
451	417.6695251464844	205.9095001220703	1.0	353.29644775390625	113.66008758544922	0.9999982714653015	639.0243530273438	7.209476470947266	0.000129014253616333	410.44488525390625	197.73101806640625	9.655952453613281e-5	1	011
452	417.75933837890625	207.79432678222656	1.0	356.3619689941406	116.45523071289062	0.9986103773117065	415.85101318359375	209.4401092529297	3.170967102050781e-5	406.6000061035156	196.82923889160156	4.598498344421387e-5	1	011
453	417.81964111328125	211.35806274414062	1.0	361.985595703125	127.72489166259766	1.0	442.14501953125	210.69187927246094	2.35140323638916e-5	359.7940673828125	129.89303588867188	0.00017952919006347656	1	011
454	418.4344177246094	211.84674072265625	1.0	363.3298645019531	126.64360809326172	1.0	365.5815124511719	127.55534362792969	3.591179847717285e-5	361.71771240234375	128.31103515625	9.59634780883789e-5	1	011
455	418.9444274902344	213.2332763671875	1.0	361.8991394042969	126.43981170654297	1.0	363.724365234375	126.85472106933594	3.9458274841308594e-5	360.5227355957031	127.65574645996094	0.00022643804550170898	1	011
456	419.5903625488281	216.14907836914062	1.0	360.6946716308594	127.69020080566406	1.0	418.24755859375	220.2099609375	0.0001488327980041504	422.9541015625	223.59747314453125	0.00022038817405700684	1	011
457	419.7940368652344	218.75628662109375	1.0	361.1279602050781	131.15721130371094	1.0	416.7848815917969	221.4068603515625	0.00032341480255126953	410.38818359375	226.3187713623047	0.00035691261291503906	1	011
458	420.4093322753906	219.5756072998047	1.0	359.69635009765625	131.3351593017578	1.0	416.8958435058594	222.24362182617188	0.00015559792518615723	409.447021484375	227.5762176513672	0.00017175078392028809	1	011
459	420.27069091796875	220.3557586669922	1.0	360.8253173828125	134.86976623535156	1.0	417.07647705078125	222.4663543701172	0.00011649727821350098	409.461181640625	211.32611083984375	0.0001748204231262207	1	011
460	421.1413879394531	219.50242614746094	1.0	361.09515380859375	135.23538208007812	1.0	417.70172119140625	222.32223510742188	0.00019246339797973633	410.0768127441406	227.37255859375	0.0002435147762298584	1	011
461	423.78857421875	219.48390197753906	1.0	360.6947021484375	135.32513427734375	1.0	422.5412902832031	221.65835571289062	0.00020185112953186035	423.4606018066406	226.02044677734375	0.00012490153312683105	1	011
462	425.5072326660156	220.460693359375	1.0	363.0649719238281	136.9973907470703	1.0	431.6820068359375	221.02041625976562	5.555152893066406e-5	420.63720703125	208.51051330566406	8.130073547363281e-5	1	011
463	425.7607421875	220.9733123779297	1.0	360.55657958984375	137.61041259765625	1.0	363.3630065917969	139.11358642578125	6.54458999633789e-5	361.7777099609375	139.73504638671875	0.00011336803436279297	1	011
464	427.6287841796875	221.74281311035156	1.0	360.1080322265625	141.39508056640625	1.0	426.14453125	223.0566864013672	9.72449779510498e-5	359.59088134765625	142.09298706054688	0.00013551115989685059	1	011
465	427.33575439453125	222.1431121826172	1.0	359.89434814453125	143.40882873535156	1.0	425.5619201660156	223.3041534423828	9.98377799987793e-5	422.5794372558594	210.3447265625	0.00012022256851196289	1	011
466	426.24664306640625	222.16648864746094	1.0	359.75494384765625	142.5444793701172	1.0	425.4369201660156	222.9970703125	0.00011491775512695312	358.2942810058594	142.8778076171875	0.00011068582534790039	1	011
467	426.1890563964844	221.59010314941406	1.0	356.9560241699219	142.55877685546875	1.0	359.1125793457031	141.5154266357422	0.0002618134021759033	356.1341857910156	144.50259399414062	0.0001150965690612793	1	011
468	427.242431640625	221.5355987548828	1.0	359.3749694824219	145.15174865722656	1.0	431.9867248535156	221.6116485595703	7.49826431274414e-5	352.7609558105469	147.87069702148438	6.622076034545898e-5	1	011
469	424.8050231933594	220.68795776367188	1.0	357.4741516113281	142.3282928466797	1.0	423.62054443359375	222.4752960205078	0.00017496943473815918	410.43719482421875	229.8007354736328	0.00012001395225524902	1	011
470	427.4388732910156	221.1848907470703	1.0	358.16912841796875	148.3401336669922	1.0	431.8299865722656	221.46372985839844	7.155537605285645e-5	421.4279479980469	209.21762084960938	8.51750373840332e-5	1	011
471	426.302001953125	220.39585876464844	1.0	358.8343811035156	149.92391967773438	1.0	424.8320007324219	222.1878662109375	8.994340896606445e-5	412.3756408691406	214.6832275390625	6.54757022857666e-5	1	011
472	428.4001770019531	222.56675720214844	1.0	358.3389587402344	153.34921264648438	1.0	426.20233154296875	223.44833374023438	7.748603820800781e-5	423.9853210449219	213.12686157226562	0.00020256638526916504	1	011
473	428.6213684082031	221.79034423828125	1.0	357.1732177734375	154.95265197753906	1.0	426.0475158691406	222.8354034423828	8.362531661987305e-5	422.8032531738281	210.3585968017578	8.431077003479004e-5	1	011
474	430.060791015625	221.19471740722656	1.0	357.1201477050781	153.1579132080078	1.0	428.2123718261719	219.90623474121094	8.568167686462402e-5	422.83282470703125	210.02134704589844	6.401538848876953e-5	1	011
475	429.5292663574219	220.4563446044922	1.0	356.5245361328125	155.77011108398438	1.0	429.3020935058594	222.81021118164062	0.00011372566223144531	422.7513427734375	210.19735717773438	0.00010851025581359863	1	011
476	430.1504821777344	220.9987335205078	1.0	358.5771179199219	162.0869903564453	1.0	429.59033203125	223.0287322998047	7.510185241699219e-5	422.8743896484375	209.67254638671875	8.094310760498047e-5	1	011
477	430.0901794433594	220.5750274658203	1.0	359.3565368652344	166.41009521484375	1.0	428.18792724609375	219.708251953125	0.00014713406562805176	355.63671875	166.7893829345703	5.2988529205322266e-5	1	011
478	430.11572265625	218.8998260498047	1.0	362.27374267578125	171.6480255126953	1.0	429.2326354980469	221.51356506347656	0.00020051002502441406	426.3208312988281	225.43435668945312	0.0001722276210784912	1	011
479	432.69659423828125	216.8108673095703	1.0	360.3723449707031	170.62106323242188	1.0	430.9837341308594	221.6264190673828	0.00015175342559814453	425.6099548339844	226.04090881347656	0.0002537965774536133	1	011
480	432.27899169921875	213.71136474609375	1.0	361.86492919921875	172.64686584472656	0.9888403415679932	425.8965148925781	216.4527587890625	0.00011411309242248535	410.9642639160156	222.37359619140625	3.555417060852051e-5	1	011
481	436.05316162109375	215.12461853027344	1.0	366.8533935546875	184.13461303710938	0.9999999403953552	438.9226989746094	218.3877410888672	3.9517879486083984e-5	437.4757385253906	221.5800323486328	0.00022941827774047852	1	011
482	436.6357727050781	217.26144409179688	1.0	368.0508728027344	190.20501708984375	1.0	435.8352966308594	220.8587188720703	4.26173210144043e-5	369.690185546875	189.6151580810547	0.00022098422050476074	1	011
483	438.51153564453125	213.78286743164062	0.9999861121177673	366.799560546875	193.54800415039062	0.9988088607788086	370.8699035644531	192.66981506347656	6.866455078125e-5	367.8370361328125	194.4471435546875	5.9723854064941406e-5	1	011
484	435.52587890625	213.65127563476562	0.9999331831932068	370.28057861328125	194.69393920898438	0.999999463558197	372.00103759765625	191.9446258544922	2.104043960571289e-5	369.9378662109375	194.20750427246094	2.7388334274291992e-5	1	011
485	430.60516357421875	210.43267822265625	1.0	367.685302734375	197.88807678222656	0.9282118678092957	431.1641540527344	211.01544189453125	2.664327621459961e-5	435.55609130859375	221.2442626953125	2.0384788513183594e-5	1	011
486	430.73040771484375	209.17649841308594	1.0	430.9366149902344	211.7340545654297	8.615851402282715e-5	435.0899353027344	208.57579040527344	3.120303153991699e-5	434.7762145996094	214.94114685058594	1.8298625946044922e-5	1	011
487	427.6741638183594	209.85232543945312	1.0	433.2967529296875	213.59849548339844	0.0004958510398864746	432.06402587890625	208.86253356933594	6.952881813049316e-5	432.8558044433594	214.81517028808594	3.650784492492676e-5	1	011
488	424.7266540527344	209.2179718017578	1.0	363.43280029296875	211.48658752441406	0.9375293254852295	429.7095642089844	209.095458984375	0.0003241896629333496	429.950439453125	211.39666748046875	6.0617923736572266e-5	1	011
489	438.2672424316406	195.82948303222656	1.0	358.6214599609375	211.36395263671875	0.744594156742096	436.7187194824219	197.08616638183594	7.218122482299805e-5	424.7640380859375	202.5391387939453	4.6879053115844727e-5	1	011
490	441.99835205078125	190.98280334472656	0.9999898076057434	438.6042175292969	195.10385131835938	0.0001825094223022461	442.8111267089844	190.78305053710938	4.318356513977051e-5	439.79217529296875	178.62594604492188	5.638599395751953e-5	1	011
491	448.2606201171875	183.9778289794922	0.9996469020843506	370.0080261230469	207.54319763183594	0.9999971985816956	650.0574951171875	219.24488830566406	7.367134094238281e-5	369.0520324707031	207.71336364746094	0.0001068115234375	1	011
492	439.899169921875	174.23233032226562	1.0	368.5458984375	208.49449157714844	0.9999997615814209	442.0398254394531	175.4339599609375	0.00012853741645812988	366.3644714355469	207.90599060058594	0.00038483738899230957	1	011
493	437.7992858886719	171.9471893310547	1.0	379.90911865234375	211.81967163085938	0.020420193672180176	439.92755126953125	173.79583740234375	0.00033602118492126465	440.3043518066406	178.67062377929688	0.0001933574676513672	1	011
494	435.3817138671875	171.30752563476562	1.0	381.1686096191406	214.91928100585938	0.9962258338928223	437.9071044921875	173.715576171875	0.00015100836753845215	439.0536804199219	178.88609313964844	0.0001628398895263672	1	011
495	433.4916076660156	169.33840942382812	1.0	374.4710998535156	219.2976531982422	1.0	377.0871887207031	219.87596130371094	0.000969618558883667	374.7486572265625	221.72694396972656	0.0009478628635406494	1	011
496	430.8604431152344	167.84713745117188	1.0	375.0467834472656	219.3060302734375	1.0	377.9875793457031	218.94920349121094	0.0007969141006469727	376.4272766113281	220.34764099121094	0.0006552338600158691	1	011
497	428.7406311035156	166.18460083007812	1.0	370.80609130859375	220.87176513671875	1.0	374.1564025878906	220.49131774902344	0.00029271841049194336	371.5083923339844	222.71755981445312	0.0002142190933227539	1	011
498	427.33746337890625	166.1533966064453	1.0	369.9091796875	221.3842315673828	0.9999999403953552	368.86163330078125	220.449462890625	0.0003273189067840576	363.341552734375	218.07376098632812	0.0002651512622833252	1	011
499	426.4085388183594	165.17579650878906	1.0	371.5443420410156	221.86822509765625	0.9998263120651245	368.6245422363281	220.2918243408203	0.0003172755241394043	371.7808532714844	215.59503173828125	0.0004380643367767334	1	011
500	424.9015197753906	163.3274688720703	1.0	370.154052734375	223.32232666015625	0.9998273849487305	366.12249755859375	220.60845947265625	0.0004379153251647949	361.5787353515625	216.04666137695312	0.0006174445152282715	1	011
501	423.1334228515625	162.14088439941406	1.0	367.7078552246094	223.48533630371094	0.9999996423721313	366.03582763671875	221.6455535888672	0.00010982155799865723	361.9746398925781	218.4744873046875	0.00015214085578918457	1	011
502	422.89434814453125	161.70899963378906	1.0	366.3974609375	225.34439086914062	0.9991733431816101	428.0958557128906	161.99118041992188	8.133053779602051e-5	361.1537170410156	217.7719268798828	0.00012099742889404297	1	011
503	422.8304748535156	160.6138916015625	1.0	364.744384765625	226.0874786376953	1.0	428.041748046875	161.02630615234375	0.00011053681373596191	361.4650573730469	218.2589874267578	0.00015291571617126465	1	011
504	422.7238464355469	159.1583251953125	1.0	364.3036193847656	225.3148956298828	1.0	359.53887939453125	227.42295837402344	0.00010457634925842285	360.8848571777344	218.1738739013672	0.00015145540237426758	1	011
505	423.1032409667969	158.30252075195312	1.0	366.1459045410156	224.5418701171875	1.0	427.9962158203125	159.57212829589844	8.222460746765137e-5	424.1302185058594	164.39968872070312	5.206465721130371e-5	1	011
506	420.6999206542969	157.93344116210938	1.0	362.6579895019531	225.387939453125	1.0	363.1523742675781	221.64703369140625	0.00015944242477416992	359.81243896484375	218.49734497070312	0.000368267297744751	1	011
507	420.2473449707031	157.5203399658203	1.0	365.3339538574219	221.03558349609375	0.9999998807907104	365.60235595703125	221.38108825683594	0.0003323554992675781	360.6547546386719	217.86416625976562	0.0002790391445159912	1	011
508	418.7444152832031	156.5907745361328	1.0	366.10955810546875	219.17074584960938	0.9297568798065186	363.502685546875	219.36749267578125	0.0010786354541778564	362.3831481933594	222.8147430419922	0.00031113624572753906	1	011
509	417.45892333984375	155.96580505371094	1.0	368.2270202636719	217.0599365234375	0.9999815225601196	365.739990234375	219.07052612304688	0.0008821189403533936	364.04400634765625	221.72384643554688	0.0002942085266113281	1	011
510	417.9117126464844	155.2673797607422	1.0	365.0504150390625	221.24571228027344	1.0	367.00048828125	220.7897186279297	0.0003331303596496582	361.4327087402344	217.82717895507812	0.00016584992408752441	1	011
511	416.5467529296875	154.9889373779297	1.0	365.2565002441406	224.2396697998047	1.0	366.4996643066406	220.43109130859375	0.00013777613639831543	362.24383544921875	217.94866943359375	0.00010508298873901367	1	011
512	416.5947570800781	159.20510864257812	1.0	369.80987548828125	222.44815063476562	0.999991238117218	368.9876403808594	217.759521484375	3.555417060852051e-5	366.2604675292969	225.08291625976562	7.042288780212402e-5	1	011
513	415.87298583984375	164.39820861816406	1.0	365.36407470703125	210.3135223388672	0.0007711946964263916	649.2315673828125	142.76768493652344	0.0005709230899810791	418.7525329589844	168.25503540039062	7.68899917602539e-6	1	011
514	416.5617370605469	166.28225708007812	1.0	361.6722717285156	206.13636779785156	0.00020059943199157715	422.0604248046875	169.2345428466797	2.2083520889282227e-5	404.3689880371094	167.43167114257812	4.887580871582031e-6	1	011
515	417.344970703125	166.42410278320312	1.0	359.6921691894531	206.5795440673828	0.9999998807907104	356.890869140625	208.12030029296875	8.565187454223633e-5	354.0867614746094	208.62319946289062	0.00020989775657653809	1	011
516	419.555908203125	167.81748962402344	1.0	356.7997741699219	207.89974975585938	1.0	358.4603576660156	205.89340209960938	8.812546730041504e-5	352.9593200683594	209.00865173339844	0.00016489624977111816	1	011
517	420.3349304199219	169.90220642089844	1.0	356.8663024902344	209.92156982421875	0.9999986886978149	423.7456359863281	171.11705017089844	0.00014451146125793457	351.1286926269531	211.3043975830078	4.634261131286621e-5	1	011
518	427.0627746582031	174.76885986328125	0.9999999403953552	359.60003662109375	206.72669982910156	0.9999827742576599	427.79327392578125	176.35194396972656	0.00011613965034484863	354.06097412109375	210.0965576171875	0.00035631656646728516	1	011
