# Supplementary material for: An automated feeding system for the African killifish reveals the impact of diet on lifespan and allows scalable assessment of associative learning
Source: eLife. 2022 Nov 10;11:e69008. doi: 10.7554/eLife.69008 (PMC9788828; doi:10.7554/eLife.69008)
Supplement: Figure 6—source data 2. [file elife-69008-fig6-data2.zip › Training Trajectories/t12_REC005DLC_resnet50_TrainAllTheThingsJun28shuffle1_1030000.csv]

bodyparts_coords	fishhead_x	fishhead_y	fishhead_likelihood	fishtail_x	fishtail_y	fishtail_likelihood	redlight_x	redlight_y	redlight_likelihood	fooddrop_x	fooddrop_y	fooddrop_likelihood	fishnum	recordingnum
0	151.7178497314453	120.87332916259766	1.0	235.5423583984375	88.66974639892578	1.0	154.35353088378906	122.72618865966797	4.9561262130737305e-5	234.41311645507812	93.88153076171875	0.0005052685737609863	12	005
1	149.38327026367188	122.92130279541016	1.0	231.82388305664062	93.24453735351562	1.0	233.274169921875	94.2467041015625	0.0003000497817993164	231.4478302001953	95.44901275634766	0.0013636350631713867	12	005
2	147.16513061523438	123.86640930175781	1.0	226.26651000976562	100.50456237792969	1.0	229.2891082763672	99.15478515625	0.0001620650291442871	225.85475158691406	101.09944152832031	0.0002073049545288086	12	005
3	144.3632354736328	123.89166259765625	1.0	226.10214233398438	102.96031188964844	1.0	143.73184204101562	125.73212432861328	0.0001030266284942627	225.4610595703125	109.33472442626953	8.174777030944824e-5	12	005
4	144.62510681152344	123.03791046142578	1.0	229.88734436035156	100.58295440673828	1.0	143.77780151367188	125.29524230957031	0.00012928247451782227	225.2474822998047	102.11300659179688	6.473064422607422e-5	12	005
5	144.92820739746094	123.35040283203125	1.0	228.9435272216797	101.09141540527344	1.0	231.52764892578125	99.47071075439453	0.00020486116409301758	225.81875610351562	101.4892349243164	0.00012409687042236328	12	005
6	145.5967559814453	122.696044921875	1.0	231.0089874267578	100.94487762451172	1.0	230.06866455078125	103.18619537353516	0.00012764334678649902	226.47361755371094	102.87712097167969	8.341670036315918e-5	12	005
7	145.41232299804688	122.5096435546875	1.0	230.86703491210938	101.19377899169922	1.0	229.74618530273438	102.96060943603516	9.992718696594238e-5	226.43942260742188	102.94358825683594	0.00015789270401000977	12	005
8	145.26217651367188	123.25825500488281	1.0	230.25205993652344	103.37132263183594	1.0	144.2417755126953	125.70274353027344	6.181001663208008e-5	227.7178955078125	109.9751968383789	7.051229476928711e-5	12	005
9	145.8252410888672	123.37944030761719	1.0	228.79330444335938	105.79322052001953	1.0	230.97755432128906	103.70718383789062	0.00015693902969360352	230.9141845703125	110.37989807128906	0.00018030405044555664	12	005
10	145.30352783203125	123.36676025390625	1.0	229.3419189453125	105.65706634521484	1.0	231.12953186035156	103.1705551147461	9.807944297790527e-5	231.512451171875	110.3214111328125	0.00010585784912109375	12	005
11	145.53367614746094	123.80279541015625	1.0	230.3015899658203	105.16993713378906	1.0	231.92405700683594	103.1204833984375	0.00010660290718078613	231.33323669433594	109.79290771484375	0.00012955069541931152	12	005
12	145.72705078125	123.42861938476562	1.0	230.2754364013672	107.13191223144531	0.9999979734420776	231.3882598876953	107.92308044433594	0.00011715292930603027	231.32400512695312	110.6325454711914	0.00022938847541809082	12	005
13	146.10028076171875	123.55903625488281	1.0	231.8296356201172	107.64866638183594	0.9979596138000488	232.31053161621094	108.22535705566406	0.0002480447292327881	232.01992797851562	111.69233703613281	0.0002516806125640869	12	005
14	146.09542846679688	123.01871490478516	1.0	229.6497802734375	111.76200866699219	0.9999985694885254	231.45140075683594	109.98206329345703	0.0005247294902801514	229.61692810058594	114.06086730957031	0.00020042061805725098	12	005
15	146.11961364746094	123.48875427246094	1.0	231.2232666015625	113.03531646728516	1.0	232.87469482421875	110.95410919189453	0.00042116641998291016	230.46578979492188	114.06736755371094	0.00023946166038513184	12	005
16	145.56349182128906	123.5042495727539	1.0	232.8416748046875	111.62728118896484	0.9999997019767761	234.25563049316406	110.43968200683594	0.0004108250141143799	231.5420379638672	113.53995513916016	0.00026345252990722656	12	005
17	145.6671142578125	123.2529067993164	1.0	233.64419555664062	113.55848693847656	0.9998676776885986	234.89259338378906	111.27243041992188	0.00020864605903625488	231.614990234375	115.91934204101562	0.0001545548439025879	12	005
18	146.01925659179688	122.78272247314453	1.0	234.69488525390625	113.48759460449219	0.9999948740005493	235.89088439941406	115.29737854003906	4.7594308853149414e-5	231.75758361816406	115.42186737060547	4.2557716369628906e-5	12	005
19	145.92779541015625	123.67510986328125	1.0	235.8981170654297	112.22997283935547	0.9999998807907104	144.45504760742188	125.66661834716797	8.565187454223633e-5	233.64588928222656	113.17154693603516	7.319450378417969e-5	12	005
20	146.1682586669922	122.93048858642578	1.0	237.3921356201172	112.31031036376953	0.9999885559082031	237.87486267089844	111.28678131103516	0.00011807680130004883	235.03627014160156	113.19598388671875	7.715821266174316e-5	12	005
21	145.20591735839844	123.78910064697266	1.0	237.00466918945312	113.05674743652344	1.0	238.02899169921875	112.37004089355469	0.00011390447616577148	234.62982177734375	113.46572875976562	8.553266525268555e-5	12	005
22	145.5161895751953	123.80925750732422	1.0	236.16221618652344	114.85364532470703	1.0	144.43470764160156	126.42071533203125	7.212162017822266e-5	233.72206115722656	114.96955108642578	3.707408905029297e-5	12	005
23	145.43711853027344	123.3251953125	1.0	232.32594299316406	117.14082336425781	1.0	231.06752014160156	118.17869567871094	8.919835090637207e-5	226.96875	118.57655334472656	4.89354133605957e-5	12	005
24	145.2222137451172	123.85992431640625	1.0	234.59674072265625	116.84024047851562	1.0	144.6227264404297	125.60808563232422	0.00010532140731811523	147.52560424804688	113.81832122802734	3.552436828613281e-5	12	005
25	144.53164672851562	123.30072784423828	1.0	237.69212341308594	116.99089813232422	1.0	143.95574951171875	126.087158203125	5.239248275756836e-5	147.63534545898438	113.5071029663086	3.0606985092163086e-5	12	005
26	145.48773193359375	122.7341079711914	1.0	238.4919891357422	119.2730484008789	0.9999999403953552	238.54769897460938	118.27369689941406	5.608797073364258e-5	238.945556640625	119.45455932617188	4.693865776062012e-5	12	005
27	145.84552001953125	122.87102508544922	1.0	238.9932098388672	120.54925537109375	0.999727725982666	238.83746337890625	117.49835205078125	0.00014212727546691895	241.51040649414062	120.39031982421875	3.230571746826172e-5	12	005
28	145.68069458007812	123.38755798339844	1.0	239.9297332763672	118.2782211303711	0.9999982118606567	240.65029907226562	116.77285766601562	8.45193862915039e-5	138.85643005371094	130.6492462158203	3.7103891372680664e-5	12	005
29	145.5340118408203	123.07530212402344	1.0	239.9521942138672	119.61044311523438	1.0	144.27621459960938	125.90467071533203	5.728006362915039e-5	239.8934326171875	124.84333038330078	5.537271499633789e-5	12	005
30	146.04876708984375	123.31558227539062	1.0	237.14431762695312	125.93629455566406	0.9998185634613037	236.78189086914062	124.43437194824219	0.0001201629638671875	239.76065063476562	125.954345703125	8.055567741394043e-5	12	005
31	146.2789764404297	122.86094665527344	1.0	236.8542938232422	127.89281463623047	0.9999746084213257	235.90145874023438	126.24998474121094	0.00022083520889282227	239.07257080078125	127.30851745605469	0.00026914477348327637	12	005
32	146.84194946289062	122.6266860961914	1.0	234.72218322753906	132.90785217285156	0.9999994039535522	234.96804809570312	129.862060546875	0.00018534064292907715	237.6942596435547	131.3382110595703	0.00010761618614196777	12	005
33	147.17523193359375	122.99398040771484	1.0	237.0947265625	133.158203125	1.0	237.98626708984375	130.605712890625	0.00015622377395629883	238.36534118652344	131.77639770507812	8.249282836914062e-5	12	005
34	146.5983123779297	122.10334777832031	1.0	234.54942321777344	134.15118408203125	1.0	230.79473876953125	133.6385955810547	7.215142250061035e-5	228.0729217529297	134.0618896484375	0.00013831257820129395	12	005
35	147.0734100341797	122.43018341064453	1.0	237.59095764160156	133.6929473876953	0.9999998211860657	238.2119598388672	130.848876953125	0.00032007694244384766	237.97552490234375	131.55035400390625	0.0001004934310913086	12	005
36	147.2086944580078	122.5871810913086	1.0	238.83413696289062	129.4427947998047	0.9999997615814209	240.38511657714844	127.699462890625	0.00037544965744018555	239.92193603515625	127.49808502197266	0.0001837313175201416	12	005
37	147.3380584716797	122.96684265136719	1.0	241.71998596191406	129.426025390625	0.9999947547912598	244.13262939453125	126.56295013427734	0.0006826221942901611	243.3843231201172	129.91531372070312	0.00013199448585510254	12	005
38	147.09420776367188	122.73165130615234	1.0	241.90916442871094	129.4155731201172	1.0	244.2778778076172	126.45096588134766	0.00022912025451660156	242.54930114746094	130.0825653076172	0.0001697540283203125	12	005
39	146.97109985351562	122.20694732666016	1.0	242.723876953125	130.0289306640625	1.0	245.3709259033203	127.4426040649414	0.0001843571662902832	243.4086456298828	131.0093994140625	0.0003390312194824219	12	005
40	147.60687255859375	122.6982650756836	1.0	243.4125518798828	130.6447296142578	1.0	245.48287963867188	127.57172393798828	0.00012803077697753906	240.55958557128906	130.1253204345703	7.966160774230957e-5	12	005
41	147.126220703125	122.84412384033203	1.0	243.59603881835938	130.61398315429688	1.0	245.65115356445312	127.30009460449219	0.00011610984802246094	241.65235900878906	129.03729248046875	8.356571197509766e-5	12	005
42	146.815673828125	122.43544006347656	1.0	242.49681091308594	130.99258422851562	1.0	245.26124572753906	127.97380065917969	0.0002994537353515625	241.33746337890625	129.65481567382812	0.0001163482666015625	12	005
43	146.67047119140625	122.5723648071289	1.0	240.61683654785156	131.05984497070312	1.0	244.4805450439453	128.51991271972656	0.00020369887351989746	241.7665252685547	132.01596069335938	0.00025138258934020996	12	005
44	147.44244384765625	122.86516571044922	1.0	241.7646942138672	131.7023162841797	1.0	244.57403564453125	128.65008544921875	0.00017392635345458984	241.97634887695312	132.0777587890625	0.00010159611701965332	12	005
45	147.09815979003906	122.19073486328125	1.0	242.12266540527344	132.6227264404297	1.0	245.23333740234375	129.7187042236328	0.0001481771469116211	242.60696411132812	133.8885498046875	0.0003992021083831787	12	005
46	147.92892456054688	121.63658142089844	1.0	240.7266082763672	135.51995849609375	1.0	243.70004272460938	132.38217163085938	6.687641143798828e-5	240.9220733642578	140.60525512695312	5.9932470321655273e-5	12	005
47	148.53939819335938	120.92363739013672	1.0	240.91868591308594	134.60440063476562	1.0	243.97549438476562	131.32406616210938	8.19861888885498e-5	240.96487426757812	140.02059936523438	6.526708602905273e-5	12	005
48	149.45103454589844	121.63139343261719	1.0	241.55030822753906	135.3076171875	1.0	244.13790893554688	132.62391662597656	0.00010183453559875488	152.67694091796875	130.04290771484375	2.3990869522094727e-5	12	005
49	150.3728485107422	121.1044692993164	1.0	240.51954650878906	135.15740966796875	1.0	244.2295379638672	133.03338623046875	0.00010964274406433105	242.00413513183594	140.4775390625	3.781914710998535e-5	12	005
50	150.2906494140625	121.26399993896484	1.0	240.66876220703125	136.25851440429688	0.9999992847442627	244.09393310546875	134.24899291992188	5.194544792175293e-5	152.92572021484375	129.7408905029297	3.507733345031738e-5	12	005
51	150.51708984375	120.73624420166016	1.0	237.73460388183594	135.0146942138672	0.9999998807907104	229.95057678222656	131.3078155517578	3.439188003540039e-5	153.20126342773438	129.8236083984375	1.7255544662475586e-5	12	005
52	151.27493286132812	120.09412384033203	1.0	238.91990661621094	137.8273162841797	1.0	232.80960083007812	137.38856506347656	0.00010156631469726562	238.81723022460938	143.63833618164062	0.00010991096496582031	12	005
53	151.45947265625	119.67281341552734	1.0	239.30372619628906	139.64035034179688	1.0	239.79150390625	139.9954376220703	0.0001278519630432129	241.42013549804688	141.09837341308594	0.0002523958683013916	12	005
54	151.73487854003906	119.71511840820312	1.0	239.8156280517578	142.4520721435547	1.0	240.7947235107422	141.9917449951172	0.00012665987014770508	240.6511993408203	142.81735229492188	0.00030806660652160645	12	005
55	153.08740234375	119.39059448242188	1.0	239.4015350341797	141.5171356201172	1.0	240.4202423095703	141.11056518554688	0.00023001432418823242	240.90147399902344	141.87240600585938	0.0005904436111450195	12	005
56	153.64817810058594	119.45335388183594	1.0	239.58372497558594	141.5008087158203	1.0	244.513427734375	139.8662872314453	0.00021153688430786133	241.4698028564453	141.78860473632812	0.0006198883056640625	12	005
57	154.22470092773438	119.15194702148438	1.0	239.47352600097656	141.62513732910156	1.0	241.21316528320312	141.39051818847656	0.00019848346710205078	241.0029296875	141.97216796875	0.0006225109100341797	12	005
58	154.54141235351562	119.17127990722656	1.0	240.09524536132812	141.92947387695312	1.0	244.77273559570312	140.43353271484375	0.00022536516189575195	241.47312927246094	142.38194274902344	0.0008741319179534912	12	005
59	154.47462463378906	118.97147369384766	1.0	240.1510009765625	141.8837432861328	1.0	244.8231658935547	140.4263153076172	0.0002778470516204834	241.55340576171875	142.33380126953125	0.0008772611618041992	12	005
60	154.3416748046875	119.00141143798828	1.0	239.36184692382812	141.48880004882812	1.0	240.16842651367188	141.17620849609375	0.00013655424118041992	241.89553833007812	141.0474853515625	0.0005167722702026367	12	005
61	154.5896453857422	118.88695526123047	1.0	237.9375457763672	142.56314086914062	1.0	239.61500549316406	141.99127197265625	0.00012049078941345215	240.962646484375	142.3165283203125	0.0003509223461151123	12	005
62	155.1344757080078	118.27224731445312	1.0	237.84872436523438	142.73934936523438	1.0	239.62100219726562	142.24200439453125	0.0001055300235748291	240.73678588867188	142.6320343017578	0.0004626810550689697	12	005
63	156.1820831298828	117.30679321289062	1.0	238.93414306640625	143.2761993408203	1.0	240.8208465576172	142.37747192382812	8.741021156311035e-5	240.597900390625	142.87193298339844	0.00042682886123657227	12	005
64	156.86000061035156	117.7019271850586	1.0	238.05157470703125	143.79251098632812	1.0	239.7110595703125	142.57638549804688	9.959936141967773e-5	239.45008850097656	144.0261993408203	0.000326305627822876	12	005
65	156.8409423828125	118.03211212158203	1.0	239.0572967529297	143.84799194335938	1.0	240.54165649414062	142.78488159179688	0.0001226663589477539	240.10391235351562	143.764404296875	0.000376969575881958	12	005
66	156.79898071289062	118.25090789794922	1.0	239.64866638183594	144.39637756347656	1.0	241.3573455810547	143.37387084960938	9.742379188537598e-5	240.3824462890625	144.32406616210938	0.00046694278717041016	12	005
67	157.2188262939453	118.2361831665039	1.0	238.07443237304688	143.69088745117188	1.0	239.9930877685547	142.62489318847656	0.0001150667667388916	240.2919158935547	143.71368408203125	0.0006253719329833984	12	005
68	156.68585205078125	117.75161743164062	1.0	238.50782775878906	144.2751922607422	1.0	240.55821228027344	143.2860870361328	8.630752563476562e-5	240.00418090820312	144.18328857421875	0.0005994439125061035	12	005
69	156.68991088867188	118.28707885742188	1.0	237.5491485595703	144.3767547607422	1.0	239.54150390625	143.0209197998047	5.182623863220215e-5	239.3975830078125	144.64735412597656	0.00029915571212768555	12	005
70	157.1019287109375	117.69734954833984	1.0	237.1316680908203	145.3618621826172	1.0	235.49549865722656	143.38880920410156	8.735060691833496e-5	239.64675903320312	145.10186767578125	0.0003555417060852051	12	005
71	157.4862823486328	118.06627655029297	1.0	236.97128295898438	145.89492797851562	1.0	241.97769165039062	143.7805938720703	3.769993782043457e-5	239.33660888671875	145.80661010742188	0.00016322731971740723	12	005
72	157.8214111328125	118.61866760253906	1.0	237.8730926513672	145.7647705078125	1.0	161.71575927734375	122.78169250488281	4.556775093078613e-5	239.54312133789062	145.60079956054688	0.0001564621925354004	12	005
73	157.76531982421875	117.15299987792969	1.0	237.22080993652344	146.6373291015625	1.0	238.36532592773438	144.9673614501953	2.530217170715332e-5	238.91477966308594	146.5894775390625	0.00010445713996887207	12	005
74	157.57847595214844	116.80462646484375	1.0	236.4711151123047	146.92784118652344	1.0	237.6437225341797	145.16860961914062	2.7894973754882812e-5	238.50485229492188	147.19879150390625	0.0001156926155090332	12	005
75	157.56044006347656	117.56246948242188	1.0	237.23974609375	147.3031005859375	1.0	161.41189575195312	115.9284439086914	3.081560134887695e-5	238.60028076171875	147.67091369628906	7.930397987365723e-5	12	005
76	157.57835388183594	116.50909423828125	1.0	237.29409790039062	147.70143127441406	1.0	242.20553588867188	145.35818481445312	3.212690353393555e-5	238.4220733642578	148.42103576660156	8.818507194519043e-5	12	005
77	157.5667724609375	117.31023406982422	1.0	236.29409790039062	148.29635620117188	1.0	239.98741149902344	148.50267028808594	2.995133399963379e-5	238.2738800048828	149.0795440673828	5.46574592590332e-5	12	005
78	158.50701904296875	116.89569854736328	1.0	236.07229614257812	148.7733917236328	1.0	239.95486450195312	148.9669189453125	3.018975257873535e-5	238.34649658203125	149.5305938720703	4.583597183227539e-5	12	005
79	158.9690399169922	116.36469268798828	1.0	235.8726348876953	149.4314422607422	1.0	240.45672607421875	149.6378173828125	2.726912498474121e-5	238.45814514160156	150.62156677246094	6.285309791564941e-5	12	005
80	158.48756408691406	116.1090316772461	1.0	236.6419219970703	150.43211364746094	1.0	240.73858642578125	150.9774627685547	3.865361213684082e-5	238.63409423828125	151.365478515625	5.221366882324219e-5	12	005
81	158.23497009277344	116.5692138671875	1.0	235.3457794189453	150.7552947998047	1.0	240.0930633544922	151.29620361328125	4.4852495193481445e-5	238.34854125976562	151.96160888671875	4.786252975463867e-5	12	005
82	158.21737670898438	116.44303131103516	1.0	234.66029357910156	151.69654846191406	1.0	239.194091796875	152.39085388183594	6.330013275146484e-5	238.38027954101562	156.6046600341797	5.5909156799316406e-5	12	005
83	158.19529724121094	116.64836883544922	1.0	235.5928955078125	151.96897888183594	1.0	239.57742309570312	152.72869873046875	5.2809715270996094e-5	237.7015380859375	156.84793090820312	7.539987564086914e-5	12	005
84	159.50328063964844	116.757080078125	1.0	236.17697143554688	152.09689331054688	1.0	240.0770721435547	152.94847106933594	3.585219383239746e-5	237.59890747070312	156.85836791992188	7.781386375427246e-5	12	005
85	159.1512908935547	116.86512756347656	1.0	236.2891387939453	153.06698608398438	1.0	234.5041046142578	152.7863006591797	3.8683414459228516e-5	237.6626434326172	157.4386444091797	8.091330528259277e-5	12	005
86	158.824951171875	116.80699157714844	1.0	235.56619262695312	153.78683471679688	1.0	239.5008087158203	154.64955139160156	5.474686622619629e-5	236.8067169189453	157.83763122558594	0.00012734532356262207	12	005
87	158.44906616210938	117.53355407714844	1.0	235.3701171875	154.56080627441406	1.0	239.55340576171875	155.22750854492188	5.060434341430664e-5	236.53111267089844	158.2277069091797	0.00010153651237487793	12	005
88	159.61187744140625	116.68602752685547	1.0	235.06883239746094	154.7686767578125	1.0	239.0806427001953	155.4171905517578	5.1021575927734375e-5	236.4906005859375	158.566650390625	0.00010886788368225098	12	005
89	158.88864135742188	117.36022186279297	1.0	235.62815856933594	155.41055297851562	1.0	239.27639770507812	155.8481903076172	3.49879264831543e-5	236.4665985107422	159.0247802734375	8.362531661987305e-5	12	005
90	158.88182067871094	117.24894714355469	1.0	235.29795837402344	155.42156982421875	1.0	236.20352172851562	154.1707763671875	3.775954246520996e-5	234.79893493652344	155.3483428955078	7.387995719909668e-5	12	005
91	159.37803649902344	116.26315307617188	1.0	234.28887939453125	155.8587646484375	1.0	235.8466339111328	154.58306884765625	4.699826240539551e-5	234.24154663085938	156.00831604003906	0.0001310110092163086	12	005
92	159.42153930664062	117.71890258789062	1.0	234.11973571777344	156.39515686035156	1.0	235.8939666748047	154.97085571289062	0.00013333559036254883	233.8435821533203	156.3809356689453	0.00022399425506591797	12	005
93	159.30870056152344	116.93388366699219	1.0	233.5232391357422	157.111572265625	1.0	235.18310546875	155.8316192626953	0.00013065338134765625	233.09556579589844	157.38140869140625	0.0003218650817871094	12	005
94	158.60678100585938	117.56798553466797	1.0	234.98822021484375	156.75140380859375	1.0	236.2704620361328	154.8456268310547	0.00010800361633300781	234.84725952148438	156.20802307128906	0.00021630525588989258	12	005
95	158.89637756347656	117.05435180664062	1.0	233.8905792236328	156.77098083496094	1.0	235.88223266601562	154.54286193847656	0.00011619925498962402	233.81134033203125	156.26161193847656	0.00017696619033813477	12	005
96	158.98904418945312	116.98181915283203	1.0	234.600341796875	157.0920867919922	1.0	236.10374450683594	155.465087890625	0.0001589953899383545	234.4908447265625	156.85385131835938	0.0002948939800262451	12	005
97	159.43939208984375	117.68167877197266	1.0	234.38375854492188	157.14178466796875	1.0	236.04689025878906	155.1938018798828	0.0001462697982788086	234.24609375	156.8059539794922	0.00017714500427246094	12	005
98	158.98448181152344	117.41104125976562	1.0	234.94161987304688	157.89852905273438	1.0	236.7344970703125	155.1135711669922	0.00019592046737670898	234.75210571289062	156.92503356933594	0.00023660063743591309	12	005
99	159.41285705566406	116.83174133300781	1.0	234.7519073486328	157.09530639648438	1.0	235.9637908935547	154.95257568359375	0.00023314356803894043	234.45932006835938	156.8025665283203	0.0002754330635070801	12	005
100	159.92286682128906	117.07392883300781	1.0	234.54916381835938	157.19464111328125	1.0	235.16954040527344	154.9564208984375	0.00016838312149047852	233.60028076171875	156.927001953125	0.00022327899932861328	12	005
101	158.90623474121094	117.2831039428711	1.0	234.68211364746094	158.58056640625	1.0	236.37301635742188	156.05809020996094	0.00025069713592529297	234.2532501220703	157.9047088623047	0.0004413127899169922	12	005
102	159.2884063720703	117.28245544433594	1.0	234.0873565673828	157.92791748046875	1.0	235.43125915527344	155.5024871826172	0.00046440958976745605	233.5257568359375	157.65213012695312	0.0005535781383514404	12	005
103	159.07359313964844	116.85499572753906	1.0	233.60891723632812	158.99020385742188	1.0	235.35879516601562	156.3829803466797	0.00026801228523254395	232.92977905273438	158.48728942871094	0.0004093050956726074	12	005
104	159.26577758789062	117.77342224121094	1.0	234.2848663330078	158.38726806640625	1.0	235.37559509277344	155.8434295654297	0.00036221742630004883	233.2009735107422	157.87242126464844	0.000469893217086792	12	005
105	159.11412048339844	116.72467041015625	1.0	233.90567016601562	159.11639404296875	1.0	235.40626525878906	156.6585693359375	0.00027483701705932617	232.8793182373047	158.6387176513672	0.0004150867462158203	12	005
106	159.36624145507812	116.53331756591797	1.0	236.1467742919922	159.06842041015625	1.0	237.16387939453125	156.51144409179688	0.0001417696475982666	238.87603759765625	158.3509063720703	0.00024020671844482422	12	005
107	160.0032196044922	116.918212890625	1.0	234.09869384765625	160.25872802734375	1.0	236.3189697265625	158.0173797607422	8.112192153930664e-5	238.20846557617188	160.25625610351562	0.0001684427261352539	12	005
108	159.9233856201172	116.1559066772461	1.0	235.2434844970703	159.36578369140625	1.0	236.83229064941406	157.15167236328125	0.00012022256851196289	239.00735473632812	158.96214294433594	0.0003178417682647705	12	005
109	159.81468200683594	116.20240783691406	1.0	235.4872589111328	160.2771759033203	1.0	241.93943786621094	158.39263916015625	5.441904067993164e-5	238.9669952392578	159.71722412109375	0.00023549795150756836	12	005
110	159.64309692382812	116.81409454345703	1.0	235.31382751464844	159.9706573486328	1.0	237.15150451660156	157.41372680664062	0.00014019012451171875	234.02471923828125	158.90933227539062	0.00023299455642700195	12	005
111	161.00643920898438	116.41522216796875	1.0	235.2563018798828	159.7150115966797	1.0	237.14523315429688	157.39674377441406	0.00010412931442260742	234.4993896484375	158.61216735839844	0.00034883618354797363	12	005
112	160.4733428955078	116.49174499511719	1.0	234.13922119140625	158.71923828125	1.0	236.00079345703125	156.92970275878906	0.0001850128173828125	233.46836853027344	158.4822235107422	0.0008098483085632324	12	005
113	160.45960998535156	116.57559967041016	1.0	234.15403747558594	159.79217529296875	1.0	236.3712921142578	157.81100463867188	0.0001131296157836914	233.2091064453125	159.65533447265625	0.0004891157150268555	12	005
114	160.76292419433594	116.90693664550781	1.0	234.27931213378906	160.58238220214844	1.0	229.88714599609375	162.68240356445312	2.232193946838379e-5	238.175537109375	160.1676788330078	0.00010260939598083496	12	005
115	160.7538299560547	116.60808563232422	1.0	235.84762573242188	160.669921875	1.0	242.11129760742188	158.59230041503906	6.851553916931152e-5	239.03018188476562	160.08755493164062	0.00026413798332214355	12	005
116	162.03036499023438	116.36509704589844	1.0	232.66481018066406	162.14297485351562	1.0	229.947021484375	162.70603942871094	6.42240047454834e-5	228.3984375	163.45518493652344	0.00012046098709106445	12	005
117	162.0443878173828	115.78092956542969	1.0	233.33460998535156	161.57144165039062	1.0	229.76666259765625	162.9849090576172	5.564093589782715e-5	227.95407104492188	164.2478485107422	0.00013452768325805664	12	005
118	161.07177734375	116.53956604003906	1.0	232.64163208007812	160.9580535888672	1.0	229.53060913085938	161.990478515625	6.943941116333008e-5	228.4789581298828	163.17079162597656	0.00017946958541870117	12	005
119	162.19580078125	116.15917205810547	1.0	231.56471252441406	160.71701049804688	1.0	233.72337341308594	158.6770782470703	8.594989776611328e-5	230.07974243164062	160.3212127685547	0.0012132227420806885	12	005
120	161.5486602783203	116.73055267333984	1.0	231.97503662109375	160.87672424316406	1.0	234.39036560058594	158.6182403564453	8.997321128845215e-5	230.0814666748047	160.2078094482422	0.0003814399242401123	12	005
121	161.9465789794922	117.0890121459961	1.0	230.79071044921875	160.6974639892578	1.0	233.41473388671875	158.03138732910156	0.00011894106864929199	229.3137969970703	159.5931396484375	0.00041812658309936523	12	005
122	162.6472625732422	116.79403686523438	1.0	231.7957000732422	160.5611114501953	1.0	233.95587158203125	158.03445434570312	8.994340896606445e-5	229.92813110351562	159.77871704101562	0.0003853142261505127	12	005
123	162.30792236328125	116.61341094970703	1.0	231.14315795898438	160.86154174804688	1.0	233.3834228515625	158.81544494628906	0.00015419721603393555	229.67935180664062	160.34803771972656	0.0007390975952148438	12	005
124	162.2936248779297	117.0217056274414	1.0	230.9801025390625	161.3943634033203	1.0	233.65184020996094	159.27999877929688	0.00013080239295959473	229.21237182617188	160.99717712402344	0.00046193599700927734	12	005
125	161.98272705078125	116.8356704711914	1.0	230.5983123779297	160.83836364746094	1.0	232.94947814941406	158.6804656982422	0.00019976496696472168	229.1600341796875	160.05242919921875	0.0003656744956970215	12	005
126	162.22837829589844	117.41212463378906	1.0	230.9278564453125	161.73553466796875	1.0	233.16229248046875	159.55465698242188	0.00022050738334655762	228.53799438476562	160.95458984375	0.00028651952743530273	12	005
127	162.40809631347656	117.41448974609375	1.0	229.69793701171875	162.42947387695312	1.0	232.46324157714844	160.14134216308594	0.00012049078941345215	227.14817810058594	161.9778594970703	0.0001882612705230713	12	005
128	162.33355712890625	116.89610290527344	1.0	230.44847106933594	162.7090606689453	1.0	233.28646850585938	160.21914672851562	8.240342140197754e-5	227.4375457763672	162.78567504882812	0.00020387768745422363	12	005
129	162.02252197265625	117.01984405517578	1.0	230.3994903564453	161.84632873535156	1.0	232.90036010742188	159.56591796875	0.00012221932411193848	228.41697692871094	161.36660766601562	0.0003806948661804199	12	005
130	162.79342651367188	117.21199035644531	1.0	230.35157775878906	162.04966735839844	1.0	233.04379272460938	160.08827209472656	0.0001596212387084961	228.2648162841797	161.88970947265625	0.0003428459167480469	12	005
131	162.80587768554688	117.1239013671875	1.0	228.86080932617188	162.26641845703125	1.0	231.87539672851562	160.05873107910156	0.00024309754371643066	226.7110595703125	161.44366455078125	0.0003389418125152588	12	005
132	162.72193908691406	117.52508544921875	1.0	226.98464965820312	162.5289764404297	1.0	230.16053771972656	160.5277099609375	0.00027379393577575684	225.32737731933594	161.9425506591797	0.00023111701011657715	12	005
133	162.6501922607422	117.21371459960938	1.0	228.7466278076172	163.51119995117188	1.0	231.94480895996094	161.78660583496094	6.768107414245605e-5	225.68862915039062	163.5960235595703	6.0439109802246094e-5	12	005
134	163.89134216308594	116.75770568847656	1.0	229.3601531982422	163.72775268554688	1.0	232.59970092773438	161.4236297607422	4.7534704208374023e-5	227.06602478027344	162.77288818359375	7.286667823791504e-5	12	005
135	163.50369262695312	116.77513122558594	1.0	229.5870361328125	165.08653259277344	1.0	232.21884155273438	164.8275604248047	6.48200511932373e-5	226.1700897216797	164.70669555664062	7.31348991394043e-5	12	005
136	163.58447265625	117.21703338623047	1.0	228.38043212890625	165.73843383789062	1.0	231.83135986328125	163.9574737548828	9.453296661376953e-5	225.99546813964844	165.6154022216797	6.070733070373535e-5	12	005
137	164.829833984375	117.44608306884766	1.0	226.80545043945312	166.12110900878906	1.0	230.71746826171875	164.09820556640625	8.028745651245117e-5	226.56192016601562	171.98252868652344	9.188055992126465e-5	12	005
138	164.74490356445312	118.11419677734375	1.0	226.25514221191406	166.5194854736328	1.0	230.73390197753906	165.49024963378906	0.00011676549911499023	226.8457794189453	172.3596954345703	0.0001391768455505371	12	005
139	164.6571502685547	118.31946563720703	1.0	227.03456115722656	166.26748657226562	1.0	231.00765991210938	164.5662078857422	8.779764175415039e-5	227.134033203125	172.0582275390625	0.0001564323902130127	12	005
140	164.86050415039062	117.30648040771484	1.0	226.17391967773438	166.65399169921875	1.0	230.46621704101562	165.0691680908203	7.56382942199707e-5	225.92857360839844	172.8904571533203	0.00016674399375915527	12	005
141	165.06805419921875	117.2713623046875	1.0	225.75888061523438	167.1204071044922	1.0	230.83782958984375	165.80450439453125	7.936358451843262e-5	226.01010131835938	173.05252075195312	0.00017014145851135254	12	005
142	165.5238494873047	117.45671844482422	1.0	224.7267608642578	167.28012084960938	1.0	228.91847229003906	165.95367431640625	6.097555160522461e-5	225.5654296875	172.92831420898438	0.00012734532356262207	12	005
143	165.77069091796875	116.79568481445312	1.0	226.76934814453125	167.34475708007812	1.0	231.376708984375	166.25140380859375	6.788969039916992e-5	226.5977325439453	173.29051208496094	0.00010666251182556152	12	005
144	165.83099365234375	117.09443664550781	1.0	224.63356018066406	167.96914672851562	1.0	229.68690490722656	166.89308166503906	4.330277442932129e-5	224.66510009765625	174.2952423095703	0.00017246603965759277	12	005
145	166.39747619628906	118.30188751220703	1.0	224.6527557373047	168.37033081054688	1.0	229.64955139160156	167.1577911376953	8.091330528259277e-5	224.7179412841797	173.98902893066406	0.00013321638107299805	12	005
146	165.96502685546875	117.51119232177734	1.0	224.61648559570312	168.84507751464844	1.0	229.88638305664062	167.48635864257812	6.693601608276367e-5	224.6437530517578	174.140380859375	0.00024327635765075684	12	005
147	166.2696990966797	117.86257934570312	1.0	222.71826171875	169.84776306152344	1.0	227.98826599121094	169.16014099121094	9.989738464355469e-5	222.37326049804688	174.86822509765625	0.0001424252986907959	12	005
148	165.8256072998047	117.49613952636719	1.0	222.60032653808594	169.6179656982422	1.0	227.90574645996094	168.9916229248047	6.636977195739746e-5	222.26039123535156	174.64495849609375	0.0001780986785888672	12	005
149	166.30267333984375	117.61234283447266	1.0	223.1116485595703	170.77102661132812	1.0	227.96023559570312	169.51686096191406	9.235739707946777e-5	225.2932586669922	171.44223022460938	0.00011101365089416504	12	005
150	165.64923095703125	117.09329223632812	1.0	221.54501342773438	170.90835571289062	1.0	227.0543975830078	170.3849639892578	0.00011757016181945801	224.6571502685547	171.6851348876953	0.0001919567584991455	12	005
151	166.65914916992188	117.45368194580078	1.0	221.69569396972656	170.81149291992188	1.0	222.0985107421875	170.54067993164062	8.276104927062988e-5	220.98968505859375	175.60728454589844	0.00019085407257080078	12	005
152	166.1466522216797	116.79510498046875	1.0	221.05992126464844	171.4865264892578	1.0	221.6768341064453	171.03933715820312	0.00011971592903137207	224.12303161621094	171.96005249023438	0.0001766681671142578	12	005
153	166.1896209716797	116.26737976074219	1.0	219.97569274902344	171.9950714111328	1.0	221.02903747558594	171.473388671875	0.0001323223114013672	223.4992218017578	172.92132568359375	0.00015693902969360352	12	005
154	166.8498077392578	117.82008361816406	1.0	219.15199279785156	172.13665771484375	1.0	220.603271484375	171.3558349609375	0.00022855401039123535	218.80029296875	172.50379943847656	0.0003382563591003418	12	005
155	167.72361755371094	118.08592224121094	1.0	218.57427978515625	172.61891174316406	1.0	220.4952392578125	171.79379272460938	0.00020059943199157715	218.68063354492188	173.01516723632812	0.0003593266010284424	12	005
156	167.55581665039062	116.40594482421875	1.0	217.53616333007812	173.0583953857422	1.0	219.58717346191406	171.73251342773438	0.00018221139907836914	222.09375	174.10574340820312	0.00030753016471862793	12	005
157	167.73985290527344	117.433349609375	1.0	217.9229736328125	173.13014221191406	1.0	220.14427185058594	172.02139282226562	0.00018399953842163086	222.76873779296875	174.18545532226562	0.00029397010803222656	12	005
158	167.7328338623047	117.27947235107422	1.0	217.53872680664062	174.0985107421875	1.0	219.3993682861328	172.68661499023438	0.000155717134475708	222.04647827148438	175.37899780273438	0.00028583407402038574	12	005
159	167.57298278808594	117.18751525878906	1.0	216.61293029785156	173.74551391601562	1.0	218.7978515625	172.78050231933594	0.0001468658447265625	222.08746337890625	175.6876983642578	0.00026735663414001465	12	005
160	167.8701629638672	117.37238311767578	1.0	217.09317016601562	174.55294799804688	1.0	219.24838256835938	172.92247009277344	9.438395500183105e-5	222.09671020507812	175.7939910888672	0.00010475516319274902	12	005
161	167.91859436035156	117.15714263916016	1.0	217.122802734375	175.56683349609375	1.0	219.74050903320312	173.6144561767578	7.05420970916748e-5	222.0119171142578	176.58413696289062	0.00011071562767028809	12	005
162	168.36354064941406	116.97552490234375	1.0	216.81932067871094	175.9613800048828	1.0	218.1029815673828	175.83587646484375	4.762411117553711e-5	222.34609985351562	177.7666015625	0.00020590424537658691	12	005
163	167.43080139160156	117.4578857421875	1.0	216.15272521972656	175.64979553222656	1.0	218.4215545654297	173.8236083984375	5.9038400650024414e-5	221.96151733398438	177.2471923828125	0.00014331936836242676	12	005
164	167.60243225097656	117.2281723022461	1.0	216.71142578125	177.1612548828125	1.0	172.72373962402344	116.37078857421875	2.7835369110107422e-5	222.24766540527344	178.46173095703125	8.144974708557129e-5	12	005
165	168.56576538085938	117.68144989013672	1.0	215.94821166992188	178.14886474609375	1.0	216.77999877929688	177.58828735351562	5.003809928894043e-5	222.2524871826172	180.0733184814453	5.698204040527344e-5	12	005
166	168.22607421875	118.06720733642578	1.0	215.81805419921875	177.7959747314453	1.0	217.30410766601562	177.5207977294922	5.1021575927734375e-5	222.3175811767578	179.80165100097656	9.679794311523438e-5	12	005
167	168.82424926757812	117.41062927246094	1.0	215.37075805664062	178.32359313964844	1.0	216.58778381347656	178.31845092773438	4.5359134674072266e-5	222.13917541503906	180.87583923339844	9.500980377197266e-5	12	005
168	169.3686065673828	116.9073257446289	1.0	214.55113220214844	177.81492614746094	1.0	216.1952667236328	178.05943298339844	6.157159805297852e-5	212.2058563232422	177.91021728515625	8.791685104370117e-5	12	005
169	169.14089965820312	117.35892486572266	1.0	214.2978057861328	178.71482849121094	1.0	215.7945556640625	178.85671997070312	3.993511199951172e-5	213.24000549316406	186.2219696044922	4.789233207702637e-5	12	005
170	169.57888793945312	116.8707275390625	1.0	213.50448608398438	178.43751525878906	1.0	215.21327209472656	179.07359313964844	4.667043685913086e-5	211.17994689941406	178.58395385742188	6.395578384399414e-5	12	005
171	169.440185546875	116.58860778808594	1.0	213.31077575683594	178.65151977539062	1.0	177.97586059570312	115.64472198486328	3.412365913391113e-5	212.295166015625	186.17864990234375	6.729364395141602e-5	12	005
172	169.62010192871094	117.85050201416016	1.0	213.1209259033203	179.58963012695312	1.0	216.17279052734375	178.11788940429688	3.758072853088379e-5	211.68946838378906	186.27862548828125	7.88569450378418e-5	12	005
173	169.80081176757812	117.50625610351562	1.0	214.7803955078125	180.7486572265625	1.0	215.46852111816406	180.6449737548828	3.507733345031738e-5	212.39463806152344	188.09521484375	9.456276893615723e-5	12	005
174	170.47140502929688	117.01892852783203	1.0	213.17813110351562	181.5149383544922	1.0	213.92344665527344	181.7489471435547	5.2034854888916016e-5	210.9387664794922	188.19033813476562	0.0001316368579864502	12	005
175	170.24269104003906	117.312255859375	1.0	213.96800231933594	181.70848083496094	1.0	177.6092987060547	116.25628662109375	3.9905309677124023e-5	211.73171997070312	188.9958038330078	0.00024273991584777832	12	005
176	169.8861846923828	117.44656372070312	1.0	214.2285614013672	180.31790161132812	1.0	215.37844848632812	180.66763305664062	4.118680953979492e-5	212.14932250976562	187.53334045410156	6.568431854248047e-5	12	005
177	169.93643188476562	116.83404541015625	1.0	211.88308715820312	181.5684814453125	1.0	177.95928955078125	115.89636993408203	3.4242868423461914e-5	210.2729034423828	188.04820251464844	0.0001958906650543213	12	005
178	171.15243530273438	116.69827270507812	1.0	213.4292755126953	181.27256774902344	1.0	178.2904510498047	115.57850646972656	4.652142524719238e-5	211.2740936279297	188.19509887695312	4.941225051879883e-5	12	005
179	171.15756225585938	117.53378295898438	1.0	212.8985595703125	182.32546997070312	1.0	177.92605590820312	116.47879028320312	4.0858983993530273e-5	210.6922607421875	188.88279724121094	7.31348991394043e-5	12	005
180	171.9551544189453	116.9281997680664	1.0	214.72418212890625	183.3657989501953	1.0	178.1088409423828	116.20169830322266	6.774067878723145e-5	211.2760772705078	189.74459838867188	9.241700172424316e-5	12	005
181	171.74696350097656	116.87126922607422	1.0	215.6638641357422	182.71412658691406	1.0	177.9362335205078	116.05656433105469	6.657838821411133e-5	212.49200439453125	190.0771484375	7.05718994140625e-5	12	005
182	172.37013244628906	116.32782745361328	1.0	214.607666015625	182.8495635986328	1.0	178.2155303955078	115.76180267333984	6.157159805297852e-5	211.38702392578125	190.13055419921875	4.2438507080078125e-5	12	005
183	172.87753295898438	116.13750457763672	1.0	214.96499633789062	182.7609100341797	1.0	178.4984588623047	115.26914978027344	4.404783248901367e-5	211.5773162841797	190.0132598876953	2.8640031814575195e-5	12	005
184	173.2362060546875	116.0066146850586	1.0	215.50918579101562	183.06748962402344	1.0	215.41943359375	182.5253143310547	6.195902824401855e-5	212.0348663330078	190.01417541503906	3.325939178466797e-5	12	005
185	173.4666748046875	115.62134552001953	1.0	215.55690002441406	184.1577606201172	1.0	215.19485473632812	184.00486755371094	3.6716461181640625e-5	221.83018493652344	187.6568603515625	1.946091651916504e-5	12	005
186	174.05796813964844	115.74736785888672	1.0	215.789306640625	183.8266143798828	1.0	215.5508270263672	184.06007385253906	4.774332046508789e-5	222.14889526367188	187.54354858398438	2.950429916381836e-5	12	005
187	173.85079956054688	115.9677963256836	1.0	215.51246643066406	183.74929809570312	1.0	178.91590881347656	115.10678100585938	3.555417060852051e-5	211.60939025878906	190.85658264160156	1.6301870346069336e-5	12	005
188	174.5342254638672	115.38877868652344	1.0	216.86651611328125	184.2503204345703	1.0	374.62017822265625	64.55577087402344	5.2601099014282227e-5	220.19308471679688	189.78582763671875	3.835558891296387e-5	12	005
189	174.62322998046875	115.0194091796875	1.0	217.303955078125	184.4906005859375	1.0	216.2886505126953	184.31228637695312	3.36766242980957e-5	220.79656982421875	189.17437744140625	4.0858983993530273e-5	12	005
190	175.14588928222656	115.15000915527344	1.0	217.94766235351562	186.0553436279297	1.0	178.96636962890625	114.3897705078125	2.0265579223632812e-5	219.99436950683594	190.00279235839844	2.9802322387695312e-5	12	005
191	174.71934509277344	115.79730224609375	1.0	217.60101318359375	186.70726013183594	1.0	218.89230346679688	185.57803344726562	3.483891487121582e-5	217.53163146972656	187.46185302734375	3.427267074584961e-5	12	005
192	175.37132263183594	114.90823364257812	1.0	217.8566436767578	186.0358428955078	1.0	179.1972198486328	114.15434265136719	2.473592758178711e-5	219.7985382080078	190.52081298828125	4.214048385620117e-5	12	005
193	175.0706329345703	115.44853210449219	1.0	217.5748291015625	185.21331787109375	1.0	217.59686279296875	184.85333251953125	2.0325183868408203e-5	220.13613891601562	189.9517364501953	3.215670585632324e-5	12	005
194	175.27188110351562	115.86210632324219	1.0	217.2836456298828	184.60079956054688	1.0	221.63629150390625	185.22174072265625	3.8117170333862305e-5	220.0476837158203	189.62960815429688	0.00016182661056518555	12	005
195	175.01231384277344	115.56464385986328	1.0	214.73854064941406	184.9859161376953	1.0	217.72438049316406	183.08404541015625	5.1975250244140625e-5	209.80772399902344	191.71241760253906	5.6803226470947266e-5	12	005
196	175.79830932617188	115.47356414794922	1.0	214.1053924560547	187.2605438232422	1.0	217.0537109375	184.454833984375	0.00010588765144348145	214.0012664794922	188.92320251464844	0.0001672804355621338	12	005
197	176.0736083984375	115.43315124511719	1.0	212.73924255371094	186.8748016357422	1.0	215.6038055419922	184.10951232910156	0.00011518597602844238	213.7917022705078	188.6434783935547	7.656216621398926e-5	12	005
198	176.10000610351562	115.60508728027344	1.0	212.33009338378906	187.12567138671875	1.0	215.22061157226562	184.81692504882812	9.736418724060059e-5	212.3852081298828	189.39329528808594	0.00011757016181945801	12	005
199	175.86570739746094	115.4367904663086	1.0	213.19088745117188	186.71377563476562	1.0	216.507568359375	184.25709533691406	8.812546730041504e-5	213.63113403320312	188.48971557617188	0.00011661648750305176	12	005
200	175.72010803222656	115.54285430908203	1.0	212.45567321777344	187.26058959960938	1.0	215.3694305419922	184.42462158203125	6.0498714447021484e-5	212.92779541015625	188.49917602539062	6.4849853515625e-5	12	005
201	175.85968017578125	115.69538116455078	1.0	213.41983032226562	187.38792419433594	1.0	216.642578125	184.69842529296875	5.501508712768555e-5	213.39134216308594	188.73927307128906	8.96155834197998e-5	12	005
202	176.2715301513672	115.65306854248047	1.0	211.39524841308594	186.83212280273438	1.0	214.61431884765625	184.87100219726562	9.164214134216309e-5	211.439453125	187.54800415039062	0.00012034177780151367	12	005
203	176.12205505371094	115.79109954833984	1.0	211.6083526611328	189.6883544921875	1.0	213.8979034423828	188.17738342285156	7.343292236328125e-5	210.91261291503906	191.13648986816406	0.00010716915130615234	12	005
204	176.1141357421875	115.72000122070312	1.0	211.27285766601562	189.32086181640625	1.0	214.49807739257812	187.0603485107422	8.71419906616211e-5	211.00747680664062	188.5508575439453	0.00019675493240356445	12	005
205	176.97393798828125	115.56607818603516	1.0	210.64454650878906	189.89439392089844	1.0	213.82870483398438	187.62997436523438	7.531046867370605e-5	210.1107635498047	189.0346221923828	0.0001869499683380127	12	005
206	176.9213409423828	115.46549224853516	1.0	211.4080810546875	189.7540740966797	1.0	213.25347900390625	187.67018127441406	7.614493370056152e-5	210.91177368164062	190.47474670410156	0.00019222497940063477	12	005
207	177.00894165039062	115.57926177978516	1.0	209.72027587890625	189.95933532714844	1.0	212.50656127929688	188.66217041015625	8.744001388549805e-5	209.50369262695312	189.37442016601562	0.00023317337036132812	12	005
208	177.15316772460938	115.41112518310547	1.0	208.56219482421875	193.00917053222656	1.0	211.03173828125	190.4779815673828	0.00010061264038085938	208.2611846923828	191.6226348876953	0.00025650858879089355	12	005
209	177.6748046875	115.57550811767578	1.0	206.03456115722656	193.98019409179688	1.0	209.4968719482422	196.4701690673828	0.0001531541347503662	206.89544677734375	193.44302368164062	0.00014030933380126953	12	005
210	177.60482788085938	115.56026458740234	1.0	204.2611083984375	195.15785217285156	1.0	208.28750610351562	198.43344116210938	9.036064147949219e-5	202.3370361328125	195.18296813964844	4.9173831939697266e-5	12	005
211	177.8097381591797	115.87315368652344	1.0	203.05079650878906	193.89682006835938	1.0	207.50335693359375	196.70968627929688	0.00013175606727600098	198.37429809570312	196.3541259765625	0.00012114644050598145	12	005
212	177.56527709960938	115.70768737792969	1.0	200.626953125	195.23760986328125	1.0	205.91026306152344	198.72705078125	5.4210424423217773e-5	198.36489868164062	201.8775634765625	9.188055992126465e-5	12	005
213	177.882080078125	116.02388000488281	1.0	201.34873962402344	195.19766235351562	1.0	208.53936767578125	193.5550994873047	3.7282705307006836e-5	198.02908325195312	195.36441040039062	0.00014495849609375	12	005
214	178.31787109375	116.26846313476562	1.0	202.43528747558594	195.96409606933594	1.0	206.66030883789062	199.33453369140625	5.206465721130371e-5	198.45419311523438	197.23574829101562	0.00013580918312072754	12	005
215	178.83197021484375	116.06842803955078	1.0	202.03297424316406	195.97190856933594	1.0	206.8449249267578	199.05809020996094	5.429983139038086e-5	198.39964294433594	202.3148193359375	0.00025388598442077637	12	005
216	178.85592651367188	116.27705383300781	1.0	201.5047607421875	197.48260498046875	1.0	203.91822814941406	196.2086181640625	4.696846008300781e-5	197.02993774414062	203.48480224609375	0.00028777122497558594	12	005
217	178.8260498046875	116.25350189208984	1.0	200.87600708007812	196.31881713867188	1.0	206.06576538085938	199.46127319335938	6.699562072753906e-5	197.14137268066406	202.52452087402344	0.00043341517448425293	12	005
218	179.021484375	116.33699798583984	1.0	200.38458251953125	197.59353637695312	1.0	205.64141845703125	199.79547119140625	4.8995018005371094e-5	195.81521606445312	203.12216186523438	0.00015243887901306152	12	005
219	178.9663543701172	116.1086654663086	1.0	200.965576171875	196.84909057617188	1.0	206.39779663085938	199.8011016845703	4.1097402572631836e-5	196.71685791015625	203.21441650390625	0.00012725591659545898	12	005
220	179.0850372314453	115.76570129394531	1.0	201.68426513671875	197.7855682373047	1.0	204.65078735351562	196.12448120117188	3.889203071594238e-5	206.18800354003906	203.45608520507812	0.00013074278831481934	12	005
221	179.03921508789062	116.73738098144531	1.0	201.33877563476562	196.90003967285156	1.0	206.3652801513672	199.53216552734375	4.604458808898926e-5	198.428466796875	203.03797912597656	0.0001786351203918457	12	005
222	179.2226104736328	116.55023956298828	1.0	201.1110382080078	197.5653839111328	1.0	203.53707885742188	196.43910217285156	8.302927017211914e-5	197.9252166748047	204.03939819335938	0.0009464621543884277	12	005
223	180.04554748535156	116.53775024414062	1.0	202.5895233154297	198.4480438232422	1.0	205.2169647216797	197.0054931640625	3.37064266204834e-5	203.42361450195312	201.57708740234375	0.0002307295799255371	12	005
224	179.02597045898438	116.60560607910156	1.0	202.4387664794922	198.67276000976562	1.0	203.97509765625	199.86451721191406	4.64320182800293e-5	202.66456604003906	201.16055297851562	0.0002739131450653076	12	005
225	179.7790985107422	116.56880950927734	1.0	202.7132568359375	197.49493408203125	1.0	208.92884826660156	197.27293395996094	2.333521842956543e-5	198.06393432617188	203.76063537597656	0.00010669231414794922	12	005
226	180.14791870117188	117.09007263183594	1.0	202.63682556152344	198.26632690429688	1.0	208.57711791992188	197.82015991210938	4.0531158447265625e-5	205.379150390625	203.51788330078125	0.00014764070510864258	12	005
227	180.456298828125	116.87398529052734	1.0	202.65493774414062	198.24549865722656	1.0	208.7217559814453	198.16766357421875	2.8908252716064453e-5	205.73509216308594	204.00035095214844	0.00013783574104309082	12	005
228	179.5380859375	116.5973892211914	1.0	203.9608154296875	198.32313537597656	1.0	206.20458984375	197.00469970703125	4.470348358154297e-5	206.29962158203125	203.5223846435547	0.00023946166038513184	12	005
229	180.41464233398438	116.85739135742188	1.0	204.2544708251953	198.32846069335938	1.0	207.33856201171875	198.61097717285156	4.70578670501709e-5	200.84054565429688	204.48577880859375	0.00032597780227661133	12	005
230	180.3226776123047	117.07176208496094	1.0	205.30111694335938	199.56707763671875	1.0	205.7301025390625	201.36293029785156	6.026029586791992e-5	204.9385223388672	202.16287231445312	0.0004993975162506104	12	005
231	180.83140563964844	116.7488784790039	1.0	204.80072021484375	200.00550842285156	1.0	209.8719024658203	199.76988220214844	4.1484832763671875e-5	205.6212615966797	204.8362274169922	0.00011023879051208496	12	005
232	180.43093872070312	117.03544616699219	1.0	204.07106018066406	199.29953002929688	1.0	208.1758270263672	198.69125366210938	1.862645149230957e-5	205.49205017089844	204.31935119628906	0.00016799569129943848	12	005
233	181.22610473632812	117.2410888671875	1.0	204.4305877685547	199.3278045654297	1.0	208.58248901367188	199.28318786621094	5.6356191635131836e-5	205.84414672851562	204.65255737304688	0.00018700957298278809	12	005
234	181.78213500976562	117.03567504882812	1.0	204.13897705078125	198.5496826171875	1.0	208.1295623779297	198.05621337890625	7.417798042297363e-5	204.1962890625	201.78213500976562	0.0002733170986175537	12	005
235	182.04722595214844	116.88191223144531	1.0	204.85816955566406	198.89215087890625	1.0	208.3022003173828	197.90122985839844	4.857778549194336e-5	206.3983612060547	203.89517211914062	0.0001074075698852539	12	005
236	182.28717041015625	117.24272155761719	1.0	205.32615661621094	200.38609313964844	1.0	206.5106201171875	200.9448699951172	7.799267768859863e-5	205.91375732421875	202.04981994628906	0.000329434871673584	12	005
237	182.90074157714844	117.13890838623047	1.0	205.58729553222656	200.31890869140625	1.0	206.6238250732422	201.51052856445312	7.355213165283203e-5	206.11062622070312	202.299560546875	0.0006430745124816895	12	005
238	183.22010803222656	117.23992919921875	1.0	204.62013244628906	200.80613708496094	1.0	205.68353271484375	201.9260711669922	0.00013881921768188477	204.94351196289062	202.97750854492188	0.000510096549987793	12	005
239	183.5616912841797	117.90238952636719	1.0	204.9796905517578	200.80377197265625	1.0	205.98194885253906	201.5958251953125	0.00010645389556884766	204.92013549804688	202.65411376953125	0.0005691945552825928	12	005
240	183.88113403320312	117.56188201904297	1.0	205.10919189453125	201.43441772460938	1.0	206.17225646972656	201.65151977539062	0.00014334917068481445	205.52500915527344	202.64697265625	0.0005803108215332031	12	005
241	183.70716857910156	117.59471130371094	1.0	205.06561279296875	201.00411987304688	1.0	208.7083740234375	201.18093872070312	9.399652481079102e-5	205.3085479736328	202.73167419433594	0.0004152357578277588	12	005
242	183.80947875976562	118.12455749511719	1.0	204.29031372070312	202.63360595703125	1.0	206.12741088867188	202.45120239257812	0.00025963783264160156	204.22021484375	203.5740509033203	0.0010437965393066406	12	005
243	184.76185607910156	118.4166259765625	1.0	205.43453979492188	201.5334014892578	1.0	206.52243041992188	202.20628356933594	0.00013700127601623535	205.9224395751953	203.00106811523438	0.0005556046962738037	12	005
244	183.74261474609375	118.17509460449219	1.0	205.4412841796875	199.63162231445312	1.0	208.81448364257812	198.72694396972656	3.692507743835449e-5	205.9622802734375	204.72853088378906	0.00025016069412231445	12	005
245	183.8056640625	117.8904037475586	1.0	205.6782989501953	200.04080200195312	1.0	209.2332000732422	199.00270080566406	4.595518112182617e-5	206.25860595703125	204.92831420898438	0.00019228458404541016	12	005
246	183.86651611328125	118.09636688232422	1.0	204.75393676757812	200.06761169433594	1.0	205.31236267089844	200.3949737548828	5.996227264404297e-5	205.7247314453125	205.09996032714844	0.00028207898139953613	12	005
247	183.60888671875	117.36672973632812	1.0	205.39236450195312	200.92929077148438	1.0	209.65969848632812	200.76466369628906	0.00011029839515686035	207.80908203125	201.59507751464844	0.0008755326271057129	12	005
248	184.03756713867188	118.3250732421875	1.0	207.1916961669922	199.5662841796875	1.0	209.8490447998047	199.1666259765625	5.46574592590332e-5	206.9725341796875	204.99148559570312	0.0004626810550689697	12	005
249	184.31224060058594	118.06635284423828	1.0	205.15618896484375	200.11746215820312	1.0	205.90089416503906	201.15516662597656	8.818507194519043e-5	204.8948516845703	202.05584716796875	0.0005909502506256104	12	005
250	185.196044921875	118.93138885498047	1.0	206.1623992919922	200.80543518066406	1.0	206.9414520263672	201.8916015625	0.00011479854583740234	206.30746459960938	202.59446716308594	0.000510871410369873	12	005
251	185.50912475585938	119.00227355957031	1.0	205.42471313476562	201.75537109375	1.0	206.36605834960938	201.8675537109375	0.00012281537055969238	205.63290405273438	202.61395263671875	0.0008563101291656494	12	005
252	185.05227661132812	119.0416488647461	1.0	206.7150115966797	200.5277862548828	1.0	211.88436889648438	198.48504638671875	4.9114227294921875e-5	206.32635498046875	202.52146911621094	0.00028017163276672363	12	005
253	184.8140869140625	118.9200210571289	1.0	205.8163299560547	202.6886444091797	1.0	206.9091796875	202.4636993408203	0.00017538666725158691	207.45303344726562	203.112060546875	0.0015412867069244385	12	005
254	185.14830017089844	118.17838287353516	1.0	206.6133575439453	202.99830627441406	1.0	207.40463256835938	202.6272735595703	0.000151902437210083	207.8192901611328	202.8629913330078	0.001194983720779419	12	005
255	185.0361785888672	119.39615631103516	1.0	205.18344116210938	203.63934326171875	1.0	207.01446533203125	203.03570556640625	0.00012129545211791992	207.1372833251953	203.71890258789062	0.0004744231700897217	12	005
256	185.33103942871094	119.59033966064453	1.0	205.9391326904297	202.55104064941406	1.0	208.8966522216797	201.8312225341797	0.00015500187873840332	207.84678649902344	203.252685546875	0.0006451904773712158	12	005
257	185.55148315429688	119.28288269042969	1.0	206.23284912109375	200.53890991210938	1.0	209.53445434570312	199.50086975097656	7.62641429901123e-5	205.85772705078125	205.5001983642578	0.0002739131450653076	12	005
258	185.0257110595703	119.1647720336914	1.0	206.1198272705078	200.3638153076172	1.0	209.7937774658203	198.8147430419922	5.510449409484863e-5	205.63694763183594	205.63429260253906	0.0002206861972808838	12	005
259	185.21804809570312	118.94136810302734	1.0	206.1642608642578	201.3974151611328	1.0	206.92501831054688	201.83294677734375	0.00010880827903747559	207.0323028564453	202.3485565185547	0.0007187128067016602	12	005
260	185.00015258789062	118.77115631103516	1.0	206.39707946777344	202.35272216796875	1.0	207.6612548828125	202.09371948242188	0.00011366605758666992	208.284912109375	202.2864990234375	0.0005748569965362549	12	005
261	185.15823364257812	118.73214721679688	1.0	207.25881958007812	201.77882385253906	1.0	210.936279296875	200.16468811035156	6.759166717529297e-5	208.72317504882812	202.33372497558594	0.0002747178077697754	12	005
262	185.74441528320312	118.87661743164062	1.0	207.02452087402344	202.50125122070312	1.0	208.44461059570312	202.65182495117188	8.895993232727051e-5	208.6051025390625	202.6068878173828	0.0004799365997314453	12	005
263	185.3628692626953	119.14557647705078	1.0	206.97467041015625	201.77078247070312	1.0	209.60678100585938	200.5629425048828	9.763240814208984e-5	208.21026611328125	202.26910400390625	0.0005784928798675537	12	005
264	185.65371704101562	118.86526489257812	1.0	207.7974090576172	202.48974609375	1.0	207.90008544921875	202.6693878173828	9.66787338256836e-5	208.15744018554688	203.1187286376953	0.0007511377334594727	12	005
265	185.59005737304688	119.1242904663086	1.0	207.30535888671875	202.9734344482422	1.0	209.6272735595703	201.90652465820312	0.00011321902275085449	207.88294982910156	203.3231658935547	0.0010536015033721924	12	005
266	186.09463500976562	119.0628890991211	1.0	206.13671875	204.2799072265625	1.0	210.07408142089844	202.57095336914062	0.00010398030281066895	207.5493927001953	204.4693603515625	0.0006553530693054199	12	005
267	186.36819458007812	119.69237518310547	1.0	206.45919799804688	202.9712677001953	1.0	207.93746948242188	203.66856384277344	0.00010070204734802246	208.15374755859375	203.8770294189453	0.0008308589458465576	12	005
268	186.98336791992188	119.76039123535156	1.0	206.2125244140625	202.98281860351562	1.0	206.9098358154297	202.57199096679688	0.00014081597328186035	206.4600067138672	203.45626831054688	0.00044608116149902344	12	005
269	186.3580322265625	119.96630859375	1.0	206.69276428222656	202.79483032226562	1.0	210.45582580566406	201.07655334472656	0.0001627802848815918	208.7481231689453	202.83103942871094	0.0005274116992950439	12	005
270	186.42581176757812	119.95831298828125	1.0	206.97166442871094	202.92710876464844	1.0	210.41629028320312	201.1107177734375	0.00011166930198669434	208.36387634277344	203.09535217285156	0.000490725040435791	12	005
271	186.48411560058594	120.14704132080078	1.0	206.56761169433594	203.3063201904297	1.0	209.4447021484375	202.0175018310547	0.00012668967247009277	208.23204040527344	203.3433380126953	0.0008002221584320068	12	005
272	187.02120971679688	119.670654296875	1.0	206.58724975585938	203.27008056640625	1.0	209.6745147705078	202.06544494628906	0.0001226365566253662	208.12802124023438	203.05477905273438	0.0004013180732727051	12	005
273	186.66062927246094	119.88388061523438	1.0	207.18064880371094	204.58740234375	1.0	209.61245727539062	202.75360107421875	9.953975677490234e-5	208.07229614257812	204.07699584960938	0.00047519803047180176	12	005
274	186.61846923828125	120.14588165283203	1.0	205.3687286376953	203.4293212890625	1.0	208.90658569335938	202.11952209472656	0.00012445449829101562	207.5126495361328	203.54306030273438	0.0008212924003601074	12	005
275	187.60317993164062	119.52558898925781	1.0	205.88723754882812	203.1990203857422	1.0	209.50819396972656	202.03831481933594	0.00013884902000427246	207.69827270507812	203.4665985107422	0.0010849237442016602	12	005
276	186.98129272460938	119.90669250488281	1.0	206.16246032714844	203.50314331054688	1.0	209.77415466308594	202.44544982910156	0.00012874603271484375	208.12913513183594	203.900390625	0.0008682906627655029	12	005
277	186.30665588378906	119.37207794189453	1.0	206.50155639648438	204.0432891845703	1.0	209.57098388671875	202.96005249023438	0.00010675191879272461	207.8596954345703	204.17431640625	0.000714421272277832	12	005
278	186.80084228515625	119.62699127197266	1.0	205.8911895751953	205.8853302001953	1.0	208.82618713378906	204.6258544921875	8.842349052429199e-5	206.97169494628906	205.93963623046875	0.0005753934383392334	12	005
279	186.9124298095703	119.84054565429688	1.0	206.96527099609375	206.47589111328125	1.0	210.4489288330078	208.80799865722656	0.00010147690773010254	207.4339599609375	205.36676025390625	0.0005767345428466797	12	005
280	186.62374877929688	119.88712310791016	1.0	205.7526092529297	206.42726135253906	1.0	209.23265075683594	208.97906494140625	0.00010082125663757324	206.9438018798828	205.7592315673828	0.00039383769035339355	12	005
281	186.57235717773438	120.04693603515625	1.0	204.69493103027344	203.84925842285156	1.0	205.95086669921875	202.90599060058594	0.00012895464897155762	206.91600036621094	204.0504608154297	0.0010883212089538574	12	005
282	186.5843505859375	119.80766296386719	1.0	205.30593872070312	203.5550079345703	1.0	206.64657592773438	202.63818359375	0.00015798211097717285	207.15145874023438	203.5159454345703	0.0006552338600158691	12	005
283	186.07232666015625	119.85455322265625	1.0	205.27871704101562	204.5647430419922	1.0	206.34034729003906	203.11502075195312	0.00012299418449401855	206.95858764648438	204.357421875	0.0008453130722045898	12	005
284	186.5836181640625	119.69377899169922	1.0	205.9176025390625	205.55377197265625	1.0	209.42816162109375	203.7936248779297	7.393956184387207e-5	207.2821502685547	205.52955627441406	0.00048223137855529785	12	005
285	186.1251220703125	120.05937957763672	1.0	205.78907775878906	205.74722290039062	1.0	209.08209228515625	204.0609130859375	7.197260856628418e-5	206.7867889404297	205.88453674316406	0.000401914119720459	12	005
286	186.41651916503906	119.95011138916016	1.0	206.79713439941406	205.8345489501953	1.0	208.5401153564453	205.38975524902344	7.092952728271484e-5	207.43345642089844	205.72935485839844	0.0004839599132537842	12	005
287	186.55856323242188	120.52912139892578	1.0	205.68800354003906	205.830322265625	1.0	208.86512756347656	204.21705627441406	7.483363151550293e-5	207.25730895996094	205.5366668701172	0.00047454237937927246	12	005
288	187.02687072753906	120.2403793334961	1.0	205.9205322265625	204.5936279296875	1.0	207.52894592285156	204.10531616210938	0.0001138448715209961	207.55860900878906	204.64439392089844	0.0004531443119049072	12	005
289	186.85679626464844	120.14802551269531	1.0	206.58856201171875	203.7789306640625	1.0	209.69491577148438	202.61761474609375	0.00013512372970581055	207.8892364501953	203.57333374023438	0.0011479854583740234	12	005
290	186.74134826660156	119.69603729248047	1.0	206.22354125976562	204.9485626220703	1.0	209.8775634765625	203.53627014160156	9.265542030334473e-5	207.72940063476562	205.2935791015625	0.0005340576171875	12	005
291	186.46389770507812	119.75679016113281	1.0	205.3700714111328	205.3177947998047	1.0	209.01504516601562	204.00428771972656	0.0001093447208404541	207.03921508789062	205.65721130371094	0.0004540085792541504	12	005
292	187.08692932128906	120.09413146972656	1.0	207.0652313232422	205.9789581298828	1.0	209.7853546142578	204.23855590820312	8.147954940795898e-5	207.89830017089844	205.84230041503906	0.00044739246368408203	12	005
293	187.11692810058594	120.04876708984375	1.0	207.01763916015625	205.76296997070312	1.0	210.12664794921875	204.12506103515625	7.894635200500488e-5	207.74688720703125	205.83743286132812	0.0003821253776550293	12	005
294	186.9019775390625	120.8424072265625	1.0	206.59339904785156	205.9733123779297	1.0	209.98651123046875	204.1769256591797	8.20457935333252e-5	207.6853485107422	205.45965576171875	0.0005430281162261963	12	005
295	186.83230590820312	120.59137725830078	1.0	206.33189392089844	205.22796630859375	1.0	208.4691619873047	204.71127319335938	0.0001251697540283203	207.82241821289062	204.83090209960938	0.000815659761428833	12	005
296	187.8480682373047	120.14738464355469	1.0	205.75009155273438	204.86048889160156	1.0	209.48094177246094	202.9397430419922	0.00011092424392700195	207.43829345703125	204.5172576904297	0.0004182755947113037	12	005
297	187.1771240234375	120.4247817993164	1.0	206.9501495361328	205.0841522216797	1.0	210.0975799560547	203.7665252685547	0.00010412931442260742	208.1308135986328	205.2888946533203	0.0006194412708282471	12	005
298	187.0426788330078	120.33953857421875	1.0	206.8161163330078	206.27716064453125	1.0	209.65150451660156	204.59608459472656	8.45193862915039e-5	207.6192169189453	206.47613525390625	0.000505298376083374	12	005
299	186.7910614013672	120.64361572265625	1.0	207.1588897705078	207.20179748535156	1.0	210.9729766845703	210.47206115722656	7.18533992767334e-5	207.24380493164062	206.76071166992188	0.00023505091667175293	12	005
300	187.7412109375	120.4471206665039	1.0	207.96102905273438	206.2111358642578	1.0	210.42401123046875	205.119873046875	8.124113082885742e-5	208.1928253173828	206.27105712890625	0.000591576099395752	12	005
301	187.29409790039062	119.83214569091797	1.0	205.73841857910156	206.4687042236328	1.0	209.80738830566406	204.32135009765625	6.0558319091796875e-5	207.1028289794922	206.37132263183594	0.000255584716796875	12	005
302	186.8348388671875	120.40770721435547	1.0	206.73876953125	205.3303680419922	1.0	210.1078338623047	203.45834350585938	7.197260856628418e-5	207.7713623046875	205.41522216796875	0.0005512833595275879	12	005
303	187.8759002685547	120.15072631835938	1.0	206.22341918945312	206.2228240966797	1.0	209.32728576660156	204.6513671875	8.001923561096191e-5	206.9667205810547	206.68101501464844	0.0002925992012023926	12	005
304	187.59329223632812	119.86344146728516	1.0	203.86268615722656	208.7522735595703	1.0	208.2537841796875	212.50869750976562	7.656216621398926e-5	196.6842041015625	212.77195739746094	0.00013595819473266602	12	005
305	188.01123046875	120.02950286865234	1.0	205.1087646484375	207.16339111328125	1.0	209.3668975830078	210.93716430664062	8.055567741394043e-5	206.2014923095703	207.57891845703125	0.00014212727546691895	12	005
306	188.33192443847656	120.3402099609375	1.0	204.62892150878906	206.3850555419922	1.0	208.72634887695312	204.9465789794922	8.359551429748535e-5	206.4130401611328	206.19834899902344	0.0003858804702758789	12	005
307	188.2587432861328	119.67852020263672	1.0	206.68849182128906	206.6033172607422	1.0	209.98939514160156	204.61146545410156	5.358457565307617e-5	207.5443878173828	206.810302734375	0.0003376305103302002	12	005
308	188.3116455078125	119.37908935546875	1.0	206.4012451171875	208.3340301513672	1.0	209.9510955810547	211.7781982421875	0.00010907649993896484	206.8162078857422	208.16102600097656	0.0002199411392211914	12	005
309	189.15017700195312	119.55823516845703	1.0	207.1636962890625	207.90737915039062	1.0	210.02420043945312	206.60089111328125	4.526972770690918e-5	207.3097381591797	207.86964416503906	0.00015282630920410156	12	005
310	189.56956481933594	119.67847442626953	1.0	207.39620971679688	208.13040161132812	1.0	210.08416748046875	206.73123168945312	7.221102714538574e-5	207.16107177734375	208.24212646484375	0.00013828277587890625	12	005
311	189.46995544433594	119.48866271972656	1.0	207.1663360595703	208.88653564453125	1.0	194.05117797851562	119.05133056640625	7.68899917602539e-5	206.42935180664062	211.6517333984375	7.197260856628418e-5	12	005
312	189.8197021484375	119.08219146728516	1.0	206.9062042236328	209.04837036132812	1.0	209.96034240722656	207.80227661132812	6.92903995513916e-5	207.11895751953125	209.97314453125	8.514523506164551e-5	12	005
313	189.8674774169922	118.64997100830078	1.0	207.05763244628906	211.8557891845703	1.0	209.80384826660156	209.428955078125	7.262825965881348e-5	207.64987182617188	219.29103088378906	0.00012576580047607422	12	005
314	189.61343383789062	118.50885772705078	1.0	205.59918212890625	211.71006774902344	1.0	194.32994079589844	117.44257354736328	6.777048110961914e-5	205.63197326660156	213.2583465576172	5.626678466796875e-5	12	005
315	189.97898864746094	118.2113265991211	1.0	206.73301696777344	212.56008911132812	1.0	194.5315399169922	117.45500946044922	7.751584053039551e-5	208.36231994628906	218.10507202148438	0.00015655159950256348	12	005
316	189.4782257080078	118.73926544189453	1.0	206.99119567871094	212.98260498046875	1.0	194.1207733154297	117.66236114501953	5.504488945007324e-5	208.13246154785156	218.3857421875	0.00013017654418945312	12	005
317	189.51014709472656	118.36354064941406	1.0	205.8064422607422	211.38560485839844	1.0	194.3857879638672	117.25435638427734	5.456805229187012e-5	197.39195251464844	214.6418914794922	0.0002326369285583496	12	005
318	190.10691833496094	118.70433044433594	1.0	205.15228271484375	212.0948028564453	1.0	194.5221405029297	117.7366943359375	5.5730342864990234e-5	207.72000122070312	217.95016479492188	9.849667549133301e-5	12	005
319	189.83627319335938	118.97003936767578	1.0	204.59373474121094	211.76524353027344	1.0	194.20379638671875	117.60741424560547	4.819035530090332e-5	207.25904846191406	217.72686767578125	7.811188697814941e-5	12	005
320	189.60133361816406	118.91898345947266	1.0	203.58880615234375	212.34010314941406	1.0	201.14901733398438	212.40142822265625	5.435943603515625e-5	197.42510986328125	214.3143768310547	0.0001506507396697998	12	005
321	189.55101013183594	119.0073013305664	1.0	203.02685546875	212.7826385498047	1.0	201.4252166748047	212.71099853515625	6.160140037536621e-5	197.33706665039062	214.81173706054688	0.00024509429931640625	12	005
322	189.51063537597656	119.2686996459961	1.0	202.6746063232422	212.5973358154297	1.0	193.68405151367188	117.70862579345703	5.733966827392578e-5	197.26995849609375	213.98326110839844	0.00012513995170593262	12	005
323	189.4049835205078	118.80372619628906	1.0	202.65225219726562	213.9243621826172	1.0	194.10414123535156	117.74723052978516	6.395578384399414e-5	205.4402618408203	219.8460693359375	0.00015601515769958496	12	005
324	189.53561401367188	118.82506561279297	1.0	202.16017150878906	213.817626953125	1.0	193.98423767089844	117.66738891601562	7.575750350952148e-5	204.974853515625	219.58880615234375	0.0001240074634552002	12	005
325	189.1193084716797	118.88359832763672	1.0	201.48855590820312	214.6356964111328	1.0	194.05404663085938	117.8996353149414	6.127357482910156e-5	204.62277221679688	220.3054656982422	0.00012677907943725586	12	005
326	189.53053283691406	119.2510757446289	1.0	201.43328857421875	214.38438415527344	1.0	193.73196411132812	117.67435455322266	4.419684410095215e-5	204.6855926513672	220.08108520507812	0.0001227259635925293	12	005
327	189.61895751953125	119.07075500488281	1.0	200.48260498046875	215.0711212158203	1.0	205.3224334716797	215.00421142578125	6.845593452453613e-5	201.15631103515625	217.22413635253906	0.0004011094570159912	12	005
328	189.26217651367188	119.02298736572266	1.0	200.5763702392578	214.65028381347656	1.0	193.96925354003906	118.12261962890625	7.987022399902344e-5	201.29315185546875	217.27230834960938	0.000333935022354126	12	005
329	189.16470336914062	119.31179809570312	1.0	199.07269287109375	216.23533630371094	1.0	202.1507110595703	213.86572265625	6.42538070678711e-5	199.69500732421875	218.23007202148438	0.0004932582378387451	12	005
330	189.24676513671875	118.96873474121094	1.0	198.557373046875	215.61099243164062	1.0	201.50442504882812	213.2697296142578	7.095932960510254e-5	199.87684631347656	217.75637817382812	0.0004107356071472168	12	005
331	189.33985900878906	119.34553527832031	1.0	198.63232421875	213.9599151611328	1.0	193.53878784179688	118.12218475341797	7.078051567077637e-5	195.1388702392578	220.2140350341797	8.77082347869873e-5	12	005
332	189.35020446777344	118.8746337890625	1.0	197.42022705078125	213.3853759765625	1.0	194.0635223388672	118.16120910644531	7.843971252441406e-5	194.63145446777344	219.58172607421875	9.590387344360352e-5	12	005
333	189.33587646484375	119.11437225341797	1.0	198.01083374023438	214.85621643066406	1.0	194.0324249267578	118.42335510253906	8.58604907989502e-5	194.31500244140625	221.23399353027344	0.00014519691467285156	12	005
334	189.48110961914062	118.32146453857422	1.0	195.92701721191406	216.81399536132812	1.0	194.1899871826172	117.540771484375	8.26418399810791e-5	195.80789184570312	218.24415588378906	0.0003452301025390625	12	005
335	189.31741333007812	118.67485046386719	1.0	196.96128845214844	216.2138671875	1.0	194.16693115234375	117.88630676269531	9.191036224365234e-5	193.23619079589844	222.04994201660156	0.00011438131332397461	12	005
336	189.40757751464844	118.6248550415039	1.0	195.70291137695312	217.20753479003906	1.0	194.1409454345703	117.8321762084961	0.00010773539543151855	195.65994262695312	218.29615783691406	0.000543057918548584	12	005
337	189.72264099121094	119.46467590332031	1.0	195.1545867919922	218.4230194091797	1.0	198.39907836914062	215.8067626953125	0.0001087188720703125	195.35458374023438	218.56959533691406	0.0009654462337493896	12	005
338	190.08995056152344	119.1673355102539	1.0	195.4126739501953	217.15286254882812	1.0	198.46682739257812	214.5569305419922	7.852911949157715e-5	195.26422119140625	218.2796173095703	0.00034037232398986816	12	005
339	189.78358459472656	118.98824310302734	1.0	195.7010498046875	218.4388427734375	1.0	198.2322998046875	218.3199462890625	0.00018736720085144043	195.4217071533203	218.96685791015625	0.0026289522647857666	12	005
340	190.12005615234375	119.09109497070312	1.0	195.26004028320312	220.70721435546875	1.0	197.94442749023438	218.8872833251953	0.00021129846572875977	194.82351684570312	219.5701446533203	0.0023477673530578613	12	005
341	189.95115661621094	118.85066223144531	1.0	194.5626678466797	219.62744140625	1.0	198.11741638183594	218.43948364257812	0.00029164552688598633	194.91539001464844	219.0255126953125	0.003375917673110962	12	005
342	190.18423461914062	118.46676635742188	1.0	194.27001953125	220.158203125	1.0	197.3784637451172	219.0489044189453	0.000212937593460083	194.62411499023438	219.50978088378906	0.001019895076751709	12	005
343	190.21151733398438	119.08385467529297	1.0	193.67762756347656	217.58384704589844	1.0	196.85244750976562	215.34194946289062	7.167458534240723e-5	194.22547912597656	218.32826232910156	0.00040975213050842285	12	005
344	190.0347137451172	119.15213012695312	1.0	193.3374481201172	216.3168487548828	1.0	188.1642608642578	216.8585205078125	7.396936416625977e-5	194.3787078857422	217.65675354003906	0.0002682507038116455	12	005
345	190.14202880859375	119.31008911132812	1.0	192.85398864746094	216.02980041503906	1.0	188.26300048828125	216.90115356445312	0.00018721818923950195	193.8453826904297	217.37527465820312	0.00021338462829589844	12	005
346	190.17568969726562	119.10588073730469	1.0	193.4815216064453	216.8701934814453	1.0	188.16664123535156	217.0115509033203	9.459257125854492e-5	194.6730499267578	217.84864807128906	0.00021660327911376953	12	005
347	190.43606567382812	118.68569946289062	1.0	193.46481323242188	218.20361328125	1.0	196.8494415283203	216.27944946289062	0.00010821223258972168	194.45547485351562	218.6214599609375	0.0015755295753479004	12	005
348	189.8250274658203	118.81363677978516	1.0	191.57040405273438	219.52890014648438	1.0	195.46469116210938	217.75811767578125	0.00016921758651733398	193.18804931640625	219.07025146484375	0.0016418993473052979	12	005
349	190.67489624023438	119.14222717285156	1.0	192.46868896484375	219.47235107421875	1.0	195.64694213867188	218.1999053955078	0.00020748376846313477	193.6461639404297	219.12510681152344	0.005062192678451538	12	005
350	190.91038513183594	119.38912963867188	1.0	191.7830047607422	220.0720977783203	1.0	194.92327880859375	218.41683959960938	0.00012451410293579102	193.4872283935547	219.1292266845703	0.001994907855987549	12	005
351	191.28997802734375	119.550048828125	1.0	191.27232360839844	220.01199340820312	1.0	194.88607788085938	218.75367736816406	0.00013974308967590332	192.8455352783203	219.718505859375	0.0009937286376953125	12	005
352	190.9971466064453	119.26649475097656	1.0	190.85606384277344	219.84349060058594	1.0	194.24754333496094	218.79808044433594	0.00013837218284606934	192.27877807617188	219.44496154785156	0.00174751877784729	12	005
353	191.32949829101562	119.33885192871094	1.0	191.81309509277344	220.77171325683594	1.0	193.96426391601562	220.04141235351562	0.00016954541206359863	192.62928771972656	220.24920654296875	0.002216041088104248	12	005
354	190.79644775390625	119.4552230834961	1.0	192.3264617919922	221.12417602539062	1.0	195.49317932128906	219.26124572753906	0.00024020671844482422	193.00241088867188	220.096923828125	0.0032904446125030518	12	005
355	191.0652313232422	119.11711120605469	1.0	190.83123779296875	222.6820068359375	1.0	193.54974365234375	220.7261962890625	0.00011444091796875	191.73414611816406	221.4398956298828	0.0015000402927398682	12	005
356	190.9136962890625	118.95295715332031	1.0	191.2874755859375	218.39822387695312	1.0	194.0148162841797	217.32583618164062	0.00015845894813537598	192.52786254882812	218.760986328125	0.00293886661529541	12	005
357	191.30767822265625	118.8993148803711	1.0	190.72125244140625	217.5510711669922	1.0	187.95884704589844	217.16506958007812	0.00017973780632019043	192.26394653320312	218.03163146972656	0.0026716887950897217	12	005
358	191.46507263183594	119.33097076416016	1.0	190.29660034179688	217.5136260986328	1.0	190.71502685546875	217.3749237060547	0.00010958313941955566	191.66049194335938	217.83941650390625	0.000889897346496582	12	005
359	191.016357421875	119.44685363769531	1.0	189.61585998535156	218.47279357910156	1.0	190.6979522705078	217.8798370361328	0.00019168853759765625	191.31231689453125	218.71804809570312	0.0015237629413604736	12	005
360	191.36959838867188	118.39232635498047	1.0	189.312255859375	218.8232879638672	1.0	190.7040557861328	218.36614990234375	0.00020065903663635254	190.899169921875	219.3330535888672	0.0026713311672210693	12	005
361	191.17868041992188	119.12567138671875	1.0	189.8765869140625	220.33216857910156	1.0	193.56788635253906	219.76576232910156	0.00013753771781921387	191.94497680664062	220.17640686035156	0.0028309524059295654	12	005
362	191.78526306152344	119.4240493774414	1.0	191.19773864746094	222.1095733642578	1.0	193.78314208984375	220.05316162109375	0.00014096498489379883	192.0645294189453	220.7972412109375	0.0014740228652954102	12	005
363	191.51039123535156	120.07015991210938	1.0	189.3592529296875	220.67337036132812	1.0	192.62692260742188	219.43324279785156	0.0001417696475982666	191.06053161621094	220.34341430664062	0.0015779733657836914	12	005
364	191.2176055908203	119.80123901367188	1.0	190.04808044433594	219.3186798095703	1.0	191.74221801757812	219.03968811035156	0.00016048550605773926	191.73228454589844	219.32144165039062	0.0011605620384216309	12	005
365	191.38853454589844	119.99821472167969	1.0	189.97360229492188	218.74462890625	1.0	190.68458557128906	218.31820678710938	0.0001537799835205078	191.10421752929688	218.99281311035156	0.0020076632499694824	12	005
366	191.3679962158203	120.0351791381836	1.0	189.39138793945312	219.75340270996094	1.0	193.22854614257812	219.33424377441406	0.00013405084609985352	191.5888671875	220.0106658935547	0.0024320781230926514	12	005
367	191.27813720703125	119.2328872680664	1.0	189.1248779296875	222.36529541015625	1.0	192.7154083251953	220.58642578125	0.00014823675155639648	190.8606414794922	221.2789306640625	0.0014362633228302002	12	005
368	191.7361602783203	119.79644775390625	1.0	191.10671997070312	223.1508026123047	1.0	193.62078857421875	220.89083862304688	0.0001048743724822998	191.69020080566406	221.4954833984375	0.0019339025020599365	12	005
369	191.6057891845703	119.9456787109375	1.0	190.68637084960938	222.9467315673828	1.0	191.77532958984375	221.0479278564453	0.00013872981071472168	191.2075653076172	221.81764221191406	0.001478344202041626	12	005
370	191.96990966796875	120.01693725585938	1.0	190.9119110107422	221.2483367919922	1.0	193.8885498046875	219.58572387695312	0.00012680888175964355	191.96981811523438	220.19606018066406	0.0017182528972625732	12	005
371	191.5759735107422	119.70490264892578	1.0	190.4034881591797	217.63845825195312	1.0	188.45150756835938	216.91909790039062	0.00011703372001647949	192.08238220214844	218.25021362304688	0.0019564032554626465	12	005
372	191.4720916748047	119.96788787841797	1.0	190.3441162109375	218.25888061523438	1.0	191.0935516357422	218.0571746826172	0.00011578202247619629	191.72645568847656	218.5214385986328	0.0011173784732818604	12	005
373	191.49664306640625	120.03788757324219	1.0	190.72494506835938	218.90802001953125	1.0	192.0126495361328	218.8353271484375	0.00013068318367004395	192.4226531982422	218.918701171875	0.0013194382190704346	12	005
374	191.82916259765625	120.12279510498047	1.0	190.6160125732422	219.1894989013672	1.0	191.6451873779297	219.1160125732422	0.0001017153263092041	191.87522888183594	219.02584838867188	0.0007152259349822998	12	005
375	191.76158142089844	120.02528381347656	1.0	190.31295776367188	218.680908203125	1.0	191.42263793945312	218.4723663330078	0.00012052059173583984	191.56982421875	219.04483032226562	0.0012999176979064941	12	005
376	192.04002380371094	120.56282043457031	1.0	191.7804718017578	220.07749938964844	1.0	194.46383666992188	219.4154815673828	0.0001297593116760254	193.00144958496094	219.47021484375	0.001297295093536377	12	005
377	192.1510772705078	120.212158203125	1.0	191.1818389892578	221.3541717529297	1.0	193.4981231689453	220.25941467285156	0.00015988945960998535	192.02235412597656	220.34854125976562	0.0010364353656768799	12	005
378	191.8689727783203	120.44073486328125	1.0	190.86215209960938	220.7561492919922	1.0	194.4051513671875	220.1074981689453	0.00013330578804016113	192.03759765625	220.35276794433594	0.0008060932159423828	12	005
379	191.56118774414062	120.68927764892578	1.0	190.4123077392578	221.47715759277344	1.0	193.43922424316406	220.2782745361328	0.0001170039176940918	191.71505737304688	220.76959228515625	0.002549409866333008	12	005
380	192.0794219970703	120.53203582763672	1.0	192.00311279296875	223.89854431152344	1.0	194.87158203125	221.18801879882812	0.00022494792938232422	191.91734313964844	222.7398681640625	0.0009777843952178955	12	005
381	192.01922607421875	121.05235290527344	1.0	191.87091064453125	222.5316619873047	1.0	195.13275146484375	220.50042724609375	0.00028523802757263184	192.4347381591797	221.91847229003906	0.0030592679977416992	12	005
382	191.978759765625	120.90353393554688	1.0	191.73207092285156	223.41920471191406	1.0	194.9047393798828	221.24220275878906	0.00022345781326293945	191.93019104003906	222.55210876464844	0.0011843442916870117	12	005
383	192.19989013671875	120.80980682373047	1.0	191.23727416992188	222.67337036132812	1.0	194.09078979492188	221.18174743652344	0.00012856721878051758	191.42947387695312	222.53237915039062	0.0006698668003082275	12	005
384	192.26806640625	120.50267791748047	1.0	190.2108154296875	220.14968872070312	1.0	191.62339782714844	219.5505828857422	0.00014638900756835938	191.55288696289062	220.15139770507812	0.0017940402030944824	12	005
385	192.50827026367188	120.74177551269531	1.0	190.4862518310547	220.31387329101562	1.0	194.3314971923828	218.6882781982422	0.00012755393981933594	191.97332763671875	219.87606811523438	0.0015093088150024414	12	005
386	192.00430297851562	120.43451690673828	1.0	191.1139678955078	220.7757568359375	1.0	193.03524780273438	220.15159606933594	0.00015670061111450195	192.00840759277344	219.99472045898438	0.0015063583850860596	12	005
387	192.34564208984375	120.52192687988281	1.0	189.65045166015625	222.066650390625	1.0	191.35971069335938	221.04742431640625	0.0001195669174194336	191.1749267578125	221.76791381835938	0.0006646215915679932	12	005
388	192.36953735351562	120.63909149169922	1.0	188.6636962890625	223.55482482910156	1.0	192.29544067382812	222.30543518066406	0.0001310408115386963	190.27191162109375	223.1372528076172	0.0008807778358459473	12	005
389	192.67320251464844	120.5949935913086	1.0	189.24603271484375	223.72735595703125	1.0	192.86288452148438	221.86038208007812	0.00010126829147338867	190.9002227783203	222.83270263671875	0.0012624561786651611	12	005
390	192.4334259033203	121.11473846435547	1.0	189.43637084960938	221.83419799804688	1.0	193.1730194091797	220.32676696777344	0.00012201070785522461	191.2085418701172	221.27801513671875	0.0011271536350250244	12	005
391	192.54257202148438	121.2386245727539	1.0	187.79840087890625	224.27005004882812	1.0	190.70567321777344	221.04995727539062	0.000156402587890625	190.1403045654297	223.57057189941406	0.0005067288875579834	12	005
392	192.39822387695312	121.13058471679688	1.0	187.3549346923828	223.6615447998047	1.0	374.1664733886719	63.593666076660156	0.00024232268333435059	190.1901092529297	222.9798126220703	0.0010143518447875977	12	005
393	192.6663360595703	121.06039428710938	1.0	188.67405700683594	225.1943359375	1.0	183.80963134765625	227.7678985595703	0.0001786947250366211	190.7507781982422	224.9663848876953	0.0019169151782989502	12	005
394	192.27505493164062	120.4598159790039	1.0	188.22640991210938	225.0171356201172	1.0	183.52029418945312	226.86380004882812	0.00018587708473205566	190.4239959716797	224.5934295654297	0.0011349618434906006	12	005
395	192.58843994140625	120.79458618164062	1.0	189.980224609375	223.60260009765625	1.0	192.9191131591797	221.43356323242188	0.00016957521438598633	191.2703399658203	222.5584259033203	0.002162069082260132	12	005
396	192.70411682128906	120.41850280761719	1.0	187.02276611328125	222.90309143066406	1.0	191.53713989257812	221.90090942382812	0.00019493699073791504	190.02186584472656	223.2159881591797	0.000675499439239502	12	005
397	192.44273376464844	121.36233520507812	1.0	185.79539489746094	221.108154296875	1.0	191.51495361328125	220.45285034179688	0.00019255280494689941	189.17076110839844	220.77320861816406	0.0015741288661956787	12	005
398	192.7750244140625	120.97089385986328	1.0	185.86441040039062	221.62814331054688	1.0	191.15927124023438	221.30670166015625	0.00019350647926330566	189.2648468017578	221.77352905273438	0.0060072243213653564	12	005
399	192.89306640625	120.77278137207031	1.0	186.21714782714844	222.12249755859375	1.0	191.07366943359375	222.04446411132812	0.00016936659812927246	189.5081329345703	222.41664123535156	0.0011211633682250977	12	005
400	192.2612762451172	121.01321411132812	1.0	184.9171600341797	222.7235565185547	1.0	191.32870483398438	222.62684631347656	0.00013455748558044434	189.40074157714844	223.46331787109375	0.0005790591239929199	12	005
401	191.9962921142578	120.8101577758789	1.0	186.08871459960938	224.41775512695312	1.0	182.89688110351562	225.4861297607422	0.00016388297080993652	180.50894165039062	226.741455078125	0.0005959868431091309	12	005
402	192.35494995117188	123.93701171875	1.0	181.5486297607422	227.7490997314453	0.2036241590976715	195.46119689941406	123.44306945800781	0.00015532970428466797	174.67404174804688	228.9890594482422	0.00011923909187316895	12	005
403	114.97570037841797	175.41217041015625	0.999989926815033	206.58993530273438	243.37789916992188	1.0	119.44727325439453	174.18421936035156	5.319714546203613e-5	118.10676574707031	167.26205444335938	0.00011077523231506348	12	005
404	94.651123046875	165.19839477539062	1.0	202.8826141357422	228.249267578125	1.0	201.40293884277344	227.61903381347656	7.197260856628418e-5	199.29449462890625	234.70362854003906	9.831786155700684e-5	12	005
405	79.92787170410156	161.17259216308594	1.0	192.14686584472656	222.51087951660156	1.0	195.47940063476562	219.22999572753906	0.0002684295177459717	193.0951690673828	222.3275909423828	0.000664830207824707	12	005
406	72.9355239868164	157.2338409423828	1.0	177.09266662597656	227.6838836669922	1.0	179.40304565429688	223.06272888183594	8.374452590942383e-5	176.8516845703125	234.23867797851562	0.00012221932411193848	12	005
407	67.45323181152344	151.65658569335938	1.0	168.95449829101562	227.50259399414062	1.0	167.218505859375	225.7618865966797	5.8591365814208984e-5	163.2049102783203	227.45758056640625	0.00020372867584228516	12	005
408	66.62577056884766	149.7899627685547	1.0	157.34228515625	227.86143493652344	1.0	162.79766845703125	225.18075561523438	0.0001322031021118164	159.21026611328125	228.8256378173828	0.00012728571891784668	12	005
409	65.90616607666016	146.79684448242188	1.0	149.1656036376953	228.7059783935547	1.0	151.4010009765625	226.0098114013672	7.030367851257324e-5	147.36251831054688	234.88446044921875	7.24494457244873e-5	12	005
410	64.81996154785156	143.8538055419922	1.0	143.94227600097656	229.38128662109375	1.0	149.82774353027344	226.8956298828125	0.00012281537055969238	145.29022216796875	235.964111328125	0.00012364983558654785	12	005
411	64.45391845703125	142.54031372070312	1.0	140.73516845703125	231.66162109375	1.0	144.61109924316406	231.2023468017578	8.025765419006348e-5	141.87139892578125	238.09703063964844	0.00022393465042114258	12	005
412	64.94580841064453	142.2035369873047	1.0	142.02455139160156	234.78668212890625	1.0	144.93312072753906	232.68453979492188	0.00019878149032592773	143.76272583007812	234.6241455078125	0.001329272985458374	12	005
413	64.73190307617188	141.3988037109375	1.0	141.4373016357422	237.289306640625	1.0	145.50547790527344	234.92747497558594	0.00013336539268493652	143.3750457763672	236.87130737304688	0.0003603696823120117	12	005
414	64.40482330322266	141.29019165039062	1.0	142.4573974609375	236.615966796875	1.0	146.77621459960938	235.0172119140625	9.399652481079102e-5	144.04202270507812	236.89425659179688	0.0004915297031402588	12	005
415	65.19618225097656	140.50259399414062	1.0	141.5113983154297	237.34889221191406	1.0	145.10421752929688	235.8850860595703	8.64565372467041e-5	142.76132202148438	237.63397216796875	0.0004704892635345459	12	005
416	64.59243774414062	141.77670288085938	1.0	141.82974243164062	240.27597045898438	1.0	145.81919860839844	239.13491821289062	0.00011217594146728516	145.34576416015625	247.91873168945312	0.00013306736946105957	12	005
417	65.28523254394531	142.723876953125	1.0	141.33074951171875	240.0116424560547	1.0	145.76258850097656	238.64529418945312	0.00016394257545471191	143.58763122558594	242.7492218017578	9.262561798095703e-5	12	005
418	65.12374114990234	143.06927490234375	1.0	140.6864776611328	239.95326232910156	1.0	145.40594482421875	238.46827697753906	0.00016435980796813965	142.79884338378906	239.8549041748047	0.0001431107521057129	12	005
419	65.13716125488281	142.04006958007812	1.0	141.8632354736328	239.4834442138672	1.0	146.302978515625	238.1639404296875	0.00013196468353271484	142.93673706054688	239.10386657714844	0.00010722875595092773	12	005
420	64.67337036132812	142.26026916503906	1.0	143.48031616210938	239.4090576171875	1.0	147.01092529296875	237.519287109375	0.00022229552268981934	143.43212890625	238.5929412841797	0.00014457106590270996	12	005
421	65.80428314208984	143.6300506591797	1.0	144.1414337158203	239.97850036621094	1.0	147.3570556640625	237.8500213623047	0.0002124011516571045	143.74978637695312	239.50718688964844	0.0001672506332397461	12	005
422	64.7043228149414	143.5001678466797	1.0	144.22654724121094	239.1730499267578	1.0	147.36865234375	237.54405212402344	0.0001742839813232422	143.6416473388672	239.44223022460938	0.00030934810638427734	12	005
423	64.9730453491211	143.0446319580078	1.0	142.0917205810547	240.28427124023438	1.0	146.06642150878906	238.7733917236328	0.00020113587379455566	143.0620574951172	240.52066040039062	0.0002689063549041748	12	005
424	65.37671661376953	143.15309143066406	1.0	140.0568084716797	240.40858459472656	1.0	145.15682983398438	239.57029724121094	0.00015404820442199707	142.5010528564453	241.07261657714844	0.00016057491302490234	12	005
425	66.33702087402344	143.89186096191406	1.0	142.91375732421875	241.7872314453125	1.0	147.42628479003906	240.48983764648438	0.00010398030281066895	145.85423278808594	249.7673797607422	0.00020551681518554688	12	005
426	66.71708679199219	144.4923095703125	1.0	142.48724365234375	245.47622680664062	1.0	146.46766662597656	245.8776397705078	0.0001824796199798584	142.71804809570312	251.71673583984375	0.00016760826110839844	12	005
427	66.67222595214844	144.33506774902344	1.0	140.5079345703125	245.78985595703125	1.0	145.4378662109375	247.27005004882812	0.0003165900707244873	142.58316040039062	252.4267578125	0.0002206563949584961	12	005
428	65.89433288574219	143.4639129638672	1.0	139.3318328857422	244.82186889648438	1.0	146.06765747070312	247.3470458984375	0.00011473894119262695	142.78395080566406	251.6800994873047	0.00012758374214172363	12	005
429	65.79911041259766	144.5650177001953	1.0	141.5631103515625	244.06898498535156	1.0	146.46380615234375	246.1846466064453	0.0001684129238128662	144.1208953857422	251.09271240234375	0.0002537667751312256	12	005
430	66.7636947631836	146.11021423339844	1.0	141.02786254882812	244.9234619140625	1.0	145.13368225097656	244.54983520507812	0.00012534856796264648	143.6878662109375	251.8236083984375	0.00023320317268371582	12	005
431	66.13748168945312	146.0048370361328	1.0	137.30783081054688	245.13394165039062	1.0	145.92335510253906	246.33876037597656	8.323788642883301e-5	141.6460418701172	252.56591796875	0.00019946694374084473	12	005
432	65.78386688232422	145.48675537109375	1.0	136.45008850097656	245.51959228515625	1.0	145.62193298339844	245.50247192382812	9.655952453613281e-5	141.57054138183594	252.30862426757812	0.0003590881824493408	12	005
433	66.30706024169922	145.6026153564453	1.0	138.35438537597656	246.920166015625	1.0	143.94032287597656	248.909912109375	0.00029009580612182617	142.7567901611328	250.29592895507812	0.0007391571998596191	12	005
434	66.25885772705078	146.15611267089844	1.0	139.6774444580078	248.70008850097656	1.0	144.64505004882812	249.4658660888672	0.00036856532096862793	143.44410705566406	250.34280395507812	0.0011730492115020752	12	005
435	66.97896575927734	146.0123748779297	1.0	140.214599609375	252.7672882080078	1.0	142.4866485595703	252.5464630126953	0.0002734363079071045	143.1787567138672	252.6754150390625	0.00030735135078430176	12	005
436	66.59310913085938	146.5943145751953	1.0	136.75149536132812	252.2725830078125	1.0	138.6804656982422	251.48956298828125	0.000986248254776001	136.37571716308594	253.4213409423828	0.0012257397174835205	12	005
437	66.48588562011719	146.09072875976562	1.0	135.9718475341797	250.8909149169922	1.0	137.9449462890625	251.13027954101562	0.0012533962726593018	135.938232421875	253.08151245117188	0.001351475715637207	12	005
438	67.21784973144531	145.55484008789062	1.0	137.72276306152344	251.91583251953125	1.0	139.19700622558594	250.63685607910156	0.0009404122829437256	137.56912231445312	252.9166717529297	0.001025766134262085	12	005
439	67.90989685058594	145.15879821777344	1.0	138.98348999023438	249.91964721679688	1.0	140.0823211669922	249.33560180664062	0.00036025047302246094	139.4787139892578	250.85440063476562	0.0009467601776123047	12	005
440	68.41625213623047	144.787353515625	1.0	137.0958709716797	250.2589874267578	1.0	138.96009826660156	249.97943115234375	0.0011019408702850342	137.7393341064453	252.01072692871094	0.0007751584053039551	12	005
441	68.25706481933594	143.53871154785156	1.0	135.1564178466797	249.1441192626953	1.0	137.1790008544922	250.07505798339844	0.0008995532989501953	136.18919372558594	251.83953857421875	0.0029313862323760986	12	005
442	69.14100646972656	141.63291931152344	1.0	135.64627075195312	249.52944946289062	1.0	137.93820190429688	250.4073486328125	0.0005454719066619873	136.4923095703125	252.2373809814453	0.0039041340351104736	12	005
443	69.05513763427734	143.0357666015625	1.0	138.5589141845703	251.63394165039062	1.0	144.23216247558594	251.53536987304688	0.00036081671714782715	142.3494873046875	252.3894805908203	0.00044459104537963867	12	005
444	69.2517318725586	142.78282165527344	1.0	138.7552947998047	254.3373260498047	1.0	144.35252380371094	252.6932373046875	0.00021377205848693848	142.24452209472656	254.3583526611328	0.00024697184562683105	12	005
445	70.69590759277344	144.0364990234375	1.0	137.1994171142578	252.44117736816406	1.0	138.6643829345703	251.3005828857422	0.0002486705780029297	141.00035095214844	253.43820190429688	0.000303417444229126	12	005
446	70.42601013183594	143.1951141357422	1.0	136.1317138671875	253.50013732910156	1.0	137.7095489501953	252.245361328125	0.00018578767776489258	133.79261779785156	249.1130828857422	0.00018206238746643066	12	005
447	70.75328826904297	142.61550903320312	1.0	135.29884338378906	253.02044677734375	1.0	136.71951293945312	252.210205078125	0.0004165470600128174	134.3776397705078	254.57302856445312	0.0005969405174255371	12	005
448	69.22701263427734	142.59942626953125	1.0	134.3304443359375	253.20513916015625	1.0	136.16387939453125	252.4700469970703	0.00047206878662109375	133.57655334472656	255.1339111328125	0.00041031837463378906	12	005
449	69.68952941894531	142.34483337402344	1.0	134.87669372558594	253.2903289794922	1.0	136.5864715576172	252.686767578125	0.00024068355560302734	133.42593383789062	255.32965087890625	0.00022515654563903809	12	005
450	70.35054779052734	142.79884338378906	1.0	134.57772827148438	254.07342529296875	1.0	136.26365661621094	252.9543914794922	0.0003349483013153076	133.40428161621094	255.72532653808594	0.0002484917640686035	12	005
451	70.62055206298828	142.65467834472656	1.0	132.96214294433594	252.36582946777344	1.0	134.6893310546875	252.056884765625	0.0005438923835754395	132.7404327392578	254.80824279785156	0.0006123781204223633	12	005
452	70.1577377319336	142.21006774902344	1.0	129.8995819091797	253.48423767089844	1.0	132.5118408203125	252.5921630859375	0.0004420280456542969	129.52256774902344	253.8035125732422	0.00031280517578125	12	005
453	69.75511932373047	140.8295135498047	1.0	130.4204559326172	253.79490661621094	1.0	133.00274658203125	252.93185424804688	0.0006447732448577881	129.87234497070312	253.23056030273438	0.0006700754165649414	12	005
454	69.5157241821289	140.54066467285156	1.0	126.49995422363281	255.7772674560547	1.0	130.50009155273438	254.2578125	0.00020399689674377441	127.40385437011719	255.27781677246094	0.00024825334548950195	12	005
455	73.0790023803711	144.3949737548828	1.0	117.12301635742188	249.10826110839844	0.012229323387145996	115.0334701538086	254.16993713378906	9.942054748535156e-5	117.60660552978516	256.5950012207031	0.001019120216369629	12	005
456	71.22964477539062	166.35470581054688	0.4053553640842438	95.11813354492188	222.7398223876953	0.9999998807907104	97.75978088378906	221.33242797851562	0.0001468062400817871	96.15492248535156	222.70826721191406	0.005969643592834473	12	005
457	61.67303466796875	181.0166473388672	1.0	111.00578308105469	170.8654022216797	1.0	115.75664520263672	170.4925079345703	0.00019314885139465332	113.424560546875	172.67271423339844	0.00042489171028137207	12	005
458	52.69192123413086	194.22598266601562	1.0	103.614501953125	177.3534393310547	0.9995507597923279	51.80371856689453	193.7043914794922	9.5367431640625e-6	101.99095153808594	177.77206420898438	9.277462959289551e-5	12	005
459	42.87505340576172	197.46807861328125	1.0	92.8741455078125	162.41831970214844	1.0	84.82124328613281	163.2471160888672	3.4332275390625e-5	94.3615951538086	164.0212860107422	5.7190656661987305e-5	12	005
460	40.370670318603516	202.30528259277344	1.0	78.72918701171875	175.89935302734375	1.0	82.76326751708984	175.3073272705078	0.00010088086128234863	80.8117904663086	176.0354766845703	0.0005858838558197021	12	005
461	38.99601364135742	206.7217559814453	1.0	36.779052734375	209.4484100341797	0.00048601627349853516	36.5301628112793	208.21728515625	0.000225752592086792	26.6247615814209	213.61083984375	0.00033992528915405273	12	005
462	34.46246337890625	208.82139587402344	1.0	34.21632385253906	210.459228515625	0.0013229548931121826	35.72621154785156	209.96533203125	9.393692016601562e-5	7.486043453216553	217.34112548828125	0.00010117888450622559	12	005
463	30.673006057739258	214.30279541015625	1.0	57.407840728759766	203.29135131835938	0.019151806831359863	11.409137725830078	214.8383331298828	4.628300666809082e-5	8.80075740814209	218.31304931640625	0.00015535950660705566	12	005
464	22.254281997680664	213.58250427246094	0.9999999403953552	60.52159118652344	198.2426300048828	1.0	12.036235809326172	218.99777221679688	3.650784492492676e-5	5.106301307678223	230.70404052734375	0.00014415383338928223	12	005
465	12.019545555114746	208.13059997558594	0.9999995827674866	67.0669174194336	204.10011291503906	1.0	70.76531982421875	201.26441955566406	0.00024065375328063965	66.71065521240234	204.87551879882812	0.0004960298538208008	12	005
466	8.847182273864746	205.5642852783203	0.8821144104003906	65.13964080810547	212.28701782226562	1.0	67.55427551269531	209.70404052734375	8.26418399810791e-5	63.80135726928711	212.77090454101562	0.0002008378505706787	12	005
467	5.086752891540527	207.7872772216797	0.0025755763053894043	60.766056060791016	220.62619018554688	1.0	66.33464050292969	218.93386840820312	6.264448165893555e-5	63.2801513671875	221.5913848876953	0.00020003318786621094	12	005
468	10.282766342163086	206.863525390625	0.4359045624732971	61.60044860839844	221.45077514648438	1.0	66.6273193359375	219.1446990966797	9.459257125854492e-5	64.01020812988281	221.95314025878906	0.00048092007637023926	12	005
469	12.460491180419922	205.18963623046875	0.9999568462371826	61.752227783203125	222.54537963867188	1.0	66.78925323486328	219.52426147460938	7.659196853637695e-5	63.390262603759766	222.34934997558594	0.0001793205738067627	12	005
470	9.61182689666748	205.23992919921875	0.9370591044425964	63.35750198364258	221.36227416992188	1.0	67.44003295898438	219.08316040039062	0.0001017153263092041	65.30708312988281	221.46112060546875	0.00047910213470458984	12	005
471	12.75109577178955	204.79006958007812	0.9980350136756897	63.24093246459961	221.80215454101562	1.0	67.41927337646484	219.25778198242188	0.00014144182205200195	65.65462493896484	220.86412048339844	0.0008001923561096191	12	005
472	15.227760314941406	203.71633911132812	0.9981077313423157	64.72834014892578	221.17811584472656	1.0	68.3013687133789	218.7744598388672	0.0001906752586364746	66.39979553222656	220.49102783203125	0.0009278059005737305	12	005
473	17.984729766845703	206.09146118164062	0.9913703203201294	64.93989562988281	220.5004425048828	1.0	68.21275329589844	218.90948486328125	0.00025960803031921387	66.41500854492188	221.1289520263672	0.0018755793571472168	12	005
474	17.86338996887207	207.12222290039062	0.999963641166687	63.39112091064453	220.1776123046875	1.0	66.92929077148438	218.66371154785156	0.00023114681243896484	65.3589096069336	220.4294891357422	0.0013298094272613525	12	005
475	16.414823532104492	205.9889373779297	0.9999984502792358	61.878509521484375	220.8158416748047	1.0	66.65336608886719	219.94113159179688	0.00016990303993225098	64.6990737915039	221.66360473632812	0.002399235963821411	12	005
476	16.108264923095703	202.9851837158203	0.9859718084335327	57.3170166015625	222.01731872558594	1.0	58.529441833496094	222.11050415039062	4.6193599700927734e-5	56.41661834716797	223.85955810546875	0.003903627395629883	12	005
477	12.78639030456543	201.0675811767578	0.00048601627349853516	52.94427490234375	222.16302490234375	1.0	55.35749816894531	221.42396545410156	4.7773122787475586e-5	52.68787384033203	223.80032348632812	0.0033438801765441895	12	005
478	34.240623474121094	221.1819305419922	0.00041985511779785156	54.21477508544922	221.6160430908203	1.0	56.64830017089844	220.99024963378906	6.765127182006836e-5	53.80031204223633	223.32537841796875	0.0017937123775482178	12	005
479	38.153446197509766	223.49420166015625	0.00026410818099975586	51.97739791870117	221.870849609375	1.0	46.0102653503418	227.91384887695312	6.434321403503418e-5	51.81086349487305	224.43081665039062	0.0018177330493927002	12	005
480	2.5405049324035645	197.55535888671875	0.9865440130233765	45.00492477416992	229.49644470214844	0.9972339868545532	34.90678787231445	231.86073303222656	9.66191291809082e-5	-2.950432300567627	188.47691345214844	7.843971252441406e-5	12	005
481	8.226483345031738	207.52928161621094	0.9666972160339355	53.210079193115234	221.0116424560547	0.9990460276603699	6.156711578369141	204.84384155273438	2.7865171432495117e-5	52.29264450073242	223.7736358642578	0.00043451786041259766	12	005
482	1.471127986907959	208.03346252441406	0.9986554980278015	67.3520736694336	224.52830505371094	0.9999943971633911	3.9794397354125977	205.73837280273438	5.2303075790405273e-5	67.13239288330078	222.9530029296875	9.09566879272461e-5	12	005
483	40.08725357055664	247.96583557128906	0.0005143880844116211	45.112361907958984	245.70359802246094	1.0	41.34416961669922	245.67527770996094	0.00043720006942749023	35.3751220703125	249.10931396484375	0.0004665553569793701	12	005
484	1.220055341720581	156.22740173339844	0.0008515715599060059	25.578290939331055	226.60679626464844	1.0	11.123239517211914	230.57073974609375	0.0017121434211730957	11.832915306091309	230.35987854003906	0.001803070306777954	12	005
485	20.166608810424805	182.7848358154297	6.142258644104004e-5	16.485797882080078	186.3358612060547	0.5578132271766663	9.79647445678711	176.98023986816406	2.512335777282715e-5	4.489903450012207	176.69265747070312	0.0001264810562133789	12	005
486	22.17237663269043	177.1351776123047	0.00033921003341674805	31.244428634643555	175.0118865966797	1.0	13.260043144226074	170.78305053710938	0.0002727210521697998	9.567359924316406	173.6461944580078	0.00027674436569213867	12	005
487	44.057159423828125	169.10614013671875	5.7250261306762695e-5	45.67023849487305	171.78829956054688	1.0	46.54954147338867	171.9611053466797	0.0001322329044342041	46.40214157104492	173.0973663330078	0.00042808055877685547	12	005
488	52.57786560058594	173.77101135253906	3.972649574279785e-5	51.973480224609375	168.7647247314453	1.0	55.32530975341797	165.2950897216797	4.6372413635253906e-5	54.13298416137695	171.9879608154297	2.5779008865356445e-5	12	005
489	0.27151989936828613	95.6976318359375	0.0010623633861541748	57.77909851074219	164.287841796875	1.0	54.87483596801758	165.52328491210938	2.7865171432495117e-5	53.208534240722656	165.9501953125	3.471970558166504e-5	12	005
490	40.6641845703125	152.4803466796875	0.0002779066562652588	46.86071014404297	149.0802764892578	1.0	41.68592071533203	152.30482482910156	0.00036591291427612305	33.94143295288086	155.98348999023438	0.00014132261276245117	12	005
491	31.113569259643555	117.62307739257812	0.5928073525428772	0.21145081520080566	96.5208969116211	0.00042364001274108887	6.558047294616699	107.2723617553711	0.00023126602172851562	-2.68271541595459	92.48934173583984	7.641315460205078e-5	12	005
492	7.489009857177734	101.91215515136719	0.13977739214897156	31.67485237121582	118.90017700195312	0.9999992251396179	11.936769485473633	119.14241790771484	0.00022926926612854004	8.098175048828125	122.15660095214844	0.00013971328735351562	12	005
493	12.473163604736328	97.96381378173828	0.9999176263809204	5.1582489013671875	95.63296508789062	0.0011683404445648193	5.075912952423096	83.266357421875	0.00016692280769348145	0.18868517875671387	78.81377410888672	0.0022128820419311523	12	005
494	18.87175750732422	106.85990142822266	0.9999998211860657	29.124311447143555	125.15689849853516	0.12619706988334656	12.928949356079102	108.94249725341797	3.1501054763793945e-5	2.7357373237609863	80.67044830322266	0.00034928321838378906	12	005
495	17.868194580078125	98.41184997558594	1.0	28.982892990112305	116.477294921875	0.006592929363250732	9.73421573638916	98.70304107666016	3.266334533691406e-5	2.1766889095306396	105.77383422851562	0.00021466612815856934	12	005
496	13.798937797546387	99.57319641113281	0.9999997615814209	46.92159652709961	115.74771118164062	0.01704469323158264	4.4471845626831055	83.84789276123047	8.919835090637207e-5	1.49513840675354	80.50859832763672	0.0003267526626586914	12	005
497	14.961854934692383	107.55770874023438	1.0	48.47394943237305	101.91557312011719	1.0	6.060351371765137	98.1385269165039	3.793835639953613e-5	-1.4700522422790527	92.77523803710938	0.00014525651931762695	12	005
498	14.984600067138672	110.46247863769531	1.0	3.8525640964508057	86.22105407714844	7.471442222595215e-5	5.032251834869385	98.8761978149414	3.8743019104003906e-5	-1.3151187896728516	94.24351501464844	0.00016164779663085938	12	005
499	21.489864349365234	109.82514190673828	1.0	37.38621139526367	113.48193359375	0.0001093447208404541	6.703497886657715	94.7711410522461	7.712841033935547e-5	3.9967477321624756	120.4770278930664	0.0005113780498504639	12	005
500	21.951324462890625	111.68833923339844	0.9999997019767761	20.543357849121094	114.72825622558594	0.002396225929260254	5.854852676391602	95.8158187866211	0.0002676546573638916	1.244596004486084	94.65583038330078	0.001039743423461914	12	005
501	25.953174591064453	116.2276840209961	0.9999591112136841	36.041473388671875	122.30382537841797	0.9996839761734009	12.117067337036133	115.88519287109375	6.651878356933594e-5	6.914816856384277	121.0113754272461	0.0003248751163482666	12	005
502	32.90138626098633	119.35968780517578	0.9999997615814209	20.321983337402344	119.82818603515625	0.06432780623435974	11.684579849243164	109.21308135986328	1.1086463928222656e-5	4.808103084564209	109.22417449951172	0.00011685490608215332	12	005
503	25.536413192749023	117.17171478271484	1.0	63.101070404052734	116.6413803100586	1.0	10.37646198272705	115.82453918457031	3.173947334289551e-5	5.063142776489258	123.07550048828125	0.000224381685256958	12	005
504	23.487733840942383	120.2474365234375	0.9998252987861633	66.57857513427734	115.7562255859375	0.9993702173233032	10.785945892333984	111.4022216796875	9.655952453613281e-5	4.91353702545166	111.1615219116211	0.000494152307510376	12	005
505	47.644325256347656	132.4826202392578	0.7289621829986572	30.620758056640625	121.9384536743164	0.00016456842422485352	9.70687484741211	107.88143157958984	3.7789344787597656e-5	4.2670440673828125	109.34381866455078	0.00011691451072692871	12	005
506	22.344675064086914	106.31396484375	1.0	77.6008529663086	143.99253845214844	0.09824502468109131	11.978339195251465	108.38671112060547	2.5510787963867188e-5	4.496081352233887	114.61015319824219	0.0001507103443145752	12	005
507	21.29627799987793	109.941162109375	0.9999999403953552	81.40328216552734	159.62464904785156	0.04233172535896301	8.452583312988281	114.00526428222656	9.760260581970215e-5	3.9791183471679688	120.72687530517578	0.0007277429103851318	12	005
508	18.55709457397461	110.2138671875	1.0	73.13717651367188	154.63189697265625	0.9999991655349731	7.861206531524658	112.47933959960938	0.00010019540786743164	2.3156824111938477	121.29292297363281	0.001611560583114624	12	005
509	18.800800323486328	109.14823913574219	1.0	67.06230926513672	154.50628662109375	1.0	7.642416477203369	112.39080810546875	0.00013390183448791504	2.110106945037842	121.11860656738281	0.0015498101711273193	12	005
510	19.142284393310547	109.66145324707031	1.0	67.44452667236328	160.71080017089844	1.0	7.858941078186035	112.53636169433594	0.00014707446098327637	2.3312673568725586	121.4996337890625	0.0014781057834625244	12	005
511	16.656240463256836	107.79826354980469	1.0	69.43408966064453	164.3573455810547	1.0	6.551273345947266	96.99650573730469	4.217028617858887e-5	1.689363718032837	120.6655044555664	0.0006646811962127686	12	005
512	19.22679328918457	109.17272186279297	1.0	71.2312240600586	167.9066619873047	1.0	7.247905731201172	112.78983306884766	6.490945816040039e-5	1.5754539966583252	121.68174743652344	0.0008169114589691162	12	005
513	17.075132369995117	109.26261138916016	1.0	69.36555480957031	169.35374450683594	1.0	73.56838989257812	167.54310607910156	6.395578384399414e-5	1.2434661388397217	121.69176483154297	0.0005109012126922607	12	005
514	17.67751121520996	110.60161590576172	1.0	71.95860290527344	173.29290771484375	1.0	74.37336730957031	172.91502380371094	8.240342140197754e-5	1.2517940998077393	122.190185546875	0.000616222620010376	12	005
515	16.682268142700195	111.26624298095703	1.0	63.041969299316406	169.87469482421875	1.0	7.161019325256348	114.22088623046875	0.00010770559310913086	0.9298694133758545	121.49635314941406	0.0008121132850646973	12	005
516	20.430980682373047	109.25888061523438	0.9999967813491821	65.31526184082031	166.95358276367188	1.0	6.167166233062744	97.40872955322266	0.00013017654418945312	4.7435078620910645	117.2144775390625	0.0006423294544219971	12	005
517	21.720844268798828	104.47216033935547	0.9999996423721313	79.99693298339844	165.80831909179688	1.0	9.94111156463623	101.08132934570312	7.593631744384766e-5	4.714407920837402	107.939208984375	0.00031760334968566895	12	005
518	26.318504333496094	111.51432037353516	1.0	79.6596908569336	156.074462890625	1.0	9.047046661376953	115.25935363769531	0.00014066696166992188	81.9464340209961	156.41722106933594	0.0013668835163116455	12	005
519	23.901350021362305	112.95964813232422	0.9999998807907104	84.09152221679688	149.9559326171875	1.0	9.292531967163086	115.84431457519531	0.0001716315746307373	6.080751419067383	121.10657501220703	0.0012896955013275146	12	005
520	22.2950382232666	118.58946228027344	1.0	82.94970703125	156.50714111328125	1.0	86.68397521972656	154.29351806640625	0.0001017153263092041	83.72185516357422	156.94378662109375	0.0008929073810577393	12	005
521	23.919937133789062	118.67081451416016	1.0	84.86775970458984	162.64935302734375	1.0	88.27670288085938	161.16551208496094	7.396936416625977e-5	5.005629539489746	122.52428436279297	0.00017714500427246094	12	005
522	25.268959045410156	122.09400177001953	1.0	82.74249267578125	161.94007873535156	1.0	85.90054321289062	161.23019409179688	0.000209808349609375	81.61797332763672	162.0417022705078	0.0005117654800415039	12	005
523	19.044639587402344	115.52562713623047	1.0	71.59830474853516	154.3965301513672	0.9999998807907104	9.222677230834961	114.91621398925781	0.00012427568435668945	3.7730159759521484	122.3008041381836	0.0004974305629730225	12	005
524	23.123971939086914	107.16703796386719	1.0	68.48466491699219	161.43763732910156	0.9999945163726807	67.48815155029297	161.83680725097656	0.0001271367073059082	66.87948608398438	162.17152404785156	0.000478595495223999	12	005
525	16.686920166015625	110.37950897216797	1.0	70.69341278076172	145.70274353027344	0.9999997615814209	6.007253646850586	98.78289794921875	0.00019091367721557617	70.02911376953125	145.72540283203125	0.0009866654872894287	12	005
526	19.873682022094727	100.29402923583984	1.0	56.35820388793945	151.2498321533203	0.9999997615814209	8.72249984741211	99.21501922607422	0.0001327991485595703	3.4780077934265137	107.1925277709961	0.0007079243659973145	12	005
527	25.300107955932617	105.4930191040039	0.9999953508377075	61.54279708862305	153.072265625	1.0	58.20986557006836	152.3853759765625	0.0001443028450012207	6.874951362609863	107.31128692626953	0.0010461211204528809	12	005
528	25.48523712158203	104.72815704345703	0.9999991655349731	66.09371185302734	155.79331970214844	1.0	70.39592742919922	153.43685913085938	0.00019049644470214844	67.99203491210938	156.84353637695312	0.0005718469619750977	12	005
529	22.90273094177246	103.49166870117188	0.9999998807907104	68.71353149414062	157.84268188476562	1.0	71.6307601928711	157.214111328125	0.00021588802337646484	5.302842617034912	107.61355590820312	0.0006722509860992432	12	005
530	22.043121337890625	102.77142333984375	1.0	71.75477600097656	159.35499572753906	1.0	74.45812225341797	157.68389892578125	0.00031888484954833984	71.29349517822266	160.2985076904297	0.00045177340507507324	12	005
531	19.245532989501953	102.18819427490234	1.0	72.32087707519531	158.39271545410156	1.0	74.68563079833984	157.16612243652344	0.00021186470985412598	71.85916900634766	159.35353088378906	0.0006413161754608154	12	005
532	21.918045043945312	105.6970443725586	1.0	71.91998291015625	156.87457275390625	1.0	74.12559509277344	156.45608520507812	0.0003097057342529297	72.56221771240234	157.97683715820312	0.002312958240509033	12	005
533	20.092405319213867	105.33283996582031	1.0	69.7287368774414	154.39840698242188	1.0	73.7352294921875	151.77349853515625	0.0001067817211151123	2.6955721378326416	92.81969451904297	0.00032773613929748535	12	005
534	18.326580047607422	105.67221069335938	1.0	62.438636779785156	152.7234649658203	1.0	68.89231872558594	152.76657104492188	6.80088996887207e-5	2.569416046142578	114.94239807128906	0.00041744112968444824	12	005
535	17.862255096435547	105.7313003540039	1.0	60.59912109375	152.72824096679688	1.0	5.950132369995117	101.62972259521484	7.596611976623535e-5	1.4117798805236816	91.94805145263672	0.00046244263648986816	12	005
